# Supplementary material for: Natural plant growth and development achieved in the IPK PhenoSphere by dynamic environment simulation
Source: Nat Commun. 2023 Sep 18;14:5783. doi: 10.1038/s41467-023-41332-4 (PMC10507097; doi:10.1038/s41467-023-41332-4)
Supplement: Supplementary file 5 — Supplementary Code 1 [file 41467_2023_41332_MOESM5_ESM.zip]

Archive with 128 entries (115 files):
- Supplementary_Code_1/
- Supplementary_Code_1/BLUEs/
- Supplementary_Code_1/BLUEs/Script_BLUEs_phenotypic_data.R
- Supplementary_Code_1/Homogeneity_Test/
- Supplementary_Code_1/Homogeneity_Test/Homogeneity_test.R
- Supplementary_Code_1/Homogeneity_Test/Homogeneity_test_data.csv
- Supplementary_Code_1/nonlinearmodels/
- Supplementary_Code_1/nonlinearmodels/Growth_Stage_nl.R
- Supplementary_Code_1/nonlinearmodels/PH_Repeatability_approx.R
- Supplementary_Code_1/nonlinearmodels/Plant_Height_nl.R
- Supplementary_Code_1/nonlinearmodels/raw/
- Supplementary_Code_1/nonlinearmodels/raw/Boniturliste_GWH_combined.csv
- Supplementary_Code_1/nonlinearmodels/raw/Boniturliste_PKH_2016_sim_combined.csv
- Supplementary_Code_1/nonlinearmodels/raw/Boniturliste_PKH_combined.csv
- Supplementary_Code_1/nonlinearmodels/raw/raw2/
- Supplementary_Code_1/nonlinearmodels/raw/raw2/Boniturliste_GWH_combined.csv
- Supplementary_Code_1/nonlinearmodels/raw/raw2/Boniturliste_PKH_2016_sim_combined.csv
- Supplementary_Code_1/nonlinearmodels/raw/raw2/Boniturliste_PKH_combined.csv
- Supplementary_Code_1/nonlinearmodels/raw/raw2/Time_Combine_2016.csv
- Supplementary_Code_1/nonlinearmodels/raw/raw2/Time_Combine_2017.csv
- Supplementary_Code_1/nonlinearmodels/raw/raw2/Time_Combine_2018.csv
- Supplementary_Code_1/nonlinearmodels/raw/raw2/Time_Combine_2019.csv
- Supplementary_Code_1/nonlinearmodels/raw/Time_Combine_2016.csv
- Supplementary_Code_1/nonlinearmodels/raw/Time_Combine_2017.csv
- Supplementary_Code_1/nonlinearmodels/raw/Time_Combine_2018.csv
- Supplementary_Code_1/nonlinearmodels/raw/Time_Combine_2019.csv
- Supplementary_Code_1/nonlinearmodels/Tassel_nl.R
- Supplementary_Code_1/nonlinearmodels/test/
- Supplementary_Code_1/nonlinearmodels/test/BLUE_Plant_Height_GS_VS_2016.csv
- Supplementary_Code_1/nonlinearmodels/test/BLUE_Plant_Height_GS_VS_2017.csv
- Supplementary_Code_1/nonlinearmodels/test/BLUE_Plant_Height_GS_VS_2018.csv
- Supplementary_Code_1/nonlinearmodels/test/BLUE_Plant_Height_GS_VS_2019.csv
- Supplementary_Code_1/nonlinearmodels/test/GWH_BLUE_Plant_Height_GS_VS.csv
- Supplementary_Code_1/nonlinearmodels/test/PKH_2016_sim_BLUE_Plant_Height_GS_VS.csv
- Supplementary_Code_1/nonlinearmodels/test/PKH_BLUE_Plant_Height_GS_VS.csv
- Supplementary_Code_1/nonlinearmodels/V_Stage_nl.R
- Supplementary_Code_1/readme.txt
- Supplementary_Code_1/Thermal_Time_VPD/
- Supplementary_Code_1/Thermal_Time_VPD/climate_2016_DAS.csv
- Supplementary_Code_1/Thermal_Time_VPD/climate_2017_DAS.csv
- Supplementary_Code_1/Thermal_Time_VPD/climate_2018_DAS.csv
- Supplementary_Code_1/Thermal_Time_VPD/climate_2019_DAS.csv
- Supplementary_Code_1/Thermal_Time_VPD/GWH_clim.csv
- Supplementary_Code_1/Thermal_Time_VPD/LightIntensity_Measurement.csv
- Supplementary_Code_1/Thermal_Time_VPD/MarcSpectrograms - Copy/
- Supplementary_Code_1/Thermal_Time_VPD/MarcSpectrograms - Copy/20221012all100.txt
- Supplementary_Code_1/Thermal_Time_VPD/MarcSpectrograms - Copy/20221012blueled100.txt
- Supplementary_Code_1/Thermal_Time_VPD/MarcSpectrograms - Copy/20221012cloudyday.txt
- Supplementary_Code_1/Thermal_Time_VPD/MarcSpectrograms - Copy/20221012cyanled100.txt
- Supplementary_Code_1/Thermal_Time_VPD/MarcSpectrograms - Copy/20221012deepblueled100.txt
- Supplementary_Code_1/Thermal_Time_VPD/MarcSpectrograms - Copy/20221012farredled100.txt
- Supplementary_Code_1/Thermal_Time_VPD/MarcSpectrograms - Copy/20221012metal1cmg.txt
- Supplementary_Code_1/Thermal_Time_VPD/MarcSpectrograms - Copy/20221012metal2cmg.txt
- Supplementary_Code_1/Thermal_Time_VPD/MarcSpectrograms - Copy/20221012metal3cmg.txt
- Supplementary_Code_1/Thermal_Time_VPD/MarcSpectrograms - Copy/20221012metal4cmg.txt
- Supplementary_Code_1/Thermal_Time_VPD/MarcSpectrograms - Copy/20221012normalday.txt
- Supplementary_Code_1/Thermal_Time_VPD/MarcSpectrograms - Copy/20221012redled100.txt
- Supplementary_Code_1/Thermal_Time_VPD/MarcSpectrograms - Copy/20221012sunnyday.txt
- Supplementary_Code_1/Thermal_Time_VPD/MarcSpectrograms - Copy/20221012uv100.txt
- Supplementary_Code_1/Thermal_Time_VPD/MarcSpectrograms - Copy/20221012whiteled100.txt
- Supplementary_Code_1/Thermal_Time_VPD/PS_2016_sim_clim.csv
- Supplementary_Code_1/Thermal_Time_VPD/Ps_avg_clim.csv
- Supplementary_Code_1/Thermal_Time_VPD/Thermal_Time_VPD.R
- Supplementary_Code_1/Thermal_Time_VPD/tt/
- Supplementary_Code_1/Thermal_Time_VPD/tt/BLUE_Plant_Height_GS_VS_2016.csv
- Supplementary_Code_1/Thermal_Time_VPD/tt/BLUE_Plant_Height_GS_VS_2017.csv
- Supplementary_Code_1/Thermal_Time_VPD/tt/BLUE_Plant_Height_GS_VS_2018.csv
- Supplementary_Code_1/Thermal_Time_VPD/tt/BLUE_Plant_Height_GS_VS_2019.csv
- Supplementary_Code_1/Thermal_Time_VPD/tt/data/
- Supplementary_Code_1/Thermal_Time_VPD/tt/data/GWH_clim.csv
- Supplementary_Code_1/Thermal_Time_VPD/tt/data/IPK_Weather_Data_2016.csv
- Supplementary_Code_1/Thermal_Time_VPD/tt/data/IPK_Weather_Data_2017.csv
- Supplementary_Code_1/Thermal_Time_VPD/tt/data/IPK_Weather_Data_2018.csv
- Supplementary_Code_1/Thermal_Time_VPD/tt/data/IPK_Weather_Data_2019.csv
- Supplementary_Code_1/Thermal_Time_VPD/tt/data/PS_2016_sim_clim.csv
- Supplementary_Code_1/Thermal_Time_VPD/tt/data/Ps_avg_clim.csv
- Supplementary_Code_1/Thermal_Time_VPD/tt/GWH_BLUE_Plant_Height_GS_VS.csv
- Supplementary_Code_1/Thermal_Time_VPD/tt/IPK_CGDD_2016.csv
- Supplementary_Code_1/Thermal_Time_VPD/tt/IPK_CGDD_2017.csv
- Supplementary_Code_1/Thermal_Time_VPD/tt/IPK_CGDD_2018.csv
- Supplementary_Code_1/Thermal_Time_VPD/tt/IPK_CGDD_2019.csv
- Supplementary_Code_1/Thermal_Time_VPD/tt/IPK_CGDD_glasshouse.csv
- Supplementary_Code_1/Thermal_Time_VPD/tt/IPK_CGDD_PS_2016_sim.csv
- Supplementary_Code_1/Thermal_Time_VPD/tt/IPK_CGDD_PS_avg.csv
- Supplementary_Code_1/Thermal_Time_VPD/tt/IPK_CGDD_Sum_2016.csv
- Supplementary_Code_1/Thermal_Time_VPD/tt/IPK_CGDD_Sum_2017.csv
- Supplementary_Code_1/Thermal_Time_VPD/tt/IPK_CGDD_Sum_2018.csv
- Supplementary_Code_1/Thermal_Time_VPD/tt/IPK_CGDD_Sum_2019.csv
- Supplementary_Code_1/Thermal_Time_VPD/tt/IPK_CGDD_Sum_glasshouse.csv
- Supplementary_Code_1/Thermal_Time_VPD/tt/IPK_CGDD_Sum_PS_2016_sim.csv
- Supplementary_Code_1/Thermal_Time_VPD/tt/IPK_CGDD_Sum_PS_avg.csv
- Supplementary_Code_1/Thermal_Time_VPD/tt/IPK_ThermalTimefinal_2016.csv
- Supplementary_Code_1/Thermal_Time_VPD/tt/IPK_ThermalTimefinal_2017.csv
- Supplementary_Code_1/Thermal_Time_VPD/tt/IPK_ThermalTimefinal_2018.csv
- Supplementary_Code_1/Thermal_Time_VPD/tt/IPK_ThermalTimefinal_2019.csv
- Supplementary_Code_1/Thermal_Time_VPD/tt/IPK_ThermalTimefinal_glasshouse.csv
- Supplementary_Code_1/Thermal_Time_VPD/tt/IPK_ThermalTimefinal_glasshouse_time.csv
- Supplementary_Code_1/Thermal_Time_VPD/tt/IPK_ThermalTimefinal_PS_2016_sim.csv
- Supplementary_Code_1/Thermal_Time_VPD/tt/IPK_ThermalTimefinal_PS_2016_sim_time.csv
- Supplementary_Code_1/Thermal_Time_VPD/tt/IPK_ThermalTimefinal_PS_avg.csv
- Supplementary_Code_1/Thermal_Time_VPD/tt/IPK_ThermalTimefinal_PS_avg_time.csv
- Supplementary_Code_1/Thermal_Time_VPD/tt/IPK_ThermalTime_2016.csv
- Supplementary_Code_1/Thermal_Time_VPD/tt/IPK_ThermalTime_2017.csv
- Supplementary_Code_1/Thermal_Time_VPD/tt/IPK_ThermalTime_2018.csv
- Supplementary_Code_1/Thermal_Time_VPD/tt/IPK_ThermalTime_2019.csv
- Supplementary_Code_1/Thermal_Time_VPD/tt/IPK_ThermalTime_glasshouse.csv
- Supplementary_Code_1/Thermal_Time_VPD/tt/IPK_ThermalTime_PS_2016_sim.csv
- Supplementary_Code_1/Thermal_Time_VPD/tt/IPK_ThermalTime_PS_avg.csv
- Supplementary_Code_1/Thermal_Time_VPD/tt/PKH_2016_sim_BLUE_Plant_Height_GS_VS.csv
- Supplementary_Code_1/Thermal_Time_VPD/tt/PKH_BLUE_Plant_Height_GS_VS.csv
- Supplementary_Code_1/Weather_Data/
- Supplementary_Code_1/Weather_Data/climate_2016_DAS.csv
- Supplementary_Code_1/Weather_Data/climate_2017_DAS.csv
- Supplementary_Code_1/Weather_Data/climate_2018_DAS.csv
- Supplementary_Code_1/Weather_Data/climate_2019_DAS.csv
- Supplementary_Code_1/Weather_Data/IPK_GWH_clim_translate.csv
- Supplementary_Code_1/Weather_Data/PKH_2016_sim_clim_translate.csv
- Supplementary_Code_1/Weather_Data/PKH_avg_clim_translate.csv
- Supplementary_Code_1/Weather_Data/Weather_Sensor_data.R
- Supplementary_Code_1/Yield/
- Supplementary_Code_1/Yield/BLUP_Yield_field_large_2016_17_18.csv
- Supplementary_Code_1/Yield/BLUP_Yield_field_small_2019.csv
- Supplementary_Code_1/Yield/BLUP_Yield_glasshouse.csv
- Supplementary_Code_1/Yield/BLUP_Yield_PhenoSphere.csv
- Supplementary_Code_1/Yield/Yield_Analysis.R
- Supplementary_Code_1/Yield/Yield_field.csv
- Supplementary_Code_1/Yield/Yield_glasshouse.csv
- Supplementary_Code_1/Yield/Yield_PhenoSphere.csv
