# Supplementary material for: Natural plant growth and development achieved in the IPK PhenoSphere by dynamic environment simulation
Source: Nat Commun. 2023 Sep 18;14:5783. doi: 10.1038/s41467-023-41332-4 (PMC10507097; doi:10.1038/s41467-023-41332-4)
Supplement: Supplementary file 5 — Supplementary Code 1 [file 41467_2023_41332_MOESM5_ESM.zip › Supplementary_Code_1/BLUEs/Script_BLUEs_phenotypic_data.R]

# Script written by M. Heuermann, Heuermann et al., 2022
# Script for calculation of BLUEs for the field experiments, the PhenoSphere avg, the glasshouse, 
# and the PhenpSphere 2016 sim


# field 2016/2017/2018/2019 same model for all field experiments
# input data "Measurement_Data_Heuermann_et_al_2022" sheet "Field2016", "Field2017" etc.

###################################################
####  MODEL  BLUEs                            #####
###################################################
library(lme4)
library(lmerTest)
library(stringr)
# MODEL BLUEs all Dates
sam_model <- sam_time  # input data "Measurement_Data_Heuermann_et_al_2022" sheet "Field2017"
#colnames(sam_model)
out_sam1 <- data.frame(row.names = F)
for (i in unique(sam_model$Date)) 
{ 
  date_vector <- c(rep(i,30))
  name_g <- sort(unique(sam_model$Genotype), decreasing = F) # store sorted name vector
  out_sam2 <- data.frame(row.names = F)
  out_sam2 <- cbind(date_vector,name_g,out_sam2)
  rownames(out_sam2) <- name_g # name rownames
  colnames(out_sam2) <- c("Date","Genotype")
  sub_sam1 <- sam_model[sam_model$Date == i,]
  
  
  ml <- lmer(sub_sam1$Plant_Height ~ 0 + Genotype + (1|Replicate) +  (1|Position) + (1|Replicate:Position), data = sub_sam1)
  ml1 <- lmer(sub_sam1$Growth_Stage ~ 0 + Genotype + (1|Replicate) +  (1|Position) + (1|Replicate:Position), data = sub_sam1)
  ml2 <- lmer(sub_sam1$V_Stage ~ 0 + Genotype + (1|Replicate) +  (1|Position) + (1|Replicate:Position), data = sub_sam1)
  #
  ml_h <- lmer(sub_sam1$Plant_Height ~ 1 + (1|Genotype) + (1|Replicate) +  (1|Position) + (1|Replicate:Position), data = sub_sam1)
  ml_h1 <- lmer(sub_sam1$Growth_Stage ~ 1 + (1|Genotype) + (1|Replicate) +  (1|Position) + (1|Replicate:Position), data = sub_sam1)
  ml_h2 <- lmer(sub_sam1$V_Stage ~ 1 + (1|Genotype) + (1|Replicate) +  (1|Position) + (1|Replicate:Position), data = sub_sam1)
  #
  lme4.blues <- fixef(ml)
  lme4.blues <- as.matrix(lme4.blues)
  colnames(lme4.blues) <- c("BLUE Plant_Height")
  row_name <- str_split_fixed(rownames(lme4.blues), "Genotype", 2) # remove automatic naming
  row.names(lme4.blues) <- row_name[,2] # remove automatic naming
  #
  lme4.blues1 <- fixef(ml1)
  lme4.blues1 <- as.matrix(lme4.blues1)
  colnames(lme4.blues1) <- c("BLUE Growth_Stage")
  row_name <- str_split_fixed(rownames(lme4.blues1), "Genotype", 2) # remove automatic naming
  row.names(lme4.blues1) <- row_name[,2] # remove automatic naming
  #
  lme4.blues2 <- fixef(ml2)
  lme4.blues2 <- as.matrix(lme4.blues2)
  colnames(lme4.blues2) <- c("BLUE V_Stage")
  row_name <- str_split_fixed(rownames(lme4.blues2), "Genotype", 2) # remove automatic naming
  row.names(lme4.blues2) <- row_name[,2] # remove automatic naming
  #
  vc.geno <- as.numeric(VarCorr(ml_h))[1]
  vc.error <- attr(VarCorr(ml_h), "sc")^2
  repeatability <- vc.geno/(vc.geno + vc.error/10) # 2 is the replication # repeatability
  rep_vector <- c(rep(repeatability,30))
  ##
  vc.geno <- as.numeric(VarCorr(ml_h1))[1]
  vc.error <- attr(VarCorr(ml_h1), "sc")^2
  repeatability <- vc.geno/(vc.geno + vc.error/10) # 2 is the replication # repeatability
  rep_vector1 <- c(rep(repeatability,30))
  ##
  vc.geno <- as.numeric(VarCorr(ml_h2))[1]
  vc.error <- attr(VarCorr(ml_h2), "sc")^2
  repeatability <- vc.geno/(vc.geno + vc.error/10) # 2 is the replication # repeatability
  rep_vector2 <- c(rep(repeatability,30))
  #
  out_sam2 <- merge(out_sam2,lme4.blues,  by="row.names", all.x = T) # merge data by rownames
  row.names(out_sam2) <- out_sam2$Row.names # rename rownames
  out_sam2 <- merge(out_sam2,lme4.blues1,  by="row.names", all.x = T) # merge data by rownames
  row.names(out_sam2) <- out_sam2$Row.names # rename rownames
  out_sam2 <- merge(out_sam2,lme4.blues2,  by="row.names", all.x = T) # merge data by rownames
  out_sam2 <- cbind(out_sam2,rep_vector,rep_vector1,rep_vector2)
  row.names(out_sam2) <- out_sam2$Row.names # rename rownames
  out_sam2 <- out_sam2[,!names(out_sam2) %in% "Row.names"] # discard extra column
  colnames(out_sam2) <- c("Date","Genotype","BLUE_Plant_Height","BLUE Growth_Stage","BLUE V_Stage", "Repeatability PH", "Repeatability GS", "Repeatability VS")
  out_sam1 <- rbind(out_sam1,out_sam2)
  
  
}
write.csv(out_sam1, paste(getwd(),"/Time_Combine/","BLUE_Plant_Height_GS_VS.csv", sep = ""),row.names=FALSE)

# output is file in folder nonlinearmodel/test/BLUE_Plant_Height_GS_VS_20xx.csv, with manual added sowing date with zero entries

####
# end field

#################################


# 
# PhenoSphere avg experiment
# input data "Measurement_Data_Heuermann_et_al_2022" sheet "PhenoSphere_avg"


###################################################
####  MODEL  BLUEs                            #####
###################################################
library(lme4)
library(lmerTest)
library(stringr)
# MODEL BLUEs all Dates PKH
sam_model <- droplevels.data.frame(Boniturlist_PKH) # input data "Measurement_Data_Heuermann_et_al_2022" sheet "PhenoSphere_avg"
#colnames(sam_model)
out_sam1 <- data.frame(row.names = F)
for (i in unique(sam_model$Date)) 
{
  tryCatch({
    date_vector <- c(rep(i,11))
    name_g <- sort(unique(sam_model$Genotype), decreasing = F) # store sorted name vector
    out_sam2 <- data.frame(row.names = F)
    out_sam2 <- cbind(date_vector,name_g,out_sam2)
    rownames(out_sam2) <- name_g # name rownames
    colnames(out_sam2) <- c("Date","Genotype")
    sub_sam1 <- sam_model[sam_model$Date == i,]
    #
    if (as.Date(i, origin = "1970-1-1") != "2018-12-27" &as.Date(i, origin = "1970-1-1") != "2019-01-03" ) {
      ml <- lmer(as.numeric(as.character(sub_sam1$Plant.Height)) ~ 0 + Genotype + (1|Replicate) + (1|Position) + (1|Reihe) + (1|Spalte) +(1|Replicate:Position)+(1|Replicate:Reihe)+(1|Replicate:Spalte), data = sub_sam1)
    }
    ml1 <- lmer(as.numeric(as.character(sub_sam1$Growth.Stage)) ~ 0 + Genotype + (1|Replicate) + (1|Position) + (1|Reihe) + (1|Spalte) +(1|Replicate:Position)+(1|Replicate:Reihe)+(1|Replicate:Spalte), data = sub_sam1)
    ml2 <- lmer(as.numeric(as.character(sub_sam1$V_Stage)) ~ 0 + Genotype + (1|Replicate) + (1|Position) + (1|Reihe) + (1|Spalte) +(1|Replicate:Position)+(1|Replicate:Reihe)+(1|Replicate:Spalte), data = sub_sam1)
    #
    if (as.Date(i, origin = "1970-1-1") != "2018-12-27" &as.Date(i, origin = "1970-1-1") != "2019-01-03" ) {
      ml_h <- lmer(as.numeric(as.character(sub_sam1$Plant.Height))  ~ 1 + (1|Genotype) + (1|Replicate) + (1|Position) + (1|Reihe) + (1|Spalte) +(1|Replicate:Position)+(1|Replicate:Reihe)+(1|Replicate:Spalte), data = sub_sam1)
    }
    ml_h1 <- lmer(as.numeric(as.character(sub_sam1$Growth.Stage)) ~ 1 + (1|Genotype) + (1|Replicate) + (1|Position) + (1|Reihe) + (1|Spalte) +(1|Replicate:Position)+(1|Replicate:Reihe)+(1|Replicate:Spalte), data = sub_sam1)
    ml_h2 <- lmer(as.numeric(as.character(sub_sam1$V_Stage)) ~ 1 + (1|Genotype) + (1|Replicate) + (1|Position) + (1|Reihe) + (1|Spalte) +(1|Replicate:Position)+(1|Replicate:Reihe)+(1|Replicate:Spalte), data = sub_sam1)
    #
    if (exists("ml")) {
      lme4.blues <- fixef(ml)
      lme4.blues <- as.matrix(lme4.blues)
      colnames(lme4.blues) <- c("BLUE Plant_Height")
      row_name <- str_split_fixed(rownames(lme4.blues), "Genotype", 2) # remove automatic naming
      row.names(lme4.blues) <- row_name[,2] # remove automatic naming
    }
    #
    lme4.blues1 <- fixef(ml1)
    lme4.blues1 <- as.matrix(lme4.blues1)
    colnames(lme4.blues1) <- c("BLUE Growth_Stage")
    row_name <- str_split_fixed(rownames(lme4.blues1), "Genotype", 2) # remove automatic naming
    row.names(lme4.blues1) <- row_name[,2] # remove automatic naming
    #
    lme4.blues2 <- fixef(ml2)
    lme4.blues2 <- as.matrix(lme4.blues2)
    colnames(lme4.blues2) <- c("BLUE V_Stage")
    row_name <- str_split_fixed(rownames(lme4.blues2), "Genotype", 2) # remove automatic naming
    row.names(lme4.blues2) <- row_name[,2] # remove automatic naming
    #
    if (exists("ml_h")) {
      vc.geno <- as.numeric(VarCorr(ml_h))[5]
      vc.error <- attr(VarCorr(ml_h), "sc")^2
      repeatability <- vc.geno/(vc.geno + vc.error/25) # 2 is the replication # repeatability
      rep_vector <- c(rep(repeatability,11))
    }
    ##
    vc.geno <- as.numeric(VarCorr(ml_h1))[5]
    vc.error <- attr(VarCorr(ml_h1), "sc")^2
    repeatability <- vc.geno/(vc.geno + vc.error/25) # 2 is the replication # repeatability
    rep_vector1 <- c(rep(repeatability,11))
    ##
    vc.geno <- as.numeric(VarCorr(ml_h2))[5]
    vc.error <- attr(VarCorr(ml_h2), "sc")^2
    repeatability <- vc.geno/(vc.geno + vc.error/25) # 2 is the replication # repeatability
    rep_vector2 <- c(rep(repeatability,11))
    #
    if (exists("lme4.blues")) {
      out_sam2 <- merge(out_sam2,lme4.blues,  by="row.names", all.x = T) # merge data by rownames
      row.names(out_sam2) <- out_sam2$Row.names # rename rownames
    } else {
      lme4.blues <- data.frame(BLUE.Plant_Height=rep(NA,11))
      row.names(lme4.blues) <- row_name[,2]
      colnames(lme4.blues) <- "BLUE Plant_Height"
      out_sam2 <- merge(out_sam2,lme4.blues,  by="row.names", all.x = T) # merge data by rownames
      row.names(out_sam2) <- out_sam2$Row.names # rename rownames
    }
    out_sam2 <- merge(out_sam2,lme4.blues1,  by="row.names", all.x = T) # merge data by rownames
    row.names(out_sam2) <- out_sam2$Row.names # rename rownames
    out_sam2 <- merge(out_sam2,lme4.blues2,  by="row.names", all.x = T) # merge data by rownames
    if (exists("rep_vector")) {
      out_sam2 <- cbind(out_sam2,rep_vector,rep_vector1,rep_vector2)
    } else {
      rep_vector <- rep("NA", 11)
      out_sam2 <- cbind(out_sam2,rep_vector,rep_vector1,rep_vector2)
    }
    row.names(out_sam2) <- out_sam2$Row.names # rename rownames
    out_sam2 <- out_sam2[,!names(out_sam2) %in% "Row.names"] # discard extra column
    colnames(out_sam2) <- c("Date","Genotype","BLUE_Plant_Height","BLUE Growth_Stage","BLUE V_Stage", "Repeatability PH", "Repeatability GS", "Repeatability VS")
    out_sam2$Date <- as.Date(out_sam2$Date, origin = "1970-1-1")
    out_sam1 <- rbind(out_sam1,out_sam2)
    #
    rm("ml","ml1","ml2","ml_h","ml_h1","ml_h2")
    rm("lme4.blues","lme4.blues1","lme4.blues2")
    rm("rep_vector","rep_vector1","rep_vector2")
    #
  },error=function(e){cat("ERROR :",conditionMessage(e), "\n")})
}
out_sam1$Date <- as.Date(out_sam1$Date, origin = "1970-1-1")
write.csv(out_sam1, paste(getwd(),"/PKH_Abteil1/","PKH_BLUE_Plant_Height_GS_VS.csv", sep = ""),row.names=FALSE)


# output is file in folder nonlinearmodel/test/PKH_BLUE_Plant_Height_GS_VS.csv, with manual added sowing date with zero entries

####
# end PhenoSphere avg

#


#################################

# 
# glasshouse  experiment
# input data "Measurement_Data_Heuermann_et_al_2022" sheet "glasshouse"

#########################################################################
##################                           ############################
#########################################################################
# MODEL BLUEs all Dates GWH
sam_model <- droplevels.data.frame(Boniturlist_GWH) # input data "Measurement_Data_Heuermann_et_al_2022" sheet "glasshouse"
#colnames(sam_model)
out_sam1 <- data.frame(row.names = F)
for (i in unique(sam_model$Date)) 
{ 
  tryCatch({
    date_vector <- c(rep(i,11))
    name_g <- sort(unique(sam_model$Genotype), decreasing = F) # store sorted name vector
    out_sam2 <- data.frame(row.names = F)
    out_sam2 <- cbind(date_vector,name_g,out_sam2)
    rownames(out_sam2) <- name_g # name rownames
    colnames(out_sam2) <- c("Date","Genotype")
    sub_sam1 <- sam_model[sam_model$Date == i,]
    
    if (as.Date(i, origin = "1970-1-1") != "2018-12-27" &as.Date(i, origin = "1970-1-1") != "2019-01-03" ) {
      ml <- lmer(as.numeric(as.character(sub_sam1$Plant.Height)) ~ 0 + Genotype + (1|Replicate) + (1|Row) , data = sub_sam1)
    }
    ml1 <- lmer(as.numeric(as.character(sub_sam1$Growth.Stage)) ~ 0 + Genotype + (1|Replicate) + (1|Row) , data = sub_sam1)
    ml2 <- lmer(as.numeric(as.character(sub_sam1$V_Stage)) ~ 0 + Genotype + (1|Replicate) + (1|Row) , data = sub_sam1)
    #
    if (as.Date(i, origin = "1970-1-1") != "2018-12-27" &as.Date(i, origin = "1970-1-1") != "2019-01-03" ) {
      ml_h <- lmer(as.numeric(as.character(sub_sam1$Plant.Height)) ~ 1 + (1|Genotype) + (1|Replicate)+ (1|Row) ,  data = sub_sam1)
    }
    ml_h1 <- lmer(as.numeric(as.character(sub_sam1$Growth.Stage)) ~ 1 + (1|Genotype) + (1|Replicate) + (1|Row), data = sub_sam1)
    ml_h2 <- lmer(as.numeric(as.character(sub_sam1$V_Stage)) ~ 1 + (1|Genotype) + (1|Replicate) + (1|Row) , data = sub_sam1)
    #
    if (exists("ml")) {
      lme4.blues <- fixef(ml)
      lme4.blues <- as.matrix(lme4.blues)
      colnames(lme4.blues) <- c("BLUE Plant_Height")
      row_name <- str_split_fixed(rownames(lme4.blues), "Genotype", 2) # remove automatic naming
      row.names(lme4.blues) <- row_name[,2] # remove automatic naming
    }
    #
    lme4.blues1 <- fixef(ml1)
    lme4.blues1 <- as.matrix(lme4.blues1)
    colnames(lme4.blues1) <- c("BLUE Growth_Stage")
    row_name <- str_split_fixed(rownames(lme4.blues1), "Genotype", 2) # remove automatic naming
    row.names(lme4.blues1) <- row_name[,2] # remove automatic naming
    #
    lme4.blues2 <- fixef(ml2)
    lme4.blues2 <- as.matrix(lme4.blues2)
    colnames(lme4.blues2) <- c("BLUE V_Stage")
    row_name <- str_split_fixed(rownames(lme4.blues2), "Genotype", 2) # remove automatic naming
    row.names(lme4.blues2) <- row_name[,2] # remove automatic naming
    #
    if (exists("ml_h")) {
      vc.geno <- as.numeric(VarCorr(ml_h))[2]
      vc.error <- attr(VarCorr(ml_h), "sc")^2
      repeatability <- vc.geno/(vc.geno + vc.error/10) # 2 is the replication # repeatability
      rep_vector <- c(rep(repeatability,11))
    }
    ##
    vc.geno <- as.numeric(VarCorr(ml_h1))[2]
    vc.error <- attr(VarCorr(ml_h1), "sc")^2
    repeatability <- vc.geno/(vc.geno + vc.error/10) # 2 is the replication # repeatability
    rep_vector1 <- c(rep(repeatability,11))
    ##
    vc.geno <- as.numeric(VarCorr(ml_h2))[2]
    vc.error <- attr(VarCorr(ml_h2), "sc")^2
    repeatability <- vc.geno/(vc.geno + vc.error/10) # 2 is the replication # repeatability
    rep_vector2 <- c(rep(repeatability,11))
    #
    if (exists("lme4.blues")) {
      out_sam2 <- merge(out_sam2,lme4.blues,  by="row.names", all.x = T) # merge data by rownames
      row.names(out_sam2) <- out_sam2$Row.names # rename rownames
    } else {
      lme4.blues <- data.frame(BLUE.Plant_Height=rep(NA,11))
      row.names(lme4.blues) <- row_name[,2]
      colnames(lme4.blues) <- "BLUE Plant_Height"
      out_sam2 <- merge(out_sam2,lme4.blues,  by="row.names", all.x = T) # merge data by rownames
      row.names(out_sam2) <- out_sam2$Row.names # rename rownames
    }
    out_sam2 <- merge(out_sam2,lme4.blues1,  by="row.names", all.x = T) # merge data by rownames
    row.names(out_sam2) <- out_sam2$Row.names # rename rownames
    out_sam2 <- merge(out_sam2,lme4.blues2,  by="row.names", all.x = T) # merge data by rownames
    if (exists("rep_vector")) {
      out_sam2 <- cbind(out_sam2,rep_vector,rep_vector1,rep_vector2)
    } else {
      rep_vector <- rep("NA", 11)
      out_sam2 <- cbind(out_sam2,rep_vector,rep_vector1,rep_vector2)
    }
    row.names(out_sam2) <- out_sam2$Row.names # rename rownames
    out_sam2 <- out_sam2[,!names(out_sam2) %in% "Row.names"] # discard extra column
    colnames(out_sam2) <- c("Date","Genotype","BLUE_Plant_Height","BLUE Growth_Stage","BLUE V_Stage", "Repeatability PH", "Repeatability GS", "Repeatability VS")
    out_sam2$Date <- as.Date(out_sam2$Date, origin = "1970-1-1")
    out_sam1 <- rbind(out_sam1,out_sam2)
    #
    rm("ml","ml1","ml2","ml_h","ml_h1","ml_h2")
    rm("lme4.blues","lme4.blues1","lme4.blues2")
    rm("rep_vector","rep_vector1","rep_vector2")
    #
  },error=function(e){cat("ERROR :",conditionMessage(e), "\n")})
  
}
out_sam1$Date <- as.Date(out_sam1$Date, origin = "1970-1-1")
write.csv(out_sam1, paste(getwd(),"/GWH_Kabine5/","GWH_BLUE_Plant_Height_GS_VS.csv", sep = ""),row.names=FALSE)
#

# output is file in folder nonlinearmodel/test/GWH_BLUE_Plant_Height_GS_VS.csv, with manual added sowing date with zero entries

####
# end glasshouse
#


#################################

# 
# PhenoSphere 2016 sim  experiment
# input data "Measurement_Data_Heuermann_et_al_2022" sheet "PhenoSphere_2016_sim"


###################################################
####  MODEL  BLUEs                            #####
###################################################
library(lme4)
library(lmerTest)
library(stringr)
# MODEL BLUEs all Dates PKH
sam_model <- droplevels.data.frame(Boniturlist_PKH) # input data "Measurement_Data_Heuermann_et_al_2022" sheet "PhenoSphere_2016_sim"
#colnames(sam_model)
out_sam1 <- data.frame(row.names = F)
for (i in unique(sam_model$Date)) 
{
  tryCatch({
    date_vector <- c(rep(i,11))
    name_g <- sort(unique(sam_model$Genotype), decreasing = F) # store sorted name vector
    out_sam2 <- data.frame(row.names = F)
    out_sam2 <- cbind(date_vector,name_g,out_sam2)
    rownames(out_sam2) <- name_g # name rownames
    colnames(out_sam2) <- c("Date","Genotype")
    sub_sam1 <- sam_model[sam_model$Date == i,]
    #
    # if (as.Date(i, origin = "1970-1-1") != "2018-12-27" &as.Date(i, origin = "1970-1-1") != "2019-01-03" ) {
    ml <- lmer(as.numeric(as.character(sub_sam1$Plant.Height)) ~ 0 + Genotype + (1|Replicate) + (1|Position) + (1|Reihe) + (1|Spalte) +(1|Replicate:Position)+(1|Replicate:Reihe)+(1|Replicate:Spalte), data = sub_sam1)
    # }
    ml1 <- lmer(as.numeric(as.character(sub_sam1$Growth.Stage)) ~ 0 + Genotype + (1|Replicate) + (1|Position) + (1|Reihe) + (1|Spalte) +(1|Replicate:Position)+(1|Replicate:Reihe)+(1|Replicate:Spalte), data = sub_sam1)
    ml2 <- lmer(as.numeric(as.character(sub_sam1$V_Stage)) ~ 0 + Genotype + (1|Replicate) + (1|Position) + (1|Reihe) + (1|Spalte) +(1|Replicate:Position)+(1|Replicate:Reihe)+(1|Replicate:Spalte), data = sub_sam1)
    #
    # if (as.Date(i, origin = "1970-1-1") != "2018-12-27" &as.Date(i, origin = "1970-1-1") != "2019-01-03" ) {
    ml_h <- lmer(as.numeric(as.character(sub_sam1$Plant.Height))  ~ 1 + (1|Genotype) + (1|Replicate) + (1|Position) + (1|Reihe) + (1|Spalte) +(1|Replicate:Position)+(1|Replicate:Reihe)+(1|Replicate:Spalte), data = sub_sam1)
    # }
    ml_h1 <- lmer(as.numeric(as.character(sub_sam1$Growth.Stage)) ~ 1 + (1|Genotype) + (1|Replicate) + (1|Position) + (1|Reihe) + (1|Spalte) +(1|Replicate:Position)+(1|Replicate:Reihe)+(1|Replicate:Spalte), data = sub_sam1)
    ml_h2 <- lmer(as.numeric(as.character(sub_sam1$V_Stage)) ~ 1 + (1|Genotype) + (1|Replicate) + (1|Position) + (1|Reihe) + (1|Spalte) +(1|Replicate:Position)+(1|Replicate:Reihe)+(1|Replicate:Spalte), data = sub_sam1)
    #
    # if (exists("ml")) {
    lme4.blues <- fixef(ml)
    lme4.blues <- as.matrix(lme4.blues)
    colnames(lme4.blues) <- c("BLUE Plant_Height")
    row_name <- str_split_fixed(rownames(lme4.blues), "Genotype", 2) # remove automatic naming
    row.names(lme4.blues) <- row_name[,2] # remove automatic naming
    # }
    #
    lme4.blues1 <- fixef(ml1)
    lme4.blues1 <- as.matrix(lme4.blues1)
    colnames(lme4.blues1) <- c("BLUE Growth_Stage")
    row_name <- str_split_fixed(rownames(lme4.blues1), "Genotype", 2) # remove automatic naming
    row.names(lme4.blues1) <- row_name[,2] # remove automatic naming
    #
    lme4.blues2 <- fixef(ml2)
    lme4.blues2 <- as.matrix(lme4.blues2)
    colnames(lme4.blues2) <- c("BLUE V_Stage")
    row_name <- str_split_fixed(rownames(lme4.blues2), "Genotype", 2) # remove automatic naming
    row.names(lme4.blues2) <- row_name[,2] # remove automatic naming
    #
    # if (exists("ml_h")) {
    vc.geno <- as.numeric(VarCorr(ml_h))[5]
    vc.error <- attr(VarCorr(ml_h), "sc")^2
    repeatability <- vc.geno/(vc.geno + vc.error/25) # 2 is the replication # repeatability
    rep_vector <- c(rep(repeatability,11))
    # }
    ##
    vc.geno <- as.numeric(VarCorr(ml_h1))[5]
    vc.error <- attr(VarCorr(ml_h1), "sc")^2
    repeatability <- vc.geno/(vc.geno + vc.error/25) # 2 is the replication # repeatability
    rep_vector1 <- c(rep(repeatability,11))
    ##
    vc.geno <- as.numeric(VarCorr(ml_h2))[5]
    vc.error <- attr(VarCorr(ml_h2), "sc")^2
    repeatability <- vc.geno/(vc.geno + vc.error/25) # 2 is the replication # repeatability
    rep_vector2 <- c(rep(repeatability,11))
    #
    if (exists("lme4.blues")) {
      out_sam2 <- merge(out_sam2,lme4.blues,  by="row.names", all.x = T) # merge data by rownames
      row.names(out_sam2) <- out_sam2$Row.names # rename rownames
    } else {
      lme4.blues <- data.frame(BLUE.Plant_Height=rep(NA,11))
      row.names(lme4.blues) <- row_name[,2]
      colnames(lme4.blues) <- "BLUE Plant_Height"
      out_sam2 <- merge(out_sam2,lme4.blues,  by="row.names", all.x = T) # merge data by rownames
      row.names(out_sam2) <- out_sam2$Row.names # rename rownames
    }
    out_sam2 <- merge(out_sam2,lme4.blues1,  by="row.names", all.x = T) # merge data by rownames
    row.names(out_sam2) <- out_sam2$Row.names # rename rownames
    out_sam2 <- merge(out_sam2,lme4.blues2,  by="row.names", all.x = T) # merge data by rownames
    if (exists("rep_vector")) {
      out_sam2 <- cbind(out_sam2,rep_vector,rep_vector1,rep_vector2)
    } else {
      rep_vector <- rep("NA", 11)
      out_sam2 <- cbind(out_sam2,rep_vector,rep_vector1,rep_vector2)
    }
    row.names(out_sam2) <- out_sam2$Row.names # rename rownames
    out_sam2 <- out_sam2[,!names(out_sam2) %in% "Row.names"] # discard extra column
    colnames(out_sam2) <- c("Date","Genotype","BLUE_Plant_Height","BLUE Growth_Stage","BLUE V_Stage", "Repeatability PH", "Repeatability GS", "Repeatability VS")
    out_sam2$Date <- as.Date(out_sam2$Date, origin = "1970-1-1")
    out_sam1 <- rbind(out_sam1,out_sam2)
    #
    rm("ml","ml1","ml2","ml_h","ml_h1","ml_h2")
    rm("lme4.blues","lme4.blues1","lme4.blues2")
    rm("rep_vector","rep_vector1","rep_vector2")
    #
  },error=function(e){cat("ERROR :",conditionMessage(e), "\n")})
}
out_sam1$Date <- as.Date(out_sam1$Date, origin = "1970-1-1")
write.csv(out_sam1, paste(getwd(),"/","PKH_2016sim_BLUE_Plant_Height_GS_VS.csv", sep = ""),row.names=FALSE)
#

# output is file in folder nonlinearmodel/test/PKH_2016_sim_BLUE_Plant_Height_GS_VS.csv, with manual added sowing date with zero entries

####
# end PhenoSphere 2016 sim

#
