# Supplementary material for: Natural plant growth and development achieved in the IPK PhenoSphere by dynamic environment simulation
Source: Nat Commun. 2023 Sep 18;14:5783. doi: 10.1038/s41467-023-41332-4 (PMC10507097; doi:10.1038/s41467-023-41332-4)
Supplement: Supplementary file 5 — Supplementary Code 1 [file 41467_2023_41332_MOESM5_ESM.zip › Supplementary_Code_1/Homogeneity_Test/Homogeneity_test.R]

# Script written by M. Heuermann, Heuermann et al., 2022
################################################################################
# Homogeneity Test

# source data can also be found in Measurement_Data_Heuermann_et_al_2022.csv, sheet "PhenoSphere_homogeneity"


Boniturlist_PKH <- read.csv("Homogeneity_test_data.csv", header = T) # read phenotyping data from homogeneity test experiment


##############################################################
#                                                            #
#      rptR                                                  #

library(rptR)

library(equatiomatic)

Boniturlist_PKH_na <- na.omit(Boniturlist_PKH[,c("Soil", "Preculture","Column","Replicate","Row","Genotype","Date","Plant.Height","V_Stage","Growth.Stage")])
Boniturlist_PKH_na$Soil <- (as.factor(Boniturlist_PKH_na$Soil))
Boniturlist_PKH_na$Preculture <- as.factor(Boniturlist_PKH_na$Preculture)
Boniturlist_PKH_na$Column <- as.factor(Boniturlist_PKH_na$Column)
Boniturlist_PKH_na$Replicate <- as.factor(Boniturlist_PKH_na$Replicate)
Boniturlist_PKH_na$Row <- as.factor(Boniturlist_PKH_na$Row)
Boniturlist_PKH_na$Genotype <- as.factor(Boniturlist_PKH_na$Genotype)
Boniturlist_PKH_na$Date <- as.factor(Boniturlist_PKH_na$Date)
Boniturlist_PKH_na$V_Stage <- as.numeric(Boniturlist_PKH_na$V_Stage)
Boniturlist_PKH_na$Growth.Stage <- as.numeric(Boniturlist_PKH_na$Growth.Stage)
Boniturlist_PKH_na <- na.omit(Boniturlist_PKH_na)


out_DAS <- data.frame()
for (l in Boniturlist_PKH_na$Date) {
  DAS <- as.Date(l) - as.Date("2019-07-04")
  out_DAS <- c(out_DAS,DAS)
}

Boniturlist_PKH_na$DAS <- as.factor(unlist(out_DAS))


out <- data.frame()
for (i in  unique(Boniturlist_PKH_na$DAS)) {


rep1.start <- rpt(sqrt(Plant.Height) ~  Genotype +  (1|Replicate) + (1|Soil) + 
                    (1|Row) + (1|Column) + (1|Preculture) , grname = c("Row","Column","Fixed","Soil",
                                                                       "Preculture","Replicate","Residual"), 
                  datatype = "Gaussian", data = Boniturlist_PKH_na[Boniturlist_PKH_na$DAS %in% i,], 
                  nboot = 1000, npermut = 0, adjusted = F)
help1.start <-   cbind(rownames(rep1.start$P),round(t(rep1.start$R), digits = 3),
                       round(rep1.start$P, digits = 3),round(rep1.start$CI_emp,digits = 6))
help1.start <- cbind( help1.start,rep(i,nrow(help1.start)))
colnames(help1.start) <- c("Blocking_Factor", "Repeatability", "P.value", "P_permut", "CI.2.5%","CI.97.5%","DAS")

out <- rbind(out, help1.start)
}

# Supplementary Table 3

write.csv(out, "rptR_variance_components_sqrt_Plant_Height_for_each_time_20220710.csv", row.names = F)


# Supplementary Figure 17

pdf("rptR_PKH_variance_decomposition_position_effects_PH_2019_all_time_20220710.pdf", width = 14, height = 9)
plot((out$DAS), out$Repeatability, type = "p", xlab = "days after sowing (DAS)", 
     ylab = "Repeatability", main = "Homogeneity Test - variance decomposition")
lines((out[out$Blocking_Factor %in% "Fixed","DAS"]), 
      out[out$Blocking_Factor %in% "Fixed","Repeatability"], lty = 1 ,lwd=1.5)
lines((out[out$Blocking_Factor %in% "Residual","DAS"]), 
      out[out$Blocking_Factor %in% "Residual","Repeatability"], lty = 2 ,lwd=1.5)
lines((out[out$Blocking_Factor %in% "Column","DAS"]), 
      out[out$Blocking_Factor %in% "Column","Repeatability"], lty = 3 ,lwd=1.5)
lines((out[out$Blocking_Factor %in% "Row","DAS"]), 
      out[out$Blocking_Factor %in% "Row","Repeatability"] , lty = 4,lwd=1.5)
lines((out[out$Blocking_Factor %in% "Replicate","DAS"]), 
      out[out$Blocking_Factor %in% "Replicate","Repeatability"] , lty = 5,lwd=1.5)
lines((out[out$Blocking_Factor %in% "Preculture","DAS"]), 
      out[out$Blocking_Factor %in% "Preculture","Repeatability"] , lty = 6,lwd=1.5)
lines((out[out$Blocking_Factor %in% "Soil","DAS"]), 
      out[out$Blocking_Factor %in% "Soil","Repeatability"] , lty = 1,lwd=1.5, col="grey65")
legend(x =20,y=0.6,          # Position
       legend = c("Fixed", "Residual","Column","Row","Replicate","Preculture","Soil"),  # Legend texts
       lty = c(1, 2,3,4,5,6,1),           # Line types
       lwd = 1.5,
       col = c("black","black","black","black","black","black","grey65"),
       box.lty = 0)
dev.off()
###
