# Supplementary material for: Natural plant growth and development achieved in the IPK PhenoSphere by dynamic environment simulation
Source: Nat Commun. 2023 Sep 18;14:5783. doi: 10.1038/s41467-023-41332-4 (PMC10507097; doi:10.1038/s41467-023-41332-4)
Supplement: Supplementary file 5 — Supplementary Code 1 [file 41467_2023_41332_MOESM5_ESM.zip › Supplementary_Code_1/Homogeneity_Test/Homogeneity_test_data.csv]

Date	Preculture	Soil	Genotype	Replicate	Container_No	Row	Column	Position	Corridor	Plant.Height	Silkingtime	V_Stage	Growth.Stage	V_Stage_Ear	Ear_Height	G_V	Side	Row_Help
2019-07-25	ZEA 132	change	N22	1	1	1	1	1	Gang 1 außen	20	NA	3	4.8			1.6	left	1
2019-07-25	ZEA 132	change	N22	1	1	1	1	2	Gang 1 außen	20.5	NA	3	4.8			1.6	left	1
2019-07-25	ZEA 132	change	N22	1	1	1	1	3	Gang 1 außen	21.5	NA	3	5.2			1.73333333333333	left	1
2019-07-25	ZEA 399	change	N22	1	6	1	2	1	Gang 1 außen	19.5	NA	2	4.5			2.25	left	1
2019-07-25	ZEA 399	change	N22	1	6	1	2	2	Gang 1 außen	15.5	NA	3	4.5			1.5	left	1
2019-07-25	ZEA 399	change	N22	1	6	1	2	3	Gang 1 außen	18.5	NA	3	4.8			1.6	left	1
2019-07-25	ZEA 851	old	N22	2	11	1	3	1	Gang 1 außen	17	NA	3	4.8			1.6	left	1
2019-07-25	ZEA 851	old	N22	2	11	1	3	2	Gang 1 außen	16.5	NA	3	4.5			1.5	left	1
2019-07-25	ZEA 851	old	N22	2	11	1	3	3	Gang 1 außen	18.5	NA	3	4.5			1.5	left	1
2019-07-25	ZEA 3660	old	N22	2	16	1	4	1	Gang 1 außen	16.5	NA	2	4.5			2.25	left	1
2019-07-25	ZEA 3660	old	N22	2	16	1	4	2	Gang 1 außen	23.5	NA	3	5.0			1.66666666666667	left	1
2019-07-25	ZEA 3660	old	N22	2	16	1	4	3	Gang 1 außen	17.5	NA	3	4.8			1.6	left	1
2019-07-25	ZEA 132	change	PHT77	3	21	1	5	1	Gang 1 außen	30.5	NA	3	5.2			1.73333333333333	left	1
2019-07-25	ZEA 132	change	PHT77	3	21	1	5	2	Gang 1 außen	30	NA	3	5.2			1.73333333333333	left	1
2019-07-25	ZEA 132	change	PHT77	3	21	1	5	3	Gang 1 außen	46.5	NA	3	6.2			2.06666666666667	left	1
2019-07-25	S052	old	PHT77	3	26	1	6	1	Gang 1 außen	41	NA	3	5.5			1.83333333333333	left	1
2019-07-25	S052	old	PHT77	3	26	1	6	2	Gang 1 außen	41	NA	3	5.2			1.73333333333333	left	1
2019-07-25	S052	old	PHT77	3	26	1	6	3	Gang 1 außen	42.5	NA	3	5.5			1.83333333333333	left	1
2019-07-25	ZEA 3660	old	PHT77	4	31	1	7	1	Gang 1 außen	29	NA	3	5.5			1.83333333333333	left	1
2019-07-25	ZEA 3660	old	PHT77	4	31	1	7	2	Gang 1 außen	27	NA	3	5.0			1.66666666666667	left	1
2019-07-25	ZEA 3660	old	PHT77	4	31	1	7	3	Gang 1 außen	22	NA	3	4.8			1.6	left	1
2019-07-25	ZEA 324	new	PHT77	4	36	1	8	1	Gang 1 außen	38	NA	3	6.2			2.06666666666667	left	1
2019-07-25	ZEA 324	new	PHT77	4	36	1	8	2	Gang 1 außen	39	NA	3	6.2			2.06666666666667	left	1
2019-07-25	ZEA 324	new	PHT77	4	36	1	8	3	Gang 1 außen	40.5	NA	3	6.2			2.06666666666667	left	1
2019-07-25	ZEA 324	new	PHT77	5	41	1	9	1	Gang 1 außen	40	NA	3	5.5			1.83333333333333	left	1
2019-07-25	ZEA 324	new	PHT77	5	41	1	9	2	Gang 1 außen	41	NA	3	5.5			1.83333333333333	left	1
2019-07-25	ZEA 324	new	PHT77	5	41	1	9	3	Gang 1 außen	36	NA	3	5.2			1.73333333333333	left	1
2019-07-25	ZEA 332	change	N22	5	46	1	10	1	Gang 1 außen	23	NA	3	5.0			1.66666666666667	left	1
2019-07-25	ZEA 332	change	N22	5	46	1	10	2	Gang 1 außen	22	NA	3	5.0			1.66666666666667	left	1
2019-07-25	ZEA 332	change	N22	5	46	1	10	3	Gang 1 außen	21	NA	3	5.0			1.66666666666667	left	1
2019-07-25	PHT77	old	N22	5	51	1	11	1	Gang 1 außen	19	NA	3	4.8			1.6	left	1
2019-07-25	PHT77	old	N22	5	51	1	11	2	Gang 1 außen	20	NA	3	5.0			1.66666666666667	left	1
2019-07-25	PHT77	old	N22	5	51	1	11	3	Gang 1 außen	21.5	NA	3	5.0			1.66666666666667	left	1
2019-07-25	ZEA 132	change	PHT77	1	1	1	1	1	Gang 1	44.5	NA	3	5.2			1.73333333333333	right	2
2019-07-25	ZEA 132	change	PHT77	1	1	1	1	2	Gang 1	41.5	NA	3	5.5			1.83333333333333	right	2
2019-07-25	ZEA 132	change	PHT77	1	1	1	1	3	Gang 1	31.5	NA	3	5.8			1.93333333333333	right	2
2019-07-25	ZEA 399	change	PHT77	1	6	1	2	1	Gang 1	36	NA	3	5.2			1.73333333333333	right	2
2019-07-25	ZEA 399	change	PHT77	1	6	1	2	2	Gang 1	45	NA	3	6.0			2	right	2
2019-07-25	ZEA 399	change	PHT77	1	6	1	2	3	Gang 1	44.5	NA	3	6.0			2	right	2
2019-07-25	ZEA 851	old	PHT77	2	11	1	3	1	Gang 1	36.5	NA	3	5.2			1.73333333333333	right	2
2019-07-25	ZEA 851	old	PHT77	2	11	1	3	2	Gang 1	36.5	NA	3	5.2			1.73333333333333	right	2
2019-07-25	ZEA 851	old	PHT77	2	11	1	3	3	Gang 1	39.5	NA	3	5.2			1.73333333333333	right	2
2019-07-25	ZEA 3660	old	PHT77	2	16	1	4	1	Gang 1	42	NA	3	6.2			2.06666666666667	right	2
2019-07-25	ZEA 3660	old	PHT77	2	16	1	4	2	Gang 1	40.5	NA	3	5.2			1.73333333333333	right	2
2019-07-25	ZEA 3660	old	PHT77	2	16	1	4	3	Gang 1	51	NA	3	5.5			1.83333333333333	right	2
2019-07-25	ZEA 132	change	N22	3	21	1	5	1	Gang 1	19.5	NA	2	4.8			2.4	right	2
2019-07-25	ZEA 132	change	N22	3	21	1	5	2	Gang 1	18.5	NA	3	5.0			1.66666666666667	right	2
2019-07-25	ZEA 132	change	N22	3	21	1	5	3	Gang 1	24.5	NA	3	5.2			1.73333333333333	right	2
2019-07-25	S052	old	N22	3	26	1	6	1	Gang 1	19.5	NA	3	4.8			1.6	right	2
2019-07-25	S052	old	N22	3	26	1	6	2	Gang 1	22	NA	3	5.2			1.73333333333333	right	2
2019-07-25	S052	old	N22	3	26	1	6	3	Gang 1	25.5	NA	3	5.2			1.73333333333333	right	2
2019-07-25	ZEA 3660	old	N22	4	31	1	7	1	Gang 1	20	NA	2	4.5			2.25	right	2
2019-07-25	ZEA 3660	old	N22	4	31	1	7	2	Gang 1	22	NA	3	4.8			1.6	right	2
2019-07-25	ZEA 3660	old	N22	4	31	1	7	3	Gang 1	17.5	NA	3	4.8			1.6	right	2
2019-07-25	ZEA 324	new	N22	4	36	1	8	1	Gang 1	16	NA	3	4.8			1.6	right	2
2019-07-25	ZEA 324	new	N22	4	36	1	8	2	Gang 1	19.5	NA	3	5.0			1.66666666666667	right	2
2019-07-25	ZEA 324	new	N22	4	36	1	8	3	Gang 1	21.5	NA	3	4.5			1.5	right	2
2019-07-25	ZEA 324	new	N22	5	41	1	9	1	Gang 1	18.5	NA	3	5.2			1.73333333333333	right	2
2019-07-25	ZEA 324	new	N22	5	41	1	9	2	Gang 1	17	NA	3	5.0			1.66666666666667	right	2
2019-07-25	ZEA 324	new	N22	5	41	1	9	3	Gang 1	21	NA	3	5.0			1.66666666666667	right	2
2019-07-25	ZEA 332	change	PHT77	5	46	1	10	1	Gang 1	36.5	NA	3	5.2			1.73333333333333	right	2
2019-07-25	ZEA 332	change	PHT77	5	46	1	10	2	Gang 1	38	NA	3	5.5			1.83333333333333	right	2
2019-07-25	ZEA 332	change	PHT77	5	46	1	10	3	Gang 1	37.5	NA	3	5.2			1.73333333333333	right	2
2019-07-25	PHT77	old	PHT77	5	51	1	11	1	Gang 1	37.5	NA	3	6.0			2	right	2
2019-07-25	PHT77	old	PHT77	5	51	1	11	2	Gang 1	37	NA	3	5.5			1.83333333333333	right	2
2019-07-25	PHT77	old	PHT77	5	51	1	11	3	Gang 1	36.5	NA	3	6.5			2.16666666666667	right	2
2019-07-25	P148	change	N22	1	2	2	1	1	Gang 1	22	NA	3	5.0			1.66666666666667	left	3
2019-07-25	P148	change	N22	1	2	2	1	2	Gang 1	24.5	NA	3	5.2			1.73333333333333	left	3
2019-07-25	P148	change	N22	1	2	2	1	3	Gang 1	22	NA	3	5.2			1.73333333333333	left	3
2019-07-25	PHT77	old	N22	1	7	2	2	1	Gang 1	23	NA	3	5.0			1.66666666666667	left	3
2019-07-25	PHT77	old	N22	1	7	2	2	2	Gang 1	23	NA	3	4.8			1.6	left	3
2019-07-25	PHT77	old	N22	1	7	2	2	3	Gang 1	23.5	NA	3	5.0			1.66666666666667	left	3
2019-07-25	ZEA 399	change	PHT77	2	12	2	3	1	Gang 1	43	NA	3	5.5			1.83333333333333	left	3
2019-07-25	ZEA 399	change	PHT77	2	12	2	3	2	Gang 1	39.5	NA	3	5.5			1.83333333333333	left	3
2019-07-25	ZEA 399	change	PHT77	2	12	2	3	3	Gang 1	45	NA	3	5.5			1.83333333333333	left	3
2019-07-25	PHT77	old	N22	2	17	2	4	1	Gang 1	28.5	NA	3	5.2			1.73333333333333	left	3
2019-07-25	PHT77	old	N22	2	17	2	4	2	Gang 1	21.5	NA	3	5.2			1.73333333333333	left	3
2019-07-25	PHT77	old	N22	2	17	2	4	3	Gang 1	20	NA	3	4.8			1.6	left	3
2019-07-25	N22	old	PHT77	3	22	2	5	1	Gang 1	48.5	NA	4	6.5			1.625	left	3
2019-07-25	N22	old	PHT77	3	22	2	5	2	Gang 1	43	NA	3	5.5			1.83333333333333	left	3
2019-07-25	N22	old	PHT77	3	22	2	5	3	Gang 1	35	NA	3	5.2			1.73333333333333	left	3
2019-07-25	ZEA 399	change	N22	3	27	2	6	1	Gang 1	19.5	NA	3	5.2			1.73333333333333	left	3
2019-07-25	ZEA 399	change	N22	3	27	2	6	2	Gang 1	23	NA	3	5.2			1.73333333333333	left	3
2019-07-25	ZEA 399	change	N22	3	27	2	6	3	Gang 1	22.5	NA	3	5.2			1.73333333333333	left	3
2019-07-25	ZEA 132	change	PHT77	4	32	2	7	1	Gang 1	49	NA	3	6.2			2.06666666666667	left	3
2019-07-25	ZEA 132	change	PHT77	4	32	2	7	2	Gang 1	42	NA	3	5.5			1.83333333333333	left	3
2019-07-25	ZEA 132	change	PHT77	4	32	2	7	3	Gang 1	43	NA	4	6.2			1.55	left	3
2019-07-25	S052	old	N22	4	37	2	8	1	Gang 1	15	NA	2	4.5			2.25	left	3
2019-07-25	S052	old	N22	4	37	2	8	2	Gang 1	18.5	NA	2	4.5			2.25	left	3
2019-07-25	S052	old	N22	4	37	2	8	3	Gang 1	17.5	NA	3	4.5			1.5	left	3
2019-07-25	B73	change	PHT77	4	42	2	9	1	Gang 1	46.5	NA	3	5.5			1.83333333333333	left	3
2019-07-25	B73	change	PHT77	4	42	2	9	2	Gang 1	44.5	NA	3	6.0			2	left	3
2019-07-25	B73	change	PHT77	4	42	2	9	3	Gang 1	43	NA	3	5.5			1.83333333333333	left	3
2019-07-25	ZEA 3660	old	N22	5	47	2	10	1	Gang 1	20	NA	3	5.2			1.73333333333333	left	3
2019-07-25	ZEA 3660	old	N22	5	47	2	10	2	Gang 1	22	NA	3	5.0			1.66666666666667	left	3
2019-07-25	ZEA 3660	old	N22	5	47	2	10	3	Gang 1	18.5	NA	2	4.5			2.25	left	3
2019-07-25	ZEA 399	change	N22	5	52	2	11	1	Gang 1	21.5	NA	3	5.2			1.73333333333333	left	3
2019-07-25	ZEA 399	change	N22	5	52	2	11	2	Gang 1	18	NA	3	4.8			1.6	left	3
2019-07-25	ZEA 399	change	N22	5	52	2	11	3	Gang 1	19	NA	3	5.2			1.73333333333333	left	3
2019-07-25	P148	change	PHT77	1	2	2	1	1	Gang 2	42.5	NA	3	6.2			2.06666666666667	right	4
2019-07-25	P148	change	PHT77	1	2	2	1	2	Gang 2	40	NA	3	6.2			2.06666666666667	right	4
2019-07-25	P148	change	PHT77	1	2	2	1	3	Gang 2	37.5	NA	3	5.2			1.73333333333333	right	4
2019-07-25	PHT77	old	PHT77	1	7	2	2	1	Gang 2	30	NA	3	5.5			1.83333333333333	right	4
2019-07-25	PHT77	old	PHT77	1	7	2	2	2	Gang 2	32	NA	3	5.5			1.83333333333333	right	4
2019-07-25	PHT77	old	PHT77	1	7	2	2	3	Gang 2	44	NA	3	6.2			2.06666666666667	right	4
2019-07-25	ZEA 399	change	N22	2	12	2	3	1	Gang 2	21	NA	3	5.5			1.83333333333333	right	4
2019-07-25	ZEA 399	change	N22	2	12	2	3	2	Gang 2	23.5	NA	3	5.5			1.83333333333333	right	4
2019-07-25	ZEA 399	change	N22	2	12	2	3	3	Gang 2	22.5	NA	3	5.5			1.83333333333333	right	4
2019-07-25	PHT77	old	PHT77	2	17	2	4	1	Gang 2	35	NA	3	6.0			2	right	4
2019-07-25	PHT77	old	PHT77	2	17	2	4	2	Gang 2	41	NA	3	5.5			1.83333333333333	right	4
2019-07-25	PHT77	old	PHT77	2	17	2	4	3	Gang 2	38.5	NA	3	6.0			2	right	4
2019-07-25	N22	old	N22	3	22	2	5	1	Gang 2	24	NA	3	5.5			1.83333333333333	right	4
2019-07-25	N22	old	N22	3	22	2	5	2	Gang 2	22.5	NA	3	5.5			1.83333333333333	right	4
2019-07-25	N22	old	N22	3	22	2	5	3	Gang 2	22.5	NA	3	5.2			1.73333333333333	right	4
2019-07-25	ZEA 399	change	PHT77	3	27	2	6	1	Gang 2	37	NA	3	6.0			2	right	4
2019-07-25	ZEA 399	change	PHT77	3	27	2	6	2	Gang 2	41	NA	3	5.5			1.83333333333333	right	4
2019-07-25	ZEA 399	change	PHT77	3	27	2	6	3	Gang 2	44	NA	3	5.5			1.83333333333333	right	4
2019-07-25	ZEA 132	change	N22	4	32	2	7	1	Gang 2	24	NA	3	5.5			1.83333333333333	right	4
2019-07-25	ZEA 132	change	N22	4	32	2	7	2	Gang 2	20	NA	3	6.0			2	right	4
2019-07-25	ZEA 132	change	N22	4	32	2	7	3	Gang 2	21.5	NA	3	5.5			1.83333333333333	right	4
2019-07-25	S052	old	PHT77	4	37	2	8	1	Gang 2	42	NA	3	6.2			2.06666666666667	right	4
2019-07-25	S052	old	PHT77	4	37	2	8	2	Gang 2	44	NA	3	6.5			2.16666666666667	right	4
2019-07-25	S052	old	PHT77	4	37	2	8	3	Gang 2	34	NA	3	6.0			2	right	4
2019-07-25	B73	change	N22	4	42	2	9	1	Gang 2	21	NA	3	5.2			1.73333333333333	right	4
2019-07-25	B73	change	N22	4	42	2	9	2	Gang 2	19.5	NA	3	5.2			1.73333333333333	right	4
2019-07-25	B73	change	N22	4	42	2	9	3	Gang 2	21	NA	3	5.0			1.66666666666667	right	4
2019-07-25	ZEA 3660	old	PHT77	5	47	2	10	1	Gang 2	46.5	NA	3	5.5			1.83333333333333	right	4
2019-07-25	ZEA 3660	old	PHT77	5	47	2	10	2	Gang 2	49.5	NA	3	6.2			2.06666666666667	right	4
2019-07-25	ZEA 3660	old	PHT77	5	47	2	10	3	Gang 2	44.5	NA	3	6.2			2.06666666666667	right	4
2019-07-25	ZEA 399	change	PHT77	5	52	2	11	1	Gang 2	40.5	NA	3	6.2			2.06666666666667	right	4
2019-07-25	ZEA 399	change	PHT77	5	52	2	11	2	Gang 2	42	NA	3	6.2			2.06666666666667	right	4
2019-07-25	ZEA 399	change	PHT77	5	52	2	11	3	Gang 2	37.5	NA	3	6.2			2.06666666666667	right	4
2019-07-25	N22	old	PHT77	1	3	3	1	1	Gang 2	49.5	NA	3	5.5			1.83333333333333	left	5
2019-07-25	N22	old	PHT77	1	3	3	1	2	Gang 2	42	NA	3	6.2			2.06666666666667	left	5
2019-07-25	N22	old	PHT77	1	3	3	1	3	Gang 2	43	NA	3	6.2			2.06666666666667	left	5
2019-07-25	ZEA 332	change	PHT77	1	8	3	2	1	Gang 2	38	NA	3	6.2			2.06666666666667	left	5
2019-07-25	ZEA 332	change	PHT77	1	8	3	2	2	Gang 2	39	NA	3	6.2			2.06666666666667	left	5
2019-07-25	ZEA 332	change	PHT77	1	8	3	2	3	Gang 2	41.5	NA	3	5.5			1.83333333333333	left	5
2019-07-25	S052	old	N22	2	13	3	3	1	Gang 2	23.5	NA	3	5.2			1.73333333333333	left	5
2019-07-25	S052	old	N22	2	13	3	3	2	Gang 2	23.5	NA	3	5.5			1.83333333333333	left	5
2019-07-25	S052	old	N22	2	13	3	3	3	Gang 2	19.5	NA	3	5.2			1.73333333333333	left	5
2019-07-25	B73	new	N22	2	18	3	4	1	Gang 2	26	NA	3	5.2			1.73333333333333	left	5
2019-07-25	B73	new	N22	2	18	3	4	2	Gang 2	22	NA	3	5.2			1.73333333333333	left	5
2019-07-25	B73	new	N22	2	18	3	4	3	Gang 2	23.5	NA	3	5.5			1.83333333333333	left	5
2019-07-25	ZEA 851	change	PHT77	3	23	3	5	1	Gang 2	42	NA	3	6.2			2.06666666666667	left	5
2019-07-25	ZEA 851	change	PHT77	3	23	3	5	2	Gang 2	47.5	NA	4	6.5			1.625	left	5
2019-07-25	ZEA 851	change	PHT77	3	23	3	5	3	Gang 2	51.5	NA	3	6.2			2.06666666666667	left	5
2019-07-25	ZEA 332	old	N22	3	28	3	6	1	Gang 2	21.5	NA	3	5.2			1.73333333333333	left	5
2019-07-25	ZEA 332	old	N22	3	28	3	6	2	Gang 2	20.5	NA	3	5.2			1.73333333333333	left	5
2019-07-25	ZEA 332	old	N22	3	28	3	6	3	Gang 2	22	NA	3	5.2			1.73333333333333	left	5
2019-07-25	PHT77	old	PHT77	3	33	3	7	1	Gang 2	41	NA	3	5.2			1.73333333333333	left	5
2019-07-25	PHT77	old	PHT77	3	33	3	7	2	Gang 2	44	NA	3	6.2			2.06666666666667	left	5
2019-07-25	PHT77	old	PHT77	3	33	3	7	3	Gang 2	42	NA	3	6.0			2	left	5
2019-07-25	PHT77	old	N22	4	38	3	8	1	Gang 2	28.5	NA	3	5.2			1.73333333333333	left	5
2019-07-25	PHT77	old	N22	4	38	3	8	2	Gang 2	23.5	NA	3	5.2			1.73333333333333	left	5
2019-07-25	PHT77	old	N22	4	38	3	8	3	Gang 2	25.5	NA	3	5.2			1.73333333333333	left	5
2019-07-25	ZEA 399	change	N22	4	43	3	9	1	Gang 2	21.5	NA	3	5.5			1.83333333333333	left	5
2019-07-25	ZEA 399	change	N22	4	43	3	9	2	Gang 2	23	NA	3	5.5			1.83333333333333	left	5
2019-07-25	ZEA 399	change	N22	4	43	3	9	3	Gang 2	18.5	NA	3	5.2			1.73333333333333	left	5
2019-07-25	ZEA 851	old	PHT77	5	48	3	10	1	Gang 2	40	NA	4	6.5			1.625	left	5
2019-07-25	ZEA 851	old	PHT77	5	48	3	10	2	Gang 2	46.5	NA	3	6.2			2.06666666666667	left	5
2019-07-25	ZEA 851	old	PHT77	5	48	3	10	3	Gang 2	46.5	NA	3	6.2			2.06666666666667	left	5
2019-07-25	ZEA 132	change	PHT77	5	53	3	11	1	Gang 2	45.5	NA	3	5.5			1.83333333333333	left	5
2019-07-25	ZEA 132	change	PHT77	5	53	3	11	2	Gang 2	38.5	NA	3	6.0			2	left	5
2019-07-25	ZEA 132	change	PHT77	5	53	3	11	3	Gang 2	41	NA	3	6.0			2	left	5
2019-07-25	N22	old	N22	1	3	3	1	1	Gang 3	27.5	NA	3	5.2			1.73333333333333	right	6
2019-07-25	N22	old	N22	1	3	3	1	2	Gang 3	24	NA	3	5.2			1.73333333333333	right	6
2019-07-25	N22	old	N22	1	3	3	1	3	Gang 3	23.5	NA	3	5.5			1.83333333333333	right	6
2019-07-25	ZEA 332	change	N22	1	8	3	2	1	Gang 3	24.5	NA	3	5.2			1.73333333333333	right	6
2019-07-25	ZEA 332	change	N22	1	8	3	2	2	Gang 3	23.5	NA	3	5.2			1.73333333333333	right	6
2019-07-25	ZEA 332	change	N22	1	8	3	2	3	Gang 3	22.5	NA	3	5.2			1.73333333333333	right	6
2019-07-25	S052	old	PHT77	2	13	3	3	1	Gang 3	50	NA	3	6.2			2.06666666666667	right	6
2019-07-25	S052	old	PHT77	2	13	3	3	2	Gang 3	40.5	NA	3	6.2			2.06666666666667	right	6
2019-07-25	S052	old	PHT77	2	13	3	3	3	Gang 3	38.5	NA	3	5.5			1.83333333333333	right	6
2019-07-25	B73	new	PHT77	2	18	3	4	1	Gang 3	47.5	NA	3	6.2			2.06666666666667	right	6
2019-07-25	B73	new	PHT77	2	18	3	4	2	Gang 3	39	NA	3	6.2			2.06666666666667	right	6
2019-07-25	B73	new	PHT77	2	18	3	4	3	Gang 3	40	NA	3	6.2			2.06666666666667	right	6
2019-07-25	ZEA 851	change	N22	3	23	3	5	1	Gang 3	20	NA	3	5.2			1.73333333333333	right	6
2019-07-25	ZEA 851	change	N22	3	23	3	5	2	Gang 3	20	NA	3	5.0			1.66666666666667	right	6
2019-07-25	ZEA 851	change	N22	3	23	3	5	3	Gang 3	20	NA	3	5.2			1.73333333333333	right	6
2019-07-25	ZEA 332	old	PHT77	3	28	3	6	1	Gang 3	40	NA	3	5.5			1.83333333333333	right	6
2019-07-25	ZEA 332	old	PHT77	3	28	3	6	2	Gang 3	41.5	NA	3	5.5			1.83333333333333	right	6
2019-07-25	ZEA 332	old	PHT77	3	28	3	6	3	Gang 3	44.5	NA	3	5.8			1.93333333333333	right	6
2019-07-25	PHT77	old	N22	3	33	3	7	1	Gang 3	20.5	NA	3	5.5			1.83333333333333	right	6
2019-07-25	PHT77	old	N22	3	33	3	7	2	Gang 3	21.5	NA	3	5.2			1.73333333333333	right	6
2019-07-25	PHT77	old	N22	3	33	3	7	3	Gang 3	23.5	NA	3	5.5			1.83333333333333	right	6
2019-07-25	PHT77	old	PHT77	4	38	3	8	1	Gang 3	40	NA	3	6.0			2	right	6
2019-07-25	PHT77	old	PHT77	4	38	3	8	2	Gang 3	52	NA	3	6.2			2.06666666666667	right	6
2019-07-25	PHT77	old	PHT77	4	38	3	8	3	Gang 3	42.5	NA	3	6.5			2.16666666666667	right	6
2019-07-25	ZEA 399	change	PHT77	4	43	3	9	1	Gang 3	44.5	NA	3	5.5			1.83333333333333	right	6
2019-07-25	ZEA 399	change	PHT77	4	43	3	9	2	Gang 3	44.5	NA	3	6.5			2.16666666666667	right	6
2019-07-25	ZEA 399	change	PHT77	4	43	3	9	3	Gang 3	40	NA	3	5.5			1.83333333333333	right	6
2019-07-25	ZEA 851	old	N22	5	48	3	10	1	Gang 3	19.5	NA	3	5.2			1.73333333333333	right	6
2019-07-25	ZEA 851	old	N22	5	48	3	10	2	Gang 3	19.5	NA	3	5.0			1.66666666666667	right	6
2019-07-25	ZEA 851	old	N22	5	48	3	10	3	Gang 3	19.5	NA	3	4.8			1.6	right	6
2019-07-25	ZEA 132	change	N22	5	53	3	11	1	Gang 3	19.5	NA	3	5.2			1.73333333333333	right	6
2019-07-25	ZEA 132	change	N22	5	53	3	11	2	Gang 3	22	NA	3	5.2			1.73333333333333	right	6
2019-07-25	ZEA 132	change	N22	5	53	3	11	3	Gang 3	15.5	NA	2	4.5			2.25	right	6
2019-07-25	S052	old	PHT77	1	4	4	1	1	Gang 3	39	NA	3	5.5			1.83333333333333	left	7
2019-07-25	S052	old	PHT77	1	4	4	1	2	Gang 3	30.5	NA	3	5.5			1.83333333333333	left	7
2019-07-25	S052	old	PHT77	1	4	4	1	3	Gang 3	35.5	NA	3	5.2			1.73333333333333	left	7
2019-07-25	B73	change	N22	1	9	4	2	1	Gang 3	16	NA	2	4.5			2.25	left	7
2019-07-25	B73	change	N22	1	9	4	2	2	Gang 3	20.5	NA	3	5.0			1.66666666666667	left	7
2019-07-25	B73	change	N22	1	9	4	2	3	Gang 3	16.5	NA	3	5.8			1.93333333333333	left	7
2019-07-25	B73	change	N22	2	14	4	3	1	Gang 3	19.5	NA	3	5.0			1.66666666666667	left	7
2019-07-25	B73	change	N22	2	14	4	3	2	Gang 3	22	NA	3	5.2			1.73333333333333	left	7
2019-07-25	B73	change	N22	2	14	4	3	3	Gang 3	18	NA	3	4.8			1.6	left	7
2019-07-25	N22	old	N22	2	19	4	4	1	Gang 3	29.5	NA	3	5.2			1.73333333333333	left	7
2019-07-25	N22	old	N22	2	19	4	4	2	Gang 3	22	NA	3	5.5			1.83333333333333	left	7
2019-07-25	N22	old	N22	2	19	4	4	3	Gang 3	23.5	NA	3	5.5			1.83333333333333	left	7
2019-07-25	P148	change	PHT77	2	24	4	5	1	Gang 3	46.5	NA	3	6.0			2	left	7
2019-07-25	P148	change	PHT77	2	24	4	5	2	Gang 3	37	NA	3	5.8			1.93333333333333	left	7
2019-07-25	P148	change	PHT77	2	24	4	5	3	Gang 3	40	NA	3	6.0			2	left	7
2019-07-25	ZEA 3660	old	PHT77	3	29	4	6	1	Gang 3	44.5	NA	3	5.5			1.83333333333333	left	7
2019-07-25	ZEA 3660	old	PHT77	3	29	4	6	2	Gang 3	35.5	NA	3	6.2			2.06666666666667	left	7
2019-07-25	ZEA 3660	old	PHT77	3	29	4	6	3	Gang 3	31.5	NA	3	5.5			1.83333333333333	left	7
2019-07-25	B73	new	N22	3	34	4	7	1	Gang 3	20.5	NA	3	5.2			1.73333333333333	left	7
2019-07-25	B73	new	N22	3	34	4	7	2	Gang 3	15.5	NA	2	4.5			2.25	left	7
2019-07-25	B73	new	N22	3	34	4	7	3	Gang 3	21.5	NA	3	5.2			1.73333333333333	left	7
2019-07-25	ZEA 332	change	PHT77	4	39	4	8	1	Gang 3	28.5	NA	3	5.5			1.83333333333333	left	7
2019-07-25	ZEA 332	change	PHT77	4	39	4	8	2	Gang 3	24.5	NA	3	4.8			1.6	left	7
2019-07-25	ZEA 332	change	PHT77	4	39	4	8	3	Gang 3	22.5	NA	2	4.5			2.25	left	7
2019-07-25	N22	old	PHT77	4	44	4	9	1	Gang 3	34	NA	3	5.5			1.83333333333333	left	7
2019-07-25	N22	old	PHT77	4	44	4	9	2	Gang 3	45	NA	3	6.2			2.06666666666667	left	7
2019-07-25	N22	old	PHT77	4	44	4	9	3	Gang 3	45.5	NA	3	5.5			1.83333333333333	left	7
2019-07-25	P148	change	PHT77	5	49	4	10	1	Gang 3	30	NA	3	5.0			1.66666666666667	left	7
2019-07-25	P148	change	PHT77	5	49	4	10	2	Gang 3	39.5	NA	3	6.2			2.06666666666667	left	7
2019-07-25	P148	change	PHT77	5	49	4	10	3	Gang 3	30	NA	3	4.8			1.6	left	7
2019-07-25	B73	change	N22	5	54	4	11	1	Gang 3	19	NA	3	4.8			1.6	left	7
2019-07-25	B73	change	N22	5	54	4	11	2	Gang 3	19	NA	3	5.2			1.73333333333333	left	7
2019-07-25	B73	change	N22	5	54	4	11	3	Gang 3	16	NA	2	4.5			2.25	left	7
2019-07-25	S052	old	N22	1	4	4	1	1	Gang 4	16	NA	3	4.5			1.5	right	8
2019-07-25	S052	old	N22	1	4	4	1	2	Gang 4	21	NA	3	5.0			1.66666666666667	right	8
2019-07-25	S052	old	N22	1	4	4	1	3	Gang 4	21	NA	3	4.8			1.6	right	8
2019-07-25	B73	change	PHT77	1	9	4	2	1	Gang 4	31.5	NA	3	5.2			1.73333333333333	right	8
2019-07-25	B73	change	PHT77	1	9	4	2	2	Gang 4	39	NA	3	5.2			1.73333333333333	right	8
2019-07-25	B73	change	PHT77	1	9	4	2	3	Gang 4	38.5	NA	3	5.5			1.83333333333333	right	8
2019-07-25	B73	change	PHT77	2	14	4	3	1	Gang 4	31.5	NA	3	6.0			2	right	8
2019-07-25	B73	change	PHT77	2	14	4	3	2	Gang 4	27.5	NA	3	5.5			1.83333333333333	right	8
2019-07-25	B73	change	PHT77	2	14	4	3	3	Gang 4	39	NA	3	5.5			1.83333333333333	right	8
2019-07-25	N22	old	PHT77	2	19	4	4	1	Gang 4	32	NA	3	5.2			1.73333333333333	right	8
2019-07-25	N22	old	PHT77	2	19	4	4	2	Gang 4	45	NA	3	6.2			2.06666666666667	right	8
2019-07-25	N22	old	PHT77	2	19	4	4	3	Gang 4	34	NA	3	5.5			1.83333333333333	right	8
2019-07-25	P148	change	N22	2	24	4	5	1	Gang 4	20.5	NA	3	5.0			1.66666666666667	right	8
2019-07-25	P148	change	N22	2	24	4	5	2	Gang 4	23	NA	3	5.2			1.73333333333333	right	8
2019-07-25	P148	change	N22	2	24	4	5	3	Gang 4	16.5	NA	3	5.0			1.66666666666667	right	8
2019-07-25	ZEA 3660	old	N22	3	29	4	6	1	Gang 4	17	NA	3	4.8			1.6	right	8
2019-07-25	ZEA 3660	old	N22	3	29	4	6	2	Gang 4	18	NA	3	4.8			1.6	right	8
2019-07-25	ZEA 3660	old	N22	3	29	4	6	3	Gang 4	17	NA	3	5.0			1.66666666666667	right	8
2019-07-25	B73	new	PHT77	3	34	4	7	1	Gang 4	31	NA	3	5.5			1.83333333333333	right	8
2019-07-25	B73	new	PHT77	3	34	4	7	2	Gang 4	37	NA	3	5.5			1.83333333333333	right	8
2019-07-25	B73	new	PHT77	3	34	4	7	3	Gang 4	29	NA	3	5.5			1.83333333333333	right	8
2019-07-25	ZEA 332	change	N22	4	39	4	8	1	Gang 4	25.5	NA	3	4.8			1.6	right	8
2019-07-25	ZEA 332	change	N22	4	39	4	8	2	Gang 4	15	NA	2	3.8			1.9	right	8
2019-07-25	ZEA 332	change	N22	4	39	4	8	3	Gang 4	15.5	NA	2	3.8			1.9	right	8
2019-07-25	N22	old	N22	4	44	4	9	1	Gang 4	15	NA	3	4.5			1.5	right	8
2019-07-25	N22	old	N22	4	44	4	9	2	Gang 4	20.5	NA	3	4.8			1.6	right	8
2019-07-25	N22	old	N22	4	44	4	9	3	Gang 4	17	NA	3	5.0			1.66666666666667	right	8
2019-07-25	P148	change	N22	5	49	4	10	1	Gang 4	21.5	NA	3	4.8			1.6	right	8
2019-07-25	P148	change	N22	5	49	4	10	2	Gang 4	21.5	NA	3	4.8			1.6	right	8
2019-07-25	P148	change	N22	5	49	4	10	3	Gang 4	18.5	NA	3	5.0			1.66666666666667	right	8
2019-07-25	B73	change	PHT77	5	54	4	11	1	Gang 4	29	NA	3	5.2			1.73333333333333	right	8
2019-07-25	B73	change	PHT77	5	54	4	11	2	Gang 4	30.5	NA	3	5.2			1.73333333333333	right	8
2019-07-25	B73	change	PHT77	5	54	4	11	3	Gang 4	29.5	NA	3	4.8			1.6	right	8
2019-07-25	ZEA 3660	old	N22	1	5	5	1	1	Gang 4	19.5	NA	3	4.8			1.6	left	9
2019-07-25	ZEA 3660	old	N22	1	5	5	1	2	Gang 4	19	NA	3	4.5			1.5	left	9
2019-07-25	ZEA 3660	old	N22	1	5	5	1	3	Gang 4	24.5	NA	3	5.2			1.73333333333333	left	9
2019-07-25	ZEA 851	old	N22	1	10	5	2	1	Gang 4	19	NA	3	5.2			1.73333333333333	left	9
2019-07-25	ZEA 851	old	N22	1	10	5	2	2	Gang 4	22.5	NA	3	5.2			1.73333333333333	left	9
2019-07-25	ZEA 851	old	N22	1	10	5	2	3	Gang 4	19.5	NA	3	5.0			1.66666666666667	left	9
2019-07-25	ZEA 324	new	N22	1	15	5	3	1	Gang 4	19	NA	3	5.0			1.66666666666667	left	9
2019-07-25	ZEA 324	new	N22	1	15	5	3	2	Gang 4	21	NA	3	5.2			1.73333333333333	left	9
2019-07-25	ZEA 324	new	N22	1	15	5	3	3	Gang 4	18	NA	3	4.8			1.6	left	9
2019-07-25	ZEA 132	change	PHT77	2	20	5	4	1	Gang 4	28	NA	3	5.2			1.73333333333333	left	9
2019-07-25	ZEA 132	change	PHT77	2	20	5	4	2	Gang 4	29.5	NA	3	5.2			1.73333333333333	left	9
2019-07-25	ZEA 132	change	PHT77	2	20	5	4	3	Gang 4	31.5	NA	3	5.2			1.73333333333333	left	9
2019-07-25	ZEA 332	change	PHT77	2	25	5	5	1	Gang 4	35	NA	3	5.5			1.83333333333333	left	9
2019-07-25	ZEA 332	change	PHT77	2	25	5	5	2	Gang 4	40.5	NA	3	6.2			2.06666666666667	left	9
2019-07-25	ZEA 332	change	PHT77	2	25	5	5	3	Gang 4	33.5	NA	3	5.2			1.73333333333333	left	9
2019-07-25	P148	change	PHT77	3	30	5	6	1	Gang 4	42.5	NA	3	5.5			1.83333333333333	left	9
2019-07-25	P148	change	PHT77	3	30	5	6	2	Gang 4	34	NA	3	5.0			1.66666666666667	left	9
2019-07-25	P148	change	PHT77	3	30	5	6	3	Gang 4	39.5	NA	3	5.2			1.73333333333333	left	9
2019-07-25	B73	change	PHT77	3	35	5	7	1	Gang 4	36	NA	3	5.2			1.73333333333333	left	9
2019-07-25	B73	change	PHT77	3	35	5	7	2	Gang 4	38.5	NA	3	5.5			1.83333333333333	left	9
2019-07-25	B73	change	PHT77	3	35	5	7	3	Gang 4	36	NA	3	5.2			1.73333333333333	left	9
2019-07-25	ZEA 851	old	PHT77	4	40	5	8	1	Gang 4	35.5	NA	3	5.2			1.73333333333333	left	9
2019-07-25	ZEA 851	old	PHT77	4	40	5	8	2	Gang 4	36.5	NA	3	5.5			1.83333333333333	left	9
2019-07-25	ZEA 851	old	PHT77	4	40	5	8	3	Gang 4	38.5	NA	3	5.5			1.83333333333333	left	9
2019-07-25	P148	change	N22	4	45	5	9	1	Gang 4	17	NA	3	5.0			1.66666666666667	left	9
2019-07-25	P148	change	N22	4	45	5	9	2	Gang 4	16	NA	3	4.5			1.5	left	9
2019-07-25	P148	change	N22	4	45	5	9	3	Gang 4	17.5	NA	3	5.5			1.83333333333333	left	9
2019-07-25	N22	old	N22	5	50	5	10	1	Gang 4	22	NA	3	4.8			1.6	left	9
2019-07-25	N22	old	N22	5	50	5	10	2	Gang 4	22	NA	3	5.2			1.73333333333333	left	9
2019-07-25	N22	old	N22	5	50	5	10	3	Gang 4	20	NA	3	5.2			1.73333333333333	left	9
2019-07-25	S052	old	PHT77	5	55	5	11	1	Gang 4	31.5	NA	3	5.0			1.66666666666667	left	9
2019-07-25	S052	old	PHT77	5	55	5	11	2	Gang 4	29.5	NA	3	5.5			1.83333333333333	left	9
2019-07-25	S052	old	PHT77	5	55	5	11	3	Gang 4	29	NA	3	5.5			1.83333333333333	left	9
2019-07-25	ZEA 3660	old	PHT77	1	5	5	1	1	Gang 4 außen	34.5	NA	3	4.8			1.6	right	10
2019-07-25	ZEA 3660	old	PHT77	1	5	5	1	2	Gang 4 außen	43.5	NA	3	6.2			2.06666666666667	right	10
2019-07-25	ZEA 3660	old	PHT77	1	5	5	1	3	Gang 4 außen	41	NA	3	5.8			1.93333333333333	right	10
2019-07-25	ZEA 851	old	PHT77	1	10	5	2	1	Gang 4 außen	36	NA	3	5.5			1.83333333333333	right	10
2019-07-25	ZEA 851	old	PHT77	1	10	5	2	2	Gang 4 außen	39.5	NA	3	5.5			1.83333333333333	right	10
2019-07-25	ZEA 851	old	PHT77	1	10	5	2	3	Gang 4 außen	38	NA	3	5.5			1.83333333333333	right	10
2019-07-25	ZEA 324	new	PHT77	1	15	5	3	1	Gang 4 außen	28	NA	3	5.2			1.73333333333333	right	10
2019-07-25	ZEA 324	new	PHT77	1	15	5	3	2	Gang 4 außen	24.5	NA	3	5.2			1.73333333333333	right	10
2019-07-25	ZEA 324	new	PHT77	1	15	5	3	3	Gang 4 außen	42.5	NA	3	5.5			1.83333333333333	right	10
2019-07-25	ZEA 132	change	N22	2	20	5	4	1	Gang 4 außen	18.5	NA	3	4.5			1.5	right	10
2019-07-25	ZEA 132	change	N22	2	20	5	4	2	Gang 4 außen	20.5	NA	3	4.8			1.6	right	10
2019-07-25	ZEA 132	change	N22	2	20	5	4	3	Gang 4 außen	20.5	NA	3	5.2			1.73333333333333	right	10
2019-07-25	ZEA 332	change	N22	2	25	5	5	1	Gang 4 außen	20	NA	3	5.0			1.66666666666667	right	10
2019-07-25	ZEA 332	change	N22	2	25	5	5	2	Gang 4 außen	20.5	NA	3	4.8			1.6	right	10
2019-07-25	ZEA 332	change	N22	2	25	5	5	3	Gang 4 außen	16.5	NA	3	4.5			1.5	right	10
2019-07-25	P148	change	N22	3	30	5	6	1	Gang 4 außen	12.5	NA	2	4.2			2.1	right	10
2019-07-25	P148	change	N22	3	30	5	6	2	Gang 4 außen	16	NA	2	4.5			2.25	right	10
2019-07-25	P148	change	N22	3	30	5	6	3	Gang 4 außen	19	NA	3	4.5			1.5	right	10
2019-07-25	B73	change	N22	3	35	5	7	1	Gang 4 außen	17	NA	3	4.8			1.6	right	10
2019-07-25	B73	change	N22	3	35	5	7	2	Gang 4 außen	15.5	NA	3	4.5			1.5	right	10
2019-07-25	B73	change	N22	3	35	5	7	3	Gang 4 außen	17	NA	3	4.8			1.6	right	10
2019-07-25	ZEA 851	old	N22	4	40	5	8	1	Gang 4 außen	22	NA	3	5.2			1.73333333333333	right	10
2019-07-25	ZEA 851	old	N22	4	40	5	8	2	Gang 4 außen	20.5	NA	3	5.0			1.66666666666667	right	10
2019-07-25	ZEA 851	old	N22	4	40	5	8	3	Gang 4 außen	19.5	NA	3	4.8			1.6	right	10
2019-07-25	P148	change	PHT77	4	45	5	9	1	Gang 4 außen	32	NA	3	5.8			1.93333333333333	right	10
2019-07-25	P148	change	PHT77	4	45	5	9	2	Gang 4 außen	32.5	NA	3	5.2			1.73333333333333	right	10
2019-07-25	P148	change	PHT77	4	45	5	9	3	Gang 4 außen	42	NA	3	5.5			1.83333333333333	right	10
2019-07-25	N22	old	PHT77	5	50	5	10	1	Gang 4 außen	40	NA	3	5.2			1.73333333333333	right	10
2019-07-25	N22	old	PHT77	5	50	5	10	2	Gang 4 außen	42.5	NA	3	5.5			1.83333333333333	right	10
2019-07-25	N22	old	PHT77	5	50	5	10	3	Gang 4 außen	42.5	NA	3	5.2			1.73333333333333	right	10
2019-07-25	S052	old	N22	5	55	5	11	1	Gang 4 außen	21.5	NA	3	4.8			1.6	right	10
2019-07-25	S052	old	N22	5	55	5	11	2	Gang 4 außen	21.5	NA	3	4.8			1.6	right	10
2019-07-25	S052	old	N22	5	55	5	11	3	Gang 4 außen	21	NA	3	4.8			1.6	right	10
2019-07-31	ZEA 132	change	N22	1	1	1	1	1	Gang 1 außen	32	NA	4	6.5			1.625	left	1
2019-07-31	ZEA 132	change	N22	1	1	1	1	2	Gang 1 außen	36.5	NA	4	6.5			1.625	left	1
2019-07-31	ZEA 132	change	N22	1	1	1	1	3	Gang 1 außen	40	NA	4	7.0			1.75	left	1
2019-07-31	ZEA 399	change	N22	1	6	1	2	1	Gang 1 außen	26	NA	3	6.2			2.06666666666667	left	1
2019-07-31	ZEA 399	change	N22	1	6	1	2	2	Gang 1 außen	22.5	NA	4	6.5			1.625	left	1
2019-07-31	ZEA 399	change	N22	1	6	1	2	3	Gang 1 außen	31	NA	4	6.8			1.7	left	1
2019-07-31	ZEA 851	old	N22	2	11	1	3	1	Gang 1 außen	26.5	NA	4	6.2			1.55	left	1
2019-07-31	ZEA 851	old	N22	2	11	1	3	2	Gang 1 außen	24	NA	4	6.2			1.55	left	1
2019-07-31	ZEA 851	old	N22	2	11	1	3	3	Gang 1 außen	22	NA	4	6.2			1.55	left	1
2019-07-31	ZEA 3660	old	N22	2	16	1	4	1	Gang 1 außen	26	NA	4	6.2			1.55	left	1
2019-07-31	ZEA 3660	old	N22	2	16	1	4	2	Gang 1 außen	34	NA	4	6.8			1.7	left	1
2019-07-31	ZEA 3660	old	N22	2	16	1	4	3	Gang 1 außen	28	NA	4	6.2			1.55	left	1
2019-07-31	ZEA 132	change	PHT77	3	21	1	5	1	Gang 1 außen	41	NA	4	7.2			1.8	left	1
2019-07-31	ZEA 132	change	PHT77	3	21	1	5	2	Gang 1 außen	42.5	NA	4	7.2			1.8	left	1
2019-07-31	ZEA 132	change	PHT77	3	21	1	5	3	Gang 1 außen	53.5	NA	4	8.2			2.05	left	1
2019-07-31	S052	old	PHT77	3	26	1	6	1	Gang 1 außen	55	NA	4	7.5			1.875	left	1
2019-07-31	S052	old	PHT77	3	26	1	6	2	Gang 1 außen	49	NA	4	7.2			1.8	left	1
2019-07-31	S052	old	PHT77	3	26	1	6	3	Gang 1 außen	52.5	NA	4	7.2			1.8	left	1
2019-07-31	ZEA 3660	old	PHT77	4	31	1	7	1	Gang 1 außen	46	NA	4	7.2			1.8	left	1
2019-07-31	ZEA 3660	old	PHT77	4	31	1	7	2	Gang 1 außen	36	NA	4	6.8			1.7	left	1
2019-07-31	ZEA 3660	old	PHT77	4	31	1	7	3	Gang 1 außen	36.5	NA	4	6.5			1.625	left	1
2019-07-31	ZEA 324	new	PHT77	4	36	1	8	1	Gang 1 außen	53	NA	4	7.5			1.875	left	1
2019-07-31	ZEA 324	new	PHT77	4	36	1	8	2	Gang 1 außen	63.5	NA	5	8.2			1.64	left	1
2019-07-31	ZEA 324	new	PHT77	4	36	1	8	3	Gang 1 außen	54	NA	4	8.0			2	left	1
2019-07-31	ZEA 324	new	PHT77	5	41	1	9	1	Gang 1 außen	52	NA	4	7.5			1.875	left	1
2019-07-31	ZEA 324	new	PHT77	5	41	1	9	2	Gang 1 außen	56	NA	4	7.8			1.95	left	1
2019-07-31	ZEA 324	new	PHT77	5	41	1	9	3	Gang 1 außen	49	NA	4	7.5			1.875	left	1
2019-07-31	ZEA 332	change	N22	5	46	1	10	1	Gang 1 außen	32	NA	4	6.5			1.625	left	1
2019-07-31	ZEA 332	change	N22	5	46	1	10	2	Gang 1 außen	29.5	NA	4	6.5			1.625	left	1
2019-07-31	ZEA 332	change	N22	5	46	1	10	3	Gang 1 außen	30	NA	4	6.5			1.625	left	1
2019-07-31	PHT77	old	N22	5	51	1	11	1	Gang 1 außen	30	NA	4	6.2			1.55	left	1
2019-07-31	PHT77	old	N22	5	51	1	11	2	Gang 1 außen	33	NA	4	6.2			1.55	left	1
2019-07-31	PHT77	old	N22	5	51	1	11	3	Gang 1 außen	28	NA	4	6.5			1.625	left	1
2019-07-31	ZEA 132	change	PHT77	1	1	1	1	1	Gang 1	59	NA	4	7.2			1.8	right	2
2019-07-31	ZEA 132	change	PHT77	1	1	1	1	2	Gang 1	52.5	NA	4	7.8			1.95	right	2
2019-07-31	ZEA 132	change	PHT77	1	1	1	1	3	Gang 1	38	NA	4	4.8			1.2	right	2
2019-07-31	ZEA 399	change	PHT77	1	6	1	2	1	Gang 1	48	NA	4	6.8			1.7	right	2
2019-07-31	ZEA 399	change	PHT77	1	6	1	2	2	Gang 1	66.5	NA	4	7.8			1.95	right	2
2019-07-31	ZEA 399	change	PHT77	1	6	1	2	3	Gang 1	63.5	NA	4	8.0			2	right	2
2019-07-31	ZEA 851	old	PHT77	2	11	1	3	1	Gang 1	58	NA	4	7.0			1.75	right	2
2019-07-31	ZEA 851	old	PHT77	2	11	1	3	2	Gang 1	46.5	NA	4	6.5			1.625	right	2
2019-07-31	ZEA 851	old	PHT77	2	11	1	3	3	Gang 1	49	NA	4	6.5			1.625	right	2
2019-07-31	ZEA 3660	old	PHT77	2	16	1	4	1	Gang 1	60	NA	5	8.5			1.7	right	2
2019-07-31	ZEA 3660	old	PHT77	2	16	1	4	2	Gang 1	53.5	NA	4	7.2			1.8	right	2
2019-07-31	ZEA 3660	old	PHT77	2	16	1	4	3	Gang 1	62	NA	4	7.5			1.875	right	2
2019-07-31	ZEA 132	change	N22	3	21	1	5	1	Gang 1	26.5	NA	4	6.5			1.625	right	2
2019-07-31	ZEA 132	change	N22	3	21	1	5	2	Gang 1	32	NA	4	7.0			1.75	right	2
2019-07-31	ZEA 132	change	N22	3	21	1	5	3	Gang 1	30	NA	4	7.2			1.8	right	2
2019-07-31	S052	old	N22	3	26	1	6	1	Gang 1	26	NA	4	6.5			1.625	right	2
2019-07-31	S052	old	N22	3	26	1	6	2	Gang 1	38	NA	4	6.5			1.625	right	2
2019-07-31	S052	old	N22	3	26	1	6	3	Gang 1	32	NA	4	7.0			1.75	right	2
2019-07-31	ZEA 3660	old	N22	4	31	1	7	1	Gang 1	25.5	NA	3	6.2			2.06666666666667	right	2
2019-07-31	ZEA 3660	old	N22	4	31	1	7	2	Gang 1	32	NA	4	6.5			1.625	right	2
2019-07-31	ZEA 3660	old	N22	4	31	1	7	3	Gang 1	25	NA	3	6.2			2.06666666666667	right	2
2019-07-31	ZEA 324	new	N22	4	36	1	8	1	Gang 1	27	NA	4	6.5			1.625	right	2
2019-07-31	ZEA 324	new	N22	4	36	1	8	2	Gang 1	26	NA	4	6.5			1.625	right	2
2019-07-31	ZEA 324	new	N22	4	36	1	8	3	Gang 1	29	NA	4	6.2			1.55	right	2
2019-07-31	ZEA 324	new	N22	5	41	1	9	1	Gang 1	38	NA	4	6.5			1.625	right	2
2019-07-31	ZEA 324	new	N22	5	41	1	9	2	Gang 1	36	NA	4	6.5			1.625	right	2
2019-07-31	ZEA 324	new	N22	5	41	1	9	3	Gang 1	30.5	NA	4	6.5			1.625	right	2
2019-07-31	ZEA 332	change	PHT77	5	46	1	10	1	Gang 1	58	NA	4	7.5			1.875	right	2
2019-07-31	ZEA 332	change	PHT77	5	46	1	10	2	Gang 1	57.5	NA	4	7.5			1.875	right	2
2019-07-31	ZEA 332	change	PHT77	5	46	1	10	3	Gang 1	47	NA	4	7.2			1.8	right	2
2019-07-31	PHT77	old	PHT77	5	51	1	11	1	Gang 1	60	NA	4	7.5			1.875	right	2
2019-07-31	PHT77	old	PHT77	5	51	1	11	2	Gang 1	49	NA	4	7.2			1.8	right	2
2019-07-31	PHT77	old	PHT77	5	51	1	11	3	Gang 1	56	NA	4	7.5			1.875	right	2
2019-07-31	P148	change	N22	1	2	2	1	1	Gang 1	28.5	NA	4	6.8			1.7	left	3
2019-07-31	P148	change	N22	1	2	2	1	2	Gang 1	34	NA	4	7.2			1.8	left	3
2019-07-31	P148	change	N22	1	2	2	1	3	Gang 1	40	NA	4	7.2			1.8	left	3
2019-07-31	PHT77	old	N22	1	7	2	2	1	Gang 1	35.5	NA	4	6.8			1.7	left	3
2019-07-31	PHT77	old	N22	1	7	2	2	2	Gang 1	34.5	NA	4	6.8			1.7	left	3
2019-07-31	PHT77	old	N22	1	7	2	2	3	Gang 1	29	NA	4	6.5			1.625	left	3
2019-07-31	ZEA 399	change	PHT77	2	12	2	3	1	Gang 1	57.5	NA	4	7.8			1.95	left	3
2019-07-31	ZEA 399	change	PHT77	2	12	2	3	2	Gang 1	59	NA	4	7.5			1.875	left	3
2019-07-31	ZEA 399	change	PHT77	2	12	2	3	3	Gang 1	55.5	NA	4	7.5			1.875	left	3
2019-07-31	PHT77	old	N22	2	17	2	4	1	Gang 1	33	NA	4	7.5			1.875	left	3
2019-07-31	PHT77	old	N22	2	17	2	4	2	Gang 1	38	NA	4	7.5			1.875	left	3
2019-07-31	PHT77	old	N22	2	17	2	4	3	Gang 1	33.5	NA	4	7.0			1.75	left	3
2019-07-31	N22	old	PHT77	3	22	2	5	1	Gang 1	73	NA	5	8.8			1.76	left	3
2019-07-31	N22	old	PHT77	3	22	2	5	2	Gang 1	58	NA	4	8.0			2	left	3
2019-07-31	N22	old	PHT77	3	22	2	5	3	Gang 1	53.5	NA	4	7.5			1.875	left	3
2019-07-31	ZEA 399	change	N22	3	27	2	6	1	Gang 1	33.5	NA	4	7.0			1.75	left	3
2019-07-31	ZEA 399	change	N22	3	27	2	6	2	Gang 1	29	NA	4	7.2			1.8	left	3
2019-07-31	ZEA 399	change	N22	3	27	2	6	3	Gang 1	32.5	NA	4	6.8			1.7	left	3
2019-07-31	ZEA 132	change	PHT77	4	32	2	7	1	Gang 1	66	NA	4	8.2			2.05	left	3
2019-07-31	ZEA 132	change	PHT77	4	32	2	7	2	Gang 1	58.5	NA	4	7.5			1.875	left	3
2019-07-31	ZEA 132	change	PHT77	4	32	2	7	3	Gang 1	59	NA	5	8.5			1.7	left	3
2019-07-31	S052	old	N22	4	37	2	8	1	Gang 1	24.5	NA	3	6.2			2.06666666666667	left	3
2019-07-31	S052	old	N22	4	37	2	8	2	Gang 1	27.5	NA	4	6.2			1.55	left	3
2019-07-31	S052	old	N22	4	37	2	8	3	Gang 1	29.5	NA	4	6.2			1.55	left	3
2019-07-31	B73	change	PHT77	4	42	2	9	1	Gang 1	63	NA	4	7.8			1.95	left	3
2019-07-31	B73	change	PHT77	4	42	2	9	2	Gang 1	65	NA	4	7.8			1.95	left	3
2019-07-31	B73	change	PHT77	4	42	2	9	3	Gang 1	66.5	NA	4	7.5			1.875	left	3
2019-07-31	ZEA 3660	old	N22	5	47	2	10	1	Gang 1	33	NA	4	6.5			1.625	left	3
2019-07-31	ZEA 3660	old	N22	5	47	2	10	2	Gang 1	30.5	NA	4	6.5			1.625	left	3
2019-07-31	ZEA 3660	old	N22	5	47	2	10	3	Gang 1	37	NA	4	7.2			1.8	left	3
2019-07-31	ZEA 399	change	N22	5	52	2	11	1	Gang 1	33.5	NA	4	7.5			1.875	left	3
2019-07-31	ZEA 399	change	N22	5	52	2	11	2	Gang 1	26	NA	4	6.5			1.625	left	3
2019-07-31	ZEA 399	change	N22	5	52	2	11	3	Gang 1	36.5	NA	4	7.5			1.875	left	3
2019-07-31	P148	change	PHT77	1	2	2	1	1	Gang 2	57.5	NA	4	8.2			2.05	right	4
2019-07-31	P148	change	PHT77	1	2	2	1	2	Gang 2	54.5	NA	4	7.8			1.95	right	4
2019-07-31	P148	change	PHT77	1	2	2	1	3	Gang 2	52.5	NA	4	7.5			1.875	right	4
2019-07-31	PHT77	old	PHT77	1	7	2	2	1	Gang 2	59	NA	4	7.2			1.8	right	4
2019-07-31	PHT77	old	PHT77	1	7	2	2	2	Gang 2	54	NA	4	7.2			1.8	right	4
2019-07-31	PHT77	old	PHT77	1	7	2	2	3	Gang 2	63	NA	4	8.0			2	right	4
2019-07-31	ZEA 399	change	N22	2	12	2	3	1	Gang 2	38	NA	4	7.5			1.875	right	4
2019-07-31	ZEA 399	change	N22	2	12	2	3	2	Gang 2	34	NA	4	7.5			1.875	right	4
2019-07-31	ZEA 399	change	N22	2	12	2	3	3	Gang 2	34.5	NA	4	7.5			1.875	right	4
2019-07-31	PHT77	old	PHT77	2	17	2	4	1	Gang 2	61.5	NA	4	8.0			2	right	4
2019-07-31	PHT77	old	PHT77	2	17	2	4	2	Gang 2	63.5	NA	4	7.5			1.875	right	4
2019-07-31	PHT77	old	PHT77	2	17	2	4	3	Gang 2	53	NA	4	7.8			1.95	right	4
2019-07-31	N22	old	N22	3	22	2	5	1	Gang 2	37.5	NA	4	7.5			1.875	right	4
2019-07-31	N22	old	N22	3	22	2	5	2	Gang 2	34	NA	4	7.5			1.875	right	4
2019-07-31	N22	old	N22	3	22	2	5	3	Gang 2	34	NA	4	7.5			1.875	right	4
2019-07-31	ZEA 399	change	PHT77	3	27	2	6	1	Gang 2	55.5	NA	4	8.0			2	right	4
2019-07-31	ZEA 399	change	PHT77	3	27	2	6	2	Gang 2	47.5	NA	4	7.5			1.875	right	4
2019-07-31	ZEA 399	change	PHT77	3	27	2	6	3	Gang 2	51	NA	4	8.0			2	right	4
2019-07-31	ZEA 132	change	N22	4	32	2	7	1	Gang 2	32	NA	4	7.8			1.95	right	4
2019-07-31	ZEA 132	change	N22	4	32	2	7	2	Gang 2	34.5	NA	4	7.5			1.875	right	4
2019-07-31	ZEA 132	change	N22	4	32	2	7	3	Gang 2	42	NA	4	7.2			1.8	right	4
2019-07-31	S052	old	PHT77	4	37	2	8	1	Gang 2	65.5	NA	4	7.5			1.875	right	4
2019-07-31	S052	old	PHT77	4	37	2	8	2	Gang 2	54	NA	4	7.5			1.875	right	4
2019-07-31	S052	old	PHT77	4	37	2	8	3	Gang 2	51.5	NA	4	7.5			1.875	right	4
2019-07-31	B73	change	N22	4	42	2	9	1	Gang 2	37.5	NA	4	7.2			1.8	right	4
2019-07-31	B73	change	N22	4	42	2	9	2	Gang 2	37.5	NA	4	7.5			1.875	right	4
2019-07-31	B73	change	N22	4	42	2	9	3	Gang 2	36.5	NA	4	6.5			1.625	right	4
2019-07-31	ZEA 3660	old	PHT77	5	47	2	10	1	Gang 2	62	NA	4	7.2			1.8	right	4
2019-07-31	ZEA 3660	old	PHT77	5	47	2	10	2	Gang 2	60	NA	4	7.8			1.95	right	4
2019-07-31	ZEA 3660	old	PHT77	5	47	2	10	3	Gang 2	54	NA	5	8.2			1.64	right	4
2019-07-31	ZEA 399	change	PHT77	5	52	2	11	1	Gang 2	59.5	NA	4	8.0			2	right	4
2019-07-31	ZEA 399	change	PHT77	5	52	2	11	2	Gang 2	58	NA	4	8.2			2.05	right	4
2019-07-31	ZEA 399	change	PHT77	5	52	2	11	3	Gang 2	51.5	NA	4	7.5			1.875	right	4
2019-07-31	N22	old	PHT77	1	3	3	1	1	Gang 2	62	NA	5	8.2			1.64	left	5
2019-07-31	N22	old	PHT77	1	3	3	1	2	Gang 2	59	NA	5	8.5			1.7	left	5
2019-07-31	N22	old	PHT77	1	3	3	1	3	Gang 2	57	NA	4	8.0			2	left	5
2019-07-31	ZEA 332	change	PHT77	1	8	3	2	1	Gang 2	55	NA	5	8.2			1.64	left	5
2019-07-31	ZEA 332	change	PHT77	1	8	3	2	2	Gang 2	59	NA	5	8.2			1.64	left	5
2019-07-31	ZEA 332	change	PHT77	1	8	3	2	3	Gang 2	56	NA	4	7.8			1.95	left	5
2019-07-31	S052	old	N22	2	13	3	3	1	Gang 2	37	NA	4	7.5			1.875	left	5
2019-07-31	S052	old	N22	2	13	3	3	2	Gang 2	36.5	NA	4	7.5			1.875	left	5
2019-07-31	S052	old	N22	2	13	3	3	3	Gang 2	36.5	NA	4	7.2			1.8	left	5
2019-07-31	B73	new	N22	2	18	3	4	1	Gang 2	35.5	NA	4	7.2			1.8	left	5
2019-07-31	B73	new	N22	2	18	3	4	2	Gang 2	31.5	NA	4	7.2			1.8	left	5
2019-07-31	B73	new	N22	2	18	3	4	3	Gang 2	33.5	NA	4	7.5			1.875	left	5
2019-07-31	ZEA 851	change	PHT77	3	23	3	5	1	Gang 2	60	NA	5	8.2			1.64	left	5
2019-07-31	ZEA 851	change	PHT77	3	23	3	5	2	Gang 2	60.5	NA	5	8.2			1.64	left	5
2019-07-31	ZEA 851	change	PHT77	3	23	3	5	3	Gang 2	63	NA	5	8.5			1.7	left	5
2019-07-31	ZEA 332	old	N22	3	28	3	6	1	Gang 2	40	NA	4	7.5			1.875	left	5
2019-07-31	ZEA 332	old	N22	3	28	3	6	2	Gang 2	33.5	NA	4	7.5			1.875	left	5
2019-07-31	ZEA 332	old	N22	3	28	3	6	3	Gang 2	36	NA	4	7.0			1.75	left	5
2019-07-31	PHT77	old	PHT77	3	33	3	7	1	Gang 2	54	NA	4	7.5			1.875	left	5
2019-07-31	PHT77	old	PHT77	3	33	3	7	2	Gang 2	60	NA	4	7.8			1.95	left	5
2019-07-31	PHT77	old	PHT77	3	33	3	7	3	Gang 2	61.5	NA	4	7.8			1.95	left	5
2019-07-31	PHT77	old	N22	4	38	3	8	1	Gang 2	46.5	NA	4	7.5			1.875	left	5
2019-07-31	PHT77	old	N22	4	38	3	8	2	Gang 2	35.5	NA	4	7.0			1.75	left	5
2019-07-31	PHT77	old	N22	4	38	3	8	3	Gang 2	38	NA	4	7.5			1.875	left	5
2019-07-31	ZEA 399	change	N22	4	43	3	9	1	Gang 2	36.5	NA	4	7.8			1.95	left	5
2019-07-31	ZEA 399	change	N22	4	43	3	9	2	Gang 2	34.5	NA	4	7.8			1.95	left	5
2019-07-31	ZEA 399	change	N22	4	43	3	9	3	Gang 2	37	NA	4	7.5			1.875	left	5
2019-07-31	ZEA 851	old	PHT77	5	48	3	10	1	Gang 2	58.5	NA	4	8.5			2.125	left	5
2019-07-31	ZEA 851	old	PHT77	5	48	3	10	2	Gang 2	59.5	NA	4	8.0			2	left	5
2019-07-31	ZEA 851	old	PHT77	5	48	3	10	3	Gang 2	60.5	NA	4	7.8			1.95	left	5
2019-07-31	ZEA 132	change	PHT77	5	53	3	11	1	Gang 2	61	NA	3	8.0			2.66666666666667	left	5
2019-07-31	ZEA 132	change	PHT77	5	53	3	11	2	Gang 2	58.5	NA	4	7.8			1.95	left	5
2019-07-31	ZEA 132	change	PHT77	5	53	3	11	3	Gang 2	55.5	NA	4	7.8			1.95	left	5
2019-07-31	N22	old	N22	1	3	3	1	1	Gang 3	48.5	NA	4	7.5			1.875	right	6
2019-07-31	N22	old	N22	1	3	3	1	2	Gang 3	39	NA	4	7.0			1.75	right	6
2019-07-31	N22	old	N22	1	3	3	1	3	Gang 3	45	NA	4	7.2			1.8	right	6
2019-07-31	ZEA 332	change	N22	1	8	3	2	1	Gang 3	38.5	NA	4	7.2			1.8	right	6
2019-07-31	ZEA 332	change	N22	1	8	3	2	2	Gang 3	44	NA	4	7.2			1.8	right	6
2019-07-31	ZEA 332	change	N22	1	8	3	2	3	Gang 3	40	NA	4	7.2			1.8	right	6
2019-07-31	S052	old	PHT77	2	13	3	3	1	Gang 3	63	NA	4	8.2			2.05	right	6
2019-07-31	S052	old	PHT77	2	13	3	3	2	Gang 3	66.5	NA	4	8.2			2.05	right	6
2019-07-31	S052	old	PHT77	2	13	3	3	3	Gang 3	54.5	NA	4	7.2			1.8	right	6
2019-07-31	B73	new	PHT77	2	18	3	4	1	Gang 3	62	NA	5	8.5			1.7	right	6
2019-07-31	B73	new	PHT77	2	18	3	4	2	Gang 3	61.5	NA	4	8.0			2	right	6
2019-07-31	B73	new	PHT77	2	18	3	4	3	Gang 3	63	NA	5	8.2			1.64	right	6
2019-07-31	ZEA 851	change	N22	3	23	3	5	1	Gang 3	32.5	NA	4	7.2			1.8	right	6
2019-07-31	ZEA 851	change	N22	3	23	3	5	2	Gang 3	30.5	NA	4	6.8			1.7	right	6
2019-07-31	ZEA 851	change	N22	3	23	3	5	3	Gang 3	33.5	NA	4	7.2			1.8	right	6
2019-07-31	ZEA 332	old	PHT77	3	28	3	6	1	Gang 3	56.5	NA	4	7.5			1.875	right	6
2019-07-31	ZEA 332	old	PHT77	3	28	3	6	2	Gang 3	60.5	NA	4	7.8			1.95	right	6
2019-07-31	ZEA 332	old	PHT77	3	28	3	6	3	Gang 3	57.5	NA	4	8.0			2	right	6
2019-07-31	PHT77	old	N22	3	33	3	7	1	Gang 3	37.5	NA	4	7.2			1.8	right	6
2019-07-31	PHT77	old	N22	3	33	3	7	2	Gang 3	42	NA	4	7.2			1.8	right	6
2019-07-31	PHT77	old	N22	3	33	3	7	3	Gang 3	39	NA	4	7.5			1.875	right	6
2019-07-31	PHT77	old	PHT77	4	38	3	8	1	Gang 3	49	NA	4	7.5			1.875	right	6
2019-07-31	PHT77	old	PHT77	4	38	3	8	2	Gang 3	64	NA	4	7.8			1.95	right	6
2019-07-31	PHT77	old	PHT77	4	38	3	8	3	Gang 3	51.5	NA	4	8.2			2.05	right	6
2019-07-31	ZEA 399	change	PHT77	4	43	3	9	1	Gang 3	61	NA	4	7.8			1.95	right	6
2019-07-31	ZEA 399	change	PHT77	4	43	3	9	2	Gang 3	62.5	NA	4	8.8			2.2	right	6
2019-07-31	ZEA 399	change	PHT77	4	43	3	9	3	Gang 3	58	NA	4	7.5			1.875	right	6
2019-07-31	ZEA 851	old	N22	5	48	3	10	1	Gang 3	31	NA	4	6.8			1.7	right	6
2019-07-31	ZEA 851	old	N22	5	48	3	10	2	Gang 3	30	NA	4	6.8			1.7	right	6
2019-07-31	ZEA 851	old	N22	5	48	3	10	3	Gang 3	29.5	NA	4	6.8			1.7	right	6
2019-07-31	ZEA 132	change	N22	5	53	3	11	1	Gang 3	34	NA	4	7.0			1.75	right	6
2019-07-31	ZEA 132	change	N22	5	53	3	11	2	Gang 3	35.5	NA	4	7.2			1.8	right	6
2019-07-31	ZEA 132	change	N22	5	53	3	11	3	Gang 3	32	NA	4	6.2			1.55	right	6
2019-07-31	S052	old	PHT77	1	4	4	1	1	Gang 3	66	NA	4	7.5			1.875	left	7
2019-07-31	S052	old	PHT77	1	4	4	1	2	Gang 3	43.5	NA	4	7.5			1.875	left	7
2019-07-31	S052	old	PHT77	1	4	4	1	3	Gang 3	45.5	NA	4	7.2			1.8	left	7
2019-07-31	B73	change	N22	1	9	4	2	1	Gang 3	35.5	NA	4	6.5			1.625	left	7
2019-07-31	B73	change	N22	1	9	4	2	2	Gang 3	34	NA	4	6.8			1.7	left	7
2019-07-31	B73	change	N22	1	9	4	2	3	Gang 3	33	NA	4	6.5			1.625	left	7
2019-07-31	B73	change	N22	2	14	4	3	1	Gang 3	31.5	NA	4	6.5			1.625	left	7
2019-07-31	B73	change	N22	2	14	4	3	2	Gang 3	41.5	NA	4	7.0			1.75	left	7
2019-07-31	B73	change	N22	2	14	4	3	3	Gang 3	38.5	NA	4	6.8			1.7	left	7
2019-07-31	N22	old	N22	2	19	4	4	1	Gang 3	43.5	NA	4	7.5			1.875	left	7
2019-07-31	N22	old	N22	2	19	4	4	2	Gang 3	37	NA	4	7.5			1.875	left	7
2019-07-31	N22	old	N22	2	19	4	4	3	Gang 3	33	NA	4	7.5			1.875	left	7
2019-07-31	P148	change	PHT77	2	24	4	5	1	Gang 3	69.5	NA	4	7.5			1.875	left	7
2019-07-31	P148	change	PHT77	2	24	4	5	2	Gang 3	60.5	NA	4	7.5			1.875	left	7
2019-07-31	P148	change	PHT77	2	24	4	5	3	Gang 3	63.5	NA	4	7.8			1.95	left	7
2019-07-31	ZEA 3660	old	PHT77	3	29	4	6	1	Gang 3	52	NA	4	6.5			1.625	left	7
2019-07-31	ZEA 3660	old	PHT77	3	29	4	6	2	Gang 3	47	NA	4	8.2			2.05	left	7
2019-07-31	ZEA 3660	old	PHT77	3	29	4	6	3	Gang 3	52.5	NA	4	7.5			1.875	left	7
2019-07-31	B73	new	N22	3	34	4	7	1	Gang 3	37.5	NA	4	7.5			1.875	left	7
2019-07-31	B73	new	N22	3	34	4	7	2	Gang 3	36.5	NA	3	6.2			2.06666666666667	left	7
2019-07-31	B73	new	N22	3	34	4	7	3	Gang 3	43.5	NA	4	7.0			1.75	left	7
2019-07-31	ZEA 332	change	PHT77	4	39	4	8	1	Gang 3	29	NA	3	5.5			1.83333333333333	left	7
2019-07-31	ZEA 332	change	PHT77	4	39	4	8	2	Gang 3	23	NA	3	5.0			1.66666666666667	left	7
2019-07-31	ZEA 332	change	PHT77	4	39	4	8	3	Gang 3	20	NA	3	5.2			1.73333333333333	left	7
2019-07-31	N22	old	PHT77	4	44	4	9	1	Gang 3	55.5	NA	4	7.2			1.8	left	7
2019-07-31	N22	old	PHT77	4	44	4	9	2	Gang 3	56.5	NA	4	7.8			1.95	left	7
2019-07-31	N22	old	PHT77	4	44	4	9	3	Gang 3	57.5	NA	4	7.8			1.95	left	7
2019-07-31	P148	change	PHT77	5	49	4	10	1	Gang 3	39	NA	3	6.0			2	left	7
2019-07-31	P148	change	PHT77	5	49	4	10	2	Gang 3	58.5	NA	5	7.8			1.56	left	7
2019-07-31	P148	change	PHT77	5	49	4	10	3	Gang 3	40	NA	4	6.8			1.7	left	7
2019-07-31	B73	change	N22	5	54	4	11	1	Gang 3	30.5	NA	4	6.8			1.7	left	7
2019-07-31	B73	change	N22	5	54	4	11	2	Gang 3	34	NA	4	6.8			1.7	left	7
2019-07-31	B73	change	N22	5	54	4	11	3	Gang 3	28.5	NA	3	6.2			2.06666666666667	left	7
2019-07-31	S052	old	N22	1	4	4	1	1	Gang 4	32	NA	3	6.0			2	right	8
2019-07-31	S052	old	N22	1	4	4	1	2	Gang 4	34	NA	4	6.8			1.7	right	8
2019-07-31	S052	old	N22	1	4	4	1	3	Gang 4	30	NA	3	6.2			2.06666666666667	right	8
2019-07-31	B73	change	PHT77	1	9	4	2	1	Gang 4	62	NA	4	7.2			1.8	right	8
2019-07-31	B73	change	PHT77	1	9	4	2	2	Gang 4	66	NA	4	7.0			1.75	right	8
2019-07-31	B73	change	PHT77	1	9	4	2	3	Gang 4	49	NA	4	7.0			1.75	right	8
2019-07-31	B73	change	PHT77	2	14	4	3	1	Gang 4	56	NA	4	7.5			1.875	right	8
2019-07-31	B73	change	PHT77	2	14	4	3	2	Gang 4	55	NA	4	7.8			1.95	right	8
2019-07-31	B73	change	PHT77	2	14	4	3	3	Gang 4	66.5	NA	4	7.5			1.875	right	8
2019-07-31	N22	old	PHT77	2	19	4	4	1	Gang 4	52	NA	4	7.2			1.8	right	8
2019-07-31	N22	old	PHT77	2	19	4	4	2	Gang 4	56	NA	4	8.2			2.05	right	8
2019-07-31	N22	old	PHT77	2	19	4	4	3	Gang 4	52	NA	4	7.5			1.875	right	8
2019-07-31	P148	change	N22	2	24	4	5	1	Gang 4	34	NA	4	6.8			1.7	right	8
2019-07-31	P148	change	N22	2	24	4	5	2	Gang 4	38	NA	4	7.0			1.75	right	8
2019-07-31	P148	change	N22	2	24	4	5	3	Gang 4	32	NA	4	6.8			1.7	right	8
2019-07-31	ZEA 3660	old	N22	3	29	4	6	1	Gang 4	23.5	NA	3	6.2			2.06666666666667	right	8
2019-07-31	ZEA 3660	old	N22	3	29	4	6	2	Gang 4	27	NA	3	6.2			2.06666666666667	right	8
2019-07-31	ZEA 3660	old	N22	3	29	4	6	3	Gang 4	28	NA	4	6.2			1.55	right	8
2019-07-31	B73	new	PHT77	3	34	4	7	1	Gang 4	55	NA	4	7.5			1.875	right	8
2019-07-31	B73	new	PHT77	3	34	4	7	2	Gang 4	56	NA	4	8.0			2	right	8
2019-07-31	B73	new	PHT77	3	34	4	7	3	Gang 4	52	NA	4	7.5			1.875	right	8
2019-07-31	ZEA 332	change	N22	4	39	4	8	1	Gang 4	32	NA	4	6.5			1.625	right	8
2019-07-31	ZEA 332	change	N22	4	39	4	8	2	Gang 4	15	NA	3	3.8			1.26666666666667	right	8
2019-07-31	ZEA 332	change	N22	4	39	4	8	3	Gang 4	15	NA	3	3.8			1.26666666666667	right	8
2019-07-31	N22	old	N22	4	44	4	9	1	Gang 4	27	NA	4	6.2			1.55	right	8
2019-07-31	N22	old	N22	4	44	4	9	2	Gang 4	32	NA	4	6.8			1.7	right	8
2019-07-31	N22	old	N22	4	44	4	9	3	Gang 4	33	NA	4	6.5			1.625	right	8
2019-07-31	P148	change	N22	5	49	4	10	1	Gang 4	34	NA	4	6.5			1.625	right	8
2019-07-31	P148	change	N22	5	49	4	10	2	Gang 4	32	NA	4	6.5			1.625	right	8
2019-07-31	P148	change	N22	5	49	4	10	3	Gang 4	30	NA	4	6.8			1.7	right	8
2019-07-31	B73	change	PHT77	5	54	4	11	1	Gang 4	43	NA	4	7.0			1.75	right	8
2019-07-31	B73	change	PHT77	5	54	4	11	2	Gang 4	48	NA	4	7.2			1.8	right	8
2019-07-31	B73	change	PHT77	5	54	4	11	3	Gang 4	33	NA	4	6.2			1.55	right	8
2019-07-31	ZEA 3660	old	N22	1	5	5	1	1	Gang 4	29	NA	4	6.2			1.55	left	9
2019-07-31	ZEA 3660	old	N22	1	5	5	1	2	Gang 4	29	NA	3	6.0			2	left	9
2019-07-31	ZEA 3660	old	N22	1	5	5	1	3	Gang 4	31	NA	4	6.5			1.625	left	9
2019-07-31	ZEA 851	old	N22	1	10	5	2	1	Gang 4	33	NA	4	6.5			1.625	left	9
2019-07-31	ZEA 851	old	N22	1	10	5	2	2	Gang 4	35	NA	4	6.5			1.625	left	9
2019-07-31	ZEA 851	old	N22	1	10	5	2	3	Gang 4	31.5	NA	4	6.5			1.625	left	9
2019-07-31	ZEA 324	new	N22	1	15	5	3	1	Gang 4	30	NA	4	6.5			1.625	left	9
2019-07-31	ZEA 324	new	N22	1	15	5	3	2	Gang 4	32	NA	4	6.5			1.625	left	9
2019-07-31	ZEA 324	new	N22	1	15	5	3	3	Gang 4	30	NA	4	6.5			1.625	left	9
2019-07-31	ZEA 132	change	PHT77	2	20	5	4	1	Gang 4	42	NA	4	7.0			1.75	left	9
2019-07-31	ZEA 132	change	PHT77	2	20	5	4	2	Gang 4	43	NA	4	6.5			1.625	left	9
2019-07-31	ZEA 132	change	PHT77	2	20	5	4	3	Gang 4	38	NA	4	6.5			1.625	left	9
2019-07-31	ZEA 332	change	PHT77	2	25	5	5	1	Gang 4	58	NA	4	7.2			1.8	left	9
2019-07-31	ZEA 332	change	PHT77	2	25	5	5	2	Gang 4	56	NA	4	7.0			1.75	left	9
2019-07-31	ZEA 332	change	PHT77	2	25	5	5	3	Gang 4	45	NA	4	6.5			1.625	left	9
2019-07-31	P148	change	PHT77	3	30	5	6	1	Gang 4	52	NA	4	7.0			1.75	left	9
2019-07-31	P148	change	PHT77	3	30	5	6	2	Gang 4	48	NA	4	6.5			1.625	left	9
2019-07-31	P148	change	PHT77	3	30	5	6	3	Gang 4	50	NA	4	6.5			1.625	left	9
2019-07-31	B73	change	PHT77	3	35	5	7	1	Gang 4	51	NA	4	7.0			1.75	left	9
2019-07-31	B73	change	PHT77	3	35	5	7	2	Gang 4	58	NA	4	7.2			1.8	left	9
2019-07-31	B73	change	PHT77	3	35	5	7	3	Gang 4	51	NA	4	7.0			1.75	left	9
2019-07-31	ZEA 851	old	PHT77	4	40	5	8	1	Gang 4	54	NA	4	6.5			1.625	left	9
2019-07-31	ZEA 851	old	PHT77	4	40	5	8	2	Gang 4	56	NA	4	7.0			1.75	left	9
2019-07-31	ZEA 851	old	PHT77	4	40	5	8	3	Gang 4	56	NA	4	7.2			1.8	left	9
2019-07-31	P148	change	N22	4	45	5	9	1	Gang 4	30	NA	4	6.5			1.625	left	9
2019-07-31	P148	change	N22	4	45	5	9	2	Gang 4	31	NA	4	6.5			1.625	left	9
2019-07-31	P148	change	N22	4	45	5	9	3	Gang 4	30	NA	4	6.8			1.7	left	9
2019-07-31	N22	old	N22	5	50	5	10	1	Gang 4	34.5	NA	4	6.5			1.625	left	9
2019-07-31	N22	old	N22	5	50	5	10	2	Gang 4	35	NA	4	6.5			1.625	left	9
2019-07-31	N22	old	N22	5	50	5	10	3	Gang 4	35	NA	4	6.5			1.625	left	9
2019-07-31	S052	old	PHT77	5	55	5	11	1	Gang 4	50	NA	4	6.5			1.625	left	9
2019-07-31	S052	old	PHT77	5	55	5	11	2	Gang 4	45	NA	4	7.2			1.8	left	9
2019-07-31	S052	old	PHT77	5	55	5	11	3	Gang 4	51	NA	4	7.2			1.8	left	9
2019-07-31	ZEA 3660	old	PHT77	1	5	5	1	1	Gang 4 außen	45	NA	4	6.2			1.55	right	10
2019-07-31	ZEA 3660	old	PHT77	1	5	5	1	2	Gang 4 außen	54	NA	4	7.5			1.875	right	10
2019-07-31	ZEA 3660	old	PHT77	1	5	5	1	3	Gang 4 außen	52	NA	4	7.2			1.8	right	10
2019-07-31	ZEA 851	old	PHT77	1	10	5	2	1	Gang 4 außen	51	NA	4	7.2			1.8	right	10
2019-07-31	ZEA 851	old	PHT77	1	10	5	2	2	Gang 4 außen	48.5	NA	4	7.5			1.875	right	10
2019-07-31	ZEA 851	old	PHT77	1	10	5	2	3	Gang 4 außen	54.5	NA	4	6.5			1.625	right	10
2019-07-31	ZEA 324	new	PHT77	1	15	5	3	1	Gang 4 außen	34.5	NA	4	7.2			1.8	right	10
2019-07-31	ZEA 324	new	PHT77	1	15	5	3	2	Gang 4 außen	43	NA	4	6.5			1.625	right	10
2019-07-31	ZEA 324	new	PHT77	1	15	5	3	3	Gang 4 außen	37	NA	4	7.2			1.8	right	10
2019-07-31	ZEA 132	change	N22	2	20	5	4	1	Gang 4 außen	26.5	NA	3	6.2			2.06666666666667	right	10
2019-07-31	ZEA 132	change	N22	2	20	5	4	2	Gang 4 außen	33	NA	4	6.5			1.625	right	10
2019-07-31	ZEA 132	change	N22	2	20	5	4	3	Gang 4 außen	29	NA	4	6.8			1.7	right	10
2019-07-31	ZEA 332	change	N22	2	25	5	5	1	Gang 4 außen	30	NA	4	6.5			1.625	right	10
2019-07-31	ZEA 332	change	N22	2	25	5	5	2	Gang 4 außen	28.5	NA	4	6.5			1.625	right	10
2019-07-31	ZEA 332	change	N22	2	25	5	5	3	Gang 4 außen	30	NA	4	6.2			1.55	right	10
2019-07-31	P148	change	N22	3	30	5	6	1	Gang 4 außen	26	NA	3	5.8			1.93333333333333	right	10
2019-07-31	P148	change	N22	3	30	5	6	2	Gang 4 außen	24.5	NA	3	6.2			2.06666666666667	right	10
2019-07-31	P148	change	N22	3	30	5	6	3	Gang 4 außen	29.5	NA	4	6.5			1.625	right	10
2019-07-31	B73	change	N22	3	35	5	7	1	Gang 4 außen	29	NA	3	6.2			2.06666666666667	right	10
2019-07-31	B73	change	N22	3	35	5	7	2	Gang 4 außen	29.5	NA	3	6.5			2.16666666666667	right	10
2019-07-31	B73	change	N22	3	35	5	7	3	Gang 4 außen	39	NA	4	6.5			1.625	right	10
2019-07-31	ZEA 851	old	N22	4	40	5	8	1	Gang 4 außen	39	NA	4	6.5			1.625	right	10
2019-07-31	ZEA 851	old	N22	4	40	5	8	2	Gang 4 außen	36	NA	4	6.5			1.625	right	10
2019-07-31	ZEA 851	old	N22	4	40	5	8	3	Gang 4 außen	40	NA	3	6.2			2.06666666666667	right	10
2019-07-31	P148	change	PHT77	4	45	5	9	1	Gang 4 außen	60	NA	4	7.5			1.875	right	10
2019-07-31	P148	change	PHT77	4	45	5	9	2	Gang 4 außen	45	NA	4	6.8			1.7	right	10
2019-07-31	P148	change	PHT77	4	45	5	9	3	Gang 4 außen	61	NA	4	7.2			1.8	right	10
2019-07-31	N22	old	PHT77	5	50	5	10	1	Gang 4 außen	57	NA	4	7.0			1.75	right	10
2019-07-31	N22	old	PHT77	5	50	5	10	2	Gang 4 außen	56	NA	4	7.2			1.8	right	10
2019-07-31	N22	old	PHT77	5	50	5	10	3	Gang 4 außen	54	NA	4	7.2			1.8	right	10
2019-07-31	S052	old	N22	5	55	5	11	1	Gang 4 außen	31	NA	4	6.5			1.625	right	10
2019-07-31	S052	old	N22	5	55	5	11	2	Gang 4 außen	35	NA	4	6.5			1.625	right	10
2019-07-31	S052	old	N22	5	55	5	11	3	Gang 4 außen	33	NA	4	6.2			1.55	right	10
2019-08-08	ZEA 132	change	N22	1	1	1	1	1	Gang 1 außen	57	NA	6	9.5			1.58333333333333	left	1
2019-08-08	ZEA 132	change	N22	1	1	1	1	2	Gang 1 außen	58.5	NA	6	9.2			1.53333333333333	left	1
2019-08-08	ZEA 132	change	N22	1	1	1	1	3	Gang 1 außen	56	NA	6	9.5			1.58333333333333	left	1
2019-08-08	ZEA 399	change	N22	1	6	1	2	1	Gang 1 außen	49	NA	6	9.2			1.53333333333333	left	1
2019-08-08	ZEA 399	change	N22	1	6	1	2	2	Gang 1 außen	51	NA	6	9.0			1.5	left	1
2019-08-08	ZEA 399	change	N22	1	6	1	2	3	Gang 1 außen	61	NA	6	9.5			1.58333333333333	left	1
2019-08-08	ZEA 851	old	N22	2	11	1	3	1	Gang 1 außen	43	NA	5	9.0			1.8	left	1
2019-08-08	ZEA 851	old	N22	2	11	1	3	2	Gang 1 außen	47.5	NA	5	9.0			1.8	left	1
2019-08-08	ZEA 851	old	N22	2	11	1	3	3	Gang 1 außen	50.5	NA	5	9.0			1.8	left	1
2019-08-08	ZEA 3660	old	N22	2	16	1	4	1	Gang 1 außen	47.5	NA	6	9.0			1.5	left	1
2019-08-08	ZEA 3660	old	N22	2	16	1	4	2	Gang 1 außen	55	NA	6	9.2			1.53333333333333	left	1
2019-08-08	ZEA 3660	old	N22	2	16	1	4	3	Gang 1 außen	54	NA	5	9.0			1.8	left	1
2019-08-08	ZEA 132	change	PHT77	3	21	1	5	1	Gang 1 außen	75	NA	6	10.2			1.7	left	1
2019-08-08	ZEA 132	change	PHT77	3	21	1	5	2	Gang 1 außen	80.5	NA	6	10.5			1.75	left	1
2019-08-08	ZEA 132	change	PHT77	3	21	1	5	3	Gang 1 außen	95	NA	7	11.2			1.6	left	1
2019-08-08	S052	old	PHT77	3	26	1	6	1	Gang 1 außen	91	NA	6	10.2			1.7	left	1
2019-08-08	S052	old	PHT77	3	26	1	6	2	Gang 1 außen	69	NA	6	10.0			1.66666666666667	left	1
2019-08-08	S052	old	PHT77	3	26	1	6	3	Gang 1 außen	89	NA	6	10.0			1.66666666666667	left	1
2019-08-08	ZEA 3660	old	PHT77	4	31	1	7	1	Gang 1 außen	85	NA	6	10.5			1.75	left	1
2019-08-08	ZEA 3660	old	PHT77	4	31	1	7	2	Gang 1 außen	74	NA	6	9.5			1.58333333333333	left	1
2019-08-08	ZEA 3660	old	PHT77	4	31	1	7	3	Gang 1 außen	83	NA	5	9.2			1.84	left	1
2019-08-08	ZEA 324	new	PHT77	4	36	1	8	1	Gang 1 außen	83	NA	6	12.2			2.03333333333333	left	1
2019-08-08	ZEA 324	new	PHT77	4	36	1	8	2	Gang 1 außen	86	NA	7	11.2			1.6	left	1
2019-08-08	ZEA 324	new	PHT77	4	36	1	8	3	Gang 1 außen	83	NA	7	11.2			1.6	left	1
2019-08-08	ZEA 324	new	PHT77	5	41	1	9	1	Gang 1 außen	92	NA	6	11.0			1.83333333333333	left	1
2019-08-08	ZEA 324	new	PHT77	5	41	1	9	2	Gang 1 außen	91	NA	6	11.0			1.83333333333333	left	1
2019-08-08	ZEA 324	new	PHT77	5	41	1	9	3	Gang 1 außen	80	NA	6	10.5			1.75	left	1
2019-08-08	ZEA 332	change	N22	5	46	1	10	1	Gang 1 außen	53	NA	6	9.5			1.58333333333333	left	1
2019-08-08	ZEA 332	change	N22	5	46	1	10	2	Gang 1 außen	53.5	NA	6	9.5			1.58333333333333	left	1
2019-08-08	ZEA 332	change	N22	5	46	1	10	3	Gang 1 außen	54	NA	6	9.5			1.58333333333333	left	1
2019-08-08	PHT77	old	N22	5	51	1	11	1	Gang 1 außen	50	NA	5	8.5			1.7	left	1
2019-08-08	PHT77	old	N22	5	51	1	11	2	Gang 1 außen	51	NA	5	9.2			1.84	left	1
2019-08-08	PHT77	old	N22	5	51	1	11	3	Gang 1 außen	50	NA	6	9.5			1.58333333333333	left	1
2019-08-08	ZEA 132	change	PHT77	1	1	1	1	1	Gang 1	82	NA	5	9.8			1.96	right	2
2019-08-08	ZEA 132	change	PHT77	1	1	1	1	2	Gang 1	80	NA	6	10.5			1.75	right	2
2019-08-08	ZEA 132	change	PHT77	1	1	1	1	3	Gang 1	60	NA	6	9.5			1.58333333333333	right	2
2019-08-08	ZEA 399	change	PHT77	1	6	1	2	1	Gang 1	79	NA	6	10.2			1.7	right	2
2019-08-08	ZEA 399	change	PHT77	1	6	1	2	2	Gang 1	98	NA	7	11.2			1.6	right	2
2019-08-08	ZEA 399	change	PHT77	1	6	1	2	3	Gang 1	93	NA	7	11.2			1.6	right	2
2019-08-08	ZEA 851	old	PHT77	2	11	1	3	1	Gang 1	82	NA	6	10.2			1.7	right	2
2019-08-08	ZEA 851	old	PHT77	2	11	1	3	2	Gang 1	74.5	NA	6	9.5			1.58333333333333	right	2
2019-08-08	ZEA 851	old	PHT77	2	11	1	3	3	Gang 1	85.5	NA	6	10.2			1.7	right	2
2019-08-08	ZEA 3660	old	PHT77	2	16	1	4	1	Gang 1	87.5	NA	7	11.5			1.64285714285714	right	2
2019-08-08	ZEA 3660	old	PHT77	2	16	1	4	2	Gang 1	85.5	NA	6	10.5			1.75	right	2
2019-08-08	ZEA 3660	old	PHT77	2	16	1	4	3	Gang 1	85	NA	6	10.5			1.75	right	2
2019-08-08	ZEA 132	change	N22	3	21	1	5	1	Gang 1	48	NA	6	10.2			1.7	right	2
2019-08-08	ZEA 132	change	N22	3	21	1	5	2	Gang 1	50.5	NA	6	9.5			1.58333333333333	right	2
2019-08-08	ZEA 132	change	N22	3	21	1	5	3	Gang 1	50.5	NA	6	10.2			1.7	right	2
2019-08-08	S052	old	N22	3	26	1	6	1	Gang 1	47.5	NA	6	9.5			1.58333333333333	right	2
2019-08-08	S052	old	N22	3	26	1	6	2	Gang 1	58	NA	6	9.5			1.58333333333333	right	2
2019-08-08	S052	old	N22	3	26	1	6	3	Gang 1	46.5	NA	6	9.5			1.58333333333333	right	2
2019-08-08	ZEA 3660	old	N22	4	31	1	7	1	Gang 1	42	NA	6	9.5			1.58333333333333	right	2
2019-08-08	ZEA 3660	old	N22	4	31	1	7	2	Gang 1	42	NA	6	9.2			1.53333333333333	right	2
2019-08-08	ZEA 3660	old	N22	4	31	1	7	3	Gang 1	45.5	NA	5	8.5			1.7	right	2
2019-08-08	ZEA 324	new	N22	4	36	1	8	1	Gang 1	55	NA	6	9.5			1.58333333333333	right	2
2019-08-08	ZEA 324	new	N22	4	36	1	8	2	Gang 1	56	NA	6	9.5			1.58333333333333	right	2
2019-08-08	ZEA 324	new	N22	4	36	1	8	3	Gang 1	50	NA	6	9.2			1.53333333333333	right	2
2019-08-08	ZEA 324	new	N22	5	41	1	9	1	Gang 1	59.5	NA	6	9.5			1.58333333333333	right	2
2019-08-08	ZEA 324	new	N22	5	41	1	9	2	Gang 1	59	NA	6	9.5			1.58333333333333	right	2
2019-08-08	ZEA 324	new	N22	5	41	1	9	3	Gang 1	49	NA	6	9.5			1.58333333333333	right	2
2019-08-08	ZEA 332	change	PHT77	5	46	1	10	1	Gang 1	86	NA	6	11.5			1.91666666666667	right	2
2019-08-08	ZEA 332	change	PHT77	5	46	1	10	2	Gang 1	78.5	NA	6	10.5			1.75	right	2
2019-08-08	ZEA 332	change	PHT77	5	46	1	10	3	Gang 1	77.5	NA	6	10.0			1.66666666666667	right	2
2019-08-08	PHT77	old	PHT77	5	51	1	11	1	Gang 1	87.5	NA	7	10.5			1.5	right	2
2019-08-08	PHT77	old	PHT77	5	51	1	11	2	Gang 1	80	NA	6	10.5			1.75	right	2
2019-08-08	PHT77	old	PHT77	5	51	1	11	3	Gang 1	83	NA	6	10.5			1.75	right	2
2019-08-08	P148	change	N22	1	2	2	1	1	Gang 1	53	NA	6	10.2			1.7	left	3
2019-08-08	P148	change	N22	1	2	2	1	2	Gang 1	55.5	NA	6	10.2			1.7	left	3
2019-08-08	P148	change	N22	1	2	2	1	3	Gang 1	54.5	NA	6	10.2			1.7	left	3
2019-08-08	PHT77	old	N22	1	7	2	2	1	Gang 1	57	NA	6	10.2			1.7	left	3
2019-08-08	PHT77	old	N22	1	7	2	2	2	Gang 1	54.5	NA	6	10.2			1.7	left	3
2019-08-08	PHT77	old	N22	1	7	2	2	3	Gang 1	49	NA	6	9.2			1.53333333333333	left	3
2019-08-08	ZEA 399	change	PHT77	2	12	2	3	1	Gang 1	101.5	NA	6	11.5			1.91666666666667	left	3
2019-08-08	ZEA 399	change	PHT77	2	12	2	3	2	Gang 1	91	NA	6	10.8			1.8	left	3
2019-08-08	ZEA 399	change	PHT77	2	12	2	3	3	Gang 1	82	NA	7	12.5			1.78571428571429	left	3
2019-08-08	PHT77	old	N22	2	17	2	4	1	Gang 1	58.5	NA	6	10.2			1.7	left	3
2019-08-08	PHT77	old	N22	2	17	2	4	2	Gang 1	51	NA	6	10.2			1.7	left	3
2019-08-08	PHT77	old	N22	2	17	2	4	3	Gang 1	54	NA	6	10.0			1.66666666666667	left	3
2019-08-08	N22	old	PHT77	3	22	2	5	1	Gang 1	129.5	NA	7	12.5			1.78571428571429	left	3
2019-08-08	N22	old	PHT77	3	22	2	5	2	Gang 1	95.5	NA	6	11.2			1.86666666666667	left	3
2019-08-08	N22	old	PHT77	3	22	2	5	3	Gang 1	92.5	NA	7	12.0			1.71428571428571	left	3
2019-08-08	ZEA 399	change	N22	3	27	2	6	1	Gang 1	53.5	NA	5	9.0			1.8	left	3
2019-08-08	ZEA 399	change	N22	3	27	2	6	2	Gang 1	49.5	NA	6	10.0			1.66666666666667	left	3
2019-08-08	ZEA 399	change	N22	3	27	2	6	3	Gang 1	54	NA	6	10.0			1.66666666666667	left	3
2019-08-08	ZEA 132	change	PHT77	4	32	2	7	1	Gang 1	102	NA	7	12.0			1.71428571428571	left	3
2019-08-08	ZEA 132	change	PHT77	4	32	2	7	2	Gang 1	99	NA	6	11.0			1.83333333333333	left	3
2019-08-08	ZEA 132	change	PHT77	4	32	2	7	3	Gang 1	98	NA	7	12.8			1.82857142857143	left	3
2019-08-08	S052	old	N22	4	37	2	8	1	Gang 1	34	NA	6	9.0			1.5	left	3
2019-08-08	S052	old	N22	4	37	2	8	2	Gang 1	40.5	NA	6	9.0			1.5	left	3
2019-08-08	S052	old	N22	4	37	2	8	3	Gang 1	43	NA	6	8.8			1.46666666666667	left	3
2019-08-08	B73	change	PHT77	4	42	2	9	1	Gang 1	100	NA	6	11.0			1.83333333333333	left	3
2019-08-08	B73	change	PHT77	4	42	2	9	2	Gang 1	98.5	NA	6	11.0			1.83333333333333	left	3
2019-08-08	B73	change	PHT77	4	42	2	9	3	Gang 1	108	NA	6	9.8			1.63333333333333	left	3
2019-08-08	ZEA 3660	old	N22	5	47	2	10	1	Gang 1	48.5	NA	6	8.2			1.36666666666667	left	3
2019-08-08	ZEA 3660	old	N22	5	47	2	10	2	Gang 1	47.5	NA	6	8.2			1.36666666666667	left	3
2019-08-08	ZEA 3660	old	N22	5	47	2	10	3	Gang 1	49	NA	6	9.2			1.53333333333333	left	3
2019-08-08	ZEA 399	change	N22	5	52	2	11	1	Gang 1	50.5	NA	6	10.2			1.7	left	3
2019-08-08	ZEA 399	change	N22	5	52	2	11	2	Gang 1	47	NA	6	9.2			1.53333333333333	left	3
2019-08-08	ZEA 399	change	N22	5	52	2	11	3	Gang 1	53.5	NA	6	10.2			1.7	left	3
2019-08-08	P148	change	PHT77	1	2	2	1	1	Gang 2	87	NA	7	11.5			1.64285714285714	right	4
2019-08-08	P148	change	PHT77	1	2	2	1	2	Gang 2	90	NA	7	10.5			1.5	right	4
2019-08-08	P148	change	PHT77	1	2	2	1	3	Gang 2	88	NA	6	10.5			1.75	right	4
2019-08-08	PHT77	old	PHT77	1	7	2	2	1	Gang 2	80	NA	6	10.2			1.7	right	4
2019-08-08	PHT77	old	PHT77	1	7	2	2	2	Gang 2	69	NA	6	10.2			1.7	right	4
2019-08-08	PHT77	old	PHT77	1	7	2	2	3	Gang 2	94	NA	7	11.5			1.64285714285714	right	4
2019-08-08	ZEA 399	change	N22	2	12	2	3	1	Gang 2	54	NA	6	10.5			1.75	right	4
2019-08-08	ZEA 399	change	N22	2	12	2	3	2	Gang 2	51	NA	6	10.5			1.75	right	4
2019-08-08	ZEA 399	change	N22	2	12	2	3	3	Gang 2	54	NA	6	10.5			1.75	right	4
2019-08-08	PHT77	old	PHT77	2	17	2	4	1	Gang 2	94	NA	7	11.2			1.6	right	4
2019-08-08	PHT77	old	PHT77	2	17	2	4	2	Gang 2	76	NA	6	10.5			1.75	right	4
2019-08-08	PHT77	old	PHT77	2	17	2	4	3	Gang 2	80	NA	6	11.2			1.86666666666667	right	4
2019-08-08	N22	old	N22	3	22	2	5	1	Gang 2	52	NA	6	10.5			1.75	right	4
2019-08-08	N22	old	N22	3	22	2	5	2	Gang 2	53	NA	6	10.5			1.75	right	4
2019-08-08	N22	old	N22	3	22	2	5	3	Gang 2	56	NA	6	10.2			1.7	right	4
2019-08-08	ZEA 399	change	PHT77	3	27	2	6	1	Gang 2	80	NA	7	11.2			1.6	right	4
2019-08-08	ZEA 399	change	PHT77	3	27	2	6	2	Gang 2	87.5	NA	7	11.2			1.6	right	4
2019-08-08	ZEA 399	change	PHT77	3	27	2	6	3	Gang 2	83	NA	7	10.2			1.45714285714286	right	4
2019-08-08	ZEA 132	change	N22	4	32	2	7	1	Gang 2	59	NA	7	10.8			1.54285714285714	right	4
2019-08-08	ZEA 132	change	N22	4	32	2	7	2	Gang 2	58	NA	6	10.2			1.7	right	4
2019-08-08	ZEA 132	change	N22	4	32	2	7	3	Gang 2	58	NA	6	10.2			1.7	right	4
2019-08-08	S052	old	PHT77	4	37	2	8	1	Gang 2	85	NA	6	10.5			1.75	right	4
2019-08-08	S052	old	PHT77	4	37	2	8	2	Gang 2	82.5	NA	6	10.5			1.75	right	4
2019-08-08	S052	old	PHT77	4	37	2	8	3	Gang 2	77	NA	6	10.5			1.75	right	4
2019-08-08	B73	change	N22	4	42	2	9	1	Gang 2	49	NA	6	9.8			1.63333333333333	right	4
2019-08-08	B73	change	N22	4	42	2	9	2	Gang 2	62	NA	6	10.2			1.7	right	4
2019-08-08	B73	change	N22	4	42	2	9	3	Gang 2	59	NA	6	9.5			1.58333333333333	right	4
2019-08-08	ZEA 3660	old	PHT77	5	47	2	10	1	Gang 2	89	NA	6	10.2			1.7	right	4
2019-08-08	ZEA 3660	old	PHT77	5	47	2	10	2	Gang 2	103	NA	7	10.5			1.5	right	4
2019-08-08	ZEA 3660	old	PHT77	5	47	2	10	3	Gang 2	98	NA	7	11.2			1.6	right	4
2019-08-08	ZEA 399	change	PHT77	5	52	2	11	1	Gang 2	90	NA	7	10.2			1.45714285714286	right	4
2019-08-08	ZEA 399	change	PHT77	5	52	2	11	2	Gang 2	88	NA	7	11.5			1.64285714285714	right	4
2019-08-08	ZEA 399	change	PHT77	5	52	2	11	3	Gang 2	75	NA	7	10.2			1.45714285714286	right	4
2019-08-08	N22	old	PHT77	1	3	3	1	1	Gang 2	99	NA	7	11.5			1.64285714285714	left	5
2019-08-08	N22	old	PHT77	1	3	3	1	2	Gang 2	93	NA	7	11.2			1.6	left	5
2019-08-08	N22	old	PHT77	1	3	3	1	3	Gang 2	100	NA	7	11.2			1.6	left	5
2019-08-08	ZEA 332	change	PHT77	1	8	3	2	1	Gang 2	95	NA	7	11.5			1.64285714285714	left	5
2019-08-08	ZEA 332	change	PHT77	1	8	3	2	2	Gang 2	107	NA	7	11.5			1.64285714285714	left	5
2019-08-08	ZEA 332	change	PHT77	1	8	3	2	3	Gang 2	109	NA	7	11.2			1.6	left	5
2019-08-08	S052	old	N22	2	13	3	3	1	Gang 2	55	NA	6	10.2			1.7	left	5
2019-08-08	S052	old	N22	2	13	3	3	2	Gang 2	59	NA	6	10.2			1.7	left	5
2019-08-08	S052	old	N22	2	13	3	3	3	Gang 2	47	NA	6	10.2			1.7	left	5
2019-08-08	B73	new	N22	2	18	3	4	1	Gang 2	56	NA	6	10.2			1.7	left	5
2019-08-08	B73	new	N22	2	18	3	4	2	Gang 2	56	NA	6	10.2			1.7	left	5
2019-08-08	B73	new	N22	2	18	3	4	3	Gang 2	57	NA	7	10.5			1.5	left	5
2019-08-08	ZEA 851	change	PHT77	3	23	3	5	1	Gang 2	103	NA	7	11.2			1.6	left	5
2019-08-08	ZEA 851	change	PHT77	3	23	3	5	2	Gang 2	111	NA	7	11.5			1.64285714285714	left	5
2019-08-08	ZEA 851	change	PHT77	3	23	3	5	3	Gang 2	106	NA	7	11.5			1.64285714285714	left	5
2019-08-08	ZEA 332	old	N22	3	28	3	6	1	Gang 2	55	NA	6	10.2			1.7	left	5
2019-08-08	ZEA 332	old	N22	3	28	3	6	2	Gang 2	51	NA	6	9.5			1.58333333333333	left	5
2019-08-08	ZEA 332	old	N22	3	28	3	6	3	Gang 2	52	NA	6	10.2			1.7	left	5
2019-08-08	PHT77	old	PHT77	3	33	3	7	1	Gang 2	70	NA	6	10.2			1.7	left	5
2019-08-08	PHT77	old	PHT77	3	33	3	7	2	Gang 2	106	NA	7	11.2			1.6	left	5
2019-08-08	PHT77	old	PHT77	3	33	3	7	3	Gang 2	90	NA	6	10.2			1.7	left	5
2019-08-08	PHT77	old	N22	4	38	3	8	1	Gang 2	56	NA	6	10.2			1.7	left	5
2019-08-08	PHT77	old	N22	4	38	3	8	2	Gang 2	55	NA	6	9.5			1.58333333333333	left	5
2019-08-08	PHT77	old	N22	4	38	3	8	3	Gang 2	55	NA	6	10.5			1.75	left	5
2019-08-08	ZEA 399	change	N22	4	43	3	9	1	Gang 2	58.5	NA	7	10.5			1.5	left	5
2019-08-08	ZEA 399	change	N22	4	43	3	9	2	Gang 2	55	NA	7	10.5			1.5	left	5
2019-08-08	ZEA 399	change	N22	4	43	3	9	3	Gang 2	54	NA	6	10.2			1.7	left	5
2019-08-08	ZEA 851	old	PHT77	5	48	3	10	1	Gang 2	104	NA	7	11.5			1.64285714285714	left	5
2019-08-08	ZEA 851	old	PHT77	5	48	3	10	2	Gang 2	98	NA	7	11.2			1.6	left	5
2019-08-08	ZEA 851	old	PHT77	5	48	3	10	3	Gang 2	100	NA	7	11.2			1.6	left	5
2019-08-08	ZEA 132	change	PHT77	5	53	3	11	1	Gang 2	87	NA	7	12.5			1.78571428571429	left	5
2019-08-08	ZEA 132	change	PHT77	5	53	3	11	2	Gang 2	100	NA	7	11.5			1.64285714285714	left	5
2019-08-08	ZEA 132	change	PHT77	5	53	3	11	3	Gang 2	81	NA	7	11.2			1.6	left	5
2019-08-08	N22	old	N22	1	3	3	1	1	Gang 3	53	NA	6	10.2			1.7	right	6
2019-08-08	N22	old	N22	1	3	3	1	2	Gang 3	53	NA	6	10.0			1.66666666666667	right	6
2019-08-08	N22	old	N22	1	3	3	1	3	Gang 3	63	NA	6	10.2			1.7	right	6
2019-08-08	ZEA 332	change	N22	1	8	3	2	1	Gang 3	57	NA	6	10.2			1.7	right	6
2019-08-08	ZEA 332	change	N22	1	8	3	2	2	Gang 3	60	NA	6	9.5			1.58333333333333	right	6
2019-08-08	ZEA 332	change	N22	1	8	3	2	3	Gang 3	52	NA	6	10.0			1.66666666666667	right	6
2019-08-08	S052	old	PHT77	2	13	3	3	1	Gang 3	100	NA	7	11.5			1.64285714285714	right	6
2019-08-08	S052	old	PHT77	2	13	3	3	2	Gang 3	105	NA	7	11.2			1.6	right	6
2019-08-08	S052	old	PHT77	2	13	3	3	3	Gang 3	105	NA	6	10.0			1.66666666666667	right	6
2019-08-08	B73	new	PHT77	2	18	3	4	1	Gang 3	102	NA	7	12.0			1.71428571428571	right	6
2019-08-08	B73	new	PHT77	2	18	3	4	2	Gang 3	89	NA	7	11.5			1.64285714285714	right	6
2019-08-08	B73	new	PHT77	2	18	3	4	3	Gang 3	100	NA	7	11.5			1.64285714285714	right	6
2019-08-08	ZEA 851	change	N22	3	23	3	5	1	Gang 3	50	NA	6	10.0			1.66666666666667	right	6
2019-08-08	ZEA 851	change	N22	3	23	3	5	2	Gang 3	46	NA	6	9.5			1.58333333333333	right	6
2019-08-08	ZEA 851	change	N22	3	23	3	5	3	Gang 3	48	NA	6	10.2			1.7	right	6
2019-08-08	ZEA 332	old	PHT77	3	28	3	6	1	Gang 3	91	NA	6	11.2			1.86666666666667	right	6
2019-08-08	ZEA 332	old	PHT77	3	28	3	6	2	Gang 3	92	NA	7	11.2			1.6	right	6
2019-08-08	ZEA 332	old	PHT77	3	28	3	6	3	Gang 3	100	NA	7	11.2			1.6	right	6
2019-08-08	PHT77	old	N22	3	33	3	7	1	Gang 3	56	NA	6	9.5			1.58333333333333	right	6
2019-08-08	PHT77	old	N22	3	33	3	7	2	Gang 3	48	NA	6	9.5			1.58333333333333	right	6
2019-08-08	PHT77	old	N22	3	33	3	7	3	Gang 3	52	NA	6	10.2			1.7	right	6
2019-08-08	PHT77	old	PHT77	4	38	3	8	1	Gang 3	92	NA	7	10.5			1.5	right	6
2019-08-08	PHT77	old	PHT77	4	38	3	8	2	Gang 3	99	NA	7	11.0			1.57142857142857	right	6
2019-08-08	PHT77	old	PHT77	4	38	3	8	3	Gang 3	88	NA	7	11.2			1.6	right	6
2019-08-08	ZEA 399	change	PHT77	4	43	3	9	1	Gang 3	110	NA	7	11.2			1.6	right	6
2019-08-08	ZEA 399	change	PHT77	4	43	3	9	2	Gang 3	106	NA	7	11.8			1.68571428571429	right	6
2019-08-08	ZEA 399	change	PHT77	4	43	3	9	3	Gang 3	94	NA	6	11.2			1.86666666666667	right	6
2019-08-08	ZEA 851	old	N22	5	48	3	10	1	Gang 3	49	NA	6	9.2			1.53333333333333	right	6
2019-08-08	ZEA 851	old	N22	5	48	3	10	2	Gang 3	49	NA	6	9.2			1.53333333333333	right	6
2019-08-08	ZEA 851	old	N22	5	48	3	10	3	Gang 3	45	NA	6	9.2			1.53333333333333	right	6
2019-08-08	ZEA 132	change	N22	5	53	3	11	1	Gang 3	55	NA	6	10.0			1.66666666666667	right	6
2019-08-08	ZEA 132	change	N22	5	53	3	11	2	Gang 3	52	NA	6	10.2			1.7	right	6
2019-08-08	ZEA 132	change	N22	5	53	3	11	3	Gang 3	51	NA	6	9.2			1.53333333333333	right	6
2019-08-08	S052	old	PHT77	1	4	4	1	1	Gang 3	82.5	NA	6	11.2			1.86666666666667	left	7
2019-08-08	S052	old	PHT77	1	4	4	1	2	Gang 3	71	NA	6	9.5			1.58333333333333	left	7
2019-08-08	S052	old	PHT77	1	4	4	1	3	Gang 3	77	NA	6	9.8			1.63333333333333	left	7
2019-08-08	B73	change	N22	1	9	4	2	1	Gang 3	49	NA	6	9.5			1.58333333333333	left	7
2019-08-08	B73	change	N22	1	9	4	2	2	Gang 3	51	NA	6	9.8			1.63333333333333	left	7
2019-08-08	B73	change	N22	1	9	4	2	3	Gang 3	49	NA	6	9.8			1.63333333333333	left	7
2019-08-08	B73	change	N22	2	14	4	3	1	Gang 3	45.5	NA	6	9.5			1.58333333333333	left	7
2019-08-08	B73	change	N22	2	14	4	3	2	Gang 3	52	NA	6	10.2			1.7	left	7
2019-08-08	B73	change	N22	2	14	4	3	3	Gang 3	46	NA	6	9.5			1.58333333333333	left	7
2019-08-08	N22	old	N22	2	19	4	4	1	Gang 3	67.5	NA	6	9.2			1.53333333333333	left	7
2019-08-08	N22	old	N22	2	19	4	4	2	Gang 3	51.5	NA	6	9.5			1.58333333333333	left	7
2019-08-08	N22	old	N22	2	19	4	4	3	Gang 3	54	NA	7	10.0			1.42857142857143	left	7
2019-08-08	P148	change	PHT77	2	24	4	5	1	Gang 3	100	NA	6	11.2			1.86666666666667	left	7
2019-08-08	P148	change	PHT77	2	24	4	5	2	Gang 3	94	NA	6	10.8			1.8	left	7
2019-08-08	P148	change	PHT77	2	24	4	5	3	Gang 3	123	NA	7	11.5			1.64285714285714	left	7
2019-08-08	ZEA 3660	old	PHT77	3	29	4	6	1	Gang 3	78	NA	6	9.5			1.58333333333333	left	7
2019-08-08	ZEA 3660	old	PHT77	3	29	4	6	2	Gang 3	80	NA	7	10.5			1.5	left	7
2019-08-08	ZEA 3660	old	PHT77	3	29	4	6	3	Gang 3	80	NA	6	10.2			1.7	left	7
2019-08-08	B73	new	N22	3	34	4	7	1	Gang 3	52	NA	6	10.2			1.7	left	7
2019-08-08	B73	new	N22	3	34	4	7	2	Gang 3	53	NA	6	8.8			1.46666666666667	left	7
2019-08-08	B73	new	N22	3	34	4	7	3	Gang 3	53	NA	6	9.5			1.58333333333333	left	7
2019-08-08	ZEA 332	change	PHT77	4	39	4	8	1	Gang 3	NA	NA	NA				NA	left	7
2019-08-08	ZEA 332	change	PHT77	4	39	4	8	2	Gang 3	NA	NA	NA				NA	left	7
2019-08-08	ZEA 332	change	PHT77	4	39	4	8	3	Gang 3	NA	NA	NA				NA	left	7
2019-08-08	N22	old	PHT77	4	44	4	9	1	Gang 3	95	NA	6	10.5			1.75	left	7
2019-08-08	N22	old	PHT77	4	44	4	9	2	Gang 3	107	NA	7	11.2			1.6	left	7
2019-08-08	N22	old	PHT77	4	44	4	9	3	Gang 3	94.5	NA	6	11.2			1.86666666666667	left	7
2019-08-08	P148	change	PHT77	5	49	4	10	1	Gang 3	42	NA	6	8.8			1.46666666666667	left	7
2019-08-08	P148	change	PHT77	5	49	4	10	2	Gang 3	87	NA	7	12.5			1.78571428571429	left	7
2019-08-08	P148	change	PHT77	5	49	4	10	3	Gang 3	60	NA	6	9.2			1.53333333333333	left	7
2019-08-08	B73	change	N22	5	54	4	11	1	Gang 3	52	NA	6	9.2			1.53333333333333	left	7
2019-08-08	B73	change	N22	5	54	4	11	2	Gang 3	59	NA	6	9.8			1.63333333333333	left	7
2019-08-08	B73	change	N22	5	54	4	11	3	Gang 3	51	NA	6	9.0			1.5	left	7
2019-08-08	S052	old	N22	1	4	4	1	1	Gang 4	49	NA	5	8.5			1.7	right	8
2019-08-08	S052	old	N22	1	4	4	1	2	Gang 4	44.5	NA	6	9.5			1.58333333333333	right	8
2019-08-08	S052	old	N22	1	4	4	1	3	Gang 4	55.5	NA	5	9.0			1.8	right	8
2019-08-08	B73	change	PHT77	1	9	4	2	1	Gang 4	90	NA	6	10.5			1.75	right	8
2019-08-08	B73	change	PHT77	1	9	4	2	2	Gang 4	75.5	NA	6	10.5			1.75	right	8
2019-08-08	B73	change	PHT77	1	9	4	2	3	Gang 4	89	NA	6	10.5			1.75	right	8
2019-08-08	B73	change	PHT77	2	14	4	3	1	Gang 4	90.5	NA	6	11.2			1.86666666666667	right	8
2019-08-08	B73	change	PHT77	2	14	4	3	2	Gang 4	106.5	NA	7	11.5			1.64285714285714	right	8
2019-08-08	B73	change	PHT77	2	14	4	3	3	Gang 4	97.5	NA	6	11.2			1.86666666666667	right	8
2019-08-08	N22	old	PHT77	2	19	4	4	1	Gang 4	94.5	NA	6	10.0			1.66666666666667	right	8
2019-08-08	N22	old	PHT77	2	19	4	4	2	Gang 4	94.5	NA	7	11.5			1.64285714285714	right	8
2019-08-08	N22	old	PHT77	2	19	4	4	3	Gang 4	85	NA	6	10.8			1.8	right	8
2019-08-08	P148	change	N22	2	24	4	5	1	Gang 4	59.5	NA	6	9.8			1.63333333333333	right	8
2019-08-08	P148	change	N22	2	24	4	5	2	Gang 4	58	NA	6	10.2			1.7	right	8
2019-08-08	P148	change	N22	2	24	4	5	3	Gang 4	51.5	NA	6	9.5			1.58333333333333	right	8
2019-08-08	ZEA 3660	old	N22	3	29	4	6	1	Gang 4	46	NA	5	9.2			1.84	right	8
2019-08-08	ZEA 3660	old	N22	3	29	4	6	2	Gang 4	41	NA	5	9.2			1.84	right	8
2019-08-08	ZEA 3660	old	N22	3	29	4	6	3	Gang 4	42	NA	5	9.2			1.84	right	8
2019-08-08	B73	new	PHT77	3	34	4	7	1	Gang 4	102	NA	7	11.5			1.64285714285714	right	8
2019-08-08	B73	new	PHT77	3	34	4	7	2	Gang 4	99	NA	7	11.5			1.64285714285714	right	8
2019-08-08	B73	new	PHT77	3	34	4	7	3	Gang 4	65	NA	6	11.5			1.91666666666667	right	8
2019-08-08	ZEA 332	change	N22	4	39	4	8	1	Gang 4	54	NA	6	10.2			1.7	right	8
2019-08-08	ZEA 332	change	N22	4	39	4	8	2	Gang 4	NA	NA	NA				NA	right	8
2019-08-08	ZEA 332	change	N22	4	39	4	8	3	Gang 4	NA	NA	NA				NA	right	8
2019-08-08	N22	old	N22	4	44	4	9	1	Gang 4	50	NA	6	9.2			1.53333333333333	right	8
2019-08-08	N22	old	N22	4	44	4	9	2	Gang 4	52	NA	6	9.8			1.63333333333333	right	8
2019-08-08	N22	old	N22	4	44	4	9	3	Gang 4	55	NA	6	9.5			1.58333333333333	right	8
2019-08-08	P148	change	N22	5	49	4	10	1	Gang 4	56.5	NA	6	9.5			1.58333333333333	right	8
2019-08-08	P148	change	N22	5	49	4	10	2	Gang 4	58.5	NA	6	9.5			1.58333333333333	right	8
2019-08-08	P148	change	N22	5	49	4	10	3	Gang 4	51	NA	6	9.5			1.58333333333333	right	8
2019-08-08	B73	change	PHT77	5	54	4	11	1	Gang 4	74.5	NA	6	10.0			1.66666666666667	right	8
2019-08-08	B73	change	PHT77	5	54	4	11	2	Gang 4	80	NA	6	10.5			1.75	right	8
2019-08-08	B73	change	PHT77	5	54	4	11	3	Gang 4	62	NA	6	9.2			1.53333333333333	right	8
2019-08-08	ZEA 3660	old	N22	1	5	5	1	1	Gang 4	51	NA	6	9.0			1.5	left	9
2019-08-08	ZEA 3660	old	N22	1	5	5	1	2	Gang 4	53.5	NA	6	7.5			1.25	left	9
2019-08-08	ZEA 3660	old	N22	1	5	5	1	3	Gang 4	43.5	NA	6	9.0			1.5	left	9
2019-08-08	ZEA 851	old	N22	1	10	5	2	1	Gang 4	51.5	NA	6	9.0			1.5	left	9
2019-08-08	ZEA 851	old	N22	1	10	5	2	2	Gang 4	58	NA	6	9.0			1.5	left	9
2019-08-08	ZEA 851	old	N22	1	10	5	2	3	Gang 4	51	NA	6	9.0			1.5	left	9
2019-08-08	ZEA 324	new	N22	1	15	5	3	1	Gang 4	50.5	NA	6	9.0			1.5	left	9
2019-08-08	ZEA 324	new	N22	1	15	5	3	2	Gang 4	47	NA	6	9.0			1.5	left	9
2019-08-08	ZEA 324	new	N22	1	15	5	3	3	Gang 4	51.5	NA	6	9.0			1.5	left	9
2019-08-08	ZEA 132	change	PHT77	2	20	5	4	1	Gang 4	83	NA	6	10.0			1.66666666666667	left	9
2019-08-08	ZEA 132	change	PHT77	2	20	5	4	2	Gang 4	78	NA	6	10.0			1.66666666666667	left	9
2019-08-08	ZEA 132	change	PHT77	2	20	5	4	3	Gang 4	68.5	NA	6	10.0			1.66666666666667	left	9
2019-08-08	ZEA 332	change	PHT77	2	25	5	5	1	Gang 4	87.5	NA	6	10.0			1.66666666666667	left	9
2019-08-08	ZEA 332	change	PHT77	2	25	5	5	2	Gang 4	103.5	NA	6	11.0			1.83333333333333	left	9
2019-08-08	ZEA 332	change	PHT77	2	25	5	5	3	Gang 4	79	NA	6	10.0			1.66666666666667	left	9
2019-08-08	P148	change	PHT77	3	30	5	6	1	Gang 4	89.5	NA	6	10.0			1.66666666666667	left	9
2019-08-08	P148	change	PHT77	3	30	5	6	2	Gang 4	83.5	NA	6	10.0			1.66666666666667	left	9
2019-08-08	P148	change	PHT77	3	30	5	6	3	Gang 4	95	NA	6	9.0			1.5	left	9
2019-08-08	B73	change	PHT77	3	35	5	7	1	Gang 4	90.5	NA	6	10.0			1.66666666666667	left	9
2019-08-08	B73	change	PHT77	3	35	5	7	2	Gang 4	91.5	NA	6	11.0			1.83333333333333	left	9
2019-08-08	B73	change	PHT77	3	35	5	7	3	Gang 4	87	NA	6	10.0			1.66666666666667	left	9
2019-08-08	ZEA 851	old	PHT77	4	40	5	8	1	Gang 4	86.5	NA	6	10.0			1.66666666666667	left	9
2019-08-08	ZEA 851	old	PHT77	4	40	5	8	2	Gang 4	85	NA	6	10.0			1.66666666666667	left	9
2019-08-08	ZEA 851	old	PHT77	4	40	5	8	3	Gang 4	85.5	NA	6	10.0			1.66666666666667	left	9
2019-08-08	P148	change	N22	4	45	5	9	1	Gang 4	54	NA	6	10.0			1.66666666666667	left	9
2019-08-08	P148	change	N22	4	45	5	9	2	Gang 4	52.5	NA	6	9.5			1.58333333333333	left	9
2019-08-08	P148	change	N22	4	45	5	9	3	Gang 4	57	NA	6	9.5			1.58333333333333	left	9
2019-08-08	N22	old	N22	5	50	5	10	1	Gang 4	59	NA	6	9.5			1.58333333333333	left	9
2019-08-08	N22	old	N22	5	50	5	10	2	Gang 4	62.5	NA	6	9.0			1.5	left	9
2019-08-08	N22	old	N22	5	50	5	10	3	Gang 4	53	NA	6	9.5			1.58333333333333	left	9
2019-08-08	S052	old	PHT77	5	55	5	11	1	Gang 4	84	NA	6	9.5			1.58333333333333	left	9
2019-08-08	S052	old	PHT77	5	55	5	11	2	Gang 4	79	NA	6	10.2			1.7	left	9
2019-08-08	S052	old	PHT77	5	55	5	11	3	Gang 4	80	NA	6	10.5			1.75	left	9
2019-08-08	ZEA 3660	old	PHT77	1	5	5	1	1	Gang 4 außen	81	NA	5	9.0			1.8	right	10
2019-08-08	ZEA 3660	old	PHT77	1	5	5	1	2	Gang 4 außen	90	NA	6	10.5			1.75	right	10
2019-08-08	ZEA 3660	old	PHT77	1	5	5	1	3	Gang 4 außen	92	NA	6	10.2			1.7	right	10
2019-08-08	ZEA 851	old	PHT77	1	10	5	2	1	Gang 4 außen	83	NA	6	10.2			1.7	right	10
2019-08-08	ZEA 851	old	PHT77	1	10	5	2	2	Gang 4 außen	89	NA	6	10.2			1.7	right	10
2019-08-08	ZEA 851	old	PHT77	1	10	5	2	3	Gang 4 außen	89	NA	6	9.5			1.58333333333333	right	10
2019-08-08	ZEA 324	new	PHT77	1	15	5	3	1	Gang 4 außen	71	NA	6	10.2			1.7	right	10
2019-08-08	ZEA 324	new	PHT77	1	15	5	3	2	Gang 4 außen	79	NA	6	9.5			1.58333333333333	right	10
2019-08-08	ZEA 324	new	PHT77	1	15	5	3	3	Gang 4 außen	76	NA	6	9.5			1.58333333333333	right	10
2019-08-08	ZEA 132	change	N22	2	20	5	4	1	Gang 4 außen	54	NA	5	8.5			1.7	right	10
2019-08-08	ZEA 132	change	N22	2	20	5	4	2	Gang 4 außen	54.5	NA	5	9.0			1.8	right	10
2019-08-08	ZEA 132	change	N22	2	20	5	4	3	Gang 4 außen	50	NA	6	9.2			1.53333333333333	right	10
2019-08-08	ZEA 332	change	N22	2	25	5	5	1	Gang 4 außen	53	NA	6	9.2			1.53333333333333	right	10
2019-08-08	ZEA 332	change	N22	2	25	5	5	2	Gang 4 außen	54	NA	6	9.2			1.53333333333333	right	10
2019-08-08	ZEA 332	change	N22	2	25	5	5	3	Gang 4 außen	58	NA	5	8.5			1.7	right	10
2019-08-08	P148	change	N22	3	30	5	6	1	Gang 4 außen	43.5	NA	5	7.5			1.5	right	10
2019-08-08	P148	change	N22	3	30	5	6	2	Gang 4 außen	54	NA	5	8.5			1.7	right	10
2019-08-08	P148	change	N22	3	30	5	6	3	Gang 4 außen	56	NA	5	9.0			1.8	right	10
2019-08-08	B73	change	N22	3	35	5	7	1	Gang 4 außen	58	NA	5	9.2			1.84	right	10
2019-08-08	B73	change	N22	3	35	5	7	2	Gang 4 außen	58	NA	5	9.0			1.8	right	10
2019-08-08	B73	change	N22	3	35	5	7	3	Gang 4 außen	47	NA	6	9.2			1.53333333333333	right	10
2019-08-08	ZEA 851	old	N22	4	40	5	8	1	Gang 4 außen	51	NA	6	9.2			1.53333333333333	right	10
2019-08-08	ZEA 851	old	N22	4	40	5	8	2	Gang 4 außen	58	NA	5	9.0			1.8	right	10
2019-08-08	ZEA 851	old	N22	4	40	5	8	3	Gang 4 außen	53.5	NA	5	8.5			1.7	right	10
2019-08-08	P148	change	PHT77	4	45	5	9	1	Gang 4 außen	83	NA	6	10.2			1.7	right	10
2019-08-08	P148	change	PHT77	4	45	5	9	2	Gang 4 außen	83.5	NA	6	10.0			1.66666666666667	right	10
2019-08-08	P148	change	PHT77	4	45	5	9	3	Gang 4 außen	85	NA	6	10.2			1.7	right	10
2019-08-08	N22	old	PHT77	5	50	5	10	1	Gang 4 außen	80	NA	6	10.2			1.7	right	10
2019-08-08	N22	old	PHT77	5	50	5	10	2	Gang 4 außen	100	NA	6	10.2			1.7	right	10
2019-08-08	N22	old	PHT77	5	50	5	10	3	Gang 4 außen	87	NA	6	10.2			1.7	right	10
2019-08-08	S052	old	N22	5	55	5	11	1	Gang 4 außen	52	NA	6	9.0			1.5	right	10
2019-08-08	S052	old	N22	5	55	5	11	2	Gang 4 außen	56	NA	6	9.0			1.5	right	10
2019-08-08	S052	old	N22	5	55	5	11	3	Gang 4 außen	55	NA	5	9.0			1.8	right	10
2019-08-15	ZEA 132	change	N22	1	1	1	1	1	Gang 1 außen	78	NA	7	11.5			1.64285714285714	left	1
2019-08-15	ZEA 132	change	N22	1	1	1	1	2	Gang 1 außen	73	NA	7	11.5			1.64285714285714	left	1
2019-08-15	ZEA 132	change	N22	1	1	1	1	3	Gang 1 außen	77	NA	8	12.2			1.525	left	1
2019-08-15	ZEA 399	change	N22	1	6	1	2	1	Gang 1 außen	77	NA	7	11.5			1.64285714285714	left	1
2019-08-15	ZEA 399	change	N22	1	6	1	2	2	Gang 1 außen	68	NA	7	11.5			1.64285714285714	left	1
2019-08-15	ZEA 399	change	N22	1	6	1	2	3	Gang 1 außen	87	NA	7	12.0			1.71428571428571	left	1
2019-08-15	ZEA 851	old	N22	2	11	1	3	1	Gang 1 außen	73	NA	7	10.5			1.5	left	1
2019-08-15	ZEA 851	old	N22	2	11	1	3	2	Gang 1 außen	80	NA	7	11.2			1.6	left	1
2019-08-15	ZEA 851	old	N22	2	11	1	3	3	Gang 1 außen	75	NA	7	11.2			1.6	left	1
2019-08-15	ZEA 3660	old	N22	2	16	1	4	1	Gang 1 außen	74	NA	7	11.2			1.6	left	1
2019-08-15	ZEA 3660	old	N22	2	16	1	4	2	Gang 1 außen	75	NA	7	11.2			1.6	left	1
2019-08-15	ZEA 3660	old	N22	2	16	1	4	3	Gang 1 außen	75.5	NA	7	11.2			1.6	left	1
2019-08-15	ZEA 132	change	PHT77	3	21	1	5	1	Gang 1 außen	128	NA	8	13.2			1.65	left	1
2019-08-15	ZEA 132	change	PHT77	3	21	1	5	2	Gang 1 außen	113	NA	8	13.0			1.625	left	1
2019-08-15	ZEA 132	change	PHT77	3	21	1	5	3	Gang 1 außen	161	NA	9	14.8			1.64444444444444	left	1
2019-08-15	S052	old	PHT77	3	26	1	6	1	Gang 1 außen	137	NA	8	13.2			1.65	left	1
2019-08-15	S052	old	PHT77	3	26	1	6	2	Gang 1 außen	107	NA	7	12.2			1.74285714285714	left	1
2019-08-15	S052	old	PHT77	3	26	1	6	3	Gang 1 außen	120	NA	7	12.5			1.78571428571429	left	1
2019-08-15	ZEA 3660	old	PHT77	4	31	1	7	1	Gang 1 außen	154	NA	8	13.5			1.6875	left	1
2019-08-15	ZEA 3660	old	PHT77	4	31	1	7	2	Gang 1 außen	115	NA	7	12.2			1.74285714285714	left	1
2019-08-15	ZEA 3660	old	PHT77	4	31	1	7	3	Gang 1 außen	133	NA	8	13.0			1.625	left	1
2019-08-15	ZEA 324	new	PHT77	4	36	1	8	1	Gang 1 außen	142	NA	8	14.2			1.775	left	1
2019-08-15	ZEA 324	new	PHT77	4	36	1	8	2	Gang 1 außen	137	NA	9	14.2			1.57777777777778	left	1
2019-08-15	ZEA 324	new	PHT77	4	36	1	8	3	Gang 1 außen	134	NA	8	14.2			1.775	left	1
2019-08-15	ZEA 324	new	PHT77	5	41	1	9	1	Gang 1 außen	133	NA	8	14.0			1.75	left	1
2019-08-15	ZEA 324	new	PHT77	5	41	1	9	2	Gang 1 außen	144	NA	8	14.0			1.75	left	1
2019-08-15	ZEA 324	new	PHT77	5	41	1	9	3	Gang 1 außen	115	NA	8	13.5			1.6875	left	1
2019-08-15	ZEA 332	change	N22	5	46	1	10	1	Gang 1 außen	72	NA	7	12.0			1.71428571428571	left	1
2019-08-15	ZEA 332	change	N22	5	46	1	10	2	Gang 1 außen	72	NA	7	11.8			1.68571428571429	left	1
2019-08-15	ZEA 332	change	N22	5	46	1	10	3	Gang 1 außen	74	NA	7	12.0			1.71428571428571	left	1
2019-08-15	PHT77	old	N22	5	51	1	11	1	Gang 1 außen	75	NA	7	10.5			1.5	left	1
2019-08-15	PHT77	old	N22	5	51	1	11	2	Gang 1 außen	77	NA	7	11.2			1.6	left	1
2019-08-15	PHT77	old	N22	5	51	1	11	3	Gang 1 außen	72.5	NA	7	11.5			1.64285714285714	left	1
2019-08-15	ZEA 132	change	PHT77	1	1	1	1	1	Gang 1	128	NA	7	12.5			1.78571428571429	right	2
2019-08-15	ZEA 132	change	PHT77	1	1	1	1	2	Gang 1	121	NA	9	14.2			1.57777777777778	right	2
2019-08-15	ZEA 132	change	PHT77	1	1	1	1	3	Gang 1	72	NA	7	11.2			1.6	right	2
2019-08-15	ZEA 399	change	PHT77	1	6	1	2	1	Gang 1	119	NA	8	12.5			1.5625	right	2
2019-08-15	ZEA 399	change	PHT77	1	6	1	2	2	Gang 1	157	NA	9	14.2			1.57777777777778	right	2
2019-08-15	ZEA 399	change	PHT77	1	6	1	2	3	Gang 1	141	NA	9	14.2			1.57777777777778	right	2
2019-08-15	ZEA 851	old	PHT77	2	11	1	3	1	Gang 1	135	NA	8	12.5			1.5625	right	2
2019-08-15	ZEA 851	old	PHT77	2	11	1	3	2	Gang 1	125	NA	7	12.0			1.71428571428571	right	2
2019-08-15	ZEA 851	old	PHT77	2	11	1	3	3	Gang 1	126	NA	8	12.5			1.5625	right	2
2019-08-15	ZEA 3660	old	PHT77	2	16	1	4	1	Gang 1	125	NA	9	14.2			1.57777777777778	right	2
2019-08-15	ZEA 3660	old	PHT77	2	16	1	4	2	Gang 1	130	NA	8	13.0			1.625	right	2
2019-08-15	ZEA 3660	old	PHT77	2	16	1	4	3	Gang 1	128	NA	8	13.0			1.625	right	2
2019-08-15	ZEA 132	change	N22	3	21	1	5	1	Gang 1	74	NA	8	12.2			1.525	right	2
2019-08-15	ZEA 132	change	N22	3	21	1	5	2	Gang 1	79	NA	8	11.8			1.475	right	2
2019-08-15	ZEA 132	change	N22	3	21	1	5	3	Gang 1	70	NA	8	12.2			1.525	right	2
2019-08-15	S052	old	N22	3	26	1	6	1	Gang 1	71	NA	7	11.5			1.64285714285714	right	2
2019-08-15	S052	old	N22	3	26	1	6	2	Gang 1	73	NA	7	11.5			1.64285714285714	right	2
2019-08-15	S052	old	N22	3	26	1	6	3	Gang 1	74	NA	8	11.5			1.4375	right	2
2019-08-15	ZEA 3660	old	N22	4	31	1	7	1	Gang 1	63	NA	8	11.5			1.4375	right	2
2019-08-15	ZEA 3660	old	N22	4	31	1	7	2	Gang 1	59	NA	7	11.5			1.64285714285714	right	2
2019-08-15	ZEA 3660	old	N22	4	31	1	7	3	Gang 1	52	NA	7	10.2			1.45714285714286	right	2
2019-08-15	ZEA 324	new	N22	4	36	1	8	1	Gang 1	80	NA	8	12.2			1.525	right	2
2019-08-15	ZEA 324	new	N22	4	36	1	8	2	Gang 1	71	NA	8	11.5			1.4375	right	2
2019-08-15	ZEA 324	new	N22	4	36	1	8	3	Gang 1	74	NA	7	11.2			1.6	right	2
2019-08-15	ZEA 324	new	N22	5	41	1	9	1	Gang 1	80	NA	8	12.2			1.525	right	2
2019-08-15	ZEA 324	new	N22	5	41	1	9	2	Gang 1	79	NA	8	11.8			1.475	right	2
2019-08-15	ZEA 324	new	N22	5	41	1	9	3	Gang 1	66	NA	8	11.5			1.4375	right	2
2019-08-15	ZEA 332	change	PHT77	5	46	1	10	1	Gang 1	142	NA	9	13.5			1.5	right	2
2019-08-15	ZEA 332	change	PHT77	5	46	1	10	2	Gang 1	111	NA	8	13.5			1.6875	right	2
2019-08-15	ZEA 332	change	PHT77	5	46	1	10	3	Gang 1	123	NA	8	12.5			1.5625	right	2
2019-08-15	PHT77	old	PHT77	5	51	1	11	1	Gang 1	105	NA	8	13.2			1.65	right	2
2019-08-15	PHT77	old	PHT77	5	51	1	11	2	Gang 1	120	NA	8	13.2			1.65	right	2
2019-08-15	PHT77	old	PHT77	5	51	1	11	3	Gang 1	129	NA	8	12.8			1.6	right	2
2019-08-15	P148	change	N22	1	2	2	1	1	Gang 1	71	NA	8	12.2			1.525	left	3
2019-08-15	P148	change	N22	1	2	2	1	2	Gang 1	87	NA	8	12.5			1.5625	left	3
2019-08-15	P148	change	N22	1	2	2	1	3	Gang 1	78	NA	8	12.5			1.5625	left	3
2019-08-15	PHT77	old	N22	1	7	2	2	1	Gang 1	75	NA	8	12.5			1.5625	left	3
2019-08-15	PHT77	old	N22	1	7	2	2	2	Gang 1	72	NA	8	12.2			1.525	left	3
2019-08-15	PHT77	old	N22	1	7	2	2	3	Gang 1	74	NA	7	11.2			1.6	left	3
2019-08-15	ZEA 399	change	PHT77	2	12	2	3	1	Gang 1	178	NA	9	14.8			1.64444444444444	left	3
2019-08-15	ZEA 399	change	PHT77	2	12	2	3	2	Gang 1	154	NA	8	13.2			1.65	left	3
2019-08-15	ZEA 399	change	PHT77	2	12	2	3	3	Gang 1	136	NA	9	14.2			1.57777777777778	left	3
2019-08-15	PHT77	old	N22	2	17	2	4	1	Gang 1	81	NA	8	12.5			1.5625	left	3
2019-08-15	PHT77	old	N22	2	17	2	4	2	Gang 1	76	NA	8	12.5			1.5625	left	3
2019-08-15	PHT77	old	N22	2	17	2	4	3	Gang 1	71	NA	8	12.2			1.525	left	3
2019-08-15	N22	old	PHT77	3	22	2	5	1	Gang 1	215	NA	9	15.5			1.72222222222222	left	3
2019-08-15	N22	old	PHT77	3	22	2	5	2	Gang 1	145	NA	9	13.5			1.5	left	3
2019-08-15	N22	old	PHT77	3	22	2	5	3	Gang 1	144	NA	9	14.2			1.57777777777778	left	3
2019-08-15	ZEA 399	change	N22	3	27	2	6	1	Gang 1	69	NA	9	13.2			1.46666666666667	left	3
2019-08-15	ZEA 399	change	N22	3	27	2	6	2	Gang 1	69	NA	8	12.5			1.5625	left	3
2019-08-15	ZEA 399	change	N22	3	27	2	6	3	Gang 1	72	NA	8	12.2			1.525	left	3
2019-08-15	ZEA 132	change	PHT77	4	32	2	7	1	Gang 1	169	NA	9	14.5			1.61111111111111	left	3
2019-08-15	ZEA 132	change	PHT77	4	32	2	7	2	Gang 1	155	NA	9	12.5			1.38888888888889	left	3
2019-08-15	ZEA 132	change	PHT77	4	32	2	7	3	Gang 1	168	NA	10	14.5			1.45	left	3
2019-08-15	S052	old	N22	4	37	2	8	1	Gang 1	60	NA	7	11.2			1.6	left	3
2019-08-15	S052	old	N22	4	37	2	8	2	Gang 1	59	NA	7	11.2			1.6	left	3
2019-08-15	S052	old	N22	4	37	2	8	3	Gang 1	41	NA	7	11.2			1.6	left	3
2019-08-15	B73	change	PHT77	4	42	2	9	1	Gang 1	155	NA	9	14.5			1.61111111111111	left	3
2019-08-15	B73	change	PHT77	4	42	2	9	2	Gang 1	130	NA	9	14.0			1.55555555555556	left	3
2019-08-15	B73	change	PHT77	4	42	2	9	3	Gang 1	167	NA	9	13.2			1.46666666666667	left	3
2019-08-15	ZEA 3660	old	N22	5	47	2	10	1	Gang 1	68	NA	7	11.2			1.6	left	3
2019-08-15	ZEA 3660	old	N22	5	47	2	10	2	Gang 1	66	NA	7	11.2			1.6	left	3
2019-08-15	ZEA 3660	old	N22	5	47	2	10	3	Gang 1	73	NA	8	12.2			1.525	left	3
2019-08-15	ZEA 399	change	N22	5	52	2	11	1	Gang 1	72	NA	8	12.5			1.5625	left	3
2019-08-15	ZEA 399	change	N22	5	52	2	11	2	Gang 1	60	NA	8	11.5			1.4375	left	3
2019-08-15	ZEA 399	change	N22	5	52	2	11	3	Gang 1	72	NA	8	12.5			1.5625	left	3
2019-08-15	P148	change	PHT77	1	2	2	1	1	Gang 2	138	NA	9	15.2			1.68888888888889	right	4
2019-08-15	P148	change	PHT77	1	2	2	1	2	Gang 2	147	NA	9	14.5			1.61111111111111	right	4
2019-08-15	P148	change	PHT77	1	2	2	1	3	Gang 2	143	NA	9	14.5			1.61111111111111	right	4
2019-08-15	PHT77	old	PHT77	1	7	2	2	1	Gang 2	134	NA	9	13.2			1.46666666666667	right	4
2019-08-15	PHT77	old	PHT77	1	7	2	2	2	Gang 2	131	NA	8	13.5			1.6875	right	4
2019-08-15	PHT77	old	PHT77	1	7	2	2	3	Gang 2	149	NA	9	14.5			1.61111111111111	right	4
2019-08-15	ZEA 399	change	N22	2	12	2	3	1	Gang 2	84	NA	8	13.2			1.65	right	4
2019-08-15	ZEA 399	change	N22	2	12	2	3	2	Gang 2	81	NA	8	12.8			1.6	right	4
2019-08-15	ZEA 399	change	N22	2	12	2	3	3	Gang 2	89	NA	9	13.2			1.46666666666667	right	4
2019-08-15	PHT77	old	PHT77	2	17	2	4	1	Gang 2	137	NA	9	14.0			1.55555555555556	right	4
2019-08-15	PHT77	old	PHT77	2	17	2	4	2	Gang 2	142	NA	8	13.5			1.6875	right	4
2019-08-15	PHT77	old	PHT77	2	17	2	4	3	Gang 2	143	NA	9	14.0			1.55555555555556	right	4
2019-08-15	N22	old	N22	3	22	2	5	1	Gang 2	80	NA	8	12.5			1.5625	right	4
2019-08-15	N22	old	N22	3	22	2	5	2	Gang 2	77	NA	8	12.5			1.5625	right	4
2019-08-15	N22	old	N22	3	22	2	5	3	Gang 2	78	NA	8	12.2			1.525	right	4
2019-08-15	ZEA 399	change	PHT77	3	27	2	6	1	Gang 2	140	NA	9	14.2			1.57777777777778	right	4
2019-08-15	ZEA 399	change	PHT77	3	27	2	6	2	Gang 2	133	NA	8	13.5			1.6875	right	4
2019-08-15	ZEA 399	change	PHT77	3	27	2	6	3	Gang 2	138	NA	9	14.2			1.57777777777778	right	4
2019-08-15	ZEA 132	change	N22	4	32	2	7	1	Gang 2	84	NA	9	12.5			1.38888888888889	right	4
2019-08-15	ZEA 132	change	N22	4	32	2	7	2	Gang 2	77	NA	8	12.5			1.5625	right	4
2019-08-15	ZEA 132	change	N22	4	32	2	7	3	Gang 2	74	NA	8	12.2			1.525	right	4
2019-08-15	S052	old	PHT77	4	37	2	8	1	Gang 2	137	NA	8	13.2			1.65	right	4
2019-08-15	S052	old	PHT77	4	37	2	8	2	Gang 2	125	NA	8	13.5			1.6875	right	4
2019-08-15	S052	old	PHT77	4	37	2	8	3	Gang 2	115	NA	8	13.2			1.65	right	4
2019-08-15	B73	change	N22	4	42	2	9	1	Gang 2	76	NA	8	12.5			1.5625	right	4
2019-08-15	B73	change	N22	4	42	2	9	2	Gang 2	86	NA	8	12.5			1.5625	right	4
2019-08-15	B73	change	N22	4	42	2	9	3	Gang 2	83	NA	7	12.2			1.74285714285714	right	4
2019-08-15	ZEA 3660	old	PHT77	5	47	2	10	1	Gang 2	130	NA	8	13.0			1.625	right	4
2019-08-15	ZEA 3660	old	PHT77	5	47	2	10	2	Gang 2	139	NA	9	14.0			1.55555555555556	right	4
2019-08-15	ZEA 3660	old	PHT77	5	47	2	10	3	Gang 2	138	NA	9	14.0			1.55555555555556	right	4
2019-08-15	ZEA 399	change	PHT77	5	52	2	11	1	Gang 2	142	NA	9	14.2			1.57777777777778	right	4
2019-08-15	ZEA 399	change	PHT77	5	52	2	11	2	Gang 2	156	NA	9	15.0			1.66666666666667	right	4
2019-08-15	ZEA 399	change	PHT77	5	52	2	11	3	Gang 2	136	NA	9	14.8			1.64444444444444	right	4
2019-08-15	N22	old	PHT77	1	3	3	1	1	Gang 2	163	NA	9	14.5			1.61111111111111	left	5
2019-08-15	N22	old	PHT77	1	3	3	1	2	Gang 2	147	NA	9	14.5			1.61111111111111	left	5
2019-08-15	N22	old	PHT77	1	3	3	1	3	Gang 2	152	NA	9	14.5			1.61111111111111	left	5
2019-08-15	ZEA 332	change	PHT77	1	8	3	2	1	Gang 2	155	NA	9	14.2			1.57777777777778	left	5
2019-08-15	ZEA 332	change	PHT77	1	8	3	2	2	Gang 2	175	NA	9	14.2			1.57777777777778	left	5
2019-08-15	ZEA 332	change	PHT77	1	8	3	2	3	Gang 2	164	NA	9	14.2			1.57777777777778	left	5
2019-08-15	S052	old	N22	2	13	3	3	1	Gang 2	83	NA	8	12.8			1.6	left	5
2019-08-15	S052	old	N22	2	13	3	3	2	Gang 2	85	NA	8	13.2			1.65	left	5
2019-08-15	S052	old	N22	2	13	3	3	3	Gang 2	72	NA	8	12.2			1.525	left	5
2019-08-15	B73	new	N22	2	18	3	4	1	Gang 2	83	NA	8	12.5			1.5625	left	5
2019-08-15	B73	new	N22	2	18	3	4	2	Gang 2	81	NA	8	12.5			1.5625	left	5
2019-08-15	B73	new	N22	2	18	3	4	3	Gang 2	98	NA	8	13.2			1.65	left	5
2019-08-15	ZEA 851	change	PHT77	3	23	3	5	1	Gang 2	160	NA	9	14.5			1.61111111111111	left	5
2019-08-15	ZEA 851	change	PHT77	3	23	3	5	2	Gang 2	155	NA	9	14.5			1.61111111111111	left	5
2019-08-15	ZEA 851	change	PHT77	3	23	3	5	3	Gang 2	163	NA	9	14.5			1.61111111111111	left	5
2019-08-15	ZEA 332	old	N22	3	28	3	6	1	Gang 2	86	NA	8	13.0			1.625	left	5
2019-08-15	ZEA 332	old	N22	3	28	3	6	2	Gang 2	78	NA	8	12.2			1.525	left	5
2019-08-15	ZEA 332	old	N22	3	28	3	6	3	Gang 2	85	NA	8	12.2			1.525	left	5
2019-08-15	PHT77	old	PHT77	3	33	3	7	1	Gang 2	81	NA	9	13.2			1.46666666666667	left	5
2019-08-15	PHT77	old	PHT77	3	33	3	7	2	Gang 2	167	NA	9	14.0			1.55555555555556	left	5
2019-08-15	PHT77	old	PHT77	3	33	3	7	3	Gang 2	110	NA	9	12.2			1.35555555555556	left	5
2019-08-15	PHT77	old	N22	4	38	3	8	1	Gang 2	78	NA	8	12.5			1.5625	left	5
2019-08-15	PHT77	old	N22	4	38	3	8	2	Gang 2	77	NA	8	12.2			1.525	left	5
2019-08-15	PHT77	old	N22	4	38	3	8	3	Gang 2	72	NA	8	12.2			1.525	left	5
2019-08-15	ZEA 399	change	N22	4	43	3	9	1	Gang 2	88	NA	8	13.2			1.65	left	5
2019-08-15	ZEA 399	change	N22	4	43	3	9	2	Gang 2	74	NA	9	13.2			1.46666666666667	left	5
2019-08-15	ZEA 399	change	N22	4	43	3	9	3	Gang 2	78	NA	8	12.2			1.525	left	5
2019-08-15	ZEA 851	old	PHT77	5	48	3	10	1	Gang 2	165	NA	9	14.5			1.61111111111111	left	5
2019-08-15	ZEA 851	old	PHT77	5	48	3	10	2	Gang 2	143	NA	9	14.0			1.55555555555556	left	5
2019-08-15	ZEA 851	old	PHT77	5	48	3	10	3	Gang 2	144	NA	9	14.0			1.55555555555556	left	5
2019-08-15	ZEA 132	change	PHT77	5	53	3	11	1	Gang 2	137	NA	9	14.8			1.64444444444444	left	5
2019-08-15	ZEA 132	change	PHT77	5	53	3	11	2	Gang 2	139	NA	9	14.2			1.57777777777778	left	5
2019-08-15	ZEA 132	change	PHT77	5	53	3	11	3	Gang 2	118	NA	9	14.2			1.57777777777778	left	5
2019-08-15	N22	old	N22	1	3	3	1	1	Gang 3	80	NA	8	12.0			1.5	right	6
2019-08-15	N22	old	N22	1	3	3	1	2	Gang 3	73	NA	8	11.5			1.4375	right	6
2019-08-15	N22	old	N22	1	3	3	1	3	Gang 3	79	NA	8	12.5			1.5625	right	6
2019-08-15	ZEA 332	change	N22	1	8	3	2	1	Gang 3	86.5	NA	8	12.5			1.5625	right	6
2019-08-15	ZEA 332	change	N22	1	8	3	2	2	Gang 3	84.5	NA	8	12.2			1.525	right	6
2019-08-15	ZEA 332	change	N22	1	8	3	2	3	Gang 3	75	NA	8	7.5			0.9375	right	6
2019-08-15	S052	old	PHT77	2	13	3	3	1	Gang 3	150	NA	9	13.8			1.53333333333333	right	6
2019-08-15	S052	old	PHT77	2	13	3	3	2	Gang 3	172	NA	8	15.2			1.9	right	6
2019-08-15	S052	old	PHT77	2	13	3	3	3	Gang 3	123	NA	7	12.2			1.74285714285714	right	6
2019-08-15	B73	new	PHT77	2	18	3	4	1	Gang 3	144	NA	9	14.8			1.64444444444444	right	6
2019-08-15	B73	new	PHT77	2	18	3	4	2	Gang 3	154	NA	9	14.5			1.61111111111111	right	6
2019-08-15	B73	new	PHT77	2	18	3	4	3	Gang 3	155.5	NA	9	14.8			1.64444444444444	right	6
2019-08-15	ZEA 851	change	N22	3	23	3	5	1	Gang 3	82.5	NA	8	12.2			1.525	right	6
2019-08-15	ZEA 851	change	N22	3	23	3	5	2	Gang 3	77.5	NA	7	11.8			1.68571428571429	right	6
2019-08-15	ZEA 851	change	N22	3	23	3	5	3	Gang 3	70	NA	8	12.5			1.5625	right	6
2019-08-15	ZEA 332	old	PHT77	3	28	3	6	1	Gang 3	160	NA	9	13.8			1.53333333333333	right	6
2019-08-15	ZEA 332	old	PHT77	3	28	3	6	2	Gang 3	136	NA	9	13.8			1.53333333333333	right	6
2019-08-15	ZEA 332	old	PHT77	3	28	3	6	3	Gang 3	170	NA	9	14.2			1.57777777777778	right	6
2019-08-15	PHT77	old	N22	3	33	3	7	1	Gang 3	71	NA	8	12.2			1.525	right	6
2019-08-15	PHT77	old	N22	3	33	3	7	2	Gang 3	75	NA	7	12.2			1.74285714285714	right	6
2019-08-15	PHT77	old	N22	3	33	3	7	3	Gang 3	71.5	NA	7	12.5			1.78571428571429	right	6
2019-08-15	PHT77	old	PHT77	4	38	3	8	1	Gang 3	117	NA	8	13.5			1.6875	right	6
2019-08-15	PHT77	old	PHT77	4	38	3	8	2	Gang 3	174	NA	9	13.8			1.53333333333333	right	6
2019-08-15	PHT77	old	PHT77	4	38	3	8	3	Gang 3	134	NA	9	14.2			1.57777777777778	right	6
2019-08-15	ZEA 399	change	PHT77	4	43	3	9	1	Gang 3	129	NA	9	14.2			1.57777777777778	right	6
2019-08-15	ZEA 399	change	PHT77	4	43	3	9	2	Gang 3	180	NA	9	15.2			1.68888888888889	right	6
2019-08-15	ZEA 399	change	PHT77	4	43	3	9	3	Gang 3	135	NA	8	13.2			1.65	right	6
2019-08-15	ZEA 851	old	N22	5	48	3	10	1	Gang 3	60	NA	7	10.0			1.42857142857143	right	6
2019-08-15	ZEA 851	old	N22	5	48	3	10	2	Gang 3	70	NA	7	11.2			1.6	right	6
2019-08-15	ZEA 851	old	N22	5	48	3	10	3	Gang 3	67	NA	7	11.8			1.68571428571429	right	6
2019-08-15	ZEA 132	change	N22	5	53	3	11	1	Gang 3	74	NA	8	12.2			1.525	right	6
2019-08-15	ZEA 132	change	N22	5	53	3	11	2	Gang 3	70	NA	8	11.5			1.4375	right	6
2019-08-15	ZEA 132	change	N22	5	53	3	11	3	Gang 3	74	NA	7	11.5			1.64285714285714	right	6
2019-08-15	S052	old	PHT77	1	4	4	1	1	Gang 3	118	NA	8	13.5			1.6875	left	7
2019-08-15	S052	old	PHT77	1	4	4	1	2	Gang 3	93	NA	7	11.8			1.68571428571429	left	7
2019-08-15	S052	old	PHT77	1	4	4	1	3	Gang 3	94	NA	7	12.5			1.78571428571429	left	7
2019-08-15	B73	change	N22	1	9	4	2	1	Gang 3	118	NA	7	10.5			1.5	left	7
2019-08-15	B73	change	N22	1	9	4	2	2	Gang 3	118.5	NA	8	12.2			1.525	left	7
2019-08-15	B73	change	N22	1	9	4	2	3	Gang 3	124	NA	8	12.5			1.5625	left	7
2019-08-15	B73	change	N22	2	14	4	3	1	Gang 3	77	NA	7	11.5			1.64285714285714	left	7
2019-08-15	B73	change	N22	2	14	4	3	2	Gang 3	76	NA	8	10.5			1.3125	left	7
2019-08-15	B73	change	N22	2	14	4	3	3	Gang 3	70	NA	8	12.5			1.5625	left	7
2019-08-15	N22	old	N22	2	19	4	4	1	Gang 3	117	NA	8	11.5			1.4375	left	7
2019-08-15	N22	old	N22	2	19	4	4	2	Gang 3	119	NA	8	12.5			1.5625	left	7
2019-08-15	N22	old	N22	2	19	4	4	3	Gang 3	121	NA	8	13.5			1.6875	left	7
2019-08-15	P148	change	PHT77	2	24	4	5	1	Gang 3	152	NA	9	13.5			1.5	left	7
2019-08-15	P148	change	PHT77	2	24	4	5	2	Gang 3	172	NA	9	14.0			1.55555555555556	left	7
2019-08-15	P148	change	PHT77	2	24	4	5	3	Gang 3	144	NA	9	14.2			1.57777777777778	left	7
2019-08-15	ZEA 3660	old	PHT77	3	29	4	6	1	Gang 3	105	NA	8	12.5			1.5625	left	7
2019-08-15	ZEA 3660	old	PHT77	3	29	4	6	2	Gang 3	123	NA	8	13.8			1.725	left	7
2019-08-15	ZEA 3660	old	PHT77	3	29	4	6	3	Gang 3	130	NA	8	12.5			1.5625	left	7
2019-08-15	B73	new	N22	3	34	4	7	1	Gang 3	88	NA	8	12.8			1.6	left	7
2019-08-15	B73	new	N22	3	34	4	7	2	Gang 3	79	NA	7	11.2			1.6	left	7
2019-08-15	B73	new	N22	3	34	4	7	3	Gang 3	79	NA	8	12.2			1.525	left	7
2019-08-15	ZEA 332	change	PHT77	4	39	4	8	1	Gang 3	NA	NA	NA				NA	left	7
2019-08-15	ZEA 332	change	PHT77	4	39	4	8	2	Gang 3	NA	NA	NA				NA	left	7
2019-08-15	ZEA 332	change	PHT77	4	39	4	8	3	Gang 3	NA	NA	NA				NA	left	7
2019-08-15	N22	old	PHT77	4	44	4	9	1	Gang 3	127	NA	8	13.5			1.6875	left	7
2019-08-15	N22	old	PHT77	4	44	4	9	2	Gang 3	147	NA	9	14.2			1.57777777777778	left	7
2019-08-15	N22	old	PHT77	4	44	4	9	3	Gang 3	136	NA	8	14.2			1.775	left	7
2019-08-15	P148	change	PHT77	5	49	4	10	1	Gang 3	68	NA	7	10.0			1.42857142857143	left	7
2019-08-15	P148	change	PHT77	5	49	4	10	2	Gang 3	145	NA	9	14.8			1.64444444444444	left	7
2019-08-15	P148	change	PHT77	5	49	4	10	3	Gang 3	101	NA	7	11.5			1.64285714285714	left	7
2019-08-15	B73	change	N22	5	54	4	11	1	Gang 3	66	NA	7	11.8			1.68571428571429	left	7
2019-08-15	B73	change	N22	5	54	4	11	2	Gang 3	73	NA	8	12.5			1.5625	left	7
2019-08-15	B73	change	N22	5	54	4	11	3	Gang 3	66	NA	7	11.5			1.64285714285714	left	7
2019-08-15	S052	old	N22	1	4	4	1	1	Gang 4	66	NA	7	10.0			1.42857142857143	right	8
2019-08-15	S052	old	N22	1	4	4	1	2	Gang 4	65.5	NA	7	11.5			1.64285714285714	right	8
2019-08-15	S052	old	N22	1	4	4	1	3	Gang 4	73	NA	7	10.2			1.45714285714286	right	8
2019-08-15	B73	change	PHT77	1	9	4	2	1	Gang 4	143	NA	8	13.5			1.6875	right	8
2019-08-15	B73	change	PHT77	1	9	4	2	2	Gang 4	118	NA	8	13.5			1.6875	right	8
2019-08-15	B73	change	PHT77	1	9	4	2	3	Gang 4	143	NA	8	14.2			1.775	right	8
2019-08-15	B73	change	PHT77	2	14	4	3	1	Gang 4	145	NA	9	13.8			1.53333333333333	right	8
2019-08-15	B73	change	PHT77	2	14	4	3	2	Gang 4	162	NA	9	14.2			1.57777777777778	right	8
2019-08-15	B73	change	PHT77	2	14	4	3	3	Gang 4	150	NA	9	14.2			1.57777777777778	right	8
2019-08-15	N22	old	PHT77	2	19	4	4	1	Gang 4	128.5	NA	8	12.2			1.525	right	8
2019-08-15	N22	old	PHT77	2	19	4	4	2	Gang 4	146	NA	9	12.2			1.35555555555556	right	8
2019-08-15	N22	old	PHT77	2	19	4	4	3	Gang 4	142	NA	8	12.2			1.525	right	8
2019-08-15	P148	change	N22	2	24	4	5	1	Gang 4	84	NA	8	11.2			1.4	right	8
2019-08-15	P148	change	N22	2	24	4	5	2	Gang 4	86.5	NA	8	12.5			1.5625	right	8
2019-08-15	P148	change	N22	2	24	4	5	3	Gang 4	83	NA	7	11.8			1.68571428571429	right	8
2019-08-15	ZEA 3660	old	N22	3	29	4	6	1	Gang 4	69.5	NA	7	11.2			1.6	right	8
2019-08-15	ZEA 3660	old	N22	3	29	4	6	2	Gang 4	66	NA	7	10.0			1.42857142857143	right	8
2019-08-15	ZEA 3660	old	N22	3	29	4	6	3	Gang 4	59	NA	7	11.2			1.6	right	8
2019-08-15	B73	new	PHT77	3	34	4	7	1	Gang 4	157.5	NA	9	14.2			1.57777777777778	right	8
2019-08-15	B73	new	PHT77	3	34	4	7	2	Gang 4	133	NA	9	15.2			1.68888888888889	right	8
2019-08-15	B73	new	PHT77	3	34	4	7	3	Gang 4	131	NA	9	13.8			1.53333333333333	right	8
2019-08-15	ZEA 332	change	N22	4	39	4	8	1	Gang 4	62	NA	8	13.2			1.65	right	8
2019-08-15	ZEA 332	change	N22	4	39	4	8	2	Gang 4	NA	NA	NA				NA	right	8
2019-08-15	ZEA 332	change	N22	4	39	4	8	3	Gang 4	NA	NA	NA				NA	right	8
2019-08-15	N22	old	N22	4	44	4	9	1	Gang 4	61	NA	7	10.5			1.5	right	8
2019-08-15	N22	old	N22	4	44	4	9	2	Gang 4	71	NA	7	11.8			1.68571428571429	right	8
2019-08-15	N22	old	N22	4	44	4	9	3	Gang 4	68.5	NA	7	11.8			1.68571428571429	right	8
2019-08-15	P148	change	N22	5	49	4	10	1	Gang 4	82	NA	7	12.2			1.74285714285714	right	8
2019-08-15	P148	change	N22	5	49	4	10	2	Gang 4	73	NA	8	12.2			1.525	right	8
2019-08-15	P148	change	N22	5	49	4	10	3	Gang 4	70	NA	8	12.2			1.525	right	8
2019-08-15	B73	change	PHT77	5	54	4	11	1	Gang 4	102	NA	8	13.2			1.65	right	8
2019-08-15	B73	change	PHT77	5	54	4	11	2	Gang 4	122	NA	8	13.5			1.6875	right	8
2019-08-15	B73	change	PHT77	5	54	4	11	3	Gang 4	83	NA	7	11.5			1.64285714285714	right	8
2019-08-15	ZEA 3660	old	N22	1	5	5	1	1	Gang 4	72	NA	7	11.2			1.6	left	9
2019-08-15	ZEA 3660	old	N22	1	5	5	1	2	Gang 4	59	NA	7	10.5			1.5	left	9
2019-08-15	ZEA 3660	old	N22	1	5	5	1	3	Gang 4	68	NA	7	11.2			1.6	left	9
2019-08-15	ZEA 851	old	N22	1	10	5	2	1	Gang 4	78	NA	7	11.2			1.6	left	9
2019-08-15	ZEA 851	old	N22	1	10	5	2	2	Gang 4	79	NA	7	11.8			1.68571428571429	left	9
2019-08-15	ZEA 851	old	N22	1	10	5	2	3	Gang 4	70	NA	7	11.5			1.64285714285714	left	9
2019-08-15	ZEA 324	new	N22	1	15	5	3	1	Gang 4	74	NA	7	11.2			1.6	left	9
2019-08-15	ZEA 324	new	N22	1	15	5	3	2	Gang 4	77.5	NA	7	10.8			1.54285714285714	left	9
2019-08-15	ZEA 324	new	N22	1	15	5	3	3	Gang 4	80	NA	7	11.8			1.68571428571429	left	9
2019-08-15	ZEA 132	change	PHT77	2	20	5	4	1	Gang 4	116	NA	7	12.0			1.71428571428571	left	9
2019-08-15	ZEA 132	change	PHT77	2	20	5	4	2	Gang 4	110	NA	8	12.8			1.6	left	9
2019-08-15	ZEA 132	change	PHT77	2	20	5	4	3	Gang 4	86	NA	7	12.5			1.78571428571429	left	9
2019-08-15	ZEA 332	change	PHT77	2	25	5	5	1	Gang 4	132	NA	8	12.0			1.5	left	9
2019-08-15	ZEA 332	change	PHT77	2	25	5	5	2	Gang 4	158	NA	9	14.5			1.61111111111111	left	9
2019-08-15	ZEA 332	change	PHT77	2	25	5	5	3	Gang 4	111	NA	7	12.5			1.78571428571429	left	9
2019-08-15	P148	change	PHT77	3	30	5	6	1	Gang 4	137	NA	8	13.2			1.65	left	9
2019-08-15	P148	change	PHT77	3	30	5	6	2	Gang 4	110	NA	7	12.5			1.78571428571429	left	9
2019-08-15	P148	change	PHT77	3	30	5	6	3	Gang 4	116	NA	7	12.2			1.74285714285714	left	9
2019-08-15	B73	change	PHT77	3	35	5	7	1	Gang 4	86	NA	9	13.8			1.53333333333333	left	9
2019-08-15	B73	change	PHT77	3	35	5	7	2	Gang 4	170	NA	8	12.0			1.5	left	9
2019-08-15	B73	change	PHT77	3	35	5	7	3	Gang 4	143	NA	8	12.0			1.5	left	9
2019-08-15	ZEA 851	old	PHT77	4	40	5	8	1	Gang 4	127.5	NA	8	12.2			1.525	left	9
2019-08-15	ZEA 851	old	PHT77	4	40	5	8	2	Gang 4	113	NA	7	12.5			1.78571428571429	left	9
2019-08-15	ZEA 851	old	PHT77	4	40	5	8	3	Gang 4	135.5	NA	8	13.2			1.65	left	9
2019-08-15	P148	change	N22	4	45	5	9	1	Gang 4	70	NA	7	11.5			1.64285714285714	left	9
2019-08-15	P148	change	N22	4	45	5	9	2	Gang 4	75	NA	7	11.2			1.6	left	9
2019-08-15	P148	change	N22	4	45	5	9	3	Gang 4	73	NA	7	12.2			1.74285714285714	left	9
2019-08-15	N22	old	N22	5	50	5	10	1	Gang 4	77	NA	7	11.8			1.68571428571429	left	9
2019-08-15	N22	old	N22	5	50	5	10	2	Gang 4	75	NA	7	12.2			1.74285714285714	left	9
2019-08-15	N22	old	N22	5	50	5	10	3	Gang 4	69.5	NA	7	11.2			1.6	left	9
2019-08-15	S052	old	PHT77	5	55	5	11	1	Gang 4	124	NA	8	12.5			1.5625	left	9
2019-08-15	S052	old	PHT77	5	55	5	11	2	Gang 4	100	NA	8	13.2			1.65	left	9
2019-08-15	S052	old	PHT77	5	55	5	11	3	Gang 4	104	NA	8	13.2			1.65	left	9
2019-08-15	ZEA 3660	old	PHT77	1	5	5	1	1	Gang 4 außen	114	NA	7	11.2			1.6	right	10
2019-08-15	ZEA 3660	old	PHT77	1	5	5	1	2	Gang 4 außen	128	NA	8	13.8			1.725	right	10
2019-08-15	ZEA 3660	old	PHT77	1	5	5	1	3	Gang 4 außen	123	NA	8	13.2			1.65	right	10
2019-08-15	ZEA 851	old	PHT77	1	10	5	2	1	Gang 4 außen	153	NA	8	12.8			1.6	right	10
2019-08-15	ZEA 851	old	PHT77	1	10	5	2	2	Gang 4 außen	138	NA	8	13.2			1.65	right	10
2019-08-15	ZEA 851	old	PHT77	1	10	5	2	3	Gang 4 außen	118	NA	7	12.2			1.74285714285714	right	10
2019-08-15	ZEA 324	new	PHT77	1	15	5	3	1	Gang 4 außen	123	NA	8	13.0			1.625	right	10
2019-08-15	ZEA 324	new	PHT77	1	15	5	3	2	Gang 4 außen	138	NA	7	12.2			1.74285714285714	right	10
2019-08-15	ZEA 324	new	PHT77	1	15	5	3	3	Gang 4 außen	119	NA	7	12.2			1.74285714285714	right	10
2019-08-15	ZEA 132	change	N22	2	20	5	4	1	Gang 4 außen	76	NA	7	11.0			1.57142857142857	right	10
2019-08-15	ZEA 132	change	N22	2	20	5	4	2	Gang 4 außen	76	NA	7	11.2			1.6	right	10
2019-08-15	ZEA 132	change	N22	2	20	5	4	3	Gang 4 außen	75	NA	7	11.5			1.64285714285714	right	10
2019-08-15	ZEA 332	change	N22	2	25	5	5	1	Gang 4 außen	74.5	NA	7	11.5			1.64285714285714	right	10
2019-08-15	ZEA 332	change	N22	2	25	5	5	2	Gang 4 außen	72	NA	7	11.0			1.57142857142857	right	10
2019-08-15	ZEA 332	change	N22	2	25	5	5	3	Gang 4 außen	77	NA	7	11.2			1.6	right	10
2019-08-15	P148	change	N22	3	30	5	6	1	Gang 4 außen	74	NA	6	9.5			1.58333333333333	right	10
2019-08-15	P148	change	N22	3	30	5	6	2	Gang 4 außen	75	NA	6	10.5			1.75	right	10
2019-08-15	P148	change	N22	3	30	5	6	3	Gang 4 außen	77	NA	7	11.0			1.57142857142857	right	10
2019-08-15	B73	change	N22	3	35	5	7	1	Gang 4 außen	90	NA	7	11.2			1.6	right	10
2019-08-15	B73	change	N22	3	35	5	7	2	Gang 4 außen	71	NA	7	11.0			1.57142857142857	right	10
2019-08-15	B73	change	N22	3	35	5	7	3	Gang 4 außen	71	NA	7	11.2			1.6	right	10
2019-08-15	ZEA 851	old	N22	4	40	5	8	1	Gang 4 außen	78	NA	7	11.2			1.6	right	10
2019-08-15	ZEA 851	old	N22	4	40	5	8	2	Gang 4 außen	83	NA	7	11.0			1.57142857142857	right	10
2019-08-15	ZEA 851	old	N22	4	40	5	8	3	Gang 4 außen	83	NA	7	10.8			1.54285714285714	right	10
2019-08-15	P148	change	PHT77	4	45	5	9	1	Gang 4 außen	124	NA	8	13.5			1.6875	right	10
2019-08-15	P148	change	PHT77	4	45	5	9	2	Gang 4 außen	125	NA	7	12.2			1.74285714285714	right	10
2019-08-15	P148	change	PHT77	4	45	5	9	3	Gang 4 außen	126	NA	8	13.2			1.65	right	10
2019-08-15	N22	old	PHT77	5	50	5	10	1	Gang 4 außen	127	NA	8	12.8			1.6	right	10
2019-08-15	N22	old	PHT77	5	50	5	10	2	Gang 4 außen	150	NA	8	13.0			1.625	right	10
2019-08-15	N22	old	PHT77	5	50	5	10	3	Gang 4 außen	127	NA	8	13.2			1.65	right	10
2019-08-15	S052	old	N22	5	55	5	11	1	Gang 4 außen	67	NA	7	11.0			1.57142857142857	right	10
2019-08-15	S052	old	N22	5	55	5	11	2	Gang 4 außen	77	NA	7	11.2			1.6	right	10
2019-08-15	S052	old	N22	5	55	5	11	3	Gang 4 außen	82	NA	7	11.2			1.6	right	10
2019-08-22	ZEA 132	change	N22	1	1	1	1	1	Gang 1 außen	123	NA	10	14.8			1.48	left	1
2019-08-22	ZEA 132	change	N22	1	1	1	1	2	Gang 1 außen	114	NA	10	14.5			1.45	left	1
2019-08-22	ZEA 132	change	N22	1	1	1	1	3	Gang 1 außen	115	NA	11	14.8			1.34545454545455	left	1
2019-08-22	ZEA 399	change	N22	1	6	1	2	1	Gang 1 außen	104	NA	9	13.5			1.5	left	1
2019-08-22	ZEA 399	change	N22	1	6	1	2	2	Gang 1 außen	100	NA	9	13.5			1.5	left	1
2019-08-22	ZEA 399	change	N22	1	6	1	2	3	Gang 1 außen	119.5	NA	10	14.5			1.45	left	1
2019-08-22	ZEA 851	old	N22	2	11	1	3	1	Gang 1 außen	102	NA	9	12.8			1.42222222222222	left	1
2019-08-22	ZEA 851	old	N22	2	11	1	3	2	Gang 1 außen	112	NA	9	13.2			1.46666666666667	left	1
2019-08-22	ZEA 851	old	N22	2	11	1	3	3	Gang 1 außen	100.5	NA	9	13.5			1.5	left	1
2019-08-22	ZEA 3660	old	N22	2	16	1	4	1	Gang 1 außen	103	NA	9	13.2			1.46666666666667	left	1
2019-08-22	ZEA 3660	old	N22	2	16	1	4	2	Gang 1 außen	117	NA	9	14.2			1.57777777777778	left	1
2019-08-22	ZEA 3660	old	N22	2	16	1	4	3	Gang 1 außen	111	NA	9	13.2			1.46666666666667	left	1
2019-08-22	ZEA 132	change	PHT77	3	21	1	5	1	Gang 1 außen	201	NA	11	15.5			1.40909090909091	left	1
2019-08-22	ZEA 132	change	PHT77	3	21	1	5	2	Gang 1 außen	173	NA	10	15.5			1.55	left	1
2019-08-22	ZEA 132	change	PHT77	3	21	1	5	3	Gang 1 außen	219	NA	12	16.8			1.4	left	1
2019-08-22	S052	old	PHT77	3	26	1	6	1	Gang 1 außen	187	NA	10	15.2			1.52	left	1
2019-08-22	S052	old	PHT77	3	26	1	6	2	Gang 1 außen	167	NA	10	14.5			1.45	left	1
2019-08-22	S052	old	PHT77	3	26	1	6	3	Gang 1 außen	164	NA	10	14.8			1.48	left	1
2019-08-22	ZEA 3660	old	PHT77	4	31	1	7	1	Gang 1 außen	205	NA	11	15.8			1.43636363636364	left	1
2019-08-22	ZEA 3660	old	PHT77	4	31	1	7	2	Gang 1 außen	162	NA	10	14.5			1.45	left	1
2019-08-22	ZEA 3660	old	PHT77	4	31	1	7	3	Gang 1 außen	173	NA	9	14.2			1.57777777777778	left	1
2019-08-22	ZEA 324	new	PHT77	4	36	1	8	1	Gang 1 außen	170	NA	11	15.5			1.40909090909091	left	1
2019-08-22	ZEA 324	new	PHT77	4	36	1	8	2	Gang 1 außen	194	NA	11	15.5			1.40909090909091	left	1
2019-08-22	ZEA 324	new	PHT77	4	36	1	8	3	Gang 1 außen	192	NA	11	15.8			1.43636363636364	left	1
2019-08-22	ZEA 324	new	PHT77	5	41	1	9	1	Gang 1 außen	206	NA	11	15.5			1.40909090909091	left	1
2019-08-22	ZEA 324	new	PHT77	5	41	1	9	2	Gang 1 außen	215	NA	11	15.8			1.43636363636364	left	1
2019-08-22	ZEA 324	new	PHT77	5	41	1	9	3	Gang 1 außen	173	NA	11	15.8			1.43636363636364	left	1
2019-08-22	ZEA 332	change	N22	5	46	1	10	1	Gang 1 außen	112	NA	10	14.5			1.45	left	1
2019-08-22	ZEA 332	change	N22	5	46	1	10	2	Gang 1 außen	117	NA	10	13.8			1.38	left	1
2019-08-22	ZEA 332	change	N22	5	46	1	10	3	Gang 1 außen	132	NA	10	14.8			1.48	left	1
2019-08-22	PHT77	old	N22	5	51	1	11	1	Gang 1 außen	105	NA	8	12.5			1.5625	left	1
2019-08-22	PHT77	old	N22	5	51	1	11	2	Gang 1 außen	108	NA	9	13.5			1.5	left	1
2019-08-22	PHT77	old	N22	5	51	1	11	3	Gang 1 außen	106	NA	9	13.8			1.53333333333333	left	1
2019-08-22	ZEA 132	change	PHT77	1	1	1	1	1	Gang 1	180	NA	9	14.8			1.64444444444444	right	2
2019-08-22	ZEA 132	change	PHT77	1	1	1	1	2	Gang 1	190	NA	10	14.8			1.48	right	2
2019-08-22	ZEA 132	change	PHT77	1	1	1	1	3	Gang 1	96	NA	8	11.5			1.4375	right	2
2019-08-22	ZEA 399	change	PHT77	1	6	1	2	1	Gang 1	150	NA	9	13.8			1.53333333333333	right	2
2019-08-22	ZEA 399	change	PHT77	1	6	1	2	2	Gang 1	199	NA	10	16			1.6	right	2
2019-08-22	ZEA 399	change	PHT77	1	6	1	2	3	Gang 1	200	NA	10	15			1.5	right	2
2019-08-22	ZEA 851	old	PHT77	2	11	1	3	1	Gang 1	187	NA	9	14			1.55555555555556	right	2
2019-08-22	ZEA 851	old	PHT77	2	11	1	3	2	Gang 1	158	NA	9	13			1.44444444444444	right	2
2019-08-22	ZEA 851	old	PHT77	2	11	1	3	3	Gang 1	180	NA	9	13			1.44444444444444	right	2
2019-08-22	ZEA 3660	old	PHT77	2	16	1	4	1	Gang 1	194	NA	11	15			1.36363636363636	right	2
2019-08-22	ZEA 3660	old	PHT77	2	16	1	4	2	Gang 1	159	NA	9	14			1.55555555555556	right	2
2019-08-22	ZEA 3660	old	PHT77	2	16	1	4	3	Gang 1	179	NA	9	14.5			1.61111111111111	right	2
2019-08-22	ZEA 132	change	N22	3	21	1	5	1	Gang 1	107	NA	9	14.5			1.61111111111111	right	2
2019-08-22	ZEA 132	change	N22	3	21	1	5	2	Gang 1	109	NA	9	12			1.33333333333333	right	2
2019-08-22	ZEA 132	change	N22	3	21	1	5	3	Gang 1	101	NA	9	14.5			1.61111111111111	right	2
2019-08-22	S052	old	N22	3	26	1	6	1	Gang 1	112	NA	9	12.8			1.42222222222222	right	2
2019-08-22	S052	old	N22	3	26	1	6	2	Gang 1	101	NA	9	13.5			1.5	right	2
2019-08-22	S052	old	N22	3	26	1	6	3	Gang 1	98	NA	9	14.5			1.61111111111111	right	2
2019-08-22	ZEA 3660	old	N22	4	31	1	7	1	Gang 1	91	NA	9	13.5			1.5	right	2
2019-08-22	ZEA 3660	old	N22	4	31	1	7	2	Gang 1	90	NA	9	13.5			1.5	right	2
2019-08-22	ZEA 3660	old	N22	4	31	1	7	3	Gang 1	94	NA	8	12.5			1.5625	right	2
2019-08-22	ZEA 324	new	N22	4	36	1	8	1	Gang 1	104	NA	9	14.5			1.61111111111111	right	2
2019-08-22	ZEA 324	new	N22	4	36	1	8	2	Gang 1	97	NA	9	13.8			1.53333333333333	right	2
2019-08-22	ZEA 324	new	N22	4	36	1	8	3	Gang 1	112	NA	9	13.5			1.5	right	2
2019-08-22	ZEA 324	new	N22	5	41	1	9	1	Gang 1	117	NA	9	14.8			1.64444444444444	right	2
2019-08-22	ZEA 324	new	N22	5	41	1	9	2	Gang 1	119	NA	9	14.5			1.61111111111111	right	2
2019-08-22	ZEA 324	new	N22	5	41	1	9	3	Gang 1	120	NA	9	15.2			1.68888888888889	right	2
2019-08-22	ZEA 332	change	PHT77	5	46	1	10	1	Gang 1	173	NA	10	15.8			1.58	right	2
2019-08-22	ZEA 332	change	PHT77	5	46	1	10	2	Gang 1	168	NA	10	15.8			1.58	right	2
2019-08-22	ZEA 332	change	PHT77	5	46	1	10	3	Gang 1	178	NA	10	14.5			1.45	right	2
2019-08-22	PHT77	old	PHT77	5	51	1	11	1	Gang 1	176	NA	10	14			1.4	right	2
2019-08-22	PHT77	old	PHT77	5	51	1	11	2	Gang 1	173	NA	10	14.5			1.45	right	2
2019-08-22	PHT77	old	PHT77	5	51	1	11	3	Gang 1	168	NA	10	14.8			1.48	right	2
2019-08-22	P148	change	N22	1	2	2	1	1	Gang 1	114	NA	10	13			1.3	left	3
2019-08-22	P148	change	N22	1	2	2	1	2	Gang 1	123	NA	10	13			1.3	left	3
2019-08-22	P148	change	N22	1	2	2	1	3	Gang 1	117	NA	10	15			1.5	left	3
2019-08-22	PHT77	old	N22	1	7	2	2	1	Gang 1	111	NA	9	14.5			1.61111111111111	left	3
2019-08-22	PHT77	old	N22	1	7	2	2	2	Gang 1	109	NA	9	14.2			1.57777777777778	left	3
2019-08-22	PHT77	old	N22	1	7	2	2	3	Gang 1	106	NA	8	13			1.625	left	3
2019-08-22	ZEA 399	change	PHT77	2	12	2	3	1	Gang 1	228	NA	11	15.8			1.43636363636364	left	3
2019-08-22	ZEA 399	change	PHT77	2	12	2	3	2	Gang 1	192	NA	10	14.8			1.48	left	3
2019-08-22	ZEA 399	change	PHT77	2	12	2	3	3	Gang 1	183	NA	11	15.8			1.43636363636364	left	3
2019-08-22	PHT77	old	N22	2	17	2	4	1	Gang 1	121	NA	11	17.2			1.56363636363636	left	3
2019-08-22	PHT77	old	N22	2	17	2	4	2	Gang 1	110	NA	10	14.8			1.48	left	3
2019-08-22	PHT77	old	N22	2	17	2	4	3	Gang 1	107	NA	9	14.5			1.61111111111111	left	3
2019-08-22	N22	old	PHT77	3	22	2	5	1	Gang 1	287	NA	12	16			1.33333333333333	left	3
2019-08-22	N22	old	PHT77	3	22	2	5	2	Gang 1	200	NA	10	15.8			1.58	left	3
2019-08-22	N22	old	PHT77	3	22	2	5	3	Gang 1	206	NA	10	15.5			1.55	left	3
2019-08-22	ZEA 399	change	N22	3	27	2	6	1	Gang 1	107	NA	11	15.5			1.40909090909091	left	3
2019-08-22	ZEA 399	change	N22	3	27	2	6	2	Gang 1	98	NA	9	14.5			1.61111111111111	left	3
2019-08-22	ZEA 399	change	N22	3	27	2	6	3	Gang 1	105	NA	9	14.5			1.61111111111111	left	3
2019-08-22	ZEA 132	change	PHT77	4	32	2	7	1	Gang 1	227	NA	11	16.8			1.52727272727273	left	3
2019-08-22	ZEA 132	change	PHT77	4	32	2	7	2	Gang 1	204	NA	11	15.8			1.43636363636364	left	3
2019-08-22	ZEA 132	change	PHT77	4	32	2	7	3	Gang 1	211	NA	11	16.8			1.52727272727273	left	3
2019-08-22	S052	old	N22	4	37	2	8	1	Gang 1	90	NA	8	12.8			1.6	left	3
2019-08-22	S052	old	N22	4	37	2	8	2	Gang 1	85	NA	9	13.5			1.5	left	3
2019-08-22	S052	old	N22	4	37	2	8	3	Gang 1	89	NA	8	12.5			1.5625	left	3
2019-08-22	B73	change	PHT77	4	42	2	9	1	Gang 1	210	NA	11	15.8			1.43636363636364	left	3
2019-08-22	B73	change	PHT77	4	42	2	9	2	Gang 1	202	NA	11	15.8			1.43636363636364	left	3
2019-08-22	B73	change	PHT77	4	42	2	9	3	Gang 1	220	NA	11	15.8			1.43636363636364	left	3
2019-08-22	ZEA 3660	old	N22	5	47	2	10	1	Gang 1	137	NA	9	13.8			1.53333333333333	left	3
2019-08-22	ZEA 3660	old	N22	5	47	2	10	2	Gang 1	128	NA	9	13.2			1.46666666666667	left	3
2019-08-22	ZEA 3660	old	N22	5	47	2	10	3	Gang 1	132	NA	9	14.2			1.57777777777778	left	3
2019-08-22	ZEA 399	change	N22	5	52	2	11	1	Gang 1	110	NA	10	13			1.3	left	3
2019-08-22	ZEA 399	change	N22	5	52	2	11	2	Gang 1	99	NA	9	13			1.44444444444444	left	3
2019-08-22	ZEA 399	change	N22	5	52	2	11	3	Gang 1	103	NA	10	13.8			1.38	left	3
2019-08-22	P148	change	PHT77	1	2	2	1	1	Gang 2	217	NA	11	17.8			1.61818181818182	right	4
2019-08-22	P148	change	PHT77	1	2	2	1	2	Gang 2	184	NA	11	16.8			1.52727272727273	right	4
2019-08-22	P148	change	PHT77	1	2	2	1	3	Gang 2	200	NA	11	15.8			1.43636363636364	right	4
2019-08-22	PHT77	old	PHT77	1	7	2	2	1	Gang 2	170	NA	10	15.8			1.58	right	4
2019-08-22	PHT77	old	PHT77	1	7	2	2	2	Gang 2	172	NA	10	13.8			1.38	right	4
2019-08-22	PHT77	old	PHT77	1	7	2	2	3	Gang 2	215	NA	11	15			1.36363636363636	right	4
2019-08-22	ZEA 399	change	N22	2	12	2	3	1	Gang 2	119	NA	10	15.5			1.55	right	4
2019-08-22	ZEA 399	change	N22	2	12	2	3	2	Gang 2	132	NA	10	14.5			1.45	right	4
2019-08-22	ZEA 399	change	N22	2	12	2	3	3	Gang 2	121	NA	10	15.8			1.58	right	4
2019-08-22	PHT77	old	PHT77	2	17	2	4	1	Gang 2	184	NA	10	14.8			1.48	right	4
2019-08-22	PHT77	old	PHT77	2	17	2	4	2	Gang 2	180	NA	10	14.8			1.48	right	4
2019-08-22	PHT77	old	PHT77	2	17	2	4	3	Gang 2	180	NA	10	14.8			1.48	right	4
2019-08-22	N22	old	N22	3	22	2	5	1	Gang 2	134	NA	9	13.8			1.53333333333333	right	4
2019-08-22	N22	old	N22	3	22	2	5	2	Gang 2	110	NA	10	14.8			1.48	right	4
2019-08-22	N22	old	N22	3	22	2	5	3	Gang 2	120	NA	9	13.8			1.53333333333333	right	4
2019-08-22	ZEA 399	change	PHT77	3	27	2	6	1	Gang 2	212	NA	11	15.8			1.43636363636364	right	4
2019-08-22	ZEA 399	change	PHT77	3	27	2	6	2	Gang 2	199	NA	10	14.8			1.48	right	4
2019-08-22	ZEA 399	change	PHT77	3	27	2	6	3	Gang 2	201	NA	11	15.8			1.43636363636364	right	4
2019-08-22	ZEA 132	change	N22	4	32	2	7	1	Gang 2	120	NA	10	15.8			1.58	right	4
2019-08-22	ZEA 132	change	N22	4	32	2	7	2	Gang 2	121	NA	10	15.5			1.55	right	4
2019-08-22	ZEA 132	change	N22	4	32	2	7	3	Gang 2	120	NA	10	13.8			1.38	right	4
2019-08-22	S052	old	PHT77	4	37	2	8	1	Gang 2	160	NA	10	15.8			1.58	right	4
2019-08-22	S052	old	PHT77	4	37	2	8	2	Gang 2	164	NA	10	14.8			1.48	right	4
2019-08-22	S052	old	PHT77	4	37	2	8	3	Gang 2	146	NA	10	14.8			1.48	right	4
2019-08-22	B73	change	N22	4	42	2	9	1	Gang 2	112	NA	10	14.5			1.45	right	4
2019-08-22	B73	change	N22	4	42	2	9	2	Gang 2	132	NA	10	15.8			1.58	right	4
2019-08-22	B73	change	N22	4	42	2	9	3	Gang 2	126	NA	10	15.2			1.52	right	4
2019-08-22	ZEA 3660	old	PHT77	5	47	2	10	1	Gang 2	177	NA	10	15.8			1.58	right	4
2019-08-22	ZEA 3660	old	PHT77	5	47	2	10	2	Gang 2	209	NA	10	15.8			1.58	right	4
2019-08-22	ZEA 3660	old	PHT77	5	47	2	10	3	Gang 2	177	NA	10	15.5			1.55	right	4
2019-08-22	ZEA 399	change	PHT77	5	52	2	11	1	Gang 2	196	NA	11	15.8			1.43636363636364	right	4
2019-08-22	ZEA 399	change	PHT77	5	52	2	11	2	Gang 2	201	NA	11	16.8			1.52727272727273	right	4
2019-08-22	ZEA 399	change	PHT77	5	52	2	11	3	Gang 2	203	NA	11	15.8			1.43636363636364	right	4
2019-08-22	N22	old	PHT77	1	3	3	1	1	Gang 2	201	NA	11	15.5			1.40909090909091	left	5
2019-08-22	N22	old	PHT77	1	3	3	1	2	Gang 2	208	NA	11	15.5			1.40909090909091	left	5
2019-08-22	N22	old	PHT77	1	3	3	1	3	Gang 2	203	NA	11	15.8			1.43636363636364	left	5
2019-08-22	ZEA 332	change	PHT77	1	8	3	2	1	Gang 2	215	NA	11	16.5			1.5	left	5
2019-08-22	ZEA 332	change	PHT77	1	8	3	2	2	Gang 2	220	NA	11	15.5			1.40909090909091	left	5
2019-08-22	ZEA 332	change	PHT77	1	8	3	2	3	Gang 2	209	NA	11	15.5			1.40909090909091	left	5
2019-08-22	S052	old	N22	2	13	3	3	1	Gang 2	127	NA	10	14.8			1.48	left	5
2019-08-22	S052	old	N22	2	13	3	3	2	Gang 2	127	NA	10	15.2			1.52	left	5
2019-08-22	S052	old	N22	2	13	3	3	3	Gang 2	113	NA	10	15.5			1.55	left	5
2019-08-22	B73	new	N22	2	18	3	4	1	Gang 2	129	NA	10	15.8			1.58	left	5
2019-08-22	B73	new	N22	2	18	3	4	2	Gang 2	122	NA	10	14.8			1.48	left	5
2019-08-22	B73	new	N22	2	18	3	4	3	Gang 2	144	NA	11	16.2			1.47272727272727	left	5
2019-08-22	ZEA 851	change	PHT77	3	23	3	5	1	Gang 2	212	NA	11	15.5			1.40909090909091	left	5
2019-08-22	ZEA 851	change	PHT77	3	23	3	5	2	Gang 2	205	NA	11	15.8			1.43636363636364	left	5
2019-08-22	ZEA 851	change	PHT77	3	23	3	5	3	Gang 2	208	NA	11	15.8			1.43636363636364	left	5
2019-08-22	ZEA 332	old	N22	3	28	3	6	1	Gang 2	126	NA	10	15.5			1.55	left	5
2019-08-22	ZEA 332	old	N22	3	28	3	6	2	Gang 2	121	NA	10	14.5			1.45	left	5
2019-08-22	ZEA 332	old	N22	3	28	3	6	3	Gang 2	113	NA	10	13.8			1.38	left	5
2019-08-22	PHT77	old	PHT77	3	33	3	7	1	Gang 2	121	NA	9	13.8			1.53333333333333	left	5
2019-08-22	PHT77	old	PHT77	3	33	3	7	2	Gang 2	212	NA	11	15.5			1.40909090909091	left	5
2019-08-22	PHT77	old	PHT77	3	33	3	7	3	Gang 2	115	NA	11	14.8			1.34545454545455	left	5
2019-08-22	PHT77	old	N22	4	38	3	8	1	Gang 2	122	NA	10	14.5			1.45	left	5
2019-08-22	PHT77	old	N22	4	38	3	8	2	Gang 2	119	NA	9	14.2			1.57777777777778	left	5
2019-08-22	PHT77	old	N22	4	38	3	8	3	Gang 2	132	NA	10	14.5			1.45	left	5
2019-08-22	ZEA 399	change	N22	4	43	3	9	1	Gang 2	126	NA	11	15.8			1.43636363636364	left	5
2019-08-22	ZEA 399	change	N22	4	43	3	9	2	Gang 2	124	NA	11	15.5			1.40909090909091	left	5
2019-08-22	ZEA 399	change	N22	4	43	3	9	3	Gang 2	141	NA	10	14.5			1.45	left	5
2019-08-22	ZEA 851	old	PHT77	5	48	3	10	1	Gang 2	207	NA	11	16.5			1.5	left	5
2019-08-22	ZEA 851	old	PHT77	5	48	3	10	2	Gang 2	204	NA	10	15.5			1.55	left	5
2019-08-22	ZEA 851	old	PHT77	5	48	3	10	3	Gang 2	196	NA	11	15.5			1.40909090909091	left	5
2019-08-22	ZEA 132	change	PHT77	5	53	3	11	1	Gang 2	204	NA	11	15.5			1.40909090909091	left	5
2019-08-22	ZEA 132	change	PHT77	5	53	3	11	2	Gang 2	195	NA	11	16.5			1.5	left	5
2019-08-22	ZEA 132	change	PHT77	5	53	3	11	3	Gang 2	179	NA	11	15.5			1.40909090909091	left	5
2019-08-22	N22	old	N22	1	3	3	1	1	Gang 3	124	NA	10	14.8			1.48	right	6
2019-08-22	N22	old	N22	1	3	3	1	2	Gang 3	110	NA	9	14.5			1.61111111111111	right	6
2019-08-22	N22	old	N22	1	3	3	1	3	Gang 3	104	NA	10	15.2			1.52	right	6
2019-08-22	ZEA 332	change	N22	1	8	3	2	1	Gang 3	119	NA	10	15.5			1.55	right	6
2019-08-22	ZEA 332	change	N22	1	8	3	2	2	Gang 3	146.5	NA	10	14.5			1.45	right	6
2019-08-22	ZEA 332	change	N22	1	8	3	2	3	Gang 3	135	NA	10	14.5			1.45	right	6
2019-08-22	S052	old	PHT77	2	13	3	3	1	Gang 3	215	NA	11	15.8			1.43636363636364	right	6
2019-08-22	S052	old	PHT77	2	13	3	3	2	Gang 3	205	NA	11	15.8			1.43636363636364	right	6
2019-08-22	S052	old	PHT77	2	13	3	3	3	Gang 3	185	NA	9	14.5			1.61111111111111	right	6
2019-08-22	B73	new	PHT77	2	18	3	4	1	Gang 3	218	NA	11	15.8			1.43636363636364	right	6
2019-08-22	B73	new	PHT77	2	18	3	4	2	Gang 3	203	NA	11	15.8			1.43636363636364	right	6
2019-08-22	B73	new	PHT77	2	18	3	4	3	Gang 3	205	NA	11	16.2			1.47272727272727	right	6
2019-08-22	ZEA 851	change	N22	3	23	3	5	1	Gang 3	113	NA	9	14.2			1.57777777777778	right	6
2019-08-22	ZEA 851	change	N22	3	23	3	5	2	Gang 3	112	NA	9	13.5			1.5	right	6
2019-08-22	ZEA 851	change	N22	3	23	3	5	3	Gang 3	113	NA	9	14.5			1.61111111111111	right	6
2019-08-22	ZEA 332	old	PHT77	3	28	3	6	1	Gang 3	205	NA	10	14.8			1.48	right	6
2019-08-22	ZEA 332	old	PHT77	3	28	3	6	2	Gang 3	210	NA	11	16.2			1.47272727272727	right	6
2019-08-22	ZEA 332	old	PHT77	3	28	3	6	3	Gang 3	220	NA	11	16.5			1.5	right	6
2019-08-22	PHT77	old	N22	3	33	3	7	1	Gang 3	108	NA	9	14.2			1.57777777777778	right	6
2019-08-22	PHT77	old	N22	3	33	3	7	2	Gang 3	104	NA	9	14.2			1.57777777777778	right	6
2019-08-22	PHT77	old	N22	3	33	3	7	3	Gang 3	107.5	NA	10	14.5			1.45	right	6
2019-08-22	PHT77	old	PHT77	4	38	3	8	1	Gang 3	155	NA	10	15.2			1.52	right	6
2019-08-22	PHT77	old	PHT77	4	38	3	8	2	Gang 3	205	NA	10	15.5			1.55	right	6
2019-08-22	PHT77	old	PHT77	4	38	3	8	3	Gang 3	169	NA	11	15.5			1.40909090909091	right	6
2019-08-22	ZEA 399	change	PHT77	4	43	3	9	1	Gang 3	198	NA	10	15.8			1.58	right	6
2019-08-22	ZEA 399	change	PHT77	4	43	3	9	2	Gang 3	220	NA	11	16.2			1.47272727272727	right	6
2019-08-22	ZEA 399	change	PHT77	4	43	3	9	3	Gang 3	208	NA	11	15.5			1.40909090909091	right	6
2019-08-22	ZEA 851	old	N22	5	48	3	10	1	Gang 3	100	NA	8	12.2			1.525	right	6
2019-08-22	ZEA 851	old	N22	5	48	3	10	2	Gang 3	93	NA	8	13.2			1.65	right	6
2019-08-22	ZEA 851	old	N22	5	48	3	10	3	Gang 3	99	NA	9	13.2			1.46666666666667	right	6
2019-08-22	ZEA 132	change	N22	5	53	3	11	1	Gang 3	95	NA	10	13.8			1.38	right	6
2019-08-22	ZEA 132	change	N22	5	53	3	11	2	Gang 3	103	NA	10	13.8			1.38	right	6
2019-08-22	ZEA 132	change	N22	5	53	3	11	3	Gang 3	100	NA	9	13.5			1.5	right	6
2019-08-22	S052	old	PHT77	1	4	4	1	1	Gang 3	193	NA	10	14.8			1.48	left	7
2019-08-22	S052	old	PHT77	1	4	4	1	2	Gang 3	150	NA	9	14.2			1.57777777777778	left	7
2019-08-22	S052	old	PHT77	1	4	4	1	3	Gang 3	160	NA	10	14.2			1.42	left	7
2019-08-22	B73	change	N22	1	9	4	2	1	Gang 3	106	NA	9	14.5			1.61111111111111	left	7
2019-08-22	B73	change	N22	1	9	4	2	2	Gang 3	122	NA	10	14.8			1.48	left	7
2019-08-22	B73	change	N22	1	9	4	2	3	Gang 3	122.5	NA	10	14.5			1.45	left	7
2019-08-22	B73	change	N22	2	14	4	3	1	Gang 3	108	NA	9	12.8			1.42222222222222	left	7
2019-08-22	B73	change	N22	2	14	4	3	2	Gang 3	120	NA	10	14.5			1.45	left	7
2019-08-22	B73	change	N22	2	14	4	3	3	Gang 3	106	NA	10	13.8			1.38	left	7
2019-08-22	N22	old	N22	2	19	4	4	1	Gang 3	117	NA	10	14.5			1.45	left	7
2019-08-22	N22	old	N22	2	19	4	4	2	Gang 3	116.5	NA	10	15.2			1.52	left	7
2019-08-22	N22	old	N22	2	19	4	4	3	Gang 3	120	NA	11	15.5			1.40909090909091	left	7
2019-08-22	P148	change	PHT77	2	24	4	5	1	Gang 3	207	NA	11	14.8			1.34545454545455	left	7
2019-08-22	P148	change	PHT77	2	24	4	5	2	Gang 3	194	NA	11	15.2			1.38181818181818	left	7
2019-08-22	P148	change	PHT77	2	24	4	5	3	Gang 3	209	NA	11	15.8			1.43636363636364	left	7
2019-08-22	ZEA 3660	old	PHT77	3	29	4	6	1	Gang 3	167	NA	10	14.5			1.45	left	7
2019-08-22	ZEA 3660	old	PHT77	3	29	4	6	2	Gang 3	170	NA	10	15.5			1.55	left	7
2019-08-22	ZEA 3660	old	PHT77	3	29	4	6	3	Gang 3	180	NA	10	14.8			1.48	left	7
2019-08-22	B73	new	N22	3	34	4	7	1	Gang 3	97	NA	10	13.8			1.38	left	7
2019-08-22	B73	new	N22	3	34	4	7	2	Gang 3	96	NA	9	12.8			1.42222222222222	left	7
2019-08-22	B73	new	N22	3	34	4	7	3	Gang 3	110	NA	10	14.5			1.45	left	7
2019-08-22	ZEA 332	change	PHT77	4	39	4	8	1	Gang 3	NA	NA	NA				NA	left	7
2019-08-22	ZEA 332	change	PHT77	4	39	4	8	2	Gang 3	NA	NA	NA				NA	left	7
2019-08-22	ZEA 332	change	PHT77	4	39	4	8	3	Gang 3	NA	NA	NA				NA	left	7
2019-08-22	N22	old	PHT77	4	44	4	9	1	Gang 3	209	NA	10	15.2			1.52	left	7
2019-08-22	N22	old	PHT77	4	44	4	9	2	Gang 3	204	NA	11	16.5			1.5	left	7
2019-08-22	N22	old	PHT77	4	44	4	9	3	Gang 3	190	NA	11	15.8			1.43636363636364	left	7
2019-08-22	P148	change	PHT77	5	49	4	10	1	Gang 3	111	NA	8	13.2			1.65	left	7
2019-08-22	P148	change	PHT77	5	49	4	10	2	Gang 3	201	NA	11	16.8			1.52727272727273	left	7
2019-08-22	P148	change	PHT77	5	49	4	10	3	Gang 3	151	NA	9	13.5			1.5	left	7
2019-08-22	B73	change	N22	5	54	4	11	1	Gang 3	111	NA	9	14.2			1.57777777777778	left	7
2019-08-22	B73	change	N22	5	54	4	11	2	Gang 3	109	NA	10	14.8			1.48	left	7
2019-08-22	B73	change	N22	5	54	4	11	3	Gang 3	109.5	NA	9	14.2			1.57777777777778	left	7
2019-08-22	S052	old	N22	1	4	4	1	1	Gang 4	93	NA	8	12.5			1.5625	right	8
2019-08-22	S052	old	N22	1	4	4	1	2	Gang 4	101	NA	9	13.2			1.46666666666667	right	8
2019-08-22	S052	old	N22	1	4	4	1	3	Gang 4	96	NA	9	13.2			1.46666666666667	right	8
2019-08-22	B73	change	PHT77	1	9	4	2	1	Gang 4	190	NA	10	15.2			1.52	right	8
2019-08-22	B73	change	PHT77	1	9	4	2	2	Gang 4	174	NA	10	14.5			1.45	right	8
2019-08-22	B73	change	PHT77	1	9	4	2	3	Gang 4	205	NA	10	15.2			1.52	right	8
2019-08-22	B73	change	PHT77	2	14	4	3	1	Gang 4	184	NA	11	15.5			1.40909090909091	right	8
2019-08-22	B73	change	PHT77	2	14	4	3	2	Gang 4	194	NA	11	16.8			1.52727272727273	right	8
2019-08-22	B73	change	PHT77	2	14	4	3	3	Gang 4	202	NA	11	15.5			1.40909090909091	right	8
2019-08-22	N22	old	PHT77	2	19	4	4	1	Gang 4	182	NA	9	14			1.55555555555556	right	8
2019-08-22	N22	old	PHT77	2	19	4	4	2	Gang 4	192	NA	11	15.5			1.40909090909091	right	8
2019-08-22	N22	old	PHT77	2	19	4	4	3	Gang 4	188	NA	10	15			1.5	right	8
2019-08-22	P148	change	N22	2	24	4	5	1	Gang 4	126	NA	10	14.2			1.42	right	8
2019-08-22	P148	change	N22	2	24	4	5	2	Gang 4	123	NA	10	15.5			1.55	right	8
2019-08-22	P148	change	N22	2	24	4	5	3	Gang 4	117	NA	9	14.5			1.61111111111111	right	8
2019-08-22	ZEA 3660	old	N22	3	29	4	6	1	Gang 4	105	NA	9	13			1.44444444444444	right	8
2019-08-22	ZEA 3660	old	N22	3	29	4	6	2	Gang 4	94	NA	8	12.5			1.5625	right	8
2019-08-22	ZEA 3660	old	N22	3	29	4	6	3	Gang 4	95	NA	9	12.5			1.38888888888889	right	8
2019-08-22	B73	new	PHT77	3	34	4	7	1	Gang 4	239	NA	11	15.8			1.43636363636364	right	8
2019-08-22	B73	new	PHT77	3	34	4	7	2	Gang 4	211	NA	11	16.5			1.5	right	8
2019-08-22	B73	new	PHT77	3	34	4	7	3	Gang 4	182	NA	11	15.5			1.40909090909091	right	8
2019-08-22	ZEA 332	change	N22	4	39	4	8	1	Gang 4	109.5	NA	11	15.5			1.40909090909091	right	8
2019-08-22	ZEA 332	change	N22	4	39	4	8	2	Gang 4	NA	NA	NA				NA	right	8
2019-08-22	ZEA 332	change	N22	4	39	4	8	3	Gang 4	NA	NA	NA				NA	right	8
2019-08-22	N22	old	N22	4	44	4	9	1	Gang 4	95	NA	9	13.5			1.5	right	8
2019-08-22	N22	old	N22	4	44	4	9	2	Gang 4	103	NA	10	13.8			1.38	right	8
2019-08-22	N22	old	N22	4	44	4	9	3	Gang 4	118	NA	10	14.2			1.42	right	8
2019-08-22	P148	change	N22	5	49	4	10	1	Gang 4	118	NA	10	15.2			1.52	right	8
2019-08-22	P148	change	N22	5	49	4	10	2	Gang 4	112	NA	10	15.2			1.52	right	8
2019-08-22	P148	change	N22	5	49	4	10	3	Gang 4	103	NA	10	14.5			1.45	right	8
2019-08-22	B73	change	PHT77	5	54	4	11	1	Gang 4	165	NA	10	14.8			1.48	right	8
2019-08-22	B73	change	PHT77	5	54	4	11	2	Gang 4	181	NA	11	15.5			1.40909090909091	right	8
2019-08-22	B73	change	PHT77	5	54	4	11	3	Gang 4	128	NA	9	13.5			1.5	right	8
2019-08-22	ZEA 3660	old	N22	1	5	5	1	1	Gang 4	96	NA	8	13.5			1.6875	left	9
2019-08-22	ZEA 3660	old	N22	1	5	5	1	2	Gang 4	87.5	NA	8	12.2			1.525	left	9
2019-08-22	ZEA 3660	old	N22	1	5	5	1	3	Gang 4	101	NA	9	13.2			1.46666666666667	left	9
2019-08-22	ZEA 851	old	N22	1	10	5	2	1	Gang 4	103	NA	9	13.2			1.46666666666667	left	9
2019-08-22	ZEA 851	old	N22	1	10	5	2	2	Gang 4	109	NA	10	15.2			1.52	left	9
2019-08-22	ZEA 851	old	N22	1	10	5	2	3	Gang 4	95.5	NA	9	13.2			1.46666666666667	left	9
2019-08-22	ZEA 324	new	N22	1	15	5	3	1	Gang 4	101.5	NA	9	13.2			1.46666666666667	left	9
2019-08-22	ZEA 324	new	N22	1	15	5	3	2	Gang 4	117	NA	10	14.5			1.45	left	9
2019-08-22	ZEA 324	new	N22	1	15	5	3	3	Gang 4	101	NA	10	13.8			1.38	left	9
2019-08-22	ZEA 132	change	PHT77	2	20	5	4	1	Gang 4	156	NA	10	14.8			1.48	left	9
2019-08-22	ZEA 132	change	PHT77	2	20	5	4	2	Gang 4	170	NA	10	15.2			1.52	left	9
2019-08-22	ZEA 132	change	PHT77	2	20	5	4	3	Gang 4	141	NA	10	15.2			1.52	left	9
2019-08-22	ZEA 332	change	PHT77	2	25	5	5	1	Gang 4	189	NA	10	14.8			1.48	left	9
2019-08-22	ZEA 332	change	PHT77	2	25	5	5	2	Gang 4	224	NA	10	15.8			1.58	left	9
2019-08-22	ZEA 332	change	PHT77	2	25	5	5	3	Gang 4	220	NA	10	14.5			1.45	left	9
2019-08-22	P148	change	PHT77	3	30	5	6	1	Gang 4	160	NA	10	14.5			1.45	left	9
2019-08-22	P148	change	PHT77	3	30	5	6	2	Gang 4	145	NA	9	14.5			1.61111111111111	left	9
2019-08-22	P148	change	PHT77	3	30	5	6	3	Gang 4	198	NA	11	14.5			1.31818181818182	left	9
2019-08-22	B73	change	PHT77	3	35	5	7	1	Gang 4	177	NA	10	14.5			1.45	left	9
2019-08-22	B73	change	PHT77	3	35	5	7	2	Gang 4	196	NA	11	15.5			1.40909090909091	left	9
2019-08-22	B73	change	PHT77	3	35	5	7	3	Gang 4	182.5	NA	10	15			1.5	left	9
2019-08-22	ZEA 851	old	PHT77	4	40	5	8	1	Gang 4	172	NA	10	14.5			1.45	left	9
2019-08-22	ZEA 851	old	PHT77	4	40	5	8	2	Gang 4	151	NA	9	14.2			1.57777777777778	left	9
2019-08-22	ZEA 851	old	PHT77	4	40	5	8	3	Gang 4	176	NA	10	15.2			1.52	left	9
2019-08-22	P148	change	N22	4	45	5	9	1	Gang 4	115	NA	9	14.2			1.57777777777778	left	9
2019-08-22	P148	change	N22	4	45	5	9	2	Gang 4	108	NA	10	14.5			1.45	left	9
2019-08-22	P148	change	N22	4	45	5	9	3	Gang 4	109	NA	10	14.5			1.45	left	9
2019-08-22	N22	old	N22	5	50	5	10	1	Gang 4	114	NA	9	13.5			1.5	left	9
2019-08-22	N22	old	N22	5	50	5	10	2	Gang 4	127	NA	10	14.5			1.45	left	9
2019-08-22	N22	old	N22	5	50	5	10	3	Gang 4	117	NA	9	14			1.55555555555556	left	9
2019-08-22	S052	old	PHT77	5	55	5	11	1	Gang 4	192	NA	10	14.8			1.48	left	9
2019-08-22	S052	old	PHT77	5	55	5	11	2	Gang 4	150	NA	10	15.5			1.55	left	9
2019-08-22	S052	old	PHT77	5	55	5	11	3	Gang 4	136	NA	10	14.5			1.45	left	9
2019-08-22	ZEA 3660	old	PHT77	1	5	5	1	1	Gang 4 außen	167	NA	9	13.5			1.5	right	10
2019-08-22	ZEA 3660	old	PHT77	1	5	5	1	2	Gang 4 außen	199	NA	11	14.8			1.34545454545455	right	10
2019-08-22	ZEA 3660	old	PHT77	1	5	5	1	3	Gang 4 außen	175	NA	11	14.5			1.31818181818182	right	10
2019-08-22	ZEA 851	old	PHT77	1	10	5	2	1	Gang 4 außen	186	NA	10	15.2			1.52	right	10
2019-08-22	ZEA 851	old	PHT77	1	10	5	2	2	Gang 4 außen	192	NA	10	14.8			1.48	right	10
2019-08-22	ZEA 851	old	PHT77	1	10	5	2	3	Gang 4 außen	171	NA	9	14.5			1.61111111111111	right	10
2019-08-22	ZEA 324	new	PHT77	1	15	5	3	1	Gang 4 außen	162	NA	10	14.8			1.48	right	10
2019-08-22	ZEA 324	new	PHT77	1	15	5	3	2	Gang 4 außen	174	NA	10	14.5			1.45	right	10
2019-08-22	ZEA 324	new	PHT77	1	15	5	3	3	Gang 4 außen	172	NA	10	14.8			1.48	right	10
2019-08-22	ZEA 132	change	N22	2	20	5	4	1	Gang 4 außen	98	NA	9	13.5			1.5	right	10
2019-08-22	ZEA 132	change	N22	2	20	5	4	2	Gang 4 außen	123	NA	9	13.5			1.5	right	10
2019-08-22	ZEA 132	change	N22	2	20	5	4	3	Gang 4 außen	110	NA	10	14.8			1.48	right	10
2019-08-22	ZEA 332	change	N22	2	25	5	5	1	Gang 4 außen	119	NA	9	13.8			1.53333333333333	right	10
2019-08-22	ZEA 332	change	N22	2	25	5	5	2	Gang 4 außen	114	NA	9	13.5			1.5	right	10
2019-08-22	ZEA 332	change	N22	2	25	5	5	3	Gang 4 außen	111	NA	9	13.2			1.46666666666667	right	10
2019-08-22	P148	change	N22	3	30	5	6	1	Gang 4 außen	94	NA	7	11.2			1.6	right	10
2019-08-22	P148	change	N22	3	30	5	6	2	Gang 4 außen	93	NA	8	12.5			1.5625	right	10
2019-08-22	P148	change	N22	3	30	5	6	3	Gang 4 außen	116	NA	9	13.2			1.46666666666667	right	10
2019-08-22	B73	change	N22	3	35	5	7	1	Gang 4 außen	115	NA	9	14.5			1.61111111111111	right	10
2019-08-22	B73	change	N22	3	35	5	7	2	Gang 4 außen	98	NA	9	13.5			1.5	right	10
2019-08-22	B73	change	N22	3	35	5	7	3	Gang 4 außen	97	NA	9	13.5			1.5	right	10
2019-08-22	ZEA 851	old	N22	4	40	5	8	1	Gang 4 außen	112	NA	9	13.8			1.53333333333333	right	10
2019-08-22	ZEA 851	old	N22	4	40	5	8	2	Gang 4 außen	107	NA	8	12.5			1.5625	right	10
2019-08-22	ZEA 851	old	N22	4	40	5	8	3	Gang 4 außen	103	NA	8	12.5			1.5625	right	10
2019-08-22	P148	change	PHT77	4	45	5	9	1	Gang 4 außen	205	NA	11	15.8			1.43636363636364	right	10
2019-08-22	P148	change	PHT77	4	45	5	9	2	Gang 4 außen	175	NA	10	14.5			1.45	right	10
2019-08-22	P148	change	PHT77	4	45	5	9	3	Gang 4 außen	197	NA	11	16.2			1.47272727272727	right	10
2019-08-22	N22	old	PHT77	5	50	5	10	1	Gang 4 außen	196	NA	10	14.5			1.45	right	10
2019-08-22	N22	old	PHT77	5	50	5	10	2	Gang 4 außen	222	NA	10	14.5			1.45	right	10
2019-08-22	N22	old	PHT77	5	50	5	10	3	Gang 4 außen	180	NA	10	14.5			1.45	right	10
2019-08-22	S052	old	N22	5	55	5	11	1	Gang 4 außen	95	NA	9	13.2			1.46666666666667	right	10
2019-08-22	S052	old	N22	5	55	5	11	2	Gang 4 außen	104	NA	9	13.5			1.5	right	10
2019-08-22	S052	old	N22	5	55	5	11	3	Gang 4 außen	104	NA	9	13.2			1.46666666666667	right	10
2019-08-29	ZEA 132	change	N22	1	1	1	1	1	Gang 1 außen	131	NA	12	15.8			1.31666666666667	left	1
2019-08-29	ZEA 132	change	N22	1	1	1	1	2	Gang 1 außen	162	NA	12	16.8			1.4	left	1
2019-08-29	ZEA 132	change	N22	1	1	1	1	3	Gang 1 außen	143	NA	13	17.8			1.36923076923077	left	1
2019-08-29	ZEA 399	change	N22	1	6	1	2	1	Gang 1 außen	140	NA	11	16.2			1.47272727272727	left	1
2019-08-29	ZEA 399	change	N22	1	6	1	2	2	Gang 1 außen	109	NA	11	15.5			1.40909090909091	left	1
2019-08-29	ZEA 399	change	N22	1	6	1	2	3	Gang 1 außen	131	NA	12	15.8			1.31666666666667	left	1
2019-08-29	ZEA 851	old	N22	2	11	1	3	1	Gang 1 außen	135	NA	11	14.8			1.34545454545455	left	1
2019-08-29	ZEA 851	old	N22	2	11	1	3	2	Gang 1 außen	144	NA	11	15.5			1.40909090909091	left	1
2019-08-29	ZEA 851	old	N22	2	11	1	3	3	Gang 1 außen	138	NA	11	15.5			1.40909090909091	left	1
2019-08-29	ZEA 3660	old	N22	2	16	1	4	1	Gang 1 außen	136	NA	11	15.5			1.40909090909091	left	1
2019-08-29	ZEA 3660	old	N22	2	16	1	4	2	Gang 1 außen	142	NA	11	15.8			1.43636363636364	left	1
2019-08-29	ZEA 3660	old	N22	2	16	1	4	3	Gang 1 außen	145	NA	11	15.5			1.40909090909091	left	1
2019-08-29	ZEA 132	change	PHT77	3	21	1	5	1	Gang 1 außen	246	NA	13	16.8			1.29230769230769	left	1
2019-08-29	ZEA 132	change	PHT77	3	21	1	5	2	Gang 1 außen	229	NA	12	16.5			1.375	left	1
2019-08-29	ZEA 132	change	PHT77	3	21	1	5	3	Gang 1 außen	280	Tassel	14	16.8			1.2	left	1
2019-08-29	S052	old	PHT77	3	26	1	6	1	Gang 1 außen	218	NA	12	15.8			1.31666666666667	left	1
2019-08-29	S052	old	PHT77	3	26	1	6	2	Gang 1 außen	170	NA	12	15.5			1.29166666666667	left	1
2019-08-29	S052	old	PHT77	3	26	1	6	3	Gang 1 außen	201	NA	12	15.8			1.31666666666667	left	1
2019-08-29	ZEA 3660	old	PHT77	4	31	1	7	1	Gang 1 außen	259	NA	13	17.5			1.34615384615385	left	1
2019-08-29	ZEA 3660	old	PHT77	4	31	1	7	2	Gang 1 außen	187	NA	12	16.5			1.375	left	1
2019-08-29	ZEA 3660	old	PHT77	4	31	1	7	3	Gang 1 außen	192	NA	11	15.8			1.43636363636364	left	1
2019-08-29	ZEA 324	new	PHT77	4	36	1	8	1	Gang 1 außen	212	Tassel	13	16.8			1.29230769230769	left	1
2019-08-29	ZEA 324	new	PHT77	4	36	1	8	2	Gang 1 außen	235	Tassel	13	17.8			1.36923076923077	left	1
2019-08-29	ZEA 324	new	PHT77	4	36	1	8	3	Gang 1 außen	234	Tassel	13	17.5			1.34615384615385	left	1
2019-08-29	ZEA 324	new	PHT77	5	41	1	9	1	Gang 1 außen	245	NA	13	17.5			1.34615384615385	left	1
2019-08-29	ZEA 324	new	PHT77	5	41	1	9	2	Gang 1 außen	251	NA	13	17.8			1.36923076923077	left	1
2019-08-29	ZEA 324	new	PHT77	5	41	1	9	3	Gang 1 außen	220	Tassel	13	17.5			1.34615384615385	left	1
2019-08-29	ZEA 332	change	N22	5	46	1	10	1	Gang 1 außen	128	NA	12	16.5			1.375	left	1
2019-08-29	ZEA 332	change	N22	5	46	1	10	2	Gang 1 außen	131	NA	12	16.5			1.375	left	1
2019-08-29	ZEA 332	change	N22	5	46	1	10	3	Gang 1 außen	140.5	NA	12	16.8			1.4	left	1
2019-08-29	PHT77	old	N22	5	51	1	11	1	Gang 1 außen	127	NA	11	14.5			1.31818181818182	left	1
2019-08-29	PHT77	old	N22	5	51	1	11	2	Gang 1 außen	148	NA	11	14.8			1.34545454545455	left	1
2019-08-29	PHT77	old	N22	5	51	1	11	3	Gang 1 außen	127	NA	11	15.5			1.40909090909091	left	1
2019-08-29	ZEA 132	change	PHT77	1	1	1	1	1	Gang 1	224	NA	11	16.8			1.52727272727273	right	2
2019-08-29	ZEA 132	change	PHT77	1	1	1	1	2	Gang 1	226	NA	12	17.8			1.48333333333333	right	2
2019-08-29	ZEA 132	change	PHT77	1	1	1	1	3	Gang 1	124	NA	10	13.8			1.38	right	2
2019-08-29	ZEA 399	change	PHT77	1	6	1	2	1	Gang 1	220	NA	11	15.8			1.43636363636364	right	2
2019-08-29	ZEA 399	change	PHT77	1	6	1	2	2	Gang 1	229	NA	12	17.8			1.48333333333333	right	2
2019-08-29	ZEA 399	change	PHT77	1	6	1	2	3	Gang 1	232	NA	13	17.8			1.36923076923077	right	2
2019-08-29	ZEA 851	old	PHT77	2	11	1	3	1	Gang 1	230	NA	12	15.8			1.31666666666667	right	2
2019-08-29	ZEA 851	old	PHT77	2	11	1	3	2	Gang 1	175	NA	10	13.8			1.38	right	2
2019-08-29	ZEA 851	old	PHT77	2	11	1	3	3	Gang 1	207	NA	11	15.5			1.40909090909091	right	2
2019-08-29	ZEA 3660	old	PHT77	2	16	1	4	1	Gang 1	223	NA	13	17.8			1.36923076923077	right	2
2019-08-29	ZEA 3660	old	PHT77	2	16	1	4	2	Gang 1	206	NA	12	16.5			1.375	right	2
2019-08-29	ZEA 3660	old	PHT77	2	16	1	4	3	Gang 1	210	NA	11	16.8			1.52727272727273	right	2
2019-08-29	ZEA 132	change	N22	3	21	1	5	1	Gang 1	131	NA	12	17.8			1.48333333333333	right	2
2019-08-29	ZEA 132	change	N22	3	21	1	5	2	Gang 1	140	NA	12	14.8			1.23333333333333	right	2
2019-08-29	ZEA 132	change	N22	3	21	1	5	3	Gang 1	134	NA	12	16.5			1.375	right	2
2019-08-29	S052	old	N22	3	26	1	6	1	Gang 1	152	NA	11	15.8			1.43636363636364	right	2
2019-08-29	S052	old	N22	3	26	1	6	2	Gang 1	144	NA	11	15.8			1.43636363636364	right	2
2019-08-29	S052	old	N22	3	26	1	6	3	Gang 1	143	NA	11	15.5			1.40909090909091	right	2
2019-08-29	ZEA 3660	old	N22	4	31	1	7	1	Gang 1	121	NA	11	15.5			1.40909090909091	right	2
2019-08-29	ZEA 3660	old	N22	4	31	1	7	2	Gang 1	131	NA	10	15.5			1.55	right	2
2019-08-29	ZEA 3660	old	N22	4	31	1	7	3	Gang 1	104	NA	10	13.5			1.35	right	2
2019-08-29	ZEA 324	new	N22	4	36	1	8	1	Gang 1	122	NA	12	15			1.25	right	2
2019-08-29	ZEA 324	new	N22	4	36	1	8	2	Gang 1	123	NA	11	14.8			1.34545454545455	right	2
2019-08-29	ZEA 324	new	N22	4	36	1	8	3	Gang 1	118	NA	12	15.5			1.29166666666667	right	2
2019-08-29	ZEA 324	new	N22	5	41	1	9	1	Gang 1	159	NA	12	17.8			1.48333333333333	right	2
2019-08-29	ZEA 324	new	N22	5	41	1	9	2	Gang 1	145	NA	11	16.5			1.5	right	2
2019-08-29	ZEA 324	new	N22	5	41	1	9	3	Gang 1	150	NA	12	16.8			1.4	right	2
2019-08-29	ZEA 332	change	PHT77	5	46	1	10	1	Gang 1	246	Tassel	13	15			1.15384615384615	right	2
2019-08-29	ZEA 332	change	PHT77	5	46	1	10	2	Gang 1	225	NA	13	18.8			1.44615384615385	right	2
2019-08-29	ZEA 332	change	PHT77	5	46	1	10	3	Gang 1	207	NA	12	16.8			1.4	right	2
2019-08-29	PHT77	old	PHT77	5	51	1	11	1	Gang 1	212	NA	12	16.8			1.4	right	2
2019-08-29	PHT77	old	PHT77	5	51	1	11	2	Gang 1	200	Tassel	12	15			1.25	right	2
2019-08-29	PHT77	old	PHT77	5	51	1	11	3	Gang 1	217	Tassel	12	14			1.16666666666667	right	2
2019-08-29	P148	change	N22	1	2	2	1	1	Gang 1	117	NA	14	15.8			1.12857142857143	left	3
2019-08-29	P148	change	N22	1	2	2	1	2	Gang 1	133	NA	12	15			1.25	left	3
2019-08-29	P148	change	N22	1	2	2	1	3	Gang 1	134	NA	12	16			1.33333333333333	left	3
2019-08-29	PHT77	old	N22	1	7	2	2	1	Gang 1	157	NA	11	16.5			1.5	left	3
2019-08-29	PHT77	old	N22	1	7	2	2	2	Gang 1	147	NA	11	15.8			1.43636363636364	left	3
2019-08-29	PHT77	old	N22	1	7	2	2	3	Gang 1	135	NA	10	14			1.4	left	3
2019-08-29	ZEA 399	change	PHT77	2	12	2	3	1	Gang 1	251	Tassel	13	16			1.23076923076923	left	3
2019-08-29	ZEA 399	change	PHT77	2	12	2	3	2	Gang 1	215	NA	12	16.8			1.4	left	3
2019-08-29	ZEA 399	change	PHT77	2	12	2	3	3	Gang 1	219	NA	12	16.5			1.375	left	3
2019-08-29	PHT77	old	N22	2	17	2	4	1	Gang 1	160	NA	12	16.8			1.4	left	3
2019-08-29	PHT77	old	N22	2	17	2	4	2	Gang 1	157	NA	12	16.8			1.4	left	3
2019-08-29	PHT77	old	N22	2	17	2	4	3	Gang 1	138	NA	11	15.8			1.43636363636364	left	3
2019-08-29	N22	old	PHT77	3	22	2	5	1	Gang 1	347	Tassel	14	16			1.14285714285714	left	3
2019-08-29	N22	old	PHT77	3	22	2	5	2	Gang 1	242	NA	15	15.8			1.05333333333333	left	3
2019-08-29	N22	old	PHT77	3	22	2	5	3	Gang 1	224	NA	13	16.8			1.29230769230769	left	3
2019-08-29	ZEA 399	change	N22	3	27	2	6	1	Gang 1	146	NA	13	17.8			1.36923076923077	left	3
2019-08-29	ZEA 399	change	N22	3	27	2	6	2	Gang 1	134	NA	12	16.8			1.4	left	3
2019-08-29	ZEA 399	change	N22	3	27	2	6	3	Gang 1	145	NA	12	17.5			1.45833333333333	left	3
2019-08-29	ZEA 132	change	PHT77	4	32	2	7	1	Gang 1	266	NA	13	17			1.30769230769231	left	3
2019-08-29	ZEA 132	change	PHT77	4	32	2	7	2	Gang 1	251	NA	12	16.8			1.4	left	3
2019-08-29	ZEA 132	change	PHT77	4	32	2	7	3	Gang 1	255	Tassel	14	16			1.14285714285714	left	3
2019-08-29	S052	old	N22	4	37	2	8	1	Gang 1	120	NA	10	14.8			1.48	left	3
2019-08-29	S052	old	N22	4	37	2	8	2	Gang 1	118	NA	11	15.5			1.40909090909091	left	3
2019-08-29	S052	old	N22	4	37	2	8	3	Gang 1	116	NA	11	14			1.27272727272727	left	3
2019-08-29	B73	change	PHT77	4	42	2	9	1	Gang 1	251	NA	13	16			1.23076923076923	left	3
2019-08-29	B73	change	PHT77	4	42	2	9	2	Gang 1	250	NA	12	15			1.25	left	3
2019-08-29	B73	change	PHT77	4	42	2	9	3	Gang 1	224	NA	12	15			1.25	left	3
2019-08-29	ZEA 3660	old	N22	5	47	2	10	1	Gang 1	137	NA	11	15.8			1.43636363636364	left	3
2019-08-29	ZEA 3660	old	N22	5	47	2	10	2	Gang 1	134	NA	11	15.8			1.43636363636364	left	3
2019-08-29	ZEA 3660	old	N22	5	47	2	10	3	Gang 1	142	NA	12	15.8			1.31666666666667	left	3
2019-08-29	ZEA 399	change	N22	5	52	2	11	1	Gang 1	123	NA	12	15.8			1.31666666666667	left	3
2019-08-29	ZEA 399	change	N22	5	52	2	11	2	Gang 1	121	NA	11	15.8			1.43636363636364	left	3
2019-08-29	ZEA 399	change	N22	5	52	2	11	3	Gang 1	122	NA	13	15.8			1.21538461538462	left	3
2019-08-29	P148	change	PHT77	1	2	2	1	1	Gang 2	243	NA	13	17			1.30769230769231	right	4
2019-08-29	P148	change	PHT77	1	2	2	1	2	Gang 2	239	NA	13	17.8			1.36923076923077	right	4
2019-08-29	P148	change	PHT77	1	2	2	1	3	Gang 2	235	NA	13	17.8			1.36923076923077	right	4
2019-08-29	PHT77	old	PHT77	1	7	2	2	1	Gang 2	224	NA	12	17.8			1.48333333333333	right	4
2019-08-29	PHT77	old	PHT77	1	7	2	2	2	Gang 2	205	NA	12	16.5			1.375	right	4
2019-08-29	PHT77	old	PHT77	1	7	2	2	3	Gang 2	246	NA	13	16.8			1.29230769230769	right	4
2019-08-29	ZEA 399	change	N22	2	12	2	3	1	Gang 2	151	NA	12	16.8			1.4	right	4
2019-08-29	ZEA 399	change	N22	2	12	2	3	2	Gang 2	160	NA	11	15.8			1.43636363636364	right	4
2019-08-29	ZEA 399	change	N22	2	12	2	3	3	Gang 2	172	NA	12	17.8			1.48333333333333	right	4
2019-08-29	PHT77	old	PHT77	2	17	2	4	1	Gang 2	232	NA	13	15			1.15384615384615	right	4
2019-08-29	PHT77	old	PHT77	2	17	2	4	2	Gang 2	209	NA	12	16.8			1.4	right	4
2019-08-29	PHT77	old	PHT77	2	17	2	4	3	Gang 2	232	NA	13	16.8			1.29230769230769	right	4
2019-08-29	N22	old	N22	3	22	2	5	1	Gang 2	169	NA	12	16.8			1.4	right	4
2019-08-29	N22	old	N22	3	22	2	5	2	Gang 2	163	NA	12	16.8			1.4	right	4
2019-08-29	N22	old	N22	3	22	2	5	3	Gang 2	154	NA	12	15.8			1.31666666666667	right	4
2019-08-29	ZEA 399	change	PHT77	3	27	2	6	1	Gang 2	251	Tassel	13	16			1.23076923076923	right	4
2019-08-29	ZEA 399	change	PHT77	3	27	2	6	2	Gang 2	243	Tassel	13	15			1.15384615384615	right	4
2019-08-29	ZEA 399	change	PHT77	3	27	2	6	3	Gang 2	245	Tassel	13	17			1.30769230769231	right	4
2019-08-29	ZEA 132	change	N22	4	32	2	7	1	Gang 2	139	NA	13	15			1.15384615384615	right	4
2019-08-29	ZEA 132	change	N22	4	32	2	7	2	Gang 2	159	NA	12	16			1.33333333333333	right	4
2019-08-29	ZEA 132	change	N22	4	32	2	7	3	Gang 2	130	NA	12	14			1.16666666666667	right	4
2019-08-29	S052	old	PHT77	4	37	2	8	1	Gang 2	198	NA	12	16			1.33333333333333	right	4
2019-08-29	S052	old	PHT77	4	37	2	8	2	Gang 2	207	NA	12	16.5			1.375	right	4
2019-08-29	S052	old	PHT77	4	37	2	8	3	Gang 2	198	NA	13	16.8			1.29230769230769	right	4
2019-08-29	B73	change	N22	4	42	2	9	1	Gang 2	147	NA	12	15.8			1.31666666666667	right	4
2019-08-29	B73	change	N22	4	42	2	9	2	Gang 2	117	NA	12	17.8			1.48333333333333	right	4
2019-08-29	B73	change	N22	4	42	2	9	3	Gang 2	155	NA	12	15.8			1.31666666666667	right	4
2019-08-29	ZEA 3660	old	PHT77	5	47	2	10	1	Gang 2	200	NA	12	16.8			1.4	right	4
2019-08-29	ZEA 3660	old	PHT77	5	47	2	10	2	Gang 2	223	NA	13	16.8			1.29230769230769	right	4
2019-08-29	ZEA 3660	old	PHT77	5	47	2	10	3	Gang 2	262	NA	12	16.8			1.4	right	4
2019-08-29	ZEA 399	change	PHT77	5	52	2	11	1	Gang 2	239	NA	14	17.8			1.27142857142857	right	4
2019-08-29	ZEA 399	change	PHT77	5	52	2	11	2	Gang 2	260	NA	13	17.8			1.36923076923077	right	4
2019-08-29	ZEA 399	change	PHT77	5	52	2	11	3	Gang 2	252	NA	13	16.8			1.29230769230769	right	4
2019-08-29	N22	old	PHT77	1	3	3	1	1	Gang 2	241	NA	13	17.5			1.34615384615385	left	5
2019-08-29	N22	old	PHT77	1	3	3	1	2	Gang 2	250	NA	13	17.2			1.32307692307692	left	5
2019-08-29	N22	old	PHT77	1	3	3	1	3	Gang 2	240	NA	13	17.2			1.32307692307692	left	5
2019-08-29	ZEA 332	change	PHT77	1	8	3	2	1	Gang 2	239	NA	12	17.5			1.45833333333333	left	5
2019-08-29	ZEA 332	change	PHT77	1	8	3	2	2	Gang 2	250	NA	12	16.8			1.4	left	5
2019-08-29	ZEA 332	change	PHT77	1	8	3	2	3	Gang 2	228	NA	12	16.8			1.4	left	5
2019-08-29	S052	old	N22	2	13	3	3	1	Gang 2	158	NA	12	15.8			1.31666666666667	left	5
2019-08-29	S052	old	N22	2	13	3	3	2	Gang 2	162	NA	11	15.8			1.43636363636364	left	5
2019-08-29	S052	old	N22	2	13	3	3	3	Gang 2	144	NA	11	16.8			1.52727272727273	left	5
2019-08-29	B73	new	N22	2	18	3	4	1	Gang 2	156	NA	11	17.8			1.61818181818182	left	5
2019-08-29	B73	new	N22	2	18	3	4	2	Gang 2	152	NA	11	16.5			1.5	left	5
2019-08-29	B73	new	N22	2	18	3	4	3	Gang 2	149	NA	12	15.8			1.31666666666667	left	5
2019-08-29	ZEA 851	change	PHT77	3	23	3	5	1	Gang 2	253	NA	12	16.8			1.4	left	5
2019-08-29	ZEA 851	change	PHT77	3	23	3	5	2	Gang 2	245	Tassel	13	16.8			1.29230769230769	left	5
2019-08-29	ZEA 851	change	PHT77	3	23	3	5	3	Gang 2	248	Tassel	13	16.8			1.29230769230769	left	5
2019-08-29	ZEA 332	old	N22	3	28	3	6	1	Gang 2	158	NA	11	15.8			1.43636363636364	left	5
2019-08-29	ZEA 332	old	N22	3	28	3	6	2	Gang 2	143	NA	11	15.5			1.40909090909091	left	5
2019-08-29	ZEA 332	old	N22	3	28	3	6	3	Gang 2	145	NA	11	16.5			1.5	left	5
2019-08-29	PHT77	old	PHT77	3	33	3	7	1	Gang 2	144	NA	10	14.8			1.48	left	5
2019-08-29	PHT77	old	PHT77	3	33	3	7	2	Gang 2	251	NA	13	16.8			1.29230769230769	left	5
2019-08-29	PHT77	old	PHT77	3	33	3	7	3	Gang 2	156	NA	12	15.8			1.31666666666667	left	5
2019-08-29	PHT77	old	N22	4	38	3	8	1	Gang 2	163	NA	13	17.8			1.36923076923077	left	5
2019-08-29	PHT77	old	N22	4	38	3	8	2	Gang 2	155	NA	12	16.8			1.4	left	5
2019-08-29	PHT77	old	N22	4	38	3	8	3	Gang 2	167	NA	12	16.8			1.4	left	5
2019-08-29	ZEA 399	change	N22	4	43	3	9	1	Gang 2	157	NA	13	17.8			1.36923076923077	left	5
2019-08-29	ZEA 399	change	N22	4	43	3	9	2	Gang 2	145	NA	13	14			1.07692307692308	left	5
2019-08-29	ZEA 399	change	N22	4	43	3	9	3	Gang 2	138	NA	12	14			1.16666666666667	left	5
2019-08-29	ZEA 851	old	PHT77	5	48	3	10	1	Gang 2	256	NA	13	17			1.30769230769231	left	5
2019-08-29	ZEA 851	old	PHT77	5	48	3	10	2	Gang 2	242	NA	13	16.8			1.29230769230769	left	5
2019-08-29	ZEA 851	old	PHT77	5	48	3	10	3	Gang 2	227	NA	14	17			1.21428571428571	left	5
2019-08-29	ZEA 132	change	PHT77	5	53	3	11	1	Gang 2	227	Tassel	13	16			1.23076923076923	left	5
2019-08-29	ZEA 132	change	PHT77	5	53	3	11	2	Gang 2	242	Tassel	13	16			1.23076923076923	left	5
2019-08-29	ZEA 132	change	PHT77	5	53	3	11	3	Gang 2	229	NA	13	15			1.15384615384615	left	5
2019-08-29	N22	old	N22	1	3	3	1	1	Gang 3	155.5	NA	12	17.5			1.45833333333333	right	6
2019-08-29	N22	old	N22	1	3	3	1	2	Gang 3	138	NA	11	16.8			1.52727272727273	right	6
2019-08-29	N22	old	N22	1	3	3	1	3	Gang 3	156	NA	12	16.8			1.4	right	6
2019-08-29	ZEA 332	change	N22	1	8	3	2	1	Gang 3	143	NA	12	16.2			1.35	right	6
2019-08-29	ZEA 332	change	N22	1	8	3	2	2	Gang 3	160	NA	12	16.8			1.4	right	6
2019-08-29	ZEA 332	change	N22	1	8	3	2	3	Gang 3	148.5	NA	12	15.8			1.31666666666667	right	6
2019-08-29	S052	old	PHT77	2	13	3	3	1	Gang 3	265	NA	14	17.8			1.27142857142857	right	6
2019-08-29	S052	old	PHT77	2	13	3	3	2	Gang 3	270	NA	13	16.8			1.29230769230769	right	6
2019-08-29	S052	old	PHT77	2	13	3	3	3	Gang 3	216	NA	12	15.8			1.31666666666667	right	6
2019-08-29	B73	new	PHT77	2	18	3	4	1	Gang 3	240	Tassel	13	16.8			1.29230769230769	right	6
2019-08-29	B73	new	PHT77	2	18	3	4	2	Gang 3	225	NA	13	17.5			1.34615384615385	right	6
2019-08-29	B73	new	PHT77	2	18	3	4	3	Gang 3	250	NA	13	17.8			1.36923076923077	right	6
2019-08-29	ZEA 851	change	N22	3	23	3	5	1	Gang 3	137	NA	11	15.8			1.43636363636364	right	6
2019-08-29	ZEA 851	change	N22	3	23	3	5	2	Gang 3	133	NA	11	15.5			1.40909090909091	right	6
2019-08-29	ZEA 851	change	N22	3	23	3	5	3	Gang 3	115	NA	11	16.5			1.5	right	6
2019-08-29	ZEA 332	old	PHT77	3	28	3	6	1	Gang 3	230	Tassel	12	15.8			1.31666666666667	right	6
2019-08-29	ZEA 332	old	PHT77	3	28	3	6	2	Gang 3	260	NA	13	16.8			1.29230769230769	right	6
2019-08-29	ZEA 332	old	PHT77	3	28	3	6	3	Gang 3	280	NA	13	17.8			1.36923076923077	right	6
2019-08-29	PHT77	old	N22	3	33	3	7	1	Gang 3	132	NA	11	16.2			1.47272727272727	right	6
2019-08-29	PHT77	old	N22	3	33	3	7	2	Gang 3	128	NA	11	14.5			1.31818181818182	right	6
2019-08-29	PHT77	old	N22	3	33	3	7	3	Gang 3	119	NA	11	15.8			1.43636363636364	right	6
2019-08-29	PHT77	old	PHT77	4	38	3	8	1	Gang 3	205	NA	12	16.5			1.375	right	6
2019-08-29	PHT77	old	PHT77	4	38	3	8	2	Gang 3	260	NA	12	16.8			1.4	right	6
2019-08-29	PHT77	old	PHT77	4	38	3	8	3	Gang 3	220	Tassel	13	15.8			1.21538461538462	right	6
2019-08-29	ZEA 399	change	PHT77	4	43	3	9	1	Gang 3	250	NA	13	16.8			1.29230769230769	right	6
2019-08-29	ZEA 399	change	PHT77	4	43	3	9	2	Gang 3	280	NA	14	16.8			1.2	right	6
2019-08-29	ZEA 399	change	PHT77	4	43	3	9	3	Gang 3	280	NA	13	17.2			1.32307692307692	right	6
2019-08-29	ZEA 851	old	N22	5	48	3	10	1	Gang 3	129	NA	11	14.5			1.31818181818182	right	6
2019-08-29	ZEA 851	old	N22	5	48	3	10	2	Gang 3	125	NA	10	14.5			1.45	right	6
2019-08-29	ZEA 851	old	N22	5	48	3	10	3	Gang 3	138	NA	10	15.2			1.52	right	6
2019-08-29	ZEA 132	change	N22	5	53	3	11	1	Gang 3	117	NA	11	14.8			1.34545454545455	right	6
2019-08-29	ZEA 132	change	N22	5	53	3	11	2	Gang 3	119	NA	11	14.8			1.34545454545455	right	6
2019-08-29	ZEA 132	change	N22	5	53	3	11	3	Gang 3	123	NA	9	15.5			1.72222222222222	right	6
2019-08-29	S052	old	PHT77	1	4	4	1	1	Gang 3	212	Tassel	12	15.5			1.29166666666667	left	7
2019-08-29	S052	old	PHT77	1	4	4	1	2	Gang 3	169	NA	10	15.2			1.52	left	7
2019-08-29	S052	old	PHT77	1	4	4	1	3	Gang 3	176	NA	11	14.8			1.34545454545455	left	7
2019-08-29	B73	change	N22	1	9	4	2	1	Gang 3	142	NA	11	14.8			1.34545454545455	left	7
2019-08-29	B73	change	N22	1	9	4	2	2	Gang 3	133	NA	12	15.8			1.31666666666667	left	7
2019-08-29	B73	change	N22	1	9	4	2	3	Gang 3	172	NA	12	16.8			1.4	left	7
2019-08-29	B73	change	N22	2	14	4	3	1	Gang 3	145	NA	12	15.5			1.29166666666667	left	7
2019-08-29	B73	change	N22	2	14	4	3	2	Gang 3	148	NA	11	16.5			1.5	left	7
2019-08-29	B73	change	N22	2	14	4	3	3	Gang 3	121	NA	12	15.8			1.31666666666667	left	7
2019-08-29	N22	old	N22	2	19	4	4	1	Gang 3	166	NA	12	16.8			1.4	left	7
2019-08-29	N22	old	N22	2	19	4	4	2	Gang 3	152	NA	12	16.2			1.35	left	7
2019-08-29	N22	old	N22	2	19	4	4	3	Gang 3	177	NA	13	17.8			1.36923076923077	left	7
2019-08-29	P148	change	PHT77	2	24	4	5	1	Gang 3	230	Tassel	12	16.8			1.4	left	7
2019-08-29	P148	change	PHT77	2	24	4	5	2	Gang 3	233	Tassel	13	15.8			1.21538461538462	left	7
2019-08-29	P148	change	PHT77	2	24	4	5	3	Gang 3	250	Tassel	13	16.8			1.29230769230769	left	7
2019-08-29	ZEA 3660	old	PHT77	3	29	4	6	1	Gang 3	200	Tassel	11	14.8			1.34545454545455	left	7
2019-08-29	ZEA 3660	old	PHT77	3	29	4	6	2	Gang 3	215	NA	12	16.8			1.4	left	7
2019-08-29	ZEA 3660	old	PHT77	3	29	4	6	3	Gang 3	213	Tassel	12	14.8			1.23333333333333	left	7
2019-08-29	B73	new	N22	3	34	4	7	1	Gang 3	130	NA	13	15.8			1.21538461538462	left	7
2019-08-29	B73	new	N22	3	34	4	7	2	Gang 3	117	NA	11	12.8			1.16363636363636	left	7
2019-08-29	B73	new	N22	3	34	4	7	3	Gang 3	134	NA	12	16.2			1.35	left	7
2019-08-29	ZEA 332	change	PHT77	4	39	4	8	1	Gang 3	NA	NA	NA				NA	left	7
2019-08-29	ZEA 332	change	PHT77	4	39	4	8	2	Gang 3	NA	NA	NA				NA	left	7
2019-08-29	ZEA 332	change	PHT77	4	39	4	8	3	Gang 3	NA	NA	NA				NA	left	7
2019-08-29	N22	old	PHT77	4	44	4	9	1	Gang 3	235	Tassel	12	15.8			1.31666666666667	left	7
2019-08-29	N22	old	PHT77	4	44	4	9	2	Gang 3	250	Tassel	13	16.8			1.29230769230769	left	7
2019-08-29	N22	old	PHT77	4	44	4	9	3	Gang 3	240	Tassel	13	15.8			1.21538461538462	left	7
2019-08-29	P148	change	PHT77	5	49	4	10	1	Gang 3	150	NA	10	14.2			1.42	left	7
2019-08-29	P148	change	PHT77	5	49	4	10	2	Gang 3	235	Tassel	14	16.8			1.2	left	7
2019-08-29	P148	change	PHT77	5	49	4	10	3	Gang 3	183	Tassel	11	13.8			1.25454545454545	left	7
2019-08-29	B73	change	N22	5	54	4	11	1	Gang 3	137	NA	11	16.2			1.47272727272727	left	7
2019-08-29	B73	change	N22	5	54	4	11	2	Gang 3	129	NA	12	14.8			1.23333333333333	left	7
2019-08-29	B73	change	N22	5	54	4	11	3	Gang 3	129	NA	11	16.2			1.47272727272727	left	7
2019-08-29	S052	old	N22	1	4	4	1	1	Gang 4	121	NA	10	14.2			1.42	right	8
2019-08-29	S052	old	N22	1	4	4	1	2	Gang 4	129	NA	11	14.5			1.31818181818182	right	8
2019-08-29	S052	old	N22	1	4	4	1	3	Gang 4	131	NA	11	15.5			1.40909090909091	right	8
2019-08-29	B73	change	PHT77	1	9	4	2	1	Gang 4	226	NA	12	16.8			1.4	right	8
2019-08-29	B73	change	PHT77	1	9	4	2	2	Gang 4	228	NA	12	16.8			1.4	right	8
2019-08-29	B73	change	PHT77	1	9	4	2	3	Gang 4	251	NA	12	16.8			1.4	right	8
2019-08-29	B73	change	PHT77	2	14	4	3	1	Gang 4	237	Tassel	13	17.5			1.34615384615385	right	8
2019-08-29	B73	change	PHT77	2	14	4	3	2	Gang 4	234	Tassel	13	16.8			1.29230769230769	right	8
2019-08-29	B73	change	PHT77	2	14	4	3	3	Gang 4	237	NA	13	15.5			1.19230769230769	right	8
2019-08-29	N22	old	PHT77	2	19	4	4	1	Gang 4	196	NA	11	16.8			1.52727272727273	right	8
2019-08-29	N22	old	PHT77	2	19	4	4	2	Gang 4	215	NA	13	15.8			1.21538461538462	right	8
2019-08-29	N22	old	PHT77	2	19	4	4	3	Gang 4	215	NA	12	15.5			1.29166666666667	right	8
2019-08-29	P148	change	N22	2	24	4	5	1	Gang 4	146	NA	12	16.5			1.375	right	8
2019-08-29	P148	change	N22	2	24	4	5	2	Gang 4	157	NA	12	16.2			1.35	right	8
2019-08-29	P148	change	N22	2	24	4	5	3	Gang 4	152	NA	12	15.2			1.26666666666667	right	8
2019-08-29	ZEA 3660	old	N22	3	29	4	6	1	Gang 4	133	NA	10	14.2			1.42	right	8
2019-08-29	ZEA 3660	old	N22	3	29	4	6	2	Gang 4	125	NA	10	14.5			1.45	right	8
2019-08-29	ZEA 3660	old	N22	3	29	4	6	3	Gang 4	134	NA	10	16.8			1.68	right	8
2019-08-29	B73	new	PHT77	3	34	4	7	1	Gang 4	280	Tassel	NA				NA	right	8
2019-08-29	B73	new	PHT77	3	34	4	7	2	Gang 4	248	Tassel	13	16.8			1.29230769230769	right	8
2019-08-29	B73	new	PHT77	3	34	4	7	3	Gang 4	230	NA	13	16.8			1.29230769230769	right	8
2019-08-29	ZEA 332	change	N22	4	39	4	8	1	Gang 4	148	NA	13	17.8			1.36923076923077	right	8
2019-08-29	ZEA 332	change	N22	4	39	4	8	2	Gang 4	NA	NA	NA				NA	right	8
2019-08-29	ZEA 332	change	N22	4	39	4	8	3	Gang 4	NA	NA	NA				NA	right	8
2019-08-29	N22	old	N22	4	44	4	9	1	Gang 4	143	NA	11	16.5			1.5	right	8
2019-08-29	N22	old	N22	4	44	4	9	2	Gang 4	141	NA	12	16.5			1.375	right	8
2019-08-29	N22	old	N22	4	44	4	9	3	Gang 4	154	NA	11	16.5			1.5	right	8
2019-08-29	P148	change	N22	5	49	4	10	1	Gang 4	166	NA	12	17.5			1.45833333333333	right	8
2019-08-29	P148	change	N22	5	49	4	10	2	Gang 4	156	NA	12	17.5			1.45833333333333	right	8
2019-08-29	P148	change	N22	5	49	4	10	3	Gang 4	138	NA	12	16.8			1.4	right	8
2019-08-29	B73	change	PHT77	5	54	4	11	1	Gang 4	215	NA	12	16.5			1.375	right	8
2019-08-29	B73	change	PHT77	5	54	4	11	2	Gang 4	221	NA	13	16.5			1.26923076923077	right	8
2019-08-29	B73	change	PHT77	5	54	4	11	3	Gang 4	149	NA	11	15.5			1.40909090909091	right	8
2019-08-29	ZEA 3660	old	N22	1	5	5	1	1	Gang 4	130	NA	11	15.5			1.40909090909091	left	9
2019-08-29	ZEA 3660	old	N22	1	5	5	1	2	Gang 4	103	NA	10	13.5			1.35	left	9
2019-08-29	ZEA 3660	old	N22	1	5	5	1	3	Gang 4	134	NA	11	15.5			1.40909090909091	left	9
2019-08-29	ZEA 851	old	N22	1	10	5	2	1	Gang 4	137	NA	11	15			1.36363636363636	left	9
2019-08-29	ZEA 851	old	N22	1	10	5	2	2	Gang 4	151	NA	12	16.5			1.375	left	9
2019-08-29	ZEA 851	old	N22	1	10	5	2	3	Gang 4	139	NA	11	15.2			1.38181818181818	left	9
2019-08-29	ZEA 324	new	N22	1	15	5	3	1	Gang 4	122	NA	11	14.8			1.34545454545455	left	9
2019-08-29	ZEA 324	new	N22	1	15	5	3	2	Gang 4	137	NA	12	16.5			1.375	left	9
2019-08-29	ZEA 324	new	N22	1	15	5	3	3	Gang 4	127	NA	11	16.5			1.5	left	9
2019-08-29	ZEA 132	change	PHT77	2	20	5	4	1	Gang 4	204	NA	12	16.8			1.4	left	9
2019-08-29	ZEA 132	change	PHT77	2	20	5	4	2	Gang 4	202	NA	12	16.8			1.4	left	9
2019-08-29	ZEA 132	change	PHT77	2	20	5	4	3	Gang 4	158	NA	12	16.5			1.375	left	9
2019-08-29	ZEA 332	change	PHT77	2	25	5	5	1	Gang 4	255	Tassel	12	16.8			1.4	left	9
2019-08-29	ZEA 332	change	PHT77	2	25	5	5	2	Gang 4	279	NA	13	17.8			1.36923076923077	left	9
2019-08-29	ZEA 332	change	PHT77	2	25	5	5	3	Gang 4	199	NA	11	15.5			1.40909090909091	left	9
2019-08-29	P148	change	PHT77	3	30	5	6	1	Gang 4	184	NA	12	15.8			1.31666666666667	left	9
2019-08-29	P148	change	PHT77	3	30	5	6	2	Gang 4	160	NA	11	15.8			1.43636363636364	left	9
2019-08-29	P148	change	PHT77	3	30	5	6	3	Gang 4	257	NA	11	15.8			1.43636363636364	left	9
2019-08-29	B73	change	PHT77	3	35	5	7	1	Gang 4	219	NA	12	15.8			1.31666666666667	left	9
2019-08-29	B73	change	PHT77	3	35	5	7	2	Gang 4	247	NA	13	16.8			1.29230769230769	left	9
2019-08-29	B73	change	PHT77	3	35	5	7	3	Gang 4	234	NA	12	16.8			1.4	left	9
2019-08-29	ZEA 851	old	PHT77	4	40	5	8	1	Gang 4	196	NA	12	15.5			1.29166666666667	left	9
2019-08-29	ZEA 851	old	PHT77	4	40	5	8	2	Gang 4	183	NA	11	15.5			1.40909090909091	left	9
2019-08-29	ZEA 851	old	PHT77	4	40	5	8	3	Gang 4	121	NA	12	16.5			1.375	left	9
2019-08-29	P148	change	N22	4	45	5	9	1	Gang 4	163	NA	12	16.5			1.375	left	9
2019-08-29	P148	change	N22	4	45	5	9	2	Gang 4	152	NA	12	16.5			1.375	left	9
2019-08-29	P148	change	N22	4	45	5	9	3	Gang 4	148	NA	12	16.5			1.375	left	9
2019-08-29	N22	old	N22	5	50	5	10	1	Gang 4	171	NA	11	16.5			1.5	left	9
2019-08-29	N22	old	N22	5	50	5	10	2	Gang 4	157	NA	12	16.5			1.375	left	9
2019-08-29	N22	old	N22	5	50	5	10	3	Gang 4	144	NA	11	16.5			1.5	left	9
2019-08-29	S052	old	PHT77	5	55	5	11	1	Gang 4	233	NA	12	16.5			1.375	left	9
2019-08-29	S052	old	PHT77	5	55	5	11	2	Gang 4	198	NA	12	16.8			1.4	left	9
2019-08-29	S052	old	PHT77	5	55	5	11	3	Gang 4	191	NA	12	15.8			1.31666666666667	left	9
2019-08-29	ZEA 3660	old	PHT77	1	5	5	1	1	Gang 4 außen	205	NA	11	15.8			1.43636363636364	right	10
2019-08-29	ZEA 3660	old	PHT77	1	5	5	1	2	Gang 4 außen	252	Tassel	13	16.8			1.29230769230769	right	10
2019-08-29	ZEA 3660	old	PHT77	1	5	5	1	3	Gang 4 außen	229	Tassel	13	16.5			1.26923076923077	right	10
2019-08-29	ZEA 851	old	PHT77	1	10	5	2	1	Gang 4 außen	226	NA	12	16.8			1.4	right	10
2019-08-29	ZEA 851	old	PHT77	1	10	5	2	2	Gang 4 außen	230	NA	12	16.8			1.4	right	10
2019-08-29	ZEA 851	old	PHT77	1	10	5	2	3	Gang 4 außen	211	NA	11	15.8			1.43636363636364	right	10
2019-08-29	ZEA 324	new	PHT77	1	15	5	3	1	Gang 4 außen	205	NA	12	16.5			1.375	right	10
2019-08-29	ZEA 324	new	PHT77	1	15	5	3	2	Gang 4 außen	244	NA	12	16.5			1.375	right	10
2019-08-29	ZEA 324	new	PHT77	1	15	5	3	3	Gang 4 außen	209	NA	12	15.5			1.29166666666667	right	10
2019-08-29	ZEA 132	change	N22	2	20	5	4	1	Gang 4 außen	133	NA	11	14.5			1.31818181818182	right	10
2019-08-29	ZEA 132	change	N22	2	20	5	4	2	Gang 4 außen	145	NA	11	15.8			1.43636363636364	right	10
2019-08-29	ZEA 132	change	N22	2	20	5	4	3	Gang 4 außen	135	NA	12	15.8			1.31666666666667	right	10
2019-08-29	ZEA 332	change	N22	2	25	5	5	1	Gang 4 außen	135	NA	11	14.8			1.34545454545455	right	10
2019-08-29	ZEA 332	change	N22	2	25	5	5	2	Gang 4 außen	137	NA	11	15.5			1.40909090909091	right	10
2019-08-29	ZEA 332	change	N22	2	25	5	5	3	Gang 4 außen	132	NA	11	15.5			1.40909090909091	right	10
2019-08-29	P148	change	N22	3	30	5	6	1	Gang 4 außen	108	NA	9	13.5			1.5	right	10
2019-08-29	P148	change	N22	3	30	5	6	2	Gang 4 außen	109	NA	10	14.5			1.45	right	10
2019-08-29	P148	change	N22	3	30	5	6	3	Gang 4 außen	132.5	NA	11	15.8			1.43636363636364	right	10
2019-08-29	B73	change	N22	3	35	5	7	1	Gang 4 außen	159	NA	11	16.5			1.5	right	10
2019-08-29	B73	change	N22	3	35	5	7	2	Gang 4 außen	132	NA	11	15.2			1.38181818181818	right	10
2019-08-29	B73	change	N22	3	35	5	7	3	Gang 4 außen	143	NA	11	15.5			1.40909090909091	right	10
2019-08-29	ZEA 851	old	N22	4	40	5	8	1	Gang 4 außen	152	NA	11	15.8			1.43636363636364	right	10
2019-08-29	ZEA 851	old	N22	4	40	5	8	2	Gang 4 außen	136	NA	11	15.5			1.40909090909091	right	10
2019-08-29	ZEA 851	old	N22	4	40	5	8	3	Gang 4 außen	131	NA	10	14.8			1.48	right	10
2019-08-29	P148	change	PHT77	4	45	5	9	1	Gang 4 außen	249	NA	13	17.5			1.34615384615385	right	10
2019-08-29	P148	change	PHT77	4	45	5	9	2	Gang 4 außen	206	NA	12	16.5			1.375	right	10
2019-08-29	P148	change	PHT77	4	45	5	9	3	Gang 4 außen	249	NA	13	17.8			1.36923076923077	right	10
2019-08-29	N22	old	PHT77	5	50	5	10	1	Gang 4 außen	227	NA	12	15.8			1.31666666666667	right	10
2019-08-29	N22	old	PHT77	5	50	5	10	2	Gang 4 außen	255	NA	12	15.8			1.31666666666667	right	10
2019-08-29	N22	old	PHT77	5	50	5	10	3	Gang 4 außen	231	NA	12	16.8			1.4	right	10
2019-08-29	S052	old	N22	5	55	5	11	1	Gang 4 außen	118	NA	11	15.5			1.40909090909091	right	10
2019-08-29	S052	old	N22	5	55	5	11	2	Gang 4 außen	134	NA	11	16.5			1.5	right	10
2019-08-29	S052	old	N22	5	55	5	11	3	Gang 4 außen	131	NA	11	15.5			1.40909090909091	right	10
2019-09-05	ZEA 132	change	N22	1	1	1	1	1	Gang 1 außen	163	NA	14	17.8			1.27142857142857	left	1
2019-09-05	ZEA 132	change	N22	1	1	1	1	2	Gang 1 außen	181	NA	14	17.8			1.27142857142857	left	1
2019-09-05	ZEA 132	change	N22	1	1	1	1	3	Gang 1 außen	174	NA	14	17.8			1.27142857142857	left	1
2019-09-05	ZEA 399	change	N22	1	6	1	2	1	Gang 1 außen	151	NA	13	16.5			1.26923076923077	left	1
2019-09-05	ZEA 399	change	N22	1	6	1	2	2	Gang 1 außen	114	NA	12	16.5			1.375	left	1
2019-09-05	ZEA 399	change	N22	1	6	1	2	3	Gang 1 außen	158	NA	13	16.8			1.29230769230769	left	1
2019-09-05	ZEA 851	old	N22	2	11	1	3	1	Gang 1 außen	164	NA	13	16.5			1.26923076923077	left	1
2019-09-05	ZEA 851	old	N22	2	11	1	3	2	Gang 1 außen	189	NA	13	17.5			1.34615384615385	left	1
2019-09-05	ZEA 851	old	N22	2	11	1	3	3	Gang 1 außen	182	NA	13	16.8			1.29230769230769	left	1
2019-09-05	ZEA 3660	old	N22	2	16	1	4	1	Gang 1 außen	159	NA	13	16.8			1.29230769230769	left	1
2019-09-05	ZEA 3660	old	N22	2	16	1	4	2	Gang 1 außen	194	NA	13	16.8			1.29230769230769	left	1
2019-09-05	ZEA 3660	old	N22	2	16	1	4	3	Gang 1 außen	185	NA	13	16.8			1.29230769230769	left	1
2019-09-05	ZEA 132	change	PHT77	3	21	1	5	1	Gang 1 außen	264	Tassel	14	16.8			1.2	left	1
2019-09-05	ZEA 132	change	PHT77	3	21	1	5	2	Gang 1 außen	269	Tassel	14	16.8			1.2	left	1
2019-09-05	ZEA 132	change	PHT77	3	21	1	5	3	Gang 1 außen	314	Tassel	16	16			1	left	1
2019-09-05	S052	old	PHT77	3	26	1	6	1	Gang 1 außen	260	Tassel	14	16.8			1.2	left	1
2019-09-05	S052	old	PHT77	3	26	1	6	2	Gang 1 außen	213	NA	13	16.8			1.29230769230769	left	1
2019-09-05	S052	old	PHT77	3	26	1	6	3	Gang 1 außen	224	Tassel	14	16.8			1.2	left	1
2019-09-05	ZEA 3660	old	PHT77	4	31	1	7	1	Gang 1 außen	285	Tassel	15	17.8			1.18666666666667	left	1
[truncated: 1,631 more rows]
