# Supplementary material for: Natural plant growth and development achieved in the IPK PhenoSphere by dynamic environment simulation
Source: Nat Commun. 2023 Sep 18;14:5783. doi: 10.1038/s41467-023-41332-4 (PMC10507097; doi:10.1038/s41467-023-41332-4)
Supplement: Supplementary file 5 — Supplementary Code 1 [file 41467_2023_41332_MOESM5_ESM.zip › Supplementary_Code_1/nonlinearmodels/Growth_Stage_nl.R]

# 
# Script written by M. Heuermann, Heuermann et al., 2022
#
# Non linear models functions were adapted from Oddi et al., 2019; https://doi.org/10.1002/ece3.5543
#


# set wd as working directory, and import from nonlineamodels/test
##
##
#####
##### 

 library(ggplot2)

##
library(lme4)

library(nlme)
library(bbmle)

library(emmeans)

##
pheno <- list.files(paste(wd,"/nonlinearmodels/test", sep = ""), pattern = "*.csv")  #/test
##
pheno_files = lapply(paste(wd, "/pheno/test/",   #test/
                           pheno, sep=""), read.csv ) # read csv's into list
names(pheno_files) <- c("2016","2017","2018","2019","GWH", "PKH_2016_sim", "PKH")
##
geno_select <- as.vector(unique(pheno_files[["PKH_2016_sim"]]$Genotype))
##
output_height <- data.frame()
for (i in names(pheno_files)) {
  call_pheno <- pheno_files[[i]][pheno_files[[i]]$Genotype %in% geno_select,c("Date","Genotype",
                                                                              "BLUE_Plant_Height",
                                                                              "BLUE.Growth_Stage","BLUE.V_Stage")]
  call_pheno$Year <- rep(i, nrow(call_pheno))
  output_height <- rbind(output_height,call_pheno)
}
#


##############################################################
#                                                            #
#                                                            #
##############################################################
## calculate running Date
##

#

outputfile <- data.frame()
for(i in unique(output_height$Year)){
  Pseudo_sub <- output_height[output_height$Year %in% i,]
  outputfile_date <- vector()
  for (l in c(1:length(unique(Pseudo_sub$Date)))) {
    if (l < length(unique(Pseudo_sub$Date))) {
      out_date <- difftime(as.Date(unique(Pseudo_sub$Date)[l+1], format = "%m/%d/%Y"  ), # "%m/%d/%Y"   #"%Y-%m-%d"
                           as.Date(unique(Pseudo_sub$Date)[l], format = "%m/%d/%Y" ))
      outputfile_date <- c(outputfile_date, out_date)
    } else {
      
    } 
    
  }
  Pseudo_sub$runningDate <- rep(c(1,cumsum(outputfile_date)), each=11)
  outputfile <- rbind(outputfile,Pseudo_sub)
}
unique(outputfile$runningDate)
#
#outputfile$"G_V" <- outputfile$BLUE.Growth_Stage/outputfile$BLUE.V_Stage
#
#outputfile[] <- lapply(outputfile, function(x) ifelse(x < 1, 1, x))
#
outputfile <- na.omit(outputfile)
#
write.csv(outputfile,"outputfile.csv", row.names = F)
outputfile <- read.csv("outputfile.csv", header = T)
outputfile$runningDate <- as.numeric(outputfile$runningDate)
#


################################################################################
nout <- na.omit(outputfile)


################################################################################
############################## Non-linear regression model #####################
##############################    Oddi Paper               #####################
################################################################################


#Data handling

# Database
PH.data <- nout
PH.data <- PH.data[,c(2,4,5,6,7)]
colnames(PH.data) <- c("Genotype","GS","VS","Cultivation","time")
str(PH.data)

# Data are ordered for temporal analysis
PH.data <- PH.data[with(PH.data,order(Genotype,Cultivation,time)), ] 

# 
PH.data$Cultivation <- as.factor(PH.data$Cultivation)
str(PH.data)

# The levels  are ordered 
PH.data$Genotype = with(PH.data, factor(Genotype, levels=c("B73","N22","P148","PHT77","S052","ZEA 132","ZEA 324",
                                                          "ZEA 332","ZEA 3660","ZEA 399",  "ZEA 851")))
PH.data$Cultivation = with(PH.data, factor(Cultivation, levels=c("2016", "2017", "2018", "2019", "GWH", "PKH", "PKH_2016_sim")))
str(PH.data)

PH.data$group <- with(PH.data, factor(Cultivation:Genotype)) # 
levels(PH.data$group)
# Growth Stage
GS.data.gd <- groupedData(GS ~ time | group, data = PH.data, order.groups=FALSE) #  a groupedData class object is created 
str(GS.data.gd)
GS.data.gd$Cultivation = with(GS.data.gd, factor(Cultivation, levels=c("2016", "2017", "2018", "2019", "GWH", "PKH", "PKH_2016_sim"))) 


nl.re.1 <- update(nl.re, random = pdDiag( Asym + xmid + scal ~ 1)) 


fxf <- fixef(nl.re.1) # the intercepts of the previous model are obtained to be used in the next step. 


#  
nl.me <- update(nl.re.1, fixed = list(Asym + xmid + scal ~ Cultivation), 
                start = c(B=fxf[1],rep(0,length(unique(GS.data.gd$Cultivation))-1),
                          xmid=fxf[2],rep(0,length(unique(GS.data.gd$Cultivation))-1), 
                          scal=fxf[3],rep(0,length(unique(GS.data.gd$Cultivation))-1))) # 


 
AICtab(nl.re.1, nl.me) # AIC comparison


# Residual checking:
plot(nl.me) 
par(mfrow=c(1,2), cex=0.85)
hist(resid(nl.me, type="normalized"), main="", xlab="Residuals", col="grey") 
qqnorm(resid(nl.me, type="normalized"))
qqline(resid(nl.me, type="normalized"))


# Temporal correlation
plot(ACF(nl.me, resType = "normalized", na.action=na.omit, alpha = .05, maxLag = 10), alpha=0.05, grid=TRUE) # This plot suggests there is no need for modeling the correlation of the residuals

#  Temporal correlation modelling 
################################################################################

#
library(forecast)

auto.arima(GS.data.gd$GS)
auto.arima(fitted(nl.me.vm))
#
tsdiag(arima(GS.data.gd$GS, order = c(4,0,2)))

Box.test(resid(arima(GS.data.gd$GS, order=c(4, 0, 2))), lag=10, type="Ljung-Box")

################################################################################


nl.me.tm2 <- update(nl.me, correlation=corARMA(p=4,q=2,form = ~ time|group))


plot(nl.me.tm2)
par(mfrow=c(1,2), cex=0.85)
hist(resid(nl.me.tm2, type="normalized"), main="", xlab="Residuals", col="grey") 
qqnorm(resid(nl.me.tm2, type="normalized"))
qqline(resid(nl.me.tm2, type="normalized"))


nl.me.ml <- update(nl.me.tm2, method ="ML") # the model is fitted by Maximum likelihood 
nl.me.ml.re <- update(nl.me.ml, random = pdDiag( Asym    ~ 1))
AICtab(nl.me.ml.re, nl.me.ml,nl.me.tm2)


# Final model 


M1 <- update(nl.me.ml.re, method = "REML", control = nlmeControl(maxIter = 1000000, msMaxIter = 300000))
summary(M1)

AICtab(M1,nl.me.ml.re, nl.me.ml)

# Overall predictions 
Asym2016 <- fixef(M1)[1] # "Asym" for Cultivation 2016  
Asym2017 <- fixef(M1)[1]+fixef(M1)[2] # "Asym" for Cultivation 2017
Asym2018 <- fixef(M1)[1]+fixef(M1)[3] # "Asym" for Cultivation 2018
Asym2019 <- fixef(M1)[1]+fixef(M1)[4] # "Asym" for Cultivation 2019
AsymGWH <- fixef(M1)[1]+fixef(M1)[5] # "Asym" for Cultivation GWH
AsymPKH <- fixef(M1)[1]+fixef(M1)[6] # "Asym" for Cultivation PKH
AsymPKH_2016_sim <- fixef(M1)[1]+fixef(M1)[7] # "Asym" for Cultivation PKH_2016_sim
#
#
xmid2016 <- fixef(M1)[8] # "xmid" for Cultivation 2016  
xmid2017 <- fixef(M1)[8]+fixef(M1)[9] # "xmid" for Cultivation 2017
xmid2018 <- fixef(M1)[8]+fixef(M1)[10] # "xmid" for Cultivation 2018
xmid2019 <- fixef(M1)[8]+fixef(M1)[11] # "xmid" for Cultivation 2019
xmidGWH <- fixef(M1)[8]+fixef(M1)[12] # "xmid" for Cultivation GWH
xmidPKH <- fixef(M1)[8]+fixef(M1)[13] # "xmid" for Cultivation PKH
xmidPKH_2016_sim <- fixef(M1)[8]+fixef(M1)[14] # "xmid" for Cultivation PKH_2016_sim
#
scal2016 <- fixef(M1)[15] # "scal" for Cultivation 2016  
scal2017 <- fixef(M1)[15]+fixef(M1)[16] # "scal" for Cultivation 2017
scal2018 <- fixef(M1)[15]+fixef(M1)[17] # "scal" for Cultivation 2018
scal2019 <- fixef(M1)[15]+fixef(M1)[18] # "scal" for Cultivation 2019
scalGWH <- fixef(M1)[15]+fixef(M1)[19] # "scal" for Cultivation GWH
scalPKH <- fixef(M1)[15]+fixef(M1)[20] # "scal" for Cultivation PKH
scalPKH_2016_sim <- fixef(M1)[15]+fixef(M1)[21] # "scal" for Cultivation PKH_2016_sim
#


Cultivation_2016 <- subset(VS.data.gd, Cultivation == "2016")
Cultivation_2017 <- subset(VS.data.gd, Cultivation == "2017")
Cultivation_2018 <- subset(VS.data.gd, Cultivation == "2018")
Cultivation_2019 <- subset(VS.data.gd, Cultivation == "2019")
Cultivation_GWH <- subset(VS.data.gd, Cultivation == "GWH")
Cultivation_PKH <- subset(VS.data.gd, Cultivation == "PKH")
Cultivation_PKH_2016_sim <- subset(VS.data.gd, Cultivation == "PKH_2016_sim")
##
##

# Supplementary Figure 10

pdf("Growth_Stage_Cultivation_Non_Linear_20220710.pdf", width = 14, height = 9)
layout(matrix(c(1,2,3,4,5,6,7,8), nrow = 4, ncol = 2, byrow = TRUE))
par(mar=c(2, 4,1, 2) + 0.1) 
par(oma=c(3,0,0,0))
#
# Cultivation 2016
plot(Cultivation_2016$time, Cultivation_2016$GS, xlab="", ylab="Growth Stage", ylim=c(0,26), 
     xlim=c(0,140),main="field 2016", cex.lab=1.2, cex.axis=1.2)
curve((Asym2016)/(1 + exp((xmid2016-x)/scal2016)), lwd=3, lty=1, add=T, col="#66CCEE")
abline(v = xmid2016, col="#66CCEE", lwd=2, lty=6)
panel.first = abline(h = seq(5,25,by=5),lty=2, col="grey", v = seq(0,140, by=20))
#
# Cultivation 2017
plot(Cultivation_2017$time, Cultivation_2017$GS, xlab="", ylab="Growth Stage", ylim=c(0,26), 
     xlim=c(0,140),main="field 2017", cex.lab=1.2, cex.axis=1.2)
curve((Asym2017)/(1 + exp((xmid2017-x)/scal2017)), lwd=3, lty=1, add=T, col="#228833")
abline(v = xmid2017, col="#228833", lwd=2, lty=6)
panel.first = abline(h = seq(5,25,by=5),lty=2, col="grey", v = seq(0,140, by=20))
#
# Cultivation 2018
plot(Cultivation_2018$time, Cultivation_2018$GS, xlab="", ylab="Growth Stage", ylim=c(0,26), 
     xlim=c(0,140),main="field 2018", cex.lab=1.2, cex.axis=1.2)
curve((Asym2018)/(1 + exp((xmid2018-x)/scal2018)), lwd=3, lty=1, add=T, col="#BBBBBB") 
abline(v = xmid2018, col="#BBBBBB", lwd=2, lty=6)
panel.first = abline(h = seq(5,25,by=5),lty=2, col="grey", v = seq(0,140, by=20))
#
# Cultivation 2019
plot(Cultivation_2019$time, Cultivation_2019$GS, xlab="", ylab="Growth Stage", ylim=c(0,26), 
     xlim=c(0,140),main="field 2019", cex.lab=1.2, cex.axis=1.2)
curve((Asym2019)/(1 + exp((xmid2019-x)/scal2019)), lwd=3, lty=1, add=T, col="#4477AA") 
abline(v = xmid2019, col="#4477AA", lwd=2, lty=6)
panel.first = abline(h = seq(5,25,by=5),lty=2, col="grey", v = seq(0,140, by=20))
#
# Cultivation GWH
plot(Cultivation_GWH$time, Cultivation_GWH$GS, xlab="", ylab="Growth Stage", ylim=c(0,26), 
     xlim=c(0,140),main="glasshouse", cex.lab=1.2, cex.axis=1.2)
curve((AsymGWH)/(1 + exp((xmidGWH-x)/scalGWH)), lwd=3, lty=1, add=T, col="#CCBB44") 
abline(v = xmidGWH, col="#CCBB44", lwd=2, lty=6)
panel.first = abline(h = seq(5,25,by=5),lty=2, col="grey", v = seq(0,140, by=20))
#
# Cultivation PKH
plot(Cultivation_PKH$time, Cultivation_PKH$GS, xlab="DAS", ylab="Growth Stage", ylim=c(0,26), 
     xlim=c(0,140),main="PhenoSphere avg", cex.lab=1.2, cex.axis=1.2)
curve((AsymPKH)/(1 + exp((xmidPKH-x)/scalPKH)), lwd=3, lty=1, add=T, col="#EE6677") 
abline(v = xmidPKH, col="#EE6677", lwd=2, lty=6)
panel.first = abline(h = seq(5,25,by=5),lty=2, col="grey", v = seq(0,140, by=20))
#
# Cultivation PKH_2016_sim
plot(Cultivation_PKH_2016_sim$time, Cultivation_PKH_2016_sim$GS, xlab="", ylab="Growth Stage", ylim=c(0,26), 
     xlim=c(0,140),main="PhenoSphere 2016 sim", cex.lab=1.2, cex.axis=1.2)
curve((AsymPKH_2016_sim)/(1 + exp((xmidPKH_2016_sim-x)/scalPKH_2016_sim)), 
      lwd=3, lty=1, add=T, col="#AA3377")
mtext("Days after sowing (DAS)", 1, line = 2.5)
abline(v = xmidPKH_2016_sim, col="#AA3377", lwd=2, lty=6)
panel.first = abline(h = seq(5,25,by=5),lty=2, col="grey", v = seq(0,140, by=20))
#
# All Cultivation Curves
plot(Cultivation_PKH_2016_sim$time, Cultivation_PKH_2016_sim$GS, xlab="", ylab="Growth Stage", ylim=c(0,26), 
     xlim=c(0,140),main="All environments", type="n", cex.lab=1.2, cex.axis=1.2)
curve(((Asym2016)/(1 + exp((xmid2016-x)/scal2016))), lwd=3, lty=1, add=T, col="#66CCEE") 
curve(((Asym2017)/(1 + exp((xmid2017-x)/scal2017))), lwd=3, lty=1, add=T, col="#228833") 
curve(((Asym2018)/(1 + exp((xmid2018-x)/scal2018))), lwd=3, lty=1, add=T, col="#BBBBBB") 
curve(((Asym2019)/(1 + exp((xmid2019-x)/scal2019))), lwd=3, lty=1, add=T, col="#4477AA")
curve(((AsymGWH)/(1 + exp((xmidGWH-x)/scalGWH))), lwd=3, lty=1, add=T, col="#CCBB44") 
curve(((AsymPKH)/(1 + exp((xmidPKH-x)/scalPKH))), lwd=3, lty=1, add=T, col="#EE6677") 
curve(((AsymPKH_2016_sim)/(1 + exp((xmidPKH_2016_sim-x)/scalPKH_2016_sim))), 
      lwd=3, lty=1, add=T, col="#AA3377") 
mtext("Days after sowing (DAS)", 1, line = 2.5)
panel.first = abline(h = seq(5,25,by=5),lty=3, col="grey", v = seq(0,140, by=20))
###
##
legend(x = "bottomright",          # Position
       legend = c("field 2016", "field 2017","field 2018","field 2019","GH","PhenoSphere avg","PhenoSphere 2016 sim"),  # Legend texts
       lty = c(1),           # Line types
       col = c("#66CCEE", "#228833","#BBBBBB","#4477AA","#CCBB44","#EE6677","#AA3377"),           # Line colors
       lwd = 2.5, bty = "n", cex = 1.1)                 # Line width
###
dev.off()
###


# 
# Derivatives (Growing Speed) 
GS.2016 <- expression((Asym2016)/(1 + exp((xmid2016-x)/scal2016))) 
gs.GS.2016 <- deriv(GS.2016, "x", function.arg = TRUE) 
#
GS.2017 <- expression((Asym2017)/(1 + exp((xmid2017-x)/scal2017))) 
gs.GS.2017 <- deriv(GS.2017, "x", function.arg = TRUE) 
#
GS.2018 <- expression((Asym2018)/(1 + exp((xmid2018-x)/scal2018))) 
gs.GS.2018 <- deriv(GS.2018, "x", function.arg = TRUE) 
#
GS.2019 <- expression((Asym2019)/(1 + exp((xmid2019-x)/scal2019))) 
gs.GS.2019 <- deriv(GS.2019, "x", function.arg = TRUE) 
#
GS.GWH <- expression((AsymGWH)/(1 + exp((xmidGWH-x)/scalGWH))) 
gs.GS.GWH <- deriv(GS.GWH, "x", function.arg = TRUE) 
#
GS.PKH <- expression((AsymPKH)/(1 + exp((xmidPKH-x)/scalPKH)))
gs.GS.PKH <- deriv(GS.PKH, "x", function.arg = TRUE) 
#
GS.PKH_2016_sim <- expression((AsymPKH_2016_sim)/(1 + exp((xmidPKH_2016_sim-x)/scalPKH_2016_sim))) 
gs.GS.PKH_2016_sim <- deriv(GS.PKH_2016_sim, "x", function.arg = TRUE) 

xvec <- seq(0, 140, length = 1000)
y.gs.GS.2016 <- gs.GS.2016(xvec)
y.gs.GS.2017 <- gs.GS.2017(xvec)
y.gs.GS.2018 <- gs.GS.2018(xvec)
y.gs.GS.2019 <- gs.GS.2019(xvec)
y.gs.GS.GWH <- gs.GS.GWH(xvec)
y.gs.GS.PKH <- gs.GS.PKH(xvec)
y.gs.GS.PKH_2016_sim <- gs.GS.PKH_2016_sim(xvec)
#

# Testing differences Supplementary Data file

#  Parameter "Asym"
(Pairwise_A <- contrast(emmeans(M1, ~ Cultivation, param = "Asym",adjust = "bonferroni"), "pairwise", adjust = "bonferroni")) # lower Asymptote
(Estimated_A <- as.data.frame(confint(emmeans(M1, ~ Cultivation, param = "Asym"), adjust = "bonferroni", level = .95)))
write.csv(as.data.frame(Pairwise_A), "Growth_Stage_Pairwise_A.csv", row.names = F)
# Parameter "xmid
(Pairwise_xmid <- contrast(emmeans(M1, ~ Cultivation, param = "xmid",adjust = "bonferroni"), "pairwise", adjust = "bonferroni")) # Inflection Point
(Estimated_xmid <-as.data.frame(confint(emmeans(M1, ~ Cultivation, param = "xmid"), adjust = "bonferroni", level = .95)))
write.csv(as.data.frame(Pairwise_xmid), "Growth_Stage_Pairwise_xmid.csv", row.names = F)
# Parameter "scal
(Pairwise_scal <- contrast(emmeans(M1, ~ Cultivation, param = "scal",adjust = "bonferroni"), "pairwise", adjust = "bonferroni"))# scaling Parameter
(Estimated_scal <- as.data.frame(confint(emmeans(M1, ~ Cultivation, param = "scal"), adjust = "bonferroni", level = .95)))
write.csv(as.data.frame(Pairwise_scal), "Growth_Stage_Pairwise_scal.csv", row.names = F)
####
#


# Supplementary Figure 9
pdf("Poster_Plot_Growth_Stage_Non_Linear_20220710.pdf", width = 7.08, height = 5)
layout(matrix(c(1,2), nrow = 2, ncol = 1, byrow = TRUE))
par(mar=c(2, 4,1, .5) + 0.1) 
par(oma=c(2,1,1,.5))

# All Cultivation Curves
plot(Cultivation_PKH_2016_sim$time, Cultivation_PKH_2016_sim$GS, xlab="", ylab="number of leaves", ylim=c(0,21), 
     xlim=c(0,140),main="Growth stage", type="n", cex.axis=.8, cex.lab=.9, cex.main = .9)
curve(((Asym2016)/(1 + exp((xmid2016-x)/scal2016))), lwd=1.5, lty=1, add=T, col="#66CCEE") 
curve(((Asym2017)/(1 + exp((xmid2017-x)/scal2017))), lwd=1.5, lty=1, add=T, col="#228833") 
curve(((Asym2018)/(1 + exp((xmid2018-x)/scal2018))), lwd=1.5, lty=1, add=T, col="#BBBBBB") 
curve(((Asym2019)/(1 + exp((xmid2019-x)/scal2019))), lwd=1.5, lty=1, add=T, col="#4477AA")
curve(((AsymGWH)/(1 + exp((xmidGWH-x)/scalGWH))), lwd=1.5, lty=1, add=T, col="#CCBB44") 
curve(((AsymPKH)/(1 + exp((xmidPKH-x)/scalPKH))), lwd=1.5, lty=1, add=T, col="#EE6677") 
curve(((AsymPKH_2016_sim)/(1 + exp((xmidPKH_2016_sim-x)/scalPKH_2016_sim))), 
      lwd=1.5, lty=1, add=T, col="#AA3377") 
#mtext("Days after sowing (DAS)", 1, line = 2.5)
panel.first = abline(h = seq(5,25,by=5),lty=3, col="grey", lwd=1, v = seq(0,140, by=20))
##
legend(x = "bottomright",          # Position
       legend = c("field 2016", "field 2017","field 2018","field 2019","glasshouse","PhenoSphere avg","PhenoSphere 2016 sim"),  # Legend texts
       lty = c(1),           # Line types
       col = c("#66CCEE", "#228833","#BBBBBB","#4477AA","#CCBB44","#EE6677","#AA3377"),           # Line colors
       lwd = 1.5, bty="n",
       cex = .7)                 # Line width
####
# All Cultivation Curves
plot(xvec, y.gs.GS.PKH_2016_sim, xlim=c(0,140), ylim=c(0,.45), 
     ylab="Leaves / day", xlab="", type="n", main="Leaf formation", cex.axis=.8, cex.lab=.9, cex.main = .9)
lines(xvec, 1*(attr(y.gs.GS.2016, "grad")), lwd=1.5, lty=1, col="#66CCEE")
lines(xvec, 1*(attr(y.gs.GS.2017, "grad")), lwd=1.5, lty=1, col="#228833")
lines(xvec, 1*(attr(y.gs.GS.2018, "grad")), lwd=1.5, lty=1, col="#BBBBBB")
lines(xvec, 1*(attr(y.gs.GS.2019, "grad")), lwd=1.5, lty=1, col="#4477AA")
lines(xvec, 1*(attr(y.gs.GS.GWH, "grad")), lwd=1.5, lty=1, col="#CCBB44")
lines(xvec, 1*(attr(y.gs.GS.PKH, "grad")), lwd=1.5, lty=1, col="#EE6677")
lines(xvec, 1*(attr(y.gs.GS.PKH_2016_sim, "grad")), lwd=1.5, lty=1, col="#AA3377")
mtext("Days after sowing (DAS)", 1, line = 2, cex=.9)
panel.first = abline(h = seq(0,.5,by=.1),lty=3, col="grey", v = seq(0,140, by=20))
##
legend(x = "topright",          # Position
       legend = c("field 2016", "field 2017","field 2018","field 2019","glasshouse","PhenoSphere avg","PhenoSphere 2016 sim"),  # Legend texts
       lty = c(1),           # Line types
       col = c("#66CCEE", "#228833","#BBBBBB","#4477AA","#CCBB44","#EE6677","#AA3377"),           # Line colors
       lwd = 1.5, bty="n",
       cex = .7)                 # Line width
###
dev.off()


######################################################################################################
######################################################################################################
######################################################################################################


######
######   Species Level Prediction  #####
######
ranef(M1)[2,1]
#
#Overall predictions 
Asym2016.g1 <- fixef(M1)[1]+ranef(M1)[1,1] # "Asym" for Cultivation 2016  + Species G 1-11
Asym2016.g2 <- fixef(M1)[1]+ranef(M1)[2,1]
Asym2016.g3 <- fixef(M1)[1]+ranef(M1)[3,1]
Asym2016.g4 <- fixef(M1)[1]+ranef(M1)[4,1]
Asym2016.g5 <- fixef(M1)[1]+ranef(M1)[5,1]
Asym2016.g6 <- fixef(M1)[1]+ranef(M1)[6,1]
Asym2016.g7 <- fixef(M1)[1]+ranef(M1)[7,1]
Asym2016.g8 <- fixef(M1)[1]+ranef(M1)[8,1]
Asym2016.g9 <- fixef(M1)[1]+ranef(M1)[9,1]
Asym2016.g10 <- fixef(M1)[1]+ranef(M1)[10,1]
Asym2016.g11 <- fixef(M1)[1]+ranef(M1)[11,1]
#
Asym2017.g1 <- fixef(M1)[1]+fixef(M1)[2]+ranef(M1)[12,1] # "Asym" for Cultivation 2017
Asym2017.g2 <- fixef(M1)[1]+fixef(M1)[2]+ranef(M1)[13,1]
Asym2017.g3 <- fixef(M1)[1]+fixef(M1)[2]+ranef(M1)[14,1]
Asym2017.g4 <- fixef(M1)[1]+fixef(M1)[2]+ranef(M1)[15,1]
Asym2017.g5 <- fixef(M1)[1]+fixef(M1)[2]+ranef(M1)[16,1]
Asym2017.g6 <- fixef(M1)[1]+fixef(M1)[2]+ranef(M1)[17,1]
Asym2017.g7 <- fixef(M1)[1]+fixef(M1)[2]+ranef(M1)[18,1]
Asym2017.g8 <- fixef(M1)[1]+fixef(M1)[2]+ranef(M1)[19,1]
Asym2017.g9 <- fixef(M1)[1]+fixef(M1)[2]+ranef(M1)[20,1]
Asym2017.g10 <- fixef(M1)[1]+fixef(M1)[2]+ranef(M1)[21,1]
Asym2017.g11 <- fixef(M1)[1]+fixef(M1)[2]+ranef(M1)[22,1]
#
Asym2018.g1 <- fixef(M1)[1]+fixef(M1)[3]+ranef(M1)[23,1] # "Asym" for Cultivation 2018
Asym2018.g2 <- fixef(M1)[1]+fixef(M1)[3]+ranef(M1)[24,1]
Asym2018.g3 <- fixef(M1)[1]+fixef(M1)[3]+ranef(M1)[25,1]
Asym2018.g4 <- fixef(M1)[1]+fixef(M1)[3]+ranef(M1)[26,1]
Asym2018.g5 <- fixef(M1)[1]+fixef(M1)[3]+ranef(M1)[27,1]
Asym2018.g6 <- fixef(M1)[1]+fixef(M1)[3]+ranef(M1)[28,1]
Asym2018.g7 <- fixef(M1)[1]+fixef(M1)[3]+ranef(M1)[29,1]
Asym2018.g8 <- fixef(M1)[1]+fixef(M1)[3]+ranef(M1)[30,1]
Asym2018.g9 <- fixef(M1)[1]+fixef(M1)[3]+ranef(M1)[31,1]
Asym2018.g10 <- fixef(M1)[1]+fixef(M1)[3]+ranef(M1)[32,1]
Asym2018.g11 <- fixef(M1)[1]+fixef(M1)[3]+ranef(M1)[33,1]
#
Asym2019.g1 <- fixef(M1)[1]+fixef(M1)[4]+ranef(M1)[34,1] # "Asym" for Cultivation 2019
Asym2019.g2 <- fixef(M1)[1]+fixef(M1)[4]+ranef(M1)[35,1]
Asym2019.g3 <- fixef(M1)[1]+fixef(M1)[4]+ranef(M1)[36,1]
Asym2019.g4 <- fixef(M1)[1]+fixef(M1)[4]+ranef(M1)[37,1]
Asym2019.g5 <- fixef(M1)[1]+fixef(M1)[4]+ranef(M1)[38,1]
Asym2019.g6 <- fixef(M1)[1]+fixef(M1)[4]+ranef(M1)[39,1]
Asym2019.g7 <- fixef(M1)[1]+fixef(M1)[4]+ranef(M1)[40,1]
Asym2019.g8 <- fixef(M1)[1]+fixef(M1)[4]+ranef(M1)[41,1]
Asym2019.g9 <- fixef(M1)[1]+fixef(M1)[4]+ranef(M1)[42,1]
Asym2019.g10 <- fixef(M1)[1]+fixef(M1)[4]+ranef(M1)[43,1]
Asym2019.g11 <- fixef(M1)[1]+fixef(M1)[4]+ranef(M1)[44,1]
#
AsymGWH.g1 <- fixef(M1)[1]+fixef(M1)[5]+ranef(M1)[45,1] # "Asym" for Cultivation GWH
AsymGWH.g2 <- fixef(M1)[1]+fixef(M1)[5]+ranef(M1)[46,1]
AsymGWH.g3 <- fixef(M1)[1]+fixef(M1)[5]+ranef(M1)[47,1]
AsymGWH.g4 <- fixef(M1)[1]+fixef(M1)[5]+ranef(M1)[48,1]
AsymGWH.g5 <- fixef(M1)[1]+fixef(M1)[5]+ranef(M1)[49,1]
AsymGWH.g6 <- fixef(M1)[1]+fixef(M1)[5]+ranef(M1)[50,1]
AsymGWH.g7 <- fixef(M1)[1]+fixef(M1)[5]+ranef(M1)[51,1]
AsymGWH.g8 <- fixef(M1)[1]+fixef(M1)[5]+ranef(M1)[52,1]
AsymGWH.g9 <- fixef(M1)[1]+fixef(M1)[5]+ranef(M1)[53,1]
AsymGWH.g10 <- fixef(M1)[1]+fixef(M1)[5]+ranef(M1)[54,1]
AsymGWH.g11 <- fixef(M1)[1]+fixef(M1)[5]+ranef(M1)[55,1]
#
AsymPKH.g1 <- fixef(M1)[1]+fixef(M1)[6]+ranef(M1)[56,1] # "Asym" for Cultivation PKH
AsymPKH.g2 <- fixef(M1)[1]+fixef(M1)[6]+ranef(M1)[57,1]
AsymPKH.g3 <- fixef(M1)[1]+fixef(M1)[6]+ranef(M1)[58,1] 
AsymPKH.g4 <- fixef(M1)[1]+fixef(M1)[6]+ranef(M1)[59,1] 
AsymPKH.g5 <- fixef(M1)[1]+fixef(M1)[6]+ranef(M1)[60,1] 
AsymPKH.g6 <- fixef(M1)[1]+fixef(M1)[6]+ranef(M1)[61,1] 
AsymPKH.g7 <- fixef(M1)[1]+fixef(M1)[6]+ranef(M1)[62,1] 
AsymPKH.g8 <- fixef(M1)[1]+fixef(M1)[6]+ranef(M1)[63,1] 
AsymPKH.g9 <- fixef(M1)[1]+fixef(M1)[6]+ranef(M1)[64,1] 
AsymPKH.g10 <- fixef(M1)[1]+fixef(M1)[6]+ranef(M1)[65,1] 
AsymPKH.g11 <- fixef(M1)[1]+fixef(M1)[6]+ranef(M1)[66,1] 
#
AsymPKH_2016_sim.g1 <- fixef(M1)[1]+fixef(M1)[7]+ranef(M1)[67,1]  # "Asym" for Cultivation PKH_2016_sim
AsymPKH_2016_sim.g2 <- fixef(M1)[1]+fixef(M1)[7]+ranef(M1)[68,1]
AsymPKH_2016_sim.g3 <- fixef(M1)[1]+fixef(M1)[7]+ranef(M1)[69,1]
AsymPKH_2016_sim.g4 <- fixef(M1)[1]+fixef(M1)[7]+ranef(M1)[70,1]
AsymPKH_2016_sim.g5 <- fixef(M1)[1]+fixef(M1)[7]+ranef(M1)[71,1]
AsymPKH_2016_sim.g6 <- fixef(M1)[1]+fixef(M1)[7]+ranef(M1)[72,1]
AsymPKH_2016_sim.g7 <- fixef(M1)[1]+fixef(M1)[7]+ranef(M1)[73,1]
AsymPKH_2016_sim.g8 <- fixef(M1)[1]+fixef(M1)[7]+ranef(M1)[74,1]
AsymPKH_2016_sim.g9 <- fixef(M1)[1]+fixef(M1)[7]+ranef(M1)[75,1]
AsymPKH_2016_sim.g10 <- fixef(M1)[1]+fixef(M1)[7]+ranef(M1)[76,1]
AsymPKH_2016_sim.g11 <- fixef(M1)[1]+fixef(M1)[7]+ranef(M1)[77,1]
#

# Supplementary Figure 14

##
pdf("Genotype_Growth_Stage_Cultivation_Non_Linear_20220710_logis_full.pdf", width = 14, height = 9)
layout(matrix(c(1,2,3,4,5,6,7,8,9,10,11,12), nrow = 4, ncol = 3, byrow = TRUE))
par(mar=c(2, 4,1, 2) + 0.1) 
par(oma=c(3,0,0,0))
#
# 1.  B73 All Cultivation Curves
plot(Cultivation_PKH_2016_sim$time, Cultivation_PKH_2016_sim$PH, xlab="", ylab="Number of leaves", ylim=c(0,25), 
     xlim=c(0,140),main="Growth Stage B73 All Cultivations", type="n", cex.lab=1.2, cex.axis=1.2)
curve(((Asym2016.g1)/(1 + exp((xmid2016-x)/scal2016))), lwd=3, lty=1, add=T, col="#66CCEE") 
curve(((Asym2017.g1)/(1 + exp((xmid2017-x)/scal2017))), lwd=3, lty=1, add=T, col="#228833") 
curve(((Asym2018.g1)/(1 + exp((xmid2018-x)/scal2018))), lwd=3, lty=1, add=T, col="#BBBBBB") 
curve(((Asym2019.g1)/(1 + exp((xmid2019-x)/scal2019))), lwd=3, lty=1, add=T, col="#4477AA")
curve(((AsymGWH.g1)/(1 + exp((xmidGWH-x)/scalGWH))), lwd=3, lty=1, add=T, col="#CCBB44") 
curve(((AsymPKH.g1)/(1 + exp((xmidPKH-x)/scalPKH))), lwd=3, lty=1, add=T, col="#EE6677") 
curve(((AsymPKH_2016_sim.g1)/(1 + exp((xmidPKH_2016_sim-x)/scalPKH_2016_sim))), 
      lwd=3, lty=1, add=T, col="#AA3377") 
##
abline(v = xmid2016, col="#66CCEE", lwd=2, lty=6)
abline(v = xmid2017, col="#228833", lwd=2, lty=6)
abline(v = xmid2018, col="#BBBBBB", lwd=2, lty=6)
abline(v = xmid2019, col="#4477AA", lwd=2, lty=6)
abline(v = xmidGWH, col="#CCBB44", lwd=2, lty=6)
abline(v = xmidPKH, col="#EE6677", lwd=2, lty=6)
abline(v = xmidPKH_2016_sim, col="#AA3377", lwd=2, lty=6)
##
#mtext("Days after sowing (DAS)", 1, line = 2.5)
panel.first = abline(h = seq(5,25,by=5),lty=2, col="grey", v = seq(0,140, by=20))
##
# legend(x = "topleft",          # Position
#        legend = c("2016", "2017","2018","2019","GH","PS avg","PS 2016 sim"),  # Legend texts
#        lty = c(1),           # Line types
#        col = c("#66CCEE", "#228833","#BBBBBB","#4477AA","#CCBB44","#EE6677","#AA3377"),           # Line colors
#        lwd = 2, bty = "n", cex = 1)                 # Line width
###
# 2.  N22 All Cultivation Curves
plot(Cultivation_PKH_2016_sim$time, Cultivation_PKH_2016_sim$PH, xlab="", ylab="Number of leaves", ylim=c(0,25), 
     xlim=c(0,140),main="Growth Stage N22 All Cultivations", type="n", cex.lab=1.2, cex.axis=1.2)
curve(((Asym2016.g2)/(1 + exp((xmid2016-x)/scal2016))), lwd=3, lty=1, add=T, col="#66CCEE") 
curve(((Asym2017.g2)/(1 + exp((xmid2017-x)/scal2017))), lwd=3, lty=1, add=T, col="#228833") 
curve(((Asym2018.g2)/(1 + exp((xmid2018-x)/scal2018))), lwd=3, lty=1, add=T, col="#BBBBBB") 
curve(((Asym2019.g2)/(1 + exp((xmid2019-x)/scal2019))), lwd=3, lty=1, add=T, col="#4477AA")
curve(((AsymGWH.g2)/(1 + exp((xmidGWH-x)/scalGWH))), lwd=3, lty=1, add=T, col="#CCBB44") 
curve(((AsymPKH.g2)/(1 + exp((xmidPKH-x)/scalPKH))), lwd=3, lty=1, add=T, col="#EE6677") 
curve(((AsymPKH_2016_sim.g2)/(1 + exp((xmidPKH_2016_sim-x)/scalPKH_2016_sim))), 
      lwd=3, lty=1, add=T, col="#AA3377") 
##
abline(v = xmid2016, col="#66CCEE", lwd=2, lty=6)
abline(v = xmid2017, col="#228833", lwd=2, lty=6)
abline(v = xmid2018, col="#BBBBBB", lwd=2, lty=6)
abline(v = xmid2019, col="#4477AA", lwd=2, lty=6)
abline(v = xmidGWH, col="#CCBB44", lwd=2, lty=6)
abline(v = xmidPKH, col="#EE6677", lwd=2, lty=6)
abline(v = xmidPKH_2016_sim, col="#AA3377", lwd=2, lty=6)
##
#mtext("Days after sowing (DAS)", 1, line = 2.5)
panel.first = abline(h = seq(5,25,by=5),lty=2, col="grey", v = seq(0,140, by=20))
##
# legend(x = "topleft",          # Position
#        legend = c("2016", "2017","2018","2019","GH","PS avg","PS 2016 sim"),  # Legend texts
#        lty = c(1),           # Line types
#        col = c("#66CCEE", "#228833","#BBBBBB","#4477AA","#CCBB44","#EE6677","#AA3377"),           # Line colors
#        lwd = 2, bty = "n", cex = 1)                 # Line width
# ###
plot(Cultivation_PKH_2016_sim$time, Cultivation_PKH_2016_sim$PH, ylim=c(0,25), 
     xlim=c(0,140),xlab="",ylab="",xaxt="n",yaxt="n", type="n", bty="n")
legend(x = "topleft",          # Position
       legend = c("field 2016", "field 2017","field 2018","field 2019","glasshouse","PhenoSphere avg","PhenoSphere 2016 sim"),  # Legend texts
       lty = c(1),           # Line types
       col = c("#66CCEE", "#228833","#BBBBBB","#4477AA","#CCBB44","#EE6677","#AA3377"),           # Line colors
       lwd = 3, bty = "n", cex = 1.5) ###
# 3.  P148 All Cultivation Curves
plot(Cultivation_PKH_2016_sim$time, Cultivation_PKH_2016_sim$PH, xlab="", ylab="Number of leaves", ylim=c(0,25), 
     xlim=c(0,140),main="Growth Stage P148 All Cultivations", type="n", cex.lab=1.2, cex.axis=1.2)
curve(((Asym2016.g3)/(1 + exp((xmid2016-x)/scal2016))), lwd=3, lty=1, add=T, col="#66CCEE") 
curve(((Asym2017.g3)/(1 + exp((xmid2017-x)/scal2017))), lwd=3, lty=1, add=T, col="#228833") 
curve(((Asym2018.g3)/(1 + exp((xmid2018-x)/scal2018))), lwd=3, lty=1, add=T, col="#BBBBBB") 
curve(((Asym2019.g3)/(1 + exp((xmid2019-x)/scal2019))), lwd=3, lty=1, add=T, col="#4477AA")
curve(((AsymGWH.g3)/(1 + exp((xmidGWH-x)/scalGWH))), lwd=3, lty=1, add=T, col="#CCBB44") 
curve(((AsymPKH.g3)/(1 + exp((xmidPKH-x)/scalPKH))), lwd=3, lty=1, add=T, col="#EE6677") 
curve(((AsymPKH_2016_sim.g3)/(1 + exp((xmidPKH_2016_sim-x)/scalPKH_2016_sim))), 
      lwd=3, lty=1, add=T, col="#AA3377") 
##
abline(v = xmid2016, col="#66CCEE", lwd=2, lty=6)
abline(v = xmid2017, col="#228833", lwd=2, lty=6)
abline(v = xmid2018, col="#BBBBBB", lwd=2, lty=6)
abline(v = xmid2019, col="#4477AA", lwd=2, lty=6)
abline(v = xmidGWH, col="#CCBB44", lwd=2, lty=6)
abline(v = xmidPKH, col="#EE6677", lwd=2, lty=6)
abline(v = xmidPKH_2016_sim, col="#AA3377", lwd=2, lty=6)
##
#mtext("Days after sowing (DAS)", 1, line = 2.5)
panel.first = abline(h = seq(5,25,by=5),lty=2, col="grey", v = seq(0,140, by=20))
##
# legend(x = "topleft",          # Position
#        legend = c("2016", "2017","2018","2019","GH","PS avg","PS 2016 sim"),  # Legend texts
#        lty = c(1),           # Line types
#        col = c("#66CCEE", "#228833","#BBBBBB","#4477AA","#CCBB44","#EE6677","#AA3377"),           # Line colors
#        lwd = 2, bty = "n", cex = 1)                 # Line width
###
###
# 4.  PHT77 All Cultivation Curves
plot(Cultivation_PKH_2016_sim$time, Cultivation_PKH_2016_sim$PH, xlab="", ylab="Number of leaves", ylim=c(0,25), 
     xlim=c(0,140),main="Growth Stage PHT77 All Cultivations", type="n", cex.lab=1.2, cex.axis=1.2)
curve(((Asym2016.g4)/(1 + exp((xmid2016-x)/scal2016))), lwd=3, lty=1, add=T, col="#66CCEE") 
curve(((Asym2017.g4)/(1 + exp((xmid2017-x)/scal2017))), lwd=3, lty=1, add=T, col="#228833") 
curve(((Asym2018.g4)/(1 + exp((xmid2018-x)/scal2018))), lwd=3, lty=1, add=T, col="#BBBBBB") 
curve(((Asym2019.g4)/(1 + exp((xmid2019-x)/scal2019))), lwd=3, lty=1, add=T, col="#4477AA")
curve(((AsymGWH.g4)/(1 + exp((xmidGWH-x)/scalGWH))), lwd=3, lty=1, add=T, col="#CCBB44") 
curve(((AsymPKH.g4)/(1 + exp((xmidPKH-x)/scalPKH))), lwd=3, lty=1, add=T, col="#EE6677") 
curve(((AsymPKH_2016_sim.g4)/(1 + exp((xmidPKH_2016_sim-x)/scalPKH_2016_sim))), 
      lwd=3, lty=1, add=T, col="#AA3377") 
##
abline(v = xmid2016, col="#66CCEE", lwd=2, lty=6)
abline(v = xmid2017, col="#228833", lwd=2, lty=6)
abline(v = xmid2018, col="#BBBBBB", lwd=2, lty=6)
abline(v = xmid2019, col="#4477AA", lwd=2, lty=6)
abline(v = xmidGWH, col="#CCBB44", lwd=2, lty=6)
abline(v = xmidPKH, col="#EE6677", lwd=2, lty=6)
abline(v = xmidPKH_2016_sim, col="#AA3377", lwd=2, lty=6)
##
#mtext("Days after sowing (DAS)", 1, line = 2.5)
panel.first = abline(h = seq(5,25,by=5),lty=2, col="grey", v = seq(0,140, by=20))
##
# legend(x = "topleft",          # Position
#        legend = c("2016", "2017","2018","2019","GH","PS avg","PS 2016 sim"),  # Legend texts
#        lty = c(1),           # Line types
#        col = c("#66CCEE", "#228833","#BBBBBB","#4477AA","#CCBB44","#EE6677","#AA3377"),           # Line colors
#        lwd = 2, bty = "n", cex = 1)                 # Line width
###
###
# 5.  S052 All Cultivation Curves
plot(Cultivation_PKH_2016_sim$time, Cultivation_PKH_2016_sim$PH, xlab="", ylab="Number of leaves", ylim=c(0,25), 
     xlim=c(0,140),main="Growth Stage S052 All Cultivations", type="n", cex.lab=1.2, cex.axis=1.2)
curve(((Asym2016.g5)/(1 + exp((xmid2016-x)/scal2016))), lwd=3, lty=1, add=T, col="#66CCEE") 
curve(((Asym2017.g5)/(1 + exp((xmid2017-x)/scal2017))), lwd=3, lty=1, add=T, col="#228833") 
curve(((Asym2018.g5)/(1 + exp((xmid2018-x)/scal2018))), lwd=3, lty=1, add=T, col="#BBBBBB") 
curve(((Asym2019.g5)/(1 + exp((xmid2019-x)/scal2019))), lwd=3, lty=1, add=T, col="#4477AA")
curve(((AsymGWH.g5)/(1 + exp((xmidGWH-x)/scalGWH))), lwd=3, lty=1, add=T, col="#CCBB44") 
curve(((AsymPKH.g5)/(1 + exp((xmidPKH-x)/scalPKH))), lwd=3, lty=1, add=T, col="#EE6677") 
curve(((AsymPKH_2016_sim.g5)/(1 + exp((xmidPKH_2016_sim-x)/scalPKH_2016_sim))), 
      lwd=3, lty=1, add=T, col="#AA3377") 
##
abline(v = xmid2016, col="#66CCEE", lwd=2, lty=6)
abline(v = xmid2017, col="#228833", lwd=2, lty=6)
abline(v = xmid2018, col="#BBBBBB", lwd=2, lty=6)
abline(v = xmid2019, col="#4477AA", lwd=2, lty=6)
abline(v = xmidGWH, col="#CCBB44", lwd=2, lty=6)
abline(v = xmidPKH, col="#EE6677", lwd=2, lty=6)
abline(v = xmidPKH_2016_sim, col="#AA3377", lwd=2, lty=6)
##
#mtext("Days after sowing (DAS)", 1, line = 2.5)
panel.first = abline(h = seq(5,25,by=5),lty=2, col="grey", v = seq(0,140, by=20))
##
# legend(x = "topleft",          # Position
#        legend = c("2016", "2017","2018","2019","GH","PS avg","PS 2016 sim"),  # Legend texts
#        lty = c(1),           # Line types
#        col = c("#66CCEE", "#228833","#BBBBBB","#4477AA","#CCBB44","#EE6677","#AA3377"),           # Line colors
#        lwd = 2, bty = "n", cex = 1)                 # Line width
###
###
# 6.  ZEA 132 All Cultivation Curves
plot(Cultivation_PKH_2016_sim$time, Cultivation_PKH_2016_sim$PH, xlab="", ylab="Number of leaves", ylim=c(0,25), 
     xlim=c(0,140),main="Growth Stage ZEA 132 All Cultivations", type="n", cex.lab=1.2, cex.axis=1.2)
curve(((Asym2016.g6)/(1 + exp((xmid2016-x)/scal2016))), lwd=3, lty=1, add=T, col="#66CCEE") 
curve(((Asym2017.g6)/(1 + exp((xmid2017-x)/scal2017))), lwd=3, lty=1, add=T, col="#228833") 
curve(((Asym2018.g6)/(1 + exp((xmid2018-x)/scal2018))), lwd=3, lty=1, add=T, col="#BBBBBB") 
curve(((Asym2019.g6)/(1 + exp((xmid2019-x)/scal2019))), lwd=3, lty=1, add=T, col="#4477AA")
curve(((AsymGWH.g6)/(1 + exp((xmidGWH-x)/scalGWH))), lwd=3, lty=1, add=T, col="#CCBB44") 
curve(((AsymPKH.g6)/(1 + exp((xmidPKH-x)/scalPKH))), lwd=3, lty=1, add=T, col="#EE6677") 
curve(((AsymPKH_2016_sim.g6)/(1 + exp((xmidPKH_2016_sim-x)/scalPKH_2016_sim))), 
      lwd=3, lty=1, add=T, col="#AA3377") 
##
abline(v = xmid2016, col="#66CCEE", lwd=2, lty=6)
abline(v = xmid2017, col="#228833", lwd=2, lty=6)
abline(v = xmid2018, col="#BBBBBB", lwd=2, lty=6)
abline(v = xmid2019, col="#4477AA", lwd=2, lty=6)
abline(v = xmidGWH, col="#CCBB44", lwd=2, lty=6)
abline(v = xmidPKH, col="#EE6677", lwd=2, lty=6)
abline(v = xmidPKH_2016_sim, col="#AA3377", lwd=2, lty=6)
##
#mtext("Days after sowing (DAS)", 1, line = 2.5)
panel.first = abline(h = seq(5,25,by=5),lty=2, col="grey", v = seq(0,140, by=20))
##
# legend(x = "topleft",          # Position
#        legend = c("2016", "2017","2018","2019","GH","PS avg","PS 2016 sim"),  # Legend texts
#        lty = c(1),           # Line types
#        col = c("#66CCEE", "#228833","#BBBBBB","#4477AA","#CCBB44","#EE6677","#AA3377"),           # Line colors
#        lwd = 2, bty = "n", cex = 1)                 # Line width
###
###
# 7.  ZEA 324 All Cultivation Curves
plot(Cultivation_PKH_2016_sim$time, Cultivation_PKH_2016_sim$PH, xlab="", ylab="Number of leaves", ylim=c(0,25), 
     xlim=c(0,140),main="Growth Stage ZEA 324 All Cultivations", type="n", cex.lab=1.2, cex.axis=1.2)
curve(((Asym2016.g7)/(1 + exp((xmid2016-x)/scal2016))), lwd=3, lty=1, add=T, col="#66CCEE") 
curve(((Asym2017.g7)/(1 + exp((xmid2017-x)/scal2017))), lwd=3, lty=1, add=T, col="#228833") 
curve(((Asym2018.g7)/(1 + exp((xmid2018-x)/scal2018))), lwd=3, lty=1, add=T, col="#BBBBBB") 
curve(((Asym2019.g7)/(1 + exp((xmid2019-x)/scal2019))), lwd=3, lty=1, add=T, col="#4477AA")
curve(((AsymGWH.g7)/(1 + exp((xmidGWH-x)/scalGWH))), lwd=3, lty=1, add=T, col="#CCBB44") 
curve(((AsymPKH.g7)/(1 + exp((xmidPKH-x)/scalPKH))), lwd=3, lty=1, add=T, col="#EE6677") 
curve(((AsymPKH_2016_sim.g7)/(1 + exp((xmidPKH_2016_sim-x)/scalPKH_2016_sim))), 
      lwd=3, lty=1, add=T, col="#AA3377") 
##
abline(v = xmid2016, col="#66CCEE", lwd=2, lty=6)
abline(v = xmid2017, col="#228833", lwd=2, lty=6)
abline(v = xmid2018, col="#BBBBBB", lwd=2, lty=6)
abline(v = xmid2019, col="#4477AA", lwd=2, lty=6)
abline(v = xmidGWH, col="#CCBB44", lwd=2, lty=6)
abline(v = xmidPKH, col="#EE6677", lwd=2, lty=6)
abline(v = xmidPKH_2016_sim, col="#AA3377", lwd=2, lty=6)
##
#mtext("Days after sowing (DAS)", 1, line = 2.5)
panel.first = abline(h = seq(5,25,by=5),lty=2, col="grey", v = seq(0,140, by=20))
##
# legend(x = "topleft",          # Position
#        legend = c("2016", "2017","2018","2019","GH","PS avg","PS 2016 sim"),  # Legend texts
#        lty = c(1),           # Line types
#        col = c("#66CCEE", "#228833","#BBBBBB","#4477AA","#CCBB44","#EE6677","#AA3377"),           # Line colors
#        lwd = 2, bty = "n", cex = 1)                 # Line width
###
###
# 8.  ZEA 332 All Cultivation Curves
plot(Cultivation_PKH_2016_sim$time, Cultivation_PKH_2016_sim$PH, xlab="", ylab="Number of leaves", ylim=c(0,25), 
     xlim=c(0,140),main="Growth Stage ZEA 332 All Cultivations", type="n", cex.lab=1.2, cex.axis=1.2)
curve(((Asym2016.g8)/(1 + exp((xmid2016-x)/scal2016))), lwd=3, lty=1, add=T, col="#66CCEE") 
curve(((Asym2017.g8)/(1 + exp((xmid2017-x)/scal2017))), lwd=3, lty=1, add=T, col="#228833") 
curve(((Asym2018.g8)/(1 + exp((xmid2018-x)/scal2018))), lwd=3, lty=1, add=T, col="#BBBBBB") 
curve(((Asym2019.g8)/(1 + exp((xmid2019-x)/scal2019))), lwd=3, lty=1, add=T, col="#4477AA")
curve(((AsymGWH.g8)/(1 + exp((xmidGWH-x)/scalGWH))), lwd=3, lty=1, add=T, col="#CCBB44") 
curve(((AsymPKH.g8)/(1 + exp((xmidPKH-x)/scalPKH))), lwd=3, lty=1, add=T, col="#EE6677") 
curve(((AsymPKH_2016_sim.g8)/(1 + exp((xmidPKH_2016_sim-x)/scalPKH_2016_sim))), 
      lwd=3, lty=1, add=T, col="#AA3377") 
##
abline(v = xmid2016, col="#66CCEE", lwd=2, lty=6)
abline(v = xmid2017, col="#228833", lwd=2, lty=6)
abline(v = xmid2018, col="#BBBBBB", lwd=2, lty=6)
abline(v = xmid2019, col="#4477AA", lwd=2, lty=6)
abline(v = xmidGWH, col="#CCBB44", lwd=2, lty=6)
abline(v = xmidPKH, col="#EE6677", lwd=2, lty=6)
abline(v = xmidPKH_2016_sim, col="#AA3377", lwd=2, lty=6)
##
#mtext("Days after sowing (DAS)", 1, line = 2.5)
panel.first = abline(h = seq(5,25,by=5),lty=2, col="grey", v = seq(0,140, by=20))
##
# legend(x = "topleft",          # Position
#        legend = c("2016", "2017","2018","2019","GH","PS avg","PS 2016 sim"),  # Legend texts
#        lty = c(1),           # Line types
#        col = c("#66CCEE", "#228833","#BBBBBB","#4477AA","#CCBB44","#EE6677","#AA3377"),           # Line colors
#        lwd = 2, bty = "n", cex = 1)                 # Line width
###
###
# 9.  ZEA 3660 All Cultivation Curves
plot(Cultivation_PKH_2016_sim$time, Cultivation_PKH_2016_sim$PH, xlab="", ylab="Number of leaves", ylim=c(0,25), 
     xlim=c(0,140),main="Growth Stage ZEA 3660 All Cultivations", type="n", cex.lab=1.2, cex.axis=1.2)
curve(((Asym2016.g9)/(1 + exp((xmid2016-x)/scal2016))), lwd=3, lty=1, add=T, col="#66CCEE") 
curve(((Asym2017.g9)/(1 + exp((xmid2017-x)/scal2017))), lwd=3, lty=1, add=T, col="#228833") 
curve(((Asym2018.g9)/(1 + exp((xmid2018-x)/scal2018))), lwd=3, lty=1, add=T, col="#BBBBBB") 
curve(((Asym2019.g9)/(1 + exp((xmid2019-x)/scal2019))), lwd=3, lty=1, add=T, col="#4477AA")
curve(((AsymGWH.g9)/(1 + exp((xmidGWH-x)/scalGWH))), lwd=3, lty=1, add=T, col="#CCBB44") 
curve(((AsymPKH.g9)/(1 + exp((xmidPKH-x)/scalPKH))), lwd=3, lty=1, add=T, col="#EE6677") 
curve(((AsymPKH_2016_sim.g9)/(1 + exp((xmidPKH_2016_sim-x)/scalPKH_2016_sim))), 
      lwd=3, lty=1, add=T, col="#AA3377") 
##
abline(v = xmid2016, col="#66CCEE", lwd=2, lty=6)
abline(v = xmid2017, col="#228833", lwd=2, lty=6)
abline(v = xmid2018, col="#BBBBBB", lwd=2, lty=6)
abline(v = xmid2019, col="#4477AA", lwd=2, lty=6)
abline(v = xmidGWH, col="#CCBB44", lwd=2, lty=6)
abline(v = xmidPKH, col="#EE6677", lwd=2, lty=6)
abline(v = xmidPKH_2016_sim, col="#AA3377", lwd=2, lty=6)
##
mtext("Days after sowing (DAS)", 1, line = 2.5)
panel.first = abline(h = seq(5,25,by=5),lty=2, col="grey", v = seq(0,140, by=20))
##
# legend(x = "topleft",          # Position
#        legend = c("2016", "2017","2018","2019","GH","PS avg","PS 2016 sim"),  # Legend texts
#        lty = c(1),           # Line types
#        col = c("#66CCEE", "#228833","#BBBBBB","#4477AA","#CCBB44","#EE6677","#AA3377"),           # Line colors
#        lwd = 2, bty = "n", cex = 1)                 # Line width
###
###
# 10.  ZEA 399 All Cultivation Curves
plot(Cultivation_PKH_2016_sim$time, Cultivation_PKH_2016_sim$PH, xlab="", ylab="Number of leaves", ylim=c(0,25), 
     xlim=c(0,140),main="Growth Stage ZEA 399 All Cultivations", type="n", cex.lab=1.2, cex.axis=1.2)
curve(((Asym2016.g10)/(1 + exp((xmid2016-x)/scal2016))), lwd=3, lty=1, add=T, col="#66CCEE") 
curve(((Asym2017.g10)/(1 + exp((xmid2017-x)/scal2017))), lwd=3, lty=1, add=T, col="#228833") 
curve(((Asym2018.g10)/(1 + exp((xmid2018-x)/scal2018))), lwd=3, lty=1, add=T, col="#BBBBBB") 
curve(((Asym2019.g10)/(1 + exp((xmid2019-x)/scal2019))), lwd=3, lty=1, add=T, col="#4477AA")
curve(((AsymGWH.g10)/(1 + exp((xmidGWH-x)/scalGWH))), lwd=3, lty=1, add=T, col="#CCBB44") 
curve(((AsymPKH.g10)/(1 + exp((xmidPKH-x)/scalPKH))), lwd=3, lty=1, add=T, col="#EE6677") 
curve(((AsymPKH_2016_sim.g10)/(1 + exp((xmidPKH_2016_sim-x)/scalPKH_2016_sim))), 
      lwd=3, lty=1, add=T, col="#AA3377") 
##
abline(v = xmid2016, col="#66CCEE", lwd=2, lty=6)
abline(v = xmid2017, col="#228833", lwd=2, lty=6)
abline(v = xmid2018, col="#BBBBBB", lwd=2, lty=6)
abline(v = xmid2019, col="#4477AA", lwd=2, lty=6)
abline(v = xmidGWH, col="#CCBB44", lwd=2, lty=6)
abline(v = xmidPKH, col="#EE6677", lwd=2, lty=6)
abline(v = xmidPKH_2016_sim, col="#AA3377", lwd=2, lty=6)
##
mtext("Days after sowing (DAS)", 1, line = 2.5)
panel.first = abline(h = seq(5,25,by=5),lty=2, col="grey", v = seq(0,140, by=20))
##
# legend(x = "topleft",          # Position
#        legend = c("2016", "2017","2018","2019","GH","PS avg","PS 2016 sim"),  # Legend texts
#        lty = c(1),           # Line types
#        col = c("#66CCEE", "#228833","#BBBBBB","#4477AA","#CCBB44","#EE6677","#AA3377"),           # Line colors
#        lwd = 2, bty = "n", cex = 1)                 # Line width
###
###
# 11.  ZEA 851 All Cultivation Curves
plot(Cultivation_PKH_2016_sim$time, Cultivation_PKH_2016_sim$PH, xlab="", ylab="Number of leaves", ylim=c(0,25), 
     xlim=c(0,140),main="Growth Stage ZEA 851 All Cultivations", type="n", cex.lab=1.2, cex.axis=1.2)
curve(((Asym2016.g11)/(1 + exp((xmid2016-x)/scal2016))), lwd=3, lty=1, add=T, col="#66CCEE") 
curve(((Asym2017.g11)/(1 + exp((xmid2017-x)/scal2017))), lwd=3, lty=1, add=T, col="#228833") 
curve(((Asym2018.g11)/(1 + exp((xmid2018-x)/scal2018))), lwd=3, lty=1, add=T, col="#BBBBBB") 
curve(((Asym2019.g11)/(1 + exp((xmid2019-x)/scal2019))), lwd=3, lty=1, add=T, col="#4477AA")
curve(((AsymGWH.g11)/(1 + exp((xmidGWH-x)/scalGWH))), lwd=3, lty=1, add=T, col="#CCBB44") 
curve(((AsymPKH.g11)/(1 + exp((xmidPKH-x)/scalPKH))), lwd=3, lty=1, add=T, col="#EE6677") 
curve(((AsymPKH_2016_sim.g11)/(1 + exp((xmidPKH_2016_sim-x)/scalPKH_2016_sim))), 
      lwd=3, lty=1, add=T, col="#AA3377") 
##
abline(v = xmid2016, col="#66CCEE", lwd=2, lty=6)
abline(v = xmid2017, col="#228833", lwd=2, lty=6)
abline(v = xmid2018, col="#BBBBBB", lwd=2, lty=6)
abline(v = xmid2019, col="#4477AA", lwd=2, lty=6)
abline(v = xmidGWH, col="#CCBB44", lwd=2, lty=6)
abline(v = xmidPKH, col="#EE6677", lwd=2, lty=6)
abline(v = xmidPKH_2016_sim, col="#AA3377", lwd=2, lty=6)
##
mtext("Days after sowing (DAS)", 1, line = 2.5)
panel.first = abline(h = seq(5,25,by=5),lty=2, col="grey", v = seq(0,140, by=20))
##
# legend(x = "topleft",          # Position
#        legend = c("2016", "2017","2018","2019","GH","PS avg","PS 2016 sim"),  # Legend texts
#        lty = c(1),           # Line types
#        col = c("#66CCEE", "#228833","#BBBBBB","#4477AA","#CCBB44","#EE6677","#AA3377"),           # Line colors
#        lwd = 2, bty = "n", cex = 1)                 # Line width
###
# 12.  2016 2016 sim All Genotype Curves


#
dev.off()
