# Supplementary material for: Natural plant growth and development achieved in the IPK PhenoSphere by dynamic environment simulation
Source: Nat Commun. 2023 Sep 18;14:5783. doi: 10.1038/s41467-023-41332-4 (PMC10507097; doi:10.1038/s41467-023-41332-4)
Supplement: Supplementary file 5 — Supplementary Code 1 [file 41467_2023_41332_MOESM5_ESM.zip › Supplementary_Code_1/nonlinearmodels/PH_Repeatability_approx.R]

# load files from folder "nonlinearmodels/raw/raw2", containing the raw phenotypic values with the sowing date as 0 values
##
## set wd as  working directory file path
################################################################################
##### 
##### Load data

library(data.table)
##
library(lme4)

library(MuMIn)
##
pheno <- list.files(paste(wd,"/nonlinearmodels/raw/raw2", sep = ""), pattern = "*.csv")  # adapt to your file path
##
pheno_files = lapply(paste("wd/nonlinearmodels/raw/raw2/",   # adapt to your file path
                           pheno, sep=""), read.csv ) # read csv's into list
names(pheno_files) <- c("GWH","PKH_2016_sim","PKH","2016","2017", "2018", "2019") # internally PhenoSphere was called PKH
##
geno_select <- as.vector(unique(pheno_files[["PKH_2016_sim"]]$Genotype))


colnames(pheno_files[["2016"]])
data_2016 <- pheno_files[["2016"]][pheno_files[["2016"]]$Genotype %in% geno_select, c("Date","Genotype",
                                                                                      "Replicate",
                                                                                      "Silkingtime", 
                                                                                      "Plant_Height",
                                                                                      "V_Stage",
                                                                                      "Growth_Stage")]
colnames(data_2016) <- c("Date","Genotype",
                         "Replicate",
                         "Silkingtime", 
                         "Plant_Height",
                         "V_Stage",
                         "Growth_Stage")
colnames(pheno_files[["2017"]])
data_2017 <- pheno_files[["2017"]][pheno_files[["2017"]]$Genotype %in% geno_select, c("Date","Genotype",
                                                                                      "Replicate",
                                                                                      "Silkingtime", 
                                                                                      "Plant_Height",
                                                                                      "V_Stage",
                                                                                      "Growth_Stage")]
colnames(data_2017) <- c("Date","Genotype",
                         "Replicate",
                         "Silkingtime", 
                         "Plant_Height",
                         "V_Stage",
                         "Growth_Stage")
colnames(pheno_files[["2018"]])
data_2018 <- pheno_files[["2018"]][pheno_files[["2018"]]$Genotype %in% geno_select, c("Date","Genotype",
                                                                                      "Replicate",
                                                                                      "Silkingtime", 
                                                                                      "Plant_Height",
                                                                                      "V_Stage",
                                                                                      "Growth_Stage")]
colnames(data_2018) <- c("Date","Genotype",
                         "Replicate",
                         "Silkingtime", 
                         "Plant_Height",
                         "V_Stage",
                         "Growth_Stage")
colnames(pheno_files[["2019"]])
data_2019 <- pheno_files[["2019"]][pheno_files[["2019"]]$Genotype %in% geno_select, c("Date","Genotype",
                                                                                      "Replicate",
                                                                                      "Silkingtime", 
                                                                                      "Plant_Height",
                                                                                      "V_Stage",
                                                                                      "Growth_Stage")]
colnames(data_2019) <- c("Date","Genotype",
                         "Replicate",
                         "Silkingtime", 
                         "Plant_Height",
                         "V_Stage",
                         "Growth_Stage")
colnames(pheno_files[["GWH"]])
data_GWH <- pheno_files[["GWH"]][pheno_files[["GWH"]]$Genotype %in% geno_select, c("Date","Genotype",
                                                                                      "Replicate",
                                                                                      "Silkingtime", 
                                                                                      "Plant_Height",
                                                                                      "V_Stage",
                                                                                      "Growth.Stage")]
colnames(data_GWH) <- c("Date","Genotype",
                         "Replicate",
                         "Silkingtime", 
                         "Plant_Height",
                         "V_Stage",
                         "Growth_Stage")
colnames(pheno_files[["PKH"]])
data_PKH <- pheno_files[["PKH"]][pheno_files[["PKH"]]$Genotype %in% geno_select, c("Date","Genotype",
                                                                                   "Replicate",
                                                                                   "Silkingtime", 
                                                                                   "Plant_Height",
                                                                                   "V_Stage",
                                                                                   "Growth.Stage")]
colnames(data_PKH) <- c("Date","Genotype",
                         "Replicate",
                         "Silkingtime", 
                         "Plant_Height",
                         "V_Stage",
                         "Growth_Stage")
colnames(pheno_files[["PKH_2016_sim"]])
data_PKH_2016_sim <- pheno_files[["PKH_2016_sim"]][pheno_files[["PKH_2016_sim"]]$Genotype %in% geno_select, c("Date","Genotype",
                                                                                   "Replicate",
                                                                                   "Silkingtime", 
                                                                                   "Plant_Height",
                                                                                   "V_Stage",
                                                                                   "Growth.Stage")]
colnames(data_PKH_2016_sim) <- c("Date","Genotype",
                         "Replicate",
                         "Silkingtime", 
                         "Plant_Height",
                         "V_Stage",
                         "Growth_Stage")


pheno_files_rename <- list(data_2016,data_2017,data_2018,data_2019,data_GWH,data_PKH,data_PKH_2016_sim)
names(pheno_files_rename) <- c("2016","2017", "2018", "2019","GWH","PKH","PKH_2016_sim")
pheno_files <- pheno_files_rename
##
output_height <- data.frame()
for (i in names(pheno_files)) {
  call_pheno <- pheno_files[[i]][pheno_files[[i]]$Genotype %in% geno_select,c("Date","Genotype","Replicate",
                                                                              "Silkingtime", 
                                                                              "Plant_Height",
                                                                              "V_Stage",
                                                                              "Growth_Stage")]
  call_pheno$Year <- rep(i, nrow(call_pheno))
  
  call_pheno["Silkingtime"][call_pheno["Silkingtime"] == "Tassel"] <- "1"
  call_pheno["Silkingtime"][call_pheno["Silkingtime"] == "Tassel "] <- "1"
  call_pheno["Silkingtime"][call_pheno["Silkingtime"] == "tassel"] <- "1"
  call_pheno$Silkingtime[is.na(call_pheno$Silkingtime)] <- 0
  call_pheno$Silkingtime <- as.numeric(call_pheno$Silkingtime)
  output_height <- rbind(output_height,call_pheno)
}
#
table(output_height$Silkingtime)

#####  Add new Sowing Date as 0 time point
Zero_2016 <- "4/27/2016"
Zero_2017 <- "4/28/2017"
Zero_2018 <- "4/20/2018"
Zero_2019 <- "4/25/2019"
Zero_GWH  <- "10/15/2018"
Zero_PKH  <- "10/15/2018"
Zero_PKH_2016_sim <- "12/9/2019"

##############################################################

#

outputfile <- data.frame()
for(i in unique(output_height$Year)){
  Pseudo_sub <- output_height[output_height$Year %in% i,]
  outputfile_date <- vector()
  for (l in c(1:length(unique(Pseudo_sub$Date)))) {
    if (l < length(unique(Pseudo_sub$Date))) {
      out_date <- difftime(as.Date(unique(Pseudo_sub$Date)[l+1], format = "%m/%d/%Y"  ), # "%m/%d/%Y"   #"%Y-%m-%d"
                           as.Date(unique(Pseudo_sub$Date)[l], format = "%m/%d/%Y" ))
      outputfile_date <- c(outputfile_date, out_date)
    } else {
      
    } 
    
  }
  Pseudo_sub$runningDate <- rep(c(1,cumsum(outputfile_date)), each=nrow(Pseudo_sub)/length(unique(Pseudo_sub$Date)))
  outputfile <- rbind(outputfile,Pseudo_sub)
}
unique(outputfile$runningDate)
#

#
outputfile <- na.omit(outputfile)
#
write.csv(outputfile,"outputfile.csv", row.names = F)
outputfile <- read.csv("outputfile.csv", header = T)
outputfile$runningDate <- as.numeric(outputfile$runningDate)
#

#
#####  Add new Sowing Date as 0 time point
nout <- na.omit(outputfile)


nout$Date <- as.factor(nout$Date)
nout$Genotype <- as.factor(nout$Genotype)
nout$Replicate <- as.factor(nout$Replicate)
nout$Year <- as.factor(nout$Year)
nout$runningDate <- as.factor((nout$runningDate))
#
nout$Plant_Height <- as.numeric(nout$Plant_Height)
nout$V_Stage <- as.numeric(nout$V_Stage)
nout$Growth_Stage <- as.numeric(nout$Growth_Stage)
nout$Yeartime <- as.factor(paste(nout$runningDate,"_",nout$Year, sep = ""))
nout$Yeartime <- factor(nout$Yeartime, levels= c(unique(nout$Yeartime)))


nout1 <- nout[!nout$Plant_Height == 0,]
###
###  PLANT Height model 
###


model.1.x <- lme4::lmer((sqrt(Plant_Height)) ~ Year + Yeartime + (1|Genotype) +
                          (1|Genotype:Yeartime) + (1|Genotype:Year),
                        data = nout1, REML = T) # the one model


library(equatiomatic)
extract_eq(model.1.x, mean_separate = F)

summary(model.1.x)


plot((model.1.x))
qqnorm(resid(model.1.x))
qqline(resid(model.1.x))
r2 <- r.squaredGLMM(model.1.x)
(r2m <- r2[1])
(r2c <- r2[2])
hist(resid(model.1.x))

##
BLUP <- ranef(model.1.x)

vc.geno       <- as.numeric(VarCorr(model.1.x))[[3]]
vc.date.geno  <- as.numeric(VarCorr(model.1.x))[[1]]
vc.year.geno  <- as.numeric(VarCorr(model.1.x))[[2]]

vc.error      <- attr(VarCorr(model.1.x), "sc")^2
#
repeatability_un <- vc.geno/(vc.geno + vc.date.geno + vc.year.geno + vc.error)
repeatability_un

(repeatability <- vc.geno/(vc.geno + vc.error)) # repeatability reported
