# Supplementary material for: Natural plant growth and development achieved in the IPK PhenoSphere by dynamic environment simulation
Source: Nat Commun. 2023 Sep 18;14:5783. doi: 10.1038/s41467-023-41332-4 (PMC10507097; doi:10.1038/s41467-023-41332-4)
Supplement: Supplementary file 5 — Supplementary Code 1 [file 41467_2023_41332_MOESM5_ESM.zip › Supplementary_Code_1/nonlinearmodels/raw/Boniturliste_PKH_2016_sim_combined.csv]

Date	Genotype	Replicate	Position	Reihe	Spalte	Gang	Plant_Height	Silkingtime	V_Stage	Growth.Stage	V_Stage_Ear	Ear_Height	G_V
12/19/2019	ZEA 132	1	1	1	1	Gang 1 outer	10	NA	1	3.5			3.5
12/19/2019	ZEA 132	1	2	1	1	Gang 1 outer	14	NA	1	3.8			3.8
12/19/2019	ZEA 399	1	1	1	2	Gang 1 outer	20	NA	2	4			2
12/19/2019	ZEA 399	1	2	1	2	Gang 1 outer	19.5	NA	2	3.8			1.9
12/19/2019	ZEA 851	2	1	1	3	Gang 1 outer	20	NA	2	4.2			2.1
12/19/2019	ZEA 851	2	2	1	3	Gang 1 outer	18.5	NA	2	4.2			2.1
12/19/2019	ZEA 3660	2	1	1	4	Gang 1 outer	25	NA	2	3.8			1.9
12/19/2019	ZEA 3660	2	2	1	4	Gang 1 outer	24	NA	2	4			2
12/19/2019	ZEA 3660	2	3	1	4	Gang 1 outer	17.5	NA	2	4.2			2.1
12/19/2019	ZEA 132	3	1	1	5	Gang 1 outer	9.5	NA	1	3.5			3.5
12/19/2019	ZEA 132	3	2	1	5	Gang 1 outer	10	NA	1	3.8			3.8
12/19/2019	S052	3	1	1	6	Gang 1 outer	10	NA	2	4.2			2.1
12/19/2019	S052	3	2	1	6	Gang 1 outer	13	NA	2	4.5			2.25
12/19/2019	S052	3	3	1	6	Gang 1 outer	11.5	NA	2	4.2			2.1
12/19/2019	ZEA 3660	4	1	1	7	Gang 1 outer	17	NA	2	4.2			2.1
12/19/2019	ZEA 3660	4	2	1	7	Gang 1 outer	29	NA	2	4.2			2.1
12/19/2019	ZEA 3660	4	3	1	7	Gang 1 outer	23	NA	2	4.2			2.1
12/19/2019	ZEA 324	4	1	1	8	Gang 1 outer	5.5	NA	1	2.8			2.8
12/19/2019	ZEA 324	4	2	1	8	Gang 1 outer	5	NA	1	2.8			2.8
12/19/2019	ZEA 324	5	1	1	9	Gang 1 outer	4.5	NA	1	2.2			2.2
12/19/2019	ZEA 324	5	2	1	9	Gang 1 outer	4.5	NA	1	2			2
12/19/2019	ZEA 324	5	3	1	9	Gang 1 outer	4.5	NA	1	2.5			2.5
12/19/2019	ZEA 332	5	1	1	10	Gang 1 outer	17.5	NA	2	4.2			2.1
12/19/2019	ZEA 332	5	2	1	10	Gang 1 outer	18	NA	1	4			4
12/19/2019	PHT77	5	1	1	11	Gang 1 outer	16	NA	2	3.8			1.9
12/19/2019	PHT77	5	2	1	11	Gang 1 outer	17	NA	2	4			2
12/19/2019	ZEA 132	1	3	1	1	Gang 1	11	NA	1	3.8			3.8
12/19/2019	ZEA 132	1	4	1	1	Gang 1	9	NA	1	3.8			3.8
12/19/2019	ZEA 132	1	5	1	1	Gang 1	8.5	NA	1	3.8			3.8
12/19/2019	ZEA 399	1	3	1	2	Gang 1	17.5	NA	2	4			2
12/19/2019	ZEA 399	1	4	1	2	Gang 1	14	NA	2	3.8			1.9
12/19/2019	ZEA 399	1	5	1	2	Gang 1	17.5	NA	2	3.8			1.9
12/19/2019	ZEA 851	2	3	1	3	Gang 1	20	NA	2	4.2			2.1
12/19/2019	ZEA 851	2	4	1	3	Gang 1	17.5	NA	2	4.2			2.1
12/19/2019	ZEA 851	2	5	1	3	Gang 1	14	NA	2	4.2			2.1
12/19/2019	ZEA 3660	2	4	1	4	Gang 1	20	NA	2	4.5			2.25
12/19/2019	ZEA 3660	2	5	1	4	Gang 1	22.5	NA	2	4.5			2.25
12/19/2019	ZEA 132	3	3	1	5	Gang 1	8.5	NA	1	3.8			3.8
12/19/2019	ZEA 132	3	4	1	5	Gang 1	10	NA	2	4			2
12/19/2019	ZEA 132	3	5	1	5	Gang 1	9	NA	1	4			4
12/19/2019	S052	3	4	1	6	Gang 1	13.5	NA	2	4.8			2.4
12/19/2019	S052	3	5	1	6	Gang 1	13	NA	2	4.5			2.25
12/19/2019	ZEA 3660	4	4	1	7	Gang 1	19	NA	2	4.5			2.25
12/19/2019	ZEA 3660	4	5	1	7	Gang 1	20	NA	2	4.5			2.25
12/19/2019	ZEA 324	4	3	1	8	Gang 1	3.5	NA	1	3			3
12/19/2019	ZEA 324	4	4	1	8	Gang 1	2.5	NA	NA	2.8			NA
12/19/2019	ZEA 324	4	5	1	8	Gang 1	2	NA	NA	3			NA
12/19/2019	ZEA 324	5	4	1	9	Gang 1	5	NA	1	2.8			2.8
12/19/2019	ZEA 324	5	5	1	9	Gang 1	8.5	NA	NA	3.2			NA
12/19/2019	ZEA 332	5	3	1	10	Gang 1	18.5	NA	2	4			2
12/19/2019	ZEA 332	5	4	1	10	Gang 1	13.5	NA	2	4.5			2.25
12/19/2019	ZEA 332	5	5	1	10	Gang 1	21	NA	2	4.5			2.25
12/19/2019	PHT77	5	3	1	11	Gang 1	16.5	NA	2	4.2			2.1
12/19/2019	PHT77	5	4	1	11	Gang 1	17.5	NA	2	4.2			2.1
12/19/2019	PHT77	5	5	1	11	Gang 1	16.5	NA	2	4			2
12/19/2019	P148	1	1	2	1	Gang 1	15.5	NA	2	4.2			2.1
12/19/2019	P148	1	2	2	1	Gang 1	17	NA	2	4.2			2.1
12/19/2019	P148	1	3	2	1	Gang 1	19.5	NA	2	4.2			2.1
12/19/2019	PHT77	1	1	2	2	Gang 1	18	NA	2	4.2			2.1
12/19/2019	PHT77	1	2	2	2	Gang 1	20.5	NA	2	4.2			2.1
12/19/2019	PHT77	1	3	2	2	Gang 1	20	NA	2	4			2
12/19/2019	ZEA 399	2	1	2	3	Gang 1	24.5	NA	1	3.8			3.8
12/19/2019	ZEA 399	2	2	2	3	Gang 1	20.5	NA	2	4.5			2.25
12/19/2019	PHT77	2	1	2	4	Gang 1	20	NA	2	4.2			2.1
12/19/2019	PHT77	2	2	2	4	Gang 1	20.5	NA	2	4.2			2.1
12/19/2019	PHT77	2	3	2	4	Gang 1	20	NA	2	4			2
12/19/2019	N22	3	1	2	5	Gang 1	15.5	NA	2	3.8			1.9
12/19/2019	N22	3	2	2	5	Gang 1	16	NA	2	3.8			1.9
12/19/2019	N22	3	3	2	5	Gang 1	16	NA	2	3.8			1.9
12/19/2019	ZEA 399	3	1	2	6	Gang 1	13.5	NA	2	4			2
12/19/2019	ZEA 399	3	2	2	6	Gang 1	17	NA	2	3.8			1.9
12/19/2019	ZEA 399	3	3	2	6	Gang 1	14	NA	2	4			2
12/19/2019	ZEA 132	4	1	2	7	Gang 1	11	NA	2	3.8			1.9
12/19/2019	ZEA 132	4	2	2	7	Gang 1	9	NA	2	3.8			1.9
12/19/2019	ZEA 132	4	3	2	7	Gang 1	10.5	NA	2	4			2
12/19/2019	S052	4	1	2	8	Gang 1	9.5	NA	2	4			2
12/19/2019	S052	4	2	2	8	Gang 1	10	NA	2	4.2			2.1
12/19/2019	B73	4	1	2	9	Gang 1	17	NA	2	3.8			1.9
12/19/2019	B73	4	2	2	9	Gang 1	13	NA	2	3.5			1.75
12/19/2019	ZEA 3660	5	1	2	10	Gang 1	15.5	NA	2	3.8			1.9
12/19/2019	ZEA 3660	5	2	2	10	Gang 1	20.5	NA	2	4			2
12/19/2019	ZEA 3660	5	3	2	10	Gang 1	20	NA	2	3.8			1.9
12/19/2019	ZEA 399	5	1	2	11	Gang 1	16.5	NA	2	3.8			1.9
12/19/2019	ZEA 399	5	2	2	11	Gang 1	14	NA	2	3.8			1.9
12/19/2019	P148	1	4	2	1	Gang 2	18.5	NA	2	4.2			2.1
12/19/2019	P148	1	5	2	1	Gang 2	19	NA	2	4.5			2.25
12/19/2019	PHT77	1	4	2	2	Gang 2	19	NA	2	4.2			2.1
12/19/2019	PHT77	1	5	2	2	Gang 2	17	NA	2	4			2
12/19/2019	ZEA 399	2	3	2	3	Gang 2	14.5	NA	2	3.8			1.9
12/19/2019	ZEA 399	2	4	2	3	Gang 2	21	NA	2	4			2
12/19/2019	ZEA 399	2	5	2	3	Gang 2	14.5	NA	2	3.8			1.9
12/19/2019	PHT77	2	4	2	4	Gang 2	21	NA	2	4.2			2.1
12/19/2019	PHT77	2	5	2	4	Gang 2	20	NA	2	4			2
12/19/2019	N22	3	4	2	5	Gang 2	14.5	NA	2	3.8			1.9
12/19/2019	N22	3	5	2	5	Gang 2	14	NA	2	3.8			1.9
12/19/2019	ZEA 399	3	4	2	6	Gang 2	16.5	NA	2	3.8			1.9
12/19/2019	ZEA 399	3	5	2	6	Gang 2	18	NA	2	4			2
12/19/2019	ZEA 132	4	4	2	7	Gang 2	9	NA	2	4.2			2.1
12/19/2019	ZEA 132	4	5	2	7	Gang 2	9	NA	2	3.8			1.9
12/19/2019	S052	4	3	2	8	Gang 2	14	NA	2	4.5			2.25
12/19/2019	S052	4	4	2	8	Gang 2	18	NA	2	5.2			2.6
12/19/2019	S052	4	5	2	8	Gang 2	15	NA	2	5.2			2.6
12/19/2019	B73	4	3	2	9	Gang 2	16	NA	2	3.8			1.9
12/19/2019	B73	4	4	2	9	Gang 2	17	NA	2	3.8			1.9
12/19/2019	B73	4	5	2	9	Gang 2	14	NA	2	3.8			1.9
12/19/2019	ZEA 3660	5	4	2	10	Gang 2	22	NA	2	4			2
12/19/2019	ZEA 3660	5	5	2	10	Gang 2	26	NA	2	4.2			2.1
12/19/2019	ZEA 399	5	3	2	11	Gang 2	17	NA	2	4.2			2.1
12/19/2019	ZEA 399	5	4	2	11	Gang 2	19	NA	2	4			2
12/19/2019	ZEA 399	5	5	2	11	Gang 2	18	NA	2	4			2
12/19/2019	N22	1	1	3	1	Gang 2	15	NA	2	3.5			1.75
12/19/2019	N22	1	2	3	1	Gang 2	13	NA	1	3.2			3.2
12/19/2019	N22	1	3	3	1	Gang 2	15	NA	1	3.5			3.5
12/19/2019	ZEA 332	1	1	3	2	Gang 2	27	NA	2	4.5			2.25
12/19/2019	ZEA 332	1	2	3	2	Gang 2	22	NA	2	4.2			2.1
12/19/2019	ZEA 332	1	3	3	2	Gang 2	22	NA	2	4.2			2.1
12/19/2019	S052	2	1	3	3	Gang 2	18	NA	2	5.2			2.6
12/19/2019	S052	2	2	3	3	Gang 2	19	NA	3	5.2			1.733333333
12/19/2019	B73	2	1	3	4	Gang 2	15	NA	2	3.8			1.9
12/19/2019	B73	2	2	3	4	Gang 2	18	NA	2	3.8			1.9
12/19/2019	B73	2	3	3	4	Gang 2	18	NA	2	3.8			1.9
12/19/2019	ZEA 851	3	1	3	5	Gang 2	25	NA	2	4.2			2.1
12/19/2019	ZEA 851	3	2	3	5	Gang 2	23	NA	2	4.2			2.1
12/19/2019	ZEA 332	3	1	3	6	Gang 2	20.5	NA	2	4.2			2.1
12/19/2019	ZEA 332	3	2	3	6	Gang 2	23	NA	2	4.2			2.1
12/19/2019	PHT77	3	1	3	7	Gang 2	19	NA	2	4			2
12/19/2019	PHT77	3	2	3	7	Gang 2	19	NA	2	4			2
12/19/2019	PHT77	4	1	3	8	Gang 2	19	NA	2	4.2			2.1
12/19/2019	PHT77	4	2	3	8	Gang 2	20	NA	2	4.2			2.1
12/19/2019	PHT77	4	3	3	8	Gang 2	20	NA	2	4			2
12/19/2019	ZEA 399	4	1	3	9	Gang 2	17	NA	2	3.8			1.9
12/19/2019	ZEA 399	4	2	3	9	Gang 2	15	NA	2	3.8			1.9
12/19/2019	ZEA 851	5	1	3	10	Gang 2	20	NA	2	2.2			1.1
12/19/2019	ZEA 851	5	2	3	10	Gang 2	20.5	NA	2	4			2
12/19/2019	ZEA 132	5	1	3	11	Gang 2	12	NA	2	3.8			1.9
12/19/2019	ZEA 132	5	2	3	11	Gang 2	13	NA	2	3.8			1.9
12/19/2019	N22	1	4	3	1	Gang 3	17	NA	1	3.8			3.8
12/19/2019	N22	1	5	3	1	Gang 3	14.5	NA	2	3.8			1.9
12/19/2019	ZEA 332	1	4	3	2	Gang 3	23.5	NA	2	4.5			2.25
12/19/2019	ZEA 332	1	5	3	2	Gang 3	19.5	NA	2	4.5			2.25
12/19/2019	S052	2	3	3	3	Gang 3	16.5	NA	2	5			2.5
12/19/2019	S052	2	4	3	3	Gang 3	13.5	NA	2	5			2.5
12/19/2019	S052	2	5	3	3	Gang 3	16.5	NA	2	5.2			2.6
12/19/2019	B73	2	4	3	4	Gang 3	18.5	NA	2	4.2			2.1
12/19/2019	B73	2	5	3	4	Gang 3	17.5	NA	2	4.2			2.1
12/19/2019	ZEA 851	3	3	3	5	Gang 3	21.5	NA	2	4.2			2.1
12/19/2019	ZEA 851	3	4	3	5	Gang 3	23	NA	2	4.5			2.25
12/19/2019	ZEA 851	3	5	3	5	Gang 3	18	NA	2	4.2			2.1
12/19/2019	ZEA 332	3	3	3	6	Gang 3	15.5	NA	2	4.5			2.25
12/19/2019	ZEA 332	3	4	3	6	Gang 3	19	NA	2	4.5			2.25
12/19/2019	ZEA 332	3	5	3	6	Gang 3	19.5	NA	2	4.5			2.25
12/19/2019	PHT77	3	3	3	7	Gang 3	17	NA	2	4.5			2.25
12/19/2019	PHT77	3	4	3	7	Gang 3	18	NA	2	4.2			2.1
12/19/2019	PHT77	3	5	3	7	Gang 3	17	NA	2	4.2			2.1
12/19/2019	PHT77	4	4	3	8	Gang 3	18.5	NA	2	4			2
12/19/2019	PHT77	4	5	3	8	Gang 3	18	NA	2	4.2			2.1
12/19/2019	ZEA 399	4	3	3	9	Gang 3	14.5	NA	2	3.8			1.9
12/19/2019	ZEA 399	4	4	3	9	Gang 3	20	NA	2	3.8			1.9
12/19/2019	ZEA 399	4	5	3	9	Gang 3	16	NA	2	4			2
12/19/2019	ZEA 851	5	3	3	10	Gang 3	19.5	NA	2	4.5			2.25
12/19/2019	ZEA 851	5	4	3	10	Gang 3	21.5	NA	2	4.2			2.1
12/19/2019	ZEA 851	5	5	3	10	Gang 3	19.5	NA	2	4.5			2.25
12/19/2019	ZEA 132	5	3	3	11	Gang 3	12.5	NA	1	4			4
12/19/2019	ZEA 132	5	4	3	11	Gang 3	12	NA	1	3.8			3.8
12/19/2019	ZEA 132	5	5	3	11	Gang 3	22	NA	2	3.8			1.9
12/19/2019	S052	1	1	4	1	Gang 3	13.5	NA	2	4.2			2.1
12/19/2019	S052	1	2	4	1	Gang 3	15	NA	2	4.2			2.1
12/19/2019	B73	1	1	4	2	Gang 3	17	NA	2	3.8			1.9
12/19/2019	B73	1	2	4	2	Gang 3	15	NA	2	3.8			1.9
12/19/2019	ZEA 324	2	1	4	3	Gang 3	4	NA	1	3.2			3.2
12/19/2019	ZEA 324	2	2	4	3	Gang 3	4	NA	1	3.2			3.2
12/19/2019	N22	2	1	4	4	Gang 3	15	NA	1	3.8			3.8
12/19/2019	N22	2	2	4	4	Gang 3	13	NA	1	3.8			3.8
12/19/2019	N22	2	3	4	4	Gang 3	14	NA	1	3.5			3.5
12/19/2019	P148	2	1	4	5	Gang 3	14	NA	2	4.5			2.25
12/19/2019	P148	2	2	4	5	Gang 3	17	NA	2	4.5			2.25
12/19/2019	P148	2	3	4	5	Gang 3	13.5	NA	2	4.5			2.25
12/19/2019	ZEA 3660	3	1	4	6	Gang 3	23.5	NA	2	4.2			2.1
12/19/2019	ZEA 3660	3	2	4	6	Gang 3	23.5	NA	2	4.2			2.1
12/19/2019	ZEA 3660	3	3	4	6	Gang 3	22	NA	2	4.2			2.1
12/19/2019	B73	3	1	4	7	Gang 3	11.5	NA	2	3.8			1.9
12/19/2019	B73	3	2	4	7	Gang 3	19	NA	2	3.8			1.9
12/19/2019	B73	3	3	4	7	Gang 3	12.5	NA	2	3.8			1.9
12/19/2019	ZEA 332	4	1	4	8	Gang 3	17.5	NA	2	4.5			2.25
12/19/2019	ZEA 332	4	2	4	8	Gang 3	18.5	NA	2	4.5			2.25
12/19/2019	N22	4	1	4	9	Gang 3	13	NA	1	3.8			3.8
12/19/2019	N22	4	2	4	9	Gang 3	13.5	NA	1	3.8			3.8
12/19/2019	N22	4	3	4	9	Gang 3	13.5	NA	1	3.8			3.8
12/19/2019	P148	5	1	4	10	Gang 3	18	NA	2	4.2			2.1
12/19/2019	P148	5	2	4	10	Gang 3	20	NA	2	4.5			2.25
12/19/2019	B73	5	1	4	11	Gang 3	16.5	NA	2	4.5			2.25
12/19/2019	B73	5	2	4	11	Gang 3	16.5	NA	2	4			2
12/19/2019	S052	1	3	4	1	Gang 4	15	NA	2	4.5			2.25
12/19/2019	S052	1	4	4	1	Gang 4	13.5	NA	2	4.5			2.25
12/19/2019	S052	1	5	4	1	Gang 4	14	NA	2	5			2.5
12/19/2019	B73	1	3	4	2	Gang 4	18.5	NA	2	3.8			1.9
12/19/2019	B73	1	4	4	2	Gang 4	18.5	NA	2	4			2
12/19/2019	B73	1	5	4	2	Gang 4	16.5	NA	2	4			2
12/19/2019	ZEA 324	2	3	4	3	Gang 4	5	NA	1	3.2			3.2
12/19/2019	ZEA 324	2	4	4	3	Gang 4	4.5	NA	1	3.2			3.2
12/19/2019	ZEA 324	2	5	4	3	Gang 4	5	NA	1	3.2			3.2
12/19/2019	N22	2	4	4	4	Gang 4	14	NA	1	3.8			3.8
12/19/2019	N22	2	5	4	4	Gang 4	13.5	NA	2	3.8			1.9
12/19/2019	P148	2	4	4	5	Gang 4	14.5	NA	2	4.5			2.25
12/19/2019	P148	2	5	4	5	Gang 4	15.5	NA	2	4.5			2.25
12/19/2019	ZEA 3660	3	4	4	6	Gang 4	23	NA	2	4.5			2.25
12/19/2019	ZEA 3660	3	5	4	6	Gang 4	23	NA	2	4.5			2.25
12/19/2019	B73	3	4	4	7	Gang 4	20	NA	2	3.8			1.9
12/19/2019	B73	3	5	4	7	Gang 4	17	NA	2	4.5			2.25
12/19/2019	ZEA 332	4	3	4	8	Gang 4	21.5	NA	2	4.5			2.25
12/19/2019	ZEA 332	4	4	4	8	Gang 4	17	NA	2	4.5			2.25
12/19/2019	ZEA 332	4	5	4	8	Gang 4	19.5	NA	2	4.5			2.25
12/19/2019	N22	4	4	4	9	Gang 4	13.5	NA	2	3.8			1.9
12/19/2019	N22	4	5	4	9	Gang 4	12.5	NA	1	3.8			3.8
12/19/2019	P148	5	3	4	10	Gang 4	13	NA	2	4			2
12/19/2019	P148	5	4	4	10	Gang 4	19	NA	2	4.2			2.1
12/19/2019	P148	5	5	4	10	Gang 4	17.5	NA	2	4.2			2.1
12/19/2019	B73	5	3	4	11	Gang 4	18	NA	2	4.2			2.1
12/19/2019	B73	5	4	4	11	Gang 4	18	NA	2	4			2
12/19/2019	B73	5	5	4	11	Gang 4	18.5	NA	2	3.8			1.9
12/19/2019	ZEA 3660	1	1	5	1	Gang 4	21.5	NA	2	4			2
12/19/2019	ZEA 3660	1	2	5	1	Gang 4	28	NA	2	4.5			2.25
12/19/2019	ZEA 851	1	1	5	2	Gang 4	19	NA	2	4.5			2.25
12/19/2019	ZEA 851	1	2	5	2	Gang 4	20	NA	2	4.5			2.25
12/19/2019	ZEA 324	1	1	5	3	Gang 4	3.5	NA	1	3			3
12/19/2019	ZEA 324	1	2	5	3	Gang 4	4.5	NA	1	3.2			3.2
12/19/2019	ZEA 324	1	3	5	3	Gang 4	6	NA	1	3.2			3.2
12/19/2019	ZEA 132	2	1	5	4	Gang 4	14	NA	2	4			2
12/19/2019	ZEA 132	2	2	5	4	Gang 4	10.5	NA	2	3.8			1.9
12/19/2019	ZEA 332	2	1	5	5	Gang 4	21.5	NA	2	4.2			2.1
12/19/2019	ZEA 332	2	2	5	5	Gang 4	22	NA	2	4.5			2.25
12/19/2019	ZEA 332	2	3	5	5	Gang 4	21.5	NA	2	4.5			2.25
12/19/2019	P148	3	1	5	6	Gang 4	16.5	NA	2	4.5			2.25
12/19/2019	P148	3	2	5	6	Gang 4	18	NA	2	4.5			2.25
12/19/2019	ZEA 324	3	1	5	7	Gang 4	5	NA	1	2.8			2.8
12/19/2019	ZEA 324	3	2	5	7	Gang 4	3.5	NA	1	3			3
12/19/2019	ZEA 324	3	3	5	7	Gang 4	4	NA	1	2.8			2.8
12/19/2019	ZEA 851	4	1	5	8	Gang 4	22	NA	2	4.5			2.25
12/19/2019	ZEA 851	4	2	5	8	Gang 4	19	NA	2	4.5			2.25
12/19/2019	P148	4	1	5	9	Gang 4	19	NA	2	4.8			2.4
12/19/2019	P148	4	2	5	9	Gang 4	17	NA	2	4.5			2.25
12/19/2019	N22	5	1	5	10	Gang 4	15	NA	2	3.8			1.9
12/19/2019	N22	5	2	5	10	Gang 4	14	NA	2	3.8			1.9
12/19/2019	S052	5	1	5	11	Gang 4	14	NA	2	5.2			2.6
12/19/2019	S052	5	2	5	11	Gang 4	15	NA	2	4.5			2.25
12/19/2019	ZEA 3660	1	3	5	1	Gang 4 outer	23	NA	2	3.8			1.9
12/19/2019	ZEA 3660	1	4	5	1	Gang 4 outer	24	NA	2	4.2			2.1
12/19/2019	ZEA 3660	1	5	5	1	Gang 4 outer	21	NA	2	3.8			1.9
12/19/2019	ZEA 851	1	3	5	2	Gang 4 outer	20	NA	2	4.2			2.1
12/19/2019	ZEA 851	1	4	5	2	Gang 4 outer	19	NA	2	4.2			2.1
12/19/2019	ZEA 851	1	5	5	2	Gang 4 outer	26	NA	2	4.2			2.1
12/19/2019	ZEA 324	1	4	5	3	Gang 4 outer	5.5	NA	1	3.2			3.2
12/19/2019	ZEA 324	1	5	5	3	Gang 4 outer	5	NA	1	3			3
12/19/2019	ZEA 132	2	3	5	4	Gang 4 outer	11	NA	2	3.8			1.9
12/19/2019	ZEA 132	2	4	5	4	Gang 4 outer	12	NA	2	3.8			1.9
12/19/2019	ZEA 132	2	5	5	4	Gang 4 outer	12.5	NA	2	3.8			1.9
12/19/2019	ZEA 332	2	4	5	5	Gang 4 outer	16.5	NA	2	4.2			2.1
12/19/2019	ZEA 332	2	5	5	5	Gang 4 outer	17	NA	2	4			2
12/19/2019	P148	3	3	5	6	Gang 4 outer	20	NA	2	4.2			2.1
12/19/2019	P148	3	4	5	6	Gang 4 outer	17.5	NA	2	4.5			2.25
12/19/2019	P148	3	5	5	6	Gang 4 outer	17	NA	2	4.2			2.1
12/19/2019	ZEA 324	3	4	5	7	Gang 4 outer	4	NA	1	2.5			2.5
12/19/2019	ZEA 324	3	5	5	7	Gang 4 outer	4.5	NA	1	2.5			2.5
12/19/2019	ZEA 851	4	3	5	8	Gang 4 outer	17.5	NA	1	3.8			3.8
12/19/2019	ZEA 851	4	4	5	8	Gang 4 outer	21	NA	2	4			2
12/19/2019	ZEA 851	4	5	5	8	Gang 4 outer	19.5	NA	2	4			2
12/19/2019	P148	4	3	5	9	Gang 4 outer	20	NA	2	4.2			2.1
12/19/2019	P148	4	4	5	9	Gang 4 outer	20	NA	2	4.2			2.1
12/19/2019	P148	4	5	5	9	Gang 4 outer	22	NA	2	4.2			2.1
12/19/2019	N22	5	3	5	10	Gang 4 outer	12.5	NA	1	3.5			3.5
12/19/2019	N22	5	4	5	10	Gang 4 outer	14	NA	2	3.8			1.9
12/19/2019	N22	5	5	5	10	Gang 4 outer	16	NA	2	3.8			1.9
12/19/2019	S052	5	3	5	11	Gang 4 outer	13	NA	2	4.5			2.25
12/19/2019	S052	5	4	5	11	Gang 4 outer	16.5	NA	2	4.5			2.25
12/19/2019	S052	5	5	5	11	Gang 4 outer	12	NA	2	4.2			2.1
12/27/2019	ZEA 132	1	1	1	1	Gang 1 outer	13.5	NA	3	5.2			1.733333333
12/27/2019	ZEA 132	1	2	1	1	Gang 1 outer	14.5	NA	3	5.2			1.733333333
12/27/2019	ZEA 399	1	1	1	2	Gang 1 outer	26	NA	3	5.2			1.733333333
12/27/2019	ZEA 399	1	2	1	2	Gang 1 outer	22	NA	3	5.2			1.733333333
12/27/2019	ZEA 851	2	1	1	3	Gang 1 outer	22.5	NA	3	5.5			1.833333333
12/27/2019	ZEA 851	2	2	1	3	Gang 1 outer	19	NA	3	5.2			1.733333333
12/27/2019	ZEA 3660	2	1	1	4	Gang 1 outer	30	NA	3	5			1.666666667
12/27/2019	ZEA 3660	2	2	1	4	Gang 1 outer	34	NA	3	5.2			1.733333333
12/27/2019	ZEA 3660	2	3	1	4	Gang 1 outer	28.5	NA	3	5.2			1.733333333
12/27/2019	ZEA 132	3	1	1	5	Gang 1 outer	13	NA	3	5.2			1.733333333
12/27/2019	ZEA 132	3	2	1	5	Gang 1 outer	14.5	NA	3	5.5			1.833333333
12/27/2019	S052	3	1	1	6	Gang 1 outer	20.5	NA	3	6.2			2.066666667
12/27/2019	S052	3	2	1	6	Gang 1 outer	20	NA	4	6.2			1.55
12/27/2019	S052	3	3	1	6	Gang 1 outer	18	NA	3	6.2			2.066666667
12/27/2019	ZEA 3660	4	1	1	7	Gang 1 outer	25	NA	3	5.2			1.733333333
12/27/2019	ZEA 3660	4	2	1	7	Gang 1 outer	27.5	NA	3	5.2			1.733333333
12/27/2019	ZEA 3660	4	3	1	7	Gang 1 outer	31	NA	3	5.2			1.733333333
12/27/2019	ZEA 324	4	1	1	8	Gang 1 outer	9.5	NA	2	4.2			2.1
12/27/2019	ZEA 324	4	2	1	8	Gang 1 outer	8	NA	2	4.2			2.1
12/27/2019	ZEA 324	5	1	1	9	Gang 1 outer	5.5	NA	2	4.2			2.1
12/27/2019	ZEA 324	5	2	1	9	Gang 1 outer	7	NA	2	4.2			2.1
12/27/2019	ZEA 324	5	3	1	9	Gang 1 outer	7	NA	2	4			2
12/27/2019	ZEA 332	5	1	1	10	Gang 1 outer	32	NA	3	6			2
12/27/2019	ZEA 332	5	2	1	10	Gang 1 outer	22	NA	3	5.5			1.833333333
12/27/2019	PHT77	5	1	1	11	Gang 1 outer	26	NA	3	4.8			1.6
12/27/2019	PHT77	5	2	1	11	Gang 1 outer	27	NA	3	5			1.666666667
12/27/2019	ZEA 132	1	3	1	1	Gang 1	12.5	NA	3	5.2			1.733333333
12/27/2019	ZEA 132	1	4	1	1	Gang 1	11.5	NA	3	5.2			1.733333333
12/27/2019	ZEA 132	1	5	1	1	Gang 1	12	NA	3	5.5			1.833333333
12/27/2019	ZEA 399	1	3	1	2	Gang 1	22	NA	3	5.5			1.833333333
12/27/2019	ZEA 399	1	4	1	2	Gang 1	19	NA	3	5.2			1.733333333
12/27/2019	ZEA 399	1	5	1	2	Gang 1	22	NA	3	5.2			1.733333333
12/27/2019	ZEA 851	2	3	1	3	Gang 1	21.5	NA	3	5.2			1.733333333
12/27/2019	ZEA 851	2	4	1	3	Gang 1	23	NA	3	5.2			1.733333333
12/27/2019	ZEA 851	2	5	1	3	Gang 1	23	NA	2	5			2.5
12/27/2019	ZEA 3660	2	4	1	4	Gang 1	31.5	NA	3	5.5			1.833333333
12/27/2019	ZEA 3660	2	5	1	4	Gang 1	32	NA	3	5.2			1.733333333
12/27/2019	ZEA 132	3	3	1	5	Gang 1	12	NA	2	5.2			2.6
12/27/2019	ZEA 132	3	4	1	5	Gang 1	12.5	NA	3	5.5			1.833333333
12/27/2019	ZEA 132	3	5	1	5	Gang 1	12.5	NA	3	5.5			1.833333333
12/27/2019	S052	3	4	1	6	Gang 1	19	NA	3	6.2			2.066666667
12/27/2019	S052	3	5	1	6	Gang 1	15.5	NA	3	6.2			2.066666667
12/27/2019	ZEA 3660	4	4	1	7	Gang 1	29	NA	3	5.5			1.833333333
12/27/2019	ZEA 3660	4	5	1	7	Gang 1	32	NA	3	5.2			1.733333333
12/27/2019	ZEA 324	4	3	1	8	Gang 1	7.5	NA	2	4.2			2.1
12/27/2019	ZEA 324	4	4	1	8	Gang 1	7	NA	2	4.2			2.1
12/27/2019	ZEA 324	4	5	1	8	Gang 1	4.5	NA	2	4.2			2.1
12/27/2019	ZEA 324	5	4	1	9	Gang 1	7.5	NA	2	4			2
12/27/2019	ZEA 324	5	5	1	9	Gang 1	8	NA	2	4.5			2.25
12/27/2019	ZEA 332	5	3	1	10	Gang 1	21.5	NA	3	5.5			1.833333333
12/27/2019	ZEA 332	5	4	1	10	Gang 1	20.5	NA	3	6			2
12/27/2019	ZEA 332	5	5	1	10	Gang 1	23.5	NA	3	5.5			1.833333333
12/27/2019	PHT77	5	3	1	11	Gang 1	28.5	NA	3	4.8			1.6
12/27/2019	PHT77	5	4	1	11	Gang 1	28.5	NA	3	5.2			1.733333333
12/27/2019	PHT77	5	5	1	11	Gang 1	23	NA	3	4.8			1.6
12/27/2019	P148	1	1	2	1	Gang 1	21.5	NA	3	5.5			1.833333333
12/27/2019	P148	1	2	2	1	Gang 1	30	NA	3	5.5			1.833333333
12/27/2019	P148	1	3	2	1	Gang 1	22	NA	3	6.5			2.166666667
12/27/2019	PHT77	1	1	2	2	Gang 1	34	NA	3	5.2			1.733333333
12/27/2019	PHT77	1	2	2	2	Gang 1	29.5	NA	3	5.5			1.833333333
12/27/2019	PHT77	1	3	2	2	Gang 1	31	NA	3	5.2			1.733333333
12/27/2019	ZEA 399	2	1	2	3	Gang 1	21	NA	3	5.2			1.733333333
12/27/2019	ZEA 399	2	2	2	3	Gang 1	22	NA	3	6.5			2.166666667
12/27/2019	PHT77	2	1	2	4	Gang 1	27	NA	3	5			1.666666667
12/27/2019	PHT77	2	2	2	4	Gang 1	29.5	NA	3	5.2			1.733333333
12/27/2019	PHT77	2	3	2	4	Gang 1	29	NA	3	5.2			1.733333333
12/27/2019	N22	3	1	2	5	Gang 1	18.5	NA	3	5			1.666666667
12/27/2019	N22	3	2	2	5	Gang 1	18.5	NA	3	5			1.666666667
12/27/2019	N22	3	3	2	5	Gang 1	19	NA	3	4.5			1.5
12/27/2019	ZEA 399	3	1	2	6	Gang 1	19	NA	3	5.2			1.733333333
12/27/2019	ZEA 399	3	2	2	6	Gang 1	18	NA	3	5.2			1.733333333
12/27/2019	ZEA 399	3	3	2	6	Gang 1	19	NA	3	5.5			1.833333333
12/27/2019	ZEA 132	4	1	2	7	Gang 1	14	NA	3	5.2			1.733333333
12/27/2019	ZEA 132	4	2	2	7	Gang 1	12	NA	3	5.2			1.733333333
12/27/2019	ZEA 132	4	3	2	7	Gang 1	13	NA	3	5.5			1.833333333
12/27/2019	S052	4	1	2	8	Gang 1	17	NA	3	5.2			1.733333333
12/27/2019	S052	4	2	2	8	Gang 1	16	NA	3	6.2			2.066666667
12/27/2019	B73	4	1	2	9	Gang 1	22	NA	3	5.5			1.833333333
12/27/2019	B73	4	2	2	9	Gang 1	15.5	NA	2	5			2.5
12/27/2019	ZEA 3660	5	1	2	10	Gang 1	25	NA	2	5			2.5
12/27/2019	ZEA 3660	5	2	2	10	Gang 1	26	NA	3	5.2			1.733333333
12/27/2019	ZEA 3660	5	3	2	10	Gang 1	26	NA	3	5.2			1.733333333
12/27/2019	ZEA 399	5	1	2	11	Gang 1	18.5	NA	2	5.2			2.6
12/27/2019	ZEA 399	5	2	2	11	Gang 1	19	NA	3	5.2			1.733333333
12/27/2019	P148	1	4	2	1	Gang 2	24	NA	4	5.5			1.375
12/27/2019	P148	1	5	2	1	Gang 2	24	NA	3	5.5			1.833333333
12/27/2019	PHT77	1	4	2	2	Gang 2	29.5	NA	3	5.5			1.833333333
12/27/2019	PHT77	1	5	2	2	Gang 2	27	NA	3	5.2			1.733333333
12/27/2019	ZEA 399	2	3	2	3	Gang 2	24	NA	3	5.5			1.833333333
12/27/2019	ZEA 399	2	4	2	3	Gang 2	26	NA	3	5.5			1.833333333
12/27/2019	ZEA 399	2	5	2	3	Gang 2	16.5	NA	3	5.5			1.833333333
12/27/2019	PHT77	2	4	2	4	Gang 2	27.5	NA	3	5.5			1.833333333
12/27/2019	PHT77	2	5	2	4	Gang 2	27	NA	3	5.2			1.733333333
12/27/2019	N22	3	4	2	5	Gang 2	18	NA	3	5.2			1.733333333
12/27/2019	N22	3	5	2	5	Gang 2	20.5	NA	3	5.2			1.733333333
12/27/2019	ZEA 399	3	4	2	6	Gang 2	22.5	NA	3	5.5			1.833333333
12/27/2019	ZEA 399	3	5	2	6	Gang 2	23	NA	3	5.5			1.833333333
12/27/2019	ZEA 132	4	4	2	7	Gang 2	13.5	NA	3	5.5			1.833333333
12/27/2019	ZEA 132	4	5	2	7	Gang 2	13	NA	3	5.5			1.833333333
12/27/2019	S052	4	3	2	8	Gang 2	21	NA	4	6.5			1.625
12/27/2019	S052	4	4	2	8	Gang 2	23	NA	4	7.5			1.875
12/27/2019	S052	4	5	2	8	Gang 2	19	NA	4	6.5			1.625
12/27/2019	B73	4	3	2	9	Gang 2	20	NA	3	5.5			1.833333333
12/27/2019	B73	4	4	2	9	Gang 2	19	NA	3	5.2			1.733333333
12/27/2019	B73	4	5	2	9	Gang 2	23	NA	3	5.2			1.733333333
12/27/2019	ZEA 3660	5	4	2	10	Gang 2	28.5	NA	3	5.2			1.733333333
12/27/2019	ZEA 3660	5	5	2	10	Gang 2	30	NA	3	6.2			2.066666667
12/27/2019	ZEA 399	5	3	2	11	Gang 2	23	NA	3	6			2
12/27/2019	ZEA 399	5	4	2	11	Gang 2	19	NA	3	5.5			1.833333333
12/27/2019	ZEA 399	5	5	2	11	Gang 2	16	NA	3	5.2			1.733333333
12/27/2019	N22	1	1	3	1	Gang 2	18.5	NA	3	5.2			1.733333333
12/27/2019	N22	1	2	3	1	Gang 2	17	NA	3	4.5			1.5
12/27/2019	N22	1	3	3	1	Gang 2	17.5	NA	3	5			1.666666667
12/27/2019	ZEA 332	1	1	3	2	Gang 2	40	NA	3	6.2			2.066666667
12/27/2019	ZEA 332	1	2	3	2	Gang 2	23	NA	3	6.2			2.066666667
12/27/2019	ZEA 332	1	3	3	2	Gang 2	27	NA	3	5.8			1.933333333
12/27/2019	S052	2	1	3	3	Gang 2	24.5	NA	4	7.2			1.8
12/27/2019	S052	2	2	3	3	Gang 2	25	NA	4	7.2			1.8
12/27/2019	B73	2	1	3	4	Gang 2	19.5	NA	3	5.2			1.733333333
12/27/2019	B73	2	2	3	4	Gang 2	21	NA	3	5.2			1.733333333
12/27/2019	B73	2	3	3	4	Gang 2	22	NA	3	5.2			1.733333333
12/27/2019	ZEA 851	3	1	3	5	Gang 2	23.5	NA	3	6.2			2.066666667
12/27/2019	ZEA 851	3	2	3	5	Gang 2	26	NA	3	6.2			2.066666667
12/27/2019	ZEA 332	3	1	3	6	Gang 2	32	NA	3	6.5			2.166666667
12/27/2019	ZEA 332	3	2	3	6	Gang 2	27	NA	3	6.5			2.166666667
12/27/2019	PHT77	3	1	3	7	Gang 2	30.5	NA	3	5.2			1.733333333
12/27/2019	PHT77	3	2	3	7	Gang 2	30	NA	3	5.2			1.733333333
12/27/2019	PHT77	4	1	3	8	Gang 2	28	NA	3	5.2			1.733333333
12/27/2019	PHT77	4	2	3	8	Gang 2	30	NA	3	5.5			1.833333333
12/27/2019	PHT77	4	3	3	8	Gang 2	33	NA	3	5.2			1.733333333
12/27/2019	ZEA 399	4	1	3	9	Gang 2	23	NA	3	5.5			1.833333333
12/27/2019	ZEA 399	4	2	3	9	Gang 2	21	NA	3	5.5			1.833333333
12/27/2019	ZEA 851	5	1	3	10	Gang 2	21.5	NA	3	5.5			1.833333333
12/27/2019	ZEA 851	5	2	3	10	Gang 2	30.5	NA	4	6.2			1.55
12/27/2019	ZEA 132	5	1	3	11	Gang 2	12	NA	3	5.5			1.833333333
12/27/2019	ZEA 132	5	2	3	11	Gang 2	11.5	NA	3	5.5			1.833333333
12/27/2019	N22	1	4	3	1	Gang 3	17	NA	3	4.5			1.5
12/27/2019	N22	1	5	3	1	Gang 3	18.5	NA	3	5.2			1.733333333
12/27/2019	ZEA 332	1	4	3	2	Gang 3	32.5	NA	3	6.5			2.166666667
12/27/2019	ZEA 332	1	5	3	2	Gang 3	28	NA	3	6.2			2.066666667
12/27/2019	S052	2	3	3	3	Gang 3	22.5	NA	4	6.5			1.625
12/27/2019	S052	2	4	3	3	Gang 3	23.5	NA	4	7.2			1.8
12/27/2019	S052	2	5	3	3	Gang 3	25.5	NA	4	6.5			1.625
12/27/2019	B73	2	4	3	4	Gang 3	24	NA	3	5.5			1.833333333
12/27/2019	B73	2	5	3	4	Gang 3	22	NA	3	5.3			1.766666667
12/27/2019	ZEA 851	3	3	3	5	Gang 3	23	NA	3	5.5			1.833333333
12/27/2019	ZEA 851	3	4	3	5	Gang 3	24.5	NA	3	5.5			1.833333333
12/27/2019	ZEA 851	3	5	3	5	Gang 3	25	NA	3	5.5			1.833333333
12/27/2019	ZEA 332	3	3	3	6	Gang 3	25	NA	3	6.2			2.066666667
12/27/2019	ZEA 332	3	4	3	6	Gang 3	26	NA	3	6.2			2.066666667
12/27/2019	ZEA 332	3	5	3	6	Gang 3	26	NA	3	6.2			2.066666667
12/27/2019	PHT77	3	3	3	7	Gang 3	27	NA	3	5.2			1.733333333
12/27/2019	PHT77	3	4	3	7	Gang 3	29.5	NA	3	5.2			1.733333333
12/27/2019	PHT77	3	5	3	7	Gang 3	27	NA	3	5.2			1.733333333
12/27/2019	PHT77	4	4	3	8	Gang 3	26	NA	3	5.2			1.733333333
12/27/2019	PHT77	4	5	3	8	Gang 3	25.5	NA	3	5.2			1.733333333
12/27/2019	ZEA 399	4	3	3	9	Gang 3	14	NA	3	5.2			1.733333333
12/27/2019	ZEA 399	4	4	3	9	Gang 3	20.5	NA	3	5.5			1.833333333
12/27/2019	ZEA 399	4	5	3	9	Gang 3	22	NA	3	5.2			1.733333333
12/27/2019	ZEA 851	5	3	3	10	Gang 3	24	NA	3	5.2			1.733333333
12/27/2019	ZEA 851	5	4	3	10	Gang 3	32.5	NA	2	5.2			2.6
12/27/2019	ZEA 851	5	5	3	10	Gang 3	28.5	NA	2	5.2			2.6
12/27/2019	ZEA 132	5	3	3	11	Gang 3	15	NA	3	5.2			1.733333333
12/27/2019	ZEA 132	5	4	3	11	Gang 3	12.5	NA	3	5.2			1.733333333
12/27/2019	ZEA 132	5	5	3	11	Gang 3	15	NA	3	5.2			1.733333333
12/27/2019	S052	1	1	4	1	Gang 3	23.5	NA	4	6.2			1.55
12/27/2019	S052	1	2	4	1	Gang 3	25.5	NA	3	6.2			2.066666667
12/27/2019	B73	1	1	4	2	Gang 3	19.5	NA	3	5.2			1.733333333
12/27/2019	B73	1	2	4	2	Gang 3	20	NA	3	5.2			1.733333333
12/27/2019	ZEA 324	2	1	4	3	Gang 3	9	NA	2	4.5			2.25
12/27/2019	ZEA 324	2	2	4	3	Gang 3	9	NA	2	4.5			2.25
12/27/2019	N22	2	1	4	4	Gang 3	16.5	NA	3	5.2			1.733333333
12/27/2019	N22	2	2	4	4	Gang 3	16.5	NA	3	5			1.666666667
12/27/2019	N22	2	3	4	4	Gang 3	13.5	NA	3	4.5			1.5
12/27/2019	P148	2	1	4	5	Gang 3	21	NA	3	6			2
12/27/2019	P148	2	2	4	5	Gang 3	19	NA	3	5.5			1.833333333
12/27/2019	P148	2	3	4	5	Gang 3	19	NA	3	5.5			1.833333333
12/27/2019	ZEA 3660	3	1	4	6	Gang 3	28	NA	3	5.2			1.733333333
12/27/2019	ZEA 3660	3	2	4	6	Gang 3	30	NA	3	5.2			1.733333333
12/27/2019	ZEA 3660	3	3	4	6	Gang 3	24	NA	3	5.2			1.733333333
12/27/2019	B73	3	1	4	7	Gang 3	23	NA	3	5.2			1.733333333
12/27/2019	B73	3	2	4	7	Gang 3	23.5	NA	3	5.2			1.733333333
12/27/2019	B73	3	3	4	7	Gang 3	21	NA	3	5.2			1.733333333
12/27/2019	ZEA 332	4	1	4	8	Gang 3	27	NA	3	5.2			1.733333333
12/27/2019	ZEA 332	4	2	4	8	Gang 3	33.5	NA	3	5.5			1.833333333
12/27/2019	N22	4	1	4	9	Gang 3	16	NA	2	4.8			2.4
12/27/2019	N22	4	2	4	9	Gang 3	16	NA	2	4.5			2.25
12/27/2019	N22	4	3	4	9	Gang 3	17.5	NA	2	5			2.5
12/27/2019	P148	5	1	4	10	Gang 3	23	NA	3	5.2			1.733333333
12/27/2019	P148	5	2	4	10	Gang 3	26	NA	3	6			2
12/27/2019	B73	5	1	4	11	Gang 3	20	NA	3	5.5			1.833333333
12/27/2019	B73	5	2	4	11	Gang 3	21	NA	3	5			1.666666667
12/27/2019	S052	1	3	4	1	Gang 4	19.5	NA	3	6.2			2.066666667
12/27/2019	S052	1	4	4	1	Gang 4	17.5	NA	3	5.8			1.933333333
12/27/2019	S052	1	5	4	1	Gang 4	18	NA	3	6.2			2.066666667
12/27/2019	B73	1	3	4	2	Gang 4	20	NA	3	5.2			1.733333333
12/27/2019	B73	1	4	4	2	Gang 4	23	NA	3	5			1.666666667
12/27/2019	B73	1	5	4	2	Gang 4	22	NA	3	5.5			1.833333333
12/27/2019	ZEA 324	2	3	4	3	Gang 4	8	NA	2	4.2			2.1
12/27/2019	ZEA 324	2	4	4	3	Gang 4	8.5	NA	2	4.5			2.25
12/27/2019	ZEA 324	2	5	4	3	Gang 4	9	NA	2	4.5			2.25
12/27/2019	N22	2	4	4	4	Gang 4	15	NA	2	4.5			2.25
12/27/2019	N22	2	5	4	4	Gang 4	15.5	NA	3	5			1.666666667
12/27/2019	P148	2	4	4	5	Gang 4	22	NA	3	6.2			2.066666667
12/27/2019	P148	2	5	4	5	Gang 4	22.5	NA	3	6.2			2.066666667
12/27/2019	ZEA 3660	3	4	4	6	Gang 4	23.5	NA	3	5.2			1.733333333
12/27/2019	ZEA 3660	3	5	4	6	Gang 4	28	NA	3	5.5			1.833333333
12/27/2019	B73	3	4	4	7	Gang 4	22	NA	3	5.5			1.833333333
12/27/2019	B73	3	5	4	7	Gang 4	20.5	NA	3	5.5			1.833333333
12/27/2019	ZEA 332	4	3	4	8	Gang 4	23	NA	3	5.5			1.833333333
12/27/2019	ZEA 332	4	4	4	8	Gang 4	20	NA	3	5.5			1.833333333
12/27/2019	ZEA 332	4	5	4	8	Gang 4	19	NA	3	6.2			2.066666667
12/27/2019	N22	4	4	4	9	Gang 4	15	NA	3	5.2			1.733333333
12/27/2019	N22	4	5	4	9	Gang 4	17	NA	2	4.8			2.4
12/27/2019	P148	5	3	4	10	Gang 4	18.5	NA	3	5.5			1.833333333
12/27/2019	P148	5	4	4	10	Gang 4	22	NA	3	6.2			2.066666667
12/27/2019	P148	5	5	4	10	Gang 4	21	NA	3	6			2
12/27/2019	B73	5	3	4	11	Gang 4	20.5	NA	3	5.2			1.733333333
12/27/2019	B73	5	4	4	11	Gang 4	22	NA	3	5.2			1.733333333
12/27/2019	B73	5	5	4	11	Gang 4	19	NA	3	5.2			1.733333333
12/27/2019	ZEA 3660	1	1	5	1	Gang 4	30	NA	3	5			1.666666667
12/27/2019	ZEA 3660	1	2	5	1	Gang 4	31	NA	3	5.2			1.733333333
12/27/2019	ZEA 851	1	1	5	2	Gang 4	29.5	NA	3	5.2			1.733333333
12/27/2019	ZEA 851	1	2	5	2	Gang 4	25.5	NA	3	5.2			1.733333333
12/27/2019	ZEA 324	1	1	5	3	Gang 4	7	NA	2	4.2			2.1
12/27/2019	ZEA 324	1	2	5	3	Gang 4	7.5	NA	2	4.5			2.25
12/27/2019	ZEA 324	1	3	5	3	Gang 4	8	NA	2	4.2			2.1
12/27/2019	ZEA 132	2	1	5	4	Gang 4	15	NA	3	5.2			1.733333333
12/27/2019	ZEA 132	2	2	5	4	Gang 4	13	NA	3	5.2			1.733333333
12/27/2019	ZEA 332	2	1	5	5	Gang 4	30.5	NA	3	5.5			1.833333333
12/27/2019	ZEA 332	2	2	5	5	Gang 4	29	NA	3	5.5			1.833333333
12/27/2019	ZEA 332	2	3	5	5	Gang 4	30	NA	3	5.5			1.833333333
12/27/2019	P148	3	1	5	6	Gang 4	21	NA	3	5.2			1.733333333
12/27/2019	P148	3	2	5	6	Gang 4	20.5	NA	3	5.2			1.733333333
12/27/2019	ZEA 324	3	1	5	7	Gang 4	6.5	NA	2	3.8			1.9
12/27/2019	ZEA 324	3	2	5	7	Gang 4	7	NA	2	4			2
12/27/2019	ZEA 324	3	3	5	7	Gang 4	7.5	NA	2	4			2
12/27/2019	ZEA 851	4	1	5	8	Gang 4	28.5	NA	3	5.2			1.733333333
12/27/2019	ZEA 851	4	2	5	8	Gang 4	26	NA	3	5.2			1.733333333
12/27/2019	P148	4	1	5	9	Gang 4	26	NA	3	6			2
12/27/2019	P148	4	2	5	9	Gang 4	22.5	NA	3	6			2
12/27/2019	N22	5	1	5	10	Gang 4	20.5	NA	3	5			1.666666667
12/27/2019	N22	5	2	5	10	Gang 4	18	NA	3	5			1.666666667
12/27/2019	S052	5	1	5	11	Gang 4	25	NA	4	6.2			1.55
12/27/2019	S052	5	2	5	11	Gang 4	25.5	NA	4	6.2			1.55
12/27/2019	ZEA 3660	1	3	5	1	Gang 4 outer	32	NA	2	4.8			2.4
12/27/2019	ZEA 3660	1	4	5	1	Gang 4 outer	32.5	NA	3	5			1.666666667
12/27/2019	ZEA 3660	1	5	5	1	Gang 4 outer	29.5	NA	3	5			1.666666667
12/27/2019	ZEA 851	1	3	5	2	Gang 4 outer	24	NA	3	5.2			1.733333333
12/27/2019	ZEA 851	1	4	5	2	Gang 4 outer	21	NA	3	5.2			1.733333333
12/27/2019	ZEA 851	1	5	5	2	Gang 4 outer	25.5	NA	3	5.5			1.833333333
12/27/2019	ZEA 324	1	4	5	3	Gang 4 outer	8	NA	2	4.2			2.1
12/27/2019	ZEA 324	1	5	5	3	Gang 4 outer	6.5	NA	2	4.2			2.1
12/27/2019	ZEA 132	2	3	5	4	Gang 4 outer	11.5	NA	3	5.2			1.733333333
12/27/2019	ZEA 132	2	4	5	4	Gang 4 outer	16	NA	3	5.5			1.833333333
12/27/2019	ZEA 132	2	5	5	4	Gang 4 outer	15	NA	3	5.5			1.833333333
12/27/2019	ZEA 332	2	4	5	5	Gang 4 outer	32	NA	3	5.5			1.833333333
12/27/2019	ZEA 332	2	5	5	5	Gang 4 outer	25	NA	3	5.2			1.733333333
12/27/2019	P148	3	3	5	6	Gang 4 outer	21	NA	3	6			2
12/27/2019	P148	3	4	5	6	Gang 4 outer	25.5	NA	3	6			2
12/27/2019	P148	3	5	5	6	Gang 4 outer	23.5	NA	3	6			2
12/27/2019	ZEA 324	3	4	5	7	Gang 4 outer	7.5	NA	2	5.2			2.6
12/27/2019	ZEA 324	3	5	5	7	Gang 4 outer	8	NA	2	3.8			1.9
12/27/2019	ZEA 851	4	3	5	8	Gang 4 outer	20	NA	3	5.2			1.733333333
12/27/2019	ZEA 851	4	4	5	8	Gang 4 outer	34	NA	3	5.2			1.733333333
12/27/2019	ZEA 851	4	5	5	8	Gang 4 outer	24	NA	3	5.2			1.733333333
12/27/2019	P148	4	3	5	9	Gang 4 outer	25	NA	3	6			2
12/27/2019	P148	4	4	5	9	Gang 4 outer	24.5	NA	3	5.8			1.933333333
12/27/2019	P148	4	5	5	9	Gang 4 outer	23	NA	3	5.5			1.833333333
12/27/2019	N22	5	3	5	10	Gang 4 outer	16	NA	2	6			3
12/27/2019	N22	5	4	5	10	Gang 4 outer	18.5	NA	3	5.8			1.933333333
12/27/2019	N22	5	5	5	10	Gang 4 outer	18	NA	3	5.5			1.833333333
12/27/2019	S052	5	3	5	11	Gang 4 outer	21.5	NA	4	6.2			1.55
12/27/2019	S052	5	4	5	11	Gang 4 outer	22	NA	4	6.2			1.55
12/27/2019	S052	5	5	5	11	Gang 4 outer	19	NA	4	6			1.5
1/3/2020	ZEA 132	1	1	1	1	Gang 1 outer	15	NA	3	6.2			2.066666667
1/3/2020	ZEA 132	1	2	1	1	Gang 1 outer	16	NA	3	6.5			2.166666667
1/3/2020	ZEA 399	1	1	1	2	Gang 1 outer	27.5	NA	3	6.2			2.066666667
1/3/2020	ZEA 399	1	2	1	2	Gang 1 outer	31	NA	3	6.2			2.066666667
1/3/2020	ZEA 851	2	1	1	3	Gang 1 outer	30	NA	3	6.2			2.066666667
1/3/2020	ZEA 851	2	2	1	3	Gang 1 outer	24	NA	3	6.2			2.066666667
1/3/2020	ZEA 3660	2	1	1	4	Gang 1 outer	35	NA	3	5.2			1.733333333
1/3/2020	ZEA 3660	2	2	1	4	Gang 1 outer	40	NA	3	5.5			1.833333333
1/3/2020	ZEA 3660	2	3	1	4	Gang 1 outer	32.5	NA	3	6.2			2.066666667
1/3/2020	ZEA 132	3	1	1	5	Gang 1 outer	14	NA	3	6.2			2.066666667
1/3/2020	ZEA 132	3	2	1	5	Gang 1 outer	16	NA	3	6.5			2.166666667
1/3/2020	S052	3	1	1	6	Gang 1 outer	20.5	NA	4	7.2			1.8
1/3/2020	S052	3	2	1	6	Gang 1 outer	25	NA	4	7.5			1.875
1/3/2020	S052	3	3	1	6	Gang 1 outer	21	NA	4	7.2			1.8
1/3/2020	ZEA 3660	4	1	1	7	Gang 1 outer	29.5	NA	3	6.2			2.066666667
1/3/2020	ZEA 3660	4	2	1	7	Gang 1 outer	30	NA	3	6.2			2.066666667
1/3/2020	ZEA 3660	4	3	1	7	Gang 1 outer	30.5	NA	3	6.2			2.066666667
1/3/2020	ZEA 324	4	1	1	8	Gang 1 outer	9.5	NA	3	5.2			1.733333333
1/3/2020	ZEA 324	4	2	1	8	Gang 1 outer	9	NA	3	5.2			1.733333333
1/3/2020	ZEA 324	5	1	1	9	Gang 1 outer	8.5	NA	3	5.2			1.733333333
1/3/2020	ZEA 324	5	2	1	9	Gang 1 outer	9	NA	3	5.2			1.733333333
1/3/2020	ZEA 324	5	3	1	9	Gang 1 outer	11	NA	3	5.2			1.733333333
1/3/2020	ZEA 332	5	1	1	10	Gang 1 outer	29	NA	3	6.2			2.066666667
1/3/2020	ZEA 332	5	2	1	10	Gang 1 outer	27	NA	3	6.2			2.066666667
1/3/2020	PHT77	5	1	1	11	Gang 1 outer	34.5	NA	3	5.5			1.833333333
1/3/2020	PHT77	5	2	1	11	Gang 1 outer	32.5	NA	3	5.5			1.833333333
1/3/2020	ZEA 132	1	3	1	1	Gang 1	16.5	NA	3	5.8			1.933333333
1/3/2020	ZEA 132	1	4	1	1	Gang 1	15	NA	3	5.5			1.833333333
1/3/2020	ZEA 132	1	5	1	1	Gang 1	14	NA	3	6			2
1/3/2020	ZEA 399	1	3	1	2	Gang 1	20.5	NA	3	6.2			2.066666667
1/3/2020	ZEA 399	1	4	1	2	Gang 1	20	NA	3	6			2
1/3/2020	ZEA 399	1	5	1	2	Gang 1	20.5	NA	3	6			2
1/3/2020	ZEA 851	2	3	1	3	Gang 1	31	NA	3	5.2			1.733333333
1/3/2020	ZEA 851	2	4	1	3	Gang 1	31.5	NA	3	5.5			1.833333333
1/3/2020	ZEA 851	2	5	1	3	Gang 1	34	NA	3	5.2			1.733333333
1/3/2020	ZEA 3660	2	4	1	4	Gang 1	34.5	NA	3	5.5			1.833333333
1/3/2020	ZEA 3660	2	5	1	4	Gang 1	36	NA	3	5.2			1.733333333
1/3/2020	ZEA 132	3	3	1	5	Gang 1	13	NA	3	5.5			1.833333333
1/3/2020	ZEA 132	3	4	1	5	Gang 1	14	NA	3	6.2			2.066666667
1/3/2020	ZEA 132	3	5	1	5	Gang 1	15	NA	3	6.2			2.066666667
1/3/2020	S052	3	4	1	6	Gang 1	23.5	NA	4	7.2			1.8
1/3/2020	S052	3	5	1	6	Gang 1	23	NA	4	7.2			1.8
1/3/2020	ZEA 3660	4	4	1	7	Gang 1	30.5	NA	3	6.5			2.166666667
1/3/2020	ZEA 3660	4	5	1	7	Gang 1	33	NA	3	6.2			2.066666667
1/3/2020	ZEA 324	4	3	1	8	Gang 1	9	NA	3	5.2			1.733333333
1/3/2020	ZEA 324	4	4	1	8	Gang 1	11	NA	3	5.2			1.733333333
1/3/2020	ZEA 324	4	5	1	8	Gang 1	11	NA	3	5.2			1.733333333
1/3/2020	ZEA 324	5	4	1	9	Gang 1	9	NA	3	5.2			1.733333333
1/3/2020	ZEA 324	5	5	1	9	Gang 1	8.5	NA	3	5.5			1.833333333
1/3/2020	ZEA 332	5	3	1	10	Gang 1	29	NA	3	5.5			1.833333333
1/3/2020	ZEA 332	5	4	1	10	Gang 1	23.5	NA	3	6.2			2.066666667
1/3/2020	ZEA 332	5	5	1	10	Gang 1	24.5	NA	3	6			2
1/3/2020	PHT77	5	3	1	11	Gang 1	36	NA	3	5.2			1.733333333
1/3/2020	PHT77	5	4	1	11	Gang 1	32	NA	3	5.5			1.833333333
1/3/2020	PHT77	5	5	1	11	Gang 1	36	NA	3	5.2			1.733333333
1/3/2020	P148	1	1	2	1	Gang 1	23.5	NA	4	7			1.75
1/3/2020	P148	1	2	2	1	Gang 1	23	NA	4	6.5			1.625
1/3/2020	P148	1	3	2	1	Gang 1	26	NA	4	7			1.75
1/3/2020	PHT77	1	1	2	2	Gang 1	35	NA	3	5.5			1.833333333
1/3/2020	PHT77	1	2	2	2	Gang 1	35	NA	3	5.5			1.833333333
1/3/2020	PHT77	1	3	2	2	Gang 1	33.5	NA	3	5.5			1.833333333
1/3/2020	ZEA 399	2	1	2	3	Gang 1	20.5	NA	3	6.2			2.066666667
1/3/2020	ZEA 399	2	2	2	3	Gang 1	21	NA	3	6.2			2.066666667
1/3/2020	PHT77	2	1	2	4	Gang 1	28	NA	3	5.2			1.733333333
1/3/2020	PHT77	2	2	2	4	Gang 1	32.5	NA	3	5.5			1.833333333
1/3/2020	PHT77	2	3	2	4	Gang 1	24	NA	3	5.5			1.833333333
1/3/2020	N22	3	1	2	5	Gang 1	22	NA	3	5.5			1.833333333
1/3/2020	N22	3	2	2	5	Gang 1	19	NA	3	5.5			1.833333333
1/3/2020	N22	3	3	2	5	Gang 1	18.5	NA	3	5.2			1.733333333
1/3/2020	ZEA 399	3	1	2	6	Gang 1	20	NA	3	6			2
1/3/2020	ZEA 399	3	2	2	6	Gang 1	16.5	NA	3	6.2			2.066666667
1/3/2020	ZEA 399	3	3	2	6	Gang 1	18	NA	3	6.2			2.066666667
1/3/2020	ZEA 132	4	1	2	7	Gang 1	17	NA	3	6.2			2.066666667
1/3/2020	ZEA 132	4	2	2	7	Gang 1	14	NA	3	6.2			2.066666667
1/3/2020	ZEA 132	4	3	2	7	Gang 1	15	NA	3	6.2			2.066666667
1/3/2020	S052	4	1	2	8	Gang 1	20	NA	3	6.2			2.066666667
1/3/2020	S052	4	2	2	8	Gang 1	18.5	NA	4	6.5			1.625
1/3/2020	B73	4	1	2	9	Gang 1	24.5	NA	3	6.2			2.066666667
1/3/2020	B73	4	2	2	9	Gang 1	16.5	NA	3	5.2			1.733333333
1/3/2020	ZEA 3660	5	1	2	10	Gang 1	26.5	NA	3	5.2			1.733333333
1/3/2020	ZEA 3660	5	2	2	10	Gang 1	27.5	NA	3	5.5			1.833333333
1/3/2020	ZEA 3660	5	3	2	10	Gang 1	36	NA	3	5.5			1.833333333
1/3/2020	ZEA 399	5	1	2	11	Gang 1	22.5	NA	3	5.5			1.833333333
1/3/2020	ZEA 399	5	2	2	11	Gang 1	21	NA	3	5.5			1.833333333
1/3/2020	P148	1	4	2	1	Gang 2	23	NA	4	6.5			1.625
1/3/2020	P148	1	5	2	1	Gang 2	25	NA	4	7.2			1.8
1/3/2020	PHT77	1	4	2	2	Gang 2	28.5	NA	3	6			2
1/3/2020	PHT77	1	5	2	2	Gang 2	27	NA	3	5.2			1.733333333
1/3/2020	ZEA 399	2	3	2	3	Gang 2	19.5	NA	3	6.2			2.066666667
1/3/2020	ZEA 399	2	4	2	3	Gang 2	22.5	NA	3	6.2			2.066666667
1/3/2020	ZEA 399	2	5	2	3	Gang 2	19.5	NA	3	6.2			2.066666667
1/3/2020	PHT77	2	4	2	4	Gang 2	28	NA	3	6			2
1/3/2020	PHT77	2	5	2	4	Gang 2	29.5	NA	3	5.2			1.733333333
1/3/2020	N22	3	4	2	5	Gang 2	19.5	NA	3	5.5			1.833333333
1/3/2020	N22	3	5	2	5	Gang 2	19.5	NA	3	5.2			1.733333333
1/3/2020	ZEA 399	3	4	2	6	Gang 2	24.5	NA	3	6.2			2.066666667
1/3/2020	ZEA 399	3	5	2	6	Gang 2	24.5	NA	3	6.2			2.066666667
1/3/2020	ZEA 132	4	4	2	7	Gang 2	15	NA	4	6.5			1.625
1/3/2020	ZEA 132	4	5	2	7	Gang 2	15	NA	3	6.5			2.166666667
1/3/2020	S052	4	3	2	8	Gang 2	27	NA	4	7.2			1.8
1/3/2020	S052	4	4	2	8	Gang 2	27	NA	5	8.2			1.64
1/3/2020	S052	4	5	2	8	Gang 2	23.5	NA	4	7.5			1.875
1/3/2020	B73	4	3	2	9	Gang 2	23	NA	3	6.2			2.066666667
1/3/2020	B73	4	4	2	9	Gang 2	21.5	NA	3	5.5			1.833333333
1/3/2020	B73	4	5	2	9	Gang 2	24.5	NA	3	6.2			2.066666667
1/3/2020	ZEA 3660	5	4	2	10	Gang 2	29	NA	3	5.2			1.733333333
1/3/2020	ZEA 3660	5	5	2	10	Gang 2	26.5	NA	4	6.2			1.55
1/3/2020	ZEA 399	5	3	2	11	Gang 2	26	NA	3	6.5			2.166666667
1/3/2020	ZEA 399	5	4	2	11	Gang 2	22	NA	3	6.2			2.066666667
1/3/2020	ZEA 399	5	5	2	11	Gang 2	24	NA	3	6.2			2.066666667
1/3/2020	N22	1	1	3	1	Gang 2	17.5	NA	3	5.2			1.733333333
1/3/2020	N22	1	2	3	1	Gang 2	16.5	NA	3	5			1.666666667
1/3/2020	N22	1	3	3	1	Gang 2	17	NA	3	5.2			1.733333333
1/3/2020	ZEA 332	1	1	3	2	Gang 2	34	NA	4	7.2			1.8
1/3/2020	ZEA 332	1	2	3	2	Gang 2	31	NA	3	6.5			2.166666667
1/3/2020	ZEA 332	1	3	3	2	Gang 2	30.5	NA	3	6.2			2.066666667
1/3/2020	S052	2	1	3	3	Gang 2	29.5	NA	5	8			1.6
1/3/2020	S052	2	2	3	3	Gang 2	30	NA	5	8.2			1.64
1/3/2020	B73	2	1	3	4	Gang 2	19.5	NA	3	6			2
1/3/2020	B73	2	2	3	4	Gang 2	21.5	NA	3	6			2
1/3/2020	B73	2	3	3	4	Gang 2	24	NA	3	6.2			2.066666667
1/3/2020	ZEA 851	3	1	3	5	Gang 2	24.5	NA	3	6.5			2.166666667
1/3/2020	ZEA 851	3	2	3	5	Gang 2	26.5	NA	3	6.5			2.166666667
1/3/2020	ZEA 332	3	1	3	6	Gang 2	37.5	NA	4	7.5			1.875
1/3/2020	ZEA 332	3	2	3	6	Gang 2	33.5	NA	4	7.5			1.875
1/3/2020	PHT77	3	1	3	7	Gang 2	34.5	NA	3	5.2			1.733333333
1/3/2020	PHT77	3	2	3	7	Gang 2	35	NA	3	5.2			1.733333333
1/3/2020	PHT77	4	1	3	8	Gang 2	30.5	NA	3	5.2			1.733333333
1/3/2020	PHT77	4	2	3	8	Gang 2	30	NA	4	6			1.5
1/3/2020	PHT77	4	3	3	8	Gang 2	38.5	NA	3	5.2			1.733333333
1/3/2020	ZEA 399	4	1	3	9	Gang 2	20	NA	3	6.2			2.066666667
1/3/2020	ZEA 399	4	2	3	9	Gang 2	22	NA	3	6.5			2.166666667
1/3/2020	ZEA 851	5	1	3	10	Gang 2	28	NA	3	6.5			2.166666667
1/3/2020	ZEA 851	5	2	3	10	Gang 2	39	NA	3	5.5			1.833333333
1/3/2020	ZEA 132	5	1	3	11	Gang 2	14	NA	3	6.2			2.066666667
1/3/2020	ZEA 132	5	2	3	11	Gang 2	18	NA	3	6.2			2.066666667
1/3/2020	N22	1	4	3	1	Gang 3	17.5	NA	3	5.2			1.733333333
1/3/2020	N22	1	5	3	1	Gang 3	23.5	NA	3	5.5			1.833333333
1/3/2020	ZEA 332	1	4	3	2	Gang 3	30	NA	3	6.2			2.066666667
1/3/2020	ZEA 332	1	5	3	2	Gang 3	31	NA	3	7			2.333333333
1/3/2020	S052	2	3	3	3	Gang 3	26	NA	4	7.2			1.8
1/3/2020	S052	2	4	3	3	Gang 3	26	NA	5	7.5			1.5
1/3/2020	S052	2	5	3	3	Gang 3	25	NA	4	7.2			1.8
1/3/2020	B73	2	4	3	4	Gang 3	26	NA	3	6.2			2.066666667
1/3/2020	B73	2	5	3	4	Gang 3	26	NA	3	6.2			2.066666667
1/3/2020	ZEA 851	3	3	3	5	Gang 3	32	NA	3	6.2			2.066666667
1/3/2020	ZEA 851	3	4	3	5	Gang 3	29	NA	3	6.2			2.066666667
1/3/2020	ZEA 851	3	5	3	5	Gang 3	26	NA	3	6.2			2.066666667
1/3/2020	ZEA 332	3	3	3	6	Gang 3	32	NA	3	6.5			2.166666667
1/3/2020	ZEA 332	3	4	3	6	Gang 3	32.5	NA	3	6.2			2.066666667
1/3/2020	ZEA 332	3	5	3	6	Gang 3	31	NA	3	7			2.333333333
1/3/2020	PHT77	3	3	3	7	Gang 3	33.5	NA	4	6			1.5
1/3/2020	PHT77	3	4	3	7	Gang 3	38	NA	3	5.8			1.933333333
1/3/2020	PHT77	3	5	3	7	Gang 3	36.5	NA	3	5.5			1.833333333
1/3/2020	PHT77	4	4	3	8	Gang 3	32.5	NA	3	6			2
1/3/2020	PHT77	4	5	3	8	Gang 3	28	NA	4	6.2			1.55
1/3/2020	ZEA 399	4	3	3	9	Gang 3	16	NA	3	6.2			2.066666667
1/3/2020	ZEA 399	4	4	3	9	Gang 3	25	NA	3	6.5			2.166666667
1/3/2020	ZEA 399	4	5	3	9	Gang 3	24	NA	4	6.5			1.625
1/3/2020	ZEA 851	5	3	3	10	Gang 3	29.5	NA	3	6			2
1/3/2020	ZEA 851	5	4	3	10	Gang 3	28	NA	3	5.5			1.833333333
1/3/2020	ZEA 851	5	5	3	10	Gang 3	30	NA	3	5.5			1.833333333
1/3/2020	ZEA 132	5	3	3	11	Gang 3	14.5	NA	3	6.2			2.066666667
1/3/2020	ZEA 132	5	4	3	11	Gang 3	14	NA	3	6.2			2.066666667
1/3/2020	ZEA 132	5	5	3	11	Gang 3	17	NA	3	6.2			2.066666667
1/3/2020	S052	1	1	4	1	Gang 3	22	NA	4	5.5			1.375
1/3/2020	S052	1	2	4	1	Gang 3	28	NA	4	5.5			1.375
1/3/2020	B73	1	1	4	2	Gang 3	20	NA	3	5.5			1.833333333
1/3/2020	B73	1	2	4	2	Gang 3	22.5	NA	3	5.5			1.833333333
1/3/2020	ZEA 324	2	1	4	3	Gang 3	9	NA	3	5.2			1.733333333
1/3/2020	ZEA 324	2	2	4	3	Gang 3	11	NA	3	5.5			1.833333333
1/3/2020	N22	2	1	4	4	Gang 3	19	NA	3	5.2			1.733333333
1/3/2020	N22	2	2	4	4	Gang 3	16	NA	3	5.2			1.733333333
1/3/2020	N22	2	3	4	4	Gang 3	17	NA	3	5.2			1.733333333
1/3/2020	P148	2	1	4	5	Gang 3	24.5	NA	4	6.5			1.625
1/3/2020	P148	2	2	4	5	Gang 3	24	NA	4	6.5			1.625
1/3/2020	P148	2	3	4	5	Gang 3	26	NA	4	6.5			1.625
1/3/2020	ZEA 3660	3	1	4	6	Gang 3	31	NA	3	6			2
1/3/2020	ZEA 3660	3	2	4	6	Gang 3	32	NA	3	5.8			1.933333333
1/3/2020	ZEA 3660	3	3	4	6	Gang 3	28	NA	3	6			2
1/3/2020	B73	3	1	4	7	Gang 3	26	NA	3	6.2			2.066666667
1/3/2020	B73	3	2	4	7	Gang 3	25.5	NA	3	6			2
1/3/2020	B73	3	3	4	7	Gang 3	23	NA	3	5.8			1.933333333
1/3/2020	ZEA 332	4	1	4	8	Gang 3	28.5	NA	3	6.2			2.066666667
1/3/2020	ZEA 332	4	2	4	8	Gang 3	38	NA	3	6.2			2.066666667
1/3/2020	N22	4	1	4	9	Gang 3	18	NA	3	5.2			1.733333333
1/3/2020	N22	4	2	4	9	Gang 3	17.5	NA	3	5.2			1.733333333
1/3/2020	N22	4	3	4	9	Gang 3	18	NA	3	5.2			1.733333333
1/3/2020	P148	5	1	4	10	Gang 3	25	NA	3	6.2			2.066666667
1/3/2020	P148	5	2	4	10	Gang 3	28	NA	4	7			1.75
1/3/2020	B73	5	1	4	11	Gang 3	20	NA	3	5.5			1.833333333
1/3/2020	B73	5	2	4	11	Gang 3	24.5	NA	3	5.8			1.933333333
1/3/2020	S052	1	3	4	1	Gang 4	27.5	NA	4	6.5			1.625
1/3/2020	S052	1	4	4	1	Gang 4	21	NA	4	6.2			1.55
1/3/2020	S052	1	5	4	1	Gang 4	25	NA	4	6.5			1.625
1/3/2020	B73	1	3	4	2	Gang 4	22	NA	3	5.5			1.833333333
1/3/2020	B73	1	4	4	2	Gang 4	22	NA	3	5.5			1.833333333
1/3/2020	B73	1	5	4	2	Gang 4	24	NA	3	6.2			2.066666667
1/3/2020	ZEA 324	2	3	4	3	Gang 4	9	NA	3	5.5			1.833333333
1/3/2020	ZEA 324	2	4	4	3	Gang 4	10	NA	3	5.5			1.833333333
1/3/2020	ZEA 324	2	5	4	3	Gang 4	9	NA	3	5.5			1.833333333
1/3/2020	N22	2	4	4	4	Gang 4	15.5	NA	3	5.2			1.733333333
1/3/2020	N22	2	5	4	4	Gang 4	19	NA	3	5.2			1.733333333
1/3/2020	P148	2	4	4	5	Gang 4	29	NA	4	7.2			1.8
1/3/2020	P148	2	5	4	5	Gang 4	28	NA	4	7			1.75
1/3/2020	ZEA 3660	3	4	4	6	Gang 4	29.5	NA	3	6			2
1/3/2020	ZEA 3660	3	5	4	6	Gang 4	28	NA	3	6.5			2.166666667
1/3/2020	B73	3	4	4	7	Gang 4	26	NA	3	6.5			2.166666667
1/3/2020	B73	3	5	4	7	Gang 4	28	NA	4	6.5			1.625
1/3/2020	ZEA 332	4	3	4	8	Gang 4	29	NA	3	6.2			2.066666667
1/3/2020	ZEA 332	4	4	4	8	Gang 4	26	NA	3	6.2			2.066666667
1/3/2020	ZEA 332	4	5	4	8	Gang 4	23	NA	3	7			2.333333333
1/3/2020	N22	4	4	4	9	Gang 4	20	NA	3	5.2			1.733333333
1/3/2020	N22	4	5	4	9	Gang 4	20	NA	3	5.2			1.733333333
1/3/2020	P148	5	3	4	10	Gang 4	23.5	NA	3	6.5			2.166666667
1/3/2020	P148	5	4	4	10	Gang 4	26	NA	4	7			1.75
1/3/2020	P148	5	5	4	10	Gang 4	27	NA	4	7			1.75
1/3/2020	B73	5	3	4	11	Gang 4	24	NA	3	6			2
1/3/2020	B73	5	4	4	11	Gang 4	23.5	NA	3	6			2
1/3/2020	B73	5	5	4	11	Gang 4	23.5	NA	3	6			2
1/3/2020	ZEA 3660	1	1	5	1	Gang 4	32.5	NA	3	5.5			1.833333333
1/3/2020	ZEA 3660	1	2	5	1	Gang 4	36	NA	3	5.5			1.833333333
1/3/2020	ZEA 851	1	1	5	2	Gang 4	34.5	NA	3	6			2
1/3/2020	ZEA 851	1	2	5	2	Gang 4	32.5	NA	3	6			2
1/3/2020	ZEA 324	1	1	5	3	Gang 4	12.5	NA	3	5.5			1.833333333
1/3/2020	ZEA 324	1	2	5	3	Gang 4	9.5	NA	3	5.5			1.833333333
1/3/2020	ZEA 324	1	3	5	3	Gang 4	10.5	NA	3	5.2			1.733333333
1/3/2020	ZEA 132	2	1	5	4	Gang 4	16	NA	3	6.2			2.066666667
1/3/2020	ZEA 132	2	2	5	4	Gang 4	15.5	NA	3	6.2			2.066666667
1/3/2020	ZEA 332	2	1	5	5	Gang 4	35	NA	3	6.2			2.066666667
1/3/2020	ZEA 332	2	2	5	5	Gang 4	32.5	NA	3	6			2
1/3/2020	ZEA 332	2	3	5	5	Gang 4	38	NA	3	6.2			2.066666667
1/3/2020	P148	3	1	5	6	Gang 4	24	NA	4	6.5			1.625
1/3/2020	P148	3	2	5	6	Gang 4	25.5	NA	3	6.2			2.066666667
1/3/2020	ZEA 324	3	1	5	7	Gang 4	6.5	NA	3	5.2			1.733333333
1/3/2020	ZEA 324	3	2	5	7	Gang 4	9.5	NA	3	5			1.666666667
1/3/2020	ZEA 324	3	3	5	7	Gang 4	9	NA	3	5.2			1.733333333
1/3/2020	ZEA 851	4	1	5	8	Gang 4	31	NA	3	6.2			2.066666667
1/3/2020	ZEA 851	4	2	5	8	Gang 4	29	NA	3	6			2
1/3/2020	P148	4	1	5	9	Gang 4	31.5	NA	4	7			1.75
1/3/2020	P148	4	2	5	9	Gang 4	27	NA	4	7			1.75
1/3/2020	N22	5	1	5	10	Gang 4	25.5	NA	3	5.5			1.833333333
1/3/2020	N22	5	2	5	10	Gang 4	19	NA	3	5.2			1.733333333
1/3/2020	S052	5	1	5	11	Gang 4	29	NA	4	7.5			1.875
1/3/2020	S052	5	2	5	11	Gang 4	31.5	NA	4	7.5			1.875
1/3/2020	ZEA 3660	1	3	5	1	Gang 4 outer	36	NA	3	5.2			1.733333333
1/3/2020	ZEA 3660	1	4	5	1	Gang 4 outer	31.5	NA	3	6			2
1/3/2020	ZEA 3660	1	5	5	1	Gang 4 outer	31.5	NA	3	6			2
1/3/2020	ZEA 851	1	3	5	2	Gang 4 outer	32.5	NA	3	5.5			1.833333333
1/3/2020	ZEA 851	1	4	5	2	Gang 4 outer	27	NA	3	5.5			1.833333333
1/3/2020	ZEA 851	1	5	5	2	Gang 4 outer	33	NA	3	6.2			2.066666667
1/3/2020	ZEA 324	1	4	5	3	Gang 4 outer	10	NA	3	5.2			1.733333333
1/3/2020	ZEA 324	1	5	5	3	Gang 4 outer	10.5	NA	3	5			1.666666667
1/3/2020	ZEA 132	2	3	5	4	Gang 4 outer	13	NA	3	6.2			2.066666667
1/3/2020	ZEA 132	2	4	5	4	Gang 4 outer	17	NA	3	6.5			2.166666667
1/3/2020	ZEA 132	2	5	5	4	Gang 4 outer	16.5	NA	3	6.5			2.166666667
1/3/2020	ZEA 332	2	4	5	5	Gang 4 outer	28.5	NA	3	6.2			2.066666667
1/3/2020	ZEA 332	2	5	5	5	Gang 4 outer	32	NA	3	6.2			2.066666667
1/3/2020	P148	3	3	5	6	Gang 4 outer	26	NA	4	6.2			1.55
1/3/2020	P148	3	4	5	6	Gang 4 outer	28	NA	4	7			1.75
1/3/2020	P148	3	5	5	6	Gang 4 outer	27	NA	4	6.5			1.625
1/3/2020	ZEA 324	3	4	5	7	Gang 4 outer	9	NA	3	5.2			1.733333333
1/3/2020	ZEA 324	3	5	5	7	Gang 4 outer	7.5	NA	2	4.8			2.4
1/3/2020	ZEA 851	4	3	5	8	Gang 4 outer	24.5	NA	3	5.5			1.833333333
1/3/2020	ZEA 851	4	4	5	8	Gang 4 outer	32.5	NA	3	5.5			1.833333333
1/3/2020	ZEA 851	4	5	5	8	Gang 4 outer	28.5	NA	3	6.2			2.066666667
1/3/2020	P148	4	3	5	9	Gang 4 outer	29	NA	4	7			1.75
1/3/2020	P148	4	4	5	9	Gang 4 outer	27.5	NA	3	6.5			2.166666667
1/3/2020	P148	4	5	5	9	Gang 4 outer	27.5	NA	4	6.5			1.625
1/3/2020	N22	5	3	5	10	Gang 4 outer	17	NA	3	5.2			1.733333333
1/3/2020	N22	5	4	5	10	Gang 4 outer	18	NA	3	5.2			1.733333333
1/3/2020	N22	5	5	5	10	Gang 4 outer	21	NA	3	5.5			1.833333333
1/3/2020	S052	5	3	5	11	Gang 4 outer	32	NA	4	7.2			1.8
1/3/2020	S052	5	4	5	11	Gang 4 outer	28.5	NA	4	7.2			1.8
1/3/2020	S052	5	5	5	11	Gang 4 outer	28	NA	4	7			1.75
1/9/2020	ZEA 132	1	1	1	1	Gang 1 outer	17.5	NA	4	7.2			1.8
1/9/2020	ZEA 132	1	2	1	1	Gang 1 outer	18	NA	4	7.2			1.8
1/9/2020	ZEA 399	1	1	1	2	Gang 1 outer	24.5	NA	4	6.5			1.625
1/9/2020	ZEA 399	1	2	1	2	Gang 1 outer	25	NA	4	6.8			1.7
1/9/2020	ZEA 851	2	1	1	3	Gang 1 outer	33	NA	4	6.8			1.7
1/9/2020	ZEA 851	2	2	1	3	Gang 1 outer	31.5	NA	4	7			1.75
1/9/2020	ZEA 3660	2	1	1	4	Gang 1 outer	37	NA	3	6.5			2.166666667
1/9/2020	ZEA 3660	2	2	1	4	Gang 1 outer	39	NA	4	6.8			1.7
1/9/2020	ZEA 3660	2	3	1	4	Gang 1 outer	35	NA	4	7.2			1.8
1/9/2020	ZEA 132	3	1	1	5	Gang 1 outer	16	NA	4	7.2			1.8
1/9/2020	ZEA 132	3	2	1	5	Gang 1 outer	17	NA	4	7.5			1.875
1/9/2020	S052	3	1	1	6	Gang 1 outer	29	NA	5	8			1.6
1/9/2020	S052	3	2	1	6	Gang 1 outer	31	NA	5	8.2			1.64
1/9/2020	S052	3	3	1	6	Gang 1 outer	25	NA	5	8			1.6
1/9/2020	ZEA 3660	4	1	1	7	Gang 1 outer	32.5	NA	4	7			1.75
1/9/2020	ZEA 3660	4	2	1	7	Gang 1 outer	38	NA	4	7.2			1.8
1/9/2020	ZEA 3660	4	3	1	7	Gang 1 outer	38	NA	4	7.2			1.8
1/9/2020	ZEA 324	4	1	1	8	Gang 1 outer	11.5	NA	4	6.3			1.575
1/9/2020	ZEA 324	4	2	1	8	Gang 1 outer	12	NA	4	6.2			1.55
1/9/2020	ZEA 324	5	1	1	9	Gang 1 outer	13.5	NA	4	6.2			1.55
1/9/2020	ZEA 324	5	2	1	9	Gang 1 outer	13	NA	4	6.5			1.625
1/9/2020	ZEA 324	5	3	1	9	Gang 1 outer	13.5	NA	3	6.2			2.066666667
1/9/2020	ZEA 332	5	1	1	10	Gang 1 outer	33	NA	4	7.2			1.8
1/9/2020	ZEA 332	5	2	1	10	Gang 1 outer	35.5	NA	3	7.2			2.4
1/9/2020	PHT77	5	1	1	11	Gang 1 outer	35	NA	4	6.2			1.55
1/9/2020	PHT77	5	2	1	11	Gang 1 outer	37	NA	4	6.2			1.55
1/9/2020	ZEA 132	1	3	1	1	Gang 1	16	NA	4	6.5			1.625
1/9/2020	ZEA 132	1	4	1	1	Gang 1	14.5	NA	4	6.5			1.625
1/9/2020	ZEA 132	1	5	1	1	Gang 1	18	NA	4	6.5			1.625
1/9/2020	ZEA 399	1	3	1	2	Gang 1	20.5	NA	4	7			1.75
1/9/2020	ZEA 399	1	4	1	2	Gang 1	22.5	NA	4	6.5			1.625
1/9/2020	ZEA 399	1	5	1	2	Gang 1	20	NA	4	7			1.75
1/9/2020	ZEA 851	2	3	1	3	Gang 1	43	NA	3	6.8			2.266666667
1/9/2020	ZEA 851	2	4	1	3	Gang 1	29	NA	3	6.5			2.166666667
1/9/2020	ZEA 851	2	5	1	3	Gang 1	42	NA	3	6.5			2.166666667
1/9/2020	ZEA 3660	2	4	1	4	Gang 1	32	NA	4	6.5			1.625
1/9/2020	ZEA 3660	2	5	1	4	Gang 1	37.5	NA	3	6.8			2.266666667
1/9/2020	ZEA 132	3	3	1	5	Gang 1	13.5	NA	4	6.5			1.625
1/9/2020	ZEA 132	3	4	1	5	Gang 1	15.5	NA	4	7.2			1.8
1/9/2020	ZEA 132	3	5	1	5	Gang 1	13.5	NA	4	7.2			1.8
1/9/2020	S052	3	4	1	6	Gang 1	27	NA	5	8.2			1.64
1/9/2020	S052	3	5	1	6	Gang 1	26	NA	5	7.8			1.56
1/9/2020	ZEA 3660	4	4	1	7	Gang 1	31	NA	4	7.5			1.875
1/9/2020	ZEA 3660	4	5	1	7	Gang 1	38.5	NA	4	7			1.75
1/9/2020	ZEA 324	4	3	1	8	Gang 1	11.5	NA	4	6.5			1.625
1/9/2020	ZEA 324	4	4	1	8	Gang 1	9.5	NA	3	6			2
1/9/2020	ZEA 324	4	5	1	8	Gang 1	8	NA	3	6.2			2.066666667
1/9/2020	ZEA 324	5	4	1	9	Gang 1	9.5	NA	3	5.8			1.933333333
1/9/2020	ZEA 324	5	5	1	9	Gang 1	12.5	NA	4	6.5			1.625
1/9/2020	ZEA 332	5	3	1	10	Gang 1	29.5	NA	3	6.8			2.266666667
1/9/2020	ZEA 332	5	4	1	10	Gang 1	32	NA	4	7.5			1.875
1/9/2020	ZEA 332	5	5	1	10	Gang 1	30	NA	3	6.5			2.166666667
1/9/2020	PHT77	5	3	1	11	Gang 1	39.5	NA	3	6.2			2.066666667
1/9/2020	PHT77	5	4	1	11	Gang 1	35.5	NA	4	6.5			1.625
1/9/2020	PHT77	5	5	1	11	Gang 1	36	NA	4	6.5			1.625
1/9/2020	P148	1	1	2	1	Gang 1	28.5	NA	4	7.8			1.95
1/9/2020	P148	1	2	2	1	Gang 1	28.5	NA	4	7.8			1.95
1/9/2020	P148	1	3	2	1	Gang 1	28.5	NA	4	7.8			1.95
1/9/2020	PHT77	1	1	2	2	Gang 1	43	NA	4	6.5			1.625
1/9/2020	PHT77	1	2	2	2	Gang 1	36.5	NA	4	6.5			1.625
1/9/2020	PHT77	1	3	2	2	Gang 1	32	NA	4	6.5			1.625
1/9/2020	ZEA 399	2	1	2	3	Gang 1	21	NA	4	7.2			1.8
1/9/2020	ZEA 399	2	2	2	3	Gang 1	23	NA	5	7.2			1.44
1/9/2020	PHT77	2	1	2	4	Gang 1	29.5	NA	4	6.5			1.625
1/9/2020	PHT77	2	2	2	4	Gang 1	26	NA	4	6.5			1.625
1/9/2020	PHT77	2	3	2	4	Gang 1	26.5	NA	4	6.5			1.625
1/9/2020	N22	3	1	2	5	Gang 1	21	NA	4	6.5			1.625
1/9/2020	N22	3	2	2	5	Gang 1	23	NA	4	6.5			1.625
1/9/2020	N22	3	3	2	5	Gang 1	20.5	NA	4	6.5			1.625
1/9/2020	ZEA 399	3	1	2	6	Gang 1	19	NA	4	6.5			1.625
1/9/2020	ZEA 399	3	2	2	6	Gang 1	17	NA	4	6.8			1.7
1/9/2020	ZEA 399	3	3	2	6	Gang 1	19	NA	4	7			1.75
1/9/2020	ZEA 132	4	1	2	7	Gang 1	17	NA	4	7.2			1.8
1/9/2020	ZEA 132	4	2	2	7	Gang 1	15.5	NA	4	6.5			1.625
1/9/2020	ZEA 132	4	3	2	7	Gang 1	17.5	NA	4	7.2			1.8
1/9/2020	S052	4	1	2	8	Gang 1	22	NA	4	7.5			1.875
1/9/2020	S052	4	2	2	8	Gang 1	21	NA	5	7.5			1.5
1/9/2020	B73	4	1	2	9	Gang 1	27.5	NA	4	7.2			1.8
1/9/2020	B73	4	2	2	9	Gang 1	21	NA	3	6.8			2.266666667
1/9/2020	ZEA 3660	5	1	2	10	Gang 1	29.5	NA	3	6.5			2.166666667
1/9/2020	ZEA 3660	5	2	2	10	Gang 1	30.5	NA	4	6.8			1.7
1/9/2020	ZEA 3660	5	3	2	10	Gang 1	33	NA	4	6.8			1.7
1/9/2020	ZEA 399	5	1	2	11	Gang 1	19.5	NA	4	6.5			1.625
1/9/2020	ZEA 399	5	2	2	11	Gang 1	19.5	NA	4	6.5			1.625
1/9/2020	P148	1	4	2	1	Gang 2	26	NA	4	7.5			1.875
1/9/2020	P148	1	5	2	1	Gang 2	26.5	NA	4	7.8			1.95
1/9/2020	PHT77	1	4	2	2	Gang 2	34	NA	4	6.5			1.625
1/9/2020	PHT77	1	5	2	2	Gang 2	27.5	NA	4	6.5			1.625
1/9/2020	ZEA 399	2	3	2	3	Gang 2	21	NA	4	6.5			1.625
1/9/2020	ZEA 399	2	4	2	3	Gang 2	21	NA	4	7			1.75
1/9/2020	ZEA 399	2	5	2	3	Gang 2	22	NA	4	6.5			1.625
1/9/2020	PHT77	2	4	2	4	Gang 2	29.5	NA	4	6.5			1.625
1/9/2020	PHT77	2	5	2	4	Gang 2	33.5	NA	4	6.5			1.625
1/9/2020	N22	3	4	2	5	Gang 2	22	NA	4	6.5			1.625
1/9/2020	N22	3	5	2	5	Gang 2	22.5	NA	4	6.5			1.625
1/9/2020	ZEA 399	3	4	2	6	Gang 2	20.5	NA	4	7			1.75
1/9/2020	ZEA 399	3	5	2	6	Gang 2	21.5	NA	4	7.2			1.8
1/9/2020	ZEA 132	4	4	2	7	Gang 2	17.5	NA	4	7.5			1.875
1/9/2020	ZEA 132	4	5	2	7	Gang 2	20	NA	4	7.5			1.875
1/9/2020	S052	4	3	2	8	Gang 2	26	NA	5	8.5			1.7
1/9/2020	S052	4	4	2	8	Gang 2	33	NA	5	8.5			1.7
1/9/2020	S052	4	5	2	8	Gang 2	27.5	NA	5	8.2			1.64
1/9/2020	B73	4	3	2	9	Gang 2	26.5	NA	4	6.5			1.625
1/9/2020	B73	4	4	2	9	Gang 2	27.5	NA	4	6.5			1.625
1/9/2020	B73	4	5	2	9	Gang 2	31.5	NA	4	7			1.75
1/9/2020	ZEA 3660	5	4	2	10	Gang 2	26.5	NA	4	6.5			1.625
1/9/2020	ZEA 3660	5	5	2	10	Gang 2	30.5	NA	4	7.5			1.875
1/9/2020	ZEA 399	5	3	2	11	Gang 2	28	NA	4	7.5			1.875
1/9/2020	ZEA 399	5	4	2	11	Gang 2	29	NA	4	7.2			1.8
1/9/2020	ZEA 399	5	5	2	11	Gang 2	20.5	NA	4	6.5			1.625
1/9/2020	N22	1	1	3	1	Gang 2	23	NA	3	6.5			2.166666667
1/9/2020	N22	1	2	3	1	Gang 2	18.5	NA	3	6			2
1/9/2020	N22	1	3	3	1	Gang 2	20	NA	3	6.2			2.066666667
1/9/2020	ZEA 332	1	1	3	2	Gang 2	40	NA	4	8			2
1/9/2020	ZEA 332	1	2	3	2	Gang 2	40.5	NA	4	7.5			1.875
1/9/2020	ZEA 332	1	3	3	2	Gang 2	40	NA	4	7			1.75
1/9/2020	S052	2	1	3	3	Gang 2	34	NA	5	8.5			1.7
1/9/2020	S052	2	2	3	3	Gang 2	39.5	NA	5	8.5			1.7
1/9/2020	B73	2	1	3	4	Gang 2	22	NA	4	7			1.75
1/9/2020	B73	2	2	3	4	Gang 2	27.5	NA	4	6.8			1.7
1/9/2020	B73	2	3	3	4	Gang 2	29.5	NA	4	6.5			1.625
1/9/2020	ZEA 851	3	1	3	5	Gang 2	30.5	NA	4	7.5			1.875
1/9/2020	ZEA 851	3	2	3	5	Gang 2	30	NA	4	7.5			1.875
1/9/2020	ZEA 332	3	1	3	6	Gang 2	39	NA	4	8.5			2.125
1/9/2020	ZEA 332	3	2	3	6	Gang 2	37.5	NA	4	8.5			2.125
1/9/2020	PHT77	3	1	3	7	Gang 2	35.5	NA	4	6.5			1.625
1/9/2020	PHT77	3	2	3	7	Gang 2	34	NA	4	6.5			1.625
1/9/2020	PHT77	4	1	3	8	Gang 2	32.5	NA	4	6.5			1.625
1/9/2020	PHT77	4	2	3	8	Gang 2	33	NA	4	7			1.75
1/9/2020	PHT77	4	3	3	8	Gang 2	32.5	NA	4	6.5			1.625
1/9/2020	ZEA 399	4	1	3	9	Gang 2	22	NA	4	7.5			1.875
1/9/2020	ZEA 399	4	2	3	9	Gang 2	20	NA	4	7.5			1.875
1/9/2020	ZEA 851	5	1	3	10	Gang 2	32.5	NA	4	7.2			1.8
1/9/2020	ZEA 851	5	2	3	10	Gang 2	41	NA	3	6.8			2.266666667
1/9/2020	ZEA 132	5	1	3	11	Gang 2	15	NA	4	7.2			1.8
1/9/2020	ZEA 132	5	2	3	11	Gang 2	14	NA	4	7.2			1.8
1/9/2020	N22	1	4	3	1	Gang 3	21.5	NA	3	6.2			2.066666667
1/9/2020	N22	1	5	3	1	Gang 3	24.5	NA	4	6.5			1.625
1/9/2020	ZEA 332	1	4	3	2	Gang 3	38	NA	4	7.5			1.875
1/9/2020	ZEA 332	1	5	3	2	Gang 3	41.5	NA	4	7.8			1.95
1/9/2020	S052	2	3	3	3	Gang 3	29.5	NA	5	7.2			1.44
1/9/2020	S052	2	4	3	3	Gang 3	27.5	NA	5	8.5			1.7
1/9/2020	S052	2	5	3	3	Gang 3	35	NA	5	8.5			1.7
1/9/2020	B73	2	4	3	4	Gang 3	30	NA	4	7.5			1.875
1/9/2020	B73	2	5	3	4	Gang 3	28	NA	4	7.2			1.8
1/9/2020	ZEA 851	3	3	3	5	Gang 3	30	NA	4	7.5			1.875
1/9/2020	ZEA 851	3	4	3	5	Gang 3	31.5	NA	4	7.5			1.875
1/9/2020	ZEA 851	3	5	3	5	Gang 3	29.5	NA	4	6.8			1.7
1/9/2020	ZEA 332	3	3	3	6	Gang 3	36.5	NA	4	7.5			1.875
1/9/2020	ZEA 332	3	4	3	6	Gang 3	35	NA	4	7.5			1.875
1/9/2020	ZEA 332	3	5	3	6	Gang 3	33.5	NA	4	8.2			2.05
1/9/2020	PHT77	3	3	3	7	Gang 3	35	NA	4	6.5			1.625
1/9/2020	PHT77	3	4	3	7	Gang 3	42	NA	4	6.5			1.625
1/9/2020	PHT77	3	5	3	7	Gang 3	36.5	NA	4	6.2			1.55
1/9/2020	PHT77	4	4	3	8	Gang 3	36	NA	4	6.5			1.625
1/9/2020	PHT77	4	5	3	8	Gang 3	36	NA	4	6.8			1.7
1/9/2020	ZEA 399	4	3	3	9	Gang 3	21.5	NA	4	7.2			1.8
1/9/2020	ZEA 399	4	4	3	9	Gang 3	21	NA	4	7.2			1.8
1/9/2020	ZEA 399	4	5	3	9	Gang 3	29	NA	4	7.2			1.8
1/9/2020	ZEA 851	5	3	3	10	Gang 3	28	NA	3	6.8			2.266666667
1/9/2020	ZEA 851	5	4	3	10	Gang 3	36	NA	3	7			2.333333333
1/9/2020	ZEA 851	5	5	3	10	Gang 3	28	NA	3	6.5			2.166666667
1/9/2020	ZEA 132	5	3	3	11	Gang 3	18	NA	4	6.8			1.7
1/9/2020	ZEA 132	5	4	3	11	Gang 3	17.5	NA	4	7			1.75
1/9/2020	ZEA 132	5	5	3	11	Gang 3	17	NA	4	7			1.75
1/9/2020	S052	1	1	4	1	Gang 3	29.5	NA	5	8			1.6
1/9/2020	S052	1	2	4	1	Gang 3	30	NA	4	7.5			1.875
1/9/2020	B73	1	1	4	2	Gang 3	26.5	NA	4	6.5			1.625
1/9/2020	B73	1	2	4	2	Gang 3	28	NA	4	6.8			1.7
1/9/2020	ZEA 324	2	1	4	3	Gang 3	10.5	NA	3	6.2			2.066666667
1/9/2020	ZEA 324	2	2	4	3	Gang 3	13	NA	4	6.5			1.625
1/9/2020	N22	2	1	4	4	Gang 3	20	NA	4	6.5			1.625
1/9/2020	N22	2	2	4	4	Gang 3	20	NA	3	6.5			2.166666667
1/9/2020	N22	2	3	4	4	Gang 3	18.5	NA	3	6.5			2.166666667
1/9/2020	P148	2	1	4	5	Gang 3	26.5	NA	4	7.5			1.875
1/9/2020	P148	2	2	4	5	Gang 3	29.5	NA	4	7.5			1.875
1/9/2020	P148	2	3	4	5	Gang 3	32.5	NA	4	7.5			1.875
1/9/2020	ZEA 3660	3	1	4	6	Gang 3	34	NA	4	6.8			1.7
1/9/2020	ZEA 3660	3	2	4	6	Gang 3	36	NA	4	6.8			1.7
1/9/2020	ZEA 3660	3	3	4	6	Gang 3	34.5	NA	4	6.8			1.7
1/9/2020	B73	3	1	4	7	Gang 3	31	NA	4	7			1.75
1/9/2020	B73	3	2	4	7	Gang 3	30.5	NA	4	7			1.75
1/9/2020	B73	3	3	4	7	Gang 3	29	NA	4	6.5			1.625
1/9/2020	ZEA 332	4	1	4	8	Gang 3	31.5	NA	4	7			1.75
1/9/2020	ZEA 332	4	2	4	8	Gang 3	35	NA	3	7.2			2.4
1/9/2020	N22	4	1	4	9	Gang 3	22	NA	3	6.2			2.066666667
1/9/2020	N22	4	2	4	9	Gang 3	23	NA	3	6			2
1/9/2020	N22	4	3	4	9	Gang 3	22	NA	3	6.2			2.066666667
1/9/2020	P148	5	1	4	10	Gang 3	28	NA	4	7.2			1.8
1/9/2020	P148	5	2	4	10	Gang 3	31	NA	4	7.5			1.875
1/9/2020	B73	5	1	4	11	Gang 3	25.5	NA	4	6.5			1.625
1/9/2020	B73	5	2	4	11	Gang 3	29	NA	4	6.8			1.7
1/9/2020	S052	1	3	4	1	Gang 4	32.5	NA	5	7.5			1.5
1/9/2020	S052	1	4	4	1	Gang 4	23	NA	4	7.2			1.8
1/9/2020	S052	1	5	4	1	Gang 4	29	NA	5	7.5			1.5
1/9/2020	B73	1	3	4	2	Gang 4	27	NA	4	6.5			1.625
1/9/2020	B73	1	4	4	2	Gang 4	28	NA	4	6.5			1.625
1/9/2020	B73	1	5	4	2	Gang 4	26	NA	4	7			1.75
1/9/2020	ZEA 324	2	3	4	3	Gang 4	12	NA	4	6.2			1.55
1/9/2020	ZEA 324	2	4	4	3	Gang 4	11	NA	4	6.2			1.55
1/9/2020	ZEA 324	2	5	4	3	Gang 4	12	NA	4	6.5			1.625
1/9/2020	N22	2	4	4	4	Gang 4	19.5	NA	3	6			2
1/9/2020	N22	2	5	4	4	Gang 4	20	NA	3	6.2			2.066666667
1/9/2020	P148	2	4	4	5	Gang 4	33	NA	5	8			1.6
1/9/2020	P148	2	5	4	5	Gang 4	31	NA	5	8			1.6
1/9/2020	ZEA 3660	3	4	4	6	Gang 4	29	NA	4	7			1.75
1/9/2020	ZEA 3660	3	5	4	6	Gang 4	32	NA	4	7.2			1.8
1/9/2020	B73	3	4	4	7	Gang 4	31	NA	4	7			1.75
1/9/2020	B73	3	5	4	7	Gang 4	29	NA	4	7.2			1.8
1/9/2020	ZEA 332	4	3	4	8	Gang 4	33	NA	3	6			2
1/9/2020	ZEA 332	4	4	4	8	Gang 4	30.5	NA	3	7			2.333333333
1/9/2020	ZEA 332	4	5	4	8	Gang 4	25	NA	4	7.2			1.8
1/9/2020	N22	4	4	4	9	Gang 4	21	NA	4	6.2			1.55
1/9/2020	N22	4	5	4	9	Gang 4	22	NA	4	6.2			1.55
1/9/2020	P148	5	3	4	10	Gang 4	27	NA	4	7.2			1.8
1/9/2020	P148	5	4	4	10	Gang 4	28	NA	4	7.5			1.875
1/9/2020	P148	5	5	4	10	Gang 4	30	NA	4	7.5			1.875
1/9/2020	B73	5	3	4	11	Gang 4	26	NA	4	6.5			1.625
1/9/2020	B73	5	4	4	11	Gang 4	26.5	NA	4	6.5			1.625
1/9/2020	B73	5	5	4	11	Gang 4	25	NA	4	6.5			1.625
1/9/2020	ZEA 3660	1	1	5	1	Gang 4	31	NA	3	6.5			2.166666667
1/9/2020	ZEA 3660	1	2	5	1	Gang 4	34	NA	4	6.5			1.625
1/9/2020	ZEA 851	1	1	5	2	Gang 4	33.5	NA	4	6.5			1.625
1/9/2020	ZEA 851	1	2	5	2	Gang 4	32	NA	4	6.8			1.7
1/9/2020	ZEA 324	1	1	5	3	Gang 4	13	NA	4	6.5			1.625
1/9/2020	ZEA 324	1	2	5	3	Gang 4	10.5	NA	4	6.5			1.625
1/9/2020	ZEA 324	1	3	5	3	Gang 4	9.5	NA	3	6.2			2.066666667
1/9/2020	ZEA 132	2	1	5	4	Gang 4	18.5	NA	4	7.2			1.8
1/9/2020	ZEA 132	2	2	5	4	Gang 4	16	NA	4	7.2			1.8
1/9/2020	ZEA 332	2	1	5	5	Gang 4	38.5	NA	4	7			1.75
1/9/2020	ZEA 332	2	2	5	5	Gang 4	30.5	NA	3	7.2			2.4
1/9/2020	ZEA 332	2	3	5	5	Gang 4	28	NA	4	7			1.75
1/9/2020	P148	3	1	5	6	Gang 4	27	NA	4	7.5			1.875
1/9/2020	P148	3	2	5	6	Gang 4	31.5	NA	4	7.2			1.8
1/9/2020	ZEA 324	3	1	5	7	Gang 4	12	NA	4	6.2			1.55
1/9/2020	ZEA 324	3	2	5	7	Gang 4	11.5	NA	3	6.2			2.066666667
1/9/2020	ZEA 324	3	3	5	7	Gang 4	11.5	NA	3	6.2			2.066666667
1/9/2020	ZEA 851	4	1	5	8	Gang 4	31	NA	4	7			1.75
1/9/2020	ZEA 851	4	2	5	8	Gang 4	28	NA	3	6.5			2.166666667
1/9/2020	P148	4	1	5	9	Gang 4	36.5	NA	4	7.5			1.875
1/9/2020	P148	4	2	5	9	Gang 4	30	NA	5	7.8			1.56
1/9/2020	N22	5	1	5	10	Gang 4	27	NA	4	6.2			1.55
1/9/2020	N22	5	2	5	10	Gang 4	26.5	NA	4	6.2			1.55
1/9/2020	S052	5	1	5	11	Gang 4	34.5	NA	5	8.2			1.64
1/9/2020	S052	5	2	5	11	Gang 4	38	NA	5	8.2			1.64
1/9/2020	ZEA 3660	1	3	5	1	Gang 4 outer	36	NA	3	6.2			2.066666667
1/9/2020	ZEA 3660	1	4	5	1	Gang 4 outer	38	NA	4	6.8			1.7
1/9/2020	ZEA 3660	1	5	5	1	Gang 4 outer	36	NA	4	7			1.75
1/9/2020	ZEA 851	1	3	5	2	Gang 4 outer	30	NA	3	6.5			2.166666667
1/9/2020	ZEA 851	1	4	5	2	Gang 4 outer	28	NA	3	6.5			2.166666667
1/9/2020	ZEA 851	1	5	5	2	Gang 4 outer	35	NA	4	7			1.75
1/9/2020	ZEA 324	1	4	5	3	Gang 4 outer	13	NA	4	6.2			1.55
1/9/2020	ZEA 324	1	5	5	3	Gang 4 outer	13	NA	3	6.2			2.066666667
1/9/2020	ZEA 132	2	3	5	4	Gang 4 outer	18	NA	4	7.2			1.8
1/9/2020	ZEA 132	2	4	5	4	Gang 4 outer	20	NA	4	7.5			1.875
1/9/2020	ZEA 132	2	5	5	4	Gang 4 outer	20	NA	4	7.5			1.875
1/9/2020	ZEA 332	2	4	5	5	Gang 4 outer	32.5	NA	4	7.2			1.8
1/9/2020	ZEA 332	2	5	5	5	Gang 4 outer	34.5	NA	4	7.2			1.8
1/9/2020	P148	3	3	5	6	Gang 4 outer	32	NA	4	7.5			1.875
1/9/2020	P148	3	4	5	6	Gang 4 outer	32.5	NA	4	7.8			1.95
1/9/2020	P148	3	5	5	6	Gang 4 outer	30	NA	4	7.5			1.875
1/9/2020	ZEA 324	3	4	5	7	Gang 4 outer	12	NA	3	6.2			2.066666667
1/9/2020	ZEA 324	3	5	5	7	Gang 4 outer	10	NA	3	5.5			1.833333333
1/9/2020	ZEA 851	4	3	5	8	Gang 4 outer	28	NA	3	6.5			2.166666667
1/9/2020	ZEA 851	4	4	5	8	Gang 4 outer	30	NA	3	6.8			2.266666667
1/9/2020	ZEA 851	4	5	5	8	Gang 4 outer	32	NA	3	6.8			2.266666667
1/9/2020	P148	4	3	5	9	Gang 4 outer	28.5	NA	4	8			2
1/9/2020	P148	4	4	5	9	Gang 4 outer	33	NA	4	7.2			1.8
1/9/2020	P148	4	5	5	9	Gang 4 outer	34	NA	4	7.2			1.8
1/9/2020	N22	5	3	5	10	Gang 4 outer	21	NA	3	6.2			2.066666667
1/9/2020	N22	5	4	5	10	Gang 4 outer	23	NA	3	6.2			2.066666667
1/9/2020	N22	5	5	5	10	Gang 4 outer	24	NA	4	6.2			1.55
1/9/2020	S052	5	3	5	11	Gang 4 outer	39.5	NA	5	8.2			1.64
1/9/2020	S052	5	4	5	11	Gang 4 outer	37	NA	5	8.2			1.64
1/9/2020	S052	5	5	5	11	Gang 4 outer	32	NA	5	7.8			1.56
1/13/2020	ZEA 132	1	1	1	1	Gang 1 outer	19	NA	5	8			1.6
1/13/2020	ZEA 132	1	2	1	1	Gang 1 outer	20.5	NA	5	8.2			1.64
1/13/2020	ZEA 399	1	1	1	2	Gang 1 outer	21	NA	4	8			2
1/13/2020	ZEA 399	1	2	1	2	Gang 1 outer	35.5	NA	4	8			2
1/13/2020	ZEA 851	2	1	1	3	Gang 1 outer	39	NA	4	7.2			1.8
1/13/2020	ZEA 851	2	2	1	3	Gang 1 outer	37	NA	4	7.5			1.875
1/13/2020	ZEA 3660	2	1	1	4	Gang 1 outer	41	NA	4	7.2			1.8
1/13/2020	ZEA 3660	2	2	1	4	Gang 1 outer	58	NA	4	7.2			1.8
1/13/2020	ZEA 3660	2	3	1	4	Gang 1 outer	40	NA	4	8			2
1/13/2020	ZEA 132	3	1	1	5	Gang 1 outer	22.5	NA	5	8.2			1.64
1/13/2020	ZEA 132	3	2	1	5	Gang 1 outer	NA	NA	5	8.5			1.7
1/13/2020	S052	3	1	1	6	Gang 1 outer	29	NA	6	9.2			1.533333333
1/13/2020	S052	3	2	1	6	Gang 1 outer	32	NA	6	9.2			1.533333333
1/13/2020	S052	3	3	1	6	Gang 1 outer	35	NA	5	8.5			1.7
1/13/2020	ZEA 3660	4	1	1	7	Gang 1 outer	34	NA	4	7.5			1.875
1/13/2020	ZEA 3660	4	2	1	7	Gang 1 outer	41	NA	4	7.5			1.875
1/13/2020	ZEA 3660	4	3	1	7	Gang 1 outer	44.5	NA	4	8.2			2.05
1/13/2020	ZEA 324	4	1	1	8	Gang 1 outer	15	NA	5	7.5			1.5
1/13/2020	ZEA 324	4	2	1	8	Gang 1 outer	14	NA	5	7.5			1.5
1/13/2020	ZEA 324	5	1	1	9	Gang 1 outer	14	NA	4	7.5			1.875
1/13/2020	ZEA 324	5	2	1	9	Gang 1 outer	16	NA	5	7.8			1.56
1/13/2020	ZEA 324	5	3	1	9	Gang 1 outer	18	NA	4	7.5			1.875
1/13/2020	ZEA 332	5	1	1	10	Gang 1 outer	38	NA	4	8.2			2.05
1/13/2020	ZEA 332	5	2	1	10	Gang 1 outer	39	NA	4	8.2			2.05
1/13/2020	PHT77	5	1	1	11	Gang 1 outer	45.5	NA	4	7.2			1.8
1/13/2020	PHT77	5	2	1	11	Gang 1 outer	45	NA	4	7.2			1.8
1/13/2020	ZEA 132	1	3	1	1	Gang 1	16.5	NA	4	7.8			1.95
1/13/2020	ZEA 132	1	4	1	1	Gang 1	18	NA	4	7.5			1.875
1/13/2020	ZEA 132	1	5	1	1	Gang 1	18.5	NA	4	7.5			1.875
1/13/2020	ZEA 399	1	3	1	2	Gang 1	30	NA	4	7.8			1.95
1/13/2020	ZEA 399	1	4	1	2	Gang 1	25.5	NA	4	7.2			1.8
1/13/2020	ZEA 399	1	5	1	2	Gang 1	32	NA	4	7.5			1.875
1/13/2020	ZEA 851	2	3	1	3	Gang 1	40	NA	4	7.5			1.875
1/13/2020	ZEA 851	2	4	1	3	Gang 1	31.5	NA	4	7.2			1.8
1/13/2020	ZEA 851	2	5	1	3	Gang 1	36.5	NA	4	7.8			1.95
1/13/2020	ZEA 3660	2	4	1	4	Gang 1	39	NA	4	7.8			1.95
1/13/2020	ZEA 3660	2	5	1	4	Gang 1	41.5	NA	4	7.5			1.875
1/13/2020	ZEA 132	3	3	1	5	Gang 1	17.5	NA	4	7.2			1.8
1/13/2020	ZEA 132	3	4	1	5	Gang 1	18	NA	4	7.8			1.95
1/13/2020	ZEA 132	3	5	1	5	Gang 1	18.5	NA	5	7.5			1.5
1/13/2020	S052	3	4	1	6	Gang 1	32.5	NA	5	9			1.8
1/13/2020	S052	3	5	1	6	Gang 1	31	NA	5	8.5			1.7
1/13/2020	ZEA 3660	4	4	1	7	Gang 1	40	NA	4	8.5			2.125
1/13/2020	ZEA 3660	4	5	1	7	Gang 1	45	NA	4	7.8			1.95
1/13/2020	ZEA 324	4	3	1	8	Gang 1	14	NA	4	7.2			1.8
1/13/2020	ZEA 324	4	4	1	8	Gang 1	11	NA	4	7			1.75
1/13/2020	ZEA 324	4	5	1	8	Gang 1	13.5	NA	4	7.5			1.875
1/13/2020	ZEA 324	5	4	1	9	Gang 1	11.5	NA	4	7			1.75
1/13/2020	ZEA 324	5	5	1	9	Gang 1	12	NA	4	7.2			1.8
1/13/2020	ZEA 332	5	3	1	10	Gang 1	36	NA	4	7.8			1.95
1/13/2020	ZEA 332	5	4	1	10	Gang 1	35	NA	4	8.8			2.2
1/13/2020	ZEA 332	5	5	1	10	Gang 1	29.5	NA	4	7.5			1.875
1/13/2020	PHT77	5	3	1	11	Gang 1	34	NA	4	6.5			1.625
1/13/2020	PHT77	5	4	1	11	Gang 1	42	NA	4	7.2			1.8
1/13/2020	PHT77	5	5	1	11	Gang 1	45.5	NA	4	6.8			1.7
1/13/2020	P148	1	1	2	1	Gang 1	38	NA	4	8.5			2.125
1/13/2020	P148	1	2	2	1	Gang 1	32.5	NA	5	8.5			1.7
1/13/2020	P148	1	3	2	1	Gang 1	29	NA	5	8.5			1.7
1/13/2020	PHT77	1	1	2	2	Gang 1	49	NA	4	7.2			1.8
1/13/2020	PHT77	1	2	2	2	Gang 1	45	NA	4	7.5			1.875
1/13/2020	PHT77	1	3	2	2	Gang 1	35.5	NA	4	7.5			1.875
1/13/2020	ZEA 399	2	1	2	3	Gang 1	25.5	NA	4	7.8			1.95
1/13/2020	ZEA 399	2	2	2	3	Gang 1	30.5	NA	5	8.8			1.76
1/13/2020	PHT77	2	1	2	4	Gang 1	35.5	NA	4	7.5			1.875
1/13/2020	PHT77	2	2	2	4	Gang 1	36.5	NA	4	7.2			1.8
1/13/2020	PHT77	2	3	2	4	Gang 1	36	NA	4	7			1.75
1/13/2020	N22	3	1	2	5	Gang 1	24.5	NA	4	7.8			1.95
1/13/2020	N22	3	2	2	5	Gang 1	24	NA	4	7.8			1.95
1/13/2020	N22	3	3	2	5	Gang 1	25	NA	4	7			1.75
1/13/2020	ZEA 399	3	1	2	6	Gang 1	25	NA	4	7.5			1.875
1/13/2020	ZEA 399	3	2	2	6	Gang 1	20	NA	4	7.5			1.875
1/13/2020	ZEA 399	3	3	2	6	Gang 1	19.5	NA	5	8			1.6
1/13/2020	ZEA 132	4	1	2	7	Gang 1	22	NA	5	8.2			1.64
1/13/2020	ZEA 132	4	2	2	7	Gang 1	22.5	NA	5	7.8			1.56
1/13/2020	ZEA 132	4	3	2	7	Gang 1	19.5	NA	5	8.5			1.7
1/13/2020	S052	4	1	2	8	Gang 1	27.5	NA	5	8.5			1.7
1/13/2020	S052	4	2	2	8	Gang 1	23.5	NA	5	8.5			1.7
1/13/2020	B73	4	1	2	9	Gang 1	25	NA	4	7.8			1.95
1/13/2020	B73	4	2	2	9	Gang 1	21	NA	4	7.5			1.875
1/13/2020	ZEA 3660	5	1	2	10	Gang 1	35.5	NA	4	7			1.75
1/13/2020	ZEA 3660	5	2	2	10	Gang 1	39	NA	4	7.8			1.95
1/13/2020	ZEA 3660	5	3	2	10	Gang 1	44	NA	4	7.8			1.95
1/13/2020	ZEA 399	5	1	2	11	Gang 1	22	NA	4	7.2			1.8
1/13/2020	ZEA 399	5	2	2	11	Gang 1	21	NA	4	7.2			1.8
1/13/2020	P148	1	4	2	1	Gang 2	27.5	NA	5	8.8			1.76
1/13/2020	P148	1	5	2	1	Gang 2	37	NA	5	8.5			1.7
1/13/2020	PHT77	1	4	2	2	Gang 2	40.5	NA	5	8.5			1.7
1/13/2020	PHT77	1	5	2	2	Gang 2	37	NA	4	6.8			1.7
1/13/2020	ZEA 399	2	3	2	3	Gang 2	18.5	NA	4	7.5			1.875
1/13/2020	ZEA 399	2	4	2	3	Gang 2	29.5	NA	4	7.8			1.95
1/13/2020	ZEA 399	2	5	2	3	Gang 2	28.5	NA	4	7.5			1.875
1/13/2020	PHT77	2	4	2	4	Gang 2	35	NA	4	7.5			1.875
1/13/2020	PHT77	2	5	2	4	Gang 2	40	NA	4	7			1.75
1/13/2020	N22	3	4	2	5	Gang 2	23	NA	4	7.2			1.8
1/13/2020	N22	3	5	2	5	Gang 2	23	NA	4	7.5			1.875
1/13/2020	ZEA 399	3	4	2	6	Gang 2	25	NA	5	8			1.6
1/13/2020	ZEA 399	3	5	2	6	Gang 2	28.5	NA	4	7.5			1.875
1/13/2020	ZEA 132	4	4	2	7	Gang 2	25.5	NA	5	8.5			1.7
1/13/2020	ZEA 132	4	5	2	7	Gang 2	22.5	NA	5	8.5			1.7
1/13/2020	S052	4	3	2	8	Gang 2	30	NA	5	9.2			1.84
1/13/2020	S052	4	4	2	8	Gang 2	34	NA	6	10			1.666666667
1/13/2020	S052	4	5	2	8	Gang 2	30	NA	6	9.2			1.533333333
1/13/2020	B73	4	3	2	9	Gang 2	27	NA	4	7.5			1.875
1/13/2020	B73	4	4	2	9	Gang 2	27.5	NA	4	7.5			1.875
1/13/2020	B73	4	5	2	9	Gang 2	41.5	NA	4	7.8			1.95
1/13/2020	ZEA 3660	5	4	2	10	Gang 2	33	NA	4	7.5			1.875
1/13/2020	ZEA 3660	5	5	2	10	Gang 2	36.5	NA	5	8.5			1.7
1/13/2020	ZEA 399	5	3	2	11	Gang 2	20	NA	5	8.5			1.7
1/13/2020	ZEA 399	5	4	2	11	Gang 2	22.5	NA	5	8			1.6
1/13/2020	ZEA 399	5	5	2	11	Gang 2	22	NA	5	8			1.6
1/13/2020	N22	1	1	3	1	Gang 2	23.5	NA	4	7.5			1.875
1/13/2020	N22	1	2	3	1	Gang 2	23	NA	4	6.8			1.7
1/13/2020	N22	1	3	3	1	Gang 2	21.5	NA	4	6.8			1.7
1/13/2020	ZEA 332	1	1	3	2	Gang 2	48.5	NA	5	9.8			1.96
1/13/2020	ZEA 332	1	2	3	2	Gang 2	39	NA	4	9.5			2.375
1/13/2020	ZEA 332	1	3	3	2	Gang 2	45.5	NA	4	7.8			1.95
1/13/2020	S052	2	1	3	3	Gang 2	41	NA	5	9.5			1.9
1/13/2020	S052	2	2	3	3	Gang 2	45.5	NA	6	9.5			1.583333333
1/13/2020	B73	2	1	3	4	Gang 2	24	NA	4	7.5			1.875
1/13/2020	B73	2	2	3	4	Gang 2	26	NA	4	7.5			1.875
1/13/2020	B73	2	3	3	4	Gang 2	24	NA	4	7.5			1.875
1/13/2020	ZEA 851	3	1	3	5	Gang 2	39	NA	4	8.2			2.05
1/13/2020	ZEA 851	3	2	3	5	Gang 2	39.5	NA	4	8.8			2.2
1/13/2020	ZEA 332	3	1	3	6	Gang 2	40	NA	5	9.8			1.96
1/13/2020	ZEA 332	3	2	3	6	Gang 2	37	NA	5	9.5			1.9
1/13/2020	PHT77	3	1	3	7	Gang 2	42.5	NA	4	6.8			1.7
1/13/2020	PHT77	3	2	3	7	Gang 2	43.5	NA	4	6.8			1.7
1/13/2020	PHT77	4	1	3	8	Gang 2	44	NA	4	7.2			1.8
1/13/2020	PHT77	4	2	3	8	Gang 2	42.5	NA	5	7.8			1.56
1/13/2020	PHT77	4	3	3	8	Gang 2	41	NA	4	7			1.75
1/13/2020	ZEA 399	4	1	3	9	Gang 2	22.5	NA	5	8.2			1.64
1/13/2020	ZEA 399	4	2	3	9	Gang 2	24.5	NA	5	8.8			1.76
1/13/2020	ZEA 851	5	1	3	10	Gang 2	35	NA	4	7.8			1.95
1/13/2020	ZEA 851	5	2	3	10	Gang 2	38	NA	4	6.8			1.7
1/13/2020	ZEA 132	5	1	3	11	Gang 2	16	NA	5	8			1.6
1/13/2020	ZEA 132	5	2	3	11	Gang 2	20	NA	5	8.2			1.64
1/13/2020	N22	1	4	3	1	Gang 3	22	NA	4	6.5			1.625
1/13/2020	N22	1	5	3	1	Gang 3	24.5	NA	4	7.2			1.8
1/13/2020	ZEA 332	1	4	3	2	Gang 3	45	NA	5	7.8			1.56
1/13/2020	ZEA 332	1	5	3	2	Gang 3	45	NA	4	8.8			2.2
1/13/2020	S052	2	3	3	3	Gang 3	31	NA	6	9.2			1.533333333
1/13/2020	S052	2	4	3	3	Gang 3	35.5	NA	6	9.5			1.583333333
1/13/2020	S052	2	5	3	3	Gang 3	33	NA	6	9.2			1.533333333
1/13/2020	B73	2	4	3	4	Gang 3	29.5	NA	5	8.2			1.64
1/13/2020	B73	2	5	3	4	Gang 3	32	NA	4	7.5			1.875
1/13/2020	ZEA 851	3	3	3	5	Gang 3	35.5	NA	4	7.5			1.875
1/13/2020	ZEA 851	3	4	3	5	Gang 3	35.5	NA	4	7.5			1.875
1/13/2020	ZEA 851	3	5	3	5	Gang 3	37.5	NA	4	7.2			1.8
1/13/2020	ZEA 332	3	3	3	6	Gang 3	46	NA	5	9.2			1.84
1/13/2020	ZEA 332	3	4	3	6	Gang 3	42	NA	5	7.8			1.56
1/13/2020	ZEA 332	3	5	3	6	Gang 3	36	NA	5	10.2			2.04
1/13/2020	PHT77	3	3	3	7	Gang 3	45	NA	4	7.2			1.8
1/13/2020	PHT77	3	4	3	7	Gang 3	52	NA	4	7.2			1.8
1/13/2020	PHT77	3	5	3	7	Gang 3	49.5	NA	4	7.2			1.8
1/13/2020	PHT77	4	4	3	8	Gang 3	42	NA	4	7.5			1.875
1/13/2020	PHT77	4	5	3	8	Gang 3	48	NA	5	7.5			1.5
1/13/2020	ZEA 399	4	3	3	9	Gang 3	21	NA	5	8.2			1.64
1/13/2020	ZEA 399	4	4	3	9	Gang 3	23	NA	5	8.2			1.64
1/13/2020	ZEA 399	4	5	3	9	Gang 3	30	NA	5	8.2			1.64
1/13/2020	ZEA 851	5	3	3	10	Gang 3	34	NA	4	7.2			1.8
1/13/2020	ZEA 851	5	4	3	10	Gang 3	47	NA	4	7.2			1.8
1/13/2020	ZEA 851	5	5	3	10	Gang 3	35	NA	4	7.2			1.8
1/13/2020	ZEA 132	5	3	3	11	Gang 3	19.5	NA	5	7.8			1.56
1/13/2020	ZEA 132	5	4	3	11	Gang 3	19	NA	5	7.8			1.56
1/13/2020	ZEA 132	5	5	3	11	Gang 3	22	NA	5	7.8			1.56
1/13/2020	S052	1	1	4	1	Gang 3	37	NA	5	9			1.8
1/13/2020	S052	1	2	4	1	Gang 3	41.5	NA	5	8.2			1.64
1/13/2020	B73	1	1	4	2	Gang 3	27	NA	4	7.2			1.8
1/13/2020	B73	1	2	4	2	Gang 3	26	NA	4	7.2			1.8
1/13/2020	ZEA 324	2	1	4	3	Gang 3	13	NA	4	7.5			1.875
1/13/2020	ZEA 324	2	2	4	3	Gang 3	14.5	NA	4	7.5			1.875
1/13/2020	N22	2	1	4	4	Gang 3	24	NA	4	7.2			1.8
1/13/2020	N22	2	2	4	4	Gang 3	23	NA	4	6.8			1.7
1/13/2020	N22	2	3	4	4	Gang 3	21	NA	4	6.8			1.7
1/13/2020	P148	2	1	4	5	Gang 3	33	NA	5	8.2			1.64
1/13/2020	P148	2	2	4	5	Gang 3	30	NA	5	8.2			1.64
1/13/2020	P148	2	3	4	5	Gang 3	33	NA	5	8.2			1.64
1/13/2020	ZEA 3660	3	1	4	6	Gang 3	38	NA	4	7.5			1.875
1/13/2020	ZEA 3660	3	2	4	6	Gang 3	38.5	NA	4	7.5			1.875
1/13/2020	ZEA 3660	3	3	4	6	Gang 3	38	NA	4	7.5			1.875
1/13/2020	B73	3	1	4	7	Gang 3	30	NA	4	7.5			1.875
1/13/2020	B73	3	2	4	7	Gang 3	29	NA	4	7.5			1.875
1/13/2020	B73	3	3	4	7	Gang 3	28.5	NA	4	7.2			1.8
1/13/2020	ZEA 332	4	1	4	8	Gang 3	34	NA	4	8			2
1/13/2020	ZEA 332	4	2	4	8	Gang 3	38	NA	4	8.2			2.05
1/13/2020	N22	4	1	4	9	Gang 3	24.5	NA	4	7.2			1.8
1/13/2020	N22	4	2	4	9	Gang 3	25	NA	4	6.5			1.625
1/13/2020	N22	4	3	4	9	Gang 3	24	NA	4	6.8			1.7
1/13/2020	P148	5	1	4	10	Gang 3	33	NA	5	8.2			1.64
1/13/2020	P148	5	2	4	10	Gang 3	30	NA	5	8.5			1.7
1/13/2020	B73	5	1	4	11	Gang 3	26.5	NA	4	7.2			1.8
1/13/2020	B73	5	2	4	11	Gang 3	32	NA	4	7.2			1.8
1/13/2020	S052	1	3	4	1	Gang 4	33	NA	5	8.5			1.7
1/13/2020	S052	1	4	4	1	Gang 4	27	NA	5	7.5			1.5
1/13/2020	S052	1	5	4	1	Gang 4	35	NA	5	8.2			1.64
1/13/2020	B73	1	3	4	2	Gang 4	26	NA	4	7.2			1.8
1/13/2020	B73	1	4	4	2	Gang 4	29	NA	4	7.2			1.8
1/13/2020	B73	1	5	4	2	Gang 4	26	NA	5	7.5			1.5
1/13/2020	ZEA 324	2	3	4	3	Gang 4	16	NA	4	7.2			1.8
1/13/2020	ZEA 324	2	4	4	3	Gang 4	14	NA	4	7.2			1.8
1/13/2020	ZEA 324	2	5	4	3	Gang 4	12.5	NA	5	7.8			1.56
1/13/2020	N22	2	4	4	4	Gang 4	22	NA	4	6.5			1.625
1/13/2020	N22	2	5	4	4	Gang 4	23	NA	4	6.5			1.625
1/13/2020	P148	2	4	4	5	Gang 4	33.5	NA	5	9			1.8
1/13/2020	P148	2	5	4	5	Gang 4	34.5	NA	5	9			1.8
1/13/2020	ZEA 3660	3	4	4	6	Gang 4	37	NA	4	7.5			1.875
1/13/2020	ZEA 3660	3	5	4	6	Gang 4	38	NA	4	7.8			1.95
1/13/2020	B73	3	4	4	7	Gang 4	34	NA	4	7.5			1.875
1/13/2020	B73	3	5	4	7	Gang 4	33.5	NA	5	8			1.6
1/13/2020	ZEA 332	4	3	4	8	Gang 4	37	NA	4	8			2
1/13/2020	ZEA 332	4	4	4	8	Gang 4	35	NA	4	8			2
1/13/2020	ZEA 332	4	5	4	8	Gang 4	28	NA	5	8.2			1.64
1/13/2020	N22	4	4	4	9	Gang 4	24	NA	4	7			1.75
1/13/2020	N22	4	5	4	9	Gang 4	26	NA	4	7.2			1.8
1/13/2020	P148	5	3	4	10	Gang 4	31	NA	5	8			1.6
1/13/2020	P148	5	4	4	10	Gang 4	29	NA	5	8.2			1.64
1/13/2020	P148	5	5	4	10	Gang 4	30	NA	5	8.2			1.64
1/13/2020	B73	5	3	4	11	Gang 4	25	NA	4	7.2			1.8
1/13/2020	B73	5	4	4	11	Gang 4	25.5	NA	4	7.2			1.8
1/13/2020	B73	5	5	4	11	Gang 4	29	NA	4	7.2			1.8
1/13/2020	ZEA 3660	1	1	5	1	Gang 4	37	NA	4	7.2			1.8
1/13/2020	ZEA 3660	1	2	5	1	Gang 4	40	NA	4	7.2			1.8
1/13/2020	ZEA 851	1	1	5	2	Gang 4	33	NA	4	7			1.75
1/13/2020	ZEA 851	1	2	5	2	Gang 4	38.5	NA	4	7.2			1.8
1/13/2020	ZEA 324	1	1	5	3	Gang 4	13	NA	5	7.5			1.5
1/13/2020	ZEA 324	1	2	5	3	Gang 4	13	NA	5	7.5			1.5
1/13/2020	ZEA 324	1	3	5	3	Gang 4	12	NA	4	7.2			1.8
1/13/2020	ZEA 132	2	1	5	4	Gang 4	20	NA	5	8			1.6
1/13/2020	ZEA 132	2	2	5	4	Gang 4	18	NA	5	8			1.6
1/13/2020	ZEA 332	2	1	5	5	Gang 4	29	NA	4	7.5			1.875
1/13/2020	ZEA 332	2	2	5	5	Gang 4	32	NA	4	6.8			1.7
1/13/2020	ZEA 332	2	3	5	5	Gang 4	33	NA	4	7.8			1.95
1/13/2020	P148	3	1	5	6	Gang 4	30	NA	5	8.2			1.64
1/13/2020	P148	3	2	5	6	Gang 4	33	NA	6	8.5			1.416666667
1/13/2020	ZEA 324	3	1	5	7	Gang 4	12	NA	5	7.5			1.5
1/13/2020	ZEA 324	3	2	5	7	Gang 4	14.5	NA	4	7			1.75
1/13/2020	ZEA 324	3	3	5	7	Gang 4	16	NA	4	7.2			1.8
1/13/2020	ZEA 851	4	1	5	8	Gang 4	32	NA	4	7.5			1.875
1/13/2020	ZEA 851	4	2	5	8	Gang 4	33	NA	4	7.2			1.8
1/13/2020	P148	4	1	5	9	Gang 4	34	NA	5	8.2			1.64
1/13/2020	P148	4	2	5	9	Gang 4	31	NA	5	8.2			1.64
1/13/2020	N22	5	1	5	10	Gang 4	31	NA	4	7			1.75
1/13/2020	N22	5	2	5	10	Gang 4	28.5	NA	4	7			1.75
1/13/2020	S052	5	1	5	11	Gang 4	40	NA	5	9.2			1.84
1/13/2020	S052	5	2	5	11	Gang 4	38	NA	6	9.2			1.533333333
1/13/2020	ZEA 3660	1	3	5	1	Gang 4 outer	42	NA	4	6.8			1.7
1/13/2020	ZEA 3660	1	4	5	1	Gang 4 outer	48.5	NA	4	7.5			1.875
1/13/2020	ZEA 3660	1	5	5	1	Gang 4 outer	40	NA	4	7.8			1.95
1/13/2020	ZEA 851	1	3	5	2	Gang 4 outer	37	NA	4	6.5			1.625
1/13/2020	ZEA 851	1	4	5	2	Gang 4 outer	32	NA	4	6.5			1.625
1/13/2020	ZEA 851	1	5	5	2	Gang 4 outer	36.5	NA	4	7.5			1.875
1/13/2020	ZEA 324	1	4	5	3	Gang 4 outer	13.5	NA	4	7.5			1.875
1/13/2020	ZEA 324	1	5	5	3	Gang 4 outer	15	NA	4	7.2			1.8
1/13/2020	ZEA 132	2	3	5	4	Gang 4 outer	22	NA	5	8.2			1.64
1/13/2020	ZEA 132	2	4	5	4	Gang 4 outer	25	NA	5	8.5			1.7
1/13/2020	ZEA 132	2	5	5	4	Gang 4 outer	26	NA	5	8.2			1.64
1/13/2020	ZEA 332	2	4	5	5	Gang 4 outer	38	NA	4	8.2			2.05
1/13/2020	ZEA 332	2	5	5	5	Gang 4 outer	37.5	NA	4	8.2			2.05
1/13/2020	P148	3	3	5	6	Gang 4 outer	31	NA	5	8.2			1.64
1/13/2020	P148	3	4	5	6	Gang 4 outer	36	NA	5	8.2			1.64
1/13/2020	P148	3	5	5	6	Gang 4 outer	34	NA	5	8.2			1.64
1/13/2020	ZEA 324	3	4	5	7	Gang 4 outer	13	NA	4	7.2			1.8
1/13/2020	ZEA 324	3	5	5	7	Gang 4 outer	12.5	NA	4	6.5			1.625
1/13/2020	ZEA 851	4	3	5	8	Gang 4 outer	31	NA	4	6.8			1.7
1/13/2020	ZEA 851	4	4	5	8	Gang 4 outer	42	NA	4	7.2			1.8
1/13/2020	ZEA 851	4	5	5	8	Gang 4 outer	40	NA	4	7.5			1.875
1/13/2020	P148	4	3	5	9	Gang 4 outer	33	NA	5	8.2			1.64
1/13/2020	P148	4	4	5	9	Gang 4 outer	34	NA	5	8.2			1.64
1/13/2020	P148	4	5	5	9	Gang 4 outer	38	NA	5	8			1.6
1/13/2020	N22	5	3	5	10	Gang 4 outer	26	NA	4	6.5			1.625
1/13/2020	N22	5	4	5	10	Gang 4 outer	25.5	NA	4	6.8			1.7
1/13/2020	N22	5	5	5	10	Gang 4 outer	28.5	NA	4	7			1.75
1/13/2020	S052	5	3	5	11	Gang 4 outer	43	NA	6	9.2			1.533333333
1/13/2020	S052	5	4	5	11	Gang 4 outer	40	NA	6	9.2			1.533333333
1/13/2020	S052	5	5	5	11	Gang 4 outer	35	NA	6	8.8			1.466666667
1/16/2020	ZEA 132	1	1	1	1	Gang 1 outer	26	NA	5	8.5			1.7
1/16/2020	ZEA 132	1	2	1	1	Gang 1 outer	32.5	NA	5	8.8			1.76
1/16/2020	ZEA 399	1	1	1	2	Gang 1 outer	33.5	NA	5	8.2			1.64
1/16/2020	ZEA 399	1	2	1	2	Gang 1 outer	34.5	NA	5	8.2			1.64
1/16/2020	ZEA 851	2	1	1	3	Gang 1 outer	46	NA	4	8.2			2.05
1/16/2020	ZEA 851	2	2	1	3	Gang 1 outer	42	NA	5	8.2			1.64
1/16/2020	ZEA 3660	2	1	1	4	Gang 1 outer	47	NA	4	7.8			1.95
1/16/2020	ZEA 3660	2	2	1	4	Gang 1 outer	63.5	NA	4	8			2
1/16/2020	ZEA 3660	2	3	1	4	Gang 1 outer	58	NA	5	8.2			1.64
1/16/2020	ZEA 132	3	1	1	5	Gang 1 outer	27	NA	5	8.5			1.7
1/16/2020	ZEA 132	3	2	1	5	Gang 1 outer	30	NA	5	9.2			1.84
1/16/2020	S052	3	1	1	6	Gang 1 outer	39	NA	6	10			1.666666667
1/16/2020	S052	3	2	1	6	Gang 1 outer	38.5	NA	6	10.2			1.7
1/16/2020	S052	3	3	1	6	Gang 1 outer	45.5	NA	6	9.5			1.583333333
1/16/2020	ZEA 3660	4	1	1	7	Gang 1 outer	44	NA	5	8.2			1.64
1/16/2020	ZEA 3660	4	2	1	7	Gang 1 outer	52	NA	5	8.5			1.7
1/16/2020	ZEA 3660	4	3	1	7	Gang 1 outer	55.5	NA	5	8.5			1.7
1/16/2020	ZEA 324	4	1	1	8	Gang 1 outer	22	NA	5	8.2			1.64
1/16/2020	ZEA 324	4	2	1	8	Gang 1 outer	17.5	NA	5	8.2			1.64
1/16/2020	ZEA 324	5	1	1	9	Gang 1 outer	18	NA	5	8			1.6
1/16/2020	ZEA 324	5	2	1	9	Gang 1 outer	19.5	NA	5	8.5			1.7
1/16/2020	ZEA 324	5	3	1	9	Gang 1 outer	22	NA	5	8.2			1.64
1/16/2020	ZEA 332	5	1	1	10	Gang 1 outer	44	NA	5	9.2			1.84
1/16/2020	ZEA 332	5	2	1	10	Gang 1 outer	43	NA	4	9.2			2.3
1/16/2020	PHT77	5	1	1	11	Gang 1 outer	49	NA	5	8			1.6
1/16/2020	PHT77	5	2	1	11	Gang 1 outer	53.5	NA	5	8			1.6
1/16/2020	ZEA 132	1	3	1	1	Gang 1	22.5	NA	5	8.2			1.64
1/16/2020	ZEA 132	1	4	1	1	Gang 1	22.5	NA	5	8			1.6
1/16/2020	ZEA 132	1	5	1	1	Gang 1	22	NA	5	7.8			1.56
1/16/2020	ZEA 399	1	3	1	2	Gang 1	37	NA	5	8.5			1.7
1/16/2020	ZEA 399	1	4	1	2	Gang 1	31	NA	5	8			1.6
1/16/2020	ZEA 399	1	5	1	2	Gang 1	28.5	NA	5	8.2			1.64
1/16/2020	ZEA 851	2	3	1	3	Gang 1	37.5	NA	4	7.5			1.875
1/16/2020	ZEA 851	2	4	1	3	Gang 1	33	NA	4	7.5			1.875
1/16/2020	ZEA 851	2	5	1	3	Gang 1	32.5	NA	4	7.5			1.875
1/16/2020	ZEA 3660	2	4	1	4	Gang 1	47.5	NA	5	8.5			1.7
1/16/2020	ZEA 3660	2	5	1	4	Gang 1	45	NA	4	8			2
1/16/2020	ZEA 132	3	3	1	5	Gang 1	18.5	NA	5	7.8			1.56
1/16/2020	ZEA 132	3	4	1	5	Gang 1	23	NA	5	8.5			1.7
1/16/2020	ZEA 132	3	5	1	5	Gang 1	21.5	NA	5	8.5			1.7
1/16/2020	S052	3	4	1	6	Gang 1	34	NA	6	9.5			1.583333333
1/16/2020	S052	3	5	1	6	Gang 1	41	NA	6	9.2			1.533333333
1/16/2020	ZEA 3660	4	4	1	7	Gang 1	44.5	NA	5	9.2			1.84
1/16/2020	ZEA 3660	4	5	1	7	Gang 1	48.5	NA	5	8.5			1.7
1/16/2020	ZEA 324	4	3	1	8	Gang 1	18	NA	5	7.8			1.56
1/16/2020	ZEA 324	4	4	1	8	Gang 1	15	NA	5	7.5			1.5
1/16/2020	ZEA 324	4	5	1	8	Gang 1	18	NA	5	7.8			1.56
1/16/2020	ZEA 324	5	4	1	9	Gang 1	13.5	NA	5	7.5			1.5
1/16/2020	ZEA 324	5	5	1	9	Gang 1	16.5	NA	5	8.2			1.64
1/16/2020	ZEA 332	5	3	1	10	Gang 1	38.5	NA	4	8.8			2.2
1/16/2020	ZEA 332	5	4	1	10	Gang 1	38.5	NA	5	9.8			1.96
1/16/2020	ZEA 332	5	5	1	10	Gang 1	29	NA	5	7.5			1.5
1/16/2020	PHT77	5	3	1	11	Gang 1	42.5	NA	4	7.2			1.8
1/16/2020	PHT77	5	4	1	11	Gang 1	45	NA	5	8			1.6
1/16/2020	PHT77	5	5	1	11	Gang 1	43.5	NA	4	7.5			1.875
1/16/2020	P148	1	1	2	1	Gang 1	34.5	NA	5	9.5			1.9
1/16/2020	P148	1	2	2	1	Gang 1	33.5	NA	5	9.2			1.84
1/16/2020	P148	1	3	2	1	Gang 1	32	NA	5	9.5			1.9
1/16/2020	PHT77	1	1	2	2	Gang 1	48.5	NA	5	9			1.8
1/16/2020	PHT77	1	2	2	2	Gang 1	53.5	NA	5	8.2			1.64
1/16/2020	PHT77	1	3	2	2	Gang 1	40.5	NA	5	7.8			1.56
1/16/2020	ZEA 399	2	1	2	3	Gang 1	31.5	NA	5	8.5			1.7
1/16/2020	ZEA 399	2	2	2	3	Gang 1	37.5	NA	5	9.8			1.96
1/16/2020	PHT77	2	1	2	4	Gang 1	42	NA	5	8.2			1.64
1/16/2020	PHT77	2	2	2	4	Gang 1	37.5	NA	5	7.8			1.56
1/16/2020	PHT77	2	3	2	4	Gang 1	39.5	NA	5	7.8			1.56
1/16/2020	N22	3	1	2	5	Gang 1	26	NA	5	8.8			1.76
1/16/2020	N22	3	2	2	5	Gang 1	28	NA	5	7.8			1.56
1/16/2020	N22	3	3	2	5	Gang 1	25.5	NA	5	7.8			1.56
1/16/2020	ZEA 399	3	1	2	6	Gang 1	32	NA	5	7.8			1.56
1/16/2020	ZEA 399	3	2	2	6	Gang 1	23.5	NA	5	8.2			1.64
1/16/2020	ZEA 399	3	3	2	6	Gang 1	22	NA	5	8.5			1.7
1/16/2020	ZEA 132	4	1	2	7	Gang 1	25	NA	5	9			1.8
1/16/2020	ZEA 132	4	2	2	7	Gang 1	24.5	NA	5	8.5			1.7
1/16/2020	ZEA 132	4	3	2	7	Gang 1	25.5	NA	5	9			1.8
1/16/2020	S052	4	1	2	8	Gang 1	29.5	NA	5	9.2			1.84
1/16/2020	S052	4	2	2	8	Gang 1	28	NA	6	9.5			1.583333333
1/16/2020	B73	4	1	2	9	Gang 1	29.5	NA	6	9.2			1.533333333
1/16/2020	B73	4	2	2	9	Gang 1	23	NA	5	7.5			1.5
1/16/2020	ZEA 3660	5	1	2	10	Gang 1	41	NA	6	9.5			1.583333333
1/16/2020	ZEA 3660	5	2	2	10	Gang 1	39	NA	5	8.2			1.64
1/16/2020	ZEA 3660	5	3	2	10	Gang 1	52	NA	6	9.5			1.583333333
1/16/2020	ZEA 399	5	1	2	11	Gang 1	25.5	NA	5	8			1.6
1/16/2020	ZEA 399	5	2	2	11	Gang 1	21	NA	5	7.5			1.5
1/16/2020	P148	1	4	2	1	Gang 2	31.5	NA	5	9.2			1.84
1/16/2020	P148	1	5	2	1	Gang 2	39	NA	6	9.5			1.583333333
1/16/2020	PHT77	1	4	2	2	Gang 2	51.5	NA	5	8.2			1.64
1/16/2020	PHT77	1	5	2	2	Gang 2	39	NA	4	7.5			1.875
1/16/2020	ZEA 399	2	3	2	3	Gang 2	24.5	NA	5	8.5			1.7
1/16/2020	ZEA 399	2	4	2	3	Gang 2	32	NA	5	8.5			1.7
1/16/2020	ZEA 399	2	5	2	3	Gang 2	30.5	NA	5	8.2			1.64
1/16/2020	PHT77	2	4	2	4	Gang 2	39	NA	5	8.2			1.64
1/16/2020	PHT77	2	5	2	4	Gang 2	40	NA	4	7.5			1.875
1/16/2020	N22	3	4	2	5	Gang 2	29	NA	5	7.8			1.56
1/16/2020	N22	3	5	2	5	Gang 2	31	NA	5	8.2			1.64
1/16/2020	ZEA 399	3	4	2	6	Gang 2	27.5	NA	5	8.5			1.7
1/16/2020	ZEA 399	3	5	2	6	Gang 2	27	NA	5	8.5			1.7
1/16/2020	ZEA 132	4	4	2	7	Gang 2	27	NA	6	9.5			1.583333333
1/16/2020	ZEA 132	4	5	2	7	Gang 2	26.5	NA	6	9.2			1.533333333
1/16/2020	S052	4	3	2	8	Gang 2	36.5	NA	6	9.5			1.583333333
1/16/2020	S052	4	4	2	8	Gang 2	41	NA	6	10.5			1.75
1/16/2020	S052	4	5	2	8	Gang 2	36.5	NA	6	10			1.666666667
1/16/2020	B73	4	3	2	9	Gang 2	32	NA	5	8.2			1.64
1/16/2020	B73	4	4	2	9	Gang 2	29	NA	5	8			1.6
1/16/2020	B73	4	5	2	9	Gang 2	27.5	NA	5	8.2			1.64
1/16/2020	ZEA 3660	5	4	2	10	Gang 2	37	NA	4	8			2
1/16/2020	ZEA 3660	5	5	2	10	Gang 2	37	NA	5	8.8			1.76
1/16/2020	ZEA 399	5	3	2	11	Gang 2	26	NA	6	9.2			1.533333333
1/16/2020	ZEA 399	5	4	2	11	Gang 2	24.5	NA	5	8.5			1.7
1/16/2020	ZEA 399	5	5	2	11	Gang 2	23.5	NA	5	8.5			1.7
1/16/2020	N22	1	1	3	1	Gang 2	25	NA	5	8.5			1.7
1/16/2020	N22	1	2	3	1	Gang 2	24.5	NA	4	7.2			1.8
1/16/2020	N22	1	3	3	1	Gang 2	23	NA	4	6.8			1.7
1/16/2020	ZEA 332	1	1	3	2	Gang 2	43.5	NA	5	10.8			2.16
1/16/2020	ZEA 332	1	2	3	2	Gang 2	44.5	NA	5	10.2			2.04
1/16/2020	ZEA 332	1	3	3	2	Gang 2	44	NA	5	9.2			1.84
1/16/2020	S052	2	1	3	3	Gang 2	45	NA	6	10.5			1.75
1/16/2020	S052	2	2	3	3	Gang 2	50.5	NA	6	10.5			1.75
1/16/2020	B73	2	1	3	4	Gang 2	29.5	NA	5	8.2			1.64
1/16/2020	B73	2	2	3	4	Gang 2	31	NA	5	7.8			1.56
1/16/2020	B73	2	3	3	4	Gang 2	31	NA	5	8			1.6
1/16/2020	ZEA 851	3	1	3	5	Gang 2	42	NA	5	8.5			1.7
1/16/2020	ZEA 851	3	2	3	5	Gang 2	49	NA	5	9.2			1.84
1/16/2020	ZEA 332	3	1	3	6	Gang 2	45	NA	6	11.2			1.866666667
1/16/2020	ZEA 332	3	2	3	6	Gang 2	40	NA	5	10.8			2.16
1/16/2020	PHT77	3	1	3	7	Gang 2	43	NA	5	7.2			1.44
1/16/2020	PHT77	3	2	3	7	Gang 2	47	NA	5	8.2			1.64
1/16/2020	PHT77	4	1	3	8	Gang 2	46.5	NA	5	8.2			1.64
1/16/2020	PHT77	4	2	3	8	Gang 2	43	NA	5	8.2			1.64
1/16/2020	PHT77	4	3	3	8	Gang 2	44.5	NA	5	8.5			1.7
1/16/2020	ZEA 399	4	1	3	9	Gang 2	31	NA	6	9.2			1.533333333
1/16/2020	ZEA 399	4	2	3	9	Gang 2	28	NA	6	9.2			1.533333333
1/16/2020	ZEA 851	5	1	3	10	Gang 2	43	NA	5	8.2			1.64
1/16/2020	ZEA 851	5	2	3	10	Gang 2	40.5	NA	5	8.5			1.7
1/16/2020	ZEA 132	5	1	3	11	Gang 2	26	NA	5	8.5			1.7
1/16/2020	ZEA 132	5	2	3	11	Gang 2	22.5	NA	6	8.8			1.466666667
1/16/2020	N22	1	4	3	1	Gang 3	23	NA	4	7.5			1.875
1/16/2020	N22	1	5	3	1	Gang 3	28.5	NA	4	7.8			1.95
1/16/2020	ZEA 332	1	4	3	2	Gang 3	38	NA	6	9.8			1.633333333
1/16/2020	ZEA 332	1	5	3	2	Gang 3	46.5	NA	5	10.8			2.16
1/16/2020	S052	2	3	3	3	Gang 3	38.5	NA	6	10.5			1.75
1/16/2020	S052	2	4	3	3	Gang 3	36.5	NA	6	10.5			1.75
1/16/2020	S052	2	5	3	3	Gang 3	44.5	NA	6	10.2			1.7
1/16/2020	B73	2	4	3	4	Gang 3	28.5	NA	5	8.8			1.76
1/16/2020	B73	2	5	3	4	Gang 3	32.5	NA	5	8.2			1.64
1/16/2020	ZEA 851	3	3	3	5	Gang 3	48	NA	5	8.5			1.7
1/16/2020	ZEA 851	3	4	3	5	Gang 3	46	NA	5	8.8			1.76
1/16/2020	ZEA 851	3	5	3	5	Gang 3	42	NA	4	8.5			2.125
1/16/2020	ZEA 332	3	3	3	6	Gang 3	39.5	NA	5	10.8			2.16
1/16/2020	ZEA 332	3	4	3	6	Gang 3	52.5	NA	5	8.8			1.76
1/16/2020	ZEA 332	3	5	3	6	Gang 3	38	NA	5	11.2			2.24
1/16/2020	PHT77	3	3	3	7	Gang 3	52	NA	5	8.2			1.64
1/16/2020	PHT77	3	4	3	7	Gang 3	54	NA	5	8			1.6
1/16/2020	PHT77	3	5	3	7	Gang 3	53	NA	5	8			1.6
1/16/2020	PHT77	4	4	3	8	Gang 3	48	NA	5	8.2			1.64
1/16/2020	PHT77	4	5	3	8	Gang 3	53	NA	5	8.2			1.64
1/16/2020	ZEA 399	4	3	3	9	Gang 3	30.5	NA	6	9.2			1.533333333
1/16/2020	ZEA 399	4	4	3	9	Gang 3	31	NA	6	9.2			1.533333333
1/16/2020	ZEA 399	4	5	3	9	Gang 3	36	NA	6	9.2			1.533333333
1/16/2020	ZEA 851	5	3	3	10	Gang 3	44	NA	4	7.8			1.95
1/16/2020	ZEA 851	5	4	3	10	Gang 3	51	NA	4	8.2			2.05
1/16/2020	ZEA 851	5	5	3	10	Gang 3	42.5	NA	4	7.8			1.95
1/16/2020	ZEA 132	5	3	3	11	Gang 3	23.5	NA	5	8.5			1.7
1/16/2020	ZEA 132	5	4	3	11	Gang 3	23	NA	5	8.5			1.7
1/16/2020	ZEA 132	5	5	3	11	Gang 3	27	NA	5	8.5			1.7
1/16/2020	S052	1	1	4	1	Gang 3	35	NA	6	9.5			1.583333333
1/16/2020	S052	1	2	4	1	Gang 3	41	NA	5	8.5			1.7
1/16/2020	B73	1	1	4	2	Gang 3	28	NA	5	7.5			1.5
1/16/2020	B73	1	2	4	2	Gang 3	30	NA	5	7.5			1.5
1/16/2020	ZEA 324	2	1	4	3	Gang 3	17	NA	5	8.2			1.64
1/16/2020	ZEA 324	2	2	4	3	Gang 3	17	NA	5	8.2			1.64
1/16/2020	N22	2	1	4	4	Gang 3	26.5	NA	4	7.5			1.875
1/16/2020	N22	2	2	4	4	Gang 3	27	NA	4	7.2			1.8
1/16/2020	N22	2	3	4	4	Gang 3	25	NA	4	7.2			1.8
1/16/2020	P148	2	1	4	5	Gang 3	35	NA	6	9.2			1.533333333
1/16/2020	P148	2	2	4	5	Gang 3	39	NA	5	9			1.8
1/16/2020	P148	2	3	4	5	Gang 3	33	NA	6	9.2			1.533333333
1/16/2020	ZEA 3660	3	1	4	6	Gang 3	44	NA	4	8.2			2.05
1/16/2020	ZEA 3660	3	2	4	6	Gang 3	49.5	NA	5	8			1.6
1/16/2020	ZEA 3660	3	3	4	6	Gang 3	41	NA	5	8.2			1.64
1/16/2020	B73	3	1	4	7	Gang 3	38	NA	5	8			1.6
1/16/2020	B73	3	2	4	7	Gang 3	34	NA	5	8			1.6
1/16/2020	B73	3	3	4	7	Gang 3	33	NA	5	7.8			1.56
1/16/2020	ZEA 332	4	1	4	8	Gang 3	37	NA	4	9			2.25
1/16/2020	ZEA 332	4	2	4	8	Gang 3	42	NA	4	9.2			2.3
1/16/2020	N22	4	1	4	9	Gang 3	29	NA	4	7.5			1.875
1/16/2020	N22	4	2	4	9	Gang 3	29.5	NA	4	7.2			1.8
1/16/2020	N22	4	3	4	9	Gang 3	29	NA	4	7.2			1.8
1/16/2020	P148	5	1	4	10	Gang 3	37.5	NA	5	9			1.8
1/16/2020	P148	5	2	4	10	Gang 3	32	NA	6	9.2			1.533333333
1/16/2020	B73	5	1	4	11	Gang 3	29.5	NA	5	7.5			1.5
1/16/2020	B73	5	2	4	11	Gang 3	28	NA	5	7.5			1.5
1/16/2020	S052	1	3	4	1	Gang 4	36	NA	6	8.5			1.416666667
1/16/2020	S052	1	4	4	1	Gang 4	42.5	NA	5	8.5			1.7
1/16/2020	S052	1	5	4	1	Gang 4	33	NA	6	9.2			1.533333333
1/16/2020	B73	1	3	4	2	Gang 4	29	NA	5	7.5			1.5
1/16/2020	B73	1	4	4	2	Gang 4	37.5	NA	5	7.5			1.5
1/16/2020	B73	1	5	4	2	Gang 4	32	NA	5	8.2			1.64
1/16/2020	ZEA 324	2	3	4	3	Gang 4	19	NA	5	8			1.6
1/16/2020	ZEA 324	2	4	4	3	Gang 4	19.5	NA	5	8.2			1.64
1/16/2020	ZEA 324	2	5	4	3	Gang 4	21	NA	5	8.2			1.64
1/16/2020	N22	2	4	4	4	Gang 4	26	NA	4	7.2			1.8
1/16/2020	N22	2	5	4	4	Gang 4	29	NA	4	7.2			1.8
1/16/2020	P148	2	4	4	5	Gang 4	38	NA	6	9.5			1.583333333
1/16/2020	P148	2	5	4	5	Gang 4	34	NA	6	9.5			1.583333333
1/16/2020	ZEA 3660	3	4	4	6	Gang 4	45.5	NA	5	8			1.6
1/16/2020	ZEA 3660	3	5	4	6	Gang 4	44	NA	6	9.2			1.533333333
1/16/2020	B73	3	4	4	7	Gang 4	35	NA	5	8.2			1.64
1/16/2020	B73	3	5	4	7	Gang 4	34.5	NA	5	8.5			1.7
1/16/2020	ZEA 332	4	3	4	8	Gang 4	42	NA	4	8.2			2.05
1/16/2020	ZEA 332	4	4	4	8	Gang 4	38.5	NA	4	9			2.25
1/16/2020	ZEA 332	4	5	4	8	Gang 4	34	NA	4	8.2			2.05
1/16/2020	N22	4	4	4	9	Gang 4	25.5	NA	4	7.5			1.875
1/16/2020	N22	4	5	4	9	Gang 4	29	NA	5	7.5			1.5
1/16/2020	P148	5	3	4	10	Gang 4	36	NA	5	9			1.8
1/16/2020	P148	5	4	4	10	Gang 4	33	NA	6	9.2			1.533333333
1/16/2020	P148	5	5	4	10	Gang 4	34	NA	6	9.2			1.533333333
1/16/2020	B73	5	3	4	11	Gang 4	32.5	NA	5	8			1.6
1/16/2020	B73	5	4	4	11	Gang 4	31	NA	5	7.8			1.56
1/16/2020	B73	5	5	4	11	Gang 4	32	NA	5	7.8			1.56
1/16/2020	ZEA 3660	1	1	5	1	Gang 4	38	NA	4	7.5			1.875
1/16/2020	ZEA 3660	1	2	5	1	Gang 4	42	NA	5	7.5			1.5
1/16/2020	ZEA 851	1	1	5	2	Gang 4	35	NA	4	7.2			1.8
1/16/2020	ZEA 851	1	2	5	2	Gang 4	40	NA	4	7.5			1.875
1/16/2020	ZEA 324	1	1	5	3	Gang 4	20.5	NA	5	8.2			1.64
1/16/2020	ZEA 324	1	2	5	3	Gang 4	18	NA	4	7.5			1.875
1/16/2020	ZEA 324	1	3	5	3	Gang 4	19	NA	5	8.2			1.64
1/16/2020	ZEA 132	2	1	5	4	Gang 4	25	NA	5	8.5			1.7
1/16/2020	ZEA 132	2	2	5	4	Gang 4	24.5	NA	5	8.5			1.7
1/16/2020	ZEA 332	2	1	5	5	Gang 4	40	NA	5	9			1.8
1/16/2020	ZEA 332	2	2	5	5	Gang 4	38.5	NA	4	7.5			1.875
1/16/2020	ZEA 332	2	3	5	5	Gang 4	43	NA	5	8			1.6
1/16/2020	P148	3	1	5	6	Gang 4	32	NA	5	9			1.8
1/16/2020	P148	3	2	5	6	Gang 4	35.5	NA	5	8.5			1.7
1/16/2020	ZEA 324	3	1	5	7	Gang 4	14	NA	5	8.2			1.64
1/16/2020	ZEA 324	3	2	5	7	Gang 4	17	NA	5	7.8			1.56
1/16/2020	ZEA 324	3	3	5	7	Gang 4	18.5	NA	5	7.8			1.56
1/16/2020	ZEA 851	4	1	5	8	Gang 4	39	NA	5	8.2			1.64
1/16/2020	ZEA 851	4	2	5	8	Gang 4	37	NA	4	8			2
1/16/2020	P148	4	1	5	9	Gang 4	39	NA	6	9.2			1.533333333
1/16/2020	P148	4	2	5	9	Gang 4	35	NA	6	9.2			1.533333333
1/16/2020	N22	5	1	5	10	Gang 4	33	NA	5	7.2			1.44
1/16/2020	N22	5	2	5	10	Gang 4	30	NA	5	7.2			1.44
1/16/2020	S052	5	1	5	11	Gang 4	47	NA	6	10			1.666666667
1/16/2020	S052	5	2	5	11	Gang 4	44	NA	6	10			1.666666667
1/16/2020	ZEA 3660	1	3	5	1	Gang 4 outer	53	NA	4	7.2			1.8
1/16/2020	ZEA 3660	1	4	5	1	Gang 4 outer	52	NA	4	8			2
1/16/2020	ZEA 3660	1	5	5	1	Gang 4 outer	45	NA	5	8.2			1.64
1/16/2020	ZEA 851	1	3	5	2	Gang 4 outer	41.5	NA	4	7.5			1.875
1/16/2020	ZEA 851	1	4	5	2	Gang 4 outer	39	NA	4	7.2			1.8
1/16/2020	ZEA 851	1	5	5	2	Gang 4 outer	43.5	NA	4	8			2
1/16/2020	ZEA 324	1	4	5	3	Gang 4 outer	21.5	NA	5	8.2			1.64
1/16/2020	ZEA 324	1	5	5	3	Gang 4 outer	20	NA	5	7.8			1.56
1/16/2020	ZEA 132	2	3	5	4	Gang 4 outer	28	NA	5	9			1.8
1/16/2020	ZEA 132	2	4	5	4	Gang 4 outer	32	NA	6	9.2			1.533333333
1/16/2020	ZEA 132	2	5	5	4	Gang 4 outer	31	NA	6	9.2			1.533333333
1/16/2020	ZEA 332	2	4	5	5	Gang 4 outer	40.5	NA	5	9.2			1.84
1/16/2020	ZEA 332	2	5	5	5	Gang 4 outer	42	NA	5	9.2			1.84
1/16/2020	P148	3	3	5	6	Gang 4 outer	32	NA	5	9			1.8
1/16/2020	P148	3	4	5	6	Gang 4 outer	38	NA	6	9.2			1.533333333
1/16/2020	P148	3	5	5	6	Gang 4 outer	41	NA	6	9.2			1.533333333
1/16/2020	ZEA 324	3	4	5	7	Gang 4 outer	20	NA	5	8			1.6
1/16/2020	ZEA 324	3	5	5	7	Gang 4 outer	15	NA	5	7.5			1.5
1/16/2020	ZEA 851	4	3	5	8	Gang 4 outer	36.5	NA	4	7.5			1.875
1/16/2020	ZEA 851	4	4	5	8	Gang 4 outer	44	NA	4	7.8			1.95
1/16/2020	ZEA 851	4	5	5	8	Gang 4 outer	45	NA	4	7.5			1.875
1/16/2020	P148	4	3	5	9	Gang 4 outer	35	NA	6	9.2			1.533333333
1/16/2020	P148	4	4	5	9	Gang 4 outer	32	NA	6	9			1.5
1/16/2020	P148	4	5	5	9	Gang 4 outer	34	NA	5	9			1.8
1/16/2020	N22	5	3	5	10	Gang 4 outer	30	NA	4	7.2			1.8
1/16/2020	N22	5	4	5	10	Gang 4 outer	30	NA	4	7.2			1.8
1/16/2020	N22	5	5	5	10	Gang 4 outer	28.5	NA	4	7.2			1.8
1/16/2020	S052	5	3	5	11	Gang 4 outer	56	NA	6	9.5			1.583333333
1/16/2020	S052	5	4	5	11	Gang 4 outer	47	NA	6	10			1.666666667
1/16/2020	S052	5	5	5	11	Gang 4 outer	47.5	NA	6	9.2			1.533333333
1/20/2020	ZEA 132	1	1	1	1	Gang 1 outer	36	NA	6	9.5			1.583333333
1/20/2020	ZEA 132	1	2	1	1	Gang 1 outer	39	NA	6	10.2			1.7
1/20/2020	ZEA 399	1	1	1	2	Gang 1 outer	40	NA	6	9.5			1.583333333
1/20/2020	ZEA 399	1	2	1	2	Gang 1 outer	45	NA	6	9.5			1.583333333
1/20/2020	ZEA 851	2	1	1	3	Gang 1 outer	52	NA	5	9.2			1.84
1/20/2020	ZEA 851	2	2	1	3	Gang 1 outer	53	NA	5	9.2			1.84
1/20/2020	ZEA 3660	2	1	1	4	Gang 1 outer	53	NA	5	9			1.8
1/20/2020	ZEA 3660	2	2	1	4	Gang 1 outer	63	NA	5	9.2			1.84
1/20/2020	ZEA 3660	2	3	1	4	Gang 1 outer	64	NA	6	9.5			1.583333333
1/20/2020	ZEA 132	3	1	1	5	Gang 1 outer	36	NA	6	10.2			1.7
1/20/2020	ZEA 132	3	2	1	5	Gang 1 outer	37	NA	6	10.5			1.75
1/20/2020	S052	3	1	1	6	Gang 1 outer	49	NA	7	11			1.571428571
1/20/2020	S052	3	2	1	6	Gang 1 outer	49.5	NA	7	11.2			1.6
1/20/2020	S052	3	3	1	6	Gang 1 outer	47	NA	7	10.5			1.5
1/20/2020	ZEA 3660	4	1	1	7	Gang 1 outer	59	NA	6	9.5			1.583333333
1/20/2020	ZEA 3660	4	2	1	7	Gang 1 outer	61	NA	6	10.2			1.7
1/20/2020	ZEA 3660	4	3	1	7	Gang 1 outer	71	NA	6	10.2			1.7
1/20/2020	ZEA 324	4	1	1	8	Gang 1 outer	28	NA	6	9.5			1.583333333
1/20/2020	ZEA 324	4	2	1	8	Gang 1 outer	24.5	NA	6	9.5			1.583333333
1/20/2020	ZEA 324	5	1	1	9	Gang 1 outer	26	NA	6	9.2			1.533333333
1/20/2020	ZEA 324	5	2	1	9	Gang 1 outer	29	NA	6	9.5			1.583333333
1/20/2020	ZEA 324	5	3	1	9	Gang 1 outer	28	NA	6	9.5			1.583333333
1/20/2020	ZEA 332	5	1	1	10	Gang 1 outer	60	NA	6	10.2			1.7
1/20/2020	ZEA 332	5	2	1	10	Gang 1 outer	54	NA	5	11			2.2
1/20/2020	PHT77	5	1	1	11	Gang 1 outer	66	NA	5	9			1.8
1/20/2020	PHT77	5	2	1	11	Gang 1 outer	67	NA	5	9.2			1.84
1/20/2020	ZEA 132	1	3	1	1	Gang 1	30	NA	6	9.8			1.633333333
1/20/2020	ZEA 132	1	4	1	1	Gang 1	30.5	NA	6	9.2			1.533333333
1/20/2020	ZEA 132	1	5	1	1	Gang 1	27.5	NA	6	9.2			1.533333333
1/20/2020	ZEA 399	1	3	1	2	Gang 1	46	NA	6	9.5			1.583333333
1/20/2020	ZEA 399	1	4	1	2	Gang 1	40	NA	6	9.2			1.533333333
1/20/2020	ZEA 399	1	5	1	2	Gang 1	40	NA	6	9.5			1.583333333
1/20/2020	ZEA 851	2	3	1	3	Gang 1	45.5	NA	5	8.8			1.76
1/20/2020	ZEA 851	2	4	1	3	Gang 1	47.5	NA	5	8.5			1.7
1/20/2020	ZEA 851	2	5	1	3	Gang 1	45	NA	5	8.5			1.7
1/20/2020	ZEA 3660	2	4	1	4	Gang 1	54	NA	5	9.5			1.9
1/20/2020	ZEA 3660	2	5	1	4	Gang 1	59.5	NA	5	9.2			1.84
1/20/2020	ZEA 132	3	3	1	5	Gang 1	23	NA	6	9.2			1.533333333
1/20/2020	ZEA 132	3	4	1	5	Gang 1	31.5	NA	6	9.8			1.633333333
1/20/2020	ZEA 132	3	5	1	5	Gang 1	29	NA	6	9.5			1.583333333
1/20/2020	S052	3	4	1	6	Gang 1	45.5	NA	6	11			1.833333333
1/20/2020	S052	3	5	1	6	Gang 1	46.5	NA	6	10.5			1.75
1/20/2020	ZEA 3660	4	4	1	7	Gang 1	66.5	NA	6	10.5			1.75
1/20/2020	ZEA 3660	4	5	1	7	Gang 1	65.5	NA	6	9.8			1.633333333
1/20/2020	ZEA 324	4	3	1	8	Gang 1	20	NA	6	9.2			1.533333333
1/20/2020	ZEA 324	4	4	1	8	Gang 1	18	NA	6	8.5			1.416666667
1/20/2020	ZEA 324	4	5	1	8	Gang 1	20.5	NA	6	9.5			1.583333333
1/20/2020	ZEA 324	5	4	1	9	Gang 1	21	NA	7	9.5			1.357142857
1/20/2020	ZEA 324	5	5	1	9	Gang 1	24	NA	6	9.5			1.583333333
1/20/2020	ZEA 332	5	3	1	10	Gang 1	53.5	NA	5	9.8			1.96
1/20/2020	ZEA 332	5	4	1	10	Gang 1	43	NA	6	11.5			1.916666667
1/20/2020	ZEA 332	5	5	1	10	Gang 1	37	NA	8	9.5			1.1875
1/20/2020	PHT77	5	3	1	11	Gang 1	46.5	NA	5	8.2			1.64
1/20/2020	PHT77	5	4	1	11	Gang 1	56	NA	5	9.5			1.9
1/20/2020	PHT77	5	5	1	11	Gang 1	56.5	NA	5	8.8			1.76
1/20/2020	P148	1	1	2	1	Gang 1	41	NA	6	10.5			1.75
1/20/2020	P148	1	2	2	1	Gang 1	36	NA	6	10			1.666666667
1/20/2020	P148	1	3	2	1	Gang 1	40	NA	6	10.5			1.75
1/20/2020	PHT77	1	1	2	2	Gang 1	53	NA	6	9.8			1.633333333
1/20/2020	PHT77	1	2	2	2	Gang 1	58	NA	6	9.8			1.633333333
1/20/2020	PHT77	1	3	2	2	Gang 1	44	NA	5	8.8			1.76
1/20/2020	ZEA 399	2	1	2	3	Gang 1	42.5	NA	6	9.5			1.583333333
1/20/2020	ZEA 399	2	2	2	3	Gang 1	39.5	NA	7	10.8			1.542857143
1/20/2020	PHT77	2	1	2	4	Gang 1	48.5	NA	5	9.5			1.9
1/20/2020	PHT77	2	2	2	4	Gang 1	44	NA	5	8.8			1.76
1/20/2020	PHT77	2	3	2	4	Gang 1	48	NA	5	8.8			1.76
1/20/2020	N22	3	1	2	5	Gang 1	36.5	NA	6	10			1.666666667
1/20/2020	N22	3	2	2	5	Gang 1	30.5	NA	6	8.8			1.466666667
1/20/2020	N22	3	3	2	5	Gang 1	33	NA	6	9.8			1.633333333
1/20/2020	ZEA 399	3	1	2	6	Gang 1	34	NA	6	9.5			1.583333333
1/20/2020	ZEA 399	3	2	2	6	Gang 1	38	NA	6	9.5			1.583333333
1/20/2020	ZEA 399	3	3	2	6	Gang 1	33	NA	6	9.5			1.583333333
1/20/2020	ZEA 132	4	1	2	7	Gang 1	35.5	NA	6	10.5			1.75
1/20/2020	ZEA 132	4	2	2	7	Gang 1	41	NA	6	9.5			1.583333333
1/20/2020	ZEA 132	4	3	2	7	Gang 1	36	NA	6	10.2			1.7
1/20/2020	S052	4	1	2	8	Gang 1	41.5	NA	6	10.5			1.75
1/20/2020	S052	4	2	2	8	Gang 1	40	NA	6	10.5			1.75
1/20/2020	B73	4	1	2	9	Gang 1	38.5	NA	7	10.5			1.5
1/20/2020	B73	4	2	2	9	Gang 1	38	NA	6	8.8			1.466666667
1/20/2020	ZEA 3660	5	1	2	10	Gang 1	50.5	NA	7	10.8			1.542857143
1/20/2020	ZEA 3660	5	2	2	10	Gang 1	52	NA	6	9.8			1.633333333
1/20/2020	ZEA 3660	5	3	2	10	Gang 1	64.5	NA	6	10.8			1.8
1/20/2020	ZEA 399	5	1	2	11	Gang 1	37.5	NA	6	9.2			1.533333333
1/20/2020	ZEA 399	5	2	2	11	Gang 1	32	NA	6	9.2			1.533333333
1/20/2020	P148	1	4	2	1	Gang 2	46	NA	6	9.8			1.633333333
1/20/2020	P148	1	5	2	1	Gang 2	45.5	NA	6	10.5			1.75
1/20/2020	PHT77	1	4	2	2	Gang 2	51	NA	6	9.5			1.583333333
1/20/2020	PHT77	1	5	2	2	Gang 2	43	NA	5	9.5			1.9
1/20/2020	ZEA 399	2	3	2	3	Gang 2	33.5	NA	6	9.5			1.583333333
1/20/2020	ZEA 399	2	4	2	3	Gang 2	45.5	NA	5	9.8			1.96
1/20/2020	ZEA 399	2	5	2	3	Gang 2	40	NA	6	9.5			1.583333333
1/20/2020	PHT77	2	4	2	4	Gang 2	50	NA	5	9.5			1.9
1/20/2020	PHT77	2	5	2	4	Gang 2	50	NA	5	8.8			1.76
1/20/2020	N22	3	4	2	5	Gang 2	33	NA	5	9.2			1.84
1/20/2020	N22	3	5	2	5	Gang 2	34	NA	5	9.2			1.84
1/20/2020	ZEA 399	3	4	2	6	Gang 2	37	NA	6	10.5			1.75
1/20/2020	ZEA 399	3	5	2	6	Gang 2	38.5	NA	6	9.8			1.633333333
1/20/2020	ZEA 132	4	4	2	7	Gang 2	38.5	NA	7	10.5			1.5
1/20/2020	ZEA 132	4	5	2	7	Gang 2	35	NA	7	10.5			1.5
1/20/2020	S052	4	3	2	8	Gang 2	41	NA	6	11.5			1.916666667
1/20/2020	S052	4	4	2	8	Gang 2	45	NA	7	12.2			1.742857143
1/20/2020	S052	4	5	2	8	Gang 2	44	NA	7	11.2			1.6
1/20/2020	B73	4	3	2	9	Gang 2	38.5	NA	6	9.2			1.533333333
1/20/2020	B73	4	4	2	9	Gang 2	34.5	NA	5	9.2			1.84
1/20/2020	B73	4	5	2	9	Gang 2	39	NA	6	9.5			1.583333333
1/20/2020	ZEA 3660	5	4	2	10	Gang 2	49.5	NA	5	9.5			1.9
1/20/2020	ZEA 3660	5	5	2	10	Gang 2	53	NA	6	10.2			1.7
1/20/2020	ZEA 399	5	3	2	11	Gang 2	33.5	NA	6	10.5			1.75
1/20/2020	ZEA 399	5	4	2	11	Gang 2	35.5	NA	6	9.8			1.633333333
1/20/2020	ZEA 399	5	5	2	11	Gang 2	35	NA	6	9.5			1.583333333
1/20/2020	N22	1	1	3	1	Gang 2	31	NA	5	8.2			1.64
1/20/2020	N22	1	2	3	1	Gang 2	31	NA	5	8.2			1.64
1/20/2020	N22	1	3	3	1	Gang 2	27	NA	5	8.2			1.64
1/20/2020	ZEA 332	1	1	3	2	Gang 2	57	NA	7	12.2			1.742857143
1/20/2020	ZEA 332	1	2	3	2	Gang 2	52	NA	6	11.5			1.916666667
1/20/2020	ZEA 332	1	3	3	2	Gang 2	47	NA	6	11.5			1.916666667
1/20/2020	S052	2	1	3	3	Gang 2	52.5	NA	7	12.2			1.742857143
1/20/2020	S052	2	2	3	3	Gang 2	54	NA	7	11.8			1.685714286
1/20/2020	B73	2	1	3	4	Gang 2	36	NA	6	9.2			1.533333333
1/20/2020	B73	2	2	3	4	Gang 2	35.5	NA	6	9.2			1.533333333
1/20/2020	B73	2	3	3	4	Gang 2	36	NA	6	9.2			1.533333333
1/20/2020	ZEA 851	3	1	3	5	Gang 2	49.5	NA	6	9.5			1.583333333
1/20/2020	ZEA 851	3	2	3	5	Gang 2	52	NA	6	10.2			1.7
1/20/2020	ZEA 332	3	1	3	6	Gang 2	59	NA	6	11.8			1.966666667
1/20/2020	ZEA 332	3	2	3	6	Gang 2	56	NA	6	12.5			2.083333333
1/20/2020	PHT77	3	1	3	7	Gang 2	59.5	NA	5	8.5			1.7
1/20/2020	PHT77	3	2	3	7	Gang 2	55	NA	5	8.5			1.7
1/20/2020	PHT77	4	1	3	8	Gang 2	50	NA	5	9.2			1.84
1/20/2020	PHT77	4	2	3	8	Gang 2	61	NA	6	9.5			1.583333333
1/20/2020	PHT77	4	3	3	8	Gang 2	48	NA	5	9			1.8
1/20/2020	ZEA 399	4	1	3	9	Gang 2	40	NA	6	10.2			1.7
1/20/2020	ZEA 399	4	2	3	9	Gang 2	40	NA	7	10.5			1.5
1/20/2020	ZEA 851	5	1	3	10	Gang 2	49.5	NA	5	9.5			1.9
1/20/2020	ZEA 851	5	2	3	10	Gang 2	50	NA	5	8.5			1.7
1/20/2020	ZEA 132	5	1	3	11	Gang 2	36	NA	6	10.2			1.7
1/20/2020	ZEA 132	5	2	3	11	Gang 2	32	NA	6	10.2			1.7
1/20/2020	N22	1	4	3	1	Gang 3	31	NA	5	8.2			1.64
1/20/2020	N22	1	5	3	1	Gang 3	32	NA	5	8.5			1.7
1/20/2020	ZEA 332	1	4	3	2	Gang 3	45	NA	6	11.8			1.966666667
1/20/2020	ZEA 332	1	5	3	2	Gang 3	50	NA	6	12.5			2.083333333
1/20/2020	S052	2	3	3	3	Gang 3	63	NA	7	11.2			1.6
1/20/2020	S052	2	4	3	3	Gang 3	51	NA	7	11.2			1.6
1/20/2020	S052	2	5	3	3	Gang 3	51	NA	7	11.5			1.642857143
1/20/2020	B73	2	4	3	4	Gang 3	36.5	NA	6	9.5			1.583333333
1/20/2020	B73	2	5	3	4	Gang 3	37	NA	6	9.5			1.583333333
1/20/2020	ZEA 851	3	3	3	5	Gang 3	55.5	NA	6	9.5			1.583333333
1/20/2020	ZEA 851	3	4	3	5	Gang 3	56	NA	6	9.5			1.583333333
1/20/2020	ZEA 851	3	5	3	5	Gang 3	51	NA	5	9.5			1.9
1/20/2020	ZEA 332	3	3	3	6	Gang 3	50	NA	6	12.5			2.083333333
1/20/2020	ZEA 332	3	4	3	6	Gang 3	41	NA	6	11.8			1.966666667
1/20/2020	ZEA 332	3	5	3	6	Gang 3	50.5	NA	6	12.8			2.133333333
1/20/2020	PHT77	3	3	3	7	Gang 3	64	NA	5	9.2			1.84
1/20/2020	PHT77	3	4	3	7	Gang 3	75	NA	5	9.2			1.84
1/20/2020	PHT77	3	5	3	7	Gang 3	61	NA	5	9			1.8
1/20/2020	PHT77	4	4	3	8	Gang 3	59	NA	5	9.2			1.84
1/20/2020	PHT77	4	5	3	8	Gang 3	55	NA	6	9.2			1.533333333
1/20/2020	ZEA 399	4	3	3	9	Gang 3	37	NA	6	10.2			1.7
1/20/2020	ZEA 399	4	4	3	9	Gang 3	41.5	NA	6	10.2			1.7
1/20/2020	ZEA 399	4	5	3	9	Gang 3	55	NA	6	10.2			1.7
1/20/2020	ZEA 851	5	3	3	10	Gang 3	48	NA	5	8.5			1.7
1/20/2020	ZEA 851	5	4	3	10	Gang 3	54	NA	5	9.2			1.84
1/20/2020	ZEA 851	5	5	3	10	Gang 3	52	NA	5	8.5			1.7
1/20/2020	ZEA 132	5	3	3	11	Gang 3	32	NA	6	9.8			1.633333333
1/20/2020	ZEA 132	5	4	3	11	Gang 3	35	NA	6	9.5			1.583333333
1/20/2020	ZEA 132	5	5	3	11	Gang 3	33	NA	6	9.8			1.633333333
1/20/2020	S052	1	1	4	1	Gang 3	48.5	NA	6	10.5			1.75
1/20/2020	S052	1	2	4	1	Gang 3	48	NA	6	9.5			1.583333333
1/20/2020	B73	1	1	4	2	Gang 3	36.5	NA	5	8.5			1.7
1/20/2020	B73	1	2	4	2	Gang 3	34.5	NA	5	8.5			1.7
1/20/2020	ZEA 324	2	1	4	3	Gang 3	23	NA	6	9.2			1.533333333
1/20/2020	ZEA 324	2	2	4	3	Gang 3	20.5	NA	6	9.5			1.583333333
1/20/2020	N22	2	1	4	4	Gang 3	39	NA	5	8.5			1.7
1/20/2020	N22	2	2	4	4	Gang 3	37	NA	5	8.5			1.7
1/20/2020	N22	2	3	4	4	Gang 3	34	NA	5	8.2			1.64
1/20/2020	P148	2	1	4	5	Gang 3	46	NA	6	10.2			1.7
1/20/2020	P148	2	2	4	5	Gang 3	48.5	NA	6	10			1.666666667
1/20/2020	P148	2	3	4	5	Gang 3	41	NA	6	11.2			1.866666667
1/20/2020	ZEA 3660	3	1	4	6	Gang 3	58	NA	5	9.2			1.84
1/20/2020	ZEA 3660	3	2	4	6	Gang 3	64	NA	5	9.2			1.84
1/20/2020	ZEA 3660	3	3	4	6	Gang 3	56	NA	5	9.5			1.9
1/20/2020	B73	3	1	4	7	Gang 3	43.5	NA	5	9.2			1.84
1/20/2020	B73	3	2	4	7	Gang 3	42	NA	6	9			1.5
1/20/2020	B73	3	3	4	7	Gang 3	40	NA	5	9			1.8
1/20/2020	ZEA 332	4	1	4	8	Gang 3	49	NA	5	10.2			2.04
1/20/2020	ZEA 332	4	2	4	8	Gang 3	53	NA	5	11			2.2
1/20/2020	N22	4	1	4	9	Gang 3	39	NA	5	8.5			1.7
1/20/2020	N22	4	2	4	9	Gang 3	38.5	NA	5	8.2			1.64
1/20/2020	N22	4	3	4	9	Gang 3	39	NA	5	8.2			1.64
1/20/2020	P148	5	1	4	10	Gang 3	43	NA	6	10			1.666666667
1/20/2020	P148	5	2	4	10	Gang 3	44	NA	6	10.2			1.7
1/20/2020	B73	5	1	4	11	Gang 3	35.5	NA	5	8.8			1.76
1/20/2020	B73	5	2	4	11	Gang 3	37	NA	5	8.5			1.7
1/20/2020	S052	1	3	4	1	Gang 4	47	NA	6	10			1.666666667
1/20/2020	S052	1	4	4	1	Gang 4	39	NA	6	9.5			1.583333333
1/20/2020	S052	1	5	4	1	Gang 4	46	NA	6	10.2			1.7
1/20/2020	B73	1	3	4	2	Gang 4	33.5	NA	5	8.5			1.7
1/20/2020	B73	1	4	4	2	Gang 4	46	NA	5	8.5			1.7
1/20/2020	B73	1	5	4	2	Gang 4	40	NA	6	9.2			1.533333333
1/20/2020	ZEA 324	2	3	4	3	Gang 4	28.5	NA	6	9.2			1.533333333
1/20/2020	ZEA 324	2	4	4	3	Gang 4	27	NA	6	9.2			1.533333333
1/20/2020	ZEA 324	2	5	4	3	Gang 4	24	NA	6	9.5			1.583333333
1/20/2020	N22	2	4	4	4	Gang 4	29	NA	5	8.2			1.64
1/20/2020	N22	2	5	4	4	Gang 4	33	NA	5	8.2			1.64
1/20/2020	P148	2	4	4	5	Gang 4	48	NA	7	10.2			1.457142857
1/20/2020	P148	2	5	4	5	Gang 4	41	NA	7	10.5			1.5
1/20/2020	ZEA 3660	3	4	4	6	Gang 4	54	NA	5	9.2			1.84
1/20/2020	ZEA 3660	3	5	4	6	Gang 4	55	NA	7	10.2			1.457142857
1/20/2020	B73	3	4	4	7	Gang 4	39.5	NA	6	9.2			1.533333333
1/20/2020	B73	3	5	4	7	Gang 4	50	NA	6	9.5			1.583333333
1/20/2020	ZEA 332	4	3	4	8	Gang 4	45	NA	5	10.2			2.04
1/20/2020	ZEA 332	4	4	4	8	Gang 4	40.5	NA	5	10.2			2.04
1/20/2020	ZEA 332	4	5	4	8	Gang 4	44	NA	4	9.2			2.3
1/20/2020	N22	4	4	4	9	Gang 4	36	NA	5	8.5			1.7
1/20/2020	N22	4	5	4	9	Gang 4	37.5	NA	5	8.5			1.7
1/20/2020	P148	5	3	4	10	Gang 4	42	NA	6	10			1.666666667
1/20/2020	P148	5	4	4	10	Gang 4	39	NA	6	10.2			1.7
1/20/2020	P148	5	5	4	10	Gang 4	40.5	NA	6	10.2			1.7
1/20/2020	B73	5	3	4	11	Gang 4	33.5	NA	6	9.2			1.533333333
1/20/2020	B73	5	4	4	11	Gang 4	36	NA	5	8.8			1.76
1/20/2020	B73	5	5	4	11	Gang 4	37	NA	5	9.2			1.84
1/20/2020	ZEA 3660	1	1	5	1	Gang 4	53	NA	5	8.5			1.7
1/20/2020	ZEA 3660	1	2	5	1	Gang 4	60	NA	5	9.2			1.84
1/20/2020	ZEA 851	1	1	5	2	Gang 4	45	NA	5	9.2			1.84
1/20/2020	ZEA 851	1	2	5	2	Gang 4	48	NA	5	8.2			1.64
1/20/2020	ZEA 324	1	1	5	3	Gang 4	21	NA	6	9.2			1.533333333
1/20/2020	ZEA 324	1	2	5	3	Gang 4	21	NA	6	8.8			1.466666667
1/20/2020	ZEA 324	1	3	5	3	Gang 4	28.5	NA	6	9.2			1.533333333
1/20/2020	ZEA 132	2	1	5	4	Gang 4	34.5	NA	6	9.5			1.583333333
1/20/2020	ZEA 132	2	2	5	4	Gang 4	31	NA	6	9.5			1.583333333
1/20/2020	ZEA 332	2	1	5	5	Gang 4	47	NA	6	10			1.666666667
1/20/2020	ZEA 332	2	2	5	5	Gang 4	55	NA	5	11			2.2
1/20/2020	ZEA 332	2	3	5	5	Gang 4	54	NA	5	10.5			2.1
1/20/2020	P148	3	1	5	6	Gang 4	43.5	NA	6	10			1.666666667
1/20/2020	P148	3	2	5	6	Gang 4	40.5	NA	6	9.5			1.583333333
1/20/2020	ZEA 324	3	1	5	7	Gang 4	21.5	NA	6	9.5			1.583333333
1/20/2020	ZEA 324	3	2	5	7	Gang 4	24	NA	6	8.8			1.466666667
1/20/2020	ZEA 324	3	3	5	7	Gang 4	24	NA	6	9			1.5
1/20/2020	ZEA 851	4	1	5	8	Gang 4	51	NA	5	9.2			1.84
1/20/2020	ZEA 851	4	2	5	8	Gang 4	46.5	NA	5	9			1.8
1/20/2020	P148	4	1	5	9	Gang 4	41.5	NA	6	10.2			1.7
1/20/2020	P148	4	2	5	9	Gang 4	40	NA	6	10.2			1.7
1/20/2020	N22	5	1	5	10	Gang 4	43.5	NA	5	8.8			1.76
1/20/2020	N22	5	2	5	10	Gang 4	41	NA	5	8.8			1.76
1/20/2020	S052	5	1	5	11	Gang 4	55	NA	7	11.2			1.6
1/20/2020	S052	5	2	5	11	Gang 4	63	NA	7	11.2			1.6
1/20/2020	ZEA 3660	1	3	5	1	Gang 4 outer	69	NA	5	8.2			1.64
1/20/2020	ZEA 3660	1	4	5	1	Gang 4 outer	68	NA	5	9.2			1.84
1/20/2020	ZEA 3660	1	5	5	1	Gang 4 outer	61	NA	6	10			1.666666667
1/20/2020	ZEA 851	1	3	5	2	Gang 4 outer	45	NA	5	8.2			1.64
1/20/2020	ZEA 851	1	4	5	2	Gang 4 outer	42	NA	5	7.8			1.56
1/20/2020	ZEA 851	1	5	5	2	Gang 4 outer	52	NA	5	8.2			1.64
1/20/2020	ZEA 324	1	4	5	3	Gang 4 outer	23.5	NA	6	9.5			1.583333333
1/20/2020	ZEA 324	1	5	5	3	Gang 4 outer	24	NA	6	9.2			1.533333333
1/20/2020	ZEA 132	2	3	5	4	Gang 4 outer	39	NA	6	10.2			1.7
1/20/2020	ZEA 132	2	4	5	4	Gang 4 outer	40	NA	6	10.5			1.75
1/20/2020	ZEA 132	2	5	5	4	Gang 4 outer	39.5	NA	6	10.2			1.7
1/20/2020	ZEA 332	2	4	5	5	Gang 4 outer	52	NA	5	11			2.2
1/20/2020	ZEA 332	2	5	5	5	Gang 4 outer	58	NA	6	10.5			1.75
1/20/2020	P148	3	3	5	6	Gang 4 outer	44	NA	6	10			1.666666667
1/20/2020	P148	3	4	5	6	Gang 4 outer	42	NA	6	10.2			1.7
1/20/2020	P148	3	5	5	6	Gang 4 outer	47	NA	6	10.2			1.7
1/20/2020	ZEA 324	3	4	5	7	Gang 4 outer	22	NA	6	9.2			1.533333333
1/20/2020	ZEA 324	3	5	5	7	Gang 4 outer	22.5	NA	6	8.8			1.466666667
1/20/2020	ZEA 851	4	3	5	8	Gang 4 outer	52	NA	5	8.5			1.7
1/20/2020	ZEA 851	4	4	5	8	Gang 4 outer	52.5	NA	5	9			1.8
1/20/2020	ZEA 851	4	5	5	8	Gang 4 outer	65	NA	5	9			1.8
1/20/2020	P148	4	3	5	9	Gang 4 outer	44	NA	6	10.2			1.7
1/20/2020	P148	4	4	5	9	Gang 4 outer	44	NA	6	10			1.666666667
1/20/2020	P148	4	5	5	9	Gang 4 outer	43	NA	6	9.5			1.583333333
1/20/2020	N22	5	3	5	10	Gang 4 outer	42	NA	5	8.5			1.7
1/20/2020	N22	5	4	5	10	Gang 4 outer	40.5	NA	5	8.5			1.7
1/20/2020	N22	5	5	5	10	Gang 4 outer	45.5	NA	5	8.5			1.7
1/20/2020	S052	5	3	5	11	Gang 4 outer	76	NA	7	11.2			1.6
1/20/2020	S052	5	4	5	11	Gang 4 outer	70	NA	7	11.2			1.6
1/20/2020	S052	5	5	5	11	Gang 4 outer	56	NA	7	10.5			1.5
1/23/2020	ZEA 132	1	1	1	1	Gang 1 outer	39	NA	7	10.2			1.457142857
1/23/2020	ZEA 132	1	2	1	1	Gang 1 outer	41	NA	7	11			1.571428571
1/23/2020	ZEA 399	1	1	1	2	Gang 1 outer	42.5	NA	7	10.2			1.457142857
1/23/2020	ZEA 399	1	2	1	2	Gang 1 outer	50.5	NA	6	10.2			1.7
1/23/2020	ZEA 851	2	1	1	3	Gang 1 outer	61	NA	6	10			1.666666667
1/23/2020	ZEA 851	2	2	1	3	Gang 1 outer	55.5	NA	6	10			1.666666667
1/23/2020	ZEA 3660	2	1	1	4	Gang 1 outer	62	NA	6	9.5			1.583333333
1/23/2020	ZEA 3660	2	2	1	4	Gang 1 outer	88	NA	5	10			2
1/23/2020	ZEA 3660	2	3	1	4	Gang 1 outer	79	NA	6	10.5			1.75
1/23/2020	ZEA 132	3	1	1	5	Gang 1 outer	37	NA	7	11			1.571428571
1/23/2020	ZEA 132	3	2	1	5	Gang 1 outer	38.5	NA	7	11.2			1.6
1/23/2020	S052	3	1	1	6	Gang 1 outer	52	NA	7	11.5			1.642857143
1/23/2020	S052	3	2	1	6	Gang 1 outer	52.5	NA	7	12.2			1.742857143
1/23/2020	S052	3	3	1	6	Gang 1 outer	47	NA	7	11.5			1.642857143
1/23/2020	ZEA 3660	4	1	1	7	Gang 1 outer	74	NA	6	10.2			1.7
1/23/2020	ZEA 3660	4	2	1	7	Gang 1 outer	67	NA	6	11			1.833333333
1/23/2020	ZEA 3660	4	3	1	7	Gang 1 outer	85	NA	6	11			1.833333333
1/23/2020	ZEA 324	4	1	1	8	Gang 1 outer	34	NA	7	10.2			1.457142857
1/23/2020	ZEA 324	4	2	1	8	Gang 1 outer	30	NA	7	10.2			1.457142857
1/23/2020	ZEA 324	5	1	1	9	Gang 1 outer	28	NA	7	9.8			1.4
1/23/2020	ZEA 324	5	2	1	9	Gang 1 outer	31.5	NA	7	10.5			1.5
1/23/2020	ZEA 324	5	3	1	9	Gang 1 outer	36	NA	7	10.2			1.457142857
1/23/2020	ZEA 332	5	1	1	10	Gang 1 outer	64	NA	6	10.8			1.8
1/23/2020	ZEA 332	5	2	1	10	Gang 1 outer	58.5	Tassel	6	11.5			1.916666667
1/23/2020	PHT77	5	1	1	11	Gang 1 outer	84	NA	6	9.5			1.583333333
1/23/2020	PHT77	5	2	1	11	Gang 1 outer	80	NA	6	9.8			1.633333333
1/23/2020	ZEA 132	1	3	1	1	Gang 1	37	NA	7	10.5			1.5
1/23/2020	ZEA 132	1	4	1	1	Gang 1	36.5	NA	6	9.8			1.633333333
1/23/2020	ZEA 132	1	5	1	1	Gang 1	32.5	NA	6	9.8			1.633333333
1/23/2020	ZEA 399	1	3	1	2	Gang 1	46.5	NA	6	10.5			1.75
1/23/2020	ZEA 399	1	4	1	2	Gang 1	54.5	NA	6	9.8			1.633333333
1/23/2020	ZEA 399	1	5	1	2	Gang 1	48	NA	6	10.5			1.75
1/23/2020	ZEA 851	2	3	1	3	Gang 1	51.5	NA	5	9.5			1.9
1/23/2020	ZEA 851	2	4	1	3	Gang 1	51.5	NA	5	9.2			1.84
1/23/2020	ZEA 851	2	5	1	3	Gang 1	52	NA	5	8.8			1.76
1/23/2020	ZEA 3660	2	4	1	4	Gang 1	59	NA	6	10.5			1.75
1/23/2020	ZEA 3660	2	5	1	4	Gang 1	67.5	NA	6	9.8			1.633333333
1/23/2020	ZEA 132	3	3	1	5	Gang 1	27	NA	6	9.8			1.633333333
1/23/2020	ZEA 132	3	4	1	5	Gang 1	31.5	NA	7	10.5			1.5
1/23/2020	ZEA 132	3	5	1	5	Gang 1	29	NA	6	10.5			1.75
1/23/2020	S052	3	4	1	6	Gang 1	52	NA	7	11.5			1.642857143
1/23/2020	S052	3	5	1	6	Gang 1	47.5	NA	7	11.2			1.6
1/23/2020	ZEA 3660	4	4	1	7	Gang 1	71.5	NA	6	11			1.833333333
1/23/2020	ZEA 3660	4	5	1	7	Gang 1	70	NA	6	10.5			1.75
1/23/2020	ZEA 324	4	3	1	8	Gang 1	24	NA	6	9.8			1.633333333
1/23/2020	ZEA 324	4	4	1	8	Gang 1	18	NA	6	9.5			1.583333333
1/23/2020	ZEA 324	4	5	1	8	Gang 1	24.5	NA	6	9.8			1.633333333
1/23/2020	ZEA 324	5	4	1	9	Gang 1	19	NA	7	10.5			1.5
1/23/2020	ZEA 324	5	5	1	9	Gang 1	31	NA	6	9.8			1.633333333
1/23/2020	ZEA 332	5	3	1	10	Gang 1	50	NA	6	10.8			1.8
1/23/2020	ZEA 332	5	4	1	10	Gang 1	48	NA	7	12			1.714285714
1/23/2020	ZEA 332	5	5	1	10	Gang 1	46	NA	6	10.8			1.8
1/23/2020	PHT77	5	3	1	11	Gang 1	52.5	NA	5	9			1.8
1/23/2020	PHT77	5	4	1	11	Gang 1	63.5	NA	6	9.8			1.633333333
1/23/2020	PHT77	5	5	1	11	Gang 1	58	NA	6	9.5			1.583333333
1/23/2020	P148	1	1	2	1	Gang 1	44	NA	7	10.8			1.542857143
1/23/2020	P148	1	2	2	1	Gang 1	35.5	NA	6	10.5			1.75
1/23/2020	P148	1	3	2	1	Gang 1	42	NA	7	10.8			1.542857143
1/23/2020	PHT77	1	1	2	2	Gang 1	57	NA	5	9.5			1.9
1/23/2020	PHT77	1	2	2	2	Gang 1	60.5	NA	6	9.8			1.633333333
1/23/2020	PHT77	1	3	2	2	Gang 1	50	NA	6	9.5			1.583333333
1/23/2020	ZEA 399	2	1	2	3	Gang 1	47.5	NA	6	10.2			1.7
1/23/2020	ZEA 399	2	2	2	3	Gang 1	44	NA	7	11.5			1.642857143
1/23/2020	PHT77	2	1	2	4	Gang 1	55.5	NA	6	9.8			1.633333333
1/23/2020	PHT77	2	2	2	4	Gang 1	47	NA	6	9.5			1.583333333
1/23/2020	PHT77	2	3	2	4	Gang 1	51.5	NA	6	10.5			1.75
1/23/2020	N22	3	1	2	5	Gang 1	36.5	NA	7	10.5			1.5
1/23/2020	N22	3	2	2	5	Gang 1	35.5	NA	6	9.5			1.583333333
1/23/2020	N22	3	3	2	5	Gang 1	39.5	NA	7	10.5			1.5
1/23/2020	ZEA 399	3	1	2	6	Gang 1	39	NA	6	9.8			1.633333333
1/23/2020	ZEA 399	3	2	2	6	Gang 1	41.5	NA	6	9.8			1.633333333
1/23/2020	ZEA 399	3	3	2	6	Gang 1	32	NA	7	10.5			1.5
1/23/2020	ZEA 132	4	1	2	7	Gang 1	38	NA	7	11			1.571428571
1/23/2020	ZEA 132	4	2	2	7	Gang 1	42.5	NA	7	10.5			1.5
[truncated: 7,076 more rows]
