# Supplementary material for: Natural plant growth and development achieved in the IPK PhenoSphere by dynamic environment simulation
Source: Nat Commun. 2023 Sep 18;14:5783. doi: 10.1038/s41467-023-41332-4 (PMC10507097; doi:10.1038/s41467-023-41332-4)
Supplement: Supplementary file 5 — Supplementary Code 1 [file 41467_2023_41332_MOESM5_ESM.zip › Supplementary_Code_1/nonlinearmodels/raw/Boniturliste_PKH_combined.csv]

Date	Genotype	Replicate	Position	Reihe	Spalte	Gang	Plant_Height	Leaf.Length	LL.flogging	Leaf.Width	Leaf.Angle	Silkingtime	V_Stage	Growth.Stage	V_Stage_Ear	Ear_Height	G_V
11/1/2018	ZEA 132	1	1	1	1	Gang 1 außen	24.9	NA	NA	NA	NA	NA	3	5.8			1.933333333
11/1/2018	ZEA 132	1	2	1	1	Gang 1 außen	21	NA	NA	NA	NA	NA	3	6			2
11/1/2018	ZEA 399	1	1	1	2	Gang 1 außen	26	NA	NA	NA	NA	NA	3	6.2			2.066666667
11/1/2018	ZEA 399	1	2	1	2	Gang 1 außen	28	NA	NA	NA	NA	NA	3	5.8			1.933333333
11/1/2018	ZEA 851	2	1	1	3	Gang 1 außen	38.9	NA	NA	NA	NA	NA	3	6.2			2.066666667
11/1/2018	ZEA 851	2	2	1	3	Gang 1 außen	36	NA	NA	NA	NA	NA	3	5.8			1.933333333
11/1/2018	ZEA 3660	2	1	1	4	Gang 1 außen	29.5	NA	NA	NA	NA	NA	3	4.8			1.6
11/1/2018	ZEA 3660	2	2	1	4	Gang 1 außen	30.5	NA	NA	NA	NA	NA	3	4.8			1.6
11/1/2018	ZEA 3660	2	3	1	4	Gang 1 außen	29.5	NA	NA	NA	NA	NA	3	5.2			1.733333333
11/1/2018	ZEA 132	3	1	1	5	Gang 1 außen	18.5	NA	NA	NA	NA	NA	3	6.2			2.066666667
11/1/2018	ZEA 132	3	2	1	5	Gang 1 außen	18.5	NA	NA	NA	NA	NA	3	6.5			2.166666667
11/1/2018	S052	3	1	1	6	Gang 1 außen	32.5	NA	NA	NA	NA	NA	4	6.5			1.625
11/1/2018	S052	3	2	1	6	Gang 1 außen	35.5	NA	NA	NA	NA	NA	4	7.5			1.875
11/1/2018	S052	3	3	1	6	Gang 1 außen	35.5	NA	NA	NA	NA	NA	4	6.5			1.625
11/1/2018	ZEA 3660	4	1	1	7	Gang 1 außen	34.5	NA	NA	NA	NA	NA	3	5.2			1.733333333
11/1/2018	ZEA 3660	4	2	1	7	Gang 1 außen	35	NA	NA	NA	NA	NA	3	5.2			1.733333333
11/1/2018	ZEA 3660	4	3	1	7	Gang 1 außen	34	NA	NA	NA	NA	NA	3	4.8			1.6
11/1/2018	ZEA 324	4	1	1	8	Gang 1 außen	10	NA	NA	NA	NA	NA	3	5.5			1.833333333
11/1/2018	ZEA 324	4	2	1	8	Gang 1 außen	8	NA	NA	NA	NA	NA	2	4.5			2.25
11/1/2018	ZEA 324	5	1	1	9	Gang 1 außen	9	NA	NA	NA	NA	NA	3	5.2			1.733333333
11/1/2018	ZEA 324	5	2	1	9	Gang 1 außen	12	NA	NA	NA	NA	NA	4	5.8			1.45
11/1/2018	ZEA 324	5	3	1	9	Gang 1 außen	12	NA	NA	NA	NA	NA	3	5.8			1.933333333
11/1/2018	ZEA 332	5	1	1	10	Gang 1 außen	38	NA	NA	NA	NA	NA	3	5.8			1.933333333
11/1/2018	ZEA 332	5	2	1	10	Gang 1 außen	36	NA	NA	NA	NA	NA	3	5.5			1.833333333
11/1/2018	PHT77	5	1	1	11	Gang 1 außen	52	NA	NA	NA	NA	NA	3	5.5			1.833333333
11/1/2018	PHT77	5	2	1	11	Gang 1 außen	49	NA	NA	NA	NA	NA	3	5.5			1.833333333
11/1/2018	ZEA 132	1	3	1	1	Gang 1	24.5	NA	NA	NA	NA	NA	3	6			2
11/1/2018	ZEA 132	1	4	1	1	Gang 1	18.5	NA	NA	NA	NA	NA	3	6.2			2.066666667
11/1/2018	ZEA 132	1	5	1	1	Gang 1	20	NA	NA	NA	NA	NA	3	6			2
11/1/2018	ZEA 399	1	3	1	2	Gang 1	32	NA	NA	NA	NA	NA	3	6.2			2.066666667
11/1/2018	ZEA 399	1	4	1	2	Gang 1	32	NA	NA	NA	NA	NA	4	6.5			1.625
11/1/2018	ZEA 399	1	5	1	2	Gang 1	35.5	NA	NA	NA	NA	NA	4	6.5			1.625
11/1/2018	ZEA 851	2	3	1	3	Gang 1	34	NA	NA	NA	NA	NA	3	6.2			2.066666667
11/1/2018	ZEA 851	2	4	1	3	Gang 1	39	NA	NA	NA	NA	NA	3	6			2
11/1/2018	ZEA 851	2	5	1	3	Gang 1	33	NA	NA	NA	NA	NA	3	6			2
11/1/2018	ZEA 3660	2	4	1	4	Gang 1	32	NA	NA	NA	NA	NA	3	5.2			1.733333333
11/1/2018	ZEA 3660	2	5	1	4	Gang 1	31	NA	NA	NA	NA	NA	3	5			1.666666667
11/1/2018	ZEA 132	3	3	1	5	Gang 1	16	NA	NA	NA	NA	NA	3	5.5			1.833333333
11/1/2018	ZEA 132	3	4	1	5	Gang 1	19	NA	NA	NA	NA	NA	3	5.8			1.933333333
11/1/2018	ZEA 132	3	5	1	5	Gang 1	22	NA	NA	NA	NA	NA	3	6.2			2.066666667
11/1/2018	S052	3	4	1	6	Gang 1	22	NA	NA	NA	NA	NA	3	5.8			1.933333333
11/1/2018	S052	3	5	1	6	Gang 1	30	NA	NA	NA	NA	NA	4	6.5			1.625
11/1/2018	ZEA 3660	4	4	1	7	Gang 1	36	NA	NA	NA	NA	NA	3	5.2			1.733333333
11/1/2018	ZEA 3660	4	5	1	7	Gang 1	29.5	NA	NA	NA	NA	NA	3	5			1.666666667
11/1/2018	ZEA 324	4	3	1	8	Gang 1	8	NA	NA	NA	NA	NA	3	4.5			1.5
11/1/2018	ZEA 324	4	4	1	8	Gang 1	10	NA	NA	NA	NA	NA	3	5.2			1.733333333
11/1/2018	ZEA 324	4	5	1	8	Gang 1	9.5	NA	NA	NA	NA	NA	3	5.2			1.733333333
11/1/2018	ZEA 324	5	4	1	9	Gang 1	6.5	NA	NA	NA	NA	NA	2	4			2
11/1/2018	ZEA 324	5	5	1	9	Gang 1	8.5	NA	NA	NA	NA	NA	3	4.5			1.5
11/1/2018	ZEA 332	5	3	1	10	Gang 1	34	NA	NA	NA	NA	NA	3	5.5			1.833333333
11/1/2018	ZEA 332	5	4	1	10	Gang 1	32	NA	NA	NA	NA	NA	3	6			2
11/1/2018	ZEA 332	5	5	1	10	Gang 1	38	NA	NA	NA	NA	NA	3	6.5			2.166666667
11/1/2018	PHT77	5	3	1	11	Gang 1	40	NA	NA	NA	NA	NA	3	5.5			1.833333333
11/1/2018	PHT77	5	4	1	11	Gang 1	48	NA	NA	NA	NA	NA	3	5.5			1.833333333
11/1/2018	PHT77	5	5	1	11	Gang 1	43	NA	NA	NA	NA	NA	3	5.5			1.833333333
11/1/2018	P148	1	1	2	1	Gang 1	34	NA	NA	NA	NA	NA	3	6.2			2.066666667
11/1/2018	P148	1	2	2	1	Gang 1	35.5	NA	NA	NA	NA	NA	3	6.5			2.166666667
11/1/2018	P148	1	3	2	1	Gang 1	32	NA	NA	NA	NA	NA	3	6.5			2.166666667
11/1/2018	PHT77	1	1	2	2	Gang 1	31	NA	NA	NA	NA	NA	3	5.2			1.733333333
11/1/2018	PHT77	1	2	2	2	Gang 1	43	NA	NA	NA	NA	NA	3	5.5			1.833333333
11/1/2018	PHT77	1	3	2	2	Gang 1	38	NA	NA	NA	NA	NA	3	5.5			1.833333333
11/1/2018	ZEA 399	2	1	2	3	Gang 1	35	NA	NA	NA	NA	NA	4	6.5			1.625
11/1/2018	ZEA 399	2	2	2	3	Gang 1	28	NA	NA	NA	NA	NA	3	5.5			1.833333333
11/1/2018	PHT77	2	1	2	4	Gang 1	38.5	NA	NA	NA	NA	NA	3	5.5			1.833333333
11/1/2018	PHT77	2	2	2	4	Gang 1	38	NA	NA	NA	NA	NA	3	6.2			2.066666667
11/1/2018	PHT77	2	3	2	4	Gang 1	44	NA	NA	NA	NA	NA	3	6			2
11/1/2018	N22	3	1	2	5	Gang 1	24	NA	NA	NA	NA	NA	3	5.5			1.833333333
11/1/2018	N22	3	2	2	5	Gang 1	27	NA	NA	NA	NA	NA	3	5.5			1.833333333
11/1/2018	N22	3	3	2	5	Gang 1	28.5	NA	NA	NA	NA	NA	3	5.5			1.833333333
11/1/2018	ZEA 399	3	1	2	6	Gang 1	35.5	NA	NA	NA	NA	NA	3	5.5			1.833333333
11/1/2018	ZEA 399	3	2	2	6	Gang 1	29.5	NA	NA	NA	NA	NA	3	5.2			1.733333333
11/1/2018	ZEA 399	3	3	2	6	Gang 1	29	NA	NA	NA	NA	NA	3	6.2			2.066666667
11/1/2018	ZEA 132	4	1	2	7	Gang 1	24.5	NA	NA	NA	NA	NA	3	6.2			2.066666667
11/1/2018	ZEA 132	4	2	2	7	Gang 1	19.5	NA	NA	NA	NA	NA	3	6.2			2.066666667
11/1/2018	ZEA 132	4	3	2	7	Gang 1	22	NA	NA	NA	NA	NA	3	6			2
11/1/2018	S052	4	1	2	8	Gang 1	20.5	NA	NA	NA	NA	NA	4	6.2			1.55
11/1/2018	S052	4	2	2	8	Gang 1	27	NA	NA	NA	NA	NA	4	6.2			1.55
11/1/2018	B73	4	1	2	9	Gang 1	28	NA	NA	NA	NA	NA	3	6			2
11/1/2018	B73	4	2	2	9	Gang 1	25.5	NA	NA	NA	NA	NA	3	5.5			1.833333333
11/1/2018	ZEA 3660	5	1	2	10	Gang 1	33	NA	NA	NA	NA	NA	3	6			2
11/1/2018	ZEA 3660	5	2	2	10	Gang 1	37	NA	NA	NA	NA	NA	3	5.5			1.833333333
11/1/2018	ZEA 3660	5	3	2	10	Gang 1	27.5	NA	NA	NA	NA	NA	3	5.5			1.833333333
11/1/2018	ZEA 399	5	1	2	11	Gang 1	33	NA	NA	NA	NA	NA	3	5.5			1.833333333
11/1/2018	ZEA 399	5	2	2	11	Gang 1	22	NA	NA	NA	NA	NA	3	5.8			1.933333333
11/1/2018	P148	1	4	2	1	Gang 2	32	NA	NA	NA	NA	NA	4	5.5			1.375
11/1/2018	P148	1	5	2	1	Gang 2	24.2	NA	NA	NA	NA	NA	3	4.5			1.5
11/1/2018	PHT77	1	4	2	2	Gang 2	39.2	NA	NA	NA	NA	NA	3	4.2			1.4
11/1/2018	PHT77	1	5	2	2	Gang 2	43.4	NA	NA	NA	NA	NA	3	4.5			1.5
11/1/2018	ZEA 399	2	3	2	3	Gang 2	32.5	NA	NA	NA	NA	NA	3	5.2			1.733333333
11/1/2018	ZEA 399	2	4	2	3	Gang 2	35	NA	NA	NA	NA	NA	3	5.2			1.733333333
11/1/2018	ZEA 399	2	5	2	3	Gang 2	33.3	NA	NA	NA	NA	NA	4	5.2			1.3
11/1/2018	PHT77	2	4	2	4	Gang 2	38.4	NA	NA	NA	NA	NA	3	4.5			1.5
11/1/2018	PHT77	2	5	2	4	Gang 2	39.6	NA	NA	NA	NA	NA	3	4.5			1.5
11/1/2018	N22	3	4	2	5	Gang 2	23.5	NA	NA	NA	NA	NA	3	4.5			1.5
11/1/2018	N22	3	5	2	5	Gang 2	31.2	NA	NA	NA	NA	NA	3	4.5			1.5
11/1/2018	ZEA 399	3	4	2	6	Gang 2	33.7	NA	NA	NA	NA	NA	3	5.8			1.933333333
11/1/2018	ZEA 399	3	5	2	6	Gang 2	27.1	NA	NA	NA	NA	NA	3	4.8			1.6
11/1/2018	ZEA 132	4	4	2	7	Gang 2	17.5	NA	NA	NA	NA	NA	3	5.2			1.733333333
11/1/2018	ZEA 132	4	5	2	7	Gang 2	13.2	NA	NA	NA	NA	NA	3	5.5			1.833333333
11/1/2018	S052	4	3	2	8	Gang 2	37.5	NA	NA	NA	NA	NA	4	6.5			1.625
11/1/2018	S052	4	4	2	8	Gang 2	30.2	NA	NA	NA	NA	NA	4	6.5			1.625
11/1/2018	S052	4	5	2	8	Gang 2	33.2	NA	NA	NA	NA	NA	4	6.2			1.55
11/1/2018	B73	4	3	2	9	Gang 2	28	NA	NA	NA	NA	NA	3	4.5			1.5
11/1/2018	B73	4	4	2	9	Gang 2	26	NA	NA	NA	NA	NA	3	4.2			1.4
11/1/2018	B73	4	5	2	9	Gang 2	28.6	NA	NA	NA	NA	NA	3	5.2			1.733333333
11/1/2018	ZEA 3660	5	4	2	10	Gang 2	34.8	NA	NA	NA	NA	NA	3	4.5			1.5
11/1/2018	ZEA 3660	5	5	2	10	Gang 2	28	NA	NA	NA	NA	NA	3	4.5			1.5
11/1/2018	ZEA 399	5	3	2	11	Gang 2	36	NA	NA	NA	NA	NA	4	6.5			1.625
11/1/2018	ZEA 399	5	4	2	11	Gang 2	29.6	NA	NA	NA	NA	NA	4	5.2			1.3
11/1/2018	ZEA 399	5	5	2	11	Gang 2	33	NA	NA	NA	NA	NA	4	5.2			1.3
11/1/2018	N22	1	1	3	1	Gang 2	21.7	NA	NA	NA	NA	NA	3	4.5			1.5
11/1/2018	N22	1	2	3	1	Gang 2	20.6	NA	NA	NA	NA	NA	3	4.5			1.5
11/1/2018	N22	1	3	3	1	Gang 2	19.5	NA	NA	NA	NA	NA	3	4.2			1.4
11/1/2018	ZEA 332	1	1	3	2	Gang 2	32	NA	NA	NA	NA	NA	3	5.5			1.833333333
11/1/2018	ZEA 332	1	2	3	2	Gang 2	34.1	NA	NA	NA	NA	NA	3	5.2			1.733333333
11/1/2018	ZEA 332	1	3	3	2	Gang 2	34.7	NA	NA	NA	NA	NA	3	5.5			1.833333333
11/1/2018	S052	2	1	3	3	Gang 2	28.6	NA	NA	NA	NA	NA	4	5.5			1.375
11/1/2018	S052	2	2	3	3	Gang 2	27	NA	NA	NA	NA	NA	4	5.2			1.3
11/1/2018	B73	2	1	3	4	Gang 2	30.3	NA	NA	NA	NA	NA	3	5.2			1.733333333
11/1/2018	B73	2	2	3	4	Gang 2	29	NA	NA	NA	NA	NA	3	4.5			1.5
11/1/2018	B73	2	3	3	4	Gang 2	30.6	NA	NA	NA	NA	NA	3	5.2			1.733333333
11/1/2018	ZEA 851	3	1	3	5	Gang 2	37.2	NA	NA	NA	NA	NA	3	4.8			1.6
11/1/2018	ZEA 851	3	2	3	5	Gang 2	37	NA	NA	NA	NA	NA	3	4.5			1.5
11/1/2018	ZEA 332	3	1	3	6	Gang 2	32.5	NA	NA	NA	NA	NA	3	4.5			1.5
11/1/2018	ZEA 332	3	2	3	6	Gang 2	36.4	NA	NA	NA	NA	NA	3	4.8			1.6
11/1/2018	PHT77	3	1	3	7	Gang 2	43.2	NA	NA	NA	NA	NA	3	4.5			1.5
11/1/2018	PHT77	3	2	3	7	Gang 2	40.5	NA	NA	NA	NA	NA	3	4.8			1.6
11/1/2018	PHT77	4	1	3	8	Gang 2	40.5	NA	NA	NA	NA	NA	3	5.5			1.833333333
11/1/2018	PHT77	4	2	3	8	Gang 2	39.8	NA	NA	NA	NA	NA	3	4.5			1.5
11/1/2018	PHT77	4	3	3	8	Gang 2	43.7	NA	NA	NA	NA	NA	3	4.5			1.5
11/1/2018	ZEA 399	4	1	3	9	Gang 2	29.8	NA	NA	NA	NA	NA	4	6.2			1.55
11/1/2018	ZEA 399	4	2	3	9	Gang 2	32.5	NA	NA	NA	NA	NA	4	5.5			1.375
11/1/2018	ZEA 851	5	1	3	10	Gang 2	37.7	NA	NA	NA	NA	NA	3	5.2			1.733333333
11/1/2018	ZEA 851	5	2	3	10	Gang 2	32	NA	NA	NA	NA	NA	3	4.5			1.5
11/1/2018	ZEA 132	5	1	3	11	Gang 2	14.1	NA	NA	NA	NA	NA	3	4.5			1.5
11/1/2018	ZEA 132	5	2	3	11	Gang 2	20.6	NA	NA	NA	NA	NA	3	5.2			1.733333333
11/1/2018	N22	1	4	3	1	Gang 3	24.5	NA	NA	NA	NA	NA	3	5.5			1.833333333
11/1/2018	N22	1	5	3	1	Gang 3	25	NA	NA	NA	NA	NA	3	5.5			1.833333333
11/1/2018	ZEA 332	1	4	3	2	Gang 3	34	NA	NA	NA	NA	NA	3	5.8			1.933333333
11/1/2018	ZEA 332	1	5	3	2	Gang 3	36	NA	NA	NA	NA	NA	3	5.5			1.833333333
11/1/2018	S052	2	3	3	3	Gang 3	25	NA	NA	NA	NA	NA	3	6			2
11/1/2018	S052	2	4	3	3	Gang 3	28	NA	NA	NA	NA	NA	4	6.2			1.55
11/1/2018	S052	2	5	3	3	Gang 3	30	NA	NA	NA	NA	NA	4	6.2			1.55
11/1/2018	B73	2	4	3	4	Gang 3	28.5	NA	NA	NA	NA	NA	3	5.5			1.833333333
11/1/2018	B73	2	5	3	4	Gang 3	22.5	NA	NA	NA	NA	NA	3	5.2			1.733333333
11/1/2018	ZEA 851	3	3	3	5	Gang 3	46	NA	NA	NA	NA	NA	3	6.2			2.066666667
11/1/2018	ZEA 851	3	4	3	5	Gang 3	46	NA	NA	NA	NA	NA	3	6			2
11/1/2018	ZEA 851	3	5	3	5	Gang 3	38	NA	NA	NA	NA	NA	3	6			2
11/1/2018	ZEA 332	3	3	3	6	Gang 3	31.5	NA	NA	NA	NA	NA	3	6.5			2.166666667
11/1/2018	ZEA 332	3	4	3	6	Gang 3	33	NA	NA	NA	NA	NA	3	6.5			2.166666667
11/1/2018	ZEA 332	3	5	3	6	Gang 3	28.5	NA	NA	NA	NA	NA	3	6.2			2.066666667
11/1/2018	PHT77	3	3	3	7	Gang 3	42	NA	NA	NA	NA	NA	3	5.2			1.733333333
11/1/2018	PHT77	3	4	3	7	Gang 3	41.5	NA	NA	NA	NA	NA	3	6			2
11/1/2018	PHT77	3	5	3	7	Gang 3	44	NA	NA	NA	NA	NA	3	6			2
11/1/2018	PHT77	4	4	3	8	Gang 3	36.9	NA	NA	NA	NA	NA	3	5.5			1.833333333
11/1/2018	PHT77	4	5	3	8	Gang 3	41	NA	NA	NA	NA	NA	3	5.5			1.833333333
11/1/2018	ZEA 399	4	3	3	9	Gang 3	40.9	NA	NA	NA	NA	NA	3	6			2
11/1/2018	ZEA 399	4	4	3	9	Gang 3	40	NA	NA	NA	NA	NA	4	7.2			1.8
11/1/2018	ZEA 399	4	5	3	9	Gang 3	36.9	NA	NA	NA	NA	NA	4	7.2			1.8
11/1/2018	ZEA 851	5	3	3	10	Gang 3	37	NA	NA	NA	NA	NA	3	6.5			2.166666667
11/1/2018	ZEA 851	5	4	3	10	Gang 3	32.9	NA	NA	NA	NA	NA	3	5.8			1.933333333
11/1/2018	ZEA 851	5	5	3	10	Gang 3	38	NA	NA	NA	NA	NA	3	6			2
11/1/2018	ZEA 132	5	3	3	11	Gang 3	18	NA	NA	NA	NA	NA	3	5.5			1.833333333
11/1/2018	ZEA 132	5	4	3	11	Gang 3	24.9	NA	NA	NA	NA	NA	3	6			2
11/1/2018	ZEA 132	5	5	3	11	Gang 3	22.5	NA	NA	NA	NA	NA	3	6			2
11/1/2018	S052	1	1	4	1	Gang 3	30.5	NA	NA	NA	NA	NA	4	6.5			1.625
11/1/2018	S052	1	2	4	1	Gang 3	36	NA	NA	NA	NA	NA	4	6.5			1.625
11/1/2018	B73	1	1	4	2	Gang 3	27	NA	NA	NA	NA	NA	3	6.2			2.066666667
11/1/2018	B73	1	2	4	2	Gang 3	29	NA	NA	NA	NA	NA	3	6.2			2.066666667
11/1/2018	B73	2	1	4	3	Gang 3	24	NA	NA	NA	NA	NA	3	5.5			1.833333333
11/1/2018	B73	2	2	4	3	Gang 3	26	NA	NA	NA	NA	NA	3	6			2
11/1/2018	N22	2	1	4	4	Gang 3	19	NA	NA	NA	NA	NA	3	5.2			1.733333333
11/1/2018	N22	2	2	4	4	Gang 3	22	NA	NA	NA	NA	NA	3	5.2			1.733333333
11/1/2018	N22	2	3	4	4	Gang 3	21	NA	NA	NA	NA	NA	3	5.5			1.833333333
11/1/2018	P148	2	1	4	5	Gang 3	29	NA	NA	NA	NA	NA	4	6.2			1.55
11/1/2018	P148	2	2	4	5	Gang 3	33	NA	NA	NA	NA	NA	4	6.5			1.625
11/1/2018	P148	2	3	4	5	Gang 3	33	NA	NA	NA	NA	NA	4	6.5			1.625
11/1/2018	ZEA 3660	3	1	4	6	Gang 3	21	NA	NA	NA	NA	NA	2	4.8			2.4
11/1/2018	ZEA 3660	3	2	4	6	Gang 3	31	NA	NA	NA	NA	NA	3	5.2			1.733333333
11/1/2018	ZEA 3660	3	3	4	6	Gang 3	30	NA	NA	NA	NA	NA	3	5.2			1.733333333
11/1/2018	B73	3	1	4	7	Gang 3	30	NA	NA	NA	NA	NA	3	5.5			1.833333333
11/1/2018	B73	3	2	4	7	Gang 3	28	NA	NA	NA	NA	NA	3	5.5			1.833333333
11/1/2018	B73	3	3	4	7	Gang 3	28.5	NA	NA	NA	NA	NA	3	6.2			2.066666667
11/1/2018	ZEA 332	4	1	4	8	Gang 3	33	NA	NA	NA	NA	NA	3	6			2
11/1/2018	ZEA 332	4	2	4	8	Gang 3	34	NA	NA	NA	NA	NA	3	6.2			2.066666667
11/1/2018	N22	4	1	4	9	Gang 3	29.5	NA	NA	NA	NA	NA	3	6.2			2.066666667
11/1/2018	N22	4	2	4	9	Gang 3	26	NA	NA	NA	NA	NA	3	5.2			1.733333333
11/1/2018	N22	4	3	4	9	Gang 3	25.5	NA	NA	NA	NA	NA	3	6.2			2.066666667
11/1/2018	P148	5	1	4	10	Gang 3	32.5	NA	NA	NA	NA	NA	3	6.5			2.166666667
11/1/2018	P148	5	2	4	10	Gang 3	32.5	NA	NA	NA	NA	NA	3	6.2			2.066666667
11/1/2018	B73	5	1	4	11	Gang 3	22	NA	NA	NA	NA	NA	3	5.2			1.733333333
11/1/2018	B73	5	2	4	11	Gang 3	22	NA	NA	NA	NA	NA	3	5.5			1.833333333
11/1/2018	S052	1	3	4	1	Gang 4	33	NA	NA	NA	NA	NA	4	6.2			1.55
11/1/2018	S052	1	4	4	1	Gang 4	23	NA	NA	NA	NA	NA	4	6.2			1.55
11/1/2018	S052	1	5	4	1	Gang 4	28.5	NA	NA	NA	NA	NA	4	6.2			1.55
11/1/2018	B73	1	3	4	2	Gang 4	26	NA	NA	NA	NA	NA	3	6			2
11/1/2018	B73	1	4	4	2	Gang 4	29	NA	NA	NA	NA	NA	3	6.2			2.066666667
11/1/2018	B73	1	5	4	2	Gang 4	30	NA	NA	NA	NA	NA	3	6.2			2.066666667
11/1/2018	B73	2	3	4	3	Gang 4	28.5	NA	NA	NA	NA	NA	3	5.5			1.833333333
11/1/2018	B73	2	4	4	3	Gang 4	31.5	NA	NA	NA	NA	NA	3	6.2			2.066666667
11/1/2018	B73	2	5	4	3	Gang 4	28.5	NA	NA	NA	NA	NA	3	6.2			2.066666667
11/1/2018	N22	2	4	4	4	Gang 4	22	NA	NA	NA	NA	NA	3	6			2
11/1/2018	N22	2	5	4	4	Gang 4	18	NA	NA	NA	NA	NA	3	5.2			1.733333333
11/1/2018	P148	2	4	4	5	Gang 4	37	NA	NA	NA	NA	NA	4	7			1.75
11/1/2018	P148	2	5	4	5	Gang 4	35.5	NA	NA	NA	NA	NA	4	7			1.75
11/1/2018	ZEA 3660	3	4	4	6	Gang 4	32	NA	NA	NA	NA	NA	3	5.5			1.833333333
11/1/2018	ZEA 3660	3	5	4	6	Gang 4	30	NA	NA	NA	NA	NA	3	5.2			1.733333333
11/1/2018	B73	3	4	4	7	Gang 4	32.5	NA	NA	NA	NA	NA	3	6			2
11/1/2018	B73	3	5	4	7	Gang 4	26	NA	NA	NA	NA	NA	3	5.5			1.833333333
11/1/2018	ZEA 332	4	3	4	8	Gang 4	38	NA	NA	NA	NA	NA	3	6.5			2.166666667
11/1/2018	ZEA 332	4	4	4	8	Gang 4	34.5	NA	NA	NA	NA	NA	3	6.2			2.066666667
11/1/2018	ZEA 332	4	5	4	8	Gang 4	30.5	NA	NA	NA	NA	NA	3	6.2			2.066666667
11/1/2018	N22	4	4	4	9	Gang 4	23	NA	NA	NA	NA	NA	3	5.2			1.733333333
11/1/2018	N22	4	5	4	9	Gang 4	21.5	NA	NA	NA	NA	NA	3	5.5			1.833333333
11/1/2018	P148	5	3	4	10	Gang 4	29	NA	NA	NA	NA	NA	4	6.5			1.625
11/1/2018	P148	5	4	4	10	Gang 4	34.5	NA	NA	NA	NA	NA	4	6.2			1.55
11/1/2018	P148	5	5	4	10	Gang 4	32	NA	NA	NA	NA	NA	4	6.2			1.55
11/1/2018	B73	5	3	4	11	Gang 4	25	NA	NA	NA	NA	NA	3	6			2
11/1/2018	B73	5	4	4	11	Gang 4	25.5	NA	NA	NA	NA	NA	3	6			2
11/1/2018	B73	5	5	4	11	Gang 4	28	NA	NA	NA	NA	NA	3	6.2			2.066666667
11/1/2018	ZEA 3660	1	1	5	1	Gang 4	33.6	NA	NA	NA	NA	NA	3	4.5			1.5
11/1/2018	ZEA 3660	1	2	5	1	Gang 4	32.7	NA	NA	NA	NA	NA	3	4.2			1.4
11/1/2018	ZEA 851	1	1	5	2	Gang 4	40.4	NA	NA	NA	NA	NA	3	5.5			1.833333333
11/1/2018	ZEA 851	1	2	5	2	Gang 4	38.5	NA	NA	NA	NA	NA	3	5.2			1.733333333
11/1/2018	ZEA 324	1	1	5	3	Gang 4	9.4	NA	NA	NA	NA	NA	3	4.5			1.5
11/1/2018	ZEA 324	1	2	5	3	Gang 4	11	NA	NA	NA	NA	NA	3	4.5			1.5
11/1/2018	ZEA 324	1	3	5	3	Gang 4	8.7	NA	NA	NA	NA	NA	3	3.8			1.266666667
11/1/2018	ZEA 132	2	1	5	4	Gang 4	14.5	NA	NA	NA	NA	NA	3	5.5			1.833333333
11/1/2018	ZEA 132	2	2	5	4	Gang 4	18	NA	NA	NA	NA	NA	3	4.5			1.5
11/1/2018	ZEA 332	2	1	5	5	Gang 4	47.5	NA	NA	NA	NA	NA	3	4.8			1.6
11/1/2018	ZEA 332	2	2	5	5	Gang 4	38.4	NA	NA	NA	NA	NA	3	4.8			1.6
11/1/2018	ZEA 332	2	3	5	5	Gang 4	39	NA	NA	NA	NA	NA	3	5.5			1.833333333
11/1/2018	P148	3	1	5	6	Gang 4	30.3	NA	NA	NA	NA	NA	3	5.5			1.833333333
11/1/2018	P148	3	2	5	6	Gang 4	32	NA	NA	NA	NA	NA	3	5.5			1.833333333
11/1/2018	B73	3	1	5	7	Gang 4	27	NA	NA	NA	NA	NA	3	4.5			1.5
11/1/2018	B73	3	2	5	7	Gang 4	26.8	NA	NA	NA	NA	NA	3	4.5			1.5
11/1/2018	B73	3	3	5	7	Gang 4	26.6	NA	NA	NA	NA	NA	3	5.2			1.733333333
11/1/2018	ZEA 851	4	1	5	8	Gang 4	37.7	NA	NA	NA	NA	NA	3	4.5			1.5
11/1/2018	ZEA 851	4	2	5	8	Gang 4	37	NA	NA	NA	NA	NA	3	4.5			1.5
11/1/2018	P148	4	1	5	9	Gang 4	34.7	NA	NA	NA	NA	NA	4	5.5			1.375
11/1/2018	P148	4	2	5	9	Gang 4	29	NA	NA	NA	NA	NA	4	5.5			1.375
11/1/2018	N22	5	1	5	10	Gang 4	25.2	NA	NA	NA	NA	NA	3	4.5			1.5
11/1/2018	N22	5	2	5	10	Gang 4	17.2	NA	NA	NA	NA	NA	3	4.5			1.5
11/1/2018	S052	5	1	5	11	Gang 4	36.8	NA	NA	NA	NA	NA	4	5.5			1.375
11/1/2018	S052	5	2	5	11	Gang 4	34.7	NA	NA	NA	NA	NA	4	5.5			1.375
11/1/2018	ZEA 3660	1	3	5	1	Gang 4 außen	35	NA	NA	NA	NA	NA	3	5.2			1.733333333
11/1/2018	ZEA 3660	1	4	5	1	Gang 4 außen	32	NA	NA	NA	NA	NA	3	5			1.666666667
11/1/2018	ZEA 3660	1	5	5	1	Gang 4 außen	32	NA	NA	NA	NA	NA	3	5			1.666666667
11/1/2018	ZEA 851	1	3	5	2	Gang 4 außen	34	NA	NA	NA	NA	NA	3	5.5			1.833333333
11/1/2018	ZEA 851	1	4	5	2	Gang 4 außen	33	NA	NA	NA	NA	NA	3	5.2			1.733333333
11/1/2018	ZEA 851	1	5	5	2	Gang 4 außen	41	NA	NA	NA	NA	NA	3	5.5			1.833333333
11/1/2018	ZEA 324	1	4	5	3	Gang 4 außen	13	NA	NA	NA	NA	NA	3	5			1.666666667
11/1/2018	ZEA 324	1	5	5	3	Gang 4 außen	6.5	NA	NA	NA	NA	NA	2	4.2			2.1
11/1/2018	ZEA 132	2	3	5	4	Gang 4 außen	19.5	NA	NA	NA	NA	NA	3	6.2			2.066666667
11/1/2018	ZEA 132	2	4	5	4	Gang 4 außen	22.5	NA	NA	NA	NA	NA	3	6.2			2.066666667
11/1/2018	ZEA 132	2	5	5	4	Gang 4 außen	21	NA	NA	NA	NA	NA	3	5.8			1.933333333
11/1/2018	ZEA 332	2	4	5	5	Gang 4 außen	41.5	NA	NA	NA	NA	NA	3	6.2			2.066666667
11/1/2018	ZEA 332	2	5	5	5	Gang 4 außen	44	NA	NA	NA	NA	NA	4	6.5			1.625
11/1/2018	P148	3	3	5	6	Gang 4 außen	33.5	NA	NA	NA	NA	NA	4	6.5			1.625
11/1/2018	P148	3	4	5	6	Gang 4 außen	31.5	NA	NA	NA	NA	NA	3	6.2			2.066666667
11/1/2018	P148	3	5	5	6	Gang 4 außen	34	NA	NA	NA	NA	NA	3	6.2			2.066666667
11/1/2018	B73	3	4	5	7	Gang 4 außen	32.5	NA	NA	NA	NA	NA	3	6.5			2.166666667
11/1/2018	B73	3	5	5	7	Gang 4 außen	26	NA	NA	NA	NA	NA	3	6.2			2.066666667
11/1/2018	ZEA 851	4	3	5	8	Gang 4 außen	42.5	NA	NA	NA	NA	NA	3	6.5			2.166666667
11/1/2018	ZEA 851	4	4	5	8	Gang 4 außen	42.5	NA	NA	NA	NA	NA	3	6.5			2.166666667
11/1/2018	ZEA 851	4	5	5	8	Gang 4 außen	38	NA	NA	NA	NA	NA	3	6.2			2.066666667
11/1/2018	P148	4	3	5	9	Gang 4 außen	31.5	NA	NA	NA	NA	NA	3	6.2			2.066666667
11/1/2018	P148	4	4	5	9	Gang 4 außen	33	NA	NA	NA	NA	NA	4	6.5			1.625
11/1/2018	P148	4	5	5	9	Gang 4 außen	38.5	NA	NA	NA	NA	NA	4	7			1.75
11/1/2018	N22	5	3	5	10	Gang 4 außen	30.5	NA	NA	NA	NA	NA	3	6			2
11/1/2018	N22	5	4	5	10	Gang 4 außen	24	NA	NA	NA	NA	NA	3	5.2			1.733333333
11/1/2018	N22	5	5	5	10	Gang 4 außen	31	NA	NA	NA	NA	NA	3	5.5			1.833333333
11/1/2018	S052	5	3	5	11	Gang 4 außen	34	NA	NA	NA	NA	NA	4	6.2			1.55
11/1/2018	S052	5	4	5	11	Gang 4 außen	46.5	NA	NA	NA	NA	NA	4	6.5			1.625
11/1/2018	S052	5	5	5	11	Gang 4 außen	37	NA	NA	NA	NA	NA	4	7			1.75
11/5/2018	ZEA 132	1	1	1	1	Gang 1 außen	22	NA	NA	NA	NA	NA	4	7			1.75
11/5/2018	ZEA 132	1	2	1	1	Gang 1 außen	19	NA	NA	NA	NA	NA	4	6.8			1.7
11/5/2018	ZEA 399	1	1	1	2	Gang 1 außen	35	NA	NA	NA	NA	NA	4	7.2			1.8
11/5/2018	ZEA 399	1	2	1	2	Gang 1 außen	27.5	NA	NA	NA	NA	NA	4	6.8			1.7
11/5/2018	ZEA 851	2	1	1	3	Gang 1 außen	30	NA	NA	NA	NA	NA	4	7.2			1.8
11/5/2018	ZEA 851	2	2	1	3	Gang 1 außen	30	NA	NA	NA	NA	NA	3	6.5			2.166666667
11/5/2018	ZEA 3660	2	1	1	4	Gang 1 außen	26.5	NA	NA	NA	NA	NA	3	5.8			1.933333333
11/5/2018	ZEA 3660	2	2	1	4	Gang 1 außen	30.5	NA	NA	NA	NA	NA	3	5.8			1.933333333
11/5/2018	ZEA 3660	2	3	1	4	Gang 1 außen	29	NA	NA	NA	NA	NA	3	6			2
11/5/2018	ZEA 132	3	1	1	5	Gang 1 außen	18.5	NA	NA	NA	NA	NA	4	7.2			1.8
11/5/2018	ZEA 132	3	2	1	5	Gang 1 außen	19	NA	NA	NA	NA	NA	4	7.2			1.8
11/5/2018	S052	3	1	1	6	Gang 1 außen	37	NA	NA	NA	NA	NA	4	8.2			2.05
11/5/2018	S052	3	2	1	6	Gang 1 außen	46	NA	NA	NA	NA	NA	5	8.2			1.64
11/5/2018	S052	3	3	1	6	Gang 1 außen	41	NA	NA	NA	NA	NA	5	8.2			1.64
11/5/2018	ZEA 3660	4	1	1	7	Gang 1 außen	33.5	NA	NA	NA	NA	NA	3	6.2			2.066666667
11/5/2018	ZEA 3660	4	2	1	7	Gang 1 außen	34	NA	NA	NA	NA	NA	3	6.2			2.066666667
11/5/2018	ZEA 3660	4	3	1	7	Gang 1 außen	29.5	NA	NA	NA	NA	NA	3	6			2
11/5/2018	ZEA 324	4	1	1	8	Gang 1 außen	10.5	NA	NA	NA	NA	NA	4	6.2			1.55
11/5/2018	ZEA 324	4	2	1	8	Gang 1 außen	12	NA	NA	NA	NA	NA	3	5.8			1.933333333
11/5/2018	ZEA 324	5	1	1	9	Gang 1 außen	11	NA	NA	NA	NA	NA	4	6.2			1.55
11/5/2018	ZEA 324	5	2	1	9	Gang 1 außen	15	NA	NA	NA	NA	NA	4	7			1.75
11/5/2018	ZEA 324	5	3	1	9	Gang 1 außen	14	NA	NA	NA	NA	NA	4	6.5			1.625
11/5/2018	ZEA 332	5	1	1	10	Gang 1 außen	38.5	NA	NA	NA	NA	NA	3	7.2			2.4
11/5/2018	ZEA 332	5	2	1	10	Gang 1 außen	31	NA	NA	NA	NA	NA	3	6.2			2.066666667
11/5/2018	PHT77	5	1	1	11	Gang 1 außen	51	NA	NA	NA	NA	NA	3	6.5			2.166666667
11/5/2018	PHT77	5	2	1	11	Gang 1 außen	47	NA	NA	NA	NA	NA	4	6.5			1.625
11/5/2018	ZEA 132	1	3	1	1	Gang 1	19	NA	NA	NA	NA	NA	4	6.8			1.7
11/5/2018	ZEA 132	1	4	1	1	Gang 1	21	NA	NA	NA	NA	NA	4	7.2			1.8
11/5/2018	ZEA 132	1	5	1	1	Gang 1	21	NA	NA	NA	NA	NA	3	6.5			2.166666667
11/5/2018	ZEA 399	1	3	1	2	Gang 1	37	NA	NA	NA	NA	NA	4	7.2			1.8
11/5/2018	ZEA 399	1	4	1	2	Gang 1	36	NA	NA	NA	NA	NA	5	7.5			1.5
11/5/2018	ZEA 399	1	5	1	2	Gang 1	36	NA	NA	NA	NA	NA	4	6.2			1.55
11/5/2018	ZEA 851	2	3	1	3	Gang 1	30	NA	NA	NA	NA	NA	4	7.2			1.8
11/5/2018	ZEA 851	2	4	1	3	Gang 1	33	NA	NA	NA	NA	NA	4	7.2			1.8
11/5/2018	ZEA 851	2	5	1	3	Gang 1	30	NA	NA	NA	NA	NA	4	6.8			1.7
11/5/2018	ZEA 3660	2	4	1	4	Gang 1	33	NA	NA	NA	NA	NA	3	6.2			2.066666667
11/5/2018	ZEA 3660	2	5	1	4	Gang 1	33	NA	NA	NA	NA	NA	3	5.5			1.833333333
11/5/2018	ZEA 132	3	3	1	5	Gang 1	17	NA	NA	NA	NA	NA	4	6.2			1.55
11/5/2018	ZEA 132	3	4	1	5	Gang 1	19	NA	NA	NA	NA	NA	4	6.5			1.625
11/5/2018	ZEA 132	3	5	1	5	Gang 1	16.5	NA	NA	NA	NA	NA	4	7.2			1.8
11/5/2018	S052	3	4	1	6	Gang 1	34	NA	NA	NA	NA	NA	4	6.5			1.625
11/5/2018	S052	3	5	1	6	Gang 1	35	NA	NA	NA	NA	NA	4	8			2
11/5/2018	ZEA 3660	4	4	1	7	Gang 1	34.5	NA	NA	NA	NA	NA	3	6.2			2.066666667
11/5/2018	ZEA 3660	4	5	1	7	Gang 1	30.9	NA	NA	NA	NA	NA	3	6.2			2.066666667
11/5/2018	ZEA 324	4	3	1	8	Gang 1	12	NA	NA	NA	NA	NA	3	6			2
11/5/2018	ZEA 324	4	4	1	8	Gang 1	9.5	NA	NA	NA	NA	NA	4	6.2			1.55
11/5/2018	ZEA 324	4	5	1	8	Gang 1	12	NA	NA	NA	NA	NA	4	6.2			1.55
11/5/2018	ZEA 324	5	4	1	9	Gang 1	8.5	NA	NA	NA	NA	NA	3	5.2			1.733333333
11/5/2018	ZEA 324	5	5	1	9	Gang 1	11	NA	NA	NA	NA	NA	3	6.2			2.066666667
11/5/2018	ZEA 332	5	3	1	10	Gang 1	37	NA	NA	NA	NA	NA	3	6.2			2.066666667
11/5/2018	ZEA 332	5	4	1	10	Gang 1	43	NA	NA	NA	NA	NA	4	7.2			1.8
11/5/2018	ZEA 332	5	5	1	10	Gang 1	43	NA	NA	NA	NA	NA	4	7.2			1.8
11/5/2018	PHT77	5	3	1	11	Gang 1	42.5	NA	NA	NA	NA	NA	3	6.2			2.066666667
11/5/2018	PHT77	5	4	1	11	Gang 1	47	NA	NA	NA	NA	NA	4	6.5			1.625
11/5/2018	PHT77	5	5	1	11	Gang 1	46	NA	NA	NA	NA	NA	4	6.5			1.625
11/5/2018	P148	1	1	2	1	Gang 1	40.5	NA	NA	NA	NA	NA	4	7.2			1.8
11/5/2018	P148	1	2	2	1	Gang 1	40	NA	NA	NA	NA	NA	4	7.2			1.8
11/5/2018	P148	1	3	2	1	Gang 1	38	NA	NA	NA	NA	NA	4	7.2			1.8
11/5/2018	PHT77	1	1	2	2	Gang 1	34.5	NA	NA	NA	NA	NA	3	6.2			2.066666667
11/5/2018	PHT77	1	2	2	2	Gang 1	46.5	NA	NA	NA	NA	NA	3	6.2			2.066666667
11/5/2018	PHT77	1	3	2	2	Gang 1	40	NA	NA	NA	NA	NA	3	6.5			2.166666667
11/5/2018	ZEA 399	2	1	2	3	Gang 1	36.5	NA	NA	NA	NA	NA	4	7.2			1.8
11/5/2018	ZEA 399	2	2	2	3	Gang 1	30	NA	NA	NA	NA	NA	4	6.2			1.55
11/5/2018	PHT77	2	1	2	4	Gang 1	38.5	NA	NA	NA	NA	NA	4	6.5			1.625
11/5/2018	PHT77	2	2	2	4	Gang 1	37	NA	NA	NA	NA	NA	4	6.5			1.625
11/5/2018	PHT77	2	3	2	4	Gang 1	40	NA	NA	NA	NA	NA	4	6.5			1.625
11/5/2018	N22	3	1	2	5	Gang 1	26	NA	NA	NA	NA	NA	4	6.2			1.55
11/5/2018	N22	3	2	2	5	Gang 1	28.5	NA	NA	NA	NA	NA	4	6.5			1.625
11/5/2018	N22	3	3	2	5	Gang 1	29	NA	NA	NA	NA	NA	3	6.2			2.066666667
11/5/2018	ZEA 399	3	1	2	6	Gang 1	38.5	NA	NA	NA	NA	NA	4	6.2			1.55
11/5/2018	ZEA 399	3	2	2	6	Gang 1	37	NA	NA	NA	NA	NA	4	7.2			1.8
11/5/2018	ZEA 399	3	3	2	6	Gang 1	34	NA	NA	NA	NA	NA	4	7.2			1.8
11/5/2018	ZEA 132	4	1	2	7	Gang 1	22	NA	NA	NA	NA	NA	4	7.2			1.8
11/5/2018	ZEA 132	4	2	2	7	Gang 1	22	NA	NA	NA	NA	NA	4	7.2			1.8
11/5/2018	ZEA 132	4	3	2	7	Gang 1	21	NA	NA	NA	NA	NA	3	7			2.333333333
11/5/2018	S052	4	1	2	8	Gang 1	26	NA	NA	NA	NA	NA	4	7.2			1.8
11/5/2018	S052	4	2	2	8	Gang 1	32.5	NA	NA	NA	NA	NA	4	7.2			1.8
11/5/2018	B73	4	1	2	9	Gang 1	30	NA	NA	NA	NA	NA	4	7			1.75
11/5/2018	B73	4	2	2	9	Gang 1	27	NA	NA	NA	NA	NA	3	6.5			2.166666667
11/5/2018	ZEA 3660	5	1	2	10	Gang 1	31.5	NA	NA	NA	NA	NA	3	6.2			2.066666667
11/5/2018	ZEA 3660	5	2	2	10	Gang 1	33.5	NA	NA	NA	NA	NA	3	6.2			2.066666667
11/5/2018	ZEA 3660	5	3	2	10	Gang 1	31	NA	NA	NA	NA	NA	3	6.2			2.066666667
11/5/2018	ZEA 399	5	1	2	11	Gang 1	36	NA	NA	NA	NA	NA	4	7.2			1.8
11/5/2018	ZEA 399	5	2	2	11	Gang 1	27.5	NA	NA	NA	NA	NA	4	7			1.75
11/5/2018	P148	1	4	2	1	Gang 2	39.3	NA	NA	NA	NA	NA	4	6.8			1.7
11/5/2018	P148	1	5	2	1	Gang 2	21.1	NA	NA	NA	NA	NA	4	5.2			1.3
11/5/2018	PHT77	1	4	2	2	Gang 2	40.5	NA	NA	NA	NA	NA	3	4.8			1.6
11/5/2018	PHT77	1	5	2	2	Gang 2	41	NA	NA	NA	NA	NA	3	5.2			1.733333333
11/5/2018	ZEA 399	2	3	2	3	Gang 2	37.2	NA	NA	NA	NA	NA	4	6.5			1.625
11/5/2018	ZEA 399	2	4	2	3	Gang 2	38	NA	NA	NA	NA	NA	4	5.2			1.3
11/5/2018	ZEA 399	2	5	2	3	Gang 2	37.2	NA	NA	NA	NA	NA	4	6.2			1.55
11/5/2018	PHT77	2	4	2	4	Gang 2	38.6	NA	NA	NA	NA	NA	4	5.2			1.3
11/5/2018	PHT77	2	5	2	4	Gang 2	38.7	NA	NA	NA	NA	NA	4	5.5			1.375
11/5/2018	N22	3	4	2	5	Gang 2	23.8	NA	NA	NA	NA	NA	3	5.2			1.733333333
11/5/2018	N22	3	5	2	5	Gang 2	25.2	NA	NA	NA	NA	NA	4	5.5			1.375
11/5/2018	ZEA 399	3	4	2	6	Gang 2	37.4	NA	NA	NA	NA	NA	3	5.5			1.833333333
11/5/2018	ZEA 399	3	5	2	6	Gang 2	37	NA	NA	NA	NA	NA	3	5.5			1.833333333
11/5/2018	ZEA 132	4	4	2	7	Gang 2	21	NA	NA	NA	NA	NA	4	6.5			1.625
11/5/2018	ZEA 132	4	5	2	7	Gang 2	14.8	NA	NA	NA	NA	NA	4	6.2			1.55
11/5/2018	S052	4	3	2	8	Gang 2	34.1	NA	NA	NA	NA	NA	5	7.2			1.44
11/5/2018	S052	4	4	2	8	Gang 2	33	NA	NA	NA	NA	NA	5	7.5			1.5
11/5/2018	S052	4	5	2	8	Gang 2	31	NA	NA	NA	NA	NA	4	6.2			1.55
11/5/2018	B73	4	3	2	9	Gang 2	29	NA	NA	NA	NA	NA	3	5.2			1.733333333
11/5/2018	B73	4	4	2	9	Gang 2	26.2	NA	NA	NA	NA	NA	4	5.5			1.375
11/5/2018	B73	4	5	2	9	Gang 2	28.3	NA	NA	NA	NA	NA	4	5.8			1.45
11/5/2018	ZEA 3660	5	4	2	10	Gang 2	31.2	NA	NA	NA	NA	NA	3	5.2			1.733333333
11/5/2018	ZEA 3660	5	5	2	10	Gang 2	28.3	NA	NA	NA	NA	NA	3	5.2			1.733333333
11/5/2018	ZEA 399	5	3	2	11	Gang 2	37.3	NA	NA	NA	NA	NA	4	6.5			1.625
11/5/2018	ZEA 399	5	4	2	11	Gang 2	36	NA	NA	NA	NA	NA	4	6.2			1.55
11/5/2018	ZEA 399	5	5	2	11	Gang 2	37.1	NA	NA	NA	NA	NA	4	6.5			1.625
11/5/2018	N22	1	1	3	1	Gang 2	24.5	NA	NA	NA	NA	NA	4	5.2			1.3
11/5/2018	N22	1	2	3	1	Gang 2	23.7	NA	NA	NA	NA	NA	4	5.5			1.375
11/5/2018	N22	1	3	3	1	Gang 2	21	NA	NA	NA	NA	NA	3	4.5			1.5
11/5/2018	ZEA 332	1	1	3	2	Gang 2	40.4	NA	NA	NA	NA	NA	4	5.8			1.45
11/5/2018	ZEA 332	1	2	3	2	Gang 2	35	NA	NA	NA	NA	NA	4	5.5			1.375
11/5/2018	ZEA 332	1	3	3	2	Gang 2	46.1	NA	NA	NA	NA	NA	4	5.5			1.375
11/5/2018	S052	2	1	3	3	Gang 2	30.2	NA	NA	NA	NA	NA	5	6.5			1.3
11/5/2018	S052	2	2	3	3	Gang 2	35.5	NA	NA	NA	NA	NA	4	5.8			1.45
11/5/2018	B73	2	1	3	4	Gang 2	28.7	NA	NA	NA	NA	NA	4	5.5			1.375
11/5/2018	B73	2	2	3	4	Gang 2	32	NA	NA	NA	NA	NA	4	5.8			1.45
11/5/2018	B73	2	3	3	4	Gang 2	32.6	NA	NA	NA	NA	NA	4	5.8			1.45
11/5/2018	ZEA 851	3	1	3	5	Gang 2	39.3	NA	NA	NA	NA	NA	4	5.5			1.375
11/5/2018	ZEA 851	3	2	3	5	Gang 2	38.1	NA	NA	NA	NA	NA	3	5.2			1.733333333
11/5/2018	ZEA 332	3	1	3	6	Gang 2	35	NA	NA	NA	NA	NA	4	5.5			1.375
11/5/2018	ZEA 332	3	2	3	6	Gang 2	35.5	NA	NA	NA	NA	NA	4	5.5			1.375
11/5/2018	PHT77	3	1	3	7	Gang 2	42.2	NA	NA	NA	NA	NA	4	5.2			1.3
11/5/2018	PHT77	3	2	3	7	Gang 2	45	NA	NA	NA	NA	NA	4	5.5			1.375
11/5/2018	PHT77	4	1	3	8	Gang 2	53.2	NA	NA	NA	NA	NA	4	6.2			1.55
11/5/2018	PHT77	4	2	3	8	Gang 2	40.6	NA	NA	NA	NA	NA	4	5.8			1.45
11/5/2018	PHT77	4	3	3	8	Gang 2	43	NA	NA	NA	NA	NA	4	5.2			1.3
11/5/2018	ZEA 399	4	1	3	9	Gang 2	30.3	NA	NA	NA	NA	NA	4	6.2			1.55
11/5/2018	ZEA 399	4	2	3	9	Gang 2	35.2	NA	NA	NA	NA	NA	4	6.2			1.55
11/5/2018	ZEA 851	5	1	3	10	Gang 2	36.2	NA	NA	NA	NA	NA	4	5.5			1.375
11/5/2018	ZEA 851	5	2	3	10	Gang 2	33.1	NA	NA	NA	NA	NA	3	5.2			1.733333333
11/5/2018	ZEA 132	5	1	3	11	Gang 2	17.5	NA	NA	NA	NA	NA	4	5.5			1.375
11/5/2018	ZEA 132	5	2	3	11	Gang 2	20.5	NA	NA	NA	NA	NA	4	6.2			1.55
11/5/2018	N22	1	4	3	1	Gang 3	24	NA	NA	NA	NA	NA	4	6.2			1.55
11/5/2018	N22	1	5	3	1	Gang 3	22	NA	NA	NA	NA	NA	4	6.2			1.55
11/5/2018	ZEA 332	1	4	3	2	Gang 3	35.5	NA	NA	NA	NA	NA	3	6.5			2.166666667
11/5/2018	ZEA 332	1	5	3	2	Gang 3	38	NA	NA	NA	NA	NA	3	6.2			2.066666667
11/5/2018	S052	2	3	3	3	Gang 3	31	NA	NA	NA	NA	NA	4	6.5			1.625
11/5/2018	S052	2	4	3	3	Gang 3	34	NA	NA	NA	NA	NA	4	7.2			1.8
11/5/2018	S052	2	5	3	3	Gang 3	32.5	NA	NA	NA	NA	NA	4	7.2			1.8
11/5/2018	B73	2	4	3	4	Gang 3	31	NA	NA	NA	NA	NA	3	6.2			2.066666667
11/5/2018	B73	2	5	3	4	Gang 3	30.5	NA	NA	NA	NA	NA	3	5.5			1.833333333
11/5/2018	ZEA 851	3	3	3	5	Gang 3	45	NA	NA	NA	NA	NA	4	7.2			1.8
11/5/2018	ZEA 851	3	4	3	5	Gang 3	46	NA	NA	NA	NA	NA	3	6.5			2.166666667
11/5/2018	ZEA 851	3	5	3	5	Gang 3	39.5	NA	NA	NA	NA	NA	3	6.5			2.166666667
11/5/2018	ZEA 332	3	3	3	6	Gang 3	34	NA	NA	NA	NA	NA	4	6.2			1.55
11/5/2018	ZEA 332	3	4	3	6	Gang 3	36	NA	NA	NA	NA	NA	4	7			1.75
11/5/2018	ZEA 332	3	5	3	6	Gang 3	31	NA	NA	NA	NA	NA	4	7.2			1.8
11/5/2018	PHT77	3	3	3	7	Gang 3	45	NA	NA	NA	NA	NA	3	6.2			2.066666667
11/5/2018	PHT77	3	4	3	7	Gang 3	42.5	NA	NA	NA	NA	NA	3	7.2			2.4
11/5/2018	PHT77	3	5	3	7	Gang 3	42	NA	NA	NA	NA	NA	3	6.5			2.166666667
11/5/2018	PHT77	4	4	3	8	Gang 3	35	NA	NA	NA	NA	NA	4	6.2			1.55
11/5/2018	PHT77	4	5	3	8	Gang 3	39	NA	NA	NA	NA	NA	3	6.2			2.066666667
11/5/2018	ZEA 399	4	3	3	9	Gang 3	42	NA	NA	NA	NA	NA	4	6.5			1.625
11/5/2018	ZEA 399	4	4	3	9	Gang 3	41	NA	NA	NA	NA	NA	4	8.2			2.05
11/5/2018	ZEA 399	4	5	3	9	Gang 3	38	NA	NA	NA	NA	NA	4	8.2			2.05
11/5/2018	ZEA 851	5	3	3	10	Gang 3	35	NA	NA	NA	NA	NA	4	7			1.75
11/5/2018	ZEA 851	5	4	3	10	Gang 3	32	NA	NA	NA	NA	NA	3	6.5			2.166666667
11/5/2018	ZEA 851	5	5	3	10	Gang 3	40	NA	NA	NA	NA	NA	4	6.5			1.625
11/5/2018	ZEA 132	5	3	3	11	Gang 3	14.5	NA	NA	NA	NA	NA	3	6.5			2.166666667
11/5/2018	ZEA 132	5	4	3	11	Gang 3	25.5	NA	NA	NA	NA	NA	3	7.2			2.4
11/5/2018	ZEA 132	5	5	3	11	Gang 3	20	NA	NA	NA	NA	NA	4	7			1.75
11/5/2018	S052	1	1	4	1	Gang 3	36	NA	NA	NA	NA	NA	4	7.2			1.8
11/5/2018	S052	1	2	4	1	Gang 3	40.5	NA	NA	NA	NA	NA	4	7.5			1.875
11/5/2018	B73	1	1	4	2	Gang 3	31.5	NA	NA	NA	NA	NA	4	6.5			1.625
11/5/2018	B73	1	2	4	2	Gang 3	28.5	NA	NA	NA	NA	NA	4	7			1.75
11/5/2018	B73	2	1	4	3	Gang 3	29	NA	NA	NA	NA	NA	4	6.5			1.625
11/5/2018	B73	2	2	4	3	Gang 3	32.5	NA	NA	NA	NA	NA	4	6.5			1.625
11/5/2018	N22	2	1	4	4	Gang 3	16.5	NA	NA	NA	NA	NA	3	6.2			2.066666667
11/5/2018	N22	2	2	4	4	Gang 3	21.5	NA	NA	NA	NA	NA	3	6.2			2.066666667
11/5/2018	N22	2	3	4	4	Gang 3	29.5	NA	NA	NA	NA	NA	4	6.5			1.625
11/5/2018	P148	2	1	4	5	Gang 3	35	NA	NA	NA	NA	NA	4	7.2			1.8
11/5/2018	P148	2	2	4	5	Gang 3	41.5	NA	NA	NA	NA	NA	4	7.8			1.95
11/5/2018	P148	2	3	4	5	Gang 3	33.5	NA	NA	NA	NA	NA	4	6.5			1.625
11/5/2018	ZEA 3660	3	1	4	6	Gang 3	23.5	NA	NA	NA	NA	NA	3	5.5			1.833333333
11/5/2018	ZEA 3660	3	2	4	6	Gang 3	29.5	NA	NA	NA	NA	NA	3	6			2
11/5/2018	ZEA 3660	3	3	4	6	Gang 3	34.5	NA	NA	NA	NA	NA	3	6.2			2.066666667
11/5/2018	B73	3	1	4	7	Gang 3	29.5	NA	NA	NA	NA	NA	3	6.5			2.166666667
11/5/2018	B73	3	2	4	7	Gang 3	29	NA	NA	NA	NA	NA	4	6.5			1.625
11/5/2018	B73	3	3	4	7	Gang 3	26.5	NA	NA	NA	NA	NA	4	7.2			1.8
11/5/2018	ZEA 332	4	1	4	8	Gang 3	38.5	NA	NA	NA	NA	NA	3	7			2.333333333
11/5/2018	ZEA 332	4	2	4	8	Gang 3	41	NA	NA	NA	NA	NA	4	7.2			1.8
11/5/2018	N22	4	1	4	9	Gang 3	25.5	NA	NA	NA	NA	NA	3	6.5			2.166666667
11/5/2018	N22	4	2	4	9	Gang 3	22.5	NA	NA	NA	NA	NA	3	6.5			2.166666667
11/5/2018	N22	4	3	4	9	Gang 3	27.5	NA	NA	NA	NA	NA	4	7			1.75
11/5/2018	P148	5	1	4	10	Gang 3	40	NA	NA	NA	NA	NA	4	7.2			1.8
11/5/2018	P148	5	2	4	10	Gang 3	33.5	NA	NA	NA	NA	NA	4	7.2			1.8
11/5/2018	B73	5	1	4	11	Gang 3	31	NA	NA	NA	NA	NA	4	6.5			1.625
11/5/2018	B73	5	2	4	11	Gang 3	26.5	NA	NA	NA	NA	NA	4	6.5			1.625
11/5/2018	S052	1	3	4	1	Gang 4	33	NA	NA	NA	NA	NA	4	7.2			1.8
11/5/2018	S052	1	4	4	1	Gang 4	30	NA	NA	NA	NA	NA	5	7.2			1.44
11/5/2018	S052	1	5	4	1	Gang 4	30.5	NA	NA	NA	NA	NA	5	7.2			1.44
11/5/2018	B73	1	3	4	2	Gang 4	31	NA	NA	NA	NA	NA	3	5.5			1.833333333
11/5/2018	B73	1	4	4	2	Gang 4	30	NA	NA	NA	NA	NA	3	5.2			1.733333333
11/5/2018	B73	1	5	4	2	Gang 4	30	NA	NA	NA	NA	NA	4	6.5			1.625
11/5/2018	B73	2	3	4	3	Gang 4	33	NA	NA	NA	NA	NA	3	5.5			1.833333333
11/5/2018	B73	2	4	4	3	Gang 4	33	NA	NA	NA	NA	NA	3	5.5			1.833333333
11/5/2018	B73	2	5	4	3	Gang 4	32	NA	NA	NA	NA	NA	3	5.5			1.833333333
11/5/2018	N22	2	4	4	4	Gang 4	23	NA	NA	NA	NA	NA	4	6.5			1.625
11/5/2018	N22	2	5	4	4	Gang 4	20	NA	NA	NA	NA	NA	3	6.2			2.066666667
11/5/2018	P148	2	4	4	5	Gang 4	41	NA	NA	NA	NA	NA	5	8.5			1.7
11/5/2018	P148	2	5	4	5	Gang 4	41	NA	NA	NA	NA	NA	5	8.5			1.7
11/5/2018	ZEA 3660	3	4	4	6	Gang 4	33	NA	NA	NA	NA	NA	3	6.2			2.066666667
11/5/2018	ZEA 3660	3	5	4	6	Gang 4	32	NA	NA	NA	NA	NA	3	6.2			2.066666667
11/5/2018	B73	3	4	4	7	Gang 4	27	NA	NA	NA	NA	NA	3	6.5			2.166666667
11/5/2018	B73	3	5	4	7	Gang 4	30	NA	NA	NA	NA	NA	3	6.2			2.066666667
11/5/2018	ZEA 332	4	3	4	8	Gang 4	38	NA	NA	NA	NA	NA	4	7.2			1.8
11/5/2018	ZEA 332	4	4	4	8	Gang 4	37	NA	NA	NA	NA	NA	4	6.5			1.625
11/5/2018	ZEA 332	4	5	4	8	Gang 4	34	NA	NA	NA	NA	NA	4	6.5			1.625
11/5/2018	N22	4	4	4	9	Gang 4	23	NA	NA	NA	NA	NA	3	6.2			2.066666667
11/5/2018	N22	4	5	4	9	Gang 4	25	NA	NA	NA	NA	NA	4	6.5			1.625
11/5/2018	P148	5	3	4	10	Gang 4	33	NA	NA	NA	NA	NA	4	7.2			1.8
11/5/2018	P148	5	4	4	10	Gang 4	39	NA	NA	NA	NA	NA	4	7.8			1.95
11/5/2018	P148	5	5	4	10	Gang 4	34	NA	NA	NA	NA	NA	4	8.2			2.05
11/5/2018	B73	5	3	4	11	Gang 4	28	NA	NA	NA	NA	NA	4	7			1.75
11/5/2018	B73	5	4	4	11	Gang 4	26	NA	NA	NA	NA	NA	4	6.5			1.625
11/5/2018	B73	5	5	4	11	Gang 4	29	NA	NA	NA	NA	NA	4	7.2			1.8
11/5/2018	ZEA 3660	1	1	5	1	Gang 4	36	NA	NA	NA	NA	NA	3	6.2			2.066666667
11/5/2018	ZEA 3660	1	2	5	1	Gang 4	31.5	NA	NA	NA	NA	NA	3	6			2
11/5/2018	ZEA 851	1	1	5	2	Gang 4	40.5	NA	NA	NA	NA	NA	4	7.5			1.875
11/5/2018	ZEA 851	1	2	5	2	Gang 4	35.5	NA	NA	NA	NA	NA	4	7			1.75
11/5/2018	ZEA 324	1	1	5	3	Gang 4	16.5	NA	NA	NA	NA	NA	4	6.8			1.7
11/5/2018	ZEA 324	1	2	5	3	Gang 4	13.5	NA	NA	NA	NA	NA	4	7			1.75
11/5/2018	ZEA 324	1	3	5	3	Gang 4	10.5	NA	NA	NA	NA	NA	3	6.2			2.066666667
11/5/2018	ZEA 132	2	1	5	4	Gang 4	17	NA	NA	NA	NA	NA	4	7.2			1.8
11/5/2018	ZEA 132	2	2	5	4	Gang 4	18.5	NA	NA	NA	NA	NA	4	7.8			1.95
11/5/2018	ZEA 332	2	1	5	5	Gang 4	49.5	NA	NA	NA	NA	NA	3	6.5			2.166666667
11/5/2018	ZEA 332	2	2	5	5	Gang 4	48.5	NA	NA	NA	NA	NA	4	6.5			1.625
11/5/2018	ZEA 332	2	3	5	5	Gang 4	48	NA	NA	NA	NA	NA	4	7.2			1.8
11/5/2018	P148	3	1	5	6	Gang 4	39.5	NA	NA	NA	NA	NA	4	7.5			1.875
11/5/2018	P148	3	2	5	6	Gang 4	35.5	NA	NA	NA	NA	NA	4	7.5			1.875
11/5/2018	B73	3	1	5	7	Gang 4	34.5	NA	NA	NA	NA	NA	4	7.2			1.8
11/5/2018	B73	3	2	5	7	Gang 4	29	NA	NA	NA	NA	NA	4	6.5			1.625
11/5/2018	B73	3	3	5	7	Gang 4	32.5	NA	NA	NA	NA	NA	4	7.2			1.8
11/5/2018	ZEA 851	4	1	5	8	Gang 4	36	NA	NA	NA	NA	NA	4	7			1.75
11/5/2018	ZEA 851	4	2	5	8	Gang 4	32.5	NA	NA	NA	NA	NA	4	7			1.75
11/5/2018	P148	4	1	5	9	Gang 4	37	NA	NA	NA	NA	NA	4	7.5			1.875
11/5/2018	P148	4	2	5	9	Gang 4	30.5	NA	NA	NA	NA	NA	4	7.2			1.8
11/5/2018	N22	5	1	5	10	Gang 4	24.5	NA	NA	NA	NA	NA	4	6.5			1.625
11/5/2018	N22	5	2	5	10	Gang 4	20.5	NA	NA	NA	NA	NA	4	6.5			1.625
11/5/2018	S052	5	1	5	11	Gang 4	38	NA	NA	NA	NA	NA	5	8.2			1.64
11/5/2018	S052	5	2	5	11	Gang 4	43	NA	NA	NA	NA	NA	4	8			2
11/5/2018	ZEA 3660	1	3	5	1	Gang 4 außen	37	NA	NA	NA	NA	NA	3	5.8			1.933333333
11/5/2018	ZEA 3660	1	4	5	1	Gang 4 außen	34.5	NA	NA	NA	NA	NA	3	5.2			1.733333333
11/5/2018	ZEA 3660	1	5	5	1	Gang 4 außen	37.5	NA	NA	NA	NA	NA	3	5.5			1.833333333
11/5/2018	ZEA 851	1	3	5	2	Gang 4 außen	34.5	NA	NA	NA	NA	NA	3	6.5			2.166666667
11/5/2018	ZEA 851	1	4	5	2	Gang 4 außen	32.5	NA	NA	NA	NA	NA	3	5.8			1.933333333
11/5/2018	ZEA 851	1	5	5	2	Gang 4 außen	36	NA	NA	NA	NA	NA	3	6.2			2.066666667
11/5/2018	ZEA 324	1	4	5	3	Gang 4 außen	13	NA	NA	NA	NA	NA	3	6.2			2.066666667
11/5/2018	ZEA 324	1	5	5	3	Gang 4 außen	8	NA	NA	NA	NA	NA	3	5.2			1.733333333
11/5/2018	ZEA 132	2	3	5	4	Gang 4 außen	23	NA	NA	NA	NA	NA	4	7.2			1.8
11/5/2018	ZEA 132	2	4	5	4	Gang 4 außen	21	NA	NA	NA	NA	NA	4	7.2			1.8
11/5/2018	ZEA 132	2	5	5	4	Gang 4 außen	20.5	NA	NA	NA	NA	NA	4	7.2			1.8
11/5/2018	ZEA 332	2	4	5	5	Gang 4 außen	46	NA	NA	NA	NA	NA	4	7			1.75
11/5/2018	ZEA 332	2	5	5	5	Gang 4 außen	44	NA	NA	NA	NA	NA	4	7.2			1.8
11/5/2018	P148	3	3	5	6	Gang 4 außen	43	NA	NA	NA	NA	NA	4	7.2			1.8
11/5/2018	P148	3	4	5	6	Gang 4 außen	38.5	NA	NA	NA	NA	NA	4	7.2			1.8
11/5/2018	P148	3	5	5	6	Gang 4 außen	37.5	NA	NA	NA	NA	NA	4	7.2			1.8
11/5/2018	B73	3	4	5	7	Gang 4 außen	34	NA	NA	NA	NA	NA	4	7.5			1.875
11/5/2018	B73	3	5	5	7	Gang 4 außen	27	NA	NA	NA	NA	NA	4	7			1.75
11/5/2018	ZEA 851	4	3	5	8	Gang 4 außen	38	NA	NA	NA	NA	NA	4	7.2			1.8
11/5/2018	ZEA 851	4	4	5	8	Gang 4 außen	35	NA	NA	NA	NA	NA	4	7.2			1.8
11/5/2018	ZEA 851	4	5	5	8	Gang 4 außen	35	NA	NA	NA	NA	NA	4	6.8			1.7
11/5/2018	P148	4	3	5	9	Gang 4 außen	37.5	NA	NA	NA	NA	NA	4	7			1.75
11/5/2018	P148	4	4	5	9	Gang 4 außen	36	NA	NA	NA	NA	NA	4	7.5			1.875
11/5/2018	P148	4	5	5	9	Gang 4 außen	42.5	NA	NA	NA	NA	NA	4	8			2
11/5/2018	N22	5	3	5	10	Gang 4 außen	26	NA	NA	NA	NA	NA	4	7			1.75
11/5/2018	N22	5	4	5	10	Gang 4 außen	27	NA	NA	NA	NA	NA	3	6.2			2.066666667
11/5/2018	N22	5	5	5	10	Gang 4 außen	22	NA	NA	NA	NA	NA	4	6.5			1.625
11/5/2018	S052	5	3	5	11	Gang 4 außen	39	NA	NA	NA	NA	NA	4	7.2			1.8
11/5/2018	S052	5	4	5	11	Gang 4 außen	52	NA	NA	NA	NA	NA	5	8.2			1.64
11/5/2018	S052	5	5	5	11	Gang 4 außen	39.5	NA	NA	NA	NA	NA	5	8.2			1.64
11/12/2018	ZEA 132	1	1	1	1	Gang 1 außen	29.5	NA	NA	NA	NA	NA	5	9			1.8
11/12/2018	ZEA 132	1	2	1	1	Gang 1 außen	29	NA	NA	NA	NA	NA	5	8.8			1.76
11/12/2018	ZEA 399	1	1	1	2	Gang 1 außen	42	NA	NA	NA	NA	NA	6	9.5			1.583333333
11/12/2018	ZEA 399	1	2	1	2	Gang 1 außen	41.5	NA	NA	NA	NA	NA	6	9.2			1.533333333
11/12/2018	ZEA 851	2	1	1	3	Gang 1 außen	44	NA	NA	NA	NA	NA	5	9.2			1.84
11/12/2018	ZEA 851	2	2	1	3	Gang 1 außen	43.5	NA	NA	NA	NA	NA	5	8.5			1.7
11/12/2018	ZEA 3660	2	1	1	4	Gang 1 außen	42	NA	NA	NA	NA	NA	4	7.2			1.8
11/12/2018	ZEA 3660	2	2	1	4	Gang 1 außen	43	NA	NA	NA	NA	NA	4	7.5			1.875
11/12/2018	ZEA 3660	2	3	1	4	Gang 1 außen	42	NA	NA	NA	NA	NA	4	7.5			1.875
11/12/2018	ZEA 132	3	1	1	5	Gang 1 außen	27.5	NA	NA	NA	NA	NA	5	9.2			1.84
11/12/2018	ZEA 132	3	2	1	5	Gang 1 außen	32	NA	NA	NA	NA	NA	5	9.2			1.84
11/12/2018	S052	3	1	1	6	Gang 1 außen	54	NA	NA	NA	NA	NA	6	10.2			1.7
11/12/2018	S052	3	2	1	6	Gang 1 außen	55	NA	NA	NA	NA	NA	6	11.2			1.866666667
11/12/2018	S052	3	3	1	6	Gang 1 außen	53	NA	NA	NA	NA	NA	6	10.5			1.75
11/12/2018	ZEA 3660	4	1	1	7	Gang 1 außen	63	NA	NA	NA	NA	NA	4	8.2			2.05
11/12/2018	ZEA 3660	4	2	1	7	Gang 1 außen	57	NA	NA	NA	NA	NA	4	8.2			2.05
11/12/2018	ZEA 3660	4	3	1	7	Gang 1 außen	50.5	NA	NA	NA	NA	NA	4	7.5			1.875
11/12/2018	ZEA 324	4	1	1	8	Gang 1 außen	19.5	NA	NA	NA	NA	NA	5	8.5			1.7
11/12/2018	ZEA 324	4	2	1	8	Gang 1 außen	20	NA	NA	NA	NA	NA	5	7.8			1.56
11/12/2018	ZEA 324	5	1	1	9	Gang 1 außen	23	NA	NA	NA	NA	NA	6	8.8			1.466666667
11/12/2018	ZEA 324	5	2	1	9	Gang 1 außen	28.5	NA	NA	NA	NA	NA	6	9.2			1.533333333
11/12/2018	ZEA 324	5	3	1	9	Gang 1 außen	28	NA	NA	NA	NA	NA	6	9.2			1.533333333
11/12/2018	ZEA 332	5	1	1	10	Gang 1 außen	44	NA	NA	NA	NA	NA	5	9.2			1.84
11/12/2018	ZEA 332	5	2	1	10	Gang 1 außen	46	NA	NA	NA	NA	NA	4	9			2.25
11/12/2018	PHT77	5	1	1	11	Gang 1 außen	58	NA	NA	NA	NA	NA	5	8.2			1.64
11/12/2018	PHT77	5	2	1	11	Gang 1 außen	58	NA	NA	NA	NA	NA	5	8.8			1.76
11/12/2018	ZEA 132	1	3	1	1	Gang 1	30	NA	NA	NA	NA	NA	5	7.5			1.5
11/12/2018	ZEA 132	1	4	1	1	Gang 1	30	NA	NA	NA	NA	NA	5	9			1.8
11/12/2018	ZEA 132	1	5	1	1	Gang 1	28.5	NA	NA	NA	NA	NA	5	8.5			1.7
11/12/2018	ZEA 399	1	3	1	2	Gang 1	51	NA	NA	NA	NA	NA	5	9.5			1.9
11/12/2018	ZEA 399	1	4	1	2	Gang 1	60	NA	NA	NA	NA	NA	6	9.8			1.633333333
11/12/2018	ZEA 399	1	5	1	2	Gang 1	52	NA	NA	NA	NA	NA	5	8.5			1.7
11/12/2018	ZEA 851	2	3	1	3	Gang 1	60.5	NA	NA	NA	NA	NA	5	8.8			1.76
11/12/2018	ZEA 851	2	4	1	3	Gang 1	44	NA	NA	NA	NA	NA	5	9.2			1.84
11/12/2018	ZEA 851	2	5	1	3	Gang 1	47	NA	NA	NA	NA	NA	5	8.8			1.76
11/12/2018	ZEA 3660	2	4	1	4	Gang 1	46.5	NA	NA	NA	NA	NA	4	8.2			2.05
11/12/2018	ZEA 3660	2	5	1	4	Gang 1	54	NA	NA	NA	NA	NA	4	7.2			1.8
11/12/2018	ZEA 132	3	3	1	5	Gang 1	27	NA	NA	NA	NA	NA	5	7.5			1.5
11/12/2018	ZEA 132	3	4	1	5	Gang 1	28.5	NA	NA	NA	NA	NA	5	8.8			1.76
11/12/2018	ZEA 132	3	5	1	5	Gang 1	30	NA	NA	NA	NA	NA	5	9.2			1.84
11/12/2018	S052	3	4	1	6	Gang 1	46.5	NA	NA	NA	NA	NA	5	8.8			1.76
11/12/2018	S052	3	5	1	6	Gang 1	53.5	NA	NA	NA	NA	NA	6	10.2			1.7
11/12/2018	ZEA 3660	4	4	1	7	Gang 1	51.5	NA	NA	NA	NA	NA	5	8.5			1.7
11/12/2018	ZEA 3660	4	5	1	7	Gang 1	57	NA	NA	NA	NA	NA	5	8.2			1.64
11/12/2018	ZEA 324	4	3	1	8	Gang 1	20	NA	NA	NA	NA	NA	5	8.2			1.64
11/12/2018	ZEA 324	4	4	1	8	Gang 1	20	NA	NA	NA	NA	NA	5	8.5			1.7
11/12/2018	ZEA 324	4	5	1	8	Gang 1	27	NA	NA	NA	NA	NA	5	8.5			1.7
11/12/2018	ZEA 324	5	4	1	9	Gang 1	15	NA	NA	NA	NA	NA	4	7.2			1.8
11/12/2018	ZEA 324	5	5	1	9	Gang 1	20	NA	NA	NA	NA	NA	5	8.2			1.64
11/12/2018	ZEA 332	5	3	1	10	Gang 1	49	NA	NA	NA	NA	NA	4	9			2.25
11/12/2018	ZEA 332	5	4	1	10	Gang 1	67	NA	NA	NA	NA	NA	5	9.5			1.9
11/12/2018	ZEA 332	5	5	1	10	Gang 1	41	NA	NA	NA	NA	NA	5	9.2			1.84
11/12/2018	PHT77	5	3	1	11	Gang 1	47.5	NA	NA	NA	NA	NA	5	8.5			1.7
11/12/2018	PHT77	5	4	1	11	Gang 1	58	NA	NA	NA	NA	NA	5	9			1.8
11/12/2018	PHT77	5	5	1	11	Gang 1	57	NA	NA	NA	NA	NA	5	8.5			1.7
11/12/2018	P148	1	1	2	1	Gang 1	41.5	NA	NA	NA	NA	NA	5	9.5			1.9
11/12/2018	P148	1	2	2	1	Gang 1	42.5	NA	NA	NA	NA	NA	5	9.5			1.9
11/12/2018	P148	1	3	2	1	Gang 1	38.5	NA	NA	NA	NA	NA	5	9.5			1.9
11/12/2018	PHT77	1	1	2	2	Gang 1	40.5	NA	NA	NA	NA	NA	5	7.8			1.56
11/12/2018	PHT77	1	2	2	2	Gang 1	59	NA	NA	NA	NA	NA	5	8.2			1.64
11/12/2018	PHT77	1	3	2	2	Gang 1	48	NA	NA	NA	NA	NA	5	8.5			1.7
11/12/2018	ZEA 399	2	1	2	3	Gang 1	50	NA	NA	NA	NA	NA	6	9.8			1.633333333
11/12/2018	ZEA 399	2	2	2	3	Gang 1	39	NA	NA	NA	NA	NA	6	9.2			1.533333333
11/12/2018	PHT77	2	1	2	4	Gang 1	52	NA	NA	NA	NA	NA	5	8.8			1.76
11/12/2018	PHT77	2	2	2	4	Gang 1	50	NA	NA	NA	NA	NA	5	8.8			1.76
11/12/2018	PHT77	2	3	2	4	Gang 1	48.5	NA	NA	NA	NA	NA	5	8.5			1.7
11/12/2018	N22	3	1	2	5	Gang 1	39.5	NA	NA	NA	NA	NA	5	8.8			1.76
11/12/2018	N22	3	2	2	5	Gang 1	38.5	NA	NA	NA	NA	NA	5	8.8			1.76
11/12/2018	N22	3	3	2	5	Gang 1	36.5	NA	NA	NA	NA	NA	5	8.2			1.64
11/12/2018	ZEA 399	3	1	2	6	Gang 1	41.5	NA	NA	NA	NA	NA	5	8.5			1.7
11/12/2018	ZEA 399	3	2	2	6	Gang 1	43.5	NA	NA	NA	NA	NA	6	9.5			1.583333333
11/12/2018	ZEA 399	3	3	2	6	Gang 1	41.5	NA	NA	NA	NA	NA	6	9.2			1.533333333
11/12/2018	ZEA 132	4	1	2	7	Gang 1	29.5	NA	NA	NA	NA	NA	6	9.5			1.583333333
11/12/2018	ZEA 132	4	2	2	7	Gang 1	32	NA	NA	NA	NA	NA	5	9.5			1.9
11/12/2018	ZEA 132	4	3	2	7	Gang 1	31.5	NA	NA	NA	NA	NA	5	9.2			1.84
11/12/2018	S052	4	1	2	8	Gang 1	38	NA	NA	NA	NA	NA	6	9.5			1.583333333
11/12/2018	S052	4	2	2	8	Gang 1	43	NA	NA	NA	NA	NA	6	9.5			1.583333333
11/12/2018	B73	4	1	2	9	Gang 1	46	NA	NA	NA	NA	NA	5	8.2			1.64
11/12/2018	B73	4	2	2	9	Gang 1	40	NA	NA	NA	NA	NA	5	8.5			1.7
11/12/2018	ZEA 3660	5	1	2	10	Gang 1	44.5	NA	NA	NA	NA	NA	4	7.5			1.875
11/12/2018	ZEA 3660	5	2	2	10	Gang 1	42	NA	NA	NA	NA	NA	4	7.2			1.8
11/12/2018	ZEA 3660	5	3	2	10	Gang 1	44.5	NA	NA	NA	NA	NA	4	8.2			2.05
11/12/2018	ZEA 399	5	1	2	11	Gang 1	53	NA	NA	NA	NA	NA	6	9.5			1.583333333
11/12/2018	ZEA 399	5	2	2	11	Gang 1	44	NA	NA	NA	NA	NA	6	9.5			1.583333333
11/12/2018	P148	1	4	2	1	Gang 2	38	NA	NA	NA	NA	NA	6	9.5			1.583333333
11/12/2018	P148	1	5	2	1	Gang 2	34.5	NA	NA	NA	NA	NA	5	8.5			1.7
11/12/2018	PHT77	1	4	2	2	Gang 2	48	NA	NA	NA	NA	NA	5	8.2			1.64
11/12/2018	PHT77	1	5	2	2	Gang 2	46	NA	NA	NA	NA	NA	5	8.5			1.7
11/12/2018	ZEA 399	2	3	2	3	Gang 2	55	NA	NA	NA	NA	NA	6	9.5			1.583333333
11/12/2018	ZEA 399	2	4	2	3	Gang 2	44	NA	NA	NA	NA	NA	6	9.5			1.583333333
11/12/2018	ZEA 399	2	5	2	3	Gang 2	45	NA	NA	NA	NA	NA	6	10.5			1.75
11/12/2018	PHT77	2	4	2	4	Gang 2	45	NA	NA	NA	NA	NA	5	8.2			1.64
11/12/2018	PHT77	2	5	2	4	Gang 2	45	NA	NA	NA	NA	NA	5	8.5			1.7
11/12/2018	N22	3	4	2	5	Gang 2	32.5	NA	NA	NA	NA	NA	5	8.2			1.64
11/12/2018	N22	3	5	2	5	Gang 2	38	NA	NA	NA	NA	NA	5	8.5			1.7
11/12/2018	ZEA 399	3	4	2	6	Gang 2	42	NA	NA	NA	NA	NA	6	10.2			1.7
11/12/2018	ZEA 399	3	5	2	6	Gang 2	38	NA	NA	NA	NA	NA	6	8.2			1.366666667
11/12/2018	ZEA 132	4	4	2	7	Gang 2	28	NA	NA	NA	NA	NA	6	9.5			1.583333333
11/12/2018	ZEA 132	4	5	2	7	Gang 2	25	NA	NA	NA	NA	NA	6	9.5			1.583333333
11/12/2018	S052	4	3	2	8	Gang 2	53	NA	NA	NA	NA	NA	6	10.5			1.75
11/12/2018	S052	4	4	2	8	Gang 2	49	NA	NA	NA	NA	NA	6	11.2			1.866666667
11/12/2018	S052	4	5	2	8	Gang 2	47	NA	NA	NA	NA	NA	6	10.5			1.75
11/12/2018	B73	4	3	2	9	Gang 2	35	NA	NA	NA	NA	NA	5	8.5			1.7
11/12/2018	B73	4	4	2	9	Gang 2	46	NA	NA	NA	NA	NA	5	9.2			1.84
11/12/2018	B73	4	5	2	9	Gang 2	44.5	NA	NA	NA	NA	NA	5	9.5			1.9
11/12/2018	ZEA 3660	5	4	2	10	Gang 2	45	NA	NA	NA	NA	NA	5	8.2			1.64
11/12/2018	ZEA 3660	5	5	2	10	Gang 2	40	NA	NA	NA	NA	NA	5	7.8			1.56
11/12/2018	ZEA 399	5	3	2	11	Gang 2	49.5	NA	NA	NA	NA	NA	6	10.5			1.75
11/12/2018	ZEA 399	5	4	2	11	Gang 2	58	NA	NA	NA	NA	NA	6	9.5			1.583333333
11/12/2018	ZEA 399	5	5	2	11	Gang 2	62	NA	NA	NA	NA	NA	6	9.2			1.533333333
11/12/2018	N22	1	1	3	1	Gang 2	30.5	NA	NA	NA	NA	NA	5	8.2			1.64
11/12/2018	N22	1	2	3	1	Gang 2	36	NA	NA	NA	NA	NA	5	8.2			1.64
11/12/2018	N22	1	3	3	1	Gang 2	32.5	NA	NA	NA	NA	NA	5	7.5			1.5
11/12/2018	ZEA 332	1	1	3	2	Gang 2	54	NA	NA	NA	NA	NA	4	8.5			2.125
11/12/2018	ZEA 332	1	2	3	2	Gang 2	60	NA	NA	NA	NA	NA	5	9.2			1.84
11/12/2018	ZEA 332	1	3	3	2	Gang 2	52	NA	NA	NA	NA	NA	5	9.2			1.84
11/12/2018	S052	2	1	3	3	Gang 2	44	NA	NA	NA	NA	NA	6	10.2			1.7
11/12/2018	S052	2	2	3	3	Gang 2	45	NA	NA	NA	NA	NA	6	9.5			1.583333333
11/12/2018	B73	2	1	3	4	Gang 2	34.5	NA	NA	NA	NA	NA	5	8.5			1.7
11/12/2018	B73	2	2	3	4	Gang 2	54	NA	NA	NA	NA	NA	5	8.8			1.76
11/12/2018	B73	2	3	3	4	Gang 2	35.5	NA	NA	NA	NA	NA	5	9.2			1.84
11/12/2018	ZEA 851	3	1	3	5	Gang 2	51	NA	NA	NA	NA	NA	5	8.5			1.7
11/12/2018	ZEA 851	3	2	3	5	Gang 2	43	NA	NA	NA	NA	NA	5	8.2			1.64
11/12/2018	ZEA 332	3	1	3	6	Gang 2	48.5	NA	NA	NA	NA	NA	5	9.5			1.9
11/12/2018	ZEA 332	3	2	3	6	Gang 2	39.5	NA	NA	NA	NA	NA	5	9.5			1.9
11/12/2018	PHT77	3	1	3	7	Gang 2	44	NA	NA	NA	NA	NA	5	8.5			1.7
11/12/2018	PHT77	3	2	3	7	Gang 2	49	NA	NA	NA	NA	NA	5	9			1.8
11/12/2018	PHT77	4	1	3	8	Gang 2	52	NA	NA	NA	NA	NA	6	9.5			1.583333333
11/12/2018	PHT77	4	2	3	8	Gang 2	56	NA	NA	NA	NA	NA	5	8.5			1.7
11/12/2018	PHT77	4	3	3	8	Gang 2	49	NA	NA	NA	NA	NA	5	8.5			1.7
11/12/2018	ZEA 399	4	1	3	9	Gang 2	47.5	NA	NA	NA	NA	NA	6	11			1.833333333
11/12/2018	ZEA 399	4	2	3	9	Gang 2	43	NA	NA	NA	NA	NA	6	9.2			1.533333333
11/12/2018	ZEA 851	5	1	3	10	Gang 2	53	NA	NA	NA	NA	NA	5	8.5			1.7
11/12/2018	ZEA 851	5	2	3	10	Gang 2	49.5	NA	NA	NA	NA	NA	5	8.2			1.64
11/12/2018	ZEA 132	5	1	3	11	Gang 2	30.5	NA	NA	NA	NA	NA	5	8.5			1.7
11/12/2018	ZEA 132	5	2	3	11	Gang 2	28	NA	NA	NA	NA	NA	6	9.2			1.533333333
11/12/2018	N22	1	4	3	1	Gang 3	32	NA	NA	NA	NA	NA	5	6.8			1.36
11/12/2018	N22	1	5	3	1	Gang 3	34	NA	NA	NA	NA	NA	5	6.8			1.36
11/12/2018	ZEA 332	1	4	3	2	Gang 3	46.6	NA	NA	NA	NA	NA	5	7.8			1.56
11/12/2018	ZEA 332	1	5	3	2	Gang 3	44.7	NA	NA	NA	NA	NA	4	7.2			1.8
11/12/2018	S052	2	3	3	3	Gang 3	45	NA	NA	NA	NA	NA	5	7.5			1.5
11/12/2018	S052	2	4	3	3	Gang 3	38.2	NA	NA	NA	NA	NA	6	8.5			1.416666667
11/12/2018	S052	2	5	3	3	Gang 3	40.2	NA	NA	NA	NA	NA	6	8.5			1.416666667
11/12/2018	B73	2	4	3	4	Gang 3	38.2	NA	NA	NA	NA	NA	5	7.5			1.5
11/12/2018	B73	2	5	3	4	Gang 3	37.3	NA	NA	NA	NA	NA	5	7.5			1.5
11/12/2018	ZEA 851	3	3	3	5	Gang 3	58	NA	NA	NA	NA	NA	5	8.2			1.64
11/12/2018	ZEA 851	3	4	3	5	Gang 3	44.6	NA	NA	NA	NA	NA	5	7.2			1.44
11/12/2018	ZEA 851	3	5	3	5	Gang 3	51.5	NA	NA	NA	NA	NA	5	7.5			1.5
11/12/2018	ZEA 332	3	3	3	6	Gang 3	38.1	NA	NA	NA	NA	NA	5	7.5			1.5
11/12/2018	ZEA 332	3	4	3	6	Gang 3	36	NA	NA	NA	NA	NA	5	7.5			1.5
11/12/2018	ZEA 332	3	5	3	6	Gang 3	36.2	NA	NA	NA	NA	NA	5	7.5			1.5
11/12/2018	PHT77	3	3	3	7	Gang 3	45	NA	NA	NA	NA	NA	5	7.2			1.44
11/12/2018	PHT77	3	4	3	7	Gang 3	50.5	NA	NA	NA	NA	NA	5	7.8			1.56
11/12/2018	PHT77	3	5	3	7	Gang 3	47.8	NA	NA	NA	NA	NA	5	7.5			1.5
11/12/2018	PHT77	4	4	3	8	Gang 3	44	NA	NA	NA	NA	NA	5	7.2			1.44
11/12/2018	PHT77	4	5	3	8	Gang 3	43.7	NA	NA	NA	NA	NA	5	7.5			1.5
11/12/2018	ZEA 399	4	3	3	9	Gang 3	43.8	NA	NA	NA	NA	NA	5	7.8			1.56
11/12/2018	ZEA 399	4	4	3	9	Gang 3	47.5	NA	NA	NA	NA	NA	5	8.5			1.7
11/12/2018	ZEA 399	4	5	3	9	Gang 3	49	NA	NA	NA	NA	NA	6	8.5			1.416666667
11/12/2018	ZEA 851	5	3	3	10	Gang 3	48	NA	NA	NA	NA	NA	5	7.5			1.5
11/12/2018	ZEA 851	5	4	3	10	Gang 3	49.8	NA	NA	NA	NA	NA	5	7.2			1.44
11/12/2018	ZEA 851	5	5	3	10	Gang 3	39.6	NA	NA	NA	NA	NA	5	7.2			1.44
11/12/2018	ZEA 132	5	3	3	11	Gang 3	26	NA	NA	NA	NA	NA	5	7.5			1.5
11/12/2018	ZEA 132	5	4	3	11	Gang 3	27.9	NA	NA	NA	NA	NA	5	8.2			1.64
11/12/2018	ZEA 132	5	5	3	11	Gang 3	30	NA	NA	NA	NA	NA	4	7.2			1.8
11/12/2018	S052	1	1	4	1	Gang 3	39.2	NA	NA	NA	NA	NA	5	8.2			1.64
11/12/2018	S052	1	2	4	1	Gang 3	40.5	NA	NA	NA	NA	NA	5	7.2			1.44
11/12/2018	B73	1	1	4	2	Gang 3	32.1	NA	NA	NA	NA	NA	5	7.5			1.5
11/12/2018	B73	1	2	4	2	Gang 3	32.3	NA	NA	NA	NA	NA	5	7.2			1.44
11/12/2018	B73	2	1	4	3	Gang 3	38.4	NA	NA	NA	NA	NA	5	7.2			1.44
11/12/2018	B73	2	2	4	3	Gang 3	39	NA	NA	NA	NA	NA	5	7.5			1.5
11/12/2018	N22	2	1	4	4	Gang 3	29.9	NA	NA	NA	NA	NA	5	6.8			1.36
11/12/2018	N22	2	2	4	4	Gang 3	27.7	NA	NA	NA	NA	NA	5	6.5			1.3
11/12/2018	N22	2	3	4	4	Gang 3	31.3	NA	NA	NA	NA	NA	5	6.8			1.36
11/12/2018	P148	2	1	4	5	Gang 3	47	NA	NA	NA	NA	NA	5	7.5			1.5
11/12/2018	P148	2	2	4	5	Gang 3	56.1	NA	NA	NA	NA	NA	6	8.5			1.416666667
11/12/2018	P148	2	3	4	5	Gang 3	52	NA	NA	NA	NA	NA	5	7.5			1.5
11/12/2018	ZEA 3660	3	1	4	6	Gang 3	29.2	NA	NA	NA	NA	NA	4	5.5			1.375
11/12/2018	ZEA 3660	3	2	4	6	Gang 3	35.1	NA	NA	NA	NA	NA	4	6.2			1.55
11/12/2018	ZEA 3660	3	3	4	6	Gang 3	50	NA	NA	NA	NA	NA	4	6.8			1.7
11/12/2018	B73	3	1	4	7	Gang 3	40	NA	NA	NA	NA	NA	5	7.8			1.56
11/12/2018	B73	3	2	4	7	Gang 3	50	NA	NA	NA	NA	NA	5	7.8			1.56
11/12/2018	B73	3	3	4	7	Gang 3	37.9	NA	NA	NA	NA	NA	5	7.2			1.44
11/12/2018	ZEA 332	4	1	4	8	Gang 3	48.8	NA	NA	NA	NA	NA	4	7.5			1.875
11/12/2018	ZEA 332	4	2	4	8	Gang 3	37.2	NA	NA	NA	NA	NA	5	8.5			1.7
11/12/2018	N22	4	1	4	9	Gang 3	33	NA	NA	NA	NA	NA	5	7.2			1.44
11/12/2018	N22	4	2	4	9	Gang 3	33.6	NA	NA	NA	NA	NA	5	7.2			1.44
11/12/2018	N22	4	3	4	9	Gang 3	35	NA	NA	NA	NA	NA	5	7.5			1.5
11/12/2018	P148	5	1	4	10	Gang 3	41.2	NA	NA	NA	NA	NA	6	8.5			1.416666667
11/12/2018	P148	5	2	4	10	Gang 3	42.7	NA	NA	NA	NA	NA	6	7.8			1.3
11/12/2018	B73	5	1	4	11	Gang 3	41	NA	NA	NA	NA	NA	5	7.5			1.5
11/12/2018	B73	5	2	4	11	Gang 3	39.2	NA	NA	NA	NA	NA	5	7.5			1.5
11/12/2018	S052	1	3	4	1	Gang 4	45.5	NA	NA	NA	NA	NA	6	8.5			1.416666667
11/12/2018	S052	1	4	4	1	Gang 4	43.2	NA	NA	NA	NA	NA	6	8.2			1.366666667
11/12/2018	S052	1	5	4	1	Gang 4	44.1	NA	NA	NA	NA	NA	6	8.2			1.366666667
11/12/2018	B73	1	3	4	2	Gang 4	29.3	NA	NA	NA	NA	NA	5	6.5			1.3
11/12/2018	B73	1	4	4	2	Gang 4	31	NA	NA	NA	NA	NA	5	7.2			1.44
11/12/2018	B73	1	5	4	2	Gang 4	40	NA	NA	NA	NA	NA	5	7.5			1.5
11/12/2018	B73	2	3	4	3	Gang 4	44.8	NA	NA	NA	NA	NA	5	7.5			1.5
11/12/2018	B73	2	4	4	3	Gang 4	38.1	NA	NA	NA	NA	NA	5	8.2			1.64
11/12/2018	B73	2	5	4	3	Gang 4	40	NA	NA	NA	NA	NA	5	7.8			1.56
11/12/2018	N22	2	4	4	4	Gang 4	31.6	NA	NA	NA	NA	NA	5	7.5			1.5
11/12/2018	N22	2	5	4	4	Gang 4	29	NA	NA	NA	NA	NA	5	6.8			1.36
11/12/2018	P148	2	4	4	5	Gang 4	54.8	NA	NA	NA	NA	NA	6	9.2			1.533333333
11/12/2018	P148	2	5	4	5	Gang 4	52.5	NA	NA	NA	NA	NA	6	9.5			1.583333333
11/12/2018	ZEA 3660	3	4	4	6	Gang 4	34.6	NA	NA	NA	NA	NA	4	6.5			1.625
11/12/2018	ZEA 3660	3	5	4	6	Gang 4	32.8	NA	NA	NA	NA	NA	4	6.5			1.625
11/12/2018	B73	3	4	4	7	Gang 4	52.1	NA	NA	NA	NA	NA	4	6.8			1.7
11/12/2018	B73	3	5	4	7	Gang 4	41.2	NA	NA	NA	NA	NA	5	7.5			1.5
11/12/2018	ZEA 332	4	3	4	8	Gang 4	46.4	NA	NA	NA	NA	NA	5	9.2			1.84
11/12/2018	ZEA 332	4	4	4	8	Gang 4	46.3	NA	NA	NA	NA	NA	5	8.2			1.64
11/12/2018	ZEA 332	4	5	4	8	Gang 4	36	NA	NA	NA	NA	NA	5	8.5			1.7
11/12/2018	N22	4	4	4	9	Gang 4	32.8	NA	NA	NA	NA	NA	5	6.8			1.36
11/12/2018	N22	4	5	4	9	Gang 4	37.6	NA	NA	NA	NA	NA	5	7.2			1.44
11/12/2018	P148	5	3	4	10	Gang 4	54	NA	NA	NA	NA	NA	5	8.5			1.7
11/12/2018	P148	5	4	4	10	Gang 4	58	NA	NA	NA	NA	NA	6	9.2			1.533333333
11/12/2018	P148	5	5	4	10	Gang 4	51.7	NA	NA	NA	NA	NA	6	8.5			1.416666667
11/12/2018	B73	5	3	4	11	Gang 4	40.2	NA	NA	NA	NA	NA	5	7.5			1.5
11/12/2018	B73	5	4	4	11	Gang 4	41.4	NA	NA	NA	NA	NA	5	7.2			1.44
11/12/2018	B73	5	5	4	11	Gang 4	38.5	NA	NA	NA	NA	NA	5	7.8			1.56
11/12/2018	ZEA 3660	1	1	5	1	Gang 4	54	NA	NA	NA	NA	NA	4	6.8			1.7
11/12/2018	ZEA 3660	1	2	5	1	Gang 4	51	NA	NA	NA	NA	NA	4	6.5			1.625
11/12/2018	ZEA 851	1	1	5	2	Gang 4	54.1	NA	NA	NA	NA	NA	5	7.8			1.56
11/12/2018	ZEA 851	1	2	5	2	Gang 4	56.5	NA	NA	NA	NA	NA	5	7.5			1.5
11/12/2018	ZEA 324	1	1	5	3	Gang 4	21.2	NA	NA	NA	NA	NA	5	7.5			1.5
11/12/2018	ZEA 324	1	2	5	3	Gang 4	25	NA	NA	NA	NA	NA	6	8.2			1.366666667
11/12/2018	ZEA 324	1	3	5	3	Gang 4	19	NA	NA	NA	NA	NA	5	6.5			1.3
11/12/2018	ZEA 132	2	1	5	4	Gang 4	26.9	NA	NA	NA	NA	NA	5	6.8			1.36
11/12/2018	ZEA 132	2	2	5	4	Gang 4	27.8	NA	NA	NA	NA	NA	5	7.2			1.44
11/12/2018	ZEA 332	2	1	5	5	Gang 4	48.6	NA	NA	NA	NA	NA	4	6.2			1.55
11/12/2018	ZEA 332	2	2	5	5	Gang 4	47.7	NA	NA	NA	NA	NA	4	7.5			1.875
11/12/2018	ZEA 332	2	3	5	5	Gang 4	56	NA	NA	NA	NA	NA	5	8.5			1.7
11/12/2018	P148	3	1	5	6	Gang 4	55.6	NA	NA	NA	NA	NA	6	8.5			1.416666667
11/12/2018	P148	3	2	5	6	Gang 4	47.3	NA	NA	NA	NA	NA	6	8.2			1.366666667
11/12/2018	B73	3	1	5	7	Gang 4	46.4	NA	NA	NA	NA	NA	5	8.5			1.7
11/12/2018	B73	3	2	5	7	Gang 4	41.4	NA	NA	NA	NA	NA	5	7.8			1.56
11/12/2018	B73	3	3	5	7	Gang 4	42.6	NA	NA	NA	NA	NA	6	8.5			1.416666667
11/12/2018	ZEA 851	4	1	5	8	Gang 4	55	NA	NA	NA	NA	NA	6	8.5			1.416666667
11/12/2018	ZEA 851	4	2	5	8	Gang 4	40.3	NA	NA	NA	NA	NA	5	7.8			1.56
11/12/2018	P148	4	1	5	9	Gang 4	46.1	NA	NA	NA	NA	NA	6	8.5			1.416666667
11/12/2018	P148	4	2	5	9	Gang 4	43.2	NA	NA	NA	NA	NA	6	8.2			1.366666667
11/12/2018	N22	5	1	5	10	Gang 4	35.5	NA	NA	NA	NA	NA	5	7.2			1.44
11/12/2018	N22	5	2	5	10	Gang 4	33.1	NA	NA	NA	NA	NA	5	7.2			1.44
11/12/2018	S052	5	1	5	11	Gang 4	55	NA	NA	NA	NA	NA	6	9.5			1.583333333
11/12/2018	S052	5	2	5	11	Gang 4	51	NA	NA	NA	NA	NA	6	9.2			1.533333333
11/12/2018	ZEA 3660	1	3	5	1	Gang 4 außen	41	NA	NA	NA	NA	NA	4	7.2			1.8
11/12/2018	ZEA 3660	1	4	5	1	Gang 4 außen	49	NA	NA	NA	NA	NA	4	6.5			1.625
11/12/2018	ZEA 3660	1	5	5	1	Gang 4 außen	44	NA	NA	NA	NA	NA	4	7.2			1.8
11/12/2018	ZEA 851	1	3	5	2	Gang 4 außen	36.5	NA	NA	NA	NA	NA	5	7.8			1.56
11/12/2018	ZEA 851	1	4	5	2	Gang 4 außen	36	NA	NA	NA	NA	NA	4	7.2			1.8
11/12/2018	ZEA 851	1	5	5	2	Gang 4 außen	38	NA	NA	NA	NA	NA	5	8.2			1.64
11/12/2018	ZEA 324	1	4	5	3	Gang 4 außen	18.5	NA	NA	NA	NA	NA	5	8.5			1.7
11/12/2018	ZEA 324	1	5	5	3	Gang 4 außen	13	NA	NA	NA	NA	NA	4	7.2			1.8
11/12/2018	ZEA 132	2	3	5	4	Gang 4 außen	34	NA	NA	NA	NA	NA	6	9.2			1.533333333
11/12/2018	ZEA 132	2	4	5	4	Gang 4 außen	27	NA	NA	NA	NA	NA	6	9.2			1.533333333
11/12/2018	ZEA 132	2	5	5	4	Gang 4 außen	25	NA	NA	NA	NA	NA	5	8.5			1.7
11/12/2018	ZEA 332	2	4	5	5	Gang 4 außen	53	NA	NA	NA	NA	NA	5	9			1.8
11/12/2018	ZEA 332	2	5	5	5	Gang 4 außen	54	NA	NA	NA	NA	NA	5	10			2
11/12/2018	P148	3	3	5	6	Gang 4 außen	55.5	NA	NA	NA	NA	NA	6	9.2			1.533333333
11/12/2018	P148	3	4	5	6	Gang 4 außen	56.5	NA	NA	NA	NA	NA	6	9.2			1.533333333
11/12/2018	P148	3	5	5	6	Gang 4 außen	55	NA	NA	NA	NA	NA	6	9.2			1.533333333
11/12/2018	B73	3	4	5	7	Gang 4 außen	41	NA	NA	NA	NA	NA	6	9.5			1.583333333
11/12/2018	B73	3	5	5	7	Gang 4 außen	42	NA	NA	NA	NA	NA	5	9			1.8
11/12/2018	ZEA 851	4	3	5	8	Gang 4 außen	63	NA	NA	NA	NA	NA	5	8.8			1.76
11/12/2018	ZEA 851	4	4	5	8	Gang 4 außen	57	NA	NA	NA	NA	NA	5	8.5			1.7
11/12/2018	ZEA 851	4	5	5	8	Gang 4 außen	53	NA	NA	NA	NA	NA	5	8.5			1.7
11/12/2018	P148	4	3	5	9	Gang 4 außen	49.5	NA	NA	NA	NA	NA	5	9			1.8
11/12/2018	P148	4	4	5	9	Gang 4 außen	50	NA	NA	NA	NA	NA	6	9.5			1.583333333
11/12/2018	P148	4	5	5	9	Gang 4 außen	56	NA	NA	NA	NA	NA	6	9.5			1.583333333
11/12/2018	N22	5	3	5	10	Gang 4 außen	39	NA	NA	NA	NA	NA	5	8.5			1.7
11/12/2018	N22	5	4	5	10	Gang 4 außen	33.5	NA	NA	NA	NA	NA	4	7.5			1.875
11/12/2018	N22	5	5	5	10	Gang 4 außen	38	NA	NA	NA	NA	NA	5	8.2			1.64
11/12/2018	S052	5	3	5	11	Gang 4 außen	46	NA	NA	NA	NA	NA	6	9.5			1.583333333
11/12/2018	S052	5	4	5	11	Gang 4 außen	55.5	NA	NA	NA	NA	NA	6	10.2			1.7
11/12/2018	S052	5	5	5	11	Gang 4 außen	56.5	NA	NA	NA	NA	NA	6	10.2			1.7
11/15/2018	ZEA 132	1	1	1	1	Gang 1 außen	36	NA	NA	NA	NA	NA	6	9.5			1.583333333
11/15/2018	ZEA 132	1	2	1	1	Gang 1 außen	36.5	NA	NA	NA	NA	NA	6	9.5			1.583333333
11/15/2018	ZEA 399	1	1	1	2	Gang 1 außen	55	NA	NA	NA	NA	NA	7	10.5			1.5
11/15/2018	ZEA 399	1	2	1	2	Gang 1 außen	54	NA	NA	NA	NA	NA	7	10.2			1.457142857
11/15/2018	ZEA 851	2	1	1	3	Gang 1 außen	67	NA	NA	NA	NA	NA	6	10.2			1.7
11/15/2018	ZEA 851	2	2	1	3	Gang 1 außen	58	NA	NA	NA	NA	NA	6	9.5			1.583333333
11/15/2018	ZEA 3660	2	1	1	4	Gang 1 außen	54	NA	NA	NA	NA	NA	5	8.2			1.64
11/15/2018	ZEA 3660	2	2	1	4	Gang 1 außen	58	NA	NA	NA	NA	NA	5	8.5			1.7
11/15/2018	ZEA 3660	2	3	1	4	Gang 1 außen	57	NA	NA	NA	NA	NA	5	8.2			1.64
11/15/2018	ZEA 132	3	1	1	5	Gang 1 außen	37.5	NA	NA	NA	NA	NA	6	10.2			1.7
11/15/2018	ZEA 132	3	2	1	5	Gang 1 außen	39	NA	NA	NA	NA	NA	6	10.2			1.7
11/15/2018	S052	3	1	1	6	Gang 1 außen	66	NA	NA	NA	NA	NA	6	12.2			2.033333333
11/15/2018	S052	3	2	1	6	Gang 1 außen	68	NA	NA	NA	NA	NA	7	12.2			1.742857143
11/15/2018	S052	3	3	1	6	Gang 1 außen	64.5	NA	NA	NA	NA	NA	7	11.5			1.642857143
11/15/2018	ZEA 3660	4	1	1	7	Gang 1 außen	70	NA	NA	NA	NA	NA	5	9			1.8
11/15/2018	ZEA 3660	4	2	1	7	Gang 1 außen	71	NA	NA	NA	NA	NA	5	9			1.8
11/15/2018	ZEA 3660	4	3	1	7	Gang 1 außen	60	NA	NA	NA	NA	NA	5	8.5			1.7
11/15/2018	ZEA 324	4	1	1	8	Gang 1 außen	26.5	NA	NA	NA	NA	NA	6	9.2			1.533333333
11/15/2018	ZEA 324	4	2	1	8	Gang 1 außen	27	NA	NA	NA	NA	NA	5	8.5			1.7
11/15/2018	ZEA 324	5	1	1	9	Gang 1 außen	31.5	NA	NA	NA	NA	NA	6	9.5			1.583333333
11/15/2018	ZEA 324	5	2	1	9	Gang 1 außen	42.5	NA	NA	NA	NA	NA	6	10.2			1.7
11/15/2018	ZEA 324	5	3	1	9	Gang 1 außen	35	NA	NA	NA	NA	NA	6	10.2			1.7
11/15/2018	ZEA 332	5	1	1	10	Gang 1 außen	56	NA	NA	NA	NA	Tassel	5	9.5			1.9
11/15/2018	ZEA 332	5	2	1	10	Gang 1 außen	46	NA	NA	NA	NA	NA	5	9.5			1.9
11/15/2018	PHT77	5	1	1	11	Gang 1 außen	63	NA	NA	NA	NA	NA	6	9.5			1.583333333
11/15/2018	PHT77	5	2	1	11	Gang 1 außen	72	NA	NA	NA	NA	NA	6	9.5			1.583333333
11/15/2018	ZEA 132	1	3	1	1	Gang 1	35	NA	NA	NA	NA	NA	6	10			1.666666667
11/15/2018	ZEA 132	1	4	1	1	Gang 1	35	NA	NA	NA	NA	NA	6	9.5			1.583333333
11/15/2018	ZEA 132	1	5	1	1	Gang 1	31	NA	NA	NA	NA	NA	6	9.5			1.583333333
11/15/2018	ZEA 399	1	3	1	2	Gang 1	57	NA	NA	NA	NA	NA	6	10.5			1.75
11/15/2018	ZEA 399	1	4	1	2	Gang 1	52	NA	NA	NA	NA	NA	7	11			1.571428571
11/15/2018	ZEA 399	1	5	1	2	Gang 1	55	NA	NA	NA	NA	NA	6	10			1.666666667
11/15/2018	ZEA 851	2	3	1	3	Gang 1	82	NA	NA	NA	NA	NA	6	9.5			1.583333333
11/15/2018	ZEA 851	2	4	1	3	Gang 1	68	NA	NA	NA	NA	NA	6	10			1.666666667
11/15/2018	ZEA 851	2	5	1	3	Gang 1	62	NA	NA	NA	NA	NA	6	9.5			1.583333333
11/15/2018	ZEA 3660	2	4	1	4	Gang 1	56	NA	NA	NA	NA	NA	5	8.5			1.7
11/15/2018	ZEA 3660	2	5	1	4	Gang 1	52	NA	NA	NA	NA	NA	5	8.5			1.7
11/15/2018	ZEA 132	3	3	1	5	Gang 1	32	NA	NA	NA	NA	NA	6	9.5			1.583333333
11/15/2018	ZEA 132	3	4	1	5	Gang 1	34	NA	NA	NA	NA	NA	6	9.8			1.633333333
11/15/2018	ZEA 132	3	5	1	5	Gang 1	36	NA	NA	NA	NA	NA	6	10.2			1.7
11/15/2018	S052	3	4	1	6	Gang 1	61	NA	NA	NA	NA	NA	6	9.5			1.583333333
11/15/2018	S052	3	5	1	6	Gang 1	61	NA	NA	NA	NA	NA	6	10.5			1.75
11/15/2018	ZEA 3660	4	4	1	7	Gang 1	63	NA	NA	NA	NA	NA	5	9.2			1.84
11/15/2018	ZEA 3660	4	5	1	7	Gang 1	64	NA	NA	NA	NA	NA	5	9			1.8
11/15/2018	ZEA 324	4	3	1	8	Gang 1	24	NA	NA	NA	NA	NA	6	9.2			1.533333333
11/15/2018	ZEA 324	4	4	1	8	Gang 1	28	NA	NA	NA	NA	NA	6	8.5			1.416666667
11/15/2018	ZEA 324	4	5	1	8	Gang 1	28	NA	NA	NA	NA	NA	6	9.5			1.583333333
11/15/2018	ZEA 324	5	4	1	9	Gang 1	27	NA	NA	NA	NA	NA	5	8.2			1.64
11/15/2018	ZEA 324	5	5	1	9	Gang 1	28	NA	NA	NA	NA	NA	6	9.2			1.533333333
11/15/2018	ZEA 332	5	3	1	10	Gang 1	59	NA	NA	NA	NA	Tassel	5	9.5			1.9
11/15/2018	ZEA 332	5	4	1	10	Gang 1	70	NA	NA	NA	NA	Tassel	6	11.2			1.866666667
11/15/2018	ZEA 332	5	5	1	10	Gang 1	57	NA	NA	NA	NA	Tassel	5	10.2			2.04
11/15/2018	PHT77	5	3	1	11	Gang 1	59	NA	NA	NA	NA	NA	6	9.2			1.533333333
11/15/2018	PHT77	5	4	1	11	Gang 1	73	NA	NA	NA	NA	NA	5	10.2			2.04
11/15/2018	PHT77	5	5	1	11	Gang 1	61	NA	NA	NA	NA	NA	6	9.5			1.583333333
11/15/2018	P148	1	1	2	1	Gang 1	45.5	NA	NA	NA	NA	NA	6	10.5			1.75
11/15/2018	P148	1	2	2	1	Gang 1	49	NA	NA	NA	NA	NA	6	10.5			1.75
11/15/2018	P148	1	3	2	1	Gang 1	48	NA	NA	NA	NA	NA	6	10.5			1.75
11/15/2018	PHT77	1	1	2	2	Gang 1	51	NA	NA	NA	NA	NA	5	8.5			1.7
11/15/2018	PHT77	1	2	2	2	Gang 1	62	NA	NA	NA	NA	NA	5	9.2			1.84
11/15/2018	PHT77	1	3	2	2	Gang 1	57.5	NA	NA	NA	NA	NA	6	10.5			1.75
11/15/2018	ZEA 399	2	1	2	3	Gang 1	59.5	NA	NA	NA	NA	NA	7	10.5			1.5
11/15/2018	ZEA 399	2	2	2	3	Gang 1	45.5	NA	NA	NA	NA	NA	6	10.2			1.7
11/15/2018	PHT77	2	1	2	4	Gang 1	59	NA	NA	NA	NA	NA	6	9.5			1.583333333
11/15/2018	PHT77	2	2	2	4	Gang 1	57.5	NA	NA	NA	NA	NA	6	9.5			1.583333333
11/15/2018	PHT77	2	3	2	4	Gang 1	57	NA	NA	NA	NA	NA	6	9.5			1.583333333
11/15/2018	N22	3	1	2	5	Gang 1	43.5	NA	NA	NA	NA	NA	6	9.8			1.633333333
11/15/2018	N22	3	2	2	5	Gang 1	42.5	NA	NA	NA	NA	NA	6	10			1.666666667
11/15/2018	N22	3	3	2	5	Gang 1	40.5	NA	NA	NA	NA	NA	6	9.2			1.533333333
11/15/2018	ZEA 399	3	1	2	6	Gang 1	44	NA	NA	NA	NA	NA	6	9.8			1.633333333
11/15/2018	ZEA 399	3	2	2	6	Gang 1	52	NA	NA	NA	NA	NA	6	10.5			1.75
11/15/2018	ZEA 399	3	3	2	6	Gang 1	53	NA	NA	NA	NA	NA	6	10.5			1.75
11/15/2018	ZEA 132	4	1	2	7	Gang 1	39.5	NA	NA	NA	NA	NA	6	10.5			1.75
11/15/2018	ZEA 132	4	2	2	7	Gang 1	37	NA	NA	NA	NA	NA	6	10.5			1.75
11/15/2018	ZEA 132	4	3	2	7	Gang 1	41.5	NA	NA	NA	NA	NA	6	10.2			1.7
11/15/2018	S052	4	1	2	8	Gang 1	47	NA	NA	NA	NA	NA	7	11			1.571428571
11/15/2018	S052	4	2	2	8	Gang 1	53.5	NA	NA	NA	NA	NA	6	11.2			1.866666667
11/15/2018	B73	4	1	2	9	Gang 1	53.5	NA	NA	NA	NA	NA	6	10.5			1.75
11/15/2018	B73	4	2	2	9	Gang 1	51	NA	NA	NA	NA	NA	6	9.5			1.583333333
11/15/2018	ZEA 3660	5	1	2	10	Gang 1	46	NA	NA	NA	NA	NA	6	9.5			1.583333333
11/15/2018	ZEA 3660	5	2	2	10	Gang 1	46.5	NA	NA	NA	NA	NA	6	9.5			1.583333333
11/15/2018	ZEA 3660	5	3	2	10	Gang 1	56	NA	NA	NA	NA	NA	6	10			1.666666667
11/15/2018	ZEA 399	5	1	2	11	Gang 1	59.5	NA	NA	NA	NA	NA	6	10.5			1.75
11/15/2018	ZEA 399	5	2	2	11	Gang 1	48	NA	NA	NA	NA	NA	6	10.5			1.75
11/15/2018	P148	1	4	2	1	Gang 2	42	NA	NA	NA	NA	NA	6	10.5			1.75
11/15/2018	P148	1	5	2	1	Gang 2	45.5	NA	NA	NA	NA	NA	6	9.5			1.583333333
11/15/2018	PHT77	1	4	2	2	Gang 2	49	NA	NA	NA	NA	NA	5	8.5			1.7
11/15/2018	PHT77	1	5	2	2	Gang 2	54	NA	NA	NA	NA	NA	6	9.2			1.533333333
11/15/2018	ZEA 399	2	3	2	3	Gang 2	56	NA	NA	NA	NA	NA	7	10.5			1.5
11/15/2018	ZEA 399	2	4	2	3	Gang 2	56	NA	NA	NA	NA	NA	7	10.5			1.5
11/15/2018	ZEA 399	2	5	2	3	Gang 2	53	NA	NA	NA	NA	NA	7	10.2			1.457142857
11/15/2018	PHT77	2	4	2	4	Gang 2	52	NA	NA	NA	NA	NA	6	9.2			1.533333333
11/15/2018	PHT77	2	5	2	4	Gang 2	57	NA	NA	NA	NA	NA	6	9.5			1.583333333
11/15/2018	N22	3	4	2	5	Gang 2	41	NA	NA	NA	NA	NA	6	10			1.666666667
11/15/2018	N22	3	5	2	5	Gang 2	43	NA	NA	NA	NA	NA	6	10			1.666666667
11/15/2018	ZEA 399	3	4	2	6	Gang 2	48	NA	NA	NA	NA	NA	7	11.2			1.6
11/15/2018	ZEA 399	3	5	2	6	Gang 2	52	NA	NA	NA	NA	NA	6	10			1.666666667
11/15/2018	ZEA 132	4	4	2	7	Gang 2	38	NA	NA	NA	NA	NA	6	10.2			1.7
11/15/2018	ZEA 132	4	5	2	7	Gang 2	38	NA	NA	NA	NA	NA	7	10.2			1.457142857
11/15/2018	S052	4	3	2	8	Gang 2	53	NA	NA	NA	NA	NA	7	11.5			1.642857143
11/15/2018	S052	4	4	2	8	Gang 2	54	NA	NA	NA	NA	NA	7	12.2			1.742857143
11/15/2018	S052	4	5	2	8	Gang 2	50	NA	NA	NA	NA	NA	7	11.5			1.642857143
11/15/2018	B73	4	3	2	9	Gang 2	46.5	NA	NA	NA	NA	NA	6	9.5			1.583333333
11/15/2018	B73	4	4	2	9	Gang 2	56	NA	NA	NA	NA	NA	6	10.2			1.7
11/15/2018	B73	4	5	2	9	Gang 2	58	NA	NA	NA	NA	NA	6	10.2			1.7
11/15/2018	ZEA 3660	5	4	2	10	Gang 2	54	NA	NA	NA	NA	NA	5	8.5			1.7
11/15/2018	ZEA 3660	5	5	2	10	Gang 2	49	NA	NA	NA	NA	NA	5	8.5			1.7
11/15/2018	ZEA 399	5	3	2	11	Gang 2	56.5	NA	NA	NA	NA	NA	7	11.5			1.642857143
11/15/2018	ZEA 399	5	4	2	11	Gang 2	63	NA	NA	NA	NA	NA	7	10.5			1.5
11/15/2018	ZEA 399	5	5	2	11	Gang 2	68	NA	NA	NA	NA	NA	7	10.5			1.5
11/15/2018	N22	1	1	3	1	Gang 2	41.5	NA	NA	NA	NA	NA	6	8.2			1.366666667
11/15/2018	N22	1	2	3	1	Gang 2	42	NA	NA	NA	NA	NA	6	8.2			1.366666667
11/15/2018	N22	1	3	3	1	Gang 2	39.2	NA	NA	NA	NA	NA	6	7.2			1.2
11/15/2018	ZEA 332	1	1	3	2	Gang 2	58.7	NA	NA	NA	NA	NA	6	8.2			1.366666667
11/15/2018	ZEA 332	1	2	3	2	Gang 2	52.1	NA	NA	NA	NA	NA	6	8.5			1.416666667
11/15/2018	ZEA 332	1	3	3	2	Gang 2	58	NA	NA	NA	NA	NA	6	9.5			1.583333333
11/15/2018	S052	2	1	3	3	Gang 2	46	NA	NA	NA	NA	NA	7	10.5			1.5
11/15/2018	S052	2	2	3	3	Gang 2	56	NA	NA	NA	NA	NA	6	9.5			1.583333333
11/15/2018	B73	2	1	3	4	Gang 2	45.5	NA	NA	NA	NA	NA	6	8.5			1.416666667
11/15/2018	B73	2	2	3	4	Gang 2	48.1	NA	NA	NA	NA	NA	6	8.5			1.416666667
11/15/2018	B73	2	3	3	4	Gang 2	50	NA	NA	NA	NA	NA	6	9.5			1.583333333
11/15/2018	ZEA 851	3	1	3	5	Gang 2	52.6	NA	NA	NA	NA	NA	6	8.5			1.416666667
11/15/2018	ZEA 851	3	2	3	5	Gang 2	63.6	NA	NA	NA	NA	NA	6	8.2			1.366666667
11/15/2018	ZEA 332	3	1	3	6	Gang 2	57.1	NA	NA	NA	NA	NA	6	9.5			1.583333333
11/15/2018	ZEA 332	3	2	3	6	Gang 2	39	NA	NA	NA	NA	NA	6	9.2			1.533333333
11/15/2018	PHT77	3	1	3	7	Gang 2	51.8	NA	NA	NA	NA	NA	6	8.5			1.416666667
11/15/2018	PHT77	3	2	3	7	Gang 2	55.4	NA	NA	NA	NA	NA	6	9.2			1.533333333
11/15/2018	PHT77	4	1	3	8	Gang 2	59	NA	NA	NA	NA	NA	6	9.8			1.633333333
11/15/2018	PHT77	4	2	3	8	Gang 2	53	NA	NA	NA	NA	NA	6	8.5			1.416666667
11/15/2018	PHT77	4	3	3	8	Gang 2	52.5	NA	NA	NA	NA	NA	6	8.5			1.416666667
11/15/2018	ZEA 399	4	1	3	9	Gang 2	60	NA	NA	NA	NA	NA	7	12			1.714285714
11/15/2018	ZEA 399	4	2	3	9	Gang 2	56	NA	NA	NA	NA	NA	6	10.5			1.75
11/15/2018	ZEA 851	5	1	3	10	Gang 2	66.5	NA	NA	NA	NA	NA	7	10.5			1.5
11/15/2018	ZEA 851	5	2	3	10	Gang 2	63	NA	NA	NA	NA	NA	6	10			1.666666667
11/15/2018	ZEA 132	5	1	3	11	Gang 2	39.5	NA	NA	NA	NA	NA	6	9.5			1.583333333
11/15/2018	ZEA 132	5	2	3	11	Gang 2	37	NA	NA	NA	NA	NA	6	10.5			1.75
11/15/2018	N22	1	4	3	1	Gang 3	39.1	NA	NA	NA	NA	NA	6	8.2			1.366666667
11/15/2018	N22	1	5	3	1	Gang 3	38.6	NA	NA	NA	NA	NA	6	8.5			1.416666667
11/15/2018	ZEA 332	1	4	3	2	Gang 3	63.5	NA	NA	NA	NA	NA	7	9.5			1.357142857
11/15/2018	ZEA 332	1	5	3	2	Gang 3	57.2	NA	NA	NA	NA	NA	6	9.5			1.583333333
11/15/2018	S052	2	3	3	3	Gang 3	49	NA	NA	NA	NA	NA	6	8.5			1.416666667
11/15/2018	S052	2	4	3	3	Gang 3	51.1	NA	NA	NA	NA	NA	7	9.5			1.357142857
11/15/2018	S052	2	5	3	3	Gang 3	49.6	NA	NA	NA	NA	NA	6	9.5			1.583333333
11/15/2018	B73	2	4	3	4	Gang 3	44.7	NA	NA	NA	NA	NA	6	8.5			1.416666667
11/15/2018	B73	2	5	3	4	Gang 3	44	NA	NA	NA	NA	NA	6	8.5			1.416666667
11/15/2018	ZEA 851	3	3	3	5	Gang 3	72.1	NA	NA	NA	NA	NA	6	9.2			1.533333333
11/15/2018	ZEA 851	3	4	3	5	Gang 3	54.6	NA	NA	NA	NA	NA	6	8.2			1.366666667
11/15/2018	ZEA 851	3	5	3	5	Gang 3	56.2	NA	NA	NA	NA	NA	6	8.5			1.416666667
11/15/2018	ZEA 332	3	3	3	6	Gang 3	46.6	NA	NA	NA	NA	NA	6	8.5			1.416666667
11/15/2018	ZEA 332	3	4	3	6	Gang 3	42.9	NA	NA	NA	NA	NA	6	9.2			1.533333333
11/15/2018	ZEA 332	3	5	3	6	Gang 3	40.3	NA	NA	NA	NA	NA	6	9.5			1.583333333
11/15/2018	PHT77	3	3	3	7	Gang 3	51	NA	NA	NA	NA	NA	6	8.2			1.366666667
11/15/2018	PHT77	3	4	3	7	Gang 3	61.6	NA	NA	NA	NA	NA	6	8.5			1.416666667
11/15/2018	PHT77	3	5	3	7	Gang 3	58.5	NA	NA	NA	NA	NA	6	8.5			1.416666667
11/15/2018	PHT77	4	4	3	8	Gang 3	65.2	NA	NA	NA	NA	NA	6	8.5			1.416666667
11/15/2018	PHT77	4	5	3	8	Gang 3	58.5	NA	NA	NA	NA	NA	6	8.8			1.466666667
11/15/2018	ZEA 399	4	3	3	9	Gang 3	52.7	NA	NA	NA	NA	NA	6	8.5			1.416666667
11/15/2018	ZEA 399	4	4	3	9	Gang 3	61	NA	NA	NA	NA	NA	7	10.5			1.5
11/15/2018	ZEA 399	4	5	3	9	Gang 3	52.5	NA	NA	NA	NA	NA	7	9.5			1.357142857
11/15/2018	ZEA 851	5	3	3	10	Gang 3	59	NA	NA	NA	NA	NA	6	8.5			1.416666667
11/15/2018	ZEA 851	5	4	3	10	Gang 3	58.2	NA	NA	NA	NA	NA	6	8.2			1.366666667
11/15/2018	ZEA 851	5	5	3	10	Gang 3	61.6	NA	NA	NA	NA	NA	6	8.2			1.366666667
11/15/2018	ZEA 132	5	3	3	11	Gang 3	32.5	NA	NA	NA	NA	NA	6	8.2			1.366666667
11/15/2018	ZEA 132	5	4	3	11	Gang 3	37.3	NA	NA	NA	NA	NA	6	9.2			1.533333333
11/15/2018	ZEA 132	5	5	3	11	Gang 3	36.5	NA	NA	NA	NA	NA	6	8.5			1.416666667
11/15/2018	S052	1	1	4	1	Gang 3	50.7	NA	NA	NA	NA	NA	6	9.2			1.533333333
11/15/2018	S052	1	2	4	1	Gang 3	53	NA	NA	NA	NA	NA	6	9.5			1.583333333
11/15/2018	B73	1	1	4	2	Gang 3	39.1	NA	NA	NA	NA	NA	6	8.5			1.416666667
11/15/2018	B73	1	2	4	2	Gang 3	43.5	NA	NA	NA	NA	NA	6	8.5			1.416666667
11/15/2018	B73	2	1	4	3	Gang 3	49.9	NA	NA	NA	NA	NA	6	8.5			1.416666667
11/15/2018	B73	2	2	4	3	Gang 3	41	NA	NA	NA	NA	NA	6	8.8			1.466666667
11/15/2018	N22	2	1	4	4	Gang 3	38.2	NA	NA	NA	NA	NA	6	7.5			1.25
11/15/2018	N22	2	2	4	4	Gang 3	39.5	NA	NA	NA	NA	NA	6	7.2			1.2
11/15/2018	N22	2	3	4	4	Gang 3	40.1	NA	NA	NA	NA	NA	6	8.2			1.366666667
11/15/2018	P148	2	1	4	5	Gang 3	50.9	NA	NA	NA	NA	NA	6	9.5			1.583333333
11/15/2018	P148	2	2	4	5	Gang 3	48.8	NA	NA	NA	NA	NA	6	9.2			1.533333333
11/15/2018	P148	2	3	4	5	Gang 3	57	NA	NA	NA	NA	NA	6	8.5			1.416666667
11/15/2018	ZEA 3660	3	1	4	6	Gang 3	48.4	NA	NA	NA	NA	NA	6	7.2			1.2
11/15/2018	ZEA 3660	3	2	4	6	Gang 3	52	NA	NA	NA	NA	NA	6	7.5			1.25
11/15/2018	ZEA 3660	3	3	4	6	Gang 3	57.1	NA	NA	NA	NA	NA	6	7.8			1.3
11/15/2018	B73	3	1	4	7	Gang 3	43.5	NA	NA	NA	NA	NA	6	8.5			1.416666667
11/15/2018	B73	3	2	4	7	Gang 3	49	NA	NA	NA	NA	NA	6	8.5			1.416666667
11/15/2018	B73	3	3	4	7	Gang 3	52.3	NA	NA	NA	NA	NA	6	8.5			1.416666667
11/15/2018	ZEA 332	4	1	4	8	Gang 3	43	NA	NA	NA	NA	NA	6	8.2			1.366666667
11/15/2018	ZEA 332	4	2	4	8	Gang 3	51	NA	NA	NA	NA	NA	6	9.5			1.583333333
11/15/2018	N22	4	1	4	9	Gang 3	40.2	NA	NA	NA	NA	NA	6	8.2			1.366666667
11/15/2018	N22	4	2	4	9	Gang 3	42.5	NA	NA	NA	NA	NA	6	8.2			1.366666667
11/15/2018	N22	4	3	4	9	Gang 3	44.3	NA	NA	NA	NA	NA	6	8.5			1.416666667
11/15/2018	P148	5	1	4	10	Gang 3	46.6	NA	NA	NA	NA	NA	6	9.5			1.583333333
11/15/2018	P148	5	2	4	10	Gang 3	49.1	NA	NA	NA	NA	NA	6	9.2			1.533333333
11/15/2018	B73	5	1	4	11	Gang 3	44	NA	NA	NA	NA	NA	6	8.2			1.366666667
11/15/2018	B73	5	2	4	11	Gang 3	43.4	NA	NA	NA	NA	NA	6	8.2			1.366666667
11/15/2018	S052	1	3	4	1	Gang 4	55	NA	NA	NA	NA	NA	6	8.5			1.416666667
11/15/2018	S052	1	4	4	1	Gang 4	47.3	NA	NA	NA	NA	NA	6	8.5			1.416666667
11/15/2018	S052	1	5	4	1	Gang 4	51	NA	NA	NA	NA	NA	6	8.2			1.366666667
11/15/2018	B73	1	3	4	2	Gang 4	31.4	NA	NA	NA	NA	NA	6	7.8			1.3
11/15/2018	B73	1	4	4	2	Gang 4	39.8	NA	NA	NA	NA	NA	6	8.5			1.416666667
11/15/2018	B73	1	5	4	2	Gang 4	41.6	NA	NA	NA	NA	NA	6	8.8			1.466666667
11/15/2018	B73	2	3	4	3	Gang 4	46.8	NA	NA	NA	NA	NA	6	8.5			1.416666667
11/15/2018	B73	2	4	4	3	Gang 4	51	NA	NA	NA	NA	NA	6	8.8			1.466666667
11/15/2018	B73	2	5	4	3	Gang 4	43.3	NA	NA	NA	NA	NA	6	8.5			1.416666667
11/15/2018	N22	2	4	4	4	Gang 4	37	NA	NA	NA	NA	NA	6	8.5			1.416666667
11/15/2018	N22	2	5	4	4	Gang 4	38	NA	NA	NA	NA	NA	6	7.5			1.25
11/15/2018	P148	2	4	4	5	Gang 4	59.8	NA	NA	NA	NA	NA	7	10.2			1.457142857
11/15/2018	P148	2	5	4	5	Gang 4	62.1	NA	NA	NA	NA	NA	7	10.5			1.5
11/15/2018	ZEA 3660	3	4	4	6	Gang 4	42.6	NA	NA	NA	NA	NA	6	7.2			1.2
11/15/2018	ZEA 3660	3	5	4	6	Gang 4	43	NA	NA	NA	NA	NA	6	7.2			1.2
11/15/2018	B73	3	4	4	7	Gang 4	45.2	NA	NA	NA	NA	NA	6	8.5			1.416666667
11/15/2018	B73	3	5	4	7	Gang 4	53.7	NA	NA	NA	NA	NA	6	8.5			1.416666667
11/15/2018	ZEA 332	4	3	4	8	Gang 4	48	NA	NA	NA	NA	NA	6	9.5			1.583333333
11/15/2018	ZEA 332	4	4	4	8	Gang 4	55.1	NA	NA	NA	NA	NA	6	9.8			1.633333333
11/15/2018	ZEA 332	4	5	4	8	Gang 4	40.3	NA	NA	NA	NA	NA	6	9.2			1.533333333
11/15/2018	N22	4	4	4	9	Gang 4	44.3	NA	NA	NA	NA	NA	6	7.5			1.25
11/15/2018	N22	4	5	4	9	Gang 4	42.5	NA	NA	NA	NA	NA	6	8.5			1.416666667
11/15/2018	P148	5	3	4	10	Gang 4	53.7	NA	NA	NA	NA	NA	7	9.5			1.357142857
11/15/2018	P148	5	4	4	10	Gang 4	54.1	NA	NA	NA	NA	NA	7	10.2			1.457142857
11/15/2018	P148	5	5	4	10	Gang 4	48.2	NA	NA	NA	NA	NA	7	8.8			1.257142857
11/15/2018	B73	5	3	4	11	Gang 4	50.3	NA	NA	NA	NA	NA	6	8.5			1.416666667
11/15/2018	B73	5	4	4	11	Gang 4	45.7	NA	NA	NA	NA	NA	6	8.5			1.416666667
11/15/2018	B73	5	5	4	11	Gang 4	46.6	NA	NA	NA	NA	NA	6	8.5			1.416666667
11/15/2018	ZEA 3660	1	1	5	1	Gang 4	67	NA	NA	NA	NA	NA	5	7.5			1.5
11/15/2018	ZEA 3660	1	2	5	1	Gang 4	60.6	NA	NA	NA	NA	NA	5	7.5			1.5
11/15/2018	ZEA 851	1	1	5	2	Gang 4	70.3	NA	NA	NA	NA	NA	6	8.5			1.416666667
11/15/2018	ZEA 851	1	2	5	2	Gang 4	66.2	NA	NA	NA	NA	NA	5	8.2			1.64
11/15/2018	ZEA 324	1	1	5	3	Gang 4	29	NA	NA	NA	NA	NA	6	8.5			1.416666667
11/15/2018	ZEA 324	1	2	5	3	Gang 4	30.5	NA	NA	NA	NA	NA	6	9.2			1.533333333
11/15/2018	ZEA 324	1	3	5	3	Gang 4	22.5	NA	NA	NA	NA	NA	6	7.8			1.3
11/15/2018	ZEA 132	2	1	5	4	Gang 4	38	NA	NA	NA	NA	NA	6	8.5			1.416666667
11/15/2018	ZEA 132	2	2	5	4	Gang 4	36	NA	NA	NA	NA	NA	6	8.2			1.366666667
11/15/2018	ZEA 332	2	1	5	5	Gang 4	42	NA	NA	NA	NA	NA	6	8.5			1.416666667
11/15/2018	ZEA 332	2	2	5	5	Gang 4	49.5	NA	NA	NA	NA	NA	6	8.5			1.416666667
11/15/2018	ZEA 332	2	3	5	5	Gang 4	52.4	NA	NA	NA	NA	NA	7	9.5			1.357142857
11/15/2018	P148	3	1	5	6	Gang 4	54.5	NA	NA	NA	NA	NA	6	9.2			1.533333333
11/15/2018	P148	3	2	5	6	Gang 4	55	NA	NA	NA	NA	NA	6	9.2			1.533333333
11/15/2018	B73	3	1	5	7	Gang 4	50.4	NA	NA	NA	NA	NA	6	9.5			1.583333333
11/15/2018	B73	3	2	5	7	Gang 4	50.1	NA	NA	NA	NA	NA	6	8.5			1.416666667
11/15/2018	B73	3	3	5	7	Gang 4	55	NA	NA	NA	NA	NA	6	9.5			1.583333333
11/15/2018	ZEA 851	4	1	5	8	Gang 4	69.1	NA	NA	NA	NA	NA	6	8.5			1.416666667
11/15/2018	ZEA 851	4	2	5	8	Gang 4	63	NA	NA	NA	NA	NA	6	8.5			1.416666667
11/15/2018	P148	4	1	5	9	Gang 4	50.1	NA	NA	NA	NA	NA	6	9.2			1.533333333
11/15/2018	P148	4	2	5	9	Gang 4	51.2	NA	NA	NA	NA	NA	6	9.2			1.533333333
11/15/2018	N22	5	1	5	10	Gang 4	43.5	NA	NA	NA	NA	NA	6	8.2			1.366666667
11/15/2018	N22	5	2	5	10	Gang 4	44	NA	NA	NA	NA	NA	6	8.2			1.366666667
11/15/2018	S052	5	1	5	11	Gang 4	64.1	NA	NA	NA	NA	NA	7	10.5			1.5
11/15/2018	S052	5	2	5	11	Gang 4	62	NA	NA	NA	NA	NA	7	10.2			1.457142857
11/15/2018	ZEA 3660	1	3	5	1	Gang 4 außen	58	NA	NA	NA	NA	NA	5	8.2			1.64
11/15/2018	ZEA 3660	1	4	5	1	Gang 4 außen	48	NA	NA	NA	NA	NA	5	8.5			1.7
11/15/2018	ZEA 3660	1	5	5	1	Gang 4 außen	46	NA	NA	NA	NA	NA	5	8.5			1.7
11/15/2018	ZEA 851	1	3	5	2	Gang 4 außen	49	NA	NA	NA	NA	NA	5	8.5			1.7
11/15/2018	ZEA 851	1	4	5	2	Gang 4 außen	42	NA	NA	NA	NA	NA	5	8			1.6
11/15/2018	ZEA 851	1	5	5	2	Gang 4 außen	46.5	NA	NA	NA	NA	NA	5	9			1.8
11/15/2018	ZEA 324	1	4	5	3	Gang 4 außen	24	NA	NA	NA	NA	NA	6	9.2			1.533333333
11/15/2018	ZEA 324	1	5	5	3	Gang 4 außen	19.5	NA	NA	NA	NA	NA	5	8.2			1.64
11/15/2018	ZEA 132	2	3	5	4	Gang 4 außen	42.5	NA	NA	NA	NA	NA	6	10.2			1.7
11/15/2018	ZEA 132	2	4	5	4	Gang 4 außen	35.5	NA	NA	NA	NA	NA	6	10			1.666666667
11/15/2018	ZEA 132	2	5	5	4	Gang 4 außen	37.5	NA	NA	NA	NA	NA	6	9.5			1.583333333
11/15/2018	ZEA 332	2	4	5	5	Gang 4 außen	55	NA	NA	NA	NA	NA	6	10.5			1.75
11/15/2018	ZEA 332	2	5	5	5	Gang 4 außen	66	NA	NA	NA	NA	NA	6	10.8			1.8
11/15/2018	P148	3	3	5	6	Gang 4 außen	59	NA	NA	NA	NA	NA	6	10			1.666666667
11/15/2018	P148	3	4	5	6	Gang 4 außen	67	NA	NA	NA	NA	NA	6	10.5			1.75
11/15/2018	P148	3	5	5	6	Gang 4 außen	61	NA	NA	NA	NA	NA	6	10.2			1.7
11/15/2018	B73	3	4	5	7	Gang 4 außen	54.5	NA	NA	NA	NA	NA	6	10.5			1.75
11/15/2018	B73	3	5	5	7	Gang 4 außen	51.5	NA	NA	NA	NA	NA	6	10			1.666666667
11/15/2018	ZEA 851	4	3	5	8	Gang 4 außen	79	NA	NA	NA	NA	NA	6	9.5			1.583333333
11/15/2018	ZEA 851	4	4	5	8	Gang 4 außen	71	NA	NA	NA	NA	NA	6	9.2			1.533333333
11/15/2018	ZEA 851	4	5	5	8	Gang 4 außen	69	NA	NA	NA	NA	NA	6	9.2			1.533333333
11/15/2018	P148	4	3	5	9	Gang 4 außen	52	NA	NA	NA	NA	NA	6	10			1.666666667
11/15/2018	P148	4	4	5	9	Gang 4 außen	65.5	NA	NA	NA	NA	NA	7	10.5			1.5
11/15/2018	P148	4	5	5	9	Gang 4 außen	50	NA	NA	NA	NA	NA	7	10.2			1.457142857
11/15/2018	N22	5	3	5	10	Gang 4 außen	45	NA	NA	NA	NA	NA	6	9.5			1.583333333
11/15/2018	N22	5	4	5	10	Gang 4 außen	45	NA	NA	NA	NA	NA	4	7.2			1.8
11/15/2018	N22	5	5	5	10	Gang 4 außen	47	NA	NA	NA	NA	NA	6	9.2			1.533333333
11/15/2018	S052	5	3	5	11	Gang 4 außen	56	NA	NA	NA	NA	NA	6	10.5			1.75
11/15/2018	S052	5	4	5	11	Gang 4 außen	62	NA	NA	NA	NA	NA	7	11.2			1.6
11/15/2018	S052	5	5	5	11	Gang 4 außen	66.5	NA	NA	NA	NA	NA	7	11.2			1.6
11/19/2018	ZEA 132	1	1	1	1	Gang 1 außen	55	NA	NA	NA	NA	NA	7	11			1.571428571
11/19/2018	ZEA 132	1	2	1	1	Gang 1 außen	49	NA	NA	NA	NA	NA	7	10.5			1.5
11/19/2018	ZEA 399	1	1	1	2	Gang 1 außen	63	NA	NA	NA	NA	NA	8	12.2			1.525
11/19/2018	ZEA 399	1	2	1	2	Gang 1 außen	71	NA	NA	NA	NA	NA	7	11.2			1.6
11/19/2018	ZEA 851	2	1	1	3	Gang 1 außen	79	NA	NA	NA	NA	NA	7	11.2			1.6
11/19/2018	ZEA 851	2	2	1	3	Gang 1 außen	77	NA	NA	NA	NA	NA	7	10.5			1.5
11/19/2018	ZEA 3660	2	1	1	4	Gang 1 außen	69	NA	NA	NA	NA	NA	6	9.2			1.533333333
11/19/2018	ZEA 3660	2	2	1	4	Gang 1 außen	72	NA	NA	NA	NA	NA	6	9.5			1.583333333
11/19/2018	ZEA 3660	2	3	1	4	Gang 1 außen	74.5	NA	NA	NA	NA	NA	6	9.2			1.533333333
11/19/2018	ZEA 132	3	1	1	5	Gang 1 außen	46.5	NA	NA	NA	NA	NA	7	11.2			1.6
11/19/2018	ZEA 132	3	2	1	5	Gang 1 außen	49.5	NA	NA	NA	NA	NA	7	11.2			1.6
11/19/2018	S052	3	1	1	6	Gang 1 außen	82	NA	NA	NA	NA	NA	8	13.5			1.6875
11/19/2018	S052	3	2	1	6	Gang 1 außen	93	NA	NA	NA	NA	NA	8	14.5			1.8125
11/19/2018	S052	3	3	1	6	Gang 1 außen	90.5	NA	NA	NA	NA	NA	8	13.5			1.6875
11/19/2018	ZEA 3660	4	1	1	7	Gang 1 außen	70	NA	NA	NA	NA	NA	6	10.5			1.75
11/19/2018	ZEA 3660	4	2	1	7	Gang 1 außen	83	NA	NA	NA	NA	NA	6	10.2			1.7
11/19/2018	ZEA 3660	4	3	1	7	Gang 1 außen	79	NA	NA	NA	NA	NA	6	10.2			1.7
11/19/2018	ZEA 324	4	1	1	8	Gang 1 außen	35.5	NA	NA	NA	NA	NA	7	10.5			1.5
11/19/2018	ZEA 324	4	2	1	8	Gang 1 außen	36	NA	NA	NA	NA	NA	6	9.5			1.583333333
11/19/2018	ZEA 324	5	1	1	9	Gang 1 außen	39	NA	NA	NA	NA	NA	7	11			1.571428571
11/19/2018	ZEA 324	5	2	1	9	Gang 1 außen	33.5	NA	NA	NA	NA	NA	8	11.2			1.4
11/19/2018	ZEA 324	5	3	1	9	Gang 1 außen	35	NA	NA	NA	NA	NA	7	11.2			1.6
11/19/2018	ZEA 332	5	1	1	10	Gang 1 außen	71	NA	NA	NA	NA	NA	7	10.2	Tassel	Tassel	1.457142857
11/19/2018	ZEA 332	5	2	1	10	Gang 1 außen	61	NA	NA	NA	NA	NA	7	10.2			1.457142857
11/19/2018	PHT77	5	1	1	11	Gang 1 außen	89	NA	NA	NA	NA	NA	7	10.8			1.542857143
11/19/2018	PHT77	5	2	1	11	Gang 1 außen	88	NA	NA	NA	NA	NA	7	11.2			1.6
11/19/2018	ZEA 132	1	3	1	1	Gang 1	46.5	NA	NA	NA	NA	NA	7	11.2			1.6
11/19/2018	ZEA 132	1	4	1	1	Gang 1	47	NA	NA	NA	NA	NA	7	11.2			1.6
11/19/2018	ZEA 132	1	5	1	1	Gang 1	43.5	NA	NA	NA	NA	NA	7	10.5			1.5
11/19/2018	ZEA 399	1	3	1	2	Gang 1	70	NA	NA	NA	NA	NA	7	12.2			1.742857143
11/19/2018	ZEA 399	1	4	1	2	Gang 1	70	NA	NA	NA	NA	NA	8	12.5			1.5625
11/19/2018	ZEA 399	1	5	1	2	Gang 1	68	NA	NA	NA	NA	NA	7	11.2			1.6
11/19/2018	ZEA 851	2	3	1	3	Gang 1	83.5	NA	NA	NA	NA	NA	7	10.8			1.542857143
11/19/2018	ZEA 851	2	4	1	3	Gang 1	85.5	NA	NA	NA	NA	NA	7	11.5			1.642857143
11/19/2018	ZEA 851	2	5	1	3	Gang 1	81	NA	NA	NA	NA	NA	7	10.5			1.5
11/19/2018	ZEA 3660	2	4	1	4	Gang 1	71.5	NA	NA	NA	NA	NA	6	10.2			1.7
11/19/2018	ZEA 3660	2	5	1	4	Gang 1	67	NA	NA	NA	NA	NA	6	9.2			1.533333333
11/19/2018	ZEA 132	3	3	1	5	Gang 1	50.5	NA	NA	NA	NA	NA	7	10.5			1.5
11/19/2018	ZEA 132	3	4	1	5	Gang 1	50	NA	NA	NA	NA	NA	7	11			1.571428571
11/19/2018	ZEA 132	3	5	1	5	Gang 1	47.5	NA	NA	NA	NA	NA	7	11.2			1.6
11/19/2018	S052	3	4	1	6	Gang 1	67	NA	NA	NA	NA	NA	7	11.5			1.642857143
11/19/2018	S052	3	5	1	6	Gang 1	75	NA	NA	NA	NA	NA	7	13.5			1.928571429
11/19/2018	ZEA 3660	4	4	1	7	Gang 1	72.5	NA	NA	NA	NA	NA	6	10.5			1.75
11/19/2018	ZEA 3660	4	5	1	7	Gang 1	77.5	NA	NA	NA	NA	NA	6	10.2			1.7
11/19/2018	ZEA 324	4	3	1	8	Gang 1	33.5	NA	NA	NA	NA	NA	7	10.5			1.5
11/19/2018	ZEA 324	4	4	1	8	Gang 1	34.5	NA	NA	NA	NA	NA	7	10.8			1.542857143
11/19/2018	ZEA 324	4	5	1	8	Gang 1	33.5	NA	NA	NA	NA	NA	7	10.8			1.542857143
11/19/2018	ZEA 324	5	4	1	9	Gang 1	32.5	NA	NA	NA	NA	NA	6	9.5			1.583333333
11/19/2018	ZEA 324	5	5	1	9	Gang 1	33	NA	NA	NA	NA	NA	7	10.5			1.5
11/19/2018	ZEA 332	5	3	1	10	Gang 1	86.5	NA	NA	NA	NA	Tassel	7	9.8			1.4
11/19/2018	ZEA 332	5	4	1	10	Gang 1	72.5	NA	NA	NA	NA	Tassel	7	10.8			1.542857143
11/19/2018	ZEA 332	5	5	1	10	Gang 1	66.5	NA	NA	NA	NA	Tassel	7	10.8			1.542857143
11/19/2018	PHT77	5	3	1	11	Gang 1	73.5	NA	NA	NA	NA	NA	7	10.5			1.5
11/19/2018	PHT77	5	4	1	11	Gang 1	92	NA	NA	NA	NA	NA	7	11.5			1.642857143
11/19/2018	PHT77	5	5	1	11	Gang 1	85.5	NA	NA	NA	NA	NA	7	10.5			1.5
11/19/2018	P148	1	1	2	1	Gang 1	52	NA	NA	NA	NA	NA	7	11.2			1.6
11/19/2018	P148	1	2	2	1	Gang 1	62	NA	NA	NA	NA	NA	7	12			1.714285714
11/19/2018	P148	1	3	2	1	Gang 1	53	NA	NA	NA	NA	NA	7	11.2			1.6
11/19/2018	PHT77	1	1	2	2	Gang 1	72.5	NA	NA	NA	NA	NA	6	9.5			1.583333333
11/19/2018	PHT77	1	2	2	2	Gang 1	76	NA	NA	NA	NA	NA	6	10.2			1.7
11/19/2018	PHT77	1	3	2	2	Gang 1	77.5	NA	NA	NA	NA	NA	6	10.5			1.75
11/19/2018	ZEA 399	2	1	2	3	Gang 1	69	NA	NA	NA	NA	NA	8	12.2			1.525
11/19/2018	ZEA 399	2	2	2	3	Gang 1	57	NA	NA	NA	NA	NA	7	11.5			1.642857143
11/19/2018	PHT77	2	1	2	4	Gang 1	74	NA	NA	NA	NA	NA	6	10			1.666666667
11/19/2018	PHT77	2	2	2	4	Gang 1	73.5	NA	NA	NA	NA	NA	7	10.5			1.5
11/19/2018	PHT77	2	3	2	4	Gang 1	73	NA	NA	NA	NA	NA	6	10.5			1.75
11/19/2018	N22	3	1	2	5	Gang 1	53.5	NA	NA	NA	NA	NA	7	11.2			1.6
11/19/2018	N22	3	2	2	5	Gang 1	52.5	NA	NA	NA	NA	NA	7	11.5			1.642857143
11/19/2018	N22	3	3	2	5	Gang 1	46	NA	NA	NA	NA	NA	7	10.5			1.5
11/19/2018	ZEA 399	3	1	2	6	Gang 1	59.5	NA	NA	NA	NA	NA	7	11.2			1.6
11/19/2018	ZEA 399	3	2	2	6	Gang 1	62	NA	NA	NA	NA	NA	7	12.2			1.742857143
11/19/2018	ZEA 399	3	3	2	6	Gang 1	61	NA	NA	NA	NA	NA	7	11.5			1.642857143
11/19/2018	ZEA 132	4	1	2	7	Gang 1	49	NA	NA	NA	NA	NA	7	11.5			1.642857143
11/19/2018	ZEA 132	4	2	2	7	Gang 1	49	NA	NA	NA	NA	NA	7	12			1.714285714
11/19/2018	ZEA 132	4	3	2	7	Gang 1	47	NA	NA	NA	NA	NA	7	11.2			1.6
11/19/2018	S052	4	1	2	8	Gang 1	63	NA	NA	NA	NA	NA	7	12.5			1.785714286
11/19/2018	S052	4	2	2	8	Gang 1	62	NA	NA	NA	NA	NA	7	13.2			1.885714286
11/19/2018	B73	4	1	2	9	Gang 1	76	NA	NA	NA	NA	NA	7	12.2			1.742857143
11/19/2018	B73	4	2	2	9	Gang 1	75	NA	NA	NA	NA	NA	7	11			1.571428571
11/19/2018	ZEA 3660	5	1	2	10	Gang 1	59	NA	NA	NA	NA	NA	6	10.2			1.7
11/19/2018	ZEA 3660	5	2	2	10	Gang 1	60	NA	NA	NA	NA	NA	6	9.2			1.533333333
11/19/2018	ZEA 3660	5	3	2	10	Gang 1	69	NA	NA	NA	NA	NA	6	10.2			1.7
11/19/2018	ZEA 399	5	1	2	11	Gang 1	74	NA	NA	NA	NA	NA	7	12			1.714285714
11/19/2018	ZEA 399	5	2	2	11	Gang 1	74	NA	NA	NA	NA	NA	7	11.5			1.642857143
11/19/2018	P148	1	4	2	1	Gang 2	55.5	NA	NA	NA	NA	NA	7	12.2			1.742857143
11/19/2018	P148	1	5	2	1	Gang 2	50	NA	NA	NA	NA	NA	7	10.5			1.5
11/19/2018	PHT77	1	4	2	2	Gang 2	68.5	NA	NA	NA	NA	NA	7	10			1.428571429
11/19/2018	PHT77	1	5	2	2	Gang 2	74	NA	NA	NA	NA	NA	7	10.5			1.5
11/19/2018	ZEA 399	2	3	2	3	Gang 2	70	NA	NA	NA	NA	NA	8	12.5			1.5625
11/19/2018	ZEA 399	2	4	2	3	Gang 2	62	NA	NA	NA	NA	NA	8	11.2			1.4
11/19/2018	ZEA 399	2	5	2	3	Gang 2	58.5	NA	NA	NA	NA	NA	8	12.5			1.5625
11/19/2018	PHT77	2	4	2	4	Gang 2	66	NA	NA	NA	NA	NA	6	10.5			1.75
11/19/2018	PHT77	2	5	2	4	Gang 2	72	NA	NA	NA	NA	NA	7	10.5			1.5
11/19/2018	N22	3	4	2	5	Gang 2	52	NA	NA	NA	NA	NA	6	10.2			1.7
11/19/2018	N22	3	5	2	5	Gang 2	53	NA	NA	NA	NA	NA	7	11.2			1.6
11/19/2018	ZEA 399	3	4	2	6	Gang 2	60	NA	NA	NA	NA	NA	8	13			1.625
11/19/2018	ZEA 399	3	5	2	6	Gang 2	53	NA	NA	NA	NA	NA	7	11.5			1.642857143
11/19/2018	ZEA 132	4	4	2	7	Gang 2	48.5	NA	NA	NA	NA	NA	7	11.5			1.642857143
11/19/2018	ZEA 132	4	5	2	7	Gang 2	45.5	NA	NA	NA	NA	NA	7	11.5			1.642857143
11/19/2018	S052	4	3	2	8	Gang 2	78	NA	NA	NA	NA	NA	7	13.8			1.971428571
11/19/2018	S052	4	4	2	8	Gang 2	68	NA	NA	NA	NA	NA	8	14.2			1.775
11/19/2018	S052	4	5	2	8	Gang 2	65	NA	NA	NA	NA	NA	8	13.2			1.65
11/19/2018	B73	4	3	2	9	Gang 2	53	NA	NA	NA	NA	NA	7	11.2			1.6
11/19/2018	B73	4	4	2	9	Gang 2	64.5	NA	NA	NA	NA	NA	7	11.5			1.642857143
11/19/2018	B73	4	5	2	9	Gang 2	72	NA	NA	NA	NA	NA	7	12.2			1.742857143
11/19/2018	ZEA 3660	5	4	2	10	Gang 2	68	NA	NA	NA	NA	NA	6	10.5			1.75
11/19/2018	ZEA 3660	5	5	2	10	Gang 2	61.5	NA	NA	NA	NA	NA	6	9.5			1.583333333
11/19/2018	ZEA 399	5	3	2	11	Gang 2	71	NA	NA	NA	NA	NA	8	13.5			1.6875
11/19/2018	ZEA 399	5	4	2	11	Gang 2	61.5	NA	NA	NA	NA	NA	8	12			1.5
11/19/2018	ZEA 399	5	5	2	11	Gang 2	69.5	NA	NA	NA	NA	NA	7	11.5			1.642857143
11/19/2018	N22	1	1	3	1	Gang 2	52	NA	NA	NA	NA	NA	6	9.2			1.533333333
11/19/2018	N22	1	2	3	1	Gang 2	50.1	NA	NA	NA	NA	NA	6	9.2			1.533333333
11/19/2018	N22	1	3	3	1	Gang 2	49.9	NA	NA	NA	NA	NA	6	8.5			1.416666667
11/19/2018	ZEA 332	1	1	3	2	Gang 2	69.1	NA	NA	NA	NA	NA	7	9.8			1.4
11/19/2018	ZEA 332	1	2	3	2	Gang 2	67	NA	NA	NA	NA	NA	7	9.5			1.357142857
11/19/2018	ZEA 332	1	3	3	2	Gang 2	64.9	NA	NA	NA	NA	NA	7	10.2			1.457142857
11/19/2018	S052	2	1	3	3	Gang 2	69.8	NA	NA	NA	NA	NA	8	11.5			1.4375
11/19/2018	S052	2	2	3	3	Gang 2	67.6	NA	NA	NA	NA	NA	7	11.5			1.642857143
11/19/2018	B73	2	1	3	4	Gang 2	62	NA	NA	NA	NA	NA	7	11.2			1.6
11/19/2018	B73	2	2	3	4	Gang 2	67	NA	NA	NA	NA	NA	7	11.5			1.642857143
11/19/2018	B73	2	3	3	4	Gang 2	58	NA	NA	NA	NA	NA	7	11.5			1.642857143
11/19/2018	ZEA 851	3	1	3	5	Gang 2	83	NA	NA	NA	NA	NA	6	9.5			1.583333333
11/19/2018	ZEA 851	3	2	3	5	Gang 2	82	NA	NA	NA	NA	NA	6	10.5			1.75
11/19/2018	ZEA 332	3	1	3	6	Gang 2	49	NA	NA	NA	NA	Tassel	7	11			1.571428571
11/19/2018	ZEA 332	3	2	3	6	Gang 2	50	NA	NA	NA	NA	Tassel	7	11.2			1.6
11/19/2018	PHT77	3	1	3	7	Gang 2	81	NA	NA	NA	NA	NA	7	10.5			1.5
11/19/2018	PHT77	3	2	3	7	Gang 2	74	NA	NA	NA	NA	NA	7	11.2			1.6
11/19/2018	PHT77	4	1	3	8	Gang 2	82	NA	NA	NA	NA	NA	7	11.5			1.642857143
11/19/2018	PHT77	4	2	3	8	Gang 2	73	NA	NA	NA	NA	NA	6	10.2			1.7
11/19/2018	PHT77	4	3	3	8	Gang 2	74	NA	NA	NA	NA	NA	7	11			1.571428571
11/19/2018	ZEA 399	4	1	3	9	Gang 2	72	NA	NA	NA	NA	NA	8	13.5			1.6875
11/19/2018	ZEA 399	4	2	3	9	Gang 2	61	NA	NA	NA	NA	NA	7	11.2			1.6
11/19/2018	ZEA 851	5	1	3	10	Gang 2	85	NA	NA	NA	NA	NA	6	10.5			1.75
11/19/2018	ZEA 851	5	2	3	10	Gang 2	87	NA	NA	NA	NA	NA	6	10			1.666666667
11/19/2018	ZEA 132	5	1	3	11	Gang 2	42.5	NA	NA	NA	NA	NA	7	11.2			1.6
11/19/2018	ZEA 132	5	2	3	11	Gang 2	45	NA	NA	NA	NA	NA	7	11.5			1.642857143
11/19/2018	N22	1	4	3	1	Gang 3	51.4	NA	NA	NA	NA	NA	6	9.2			1.533333333
11/19/2018	N22	1	5	3	1	Gang 3	50	NA	NA	NA	NA	NA	6	9.2			1.533333333
11/19/2018	ZEA 332	1	4	3	2	Gang 3	67.5	NA	NA	NA	NA	Tassel	7	9.5			1.357142857
11/19/2018	ZEA 332	1	5	3	2	Gang 3	70	NA	NA	NA	NA	NA	6	9.2			1.533333333
11/19/2018	S052	2	3	3	3	Gang 3	64.1	NA	NA	NA	NA	NA	7	10.2			1.457142857
11/19/2018	S052	2	4	3	3	Gang 3	59.2	NA	NA	NA	NA	NA	7	11.5			1.642857143
11/19/2018	S052	2	5	3	3	Gang 3	63.1	NA	NA	NA	NA	NA	7	10.8			1.542857143
11/19/2018	B73	2	4	3	4	Gang 3	53.6	NA	NA	NA	NA	NA	6	9.5			1.583333333
11/19/2018	B73	2	5	3	4	Gang 3	52.2	NA	NA	NA	NA	NA	7	10.2			1.457142857
11/19/2018	ZEA 851	3	3	3	5	Gang 3	85.4	NA	NA	NA	NA	NA	7	10.5			1.5
11/19/2018	ZEA 851	3	4	3	5	Gang 3	69.7	NA	NA	NA	NA	NA	6	9.2			1.533333333
11/19/2018	ZEA 851	3	5	3	5	Gang 3	71.6	NA	NA	NA	NA	NA	6	9.2			1.533333333
11/19/2018	ZEA 332	3	3	3	6	Gang 3	58	NA	NA	NA	NA	Tassel	7	9.2			1.314285714
11/19/2018	ZEA 332	3	4	3	6	Gang 3	56	NA	NA	NA	NA	Tassel	7	10.2			1.457142857
11/19/2018	ZEA 332	3	5	3	6	Gang 3	58	NA	NA	NA	NA	NA	7	9.5			1.357142857
11/19/2018	PHT77	3	3	3	7	Gang 3	66.3	NA	NA	NA	NA	NA	6	9.5			1.583333333
11/19/2018	PHT77	3	4	3	7	Gang 3	77	NA	NA	NA	NA	NA	7	10.5			1.5
11/19/2018	PHT77	3	5	3	7	Gang 3	78.8	NA	NA	NA	NA	NA	7	10.2			1.457142857
11/19/2018	PHT77	4	4	3	8	Gang 3	71	NA	NA	NA	NA	NA	6	9.5			1.583333333
11/19/2018	PHT77	4	5	3	8	Gang 3	73	NA	NA	NA	NA	NA	7	9.8			1.4
11/19/2018	ZEA 399	4	3	3	9	Gang 3	59	NA	NA	NA	NA	NA	7	10.2			1.457142857
11/19/2018	ZEA 399	4	4	3	9	Gang 3	69.6	NA	NA	NA	NA	NA	8	12.5			1.5625
11/19/2018	ZEA 399	4	5	3	9	Gang 3	57	NA	NA	NA	NA	NA	8	11.2			1.4
11/19/2018	ZEA 851	5	3	3	10	Gang 3	78.6	NA	NA	NA	NA	NA	7	9.5			1.357142857
11/19/2018	ZEA 851	5	4	3	10	Gang 3	70	NA	NA	NA	NA	NA	6	9.2			1.533333333
11/19/2018	ZEA 851	5	5	3	10	Gang 3	74.3	NA	NA	NA	NA	NA	7	9.5			1.357142857
11/19/2018	ZEA 132	5	3	3	11	Gang 3	42	NA	NA	NA	NA	NA	7	9.5			1.357142857
11/19/2018	ZEA 132	5	4	3	11	Gang 3	43.2	NA	NA	NA	NA	NA	7	10.2			1.457142857
11/19/2018	ZEA 132	5	5	3	11	Gang 3	44.7	NA	NA	NA	NA	NA	7	10.2			1.457142857
11/19/2018	S052	1	1	4	1	Gang 3	60.6	NA	NA	NA	NA	NA	7	10.5			1.5
11/19/2018	S052	1	2	4	1	Gang 3	66.2	NA	NA	NA	NA	NA	7	10.8			1.542857143
11/19/2018	B73	1	1	4	2	Gang 3	49	NA	NA	NA	NA	NA	6	9.5			1.583333333
11/19/2018	B73	1	2	4	2	Gang 3	61.6	NA	NA	NA	NA	NA	7	9.8			1.4
11/19/2018	B73	2	1	4	3	Gang 3	52.6	NA	NA	NA	NA	NA	6	9.5			1.583333333
11/19/2018	B73	2	2	4	3	Gang 3	56.3	NA	NA	NA	NA	NA	7	10.5			1.5
11/19/2018	N22	2	1	4	4	Gang 3	53	NA	NA	NA	NA	NA	6	9.2			1.533333333
11/19/2018	N22	2	2	4	4	Gang 3	49.2	NA	NA	NA	NA	NA	6	8.8			1.466666667
11/19/2018	N22	2	3	4	4	Gang 3	51	NA	NA	NA	NA	NA	6	8.8			1.466666667
11/19/2018	P148	2	1	4	5	Gang 3	64	NA	NA	NA	NA	NA	7	10.5			1.5
11/19/2018	P148	2	2	4	5	Gang 3	66.5	NA	NA	NA	NA	NA	7	11.2			1.6
11/19/2018	P148	2	3	4	5	Gang 3	70.1	NA	NA	NA	NA	NA	6	9.5			1.583333333
11/19/2018	ZEA 3660	3	1	4	6	Gang 3	57.5	NA	NA	NA	NA	NA	6	8.2			1.366666667
11/19/2018	ZEA 3660	3	2	4	6	Gang 3	73.1	NA	NA	NA	NA	NA	6	8.5			1.416666667
11/19/2018	ZEA 3660	3	3	4	6	Gang 3	66.4	NA	NA	NA	NA	NA	6	8.8			1.466666667
11/19/2018	B73	3	1	4	7	Gang 3	57.1	NA	NA	NA	NA	NA	7	10.5			1.5
11/19/2018	B73	3	2	4	7	Gang 3	58.2	NA	NA	NA	NA	NA	7	10.2			1.457142857
11/19/2018	B73	3	3	4	7	Gang 3	55.1	NA	NA	NA	NA	NA	7	10.5			1.5
11/19/2018	ZEA 332	4	1	4	8	Gang 3	62	NA	NA	NA	NA	NA	6	8.8			1.466666667
11/19/2018	ZEA 332	4	2	4	8	Gang 3	70.2	NA	NA	NA	NA	Tassel	7	10.2			1.457142857
11/19/2018	N22	4	1	4	9	Gang 3	56	NA	NA	NA	NA	NA	6	9.2			1.533333333
11/19/2018	N22	4	2	4	9	Gang 3	60.1	NA	NA	NA	NA	NA	6	9.2			1.533333333
11/19/2018	N22	4	3	4	9	Gang 3	56.2	NA	NA	NA	NA	NA	6	9.5			1.583333333
11/19/2018	P148	5	1	4	10	Gang 3	62.8	NA	NA	NA	NA	NA	7	11.2			1.6
11/19/2018	P148	5	2	4	10	Gang 3	58.2	NA	NA	NA	NA	NA	7	10.2			1.457142857
11/19/2018	B73	5	1	4	11	Gang 3	54.5	NA	NA	NA	NA	NA	6	9.5			1.583333333
11/19/2018	B73	5	2	4	11	Gang 3	50	NA	NA	NA	NA	NA	6	9.5			1.583333333
11/19/2018	S052	1	3	4	1	Gang 4	70.6	NA	NA	NA	NA	NA	7	10.5			1.5
11/19/2018	S052	1	4	4	1	Gang 4	72.3	NA	NA	NA	NA	NA	7	11.2			1.6
11/19/2018	S052	1	5	4	1	Gang 4	73.2	NA	NA	NA	NA	NA	7	11.2			1.6
11/19/2018	B73	1	3	4	2	Gang 4	47	NA	NA	NA	NA	NA	6	8.8			1.466666667
11/19/2018	B73	1	4	4	2	Gang 4	50	NA	NA	NA	NA	NA	6	9.5			1.583333333
11/19/2018	B73	1	5	4	2	Gang 4	49.1	NA	NA	NA	NA	NA	7	9.5			1.357142857
11/19/2018	B73	2	3	4	3	Gang 4	59.6	NA	NA	NA	NA	NA	7	9.8			1.4
11/19/2018	B73	2	4	4	3	Gang 4	55.1	NA	NA	NA	NA	NA	7	9.8			1.4
11/19/2018	B73	2	5	4	3	Gang 4	60	NA	NA	NA	NA	NA	7	10.2			1.457142857
11/19/2018	N22	2	4	4	4	Gang 4	50	NA	NA	NA	NA	NA	7	9.5			1.357142857
11/19/2018	N22	2	5	4	4	Gang 4	45.8	NA	NA	NA	NA	NA	6	8.5			1.416666667
11/19/2018	P148	2	4	4	5	Gang 4	78.5	NA	NA	NA	NA	NA	8	12.5			1.5625
11/19/2018	P148	2	5	4	5	Gang 4	73.9	NA	NA	NA	NA	NA	8	12.5			1.5625
11/19/2018	ZEA 3660	3	4	4	6	Gang 4	52.2	NA	NA	NA	NA	NA	6	8.5			1.416666667
11/19/2018	ZEA 3660	3	5	4	6	Gang 4	52	NA	NA	NA	NA	NA	6	8.2			1.366666667
11/19/2018	B73	3	4	4	7	Gang 4	64.4	NA	NA	NA	NA	NA	7	10.5			1.5
11/19/2018	B73	3	5	4	7	Gang 4	59.2	NA	NA	NA	NA	NA	7	10.2			1.457142857
11/19/2018	ZEA 332	4	3	4	8	Gang 4	70.1	NA	NA	NA	NA	Tassel	7	10.5			1.5
11/19/2018	ZEA 332	4	4	4	8	Gang 4	68	NA	NA	NA	NA	NA	7	10.5			1.5
11/19/2018	ZEA 332	4	5	4	8	Gang 4	53.5	NA	NA	NA	NA	Tassel	7	9.5			1.357142857
11/19/2018	N22	4	4	4	9	Gang 4	53	NA	NA	NA	NA	NA	6	8.8			1.466666667
11/19/2018	N22	4	5	4	9	Gang 4	57	NA	NA	NA	NA	NA	7	9.5			1.357142857
11/19/2018	P148	5	3	4	10	Gang 4	63.7	NA	NA	NA	NA	NA	8	11.5			1.4375
11/19/2018	P148	5	4	4	10	Gang 4	64	NA	NA	NA	NA	NA	8	11.5			1.4375
11/19/2018	P148	5	5	4	10	Gang 4	61	NA	NA	NA	NA	NA	8	11.2			1.4
11/19/2018	B73	5	3	4	11	Gang 4	58	NA	NA	NA	NA	NA	6	10.2			1.7
11/19/2018	B73	5	4	4	11	Gang 4	61	NA	NA	NA	NA	NA	7	10.2			1.457142857
11/19/2018	B73	5	5	4	11	Gang 4	63.7	NA	NA	NA	NA	NA	7	10.5			1.5
11/19/2018	ZEA 3660	1	1	5	1	Gang 4	79.1	NA	NA	NA	NA	NA	6	8.2			1.366666667
11/19/2018	ZEA 3660	1	2	5	1	Gang 4	72.5	NA	NA	NA	NA	NA	7	9.5			1.357142857
11/19/2018	ZEA 851	1	1	5	2	Gang 4	88	NA	NA	NA	NA	NA	6	8.8			1.466666667
11/19/2018	ZEA 851	1	2	5	2	Gang 4	85.6	NA	NA	NA	NA	NA	7	9.8			1.4
11/19/2018	ZEA 324	1	1	5	3	Gang 4	34.9	NA	NA	NA	NA	NA	7	10.2			1.457142857
11/19/2018	ZEA 324	1	2	5	3	Gang 4	41.5	NA	NA	NA	NA	NA	7	9.2			1.314285714
11/19/2018	ZEA 324	1	3	5	3	Gang 4	35.7	NA	NA	NA	NA	NA	7	10.2			1.457142857
11/19/2018	ZEA 132	2	1	5	4	Gang 4	45.1	NA	NA	NA	NA	NA	7	9.2			1.314285714
11/19/2018	ZEA 132	2	2	5	4	Gang 4	49.3	NA	NA	NA	NA	NA	7	9.5			1.357142857
11/19/2018	ZEA 332	2	1	5	5	Gang 4	63.8	NA	NA	NA	NA	NA	6	10.5			1.75
11/19/2018	ZEA 332	2	2	5	5	Gang 4	66.9	NA	NA	NA	NA	NA	6	10.5			1.75
11/19/2018	ZEA 332	2	3	5	5	Gang 4	82	NA	NA	NA	NA	NA	8	10.5			1.3125
11/19/2018	P148	3	1	5	6	Gang 4	65	NA	NA	NA	NA	NA	7	10.5			1.5
11/19/2018	P148	3	2	5	6	Gang 4	69.6	NA	NA	NA	NA	NA	7	10.2			1.457142857
11/19/2018	B73	3	1	5	7	Gang 4	64	NA	NA	NA	NA	NA	7	10.5			1.5
11/19/2018	B73	3	2	5	7	Gang 4	73.2	NA	NA	NA	NA	NA	7	10.2			1.457142857
11/19/2018	B73	3	3	5	7	Gang 4	59	NA	NA	NA	NA	NA	7	10.2			1.457142857
11/19/2018	ZEA 851	4	1	5	8	Gang 4	88.6	NA	NA	NA	NA	NA	6	9.5			1.583333333
11/19/2018	ZEA 851	4	2	5	8	Gang 4	78.4	NA	NA	NA	NA	NA	6	9.5			1.583333333
11/19/2018	P148	4	1	5	9	Gang 4	63	NA	NA	NA	NA	NA	7	11.5			1.642857143
11/19/2018	P148	4	2	5	9	Gang 4	73.2	NA	NA	NA	NA	NA	7	10.5			1.5
11/19/2018	N22	5	1	5	10	Gang 4	56.8	NA	NA	NA	NA	NA	6	9.2			1.533333333
11/19/2018	N22	5	2	5	10	Gang 4	58	NA	NA	NA	NA	NA	6	8.5			1.416666667
11/19/2018	S052	5	1	5	11	Gang 4	81.4	NA	NA	NA	NA	NA	8	12.2			1.525
11/19/2018	S052	5	2	5	11	Gang 4	82.1	NA	NA	NA	NA	NA	7	11.5			1.642857143
11/19/2018	ZEA 3660	1	3	5	1	Gang 4 außen	74.5	NA	NA	NA	NA	NA	5	8.5			1.7
11/19/2018	ZEA 3660	1	4	5	1	Gang 4 außen	72	NA	NA	NA	NA	NA	5	8.5			1.7
11/19/2018	ZEA 3660	1	5	5	1	Gang 4 außen	64	NA	NA	NA	NA	NA	5	8.5			1.7
11/19/2018	ZEA 851	1	3	5	2	Gang 4 außen	69	NA	NA	NA	NA	NA	6	9.5			1.583333333
11/19/2018	ZEA 851	1	4	5	2	Gang 4 außen	58	NA	NA	NA	NA	NA	6	9.2			1.533333333
11/19/2018	ZEA 851	1	5	5	2	Gang 4 außen	69	NA	NA	NA	NA	NA	6	10.2			1.7
11/19/2018	ZEA 324	1	4	5	3	Gang 4 außen	28.5	NA	NA	NA	NA	NA	7	10.5			1.5
11/19/2018	ZEA 324	1	5	5	3	Gang 4 außen	24	NA	NA	NA	NA	NA	6	9.2			1.533333333
11/19/2018	ZEA 132	2	3	5	4	Gang 4 außen	48	NA	NA	NA	NA	NA	7	11.2			1.6
11/19/2018	ZEA 132	2	4	5	4	Gang 4 außen	43	NA	NA	NA	NA	NA	7	11.2			1.6
11/19/2018	ZEA 132	2	5	5	4	Gang 4 außen	46	NA	NA	NA	NA	NA	7	10.8			1.542857143
11/19/2018	ZEA 332	2	4	5	5	Gang 4 außen	83	NA	NA	NA	NA	Tassel	7	11.2			1.6
11/19/2018	ZEA 332	2	5	5	5	Gang 4 außen	90	NA	NA	NA	NA	Tassel	8	11.2			1.4
11/19/2018	P148	3	3	5	6	Gang 4 außen	70	NA	NA	NA	NA	NA	7	11.2			1.6
11/19/2018	P148	3	4	5	6	Gang 4 außen	82	NA	NA	NA	NA	NA	7	12.2			1.742857143
11/19/2018	P148	3	5	5	6	Gang 4 außen	74	NA	NA	NA	NA	NA	7	11.2			1.6
11/19/2018	B73	3	4	5	7	Gang 4 außen	63	NA	NA	NA	NA	NA	7	12.2			1.742857143
11/19/2018	B73	3	5	5	7	Gang 4 außen	64	NA	NA	NA	NA	NA	7	11.5			1.642857143
11/19/2018	ZEA 851	4	3	5	8	Gang 4 außen	99	NA	NA	NA	NA	NA	6	10.5			1.75
11/19/2018	ZEA 851	4	4	5	8	Gang 4 außen	92	NA	NA	NA	NA	NA	7	10.5			1.5
11/19/2018	ZEA 851	4	5	5	8	Gang 4 außen	94	NA	NA	NA	NA	NA	6	10.2			1.7
11/19/2018	P148	4	3	5	9	Gang 4 außen	83	NA	NA	NA	NA	NA	7	11.2			1.6
11/19/2018	P148	4	4	5	9	Gang 4 außen	71.5	NA	NA	NA	NA	NA	7	12.2			1.742857143
11/19/2018	P148	4	5	5	9	Gang 4 außen	69	NA	NA	NA	NA	NA	8	11.5			1.4375
11/19/2018	N22	5	3	5	10	Gang 4 außen	60.5	NA	NA	NA	NA	NA	7	10.5			1.5
11/19/2018	N22	5	4	5	10	Gang 4 außen	55	NA	NA	NA	NA	NA	6	9.2			1.533333333
11/19/2018	N22	5	5	5	10	Gang 4 außen	54	NA	NA	NA	NA	NA	6	10.2			1.7
11/19/2018	S052	5	3	5	11	Gang 4 außen	70	NA	NA	NA	NA	NA	7	11.2			1.6
11/19/2018	S052	5	4	5	11	Gang 4 außen	80	NA	NA	NA	NA	NA	8	13.2			1.65
11/19/2018	S052	5	5	5	11	Gang 4 außen	92	NA	NA	NA	NA	NA	8	13.2			1.65
11/22/2018	ZEA 132	1	1	1	1	Gang 1 außen	55	NA	NA	NA	NA	NA	8	12.2			1.525
11/22/2018	ZEA 132	1	2	1	1	Gang 1 außen	54	NA	NA	NA	NA	NA	8	11.5			1.4375
11/22/2018	ZEA 399	1	1	1	2	Gang 1 außen	75	NA	NA	NA	NA	NA	8	13.2			1.65
11/22/2018	ZEA 399	1	2	1	2	Gang 1 außen	81	NA	NA	NA	NA	NA	8	12.5			1.5625
11/22/2018	ZEA 851	2	1	1	3	Gang 1 außen	103	NA	NA	NA	NA	NA	8	12.2			1.525
11/22/2018	ZEA 851	2	2	1	3	Gang 1 außen	96	NA	NA	NA	NA	NA	7	11.5			1.642857143
11/22/2018	ZEA 3660	2	1	1	4	Gang 1 außen	92	NA	NA	NA	NA	NA	6	10.5			1.75
11/22/2018	ZEA 3660	2	2	1	4	Gang 1 außen	85	NA	NA	NA	NA	NA	6	11			1.833333333
11/22/2018	ZEA 3660	2	3	1	4	Gang 1 außen	101	NA	NA	NA	NA	NA	6	10.5			1.75
11/22/2018	ZEA 132	3	1	1	5	Gang 1 außen	64	NA	NA	NA	NA	NA	8	12.2			1.525
11/22/2018	ZEA 132	3	2	1	5	Gang 1 außen	61	NA	NA	NA	NA	NA	8	12.2			1.525
11/22/2018	S052	3	1	1	6	Gang 1 außen	97	NA	NA	NA	NA	NA	8	15.8			1.975
11/22/2018	S052	3	2	1	6	Gang 1 außen	111	NA	NA	NA	NA	NA	9	16.8			1.866666667
11/22/2018	S052	3	3	1	6	Gang 1 außen	98	NA	NA	NA	NA	NA	9	15.8			1.755555556
11/22/2018	ZEA 3660	4	1	1	7	Gang 1 außen	83	NA	NA	NA	NA	NA	7	11.5			1.642857143
11/22/2018	ZEA 3660	4	2	1	7	Gang 1 außen	84	NA	NA	NA	NA	NA	6	11.2			1.866666667
11/22/2018	ZEA 3660	4	3	1	7	Gang 1 außen	95	NA	NA	NA	NA	NA	7	11.5			1.642857143
11/22/2018	ZEA 324	4	1	1	8	Gang 1 außen	45	NA	NA	NA	NA	NA	8	11.2			1.4
11/22/2018	ZEA 324	4	2	1	8	Gang 1 außen	41	NA	NA	NA	NA	NA	7	11			1.571428571
11/22/2018	ZEA 324	5	1	1	9	Gang 1 außen	38.5	NA	NA	NA	NA	NA	8	12			1.5
11/22/2018	ZEA 324	5	2	1	9	Gang 1 außen	42	NA	NA	NA	NA	NA	8	12.2			1.525
11/22/2018	ZEA 324	5	3	1	9	Gang 1 außen	44	NA	NA	NA	NA	NA	8	12			1.5
11/22/2018	ZEA 332	5	1	1	10	Gang 1 außen	85	NA	NA	NA	NA	Tassel	9	10.2			1.133333333
11/22/2018	ZEA 332	5	2	1	10	Gang 1 außen	89	NA	NA	NA	NA	Tassel	8	10.2			1.275
11/22/2018	PHT77	5	1	1	11	Gang 1 außen	110	NA	NA	NA	NA	NA	8	12.2			1.525
11/22/2018	PHT77	5	2	1	11	Gang 1 außen	108.5	NA	NA	NA	NA	NA	8	12.8			1.6
11/22/2018	ZEA 132	1	3	1	1	Gang 1	56.5	NA	NA	NA	NA	NA	8	12.2			1.525
11/22/2018	ZEA 132	1	4	1	1	Gang 1	56	NA	NA	NA	NA	NA	7	12.5			1.785714286
11/22/2018	ZEA 132	1	5	1	1	Gang 1	51	NA	NA	NA	NA	NA	7	11.8			1.685714286
11/22/2018	ZEA 399	1	3	1	2	Gang 1	74.5	NA	NA	NA	NA	NA	8	13.5			1.6875
11/22/2018	ZEA 399	1	4	1	2	Gang 1	75.5	NA	NA	NA	NA	NA	8	13.5			1.6875
11/22/2018	ZEA 399	1	5	1	2	Gang 1	74.5	NA	NA	NA	NA	NA	7	12.5			1.785714286
11/22/2018	ZEA 851	2	3	1	3	Gang 1	98	NA	NA	NA	NA	NA	7	11.5			1.642857143
11/22/2018	ZEA 851	2	4	1	3	Gang 1	97	NA	NA	NA	NA	NA	7	12.2			1.742857143
11/22/2018	ZEA 851	2	5	1	3	Gang 1	90.5	NA	NA	NA	NA	NA	7	11.5			1.642857143
11/22/2018	ZEA 3660	2	4	1	4	Gang 1	81.5	NA	NA	NA	NA	NA	6	11.2			1.866666667
11/22/2018	ZEA 3660	2	5	1	4	Gang 1	84	NA	NA	NA	NA	NA	6	10.5			1.75
11/22/2018	ZEA 132	3	3	1	5	Gang 1	52	NA	NA	NA	NA	NA	7	12			1.714285714
11/22/2018	ZEA 132	3	4	1	5	Gang 1	54	NA	NA	NA	NA	NA	7	12.2			1.742857143
11/22/2018	ZEA 132	3	5	1	5	Gang 1	58	NA	NA	NA	NA	NA	8	12.2			1.525
11/22/2018	S052	3	4	1	6	Gang 1	80	NA	NA	NA	NA	NA	7	12.5			1.785714286
11/22/2018	S052	3	5	1	6	Gang 1	90	NA	NA	NA	NA	NA	8	15.5			1.9375
11/22/2018	ZEA 3660	4	4	1	7	Gang 1	81	NA	NA	NA	NA	NA	7	11.8			1.685714286
11/22/2018	ZEA 3660	4	5	1	7	Gang 1	92.5	NA	NA	NA	NA	NA	7	11.5			1.642857143
11/22/2018	ZEA 324	4	3	1	8	Gang 1	41	NA	NA	NA	NA	NA	7	11.5			1.642857143
11/22/2018	ZEA 324	4	4	1	8	Gang 1	51.5	NA	NA	NA	NA	NA	8	11.5			1.4375
11/22/2018	ZEA 324	4	5	1	8	Gang 1	41	NA	NA	NA	NA	NA	8	11.5			1.4375
11/22/2018	ZEA 324	5	4	1	9	Gang 1	37.5	NA	NA	NA	NA	NA	7	10.2			1.457142857
11/22/2018	ZEA 324	5	5	1	9	Gang 1	38	NA	NA	NA	NA	NA	8	11.5			1.4375
11/22/2018	ZEA 332	5	3	1	10	Gang 1	94	NA	NA	NA	NA	Tassel	8	10.5			1.3125
11/22/2018	ZEA 332	5	4	1	10	Gang 1	88.5	NA	NA	NA	NA	Tassel	8	10.8			1.35
11/22/2018	ZEA 332	5	5	1	10	Gang 1	86.5	NA	NA	NA	NA	Tassel	8	10.8			1.35
11/22/2018	PHT77	5	3	1	11	Gang 1	86.5	NA	NA	NA	NA	NA	7	12			1.714285714
11/22/2018	PHT77	5	4	1	11	Gang 1	112	NA	NA	NA	NA	NA	7	13.5			1.928571429
11/22/2018	PHT77	5	5	1	11	Gang 1	104	NA	NA	NA	NA	NA	7	12.5			1.785714286
11/22/2018	P148	1	1	2	1	Gang 1	72.5	NA	NA	NA	NA	NA	8	13.2			1.65
11/22/2018	P148	1	2	2	1	Gang 1	73	NA	NA	NA	NA	NA	8	13.5			1.6875
11/22/2018	P148	1	3	2	1	Gang 1	62	NA	NA	NA	NA	NA	8	13			1.625
11/22/2018	PHT77	1	1	2	2	Gang 1	74	NA	NA	NA	NA	NA	7	11			1.571428571
11/22/2018	PHT77	1	2	2	2	Gang 1	88	NA	NA	NA	NA	NA	7	11.5			1.642857143
11/22/2018	PHT77	1	3	2	2	Gang 1	83.5	NA	NA	NA	NA	NA	7	11.8			1.685714286
11/22/2018	ZEA 399	2	1	2	3	Gang 1	73	NA	NA	NA	NA	NA	9	14			1.555555556
11/22/2018	ZEA 399	2	2	2	3	Gang 1	59	NA	NA	NA	NA	NA	8	13.2			1.65
11/22/2018	PHT77	2	1	2	4	Gang 1	86	NA	NA	NA	NA	NA	8	12.5			1.5625
11/22/2018	PHT77	2	2	2	4	Gang 1	82	NA	NA	NA	NA	NA	8	12			1.5
11/22/2018	PHT77	2	3	2	4	Gang 1	84.5	NA	NA	NA	NA	NA	7	12			1.714285714
11/22/2018	N22	3	1	2	5	Gang 1	59	NA	NA	NA	NA	NA	8	12.2			1.525
11/22/2018	N22	3	2	2	5	Gang 1	61	NA	NA	NA	NA	NA	8	12.2			1.525
11/22/2018	N22	3	3	2	5	Gang 1	57.5	NA	NA	NA	NA	NA	7	10.2			1.457142857
11/22/2018	ZEA 399	3	1	2	6	Gang 1	63	NA	NA	NA	NA	NA	8	12.2			1.525
11/22/2018	ZEA 399	3	2	2	6	Gang 1	64	NA	NA	NA	NA	NA	8	15			1.875
11/22/2018	ZEA 399	3	3	2	6	Gang 1	60.5	NA	NA	NA	NA	NA	8	13.2			1.65
11/22/2018	ZEA 132	4	1	2	7	Gang 1	62	NA	NA	NA	NA	NA	8	13			1.625
11/22/2018	ZEA 132	4	2	2	7	Gang 1	60	NA	NA	NA	NA	NA	8	13.2			1.65
11/22/2018	ZEA 132	4	3	2	7	Gang 1	54	NA	NA	NA	NA	NA	8	12.5			1.5625
11/22/2018	S052	4	1	2	8	Gang 1	75	NA	NA	NA	NA	NA	8	14.5			1.8125
11/22/2018	S052	4	2	2	8	Gang 1	71	NA	NA	NA	NA	NA	8	15.2			1.9
11/22/2018	B73	4	1	2	9	Gang 1	78	NA	NA	NA	NA	NA	8	13.2			1.65
11/22/2018	B73	4	2	2	9	Gang 1	64	NA	NA	NA	NA	NA	8	12.2			1.525
11/22/2018	ZEA 3660	5	1	2	10	Gang 1	74	NA	NA	NA	NA	NA	7	11.2			1.6
11/22/2018	ZEA 3660	5	2	2	10	Gang 1	68	NA	NA	NA	NA	NA	6	10.2			1.7
11/22/2018	ZEA 3660	5	3	2	10	Gang 1	79.5	NA	NA	NA	NA	NA	7	11.2			1.6
11/22/2018	ZEA 399	5	1	2	11	Gang 1	76.5	NA	NA	NA	NA	NA	8	13.2			1.65
11/22/2018	ZEA 399	5	2	2	11	Gang 1	68.5	NA	NA	NA	NA	NA	8	13			1.625
11/22/2018	P148	1	4	2	1	Gang 2	72	NA	NA	NA	NA	NA	8	13.5			1.6875
11/22/2018	P148	1	5	2	1	Gang 2	57	NA	NA	NA	NA	NA	7	11.2			1.6
11/22/2018	PHT77	1	4	2	2	Gang 2	84	NA	NA	NA	NA	NA	7	11.2			1.6
11/22/2018	PHT77	1	5	2	2	Gang 2	87	NA	NA	NA	NA	NA	7	12			1.714285714
11/22/2018	ZEA 399	2	3	2	3	Gang 2	78	NA	NA	NA	NA	NA	8	13.5			1.6875
11/22/2018	ZEA 399	2	4	2	3	Gang 2	73.5	NA	NA	NA	NA	NA	8	13.5			1.6875
11/22/2018	ZEA 399	2	5	2	3	Gang 2	70	NA	NA	NA	NA	NA	8	14			1.75
11/22/2018	PHT77	2	4	2	4	Gang 2	79	NA	NA	NA	NA	NA	7	11.5			1.642857143
11/22/2018	PHT77	2	5	2	4	Gang 2	85	NA	NA	NA	NA	NA	7	12			1.714285714
11/22/2018	N22	3	4	2	5	Gang 2	61	NA	NA	NA	NA	NA	7	11.5			1.642857143
11/22/2018	N22	3	5	2	5	Gang 2	63	NA	NA	NA	NA	NA	8	12.5			1.5625
11/22/2018	ZEA 399	3	4	2	6	Gang 2	76.5	NA	NA	NA	NA	NA	9	14.2			1.577777778
11/22/2018	ZEA 399	3	5	2	6	Gang 2	69	NA	NA	NA	NA	NA	8	12.5			1.5625
11/22/2018	ZEA 132	4	4	2	7	Gang 2	54	NA	NA	NA	NA	NA	8	12.5			1.5625
11/22/2018	ZEA 132	4	5	2	7	Gang 2	54	NA	NA	NA	NA	NA	8	12.5			1.5625
11/22/2018	S052	4	3	2	8	Gang 2	88	NA	NA	NA	NA	NA	8	14.8			1.85
11/22/2018	S052	4	4	2	8	Gang 2	88	NA	NA	NA	NA	NA	9	15.8			1.755555556
11/22/2018	S052	4	5	2	8	Gang 2	84	NA	NA	NA	NA	NA	8	14.8			1.85
11/22/2018	B73	4	3	2	9	Gang 2	67.5	NA	NA	NA	NA	NA	7	12.2			1.742857143
11/22/2018	B73	4	4	2	9	Gang 2	79	NA	NA	NA	NA	NA	8	13.2			1.65
11/22/2018	B73	4	5	2	9	Gang 2	80	NA	NA	NA	NA	NA	8	13.5			1.6875
11/22/2018	ZEA 3660	5	4	2	10	Gang 2	79	NA	NA	NA	NA	NA	7	11.5			1.642857143
11/22/2018	ZEA 3660	5	5	2	10	Gang 2	68	NA	NA	NA	NA	NA	7	11			1.571428571
11/22/2018	ZEA 399	5	3	2	11	Gang 2	72	NA	NA	NA	NA	NA	9	14.5			1.611111111
11/22/2018	ZEA 399	5	4	2	11	Gang 2	87	NA	NA	NA	NA	NA	8	13.2			1.65
11/22/2018	ZEA 399	5	5	2	11	Gang 2	78	NA	NA	NA	NA	NA	8	13.2			1.65
11/22/2018	N22	1	1	3	1	Gang 2	59	NA	NA	NA	NA	NA	7	10.2			1.457142857
11/22/2018	N22	1	2	3	1	Gang 2	65	NA	NA	NA	NA	NA	7	10.2			1.457142857
11/22/2018	N22	1	3	3	1	Gang 2	58	NA	NA	NA	NA	NA	7	9.2			1.314285714
11/22/2018	ZEA 332	1	1	3	2	Gang 2	81	NA	NA	NA	NA	Tassel	8	10.2			1.275
11/22/2018	ZEA 332	1	2	3	2	Gang 2	87	NA	NA	NA	NA	Tassel	8	9.5			1.1875
11/22/2018	ZEA 332	1	3	3	2	Gang 2	85	NA	NA	NA	NA	Tassel	8	10.5			1.3125
11/22/2018	S052	2	1	3	3	Gang 2	83.5	NA	NA	NA	NA	NA	8	13.5			1.6875
11/22/2018	S052	2	2	3	3	Gang 2	88.5	NA	NA	NA	NA	NA	8	13.5			1.6875
11/22/2018	B73	2	1	3	4	Gang 2	79	NA	NA	NA	NA	NA	8	12.5			1.5625
11/22/2018	B73	2	2	3	4	Gang 2	80	NA	NA	NA	NA	NA	8	13			1.625
11/22/2018	B73	2	3	3	4	Gang 2	83	NA	NA	NA	NA	NA	8	13.2			1.65
11/22/2018	ZEA 851	3	1	3	5	Gang 2	97	NA	NA	NA	NA	NA	7	11.2			1.6
11/22/2018	ZEA 851	3	2	3	5	Gang 2	102	NA	NA	NA	NA	NA	7	11.2			1.6
11/22/2018	ZEA 332	3	1	3	6	Gang 2	54	NA	NA	NA	NA	Tassel	8	11.2			1.4
11/22/2018	ZEA 332	3	2	3	6	Gang 2	64	NA	NA	NA	NA	Tassel	8	11.2			1.4
11/22/2018	PHT77	3	1	3	7	Gang 2	89.5	NA	NA	NA	NA	NA	7	12			1.714285714
11/22/2018	PHT77	3	2	3	7	Gang 2	90	NA	NA	NA	NA	NA	8	12.2			1.525
11/22/2018	PHT77	4	1	3	8	Gang 2	101	NA	NA	NA	NA	NA	8	13.2			1.65
11/22/2018	PHT77	4	2	3	8	Gang 2	87	NA	NA	NA	NA	NA	8	12.5			1.5625
11/22/2018	PHT77	4	3	3	8	Gang 2	89	NA	NA	NA	NA	NA	7	12.5			1.785714286
11/22/2018	ZEA 399	4	1	3	9	Gang 2	78.5	NA	NA	NA	NA	NA	9	15.2			1.688888889
11/22/2018	ZEA 399	4	2	3	9	Gang 2	74	NA	NA	NA	NA	NA	8	13			1.625
11/22/2018	ZEA 851	5	1	3	10	Gang 2	92	NA	NA	NA	NA	NA	7	11.5			1.642857143
11/22/2018	ZEA 851	5	2	3	10	Gang 2	94	NA	NA	NA	NA	NA	7	10.5			1.5
11/22/2018	ZEA 132	5	1	3	11	Gang 2	55	NA	NA	NA	NA	NA	8	12.2			1.525
11/22/2018	ZEA 132	5	2	3	11	Gang 2	51.5	NA	NA	NA	NA	NA	7	13			1.857142857
11/22/2018	N22	1	4	3	1	Gang 3	51	NA	NA	NA	NA	NA	7	10.5			1.5
11/22/2018	N22	1	5	3	1	Gang 3	62	NA	NA	NA	NA	NA	7	10.2			1.457142857
11/22/2018	ZEA 332	1	4	3	2	Gang 3	87	NA	NA	NA	NA	Tassel	8	9.5			1.1875
11/22/2018	ZEA 332	1	5	3	2	Gang 3	82	NA	NA	NA	NA	NA	7	9.2			1.314285714
11/22/2018	S052	2	3	3	3	Gang 3	76.5	NA	NA	NA	NA	NA	7	10.8			1.542857143
11/22/2018	S052	2	4	3	3	Gang 3	78	NA	NA	NA	NA	NA	8	13.2			1.65
11/22/2018	S052	2	5	3	3	Gang 3	87	NA	NA	NA	NA	NA	8	12.5			1.5625
11/22/2018	B73	2	4	3	4	Gang 3	72	NA	NA	NA	NA	NA	7	11.2			1.6
11/22/2018	B73	2	5	3	4	Gang 3	72.5	NA	NA	NA	NA	NA	7	11.5			1.642857143
11/22/2018	ZEA 851	3	3	3	5	Gang 3	94.5	NA	NA	NA	NA	NA	8	11.8			1.475
11/22/2018	ZEA 851	3	4	3	5	Gang 3	101	NA	NA	NA	NA	NA	7	9.8			1.4
11/22/2018	ZEA 851	3	5	3	5	Gang 3	103	NA	NA	NA	NA	NA	7	9.2			1.314285714
11/22/2018	ZEA 332	3	3	3	6	Gang 3	96	NA	NA	NA	NA	Tassel	8	9.5			1.1875
11/22/2018	ZEA 332	3	4	3	6	Gang 3	72	NA	NA	NA	NA	Tassel	8	10.5			1.3125
11/22/2018	ZEA 332	3	5	3	6	Gang 3	72.5	NA	NA	NA	NA	Tassel	9	9.5			1.055555556
11/22/2018	PHT77	3	3	3	7	Gang 3	86	NA	NA	NA	NA	NA	7	10.2			1.457142857
11/22/2018	PHT77	3	4	3	7	Gang 3	100	NA	NA	NA	NA	NA	8	11.2			1.4
11/22/2018	PHT77	3	5	3	7	Gang 3	99	NA	NA	NA	NA	NA	8	10.8			1.35
11/22/2018	PHT77	4	4	3	8	Gang 3	93	NA	NA	NA	NA	NA	7	10.5			1.5
11/22/2018	PHT77	4	5	3	8	Gang 3	94	NA	NA	NA	NA	NA	7	10.8			1.542857143
11/22/2018	ZEA 399	4	3	3	9	Gang 3	64	NA	NA	NA	NA	NA	8	11.2			1.4
11/22/2018	ZEA 399	4	4	3	9	Gang 3	81	NA	NA	NA	NA	NA	9	14.2			1.577777778
11/22/2018	ZEA 399	4	5	3	9	Gang 3	77	NA	NA	NA	NA	NA	9	12.5			1.388888889
11/22/2018	ZEA 851	5	3	3	10	Gang 3	93.5	NA	NA	NA	NA	NA	7	10.2			1.457142857
11/22/2018	ZEA 851	5	4	3	10	Gang 3	91.5	NA	NA	NA	NA	NA	7	10.2			1.457142857
11/22/2018	ZEA 851	5	5	3	10	Gang 3	84	NA	NA	NA	NA	NA	7	10.5			1.5
11/22/2018	ZEA 132	5	3	3	11	Gang 3	47.5	NA	NA	NA	NA	NA	8	11.5			1.4375
11/22/2018	ZEA 132	5	4	3	11	Gang 3	53	NA	NA	NA	NA	NA	8	11.2			1.4
11/22/2018	ZEA 132	5	5	3	11	Gang 3	51.5	NA	NA	NA	NA	NA	8	11.2			1.4
11/22/2018	S052	1	1	4	1	Gang 3	75.5	NA	NA	NA	NA	NA	8	11.5			1.4375
11/22/2018	S052	1	2	4	1	Gang 3	74	NA	NA	NA	NA	NA	8	12.5			1.5625
11/22/2018	B73	1	1	4	2	Gang 3	67.5	NA	NA	NA	NA	NA	7	10.8			1.542857143
11/22/2018	B73	1	2	4	2	Gang 3	85	NA	NA	NA	NA	NA	7	11.2			1.6
11/22/2018	B73	2	1	4	3	Gang 3	79	NA	NA	NA	NA	NA	7	10.5			1.5
11/22/2018	B73	2	2	4	3	Gang 3	77.5	NA	NA	NA	NA	NA	8	11.5			1.4375
11/22/2018	N22	2	1	4	4	Gang 3	67	NA	NA	NA	NA	NA	7	10.2			1.457142857
11/22/2018	N22	2	2	4	4	Gang 3	69	NA	NA	NA	NA	NA	7	10.2			1.457142857
11/22/2018	N22	2	3	4	4	Gang 3	66	NA	NA	NA	NA	NA	7	10.5			1.5
11/22/2018	P148	2	1	4	5	Gang 3	79	NA	NA	NA	NA	NA	8	12.2			1.525
11/22/2018	P148	2	2	4	5	Gang 3	83	NA	NA	NA	NA	NA	9	12.5			1.388888889
11/22/2018	P148	2	3	4	5	Gang 3	83	NA	NA	NA	NA	NA	7	11.2			1.6
11/22/2018	ZEA 3660	3	1	4	6	Gang 3	81	NA	NA	NA	NA	NA	6	9.2			1.533333333
11/22/2018	ZEA 3660	3	2	4	6	Gang 3	70.5	NA	NA	NA	NA	NA	6	9.5			1.583333333
11/22/2018	ZEA 3660	3	3	4	6	Gang 3	90	NA	NA	NA	NA	NA	6	9.8			1.633333333
11/22/2018	B73	3	1	4	7	Gang 3	72	NA	NA	NA	NA	NA	7	10.5			1.5
11/22/2018	B73	3	2	4	7	Gang 3	76	NA	NA	NA	NA	NA	7	10.5			1.5
11/22/2018	B73	3	3	4	7	Gang 3	81	NA	NA	NA	NA	NA	8	11.5			1.4375
11/22/2018	ZEA 332	4	1	4	8	Gang 3	72	NA	NA	NA	NA	Tassel	7	9.2			1.314285714
11/22/2018	ZEA 332	4	2	4	8	Gang 3	101	NA	NA	NA	NA	Tassel	9	10.5			1.166666667
11/22/2018	N22	4	1	4	9	Gang 3	65	NA	NA	NA	NA	NA	7	9.8			1.4
11/22/2018	N22	4	2	4	9	Gang 3	59	NA	NA	NA	NA	NA	7	10.2			1.457142857
11/22/2018	N22	4	3	4	9	Gang 3	63	NA	NA	NA	NA	NA	7	10.5			1.5
11/22/2018	P148	5	1	4	10	Gang 3	76.5	NA	NA	NA	NA	NA	8	11.5			1.4375
11/22/2018	P148	5	2	4	10	Gang 3	69	NA	NA	NA	NA	NA	8	11.5			1.4375
11/22/2018	B73	5	1	4	11	Gang 3	62.5	NA	NA	NA	NA	NA	7	10.8			1.542857143
11/22/2018	B73	5	2	4	11	Gang 3	64	NA	NA	NA	NA	NA	7	10.5			1.5
11/22/2018	S052	1	3	4	1	Gang 4	87	NA	NA	NA	NA	NA	8	12.2			1.525
11/22/2018	S052	1	4	4	1	Gang 4	84	NA	NA	NA	NA	NA	8	12.2			1.525
11/22/2018	S052	1	5	4	1	Gang 4	74	NA	NA	NA	NA	NA	8	12.5			1.5625
11/22/2018	B73	1	3	4	2	Gang 4	55	NA	NA	NA	NA	NA	7	9.5			1.357142857
11/22/2018	B73	1	4	4	2	Gang 4	63.5	NA	NA	NA	NA	NA	7	10.2			1.457142857
11/22/2018	B73	1	5	4	2	Gang 4	68	NA	NA	NA	NA	NA	7	11.2			1.6
11/22/2018	B73	2	3	4	3	Gang 4	68.5	NA	NA	NA	NA	NA	7	11.5			1.642857143
11/22/2018	B73	2	4	4	3	Gang 4	77.5	NA	NA	NA	NA	NA	8	11.8			1.475
11/22/2018	B73	2	5	4	3	Gang 4	87	NA	NA	NA	NA	NA	8	11.5			1.4375
11/22/2018	N22	2	4	4	4	Gang 4	60	NA	NA	NA	NA	NA	7	10.5			1.5
11/22/2018	N22	2	5	4	4	Gang 4	62	NA	NA	NA	NA	NA	7	10.2			1.457142857
11/22/2018	P148	2	4	4	5	Gang 4	88.5	NA	NA	NA	NA	NA	9	13.5			1.5
11/22/2018	P148	2	5	4	5	Gang 4	90	NA	NA	NA	NA	NA	9	13.8			1.533333333
11/22/2018	ZEA 3660	3	4	4	6	Gang 4	71.5	NA	NA	NA	NA	NA	6	9.2			1.533333333
11/22/2018	ZEA 3660	3	5	4	6	Gang 4	65	NA	NA	NA	NA	NA	6	9.5			1.583333333
11/22/2018	B73	3	4	4	7	Gang 4	76.5	NA	NA	NA	NA	NA	8	11.5			1.4375
11/22/2018	B73	3	5	4	7	Gang 4	66.5	NA	NA	NA	NA	NA	8	11.5			1.4375
11/22/2018	ZEA 332	4	3	4	8	Gang 4	84.5	NA	NA	NA	NA	Tassel	9	10.2			1.133333333
11/22/2018	ZEA 332	4	4	4	8	Gang 4	55	NA	NA	NA	NA	NA	8	11.5			1.4375
11/22/2018	ZEA 332	4	5	4	8	Gang 4	64	NA	NA	NA	NA	Tassel	8	9.5			1.1875
11/22/2018	N22	4	4	4	9	Gang 4	69.5	NA	NA	NA	NA	NA	7	10.2			1.457142857
11/22/2018	N22	4	5	4	9	Gang 4	65	NA	NA	NA	NA	NA	7	11.2			1.6
11/22/2018	P148	5	3	4	10	Gang 4	76	NA	NA	NA	NA	NA	8	12.5			1.5625
11/22/2018	P148	5	4	4	10	Gang 4	83	NA	NA	NA	NA	NA	9	13.2			1.466666667
11/22/2018	P148	5	5	4	10	Gang 4	78	NA	NA	NA	NA	NA	8	12.5			1.5625
11/22/2018	B73	5	3	4	11	Gang 4	61	NA	NA	NA	NA	NA	7	11.2			1.6
11/22/2018	B73	5	4	4	11	Gang 4	73	NA	NA	NA	NA	NA	7	11.5			1.642857143
11/22/2018	B73	5	5	4	11	Gang 4	71	NA	NA	NA	NA	NA	7	11.5			1.642857143
11/22/2018	ZEA 3660	1	1	5	1	Gang 4	91	NA	NA	NA	NA	NA	7	9.5			1.357142857
11/22/2018	ZEA 3660	1	2	5	1	Gang 4	74	NA	NA	NA	NA	NA	6	9.2			1.533333333
11/22/2018	ZEA 851	1	1	5	2	Gang 4	100	NA	NA	NA	NA	NA	7	10.5			1.5
11/22/2018	ZEA 851	1	2	5	2	Gang 4	106	NA	NA	NA	NA	NA	7	10.5			1.5
11/22/2018	ZEA 324	1	1	5	3	Gang 4	38	NA	NA	NA	NA	NA	8	10.5			1.3125
11/22/2018	ZEA 324	1	2	5	3	Gang 4	42	NA	NA	NA	NA	NA	8	11.2			1.4
11/22/2018	ZEA 324	1	3	5	3	Gang 4	36	NA	NA	NA	NA	NA	7	10.2			1.457142857
11/22/2018	ZEA 132	2	1	5	4	Gang 4	52	NA	NA	NA	NA	NA	7	11.2			1.6
11/22/2018	ZEA 132	2	2	5	4	Gang 4	56.5	NA	NA	NA	NA	NA	7	10.5			1.5
11/22/2018	ZEA 332	2	1	5	5	Gang 4	70	NA	NA	NA	NA	NA	7	9.5			1.357142857
11/22/2018	ZEA 332	2	2	5	5	Gang 4	77	NA	NA	NA	NA	NA	8	10.2			1.275
11/22/2018	ZEA 332	2	3	5	5	Gang 4	94	NA	NA	NA	NA	Tassel	9	10.2			1.133333333
11/22/2018	P148	3	1	5	6	Gang 4	74.5	NA	NA	NA	NA	NA	8	11.5			1.4375
11/22/2018	P148	3	2	5	6	Gang 4	84	NA	NA	NA	NA	NA	8	12.5			1.5625
11/22/2018	B73	3	1	5	7	Gang 4	92	NA	NA	NA	NA	NA	7	11.5			1.642857143
11/22/2018	B73	3	2	5	7	Gang 4	76.5	NA	NA	NA	NA	NA	7	11.2			1.6
11/22/2018	B73	3	3	5	7	Gang 4	77	NA	NA	NA	NA	NA	8	12.2			1.525
11/22/2018	ZEA 851	4	1	5	8	Gang 4	120	NA	NA	NA	NA	NA	7	10.5			1.5
11/22/2018	ZEA 851	4	2	5	8	Gang 4	90	NA	NA	NA	NA	NA	7	10.2			1.457142857
11/22/2018	P148	4	1	5	9	Gang 4	79	NA	NA	NA	NA	NA	8	12.5			1.5625
11/22/2018	P148	4	2	5	9	Gang 4	90	NA	NA	NA	NA	NA	8	12.2			1.525
11/22/2018	N22	5	1	5	10	Gang 4	70	NA	NA	NA	NA	NA	7	10.2			1.457142857
11/22/2018	N22	5	2	5	10	Gang 4	70.5	NA	NA	NA	NA	NA	7	10.2			1.457142857
11/22/2018	S052	5	1	5	11	Gang 4	83	NA	NA	NA	NA	NA	8	14.5			1.8125
11/22/2018	S052	5	2	5	11	Gang 4	90.5	NA	NA	NA	NA	NA	8	13.5			1.6875
11/22/2018	ZEA 3660	1	3	5	1	Gang 4 außen	92	NA	NA	NA	NA	NA	6	9.5			1.583333333
11/22/2018	ZEA 3660	1	4	5	1	Gang 4 außen	84	NA	NA	NA	NA	NA	6	9.5			1.583333333
11/22/2018	ZEA 3660	1	5	5	1	Gang 4 außen	81.5	NA	NA	NA	NA	NA	6	9.5			1.583333333
11/22/2018	ZEA 851	1	3	5	2	Gang 4 außen	88	NA	NA	NA	NA	NA	7	10.5			1.5
11/22/2018	ZEA 851	1	4	5	2	Gang 4 außen	68	NA	NA	NA	NA	NA	7	10			1.428571429
11/22/2018	ZEA 851	1	5	5	2	Gang 4 außen	81	NA	NA	NA	NA	NA	7	11			1.571428571
11/22/2018	ZEA 324	1	4	5	3	Gang 4 außen	39	NA	NA	NA	NA	NA	8	11.5			1.4375
11/22/2018	ZEA 324	1	5	5	3	Gang 4 außen	32	NA	NA	NA	NA	NA	7	10.2			1.457142857
11/22/2018	ZEA 132	2	3	5	4	Gang 4 außen	64	NA	NA	NA	NA	NA	8	12.2			1.525
11/22/2018	ZEA 132	2	4	5	4	Gang 4 außen	58	NA	NA	NA	NA	NA	8	12.2			1.525
11/22/2018	ZEA 132	2	5	5	4	Gang 4 außen	55	NA	NA	NA	NA	NA	8	12			1.5
11/22/2018	ZEA 332	2	4	5	5	Gang 4 außen	102	NA	NA	NA	NA	Tassel	8	11.2			1.4
11/22/2018	ZEA 332	2	5	5	5	Gang 4 außen	100	NA	NA	NA	NA	Tassel	9	11.2			1.244444444
11/22/2018	P148	3	3	5	6	Gang 4 außen	88	NA	NA	NA	NA	NA	8	12.2			1.525
11/22/2018	P148	3	4	5	6	Gang 4 außen	96	NA	NA	NA	NA	NA	8	13.5			1.6875
11/22/2018	P148	3	5	5	6	Gang 4 außen	91	NA	NA	NA	NA	NA	8	13			1.625
11/22/2018	B73	3	4	5	7	Gang 4 außen	84	NA	NA	NA	NA	NA	8	13.2			1.65
11/22/2018	B73	3	5	5	7	Gang 4 außen	83	NA	NA	NA	NA	NA	8	12.2			1.525
11/22/2018	ZEA 851	4	3	5	8	Gang 4 außen	113	NA	NA	NA	NA	NA	7	11.5			1.642857143
11/22/2018	ZEA 851	4	4	5	8	Gang 4 außen	105	NA	NA	NA	NA	NA	7	11.5			1.642857143
11/22/2018	ZEA 851	4	5	5	8	Gang 4 außen	109	NA	NA	NA	NA	NA	7	11.2			1.6
11/22/2018	P148	4	3	5	9	Gang 4 außen	99	NA	NA	NA	NA	NA	8	12.2			1.525
11/22/2018	P148	4	4	5	9	Gang 4 außen	89	NA	NA	NA	NA	NA	8	13.2			1.65
11/22/2018	P148	4	5	5	9	Gang 4 außen	85	NA	NA	NA	NA	NA	8	13.2			1.65
11/22/2018	N22	5	3	5	10	Gang 4 außen	69	NA	NA	NA	NA	NA	8	12.2			1.525
11/22/2018	N22	5	4	5	10	Gang 4 außen	65	NA	NA	NA	NA	NA	7	10.5			1.5
11/22/2018	N22	5	5	5	10	Gang 4 außen	68	NA	NA	NA	NA	NA	7	11.5			1.642857143
11/22/2018	S052	5	3	5	11	Gang 4 außen	87	NA	NA	NA	NA	NA	8	13			1.625
11/22/2018	S052	5	4	5	11	Gang 4 außen	96	NA	NA	NA	NA	NA	8	14.8			1.85
11/22/2018	S052	5	5	5	11	Gang 4 außen	107	NA	NA	NA	NA	NA	9	14.8			1.644444444
11/26/2018	ZEA 132	1	1	1	1	Gang 1 außen	56.5	NA	NA	NA	NA	NA	8	13.5			1.6875
11/26/2018	ZEA 132	1	2	1	1	Gang 1 außen	61	NA	NA	NA	NA	NA	8	13.2			1.65
11/26/2018	ZEA 399	1	1	1	2	Gang 1 außen	84	NA	NA	NA	NA	NA	9	13.2			1.466666667
11/26/2018	ZEA 399	1	2	1	2	Gang 1 außen	91	NA	NA	NA	NA	NA	9	14.2			1.577777778
11/26/2018	ZEA 851	2	1	1	3	Gang 1 außen	114	NA	NA	NA	NA	NA	8	13.2			1.65
11/26/2018	ZEA 851	2	2	1	3	Gang 1 außen	122	NA	NA	NA	NA	NA	8	12.5			1.5625
11/26/2018	ZEA 3660	2	1	1	4	Gang 1 außen	99	NA	NA	NA	NA	NA	7	11.2			1.6
11/26/2018	ZEA 3660	2	2	1	4	Gang 1 außen	101	NA	NA	NA	NA	NA	7	12.5			1.785714286
11/26/2018	ZEA 3660	2	3	1	4	Gang 1 außen	105	NA	NA	NA	NA	NA	7	11.5			1.642857143
11/26/2018	ZEA 132	3	1	1	5	Gang 1 außen	79	NA	NA	NA	NA	NA	8	13.5			1.6875
11/26/2018	ZEA 132	3	2	1	5	Gang 1 außen	65	NA	NA	NA	NA	NA	9	13.5			1.5
11/26/2018	S052	3	1	1	6	Gang 1 außen	122	NA	NA	NA	NA	NA	10	18.2			1.82
11/26/2018	S052	3	2	1	6	Gang 1 außen	137	NA	NA	NA	NA	NA	11	18.8			1.709090909
11/26/2018	S052	3	3	1	6	Gang 1 außen	139	NA	NA	NA	NA	NA	10	17.8			1.78
11/26/2018	ZEA 3660	4	1	1	7	Gang 1 außen	98	NA	NA	NA	NA	NA	8	12.8			1.6
11/26/2018	ZEA 3660	4	2	1	7	Gang 1 außen	101	NA	NA	NA	NA	NA	7	12.5			1.785714286
11/26/2018	ZEA 3660	4	3	1	7	Gang 1 außen	100.5	NA	NA	NA	NA	NA	8	12.5			1.5625
11/26/2018	ZEA 324	4	1	1	8	Gang 1 außen	43	NA	NA	NA	NA	NA	8	12.5			1.5625
11/26/2018	ZEA 324	4	2	1	8	Gang 1 außen	42	NA	NA	NA	NA	NA	8	12			1.5
11/26/2018	ZEA 324	5	1	1	9	Gang 1 außen	44	NA	NA	NA	NA	NA	9	13			1.444444444
11/26/2018	ZEA 324	5	2	1	9	Gang 1 außen	45	NA	NA	NA	NA	NA	9	13.2			1.466666667
11/26/2018	ZEA 324	5	3	1	9	Gang 1 außen	49	NA	NA	NA	NA	NA	9	13.2			1.466666667
11/26/2018	ZEA 332	5	1	1	10	Gang 1 außen	108	NA	NA	NA	NA	Tassel	10	10			1
11/26/2018	ZEA 332	5	2	1	10	Gang 1 außen	81	NA	NA	NA	NA	Tassel	10	10			1
11/26/2018	PHT77	5	1	1	11	Gang 1 außen	130	NA	NA	NA	NA	NA	9	13.8			1.533333333
11/26/2018	PHT77	5	2	1	11	Gang 1 außen	134	NA	NA	NA	NA	NA	9	14.8			1.644444444
11/26/2018	ZEA 132	1	3	1	1	Gang 1	63.5	NA	NA	NA	NA	NA	8	13.2			1.65
11/26/2018	ZEA 132	1	4	1	1	Gang 1	56	NA	NA	NA	NA	NA	8	13.5			1.6875
11/26/2018	ZEA 132	1	5	1	1	Gang 1	52.5	NA	NA	NA	NA	NA	8	13			1.625
11/26/2018	ZEA 399	1	3	1	2	Gang 1	89	NA	NA	NA	NA	NA	9	15.2			1.688888889
11/26/2018	ZEA 399	1	4	1	2	Gang 1	85	NA	NA	NA	NA	NA	9	15			1.666666667
11/26/2018	ZEA 399	1	5	1	2	Gang 1	72	NA	NA	NA	NA	NA	8	14			1.75
11/26/2018	ZEA 851	2	3	1	3	Gang 1	118	NA	NA	NA	NA	NA	7	12.5			1.785714286
11/26/2018	ZEA 851	2	4	1	3	Gang 1	111	NA	NA	NA	NA	NA	8	13.2			1.65
11/26/2018	ZEA 851	2	5	1	3	Gang 1	101	NA	NA	NA	NA	NA	8	12.5			1.5625
11/26/2018	ZEA 3660	2	4	1	4	Gang 1	95	NA	NA	NA	NA	NA	7	12.5			1.785714286
11/26/2018	ZEA 3660	2	5	1	4	Gang 1	110	NA	NA	NA	NA	NA	7	11.5			1.642857143
11/26/2018	ZEA 132	3	3	1	5	Gang 1	59	NA	NA	NA	NA	NA	8	13.2			1.65
11/26/2018	ZEA 132	3	4	1	5	Gang 1	61	NA	NA	NA	NA	NA	8	13.2			1.65
11/26/2018	ZEA 132	3	5	1	5	Gang 1	68	NA	NA	NA	NA	NA	8	13.5			1.6875
11/26/2018	S052	3	4	1	6	Gang 1	97	NA	NA	NA	NA	NA	8	13.8			1.725
11/26/2018	S052	3	5	1	6	Gang 1	100	NA	NA	NA	NA	NA	9	16.5			1.833333333
11/26/2018	ZEA 3660	4	4	1	7	Gang 1	93	NA	NA	NA	NA	NA	7	13.2			1.885714286
11/26/2018	ZEA 3660	4	5	1	7	Gang 1	106	NA	NA	NA	NA	NA	7	12.8			1.828571429
11/26/2018	ZEA 324	4	3	1	8	Gang 1	46.5	NA	NA	NA	NA	NA	8	12.5			1.5625
11/26/2018	ZEA 324	4	4	1	8	Gang 1	42	NA	NA	NA	NA	NA	9	13			1.444444444
11/26/2018	ZEA 324	4	5	1	8	Gang 1	41	NA	NA	NA	NA	NA	8	13			1.625
11/26/2018	ZEA 324	5	4	1	9	Gang 1	39	NA	NA	NA	NA	NA	7	11.2			1.6
11/26/2018	ZEA 324	5	5	1	9	Gang 1	41	NA	NA	NA	NA	NA	8	12.5			1.5625
11/26/2018	ZEA 332	5	3	1	10	Gang 1	107	NA	NA	NA	NA	Tassel	10	10			1
11/26/2018	ZEA 332	5	4	1	10	Gang 1	111	NA	NA	NA	NA	Tassel	10	10			1
11/26/2018	ZEA 332	5	5	1	10	Gang 1	106	NA	NA	NA	NA	Tassel	10	10			1
11/26/2018	PHT77	5	3	1	11	Gang 1	98	NA	NA	NA	NA	NA	8	13.2			1.65
11/26/2018	PHT77	5	4	1	11	Gang 1	129	NA	NA	NA	NA	NA	9	14.8			1.644444444
11/26/2018	PHT77	5	5	1	11	Gang 1	129	NA	NA	NA	NA	NA	9	13.8			1.533333333
11/26/2018	P148	1	1	2	1	Gang 1	88	NA	NA	NA	NA	NA	9	14.2			1.577777778
11/26/2018	P148	1	2	2	1	Gang 1	94	NA	NA	NA	NA	NA	9	14.8			1.644444444
11/26/2018	P148	1	3	2	1	Gang 1	84	NA	NA	NA	NA	NA	9	14.2			1.577777778
11/26/2018	PHT77	1	1	2	2	Gang 1	104	NA	NA	NA	NA	NA	8	12.2			1.525
11/26/2018	PHT77	1	2	2	2	Gang 1	106	NA	NA	NA	NA	NA	8	12.8			1.6
11/26/2018	PHT77	1	3	2	2	Gang 1	112	NA	NA	NA	NA	NA	8	13.8			1.725
11/26/2018	ZEA 399	2	1	2	3	Gang 1	82	NA	NA	NA	NA	NA	10	15.2			1.52
11/26/2018	ZEA 399	2	2	2	3	Gang 1	75	NA	NA	NA	NA	NA	9	14.2			1.577777778
11/26/2018	PHT77	2	1	2	4	Gang 1	101	NA	NA	NA	NA	NA	8	13.5			1.6875
11/26/2018	PHT77	2	2	2	4	Gang 1	108	NA	NA	NA	NA	NA	9	13.5			1.5
11/26/2018	PHT77	2	3	2	4	Gang 1	114	NA	NA	NA	NA	NA	8	13.5			1.6875
11/26/2018	N22	3	1	2	5	Gang 1	73	NA	NA	NA	NA	NA	9	13.5			1.5
11/26/2018	N22	3	2	2	5	Gang 1	79	NA	NA	NA	NA	NA	9	13.8			1.533333333
11/26/2018	N22	3	3	2	5	Gang 1	73	NA	NA	NA	NA	NA	8	12.5			1.5625
11/26/2018	ZEA 399	3	1	2	6	Gang 1	70	NA	NA	NA	NA	NA	9	13.2			1.466666667
11/26/2018	ZEA 399	3	2	2	6	Gang 1	78	NA	NA	NA	NA	NA	9	15.2			1.688888889
11/26/2018	ZEA 399	3	3	2	6	Gang 1	77	NA	NA	NA	NA	NA	9	14.2			1.577777778
11/26/2018	ZEA 132	4	1	2	7	Gang 1	66	NA	NA	NA	NA	NA	9	14.5			1.611111111
11/26/2018	ZEA 132	4	2	2	7	Gang 1	65	NA	NA	NA	NA	NA	9	14.5			1.611111111
11/26/2018	ZEA 132	4	3	2	7	Gang 1	58	NA	NA	NA	NA	NA	9	14.2			1.577777778
11/26/2018	S052	4	1	2	8	Gang 1	92	NA	NA	NA	NA	NA	9	16.2			1.8
11/26/2018	S052	4	2	2	8	Gang 1	89	NA	NA	NA	NA	NA	9	17.5			1.944444444
11/26/2018	B73	4	1	2	9	Gang 1	95	NA	NA	NA	NA	NA	9	14.8			1.644444444
11/26/2018	B73	4	2	2	9	Gang 1	97	NA	NA	NA	NA	NA	9	13.5			1.5
11/26/2018	ZEA 3660	5	1	2	10	Gang 1	82	NA	NA	NA	NA	NA	7	12.2			1.742857143
11/26/2018	ZEA 3660	5	2	2	10	Gang 1	81	NA	NA	NA	NA	NA	7	11.2			1.6
11/26/2018	ZEA 3660	5	3	2	10	Gang 1	84	NA	NA	NA	NA	NA	7	12.5			1.785714286
11/26/2018	ZEA 399	5	1	2	11	Gang 1	100	NA	NA	NA	NA	NA	9	14.5			1.611111111
11/26/2018	ZEA 399	5	2	2	11	Gang 1	73.5	NA	NA	NA	NA	NA	9	14.2			1.577777778
11/26/2018	P148	1	4	2	1	Gang 2	94	NA	NA	NA	NA	NA	9	16.5			1.833333333
11/26/2018	P148	1	5	2	1	Gang 2	80.5	NA	NA	NA	NA	NA	8	12.5			1.5625
11/26/2018	PHT77	1	4	2	2	Gang 2	103	NA	NA	NA	NA	NA	7	12.5			1.785714286
11/26/2018	PHT77	1	5	2	2	Gang 2	108	NA	NA	NA	NA	NA	8	13.5			1.6875
11/26/2018	ZEA 399	2	3	2	3	Gang 2	90.5	NA	NA	NA	NA	NA	9	15.2			1.688888889
11/26/2018	ZEA 399	2	4	2	3	Gang 2	94	NA	NA	NA	NA	NA	9	15.2			1.688888889
11/26/2018	ZEA 399	2	5	2	3	Gang 2	79	NA	NA	NA	NA	NA	10	14.2			1.42
11/26/2018	PHT77	2	4	2	4	Gang 2	98	NA	NA	NA	NA	NA	8	12.5			1.5625
11/26/2018	PHT77	2	5	2	4	Gang 2	107	NA	NA	NA	NA	NA	8	13.2			1.65
11/26/2018	N22	3	4	2	5	Gang 2	79	NA	NA	NA	NA	NA	8	12.8			1.6
11/26/2018	N22	3	5	2	5	Gang 2	79	NA	NA	NA	NA	NA	8	13.8			1.725
11/26/2018	ZEA 399	3	4	2	6	Gang 2	91	NA	NA	NA	NA	NA	10	17			1.7
11/26/2018	ZEA 399	3	5	2	6	Gang 2	76.5	NA	NA	NA	NA	NA	9	13.5			1.5
11/26/2018	ZEA 132	4	4	2	7	Gang 2	62	NA	NA	NA	NA	NA	8	14.2			1.775
11/26/2018	ZEA 132	4	5	2	7	Gang 2	64.5	NA	NA	NA	NA	NA	9	14.2			1.577777778
11/26/2018	S052	4	3	2	8	Gang 2	104	NA	NA	NA	NA	NA	9	17.5			1.944444444
11/26/2018	S052	4	4	2	8	Gang 2	101	NA	NA	NA	NA	NA	10	18.8			1.88
11/26/2018	S052	4	5	2	8	Gang 2	103	NA	NA	NA	NA	NA	9	16.8			1.866666667
11/26/2018	B73	4	3	2	9	Gang 2	89	NA	NA	NA	NA	NA	8	13.5			1.6875
11/26/2018	B73	4	4	2	9	Gang 2	105	NA	NA	NA	NA	NA	9	14.5			1.611111111
11/26/2018	B73	4	5	2	9	Gang 2	118.5	NA	NA	NA	NA	NA	9	14.5			1.611111111
11/26/2018	ZEA 3660	5	4	2	10	Gang 2	91	NA	NA	NA	NA	NA	7	13			1.857142857
11/26/2018	ZEA 3660	5	5	2	10	Gang 2	91	NA	NA	NA	NA	NA	7	12.2			1.742857143
11/26/2018	ZEA 399	5	3	2	11	Gang 2	89	NA	NA	NA	NA	NA	10	16.5			1.65
11/26/2018	ZEA 399	5	4	2	11	Gang 2	95	NA	NA	NA	NA	NA	9	14.5			1.611111111
11/26/2018	ZEA 399	5	5	2	11	Gang 2	92	NA	NA	NA	NA	NA	9	14.5			1.611111111
11/26/2018	N22	1	1	3	1	Gang 2	76	NA	NA	NA	NA	NA	8	12.5			1.5625
11/26/2018	N22	1	2	3	1	Gang 2	72	NA	NA	NA	NA	NA	8	12.5			1.5625
11/26/2018	N22	1	3	3	1	Gang 2	73	NA	NA	NA	NA	NA	8	12			1.5
11/26/2018	ZEA 332	1	1	3	2	Gang 2	82	NA	NA	NA	NA	Tassel	9	11.2			1.244444444
11/26/2018	ZEA 332	1	2	3	2	Gang 2	102	NA	NA	NA	NA	Tassel	9	10.5			1.166666667
11/26/2018	ZEA 332	1	3	3	2	Gang 2	113	NA	NA	NA	NA	Tassel	10	11.5			1.15
11/26/2018	S052	2	1	3	3	Gang 2	95	NA	NA	NA	NA	NA	9	17.5			1.944444444
11/26/2018	S052	2	2	3	3	Gang 2	96	NA	NA	NA	NA	NA	9	16.8			1.866666667
11/26/2018	B73	2	1	3	4	Gang 2	92	NA	NA	NA	NA	NA	9	14			1.555555556
11/26/2018	B73	2	2	3	4	Gang 2	105	NA	NA	NA	NA	NA	9	14.5			1.611111111
11/26/2018	B73	2	3	3	4	Gang 2	95	NA	NA	NA	NA	NA	9	14.2			1.577777778
11/26/2018	ZEA 851	3	1	3	5	Gang 2	110	NA	NA	NA	NA	NA	8	12.5			1.5625
11/26/2018	ZEA 851	3	2	3	5	Gang 2	127	NA	NA	NA	NA	NA	8	12.5			1.5625
11/26/2018	ZEA 332	3	1	3	6	Gang 2	73	NA	NA	NA	NA	Tassel	9	11.2			1.244444444
11/26/2018	ZEA 332	3	2	3	6	Gang 2	78	NA	NA	NA	NA	Tassel	9	11.5			1.277777778
11/26/2018	PHT77	3	1	3	7	Gang 2	103	NA	NA	NA	NA	NA	8	12.8			1.6
11/26/2018	PHT77	3	2	3	7	Gang 2	114	NA	NA	NA	NA	NA	9	14.8			1.644444444
11/26/2018	PHT77	4	1	3	8	Gang 2	121	NA	NA	NA	NA	NA	9	14.8			1.644444444
11/26/2018	PHT77	4	2	3	8	Gang 2	110	NA	NA	NA	NA	NA	8	14.2			1.775
11/26/2018	PHT77	4	3	3	8	Gang 2	105	NA	NA	NA	NA	NA	9	14.2			1.577777778
11/26/2018	ZEA 399	4	1	3	9	Gang 2	94	NA	NA	NA	NA	NA	10	16.5			1.65
11/26/2018	ZEA 399	4	2	3	9	Gang 2	76	NA	NA	NA	NA	NA	9	15.2			1.688888889
11/26/2018	ZEA 851	5	1	3	10	Gang 2	112	NA	NA	NA	NA	NA	8	12.5			1.5625
11/26/2018	ZEA 851	5	2	3	10	Gang 2	114	NA	NA	NA	NA	NA	7	11.5			1.642857143
11/26/2018	ZEA 132	5	1	3	11	Gang 2	60.5	NA	NA	NA	NA	NA	8	13.5			1.6875
11/26/2018	ZEA 132	5	2	3	11	Gang 2	58	NA	NA	NA	NA	NA	8	14.2			1.775
11/26/2018	N22	1	4	3	1	Gang 3	66.5	NA	NA	NA	NA	NA	8	11.5			1.4375
11/26/2018	N22	1	5	3	1	Gang 3	73	NA	NA	NA	NA	NA	8	11.5			1.4375
11/26/2018	ZEA 332	1	4	3	2	Gang 3	111	NA	NA	NA	NA	Tassel	9	9.5			1.055555556
11/26/2018	ZEA 332	1	5	3	2	Gang 3	99	NA	NA	NA	NA	Tassel	9	9.5			1.055555556
11/26/2018	S052	2	3	3	3	Gang 3	99.5	NA	NA	NA	NA	NA	8	13.5			1.6875
11/26/2018	S052	2	4	3	3	Gang 3	97	NA	NA	NA	NA	NA	9	14.8			1.644444444
11/26/2018	S052	2	5	3	3	Gang 3	115	NA	NA	NA	NA	NA	9	15.5			1.722222222
11/26/2018	B73	2	4	3	4	Gang 3	91	NA	NA	NA	NA	NA	8	12.5			1.5625
11/26/2018	B73	2	5	3	4	Gang 3	97	NA	NA	NA	NA	NA	8	12.8			1.6
11/26/2018	ZEA 851	3	3	3	5	Gang 3	131	NA	NA	NA	NA	NA	9	13.2			1.466666667
11/26/2018	ZEA 851	3	4	3	5	Gang 3	115	NA	NA	NA	NA	NA	7	11.2			1.6
11/26/2018	ZEA 851	3	5	3	5	Gang 3	112.5	NA	NA	NA	NA	NA	7	11.2			1.6
11/26/2018	ZEA 332	3	3	3	6	Gang 3	104	NA	NA	NA	NA	Tassel	9	9.5			1.055555556
11/26/2018	ZEA 332	3	4	3	6	Gang 3	82	NA	NA	NA	NA	Tassel	9	9.8			1.088888889
11/26/2018	ZEA 332	3	5	3	6	Gang 3	86.5	NA	NA	NA	NA	Tassel	9	9.5			1.055555556
11/26/2018	PHT77	3	3	3	7	Gang 3	107	NA	NA	NA	NA	NA	8	11.5			1.4375
11/26/2018	PHT77	3	4	3	7	Gang 3	123	NA	NA	NA	NA	NA	9	13.5			1.5
11/26/2018	PHT77	3	5	3	7	Gang 3	110	NA	NA	NA	NA	NA	9	12.5			1.388888889
11/26/2018	PHT77	4	4	3	8	Gang 3	117.5	NA	NA	NA	NA	NA	8	12.8			1.6
11/26/2018	PHT77	4	5	3	8	Gang 3	111	NA	NA	NA	NA	NA	8	12.5			1.5625
11/26/2018	ZEA 399	4	3	3	9	Gang 3	79	NA	NA	NA	NA	NA	9	12.2			1.355555556
11/26/2018	ZEA 399	4	4	3	9	Gang 3	94.5	NA	NA	NA	NA	NA	9	16.2			1.8
11/26/2018	ZEA 399	4	5	3	9	Gang 3	87.5	NA	NA	NA	NA	NA	10	14.2			1.42
11/26/2018	ZEA 851	5	3	3	10	Gang 3	110	NA	NA	NA	NA	NA	8	11.2			1.4
11/26/2018	ZEA 851	5	4	3	10	Gang 3	113	NA	NA	NA	NA	NA	7	11.2			1.6
11/26/2018	ZEA 851	5	5	3	10	Gang 3	107	NA	NA	NA	NA	NA	8	11.2			1.4
11/26/2018	ZEA 132	5	3	3	11	Gang 3	58	NA	NA	NA	NA	NA	8	12.2			1.525
11/26/2018	ZEA 132	5	4	3	11	Gang 3	56	NA	NA	NA	NA	NA	9	13.2			1.466666667
11/26/2018	ZEA 132	5	5	3	11	Gang 3	61.5	NA	NA	NA	NA	NA	8	12.5			1.5625
11/26/2018	S052	1	1	4	1	Gang 3	92	NA	NA	NA	NA	NA	9	14.2			1.577777778
11/26/2018	S052	1	2	4	1	Gang 3	91	NA	NA	NA	NA	NA	9	14.5			1.611111111
11/26/2018	B73	1	1	4	2	Gang 3	87	NA	NA	NA	NA	NA	8	12.2			1.525
11/26/2018	B73	1	2	4	2	Gang 3	87	NA	NA	NA	NA	NA	8	13			1.625
11/26/2018	B73	2	1	4	3	Gang 3	86	NA	NA	NA	NA	NA	8	12.5			1.5625
11/26/2018	B73	2	2	4	3	Gang 3	85.5	NA	NA	NA	NA	NA	8	13.2			1.65
11/26/2018	N22	2	1	4	4	Gang 3	70	NA	NA	NA	NA	NA	8	11.5			1.4375
11/26/2018	N22	2	2	4	4	Gang 3	73	NA	NA	NA	NA	NA	8	11.5			1.4375
11/26/2018	N22	2	3	4	4	Gang 3	76.5	NA	NA	NA	NA	NA	9	12.8			1.422222222
11/26/2018	P148	2	1	4	5	Gang 3	99	NA	NA	NA	NA	NA	9	13.5			1.5
11/26/2018	P148	2	2	4	5	Gang 3	99.5	NA	NA	NA	NA	NA	9	14.2			1.577777778
11/26/2018	P148	2	3	4	5	Gang 3	109	NA	NA	NA	NA	NA	9	13			1.444444444
11/26/2018	ZEA 3660	3	1	4	6	Gang 3	69	NA	NA	NA	NA	NA	7	10.5			1.5
11/26/2018	ZEA 3660	3	2	4	6	Gang 3	87	NA	NA	NA	NA	NA	7	10.2			1.457142857
11/26/2018	ZEA 3660	3	3	4	6	Gang 3	97	NA	NA	NA	NA	NA	7	10.5			1.5
11/26/2018	B73	3	1	4	7	Gang 3	88	NA	NA	NA	NA	NA	8	12.8			1.6
11/26/2018	B73	3	2	4	7	Gang 3	89	NA	NA	NA	NA	NA	8	12.8			1.6
11/26/2018	B73	3	3	4	7	Gang 3	103	NA	NA	NA	NA	NA	9	12.8			1.422222222
11/26/2018	ZEA 332	4	1	4	8	Gang 3	77	NA	NA	NA	NA	Tassel	9	9.5			1.055555556
11/26/2018	ZEA 332	4	2	4	8	Gang 3	135	NA	NA	NA	NA	Tassel	11	11			1
11/26/2018	N22	4	1	4	9	Gang 3	77	NA	NA	NA	NA	NA	8	11.2			1.4
11/26/2018	N22	4	2	4	9	Gang 3	69	NA	NA	NA	NA	NA	8	11.5			1.4375
11/26/2018	N22	4	3	4	9	Gang 3	74	NA	NA	NA	NA	NA	8	12.2			1.525
11/26/2018	P148	5	1	4	10	Gang 3	99.5	NA	NA	NA	NA	NA	9	13.5			1.5
11/26/2018	P148	5	2	4	10	Gang 3	101	NA	NA	NA	NA	NA	9	12.2			1.355555556
11/26/2018	B73	5	1	4	11	Gang 3	96	NA	NA	NA	NA	NA	8	12.5			1.5625
11/26/2018	B73	5	2	4	11	Gang 3	76	NA	NA	NA	NA	NA	8	12.2			1.525
11/26/2018	S052	1	3	4	1	Gang 4	105.5	NA	NA	NA	NA	NA	9	14.8			1.644444444
11/26/2018	S052	1	4	4	1	Gang 4	97	NA	NA	NA	NA	NA	9	13.5			1.5
11/26/2018	S052	1	5	4	1	Gang 4	94.5	NA	NA	NA	NA	NA	8	14.5			1.8125
11/26/2018	B73	1	3	4	2	Gang 4	67.5	NA	NA	NA	NA	NA	8	11.2			1.4
11/26/2018	B73	1	4	4	2	Gang 4	67	NA	NA	NA	NA	NA	8	11.5			1.4375
11/26/2018	B73	1	5	4	2	Gang 4	78	NA	NA	NA	NA	NA	8	9.5			1.1875
11/26/2018	B73	2	3	4	3	Gang 4	98	NA	NA	NA	NA	NA	8	12.5			1.5625
11/26/2018	B73	2	4	4	3	Gang 4	90	NA	NA	NA	NA	NA	9	12.5			1.388888889
11/26/2018	B73	2	5	4	3	Gang 4	93	NA	NA	NA	NA	NA	8	12.8			1.6
11/26/2018	N22	2	4	4	4	Gang 4	66	NA	NA	NA	NA	NA	8	12.2			1.525
11/26/2018	N22	2	5	4	4	Gang 4	64.5	NA	NA	NA	NA	NA	8	11.5			1.4375
11/26/2018	P148	2	4	4	5	Gang 4	113	NA	NA	NA	NA	NA	10	13.8			1.38
11/26/2018	P148	2	5	4	5	Gang 4	118.5	NA	NA	NA	NA	NA	10	14.8			1.48
11/26/2018	ZEA 3660	3	4	4	6	Gang 4	89	NA	NA	NA	NA	NA	7	10.2			1.457142857
11/26/2018	ZEA 3660	3	5	4	6	Gang 4	82.5	NA	NA	NA	NA	NA	7	10.2			1.457142857
11/26/2018	B73	3	4	4	7	Gang 4	98	NA	NA	NA	NA	NA	8	13.5			1.6875
11/26/2018	B73	3	5	4	7	Gang 4	91.5	NA	NA	NA	NA	NA	8	12.8			1.6
11/26/2018	ZEA 332	4	3	4	8	Gang 4	110.5	NA	NA	NA	NA	Tassel	11	11			1
11/26/2018	ZEA 332	4	4	4	8	Gang 4	75.5	NA	NA	NA	NA	Tassel	9	11.5			1.277777778
11/26/2018	ZEA 332	4	5	4	8	Gang 4	76	NA	NA	NA	NA	Tassel	10	10.5			1.05
11/26/2018	N22	4	4	4	9	Gang 4	71	NA	NA	NA	NA	NA	8	10.8			1.35
11/26/2018	N22	4	5	4	9	Gang 4	70	NA	NA	NA	NA	NA	8	12.2			1.525
11/26/2018	P148	5	3	4	10	Gang 4	108.5	NA	NA	NA	NA	NA	9	14.5			1.611111111
11/26/2018	P148	5	4	4	10	Gang 4	107.5	NA	NA	NA	NA	NA	10	14.8			1.48
11/26/2018	P148	5	5	4	10	Gang 4	100	NA	NA	NA	NA	NA	10	13.8			1.38
11/26/2018	B73	5	3	4	11	Gang 4	81	NA	NA	NA	NA	NA	8	12.5			1.5625
11/26/2018	B73	5	4	4	11	Gang 4	85.5	NA	NA	NA	NA	NA	8	12.5			1.5625
11/26/2018	B73	5	5	4	11	Gang 4	97	NA	NA	NA	NA	NA	8	12.5			1.5625
11/26/2018	ZEA 3660	1	1	5	1	Gang 4	106	NA	NA	NA	NA	NA	7	10.5			1.5
11/26/2018	ZEA 3660	1	2	5	1	Gang 4	94.5	NA	NA	NA	NA	NA	7	10.5			1.5
11/26/2018	ZEA 851	1	1	5	2	Gang 4	120	NA	NA	NA	NA	NA	8	11.8			1.475
11/26/2018	ZEA 851	1	2	5	2	Gang 4	130.5	NA	NA	NA	NA	NA	7	11.2			1.6
11/26/2018	ZEA 324	1	1	5	3	Gang 4	44	NA	NA	NA	NA	NA	9	12.2			1.355555556
11/26/2018	ZEA 324	1	2	5	3	Gang 4	43	NA	NA	NA	NA	NA	9	12.2			1.355555556
11/26/2018	ZEA 324	1	3	5	3	Gang 4	45	NA	NA	NA	NA	NA	8	11.2			1.4
11/26/2018	ZEA 132	2	1	5	4	Gang 4	57	NA	NA	NA	NA	NA	9	12.5			1.388888889
11/26/2018	ZEA 132	2	2	5	4	Gang 4	54	NA	NA	NA	NA	NA	8	12.2			1.525
11/26/2018	ZEA 332	2	1	5	5	Gang 4	86	NA	NA	NA	NA	Tassel	9	9.5			1.055555556
11/26/2018	ZEA 332	2	2	5	5	Gang 4	102	NA	NA	NA	NA	Tassel	9	11.8			1.311111111
11/26/2018	ZEA 332	2	3	5	5	Gang 4	99	NA	NA	NA	NA	Tassel	11	11.5			1.045454545
11/26/2018	P148	3	1	5	6	Gang 4	93	NA	NA	NA	NA	NA	9	13.5			1.5
11/26/2018	P148	3	2	5	6	Gang 4	97.5	NA	NA	NA	NA	NA	10	14.8			1.48
11/26/2018	B73	3	1	5	7	Gang 4	105	NA	NA	NA	NA	NA	8	13.5			1.6875
11/26/2018	B73	3	2	5	7	Gang 4	93.5	NA	NA	NA	NA	NA	8	12.8			1.6
11/26/2018	B73	3	3	5	7	Gang 4	95	NA	NA	NA	NA	NA	9	13.2			1.466666667
11/26/2018	ZEA 851	4	1	5	8	Gang 4	120	NA	NA	NA	NA	NA	8	12.5			1.5625
11/26/2018	ZEA 851	4	2	5	8	Gang 4	102	NA	NA	NA	NA	NA	8	11.8			1.475
11/26/2018	P148	4	1	5	9	Gang 4	104.5	NA	NA	NA	NA	NA	9	14.5			1.611111111
11/26/2018	P148	4	2	5	9	Gang 4	103	NA	NA	NA	NA	NA	9	13.5			1.5
11/26/2018	N22	5	1	5	10	Gang 4	80.5	NA	NA	NA	NA	NA	8	11.5			1.4375
11/26/2018	N22	5	2	5	10	Gang 4	85.5	NA	NA	NA	NA	NA	8	11.2			1.4
11/26/2018	S052	5	1	5	11	Gang 4	113	NA	NA	NA	NA	NA	10	16.2			1.62
11/26/2018	S052	5	2	5	11	Gang 4	104	NA	NA	NA	NA	NA	9	15.5			1.722222222
11/26/2018	ZEA 3660	1	3	5	1	Gang 4 außen	109	NA	NA	NA	NA	NA	6	10.5			1.75
11/26/2018	ZEA 3660	1	4	5	1	Gang 4 außen	94	NA	NA	NA	NA	NA	6	10.2			1.7
11/26/2018	ZEA 3660	1	5	5	1	Gang 4 außen	96	NA	NA	NA	NA	NA	6	10.2			1.7
11/26/2018	ZEA 851	1	3	5	2	Gang 4 außen	112	NA	NA	NA	NA	NA	8	11.2			1.4
11/26/2018	ZEA 851	1	4	5	2	Gang 4 außen	94	NA	NA	NA	NA	NA	7	10.5			1.5
11/26/2018	ZEA 851	1	5	5	2	Gang 4 außen	105	NA	NA	NA	NA	NA	7	12			1.714285714
11/26/2018	ZEA 324	1	4	5	3	Gang 4 außen	39	NA	NA	NA	NA	NA	9	13.2			1.466666667
11/26/2018	ZEA 324	1	5	5	3	Gang 4 außen	39	NA	NA	NA	NA	NA	8	11.2			1.4
11/26/2018	ZEA 132	2	3	5	4	Gang 4 außen	61	NA	NA	NA	NA	NA	8	13.2			1.65
11/26/2018	ZEA 132	2	4	5	4	Gang 4 außen	63	NA	NA	NA	NA	NA	9	13.5			1.5
11/26/2018	ZEA 132	2	5	5	4	Gang 4 außen	64	NA	NA	NA	NA	NA	9	13.5			1.5
11/26/2018	ZEA 332	2	4	5	5	Gang 4 außen	131.5	NA	NA	NA	NA	Tassel	11	11			1
11/26/2018	ZEA 332	2	5	5	5	Gang 4 außen	121	NA	NA	NA	NA	Tassel	11	11			1
11/26/2018	P148	3	3	5	6	Gang 4 außen	102	NA	NA	NA	NA	NA	9	14.2			1.577777778
11/26/2018	P148	3	4	5	6	Gang 4 außen	120	NA	NA	NA	NA	NA	9	14.8			1.644444444
11/26/2018	P148	3	5	5	6	Gang 4 außen	126	NA	NA	NA	NA	NA	9	14.2			1.577777778
11/26/2018	B73	3	4	5	7	Gang 4 außen	117	NA	NA	NA	NA	NA	9	14.2			1.577777778
11/26/2018	B73	3	5	5	7	Gang 4 außen	100	NA	NA	NA	NA	NA	9	13.5			1.5
11/26/2018	ZEA 851	4	3	5	8	Gang 4 außen	141	NA	NA	NA	NA	NA	8	12.8			1.6
11/26/2018	ZEA 851	4	4	5	8	Gang 4 außen	123	NA	NA	NA	NA	NA	8	12.5			1.5625
11/26/2018	ZEA 851	4	5	5	8	Gang 4 außen	128	NA	NA	NA	NA	NA	7	12.5			1.785714286
11/26/2018	P148	4	3	5	9	Gang 4 außen	105	NA	NA	NA	NA	NA	9	14.2			1.577777778
11/26/2018	P148	4	4	5	9	Gang 4 außen	117	NA	NA	NA	NA	NA	9	15			1.666666667
11/26/2018	P148	4	5	5	9	Gang 4 außen	103	NA	NA	NA	NA	NA	9	14.5			1.611111111
11/26/2018	N22	5	3	5	10	Gang 4 außen	76	NA	NA	NA	NA	NA	8	13.2			1.65
11/26/2018	N22	5	4	5	10	Gang 4 außen	75	NA	NA	NA	NA	NA	7	11.2			1.6
11/26/2018	N22	5	5	5	10	Gang 4 außen	80	NA	NA	NA	NA	NA	8	12.5			1.5625
11/26/2018	S052	5	3	5	11	Gang 4 außen	102	NA	NA	NA	NA	NA	8	14.8			1.85
11/26/2018	S052	5	4	5	11	Gang 4 außen	119	NA	NA	NA	NA	NA	9	16.8			1.866666667
11/26/2018	S052	5	5	5	11	Gang 4 außen	112	NA	NA	NA	NA	NA	9	17.5			1.944444444
11/29/2018	ZEA 132	1	1	1	1	Gang 1 außen	69.5	NA	NA	NA	NA	NA	8	14.2			1.775
11/29/2018	ZEA 132	1	2	1	1	Gang 1 außen	74	NA	NA	NA	NA	NA	8	14.2			1.775
11/29/2018	ZEA 399	1	1	1	2	Gang 1 außen	98	NA	NA	NA	NA	NA	10	15.5			1.55
11/29/2018	ZEA 399	1	2	1	2	Gang 1 außen	97	NA	NA	NA	NA	NA	10	14.8			1.48
11/29/2018	ZEA 851	2	1	1	3	Gang 1 außen	124	NA	NA	NA	NA	NA	8	13.5			1.6875
11/29/2018	ZEA 851	2	2	1	3	Gang 1 außen	122	NA	NA	NA	NA	NA	8	13.2			1.65
11/29/2018	ZEA 3660	2	1	1	4	Gang 1 außen	115	NA	NA	NA	NA	NA	7	12.5			1.785714286
11/29/2018	ZEA 3660	2	2	1	4	Gang 1 außen	113	NA	NA	NA	NA	NA	7	13.2			1.885714286
11/29/2018	ZEA 3660	2	3	1	4	Gang 1 außen	116.5	NA	NA	NA	NA	NA	7	12.2			1.742857143
11/29/2018	ZEA 132	3	1	1	5	Gang 1 außen	75	NA	NA	NA	NA	NA	8	14.2			1.775
11/29/2018	ZEA 132	3	2	1	5	Gang 1 außen	72	NA	NA	NA	NA	NA	9	15			1.666666667
11/29/2018	S052	3	1	1	6	Gang 1 außen	136	NA	NA	NA	NA	NA	10	19			1.9
11/29/2018	S052	3	2	1	6	Gang 1 außen	168	NA	NA	NA	NA	NA	11	19.2			1.745454545
11/29/2018	S052	3	3	1	6	Gang 1 außen	140	NA	NA	NA	NA	NA	10	18.2			1.82
11/29/2018	ZEA 3660	4	1	1	7	Gang 1 außen	121	NA	NA	NA	NA	NA	8	14			1.75
11/29/2018	ZEA 3660	4	2	1	7	Gang 1 außen	119	NA	NA	NA	NA	NA	8	14			1.75
11/29/2018	ZEA 3660	4	3	1	7	Gang 1 außen	110	NA	NA	NA	NA	NA	8	13.5			1.6875
11/29/2018	ZEA 324	4	1	1	8	Gang 1 außen	48	NA	NA	NA	NA	NA	9	13.2			1.466666667
11/29/2018	ZEA 324	4	2	1	8	Gang 1 außen	43	NA	NA	NA	NA	NA	9	13			1.444444444
11/29/2018	ZEA 324	5	1	1	9	Gang 1 außen	57	NA	NA	NA	NA	NA	9	14			1.555555556
11/29/2018	ZEA 324	5	2	1	9	Gang 1 außen	51	NA	NA	NA	NA	NA	9	14.2			1.577777778
11/29/2018	ZEA 324	5	3	1	9	Gang 1 außen	50	NA	NA	NA	NA	NA	10	14.2			1.42
11/29/2018	ZEA 332	5	1	1	10	Gang 1 außen	134	NA	NA	NA	NA	Tassel	10	10			1
11/29/2018	ZEA 332	5	2	1	10	Gang 1 außen	100	NA	NA	NA	NA	Tassel	10	10			1
11/29/2018	PHT77	5	1	1	11	Gang 1 außen	161	NA	NA	NA	NA	NA	10	14.8			1.48
11/29/2018	PHT77	5	2	1	11	Gang 1 außen	157	NA	NA	NA	NA	NA	10	15.2			1.52
11/29/2018	ZEA 132	1	3	1	1	Gang 1	72	NA	NA	NA	NA	NA	9	14.8			1.644444444
11/29/2018	ZEA 132	1	4	1	1	Gang 1	65	NA	NA	NA	NA	NA	8	14.8			1.85
11/29/2018	ZEA 132	1	5	1	1	Gang 1	66	NA	NA	NA	NA	NA	9	15			1.666666667
11/29/2018	ZEA 399	1	3	1	2	Gang 1	95	NA	NA	NA	NA	NA	9	14.5			1.611111111
11/29/2018	ZEA 399	1	4	1	2	Gang 1	86	NA	NA	NA	NA	NA	10	17			1.7
11/29/2018	ZEA 399	1	5	1	2	Gang 1	84	NA	NA	NA	NA	NA	9	15			1.666666667
11/29/2018	ZEA 851	2	3	1	3	Gang 1	110	NA	NA	NA	NA	NA	8	14.5			1.8125
11/29/2018	ZEA 851	2	4	1	3	Gang 1	109	NA	NA	NA	NA	NA	9	14			1.555555556
11/29/2018	ZEA 851	2	5	1	3	Gang 1	112	NA	NA	NA	NA	NA	8	13.2			1.65
11/29/2018	ZEA 3660	2	4	1	4	Gang 1	104	NA	NA	NA	NA	NA	8	13.8			1.725
11/29/2018	ZEA 3660	2	5	1	4	Gang 1	114	NA	NA	NA	NA	NA	7	12.8			1.828571429
11/29/2018	ZEA 132	3	3	1	5	Gang 1	61	NA	NA	NA	NA	NA	8	13.8			1.725
11/29/2018	ZEA 132	3	4	1	5	Gang 1	59	NA	NA	NA	NA	NA	9	14.5			1.611111111
11/29/2018	ZEA 132	3	5	1	5	Gang 1	68	NA	NA	NA	NA	NA	9	14.5			1.611111111
11/29/2018	S052	3	4	1	6	Gang 1	118	NA	NA	NA	NA	NA	8	15.8			1.975
11/29/2018	S052	3	5	1	6	Gang 1	115	NA	NA	NA	NA	NA	9	17.8			1.977777778
11/29/2018	ZEA 3660	4	4	1	7	Gang 1	107	NA	NA	NA	NA	NA	10	15.5			1.55
11/29/2018	ZEA 3660	4	5	1	7	Gang 1	104	NA	NA	NA	NA	NA	8	13			1.625
11/29/2018	ZEA 324	4	3	1	8	Gang 1	49	NA	NA	NA	NA	NA	9	13.2			1.466666667
11/29/2018	ZEA 324	4	4	1	8	Gang 1	45	NA	NA	NA	NA	NA	9	13.5			1.5
11/29/2018	ZEA 324	4	5	1	8	Gang 1	45	NA	NA	NA	NA	NA	9	13.5			1.5
11/29/2018	ZEA 324	5	4	1	9	Gang 1	44	NA	NA	NA	NA	NA	8	12.2			1.525
11/29/2018	ZEA 324	5	5	1	9	Gang 1	47	NA	NA	NA	NA	NA	9	13.5			1.5
11/29/2018	ZEA 332	5	3	1	10	Gang 1	125	NA	NA	NA	NA	Tassel	10	10			1
11/29/2018	ZEA 332	5	4	1	10	Gang 1	146.5	NA	NA	NA	NA	Tassel	10	10			1
11/29/2018	ZEA 332	5	5	1	10	Gang 1	128	NA	NA	NA	NA	Tassel	10	10			1
11/29/2018	PHT77	5	3	1	11	Gang 1	105	NA	NA	NA	NA	NA	9	14.8			1.644444444
11/29/2018	PHT77	5	4	1	11	Gang 1	123	NA	NA	NA	NA	NA	10	15.5			1.55
11/29/2018	PHT77	5	5	1	11	Gang 1	161	NA	NA	NA	NA	NA	9	15.8			1.755555556
11/29/2018	P148	1	1	2	1	Gang 1	101	NA	NA	NA	NA	NA	10	15.5			1.55
11/29/2018	P148	1	2	2	1	Gang 1	114	NA	NA	NA	NA	NA	10	15.5			1.55
11/29/2018	P148	1	3	2	1	Gang 1	101	NA	NA	NA	NA	NA	10	15.5			1.55
11/29/2018	PHT77	1	1	2	2	Gang 1	103	NA	NA	NA	NA	NA	8	13.2			1.65
11/29/2018	PHT77	1	2	2	2	Gang 1	132	NA	NA	NA	NA	NA	9	14.5			1.611111111
11/29/2018	PHT77	1	3	2	2	Gang 1	134	NA	NA	NA	NA	NA	9	14.5			1.611111111
11/29/2018	ZEA 399	2	1	2	3	Gang 1	86	NA	NA	NA	NA	NA	10	16.2			1.62
11/29/2018	ZEA 399	2	2	2	3	Gang 1	77	NA	NA	NA	NA	NA	10	15.2			1.52
11/29/2018	PHT77	2	1	2	4	Gang 1	121	NA	NA	NA	NA	NA	9	14.8			1.644444444
11/29/2018	PHT77	2	2	2	4	Gang 1	121	NA	NA	NA	NA	NA	10	14.5			1.45
11/29/2018	PHT77	2	3	2	4	Gang 1	120	NA	NA	NA	NA	NA	9	14.5			1.611111111
11/29/2018	N22	3	1	2	5	Gang 1	88	NA	NA	NA	NA	NA	9	14.8			1.644444444
11/29/2018	N22	3	2	2	5	Gang 1	88	NA	NA	NA	NA	NA	9	15.2			1.688888889
11/29/2018	N22	3	3	2	5	Gang 1	83	NA	NA	NA	NA	NA	9	13.8			1.533333333
11/29/2018	ZEA 399	3	1	2	6	Gang 1	71	NA	NA	NA	NA	NA	9	14.2			1.577777778
11/29/2018	ZEA 399	3	2	2	6	Gang 1	83	NA	NA	NA	NA	NA	10	16.5			1.65
11/29/2018	ZEA 399	3	3	2	6	Gang 1	88	NA	NA	NA	NA	NA	10	15.2			1.52
11/29/2018	ZEA 132	4	1	2	7	Gang 1	73	NA	NA	NA	NA	NA	10	15.2			1.52
11/29/2018	ZEA 132	4	2	2	7	Gang 1	78	NA	NA	NA	NA	NA	9	14.5			1.611111111
[truncated: 4,876 more rows]
