# Supplementary material for: Natural plant growth and development achieved in the IPK PhenoSphere by dynamic environment simulation
Source: Nat Commun. 2023 Sep 18;14:5783. doi: 10.1038/s41467-023-41332-4 (PMC10507097; doi:10.1038/s41467-023-41332-4)
Supplement: Supplementary file 5 — Supplementary Code 1 [file 41467_2023_41332_MOESM5_ESM.zip › Supplementary_Code_1/nonlinearmodels/raw/raw2/Boniturliste_GWH_combined.csv]

Date	Row	Genotype	Replicate	Column	Plant_Height	Silkingtime	V_Stage	Growth.Stage	V_Stage_Ear	Ear_Height	G_V
10/15/2018	1	B73	1	1	0	0	0	0	0	0	0
10/15/2018	2	S052	1	1	0	0	0	0	0	0	0
10/15/2018	3	ZEA 332	1	1	0	0	0	0	0	0	0
10/15/2018	4	PHT77	1	1	0	0	0	0	0	0	0
10/15/2018	5	ZEA 324	1	1	0	0	0	0	0	0	0
10/15/2018	6	N22	1	1	0	0	0	0	0	0	0
10/15/2018	7	P148	1	1	0	0	0	0	0	0	0
10/15/2018	8	ZEA 132	1	1	0	0	0	0	0	0	0
10/15/2018	9	ZEA 399	1	1	0	0	0	0	0	0	0
10/15/2018	10	ZEA 851	1	1	0	0	0	0	0	0	0
10/15/2018	11	ZEA 3660	1	1	0	0	0	0	0	0	0
10/15/2018	1	ZEA 399	2	2	0	0	0	0	0	0	0
10/15/2018	2	P148	2	2	0	0	0	0	0	0	0
10/15/2018	3	ZEA 851	2	2	0	0	0	0	0	0	0
10/15/2018	4	ZEA 132	2	2	0	0	0	0	0	0	0
10/15/2018	5	ZEA 324	2	2	0	0	0	0	0	0	0
10/15/2018	6	PHT77	2	2	0	0	0	0	0	0	0
10/15/2018	7	ZEA 3660	2	2	0	0	0	0	0	0	0
10/15/2018	8	B73	2	2	0	0	0	0	0	0	0
10/15/2018	9	ZEA 332	2	2	0	0	0	0	0	0	0
10/15/2018	10	N22	2	2	0	0	0	0	0	0	0
10/15/2018	11	S052	2	2	0	0	0	0	0	0	0
10/15/2018	1	ZEA 324	3	3	0	0	0	0	0	0	0
10/15/2018	2	ZEA 3660	3	3	0	0	0	0	0	0	0
10/15/2018	3	ZEA 399	3	3	0	0	0	0	0	0	0
10/15/2018	4	ZEA 132	3	3	0	0	0	0	0	0	0
10/15/2018	5	S052	3	3	0	0	0	0	0	0	0
10/15/2018	6	ZEA 851	3	3	0	0	0	0	0	0	0
10/15/2018	7	N22	3	3	0	0	0	0	0	0	0
10/15/2018	8	PHT77	3	3	0	0	0	0	0	0	0
10/15/2018	9	ZEA 332	3	3	0	0	0	0	0	0	0
10/15/2018	10	B73	3	3	0	0	0	0	0	0	0
10/15/2018	11	P148	3	3	0	0	0	0	0	0	0
10/15/2018	1	S052	4	4	0	0	0	0	0	0	0
10/15/2018	2	ZEA 332	4	4	0	0	0	0	0	0	0
10/15/2018	3	ZEA 851	4	4	0	0	0	0	0	0	0
10/15/2018	4	ZEA 3660	4	4	0	0	0	0	0	0	0
10/15/2018	5	N22	4	4	0	0	0	0	0	0	0
10/15/2018	6	ZEA 132	4	4	0	0	0	0	0	0	0
10/15/2018	7	P148	4	4	0	0	0	0	0	0	0
10/15/2018	8	B73	4	4	0	0	0	0	0	0	0
10/15/2018	9	PHT77	4	4	0	0	0	0	0	0	0
10/15/2018	10	ZEA 324	4	4	0	0	0	0	0	0	0
10/15/2018	11	ZEA 399	4	4	0	0	0	0	0	0	0
10/15/2018	1	ZEA 851	5	5	0	0	0	0	0	0	0
10/15/2018	2	ZEA 324	5	5	0	0	0	0	0	0	0
10/15/2018	3	ZEA 399	5	5	0	0	0	0	0	0	0
10/15/2018	4	ZEA 3660	5	5	0	0	0	0	0	0	0
10/15/2018	5	B73	5	5	0	0	0	0	0	0	0
10/15/2018	6	PHT77	5	5	0	0	0	0	0	0	0
10/15/2018	7	ZEA 132	5	5	0	0	0	0	0	0	0
10/15/2018	8	N22	5	5	0	0	0	0	0	0	0
10/15/2018	9	S052	5	5	0	0	0	0	0	0	0
10/15/2018	10	ZEA 332	5	5	0	0	0	0	0	0	0
10/15/2018	11	P148	5	5	0	0	0	0	0	0	0
10/15/2018	1	ZEA 324	6	6	0	0	0	0	0	0	0
10/15/2018	2	ZEA 132	6	6	0	0	0	0	0	0	0
10/15/2018	3	S052	6	6	0	0	0	0	0	0	0
10/15/2018	4	ZEA 851	6	6	0	0	0	0	0	0	0
10/15/2018	5	PHT77	6	6	0	0	0	0	0	0	0
10/15/2018	6	B73	6	6	0	0	0	0	0	0	0
10/15/2018	7	ZEA 332	6	6	0	0	0	0	0	0	0
10/15/2018	8	P148	6	6	0	0	0	0	0	0	0
10/15/2018	9	ZEA 3660	6	6	0	0	0	0	0	0	0
10/15/2018	10	ZEA 399	6	6	0	0	0	0	0	0	0
10/15/2018	11	N22	6	6	0	0	0	0	0	0	0
10/15/2018	1	N22	7	7	0	0	0	0	0	0	0
10/15/2018	2	ZEA 851	7	7	0	0	0	0	0	0	0
10/15/2018	3	B73	7	7	0	0	0	0	0	0	0
10/15/2018	4	ZEA 132	7	7	0	0	0	0	0	0	0
10/15/2018	5	ZEA 332	7	7	0	0	0	0	0	0	0
10/15/2018	6	P148	7	7	0	0	0	0	0	0	0
10/15/2018	7	PHT77	7	7	0	0	0	0	0	0	0
10/15/2018	8	ZEA 399	7	7	0	0	0	0	0	0	0
10/15/2018	9	ZEA 3660	7	7	0	0	0	0	0	0	0
10/15/2018	10	ZEA 324	7	7	0	0	0	0	0	0	0
10/15/2018	11	S052	7	7	0	0	0	0	0	0	0
10/15/2018	1	PHT77	8	8	0	0	0	0	0	0	0
10/15/2018	2	S052	8	8	0	0	0	0	0	0	0
10/15/2018	3	ZEA 3660	8	8	0	0	0	0	0	0	0
10/15/2018	4	ZEA 132	8	8	0	0	0	0	0	0	0
10/15/2018	5	ZEA 851	8	8	0	0	0	0	0	0	0
10/15/2018	6	B73	8	8	0	0	0	0	0	0	0
10/15/2018	7	ZEA 332	8	8	0	0	0	0	0	0	0
10/15/2018	8	ZEA 324	8	8	0	0	0	0	0	0	0
10/15/2018	9	ZEA 399	8	8	0	0	0	0	0	0	0
10/15/2018	10	N22	8	8	0	0	0	0	0	0	0
10/15/2018	11	P148	8	8	0	0	0	0	0	0	0
10/15/2018	1	S052	9	9	0	0	0	0	0	0	0
10/15/2018	2	ZEA 132	9	9	0	0	0	0	0	0	0
10/15/2018	3	N22	9	9	0	0	0	0	0	0	0
10/15/2018	4	B73	9	9	0	0	0	0	0	0	0
10/15/2018	5	ZEA 332	9	9	0	0	0	0	0	0	0
10/15/2018	6	P148	9	9	0	0	0	0	0	0	0
10/15/2018	7	ZEA 324	9	9	0	0	0	0	0	0	0
10/15/2018	8	PHT77	9	9	0	0	0	0	0	0	0
10/15/2018	9	ZEA 399	9	9	0	0	0	0	0	0	0
10/15/2018	10	ZEA 851	9	9	0	0	0	0	0	0	0
10/15/2018	11	ZEA 3660	9	9	0	0	0	0	0	0	0
10/15/2018	1	P148	10	10	0	0	0	0	0	0	0
10/15/2018	2	ZEA 332	10	10	0	0	0	0	0	0	0
10/15/2018	3	ZEA 132	10	10	0	0	0	0	0	0	0
10/15/2018	4	ZEA 399	10	10	0	0	0	0	0	0	0
10/15/2018	5	ZEA 324	10	10	0	0	0	0	0	0	0
10/15/2018	6	B73	10	10	0	0	0	0	0	0	0
10/15/2018	7	S052	10	10	0	0	0	0	0	0	0
10/15/2018	8	ZEA 3660	10	10	0	0	0	0	0	0	0
10/15/2018	9	ZEA 851	10	10	0	0	0	0	0	0	0
10/15/2018	10	PHT77	10	10	0	0	0	0	0	0	0
10/15/2018	11	N22	10	10	0	0	0	0	0	0	0
11/1/2018	1	B73	1	1	39.5	NA	4	6.2			1.55
11/1/2018	2	S052	1	1	45.5	NA	5	7.2			1.44
11/1/2018	3	ZEA 332	1	1	58	NA	4	6.5			1.625
11/1/2018	4	PHT77	1	1	49	NA	4	6.5			1.625
11/1/2018	5	ZEA 324	1	1	17	NA	4	5.8			1.45
11/1/2018	6	N22	1	1	38.5	NA	4	7			1.75
11/1/2018	7	P148	1	1	43.5	NA	4	7.2			1.8
11/1/2018	8	ZEA 132	1	1	22.5	NA	3	6.2			2.066666667
11/1/2018	9	ZEA 399	1	1	46	NA	4	7			1.75
11/1/2018	10	ZEA 851	1	1	48	NA	4	6.2			1.55
11/1/2018	11	ZEA 3660	1	1	47	NA	3	5.2			1.733333333
11/1/2018	1	ZEA 399	2	2	52	NA	4	7.5			1.875
11/1/2018	2	P148	2	2	48	NA	4	7.5			1.875
11/1/2018	3	ZEA 851	2	2	45	NA	4	6.5			1.625
11/1/2018	4	ZEA 132	2	2	32	NA	4	7			1.75
11/1/2018	5	ZEA 324	2	2	10	NA	3	5.5			1.833333333
11/1/2018	6	PHT77	2	2	60	NA	4	6.2			1.55
11/1/2018	7	ZEA 3660	2	2	43	NA	3	6.2			2.066666667
11/1/2018	8	B73	2	2	42	NA	4	6.2			1.55
11/1/2018	9	ZEA 332	2	2	55	NA	4	7			1.75
11/1/2018	10	N22	2	2	31	NA	3	6.2			2.066666667
11/1/2018	11	S052	2	2	31	NA	4	5.8			1.45
11/1/2018	1	ZEA 324	3	3	9	NA	3	4.5			1.5
11/1/2018	2	ZEA 3660	3	3	49	NA	3	6.2			2.066666667
11/1/2018	3	ZEA 399	3	3	41	NA	4	7.2			1.8
11/1/2018	4	ZEA 132	3	3	36.5	NA	4	7.2			1.8
11/1/2018	5	S052	3	3	46	NA	4	7.2			1.8
11/1/2018	6	ZEA 851	3	3	49	NA	4	6.5			1.625
11/1/2018	7	N22	3	3	32	NA	4	6.5			1.625
11/1/2018	8	PHT77	3	3	49	NA	4	7			1.75
11/1/2018	9	ZEA 332	3	3	61	NA	4	6.2			1.55
11/1/2018	10	B73	3	3	39	NA	4	6.5			1.625
11/1/2018	11	P148	3	3	38	NA	4	6.5			1.625
11/1/2018	1	S052	4	4	53	NA	5	8			1.6
11/1/2018	2	ZEA 332	4	4	59	NA	4	7.2			1.8
11/1/2018	3	ZEA 851	4	4	48	NA	4	7.2			1.8
11/1/2018	4	ZEA 3660	4	4	49	NA	3	5.5			1.833333333
11/1/2018	5	N22	4	4	38	NA	4	6.2			1.55
11/1/2018	6	ZEA 132	4	4	29	NA	4	7.2			1.8
11/1/2018	7	P148	4	4	33.5	NA	4	6.2			1.55
11/1/2018	8	B73	4	4	43	NA	4	7.2			1.8
11/1/2018	9	PHT77	4	4	60	NA	4	6.5			1.625
11/1/2018	10	ZEA 324	4	4	11	NA	3	5.5			1.833333333
11/1/2018	11	ZEA 399	4	4	43	NA	4	6.2			1.55
11/1/2018	1	ZEA 851	5	5	40	NA	4	6.2			1.55
11/1/2018	2	ZEA 324	5	5	15	NA	3	5.5			1.833333333
11/1/2018	3	ZEA 399	5	5	47	NA	5	7.5			1.5
11/1/2018	4	ZEA 3660	5	5	48	NA	3	6.2			2.066666667
11/1/2018	5	B73	5	5	40.5	NA	4	6.5			1.625
11/1/2018	6	PHT77	5	5	56	NA	4	7			1.75
11/1/2018	7	ZEA 132	5	5	31	NA	4	6.5			1.625
11/1/2018	8	N22	5	5	33	NA	4	6.2			1.55
11/1/2018	9	S052	5	5	46.5	NA	4	6.5			1.625
11/1/2018	10	ZEA 332	5	5	54	NA	4	6.2			1.55
11/1/2018	11	P148	5	5	42	NA	4	6.5			1.625
11/1/2018	1	ZEA 324	6	6	14	NA	3	4.5			1.5
11/1/2018	2	ZEA 132	6	6	32	NA	4	7.2			1.8
11/1/2018	3	S052	6	6	47	NA	4	7.2			1.8
11/1/2018	4	ZEA 851	6	6	50	NA	4	7.2			1.8
11/1/2018	5	PHT77	6	6	52	NA	4	6.5			1.625
11/1/2018	6	B73	6	6	44	NA	4	7.2			1.8
11/1/2018	7	ZEA 332	6	6	52	NA	4	6.5			1.625
11/1/2018	8	P148	6	6	52	NA	5	8			1.6
11/1/2018	9	ZEA 3660	6	6	49	NA	4	6.2			1.55
11/1/2018	10	ZEA 399	6	6	58	NA	5	7.2			1.44
11/1/2018	11	N22	6	6	37.5	NA	3	6			2
11/1/2018	1	N22	7	7	37	NA	4	6.5			1.625
11/1/2018	2	ZEA 851	7	7	46	NA	4	7			1.75
11/1/2018	3	B73	7	7	42	NA	4	7.2			1.8
11/1/2018	4	ZEA 132	7	7	34	NA	5	7.2			1.44
11/1/2018	5	ZEA 332	7	7	60	NA	4	7.2			1.8
11/1/2018	6	P148	7	7	52	NA	5	8.2			1.64
11/1/2018	7	PHT77	7	7	59	NA	4	6.5			1.625
11/1/2018	8	ZEA 399	7	7	49	NA	5	8			1.6
11/1/2018	9	ZEA 3660	7	7	52	NA	4	6.2			1.55
11/1/2018	10	ZEA 324	7	7	12	NA	3	5.2			1.733333333
11/1/2018	11	S052	7	7	42	NA	4	7.2			1.8
11/1/2018	1	PHT77	8	8	59	NA	4	7			1.75
11/1/2018	2	S052	8	8	58	NA	5	8			1.6
11/1/2018	3	ZEA 3660	8	8	50	NA	4	6.2			1.55
11/1/2018	4	ZEA 132	8	8	38	NA	4	7.2			1.8
11/1/2018	5	ZEA 851	8	8	46	NA	4	7			1.75
11/1/2018	6	B73	8	8	47	NA	4	7.2			1.8
11/1/2018	7	ZEA 332	8	8	25	NA	3	6.5			2.166666667
11/1/2018	8	ZEA 324	8	8	17	NA	3	4.8			1.6
11/1/2018	9	ZEA 399	8	8	56	NA	5	7.5			1.5
11/1/2018	10	N22	8	8	42	NA	4	6.5			1.625
11/1/2018	11	P148	8	8	47	NA	3	6.5			2.166666667
11/1/2018	1	S052	9	9	50	NA	4	7.2			1.8
11/1/2018	2	ZEA 132	9	9	32	NA	4	6.5			1.625
11/1/2018	3	N22	9	9	30	NA	3	5.5			1.833333333
11/1/2018	4	B73	9	9	42	NA	4	6.5			1.625
11/1/2018	5	ZEA 332	9	9	64	NA	4	7			1.75
11/1/2018	6	P148	9	9	37	NA	4	6.2			1.55
11/1/2018	7	ZEA 324	9	9	12.5	NA	3	5.8			1.933333333
11/1/2018	8	PHT77	9	9	52	NA	4	6.2			1.55
11/1/2018	9	ZEA 399	9	9	45	NA	4	7.2			1.8
11/1/2018	10	ZEA 851	9	9	46	NA	4	6.5			1.625
11/1/2018	11	ZEA 3660	9	9	39	NA	3	5.2			1.733333333
11/1/2018	1	P148	10	10	40	NA	4	7.2			1.8
11/1/2018	2	ZEA 332	10	10	54	NA	4	6.5			1.625
11/1/2018	3	ZEA 132	10	10	35	NA	4	6.2			1.55
11/1/2018	4	ZEA 399	10	10	46	NA	5	7.2			1.44
11/1/2018	5	ZEA 324	10	10	15	NA	3	5.8			1.933333333
11/1/2018	6	B73	10	10	44	NA	4	7.2			1.8
11/1/2018	7	S052	10	10	59	NA	4	7.2			1.8
11/1/2018	8	ZEA 3660	10	10	49	NA	3	5.5			1.833333333
11/1/2018	9	ZEA 851	10	10	50	NA	4	6.2			1.55
11/1/2018	10	PHT77	10	10	61	NA	4	6.2			1.55
11/1/2018	11	N22	10	10	38	NA	3	6			2
11/5/2018	1	B73	1	1	50	NA	5	7.2			1.44
11/5/2018	2	S052	1	1	62.5	NA	5	8.2			1.64
11/5/2018	3	ZEA 332	1	1	72	NA	4	7.2			1.8
11/5/2018	4	PHT77	1	1	56	NA	4	7.5			1.875
11/5/2018	5	ZEA 324	1	1	23	NA	4	6.8			1.7
11/5/2018	6	N22	1	1	52.5	NA	4	7.5			1.875
11/5/2018	7	P148	1	1	61.5	NA	5	8.2			1.64
11/5/2018	8	ZEA 132	1	1	33	NA	4	6.8			1.7
11/5/2018	9	ZEA 399	1	1	58	NA	5	8			1.6
11/5/2018	10	ZEA 851	1	1	59	NA	4	7.2			1.8
11/5/2018	11	ZEA 3660	1	1	52	NA	3	6			2
11/5/2018	1	ZEA 399	2	2	66	NA	5	8.5			1.7
11/5/2018	2	P148	2	2	61	NA	4	8.2			2.05
11/5/2018	3	ZEA 851	2	2	57.5	NA	4	7.5			1.875
11/5/2018	4	ZEA 132	2	2	44	NA	5	8.2			1.64
11/5/2018	5	ZEA 324	2	2	15	NA	3	5.5			1.833333333
11/5/2018	6	PHT77	2	2	61.5	NA	4	7.2			1.8
11/5/2018	7	ZEA 3660	2	2	68	NA	4	6.5			1.625
11/5/2018	8	B73	2	2	55	NA	4	7.5			1.875
11/5/2018	9	ZEA 332	2	2	71	NA	5	8			1.6
11/5/2018	10	N22	2	2	43	NA	4	7			1.75
11/5/2018	11	S052	2	2	42	NA	4	6.5			1.625
11/5/2018	1	ZEA 324	3	3	14	NA	3	5.5			1.833333333
11/5/2018	2	ZEA 3660	3	3	72.5	NA	4	7.2			1.8
11/5/2018	3	ZEA 399	3	3	54	NA	5	8.2			1.64
11/5/2018	4	ZEA 132	3	3	44	NA	5	8.2			1.64
11/5/2018	5	S052	3	3	64	NA	5	8.2			1.64
11/5/2018	6	ZEA 851	3	3	58	NA	5	8			1.6
11/5/2018	7	N22	3	3	42	NA	5	7.5			1.5
11/5/2018	8	PHT77	3	3	61	NA	5	8			1.6
11/5/2018	9	ZEA 332	3	3	79	NA	5	8.5			1.7
11/5/2018	10	B73	3	3	60	NA	5	7.5			1.5
11/5/2018	11	P148	3	3	52	NA	5	5.5			1.1
11/5/2018	1	S052	4	4	65	NA	5	9.2			1.84
11/5/2018	2	ZEA 332	4	4	78	NA	5	8.2			1.64
11/5/2018	3	ZEA 851	4	4	70	NA	5	8.2			1.64
11/5/2018	4	ZEA 3660	4	4	72	NA	4	6.5			1.625
11/5/2018	5	N22	4	4	49	NA	5	7.5			1.5
11/5/2018	6	ZEA 132	4	4	38	NA	5	8.2			1.64
11/5/2018	7	P148	4	4	48	NA	4	7.2			1.8
11/5/2018	8	B73	4	4	59	NA	5	8.2			1.64
11/5/2018	9	PHT77	4	4	66	NA	4	7.5			1.875
11/5/2018	10	ZEA 324	4	4	20	NA	4	6.2			1.55
11/5/2018	11	ZEA 399	4	4	52	NA	5	7.5			1.5
11/5/2018	1	ZEA 851	5	5	65	NA	4	7.8			1.95
11/5/2018	2	ZEA 324	5	5	23	NA	4	6.8			1.7
11/5/2018	3	ZEA 399	5	5	58	NA	6	9.2			1.533333333
11/5/2018	4	ZEA 3660	5	5	79	NA	4	7			1.75
11/5/2018	5	B73	5	5	52	NA	5	8			1.6
11/5/2018	6	PHT77	5	5	65	NA	5	8.2			1.64
11/5/2018	7	ZEA 132	5	5	42	NA	5	8			1.6
11/5/2018	8	N22	5	5	48	NA	4	7.5			1.875
11/5/2018	9	S052	5	5	61	NA	5	8			1.6
11/5/2018	10	ZEA 332	5	5	66.5	NA	4	7.2			1.8
11/5/2018	11	P148	5	5	60	NA	5	7.5			1.5
11/5/2018	1	ZEA 324	6	6	21	NA	4	5.8			1.45
11/5/2018	2	ZEA 132	6	6	40	NA	5	8.2			1.64
11/5/2018	3	S052	6	6	67.5	NA	5	8.5			1.7
11/5/2018	4	ZEA 851	6	6	71	NA	5	8.5			1.7
11/5/2018	5	PHT77	6	6	61.5	NA	5	8.2			1.64
11/5/2018	6	B73	6	6	61	NA	5	8.2			1.64
11/5/2018	7	ZEA 332	6	6	58	NA	4	8.2			2.05
11/5/2018	8	P148	6	6	63	NA	4	8.2			2.05
11/5/2018	9	ZEA 3660	6	6	71	NA	4	7.2			1.8
11/5/2018	10	ZEA 399	6	6	66	NA	5	8.5			1.7
11/5/2018	11	N22	6	6	48	NA	4	7			1.75
11/5/2018	1	N22	7	7	47.2	NA	5	5.8			1.16
11/5/2018	2	ZEA 851	7	7	66.5	NA	5	6.8			1.36
11/5/2018	3	B73	7	7	54	NA	5	6.8			1.36
11/5/2018	4	ZEA 132	7	7	47	NA	5	6.5			1.3
11/5/2018	5	ZEA 332	7	7	68.6	NA	5	7.5			1.5
11/5/2018	6	P148	7	7	68	NA	5	7.2			1.44
11/5/2018	7	PHT77	7	7	60.2	NA	5	6.8			1.36
11/5/2018	8	ZEA 399	7	7	65	NA	5	7.2			1.44
11/5/2018	9	ZEA 3660	7	7	73.6	NA	4	5.8			1.45
11/5/2018	10	ZEA 324	7	7	21	NA	4	5.2			1.3
11/5/2018	11	S052	7	7	62	NA	5	7.5			1.5
11/5/2018	1	PHT77	8	8	68	NA	5	7.2			1.44
11/5/2018	2	S052	8	8	69.2	NA	5	7.8			1.56
11/5/2018	3	ZEA 3660	8	8	80.5	NA	4	6.2			1.55
11/5/2018	4	ZEA 132	8	8	49.2	NA	5	7.2			1.44
11/5/2018	5	ZEA 851	8	8	65.6	NA	5	7.2			1.44
11/5/2018	6	B73	8	8	75.6	NA	5	7.2			1.44
11/5/2018	7	ZEA 332	8	8	37.2	NA	4	5.2			1.3
11/5/2018	8	ZEA 324	8	8	24.1	NA	4	5			1.25
11/5/2018	9	ZEA 399	8	8	66.5	NA	5	7.5			1.5
11/5/2018	10	N22	8	8	48	NA	5	7.8			1.56
11/5/2018	11	P148	8	8	68.2	NA	5	7			1.4
11/5/2018	1	S052	9	9	64	NA	5	7.2			1.44
11/5/2018	2	ZEA 132	9	9	37.1	NA	5	6.5			1.3
11/5/2018	3	N22	9	9	40.2	NA	4	5.5			1.375
11/5/2018	4	B73	9	9	56.5	NA	5	6.5			1.3
11/5/2018	5	ZEA 332	9	9	82	NA	4	7.5			1.875
11/5/2018	6	P148	9	9	50	NA	4	5.8			1.45
11/5/2018	7	ZEA 324	9	9	21	NA	4	5.2			1.3
11/5/2018	8	PHT77	9	9	58.7	NA	4	6.5			1.625
11/5/2018	9	ZEA 399	9	9	65.2	NA	6	7.5			1.25
11/5/2018	10	ZEA 851	9	9	66.3	NA	5	6.8			1.36
11/5/2018	11	ZEA 3660	9	9	52.5	NA	4	5			1.25
11/5/2018	1	P148	10	10	62.4	NA	5	7.5			1.5
11/5/2018	2	ZEA 332	10	10	77.2	NA	4	6.8			1.7
11/5/2018	3	ZEA 132	10	10	45.3	NA	5	6.5			1.3
11/5/2018	4	ZEA 399	10	10	60.4	NA	6	7.5			1.25
11/5/2018	5	ZEA 324	10	10	23.5	NA	4	5.8			1.45
11/5/2018	6	B73	10	10	55.3	NA	5	7.2			1.44
11/5/2018	7	S052	10	10	75	NA	5	8.2			1.64
11/5/2018	8	ZEA 3660	10	10	61	NA	4	5.5			1.375
11/5/2018	9	ZEA 851	10	10	61.6	NA	4	6.5			1.625
11/5/2018	10	PHT77	10	10	81.3	NA	4	6.5			1.625
11/5/2018	11	N22	10	10	49.2	NA	4	5.8			1.45
11/12/2018	1	B73	1	1	32	NA	6	9.2			1.533333333
11/12/2018	2	S052	1	1	100	NA	6	10.2			1.7
11/12/2018	3	ZEA 332	1	1	96	NA	6	10.5			1.75
11/12/2018	4	PHT77	1	1	86	NA	6	9.2			1.533333333
11/12/2018	5	ZEA 324	1	1	35	NA	6	8.5			1.416666667
11/12/2018	6	N22	1	1	68	NA	6	9.5			1.583333333
11/12/2018	7	P148	1	1	88	NA	6	10.2			1.7
11/12/2018	8	ZEA 132	1	1	44	NA	5	8.5			1.7
11/12/2018	9	ZEA 399	1	1	87	NA	6	9.5			1.583333333
11/12/2018	10	ZEA 851	1	1	88	NA	5	7.5			1.5
11/12/2018	11	ZEA 3660	1	1	94.5	NA	4	7.2			1.8
11/12/2018	1	ZEA 399	2	2	78	NA	7	11.2			1.6
11/12/2018	2	P148	2	2	97	NA	6	10.2			1.7
11/12/2018	3	ZEA 851	2	2	88.5	NA	6	9.5			1.583333333
11/12/2018	4	ZEA 132	2	2	63	NA	6	10.2			1.7
11/12/2018	5	ZEA 324	2	2	26	NA	5	7.2			1.44
11/12/2018	6	PHT77	2	2	94	NA	6	9.2			1.533333333
11/12/2018	7	ZEA 3660	2	2	99	NA	5	8.5			1.7
11/12/2018	8	B73	2	2	80	NA	6	7.2			1.2
11/12/2018	9	ZEA 332	2	2	96	NA	6	10.2			1.7
11/12/2018	10	N22	2	2	63	NA	5	8.5			1.7
11/12/2018	11	S052	2	2	65	NA	5	7.8			1.56
11/12/2018	1	ZEA 324	3	3	24	NA	5	7.5			1.5
11/12/2018	2	ZEA 3660	3	3	110	NA	5	9.2			1.84
11/12/2018	3	ZEA 399	3	3	76	NA	7	10.5			1.5
11/12/2018	4	ZEA 132	3	3	62	NA	6	10.5			1.75
11/12/2018	5	S052	3	3	93	NA	7	10.5			1.5
11/12/2018	6	ZEA 851	3	3	94	NA	6	10.2			1.7
11/12/2018	7	N22	3	3	65	NA	6	9.2			1.533333333
11/12/2018	8	PHT77	3	3	85	NA	6	10			1.666666667
11/12/2018	9	ZEA 332	3	3	92	NA	6	10.2			1.7
11/12/2018	10	B73	3	3	80.5	NA	6	9.5			1.583333333
11/12/2018	11	P148	3	3	83.5	NA	6	9.2			1.533333333
11/12/2018	1	S052	4	4	95	NA	7	12			1.714285714
11/12/2018	2	ZEA 332	4	4	96	Tassel	7	11			1.571428571
11/12/2018	3	ZEA 851	4	4	99	NA	7	10.5			1.5
11/12/2018	4	ZEA 3660	4	4	104	NA	5	8.2			1.64
11/12/2018	5	N22	4	4	67.5	NA	6	10			1.666666667
11/12/2018	6	ZEA 132	4	4	55	NA	6	10.2			1.7
11/12/2018	7	P148	4	4	67	NA	6	9.5			1.583333333
11/12/2018	8	B73	4	4	72.5	NA	6	10.2			1.7
11/12/2018	9	PHT77	4	4	84	NA	6	10			1.666666667
11/12/2018	10	ZEA 324	4	4	29	NA	5	8.2			1.64
11/12/2018	11	ZEA 399	4	4	75	NA	6	9.2			1.533333333
11/12/2018	1	ZEA 851	5	5	85	NA	6	9.5			1.583333333
11/12/2018	2	ZEA 324	5	5	44	NA	6	8.5			1.416666667
11/12/2018	3	ZEA 399	5	5	78	NA	8	12.2			1.525
11/12/2018	4	ZEA 3660	5	5	97	NA	5	9			1.8
11/12/2018	5	B73	5	5	71	NA	6	10.2			1.7
11/12/2018	6	PHT77	5	5	94.5	NA	7	10.5			1.5
11/12/2018	7	ZEA 132	5	5	55	NA	6	10.2			1.7
11/12/2018	8	N22	5	5	75	NA	6	9.5			1.583333333
11/12/2018	9	S052	5	5	89	NA	6	10			1.666666667
11/12/2018	10	ZEA 332	5	5	88	Tassel	6	9.2			1.533333333
11/12/2018	11	P148	5	5	81	NA	6	10			1.666666667
11/12/2018	1	ZEA 324	6	6	33	NA	5	8.2			1.64
11/12/2018	2	ZEA 132	6	6	52	NA	6	10.2			1.7
11/12/2018	3	S052	6	6	93.5	NA	7	11.2			1.6
11/12/2018	4	ZEA 851	6	6	105	NA	7	10.5			1.5
11/12/2018	5	PHT77	6	6	91	NA	6	10.5			1.75
11/12/2018	6	B73	6	6	77	NA	6	10.5			1.75
11/12/2018	7	ZEA 332	6	6	71.5	NA	6	10			1.666666667
11/12/2018	8	P148	6	6	84	NA	7	11.2			1.6
11/12/2018	9	ZEA 3660	6	6	104	NA	5	9			1.8
11/12/2018	10	ZEA 399	6	6	86	NA	7	10.5			1.5
11/12/2018	11	N22	6	6	82	NA	7	9			1.285714286
11/12/2018	1	N22	7	7	62.1	NA	6	9.2			1.533333333
11/12/2018	2	ZEA 851	7	7	97.2	NA	6	9.2			1.533333333
11/12/2018	3	B73	7	7	70.4	NA	6	8.5			1.416666667
11/12/2018	4	ZEA 132	7	7	62.1	NA	7	9.5			1.357142857
11/12/2018	5	ZEA 332	7	7	86.3	NA	6	9.5			1.583333333
11/12/2018	6	P148	7	7	89.8	NA	7	11.2			1.6
11/12/2018	7	PHT77	7	7	84.2	NA	6	8.5			1.416666667
11/12/2018	8	ZEA 399	7	7	85.2	NA	6	8.2			1.366666667
11/12/2018	9	ZEA 3660	7	7	100	NA	9	7.8			0.866666667
11/12/2018	10	ZEA 324	7	7	27.3	NA	5	7.2			1.44
11/12/2018	11	S052	7	7	85.1	NA	7	9.5			1.357142857
11/12/2018	1	PHT77	8	8	92.1	NA	7	9.5			1.357142857
11/12/2018	2	S052	8	8	102.5	NA	7	10.5			1.5
11/12/2018	3	ZEA 3660	8	8	109	NA	6	8.2			1.366666667
11/12/2018	4	ZEA 132	8	8	70.1	NA	7	9.5			1.357142857
11/12/2018	5	ZEA 851	8	8	90	NA	7	10.2			1.457142857
11/12/2018	6	B73	8	8	84.1	NA	6	9.5			1.583333333
11/12/2018	7	ZEA 332	8	8	47.3	NA	5	6.2			1.24
11/12/2018	8	ZEA 324	8	8	38.4	NA	6	7.2			1.2
11/12/2018	9	ZEA 399	8	8	96	NA	7	10.5			1.5
11/12/2018	10	N22	8	8	67.7	NA	6	8.5			1.416666667
11/12/2018	11	P148	8	8	84.6	NA	7	9.5			1.357142857
11/12/2018	1	S052	9	9	83.9	NA	7	9.5			1.357142857
11/12/2018	2	ZEA 132	9	9	59.4	NA	6	9.2			1.533333333
11/12/2018	3	N22	9	9	62.1	NA	5	8.2			1.64
11/12/2018	4	B73	9	9	69	NA	6	9.2			1.533333333
11/12/2018	5	ZEA 332	9	9	81	Tassel	6	10.2			1.7
11/12/2018	6	P148	9	9	62.3	NA	6	8.5			1.416666667
11/12/2018	7	ZEA 324	9	9	34	NA	5	7.2			1.44
11/12/2018	8	PHT77	9	9	72.4	NA	6	8.2			1.366666667
11/12/2018	9	ZEA 399	9	9	72.3	NA	7	9.5			1.357142857
11/12/2018	10	ZEA 851	9	9	100.4	NA	6	8.5			1.416666667
11/12/2018	11	ZEA 3660	9	9	82.5	NA	4	6.2			1.55
11/12/2018	1	P148	10	10	92.6	NA	7	9.2			1.314285714
11/12/2018	2	ZEA 332	10	10	81.1	Tassel	6	9.8			1.633333333
11/12/2018	3	ZEA 132	10	10	56.2	NA	6	8.5			1.416666667
11/12/2018	4	ZEA 399	10	10	76.3	NA	6	9.2			1.533333333
11/12/2018	5	ZEA 324	10	10	40	NA	5	6.8			1.36
11/12/2018	6	B73	10	10	71.7	NA	6	9.2			1.533333333
11/12/2018	7	S052	10	10	107.4	NA	7	10.2			1.457142857
11/12/2018	8	ZEA 3660	10	10	100.4	NA	5	7.2			1.44
11/12/2018	9	ZEA 851	10	10	103.2	NA	6	8.2			1.366666667
11/12/2018	10	PHT77	10	10	90.6	NA	6	8.2			1.366666667
11/12/2018	11	N22	10	10	60.2	NA	5	7.2			1.44
11/15/2018	1	B73	1	1	73.5	NA	6	10.2			1.7
11/15/2018	2	S052	1	1	103	NA	7	11.2			1.6
11/15/2018	3	ZEA 332	1	1	99	Tassel	7	11.2			1.6
11/15/2018	4	PHT77	1	1	94	NA	6	10.2			1.7
11/15/2018	5	ZEA 324	1	1	44	NA	6	9.5			1.583333333
11/15/2018	6	N22	1	1	75	NA	6	10.5			1.75
11/15/2018	7	P148	1	1	95	NA	7	10.5			1.5
11/15/2018	8	ZEA 132	1	1	52	NA	6	9.2			1.533333333
11/15/2018	9	ZEA 399	1	1	98	NA	7	10.5			1.5
11/15/2018	10	ZEA 851	1	1	104	NA	6	9.2			1.533333333
11/15/2018	11	ZEA 3660	1	1	98	NA	4	7.8			1.95
11/15/2018	1	ZEA 399	2	2	79	NA	8	12.2			1.525
11/15/2018	2	P148	2	2	100	NA	6	11.2			1.866666667
11/15/2018	3	ZEA 851	2	2	98	NA	6	10.2			1.7
11/15/2018	4	ZEA 132	2	2	68	NA	6	11			1.833333333
11/15/2018	5	ZEA 324	2	2	28	NA	6	8.2			1.366666667
11/15/2018	6	PHT77	2	2	97.5	NA	6	10			1.666666667
11/15/2018	7	ZEA 3660	2	2	114	NA	5	9.2			1.84
11/15/2018	8	B73	2	2	73.5	NA	6	10.2			1.7
11/15/2018	9	ZEA 332	2	2	88	Tassel	6	10.5			1.75
11/15/2018	10	N22	2	2	62	NA	6	9.2			1.533333333
11/15/2018	11	S052	2	2	71.5	NA	6	8.2			1.366666667
11/15/2018	1	ZEA 324	3	3	29	NA	6	8.2			1.366666667
11/15/2018	2	ZEA 3660	3	3	115	NA	6	9.2			1.533333333
11/15/2018	3	ZEA 399	3	3	77.5	NA	8	11.5			1.4375
11/15/2018	4	ZEA 132	3	3	68	NA	7	11.2			1.6
11/15/2018	5	S052	3	3	104	NA	7	11.2			1.6
11/15/2018	6	ZEA 851	3	3	105	NA	7	10.2			1.457142857
11/15/2018	7	N22	3	3	62	NA	6	10.2			1.7
11/15/2018	8	PHT77	3	3	101	NA	7	10.5			1.5
11/15/2018	9	ZEA 332	3	3	100.5	NA	7	11.2			1.6
11/15/2018	10	B73	3	3	79.5	NA	6	10.2			1.7
11/15/2018	11	P148	3	3	87	NA	6	10.2			1.7
11/15/2018	1	S052	4	4	110	NA	8	13			1.625
11/15/2018	2	ZEA 332	4	4	107	Tassel	8	11.2			1.4
11/15/2018	3	ZEA 851	4	4	117	NA	7	11.5			1.642857143
11/15/2018	4	ZEA 3660	4	4	130	NA	5	9.2			1.84
11/15/2018	5	N22	4	4	69	NA	7	10.5			1.5
11/15/2018	6	ZEA 132	4	4	67	NA	7	11.2			1.6
11/15/2018	7	P148	4	4	82	NA	7	10.5			1.5
11/15/2018	8	B73	4	4	82	NA	7	11.2			1.6
11/15/2018	9	PHT77	4	4	102	NA	7	10.5			1.5
11/15/2018	10	ZEA 324	4	4	44	NA	6	8.5			1.416666667
11/15/2018	11	ZEA 399	4	4	83	NA	6	10.2			1.7
11/15/2018	1	ZEA 851	5	5	102	NA	6	10.5			1.75
11/15/2018	2	ZEA 324	5	5	49.5	NA	7	9.5			1.357142857
11/15/2018	3	ZEA 399	5	5	81.5	NA	7	12.2			1.742857143
11/15/2018	4	ZEA 3660	5	5	108.5	NA	6	9.5			1.583333333
11/15/2018	5	B73	5	5	81	NA	7	11.2			1.6
11/15/2018	6	PHT77	5	5	114	NA	7	11.5			1.642857143
11/15/2018	7	ZEA 132	5	5	62	NA	7	11.2			1.6
11/15/2018	8	N22	5	5	67.5	NA	6	10.2			1.7
11/15/2018	9	S052	5	5	98	NA	7	10.5			1.5
11/15/2018	10	ZEA 332	5	5	103	Tassel	7	9.5			1.357142857
11/15/2018	11	P148	5	5	98	NA	7	10.2			1.457142857
11/15/2018	1	ZEA 324	6	6	42	NA	6	8.5			1.416666667
11/15/2018	2	ZEA 132	6	6	64	NA	7	11.2			1.6
11/15/2018	3	S052	6	6	111	NA	7	12.2			1.742857143
11/15/2018	4	ZEA 851	6	6	122	NA	7	12			1.714285714
11/15/2018	5	PHT77	6	6	112	NA	7	11.2			1.6
11/15/2018	6	B73	6	6	87	NA	7	11.2			1.6
11/15/2018	7	ZEA 332	6	6	89	NA	7	11.2			1.6
11/15/2018	8	P148	6	6	94	NA	6	11.2			1.866666667
11/15/2018	9	ZEA 3660	6	6	115.5	NA	6	9.2			1.533333333
11/15/2018	10	ZEA 399	6	6	103	NA	7	11.5			1.642857143
11/15/2018	11	N22	6	6	63.5	NA	6	9.5			1.583333333
11/15/2018	1	N22	7	7	65	NA	7	11.2			1.6
11/15/2018	2	ZEA 851	7	7	116	NA	6	11			1.833333333
11/15/2018	3	B73	7	7	85	NA	7	11.2			1.6
11/15/2018	4	ZEA 132	7	7	70	NA	7	11.2			1.6
11/15/2018	5	ZEA 332	7	7	83	Tassel	8	11.2			1.4
11/15/2018	6	P148	7	7	100	NA	8	13.2			1.65
11/15/2018	7	PHT77	7	7	98	NA	7	10.5			1.5
11/15/2018	8	ZEA 399	7	7	83	NA	7	12			1.714285714
11/15/2018	9	ZEA 3660	7	7	106	NA	6	9.2			1.533333333
11/15/2018	10	ZEA 324	7	7	36.5	NA	6	8.5			1.416666667
11/15/2018	11	S052	7	7	97	NA	7	11.2			1.6
11/15/2018	1	PHT77	8	8	106	NA	7	11.5			1.642857143
11/15/2018	2	S052	8	8	116.5	NA	8	13			1.625
11/15/2018	3	ZEA 3660	8	8	118	NA	6	9.2			1.533333333
11/15/2018	4	ZEA 132	8	8	70.5	NA	7	11.2			1.6
11/15/2018	5	ZEA 851	8	8	111	NA	7	11			1.571428571
11/15/2018	6	B73	8	8	99	NA	7	11.2			1.6
11/15/2018	7	ZEA 332	8	8	51	NA	5	7.2			1.44
11/15/2018	8	ZEA 324	8	8	44	NA	6	8.2			1.366666667
11/15/2018	9	ZEA 399	8	8	94	NA	7	11.2			1.6
11/15/2018	10	N22	8	8	66	NA	6	10.5			1.75
11/15/2018	11	P148	8	8	95	NA	7	11.2			1.6
11/15/2018	1	S052	9	9	105	NA	7	11.5			1.642857143
11/15/2018	2	ZEA 132	9	9	65	NA	7	10.5			1.5
11/15/2018	3	N22	9	9	62	NA	6	9.2			1.533333333
11/15/2018	4	B73	9	9	77	NA	7	10.5			1.5
11/15/2018	5	ZEA 332	9	9	96	Tassel	7	11.2			1.6
11/15/2018	6	P148	9	9	84.5	NA	6	10.2			1.7
11/15/2018	7	ZEA 324	9	9	40	NA	6	8.5			1.416666667
11/15/2018	8	PHT77	9	9	90	NA	6	10.2			1.7
11/15/2018	9	ZEA 399	9	9	77	NA	7	11.5			1.642857143
11/15/2018	10	ZEA 851	9	9	115	NA	7	10.2			1.457142857
11/15/2018	11	ZEA 3660	9	9	84.5	NA	5	7.8			1.56
11/15/2018	1	P148	10	10	99	NA	7	11.2			1.6
11/15/2018	2	ZEA 332	10	10	99	Tassel	7	11.2			1.6
11/15/2018	3	ZEA 132	10	10	69	NA	6	10.2			1.7
11/15/2018	4	ZEA 399	10	10	78	NA	8	12.2			1.525
11/15/2018	5	ZEA 324	10	10	40	NA	6	9.5			1.583333333
11/15/2018	6	B73	10	10	87	NA	7	11			1.571428571
11/15/2018	7	S052	10	10	116	NA	7	12			1.714285714
11/15/2018	8	ZEA 3660	10	10	105	NA	5	8.2			1.64
11/15/2018	9	ZEA 851	10	10	119	NA	6	9.5			1.583333333
11/15/2018	10	PHT77	10	10	95	NA	6	10.2			1.7
11/15/2018	11	N22	10	10	64	NA	6	9.2			1.533333333
11/19/2018	1	B73	1	1	81.5	NA	7	11.5			1.642857143
11/19/2018	2	S052	1	1	126	NA	8	12.5			1.5625
11/19/2018	3	ZEA 332	1	1	135.5	Tassel	9	11.5			1.277777778
11/19/2018	4	PHT77	1	1	116.5	NA	8	11.2			1.4
11/19/2018	5	ZEA 324	1	1	47	NA	7	10.2			1.457142857
11/19/2018	6	N22	1	1	77	NA	7	11.5			1.642857143
11/19/2018	7	P148	1	1	111	NA	8	12.2			1.525
11/19/2018	8	ZEA 132	1	1	58.5	NA	7	10			1.428571429
11/19/2018	9	ZEA 399	1	1	107.5	NA	8	12			1.5
11/19/2018	10	ZEA 851	1	1	123	NA	7	10.2			1.457142857
11/19/2018	11	ZEA 3660	1	1	113	NA	5	8.5			1.7
11/19/2018	1	ZEA 399	2	2	117	NA	9	13.5			1.5
11/19/2018	2	P148	2	2	118	NA	8	12.5			1.5625
11/19/2018	3	ZEA 851	2	2	125	NA	7	11.2			1.6
11/19/2018	4	ZEA 132	2	2	79	NA	8	12.2			1.525
11/19/2018	5	ZEA 324	2	2	39	NA	6	9.2			1.533333333
11/19/2018	6	PHT77	2	2	127	NA	7	11.2			1.6
11/19/2018	7	ZEA 3660	2	2	123	NA	6	10.2			1.7
11/19/2018	8	B73	2	2	91	NA	7	11.2			1.6
11/19/2018	9	ZEA 332	2	2	121	Tassel	8	11.2			1.4
11/19/2018	10	N22	2	2	78	NA	7	10.5			1.5
11/19/2018	11	S052	2	2	84	NA	6	9.2			1.533333333
11/19/2018	1	ZEA 324	3	3	46	NA	7	9.2			1.314285714
11/19/2018	2	ZEA 3660	3	3	127	NA	7	11			1.571428571
11/19/2018	3	ZEA 399	3	3	96	NA	9	13.2			1.466666667
11/19/2018	4	ZEA 132	3	3	88	NA	8	13			1.625
11/19/2018	5	S052	3	3	127	NA	8	13.2			1.65
11/19/2018	6	ZEA 851	3	3	130	NA	8	12			1.5
11/19/2018	7	N22	3	3	74	NA	7	11.5			1.642857143
11/19/2018	8	PHT77	3	3	121	NA	8	12.2			1.525
11/19/2018	9	ZEA 332	3	3	120	Tassel	8	11.8			1.475
11/19/2018	10	B73	3	3	96	NA	7	11.5			1.642857143
11/19/2018	11	P148	3	3	100	NA	7	11.2			1.6
11/19/2018	1	S052	4	4	123	NA	9	15.2			1.688888889
11/19/2018	2	ZEA 332	4	4	130	Tassel	9	11.5			1.277777778
11/19/2018	3	ZEA 851	4	4	126	NA	9	13			1.444444444
11/19/2018	4	ZEA 3660	4	4	124	NA	6	10.2			1.7
11/19/2018	5	N22	4	4	85	NA	8	12.2			1.525
11/19/2018	6	ZEA 132	4	4	80	NA	8	12.5			1.5625
11/19/2018	7	P148	4	4	97	NA	8	12			1.5
11/19/2018	8	B73	4	4	103	NA	8	13			1.625
11/19/2018	9	PHT77	4	4	127.5	NA	8	12			1.5
11/19/2018	10	ZEA 324	4	4	50	NA	7	9.5			1.357142857
11/19/2018	11	ZEA 399	4	4	110	NA	7	11.5			1.642857143
11/19/2018	1	ZEA 851	5	5	110	NA	8	12			1.5
11/19/2018	2	ZEA 324	5	5	47.5	NA	7	11			1.571428571
11/19/2018	3	ZEA 399	5	5	94	NA	9	13.5			1.5
11/19/2018	4	ZEA 3660	5	5	131.5	NA	7	11			1.571428571
11/19/2018	5	B73	5	5	110	NA	8	13			1.625
11/19/2018	6	PHT77	5	5	155	NA	9	13			1.444444444
11/19/2018	7	ZEA 132	5	5	78	NA	8	12.5			1.5625
11/19/2018	8	N22	5	5	80	NA	8	11.8			1.475
11/19/2018	9	S052	5	5	123	NA	8	12.5			1.5625
11/19/2018	10	ZEA 332	5	5	100	Tassel	9	9			1
11/19/2018	11	P148	5	5	103	NA	7	12.2			1.742857143
11/19/2018	1	ZEA 324	6	6	46	NA	7	10.2			1.457142857
11/19/2018	2	ZEA 132	6	6	76	NA	8	13.5			1.6875
11/19/2018	3	S052	6	6	146	NA	9	14.2			1.577777778
11/19/2018	4	ZEA 851	6	6	131	NA	9	13.2			1.466666667
11/19/2018	5	PHT77	6	6	141	NA	8	12.5			1.5625
11/19/2018	6	B73	6	6	102	NA	8	12.5			1.5625
11/19/2018	7	ZEA 332	6	6	106	Tassel	9	11.5			1.277777778
11/19/2018	8	P148	6	6	112	NA	8	13.2			1.65
11/19/2018	9	ZEA 3660	6	6	130	NA	7	10.5			1.5
11/19/2018	10	ZEA 399	6	6	102	NA	9	13.2			1.466666667
11/19/2018	11	N22	6	6	72	NA	7	10.5			1.5
11/19/2018	1	N22	7	7	76	NA	8	12.5			1.5625
11/19/2018	2	ZEA 851	7	7	128	NA	8	12.2			1.525
11/19/2018	3	B73	7	7	99	NA	8	13.2			1.65
11/19/2018	4	ZEA 132	7	7	84	NA	8	13			1.625
11/19/2018	5	ZEA 332	7	7	108	Tassel	10	11.5			1.15
11/19/2018	6	P148	7	7	118	NA	9	15			1.666666667
11/19/2018	7	PHT77	7	7	127.5	NA	8	12.2			1.525
11/19/2018	8	ZEA 399	7	7	106	NA	9	13.5			1.5
11/19/2018	9	ZEA 3660	7	7	124	NA	7	11			1.571428571
11/19/2018	10	ZEA 324	7	7	41	NA	7	9.8			1.4
11/19/2018	11	S052	7	7	125	NA	8	13			1.625
11/19/2018	1	PHT77	8	8	140	NA	9	13.5			1.5
11/19/2018	2	S052	8	8	160	NA	9	15.5			1.722222222
11/19/2018	3	ZEA 3660	8	8	141	NA	7	11			1.571428571
11/19/2018	4	ZEA 132	8	8	87.5	NA	8	12.5			1.5625
11/19/2018	5	ZEA 851	8	8	130	NA	8	12.2			1.525
11/19/2018	6	B73	8	8	105	NA	8	13.2			1.65
11/19/2018	7	ZEA 332	8	8	46	NA	5	8.2			1.64
11/19/2018	8	ZEA 324	8	8	53	NA	6	9.5			1.583333333
11/19/2018	9	ZEA 399	8	8	140	NA	9	13.2			1.466666667
11/19/2018	10	N22	8	8	76	NA	7	12			1.714285714
11/19/2018	11	P148	8	8	115	NA	9	13.2			1.466666667
11/19/2018	1	S052	9	9	133	NA	8	13.5			1.6875
11/19/2018	2	ZEA 132	9	9	78	NA	8	12.2			1.525
11/19/2018	3	N22	9	9	73	NA	7	10.2			1.457142857
11/19/2018	4	B73	9	9	88	NA	8	12.2			1.525
11/19/2018	5	ZEA 332	9	9	112	Tassel	9	11.2			1.244444444
11/19/2018	6	P148	9	9	95.5	NA	7	11.5			1.642857143
11/19/2018	7	ZEA 324	9	9	50	NA	7	9.5			1.357142857
11/19/2018	8	PHT77	9	9	108	NA	7	11.8			1.685714286
11/19/2018	9	ZEA 399	9	9	85	NA	9	13.2			1.466666667
11/19/2018	10	ZEA 851	9	9	132	NA	8	11.5			1.4375
11/19/2018	11	ZEA 3660	9	9	91	NA	5	8.5			1.7
11/19/2018	1	P148	10	10	109	NA	8	13			1.625
11/19/2018	2	ZEA 332	10	10	127	Tassel	9	11.5			1.277777778
11/19/2018	3	ZEA 132	10	10	84	NA	7	11.5			1.642857143
11/19/2018	4	ZEA 399	10	10	90	NA	9	13.2			1.466666667
11/19/2018	5	ZEA 324	10	10	54	NA	7	10.2			1.457142857
11/19/2018	6	B73	10	10	99	NA	8	12.2			1.525
11/19/2018	7	S052	10	10	136	NA	8	14.2			1.775
11/19/2018	8	ZEA 3660	10	10	117	NA	6	9.2			1.533333333
11/19/2018	9	ZEA 851	10	10	154	NA	7	11			1.571428571
11/19/2018	10	PHT77	10	10	113	NA	8	11.8			1.475
11/19/2018	11	N22	10	10	82	NA	6	10.2			1.7
11/22/2018	1	B73	1	1	89.5	NA	8	12.2			1.525
11/22/2018	2	S052	1	1	136.5	NA	9	13.5			1.5
11/22/2018	3	ZEA 332	1	1	164	Tassel	11	11			1
11/22/2018	4	PHT77	1	1	133	NA	8	12.2			1.525
11/22/2018	5	ZEA 324	1	1	66.5	NA	7	11			1.571428571
11/22/2018	6	N22	1	1	89	NA	8	12.2			1.525
11/22/2018	7	P148	1	1	118	NA	8	13.2			1.65
11/22/2018	8	ZEA 132	1	1	70.5	NA	7	10.5			1.5
11/22/2018	9	ZEA 399	1	1	102	NA	8	12.5			1.5625
11/22/2018	10	ZEA 851	1	1	136	NA	7	10.5			1.5
11/22/2018	11	ZEA 3660	1	1	116.5	NA	6	9.2			1.533333333
11/22/2018	1	ZEA 399	2	2	98	NA	9	14.2			1.577777778
11/22/2018	2	P148	2	2	131	NA	8	13.5			1.6875
11/22/2018	3	ZEA 851	2	2	143.5	NA	8	12			1.5
11/22/2018	4	ZEA 132	2	2	88	NA	8	13.5			1.6875
11/22/2018	5	ZEA 324	2	2	46.5	NA	7	9.5			1.357142857
11/22/2018	6	PHT77	2	2	137	NA	8	12			1.5
11/22/2018	7	ZEA 3660	2	2	136	NA	7	11.2			1.6
11/22/2018	8	B73	2	2	114.5	NA	8	12.2			1.525
11/22/2018	9	ZEA 332	2	2	148	Tassel	9	11.2			1.244444444
11/22/2018	10	N22	2	2	85	NA	7	11.2			1.6
11/22/2018	11	S052	2	2	88	NA	7	9.5			1.357142857
11/22/2018	1	ZEA 324	3	3	55	NA	7	9.5			1.357142857
11/22/2018	2	ZEA 3660	3	3	139	NA	7	11.5			1.642857143
11/22/2018	3	ZEA 399	3	3	94	NA	10	14.2			1.42
11/22/2018	4	ZEA 132	3	3	97	NA	9	13.8			1.533333333
11/22/2018	5	S052	3	3	152	NA	9	15.2			1.688888889
11/22/2018	6	ZEA 851	3	3	143.5	NA	8	12.5			1.5625
11/22/2018	7	N22	3	3	83	NA	8	12.2			1.525
11/22/2018	8	PHT77	3	3	139	NA	8	12.8			1.6
11/22/2018	9	ZEA 332	3	3	138	Tassel	9	11.8			1.311111111
11/22/2018	10	B73	3	3	107	NA	8	12.2			1.525
11/22/2018	11	P148	3	3	115	NA	8	12.2			1.525
11/22/2018	1	S052	4	4	140	NA	10	17.2			1.72
11/22/2018	2	ZEA 332	4	4	138	Tassel	11	11			1
11/22/2018	3	ZEA 851	4	4	140	NA	9	13.2			1.466666667
11/22/2018	4	ZEA 3660	4	4	146.5	NA	7	11			1.571428571
11/22/2018	5	N22	4	4	88	NA	9	13			1.444444444
11/22/2018	6	ZEA 132	4	4	85.5	NA	9	13.2			1.466666667
11/22/2018	7	P148	4	4	108.5	NA	8	13.2			1.65
11/22/2018	8	B73	4	4	118	NA	9	13.5			1.5
11/22/2018	9	PHT77	4	4	151	NA	9	13.2			1.466666667
11/22/2018	10	ZEA 324	4	4	52	NA	7	10.5			1.5
11/22/2018	11	ZEA 399	4	4	92	NA	8	12.2			1.525
11/22/2018	1	ZEA 851	5	5	131.5	NA	8	12.2			1.525
11/22/2018	2	ZEA 324	5	5	47	NA	8	11.5			1.4375
11/22/2018	3	ZEA 399	5	5	113	NA	9	14.2			1.577777778
11/22/2018	4	ZEA 3660	5	5	143	NA	7	11.5			1.642857143
11/22/2018	5	B73	5	5	115.5	NA	9	13.5			1.5
11/22/2018	6	PHT77	5	5	165.5	NA	9	13.8			1.533333333
11/22/2018	7	ZEA 132	5	5	87.5	NA	9	13.5			1.5
11/22/2018	8	N22	5	5	87.5	NA	8	12.5			1.5625
11/22/2018	9	S052	5	5	136	NA	8	13.2			1.65
11/22/2018	10	ZEA 332	5	5	122	Tassel	9	9			1
11/22/2018	11	P148	5	5	114	NA	8	13.2			1.65
11/22/2018	1	ZEA 324	6	6	43	NA	7	11.2			1.6
11/22/2018	2	ZEA 132	6	6	82	NA	9	14.2			1.577777778
11/22/2018	3	S052	6	6	153	NA	10	15.8			1.58
11/22/2018	4	ZEA 851	6	6	149.5	NA	9	14			1.555555556
11/22/2018	5	PHT77	6	6	166	NA	9	13.8			1.533333333
11/22/2018	6	B73	6	6	111.5	NA	9	13.2			1.466666667
11/22/2018	7	ZEA 332	6	6	119	Tassel	11	11			1
11/22/2018	8	P148	6	6	134	NA	8	14.2			1.775
11/22/2018	9	ZEA 3660	6	6	150	NA	7	11.5			1.642857143
11/22/2018	10	ZEA 399	6	6	104.5	NA	9	14.2			1.577777778
11/22/2018	11	N22	6	6	75	NA	7	11.5			1.642857143
11/22/2018	1	N22	7	7	94	NA	9	13.5			1.5
11/22/2018	2	ZEA 851	7	7	137	NA	9	12.5			1.388888889
11/22/2018	3	B73	7	7	117	NA	9	14			1.555555556
11/22/2018	4	ZEA 132	7	7	83	NA	9	13.8			1.533333333
11/22/2018	5	ZEA 332	7	7	127	Tassel	11	11			1
11/22/2018	6	P148	7	7	131	NA	10	16			1.6
11/22/2018	7	PHT77	7	7	137	NA	8	13.2			1.65
11/22/2018	8	ZEA 399	7	7	115	NA	9	14.2			1.577777778
11/22/2018	9	ZEA 3660	7	7	135	NA	7	11.5			1.642857143
11/22/2018	10	ZEA 324	7	7	55.5	NA	7	10.2			1.457142857
11/22/2018	11	S052	7	7	133	NA	9	14.5			1.611111111
11/22/2018	1	PHT77	8	8	169.5	NA	9	14.8			1.644444444
11/22/2018	2	S052	8	8	176.5	NA	10	17			1.7
11/22/2018	3	ZEA 3660	8	8	146	NA	7	12			1.714285714
11/22/2018	4	ZEA 132	8	8	87	NA	8	13.2			1.65
11/22/2018	5	ZEA 851	8	8	137	NA	8	13			1.625
11/22/2018	6	B73	8	8	136	NA	9	14.2			1.577777778
11/22/2018	7	ZEA 332	8	8	44	NA	6	9.2			1.533333333
11/22/2018	8	ZEA 324	8	8	53	NA	7	10.2			1.457142857
11/22/2018	9	ZEA 399	8	8	136	NA	9	14.2			1.577777778
11/22/2018	10	N22	8	8	87	NA	8	12.5			1.5625
11/22/2018	11	P148	8	8	123	NA	9	14.2			1.577777778
11/22/2018	1	S052	9	9	146.5	NA	9	15.2			1.688888889
11/22/2018	2	ZEA 132	9	9	85	NA	8	13.2			1.65
11/22/2018	3	N22	9	9	78	NA	7	11.2			1.6
11/22/2018	4	B73	9	9	110	NA	8	13.2			1.65
11/22/2018	5	ZEA 332	9	9	133.5	Tassel	11	11			1
11/22/2018	6	P148	9	9	106	NA	8	13			1.625
11/22/2018	7	ZEA 324	9	9	50	NA	7	10.2			1.457142857
11/22/2018	8	PHT77	9	9	118	NA	8	12.2			1.525
11/22/2018	9	ZEA 399	9	9	93	NA	9	14.2			1.577777778
11/22/2018	10	ZEA 851	9	9	145	NA	8	12.2			1.525
11/22/2018	11	ZEA 3660	9	9	91	NA	6	9.2			1.533333333
11/22/2018	1	P148	10	10	115	NA	9	14			1.555555556
11/22/2018	2	ZEA 332	10	10	136	Tassel	10	11.8			1.18
11/22/2018	3	ZEA 132	10	10	81.5	NA	8	12.5			1.5625
11/22/2018	4	ZEA 399	10	10	98.9	NA	9	14.2			1.577777778
11/22/2018	5	ZEA 324	10	10	58	NA	8	10.5			1.3125
11/22/2018	6	B73	10	10	111	NA	8	13			1.625
11/22/2018	7	S052	10	10	151	NA	9	15.2			1.688888889
11/22/2018	8	ZEA 3660	10	10	126	NA	6	10.2			1.7
11/22/2018	9	ZEA 851	10	10	155	NA	8	11.5			1.4375
11/22/2018	10	PHT77	10	10	138	NA	8	12.5			1.5625
11/22/2018	11	N22	10	10	74	NA	7	11			1.571428571
11/26/2018	1	B73	1	1	115	NA	9	13.2			1.466666667
11/26/2018	2	S052	1	1	145.5	NA	9	16.2			1.8
11/26/2018	3	ZEA 332	1	1	232.5	Tassel	11	11			1
11/26/2018	4	PHT77	1	1	153	NA	9	13.2			1.466666667
11/26/2018	5	ZEA 324	1	1	60.5	NA	8	12.2			1.525
11/26/2018	6	N22	1	1	102	NA	9	14			1.555555556
11/26/2018	7	P148	1	1	136	NA	9	14.5			1.611111111
11/26/2018	8	ZEA 132	1	1	73.5	NA	7	12			1.714285714
11/26/2018	9	ZEA 399	1	1	115	NA	9	14.2			1.577777778
11/26/2018	10	ZEA 851	1	1	150	NA	7	11.5			1.642857143
11/26/2018	11	ZEA 3660	1	1	140	NA	6	10.2			1.7
11/26/2018	1	ZEA 399	2	2	110	NA	10	16.2			1.62
11/26/2018	2	P148	2	2	147	NA	10	15.2			1.52
11/26/2018	3	ZEA 851	2	2	165	NA	8	13.2			1.65
11/26/2018	4	ZEA 132	2	2	93	NA	9	15.2			1.688888889
11/26/2018	5	ZEA 324	2	2	52.5	NA	7	11.2			1.6
11/26/2018	6	PHT77	2	2	164	NA	9	13.2			1.466666667
11/26/2018	7	ZEA 3660	2	2	150	NA	7	12.5			1.785714286
11/26/2018	8	B73	2	2	136	NA	8	13.2			1.65
11/26/2018	9	ZEA 332	2	2	164	Tassel	11	11			1
11/26/2018	10	N22	2	2	84	NA	8	12.5			1.5625
11/26/2018	11	S052	2	2	97	NA	7	11			1.571428571
11/26/2018	1	ZEA 324	3	3	49	NA	8	11			1.375
11/26/2018	2	ZEA 3660	3	3	157	NA	8	13			1.625
11/26/2018	3	ZEA 399	3	3	117	NA	11	16.2			1.472727273
11/26/2018	4	ZEA 132	3	3	98	NA	9	15.2			1.688888889
11/26/2018	5	S052	3	3	156	NA	10	17.2			1.72
11/26/2018	6	ZEA 851	3	3	149.5	NA	9	13.5			1.5
11/26/2018	7	N22	3	3	98	NA	9	14			1.555555556
11/26/2018	8	PHT77	3	3	156.5	NA	9	14.5			1.611111111
11/26/2018	9	ZEA 332	3	3	172	Tassel	11	11			1
11/26/2018	10	B73	3	3	125	NA	9	14.5			1.611111111
11/26/2018	11	P148	3	3	125.5	NA	8	13.5			1.6875
11/26/2018	1	S052	4	4	156.5	NA	11	18.5			1.681818182
11/26/2018	2	ZEA 332	4	4	153	Tassel	11	11			1
11/26/2018	3	ZEA 851	4	4	162	NA	9	14			1.555555556
11/26/2018	4	ZEA 3660	4	4	159	NA	7	12.2			1.742857143
11/26/2018	5	N22	4	4	104	NA	9	14.5			1.611111111
11/26/2018	6	ZEA 132	4	4	95.5	NA	9	15			1.666666667
11/26/2018	7	P148	4	4	113	NA	9	14.2			1.577777778
11/26/2018	8	B73	4	4	138.5	NA	9	15.2			1.688888889
11/26/2018	9	PHT77	4	4	186	NA	9	14.2			1.577777778
11/26/2018	10	ZEA 324	4	4	57	NA	8	11.5			1.4375
11/26/2018	11	ZEA 399	4	4	99	NA	9	14			1.555555556
11/26/2018	1	ZEA 851	5	5	147	NA	8	13.5			1.6875
11/26/2018	2	ZEA 324	5	5	49	NA	8	13.2			1.65
11/26/2018	3	ZEA 399	5	5	124	NA	10	16.2			1.62
11/26/2018	4	ZEA 3660	5	5	168	NA	8	13.2			1.65
11/26/2018	5	B73	5	5	147	NA	9	14.5			1.611111111
11/26/2018	6	PHT77	5	5	183.5	NA	9	14.5			1.611111111
11/26/2018	7	ZEA 132	5	5	91	NA	9	15.2			1.688888889
11/26/2018	8	N22	5	5	96	NA	9	14.2			1.577777778
11/26/2018	9	S052	5	5	161	NA	9	16.2			1.8
11/26/2018	10	ZEA 332	5	5	146.5	Tassel	9	9			1
11/26/2018	11	P148	5	5	122	NA	9	14.5			1.611111111
11/26/2018	1	ZEA 324	6	6	44	NA	8	12.2			1.525
11/26/2018	2	ZEA 132	6	6	88.5	NA	10	16			1.6
11/26/2018	3	S052	6	6	168	NA	11	18			1.636363636
11/26/2018	4	ZEA 851	6	6	175	NA	10	15.2			1.52
11/26/2018	5	PHT77	6	6	188	NA	10	15			1.5
11/26/2018	6	B73	6	6	129.5	NA	9	15			1.666666667
11/26/2018	7	ZEA 332	6	6	132	Tassel	11	11			1
11/26/2018	8	P148	6	6	160.5	NA	9	15.2			1.688888889
11/26/2018	9	ZEA 3660	6	6	154	NA	8	13.2			1.65
11/26/2018	10	ZEA 399	6	6	118	NA	10	16			1.6
11/26/2018	11	N22	6	6	84.5	NA	8	13			1.625
11/26/2018	1	N22	7	7	110.5	NA	10	16			1.6
11/26/2018	2	ZEA 851	7	7	165	NA	9	13.5			1.5
11/26/2018	3	B73	7	7	129	NA	10	15.2			1.52
11/26/2018	4	ZEA 132	7	7	91	NA	9	15.2			1.688888889
11/26/2018	5	ZEA 332	7	7	169	Tassel	11	11			1
11/26/2018	6	P148	7	7	153.5	NA	11	17			1.545454545
11/26/2018	7	PHT77	7	7	156	NA	10	14.2			1.42
11/26/2018	8	ZEA 399	7	7	120	NA	10	16.2			1.62
11/26/2018	9	ZEA 3660	7	7	159.5	NA	8	13			1.625
11/26/2018	10	ZEA 324	7	7	57	NA	8	11.5			1.4375
11/26/2018	11	S052	7	7	159	NA	10	16.5			1.65
11/26/2018	1	PHT77	8	8	175	NA	10	15.8			1.58
11/26/2018	2	S052	8	8	180	NA	11	18.2			1.654545455
11/26/2018	3	ZEA 3660	8	8	180.5	NA	8	13.2			1.65
11/26/2018	4	ZEA 132	8	8	89	NA	8	14.2			1.775
11/26/2018	5	ZEA 851	8	8	158	NA	9	14			1.555555556
11/26/2018	6	B73	8	8	146	NA	10	15.5			1.55
11/26/2018	7	ZEA 332	8	8	44	NA	6	10.2			1.7
11/26/2018	8	ZEA 324	8	8	60.5	NA	8	11.2			1.4
11/26/2018	9	ZEA 399	8	8	138	NA	10	16.2			1.62
11/26/2018	10	N22	8	8	106	NA	9	14.2			1.577777778
11/26/2018	11	P148	8	8	149	NA	10	15.2			1.52
11/26/2018	1	S052	9	9	158	NA	10	18			1.8
11/26/2018	2	ZEA 132	9	9	90	NA	9	14.2			1.577777778
11/26/2018	3	N22	9	9	84	NA	8	12.5			1.5625
11/26/2018	4	B73	9	9	138	NA	9	14.5			1.611111111
11/26/2018	5	ZEA 332	9	9	180	Tassel	11	11			1
11/26/2018	6	P148	9	9	118	NA	9	14.2			1.577777778
11/26/2018	7	ZEA 324	9	9	52	NA	8	11.2			1.4
11/26/2018	8	PHT77	9	9	142.5	NA	9	13.5			1.5
11/26/2018	9	ZEA 399	9	9	100	NA	10	15.5			1.55
11/26/2018	10	ZEA 851	9	9	151	NA	8	13.5			1.6875
11/26/2018	11	ZEA 3660	9	9	108	NA	6	10.2			1.7
11/26/2018	1	P148	10	10	135	NA	10	15.2			1.52
11/26/2018	2	ZEA 332	10	10	178	Tassel	11	11			1
11/26/2018	3	ZEA 132	10	10	87	NA	9	14.2			1.577777778
11/26/2018	4	ZEA 399	10	10	128	NA	10	16.2			1.62
11/26/2018	5	ZEA 324	10	10	48	NA	8	12			1.5
11/26/2018	6	B73	10	10	142	NA	9	14.2			1.577777778
11/26/2018	7	S052	10	10	156	NA	10	17			1.7
11/26/2018	8	ZEA 3660	10	10	144.5	NA	7	11.2			1.6
11/26/2018	9	ZEA 851	10	10	173.5	NA	8	12.5			1.5625
11/26/2018	10	PHT77	10	10	157	NA	9	13.5			1.5
11/26/2018	11	N22	10	10	78.5	NA	7	12.2			1.742857143
11/29/2018	1	B73	1	1	125	NA	9	14.5			1.611111111
11/29/2018	2	S052	1	1	155	NA	10	17.5			1.75
11/29/2018	3	ZEA 332	1	1	251.5	Tassel	11	11			1
11/29/2018	4	PHT77	1	1	171	NA	10	14.2			1.42
11/29/2018	5	ZEA 324	1	1	49.5	NA	9	13			1.444444444
11/29/2018	6	N22	1	1	114	NA	10	15			1.5
11/29/2018	7	P148	1	1	146	NA	10	15.5			1.55
11/29/2018	8	ZEA 132	1	1	84	NA	8	12.2			1.525
11/29/2018	9	ZEA 399	1	1	127	NA	10	15.2			1.52
11/29/2018	10	ZEA 851	1	1	164	NA	8	12.2			1.525
11/29/2018	11	ZEA 3660	1	1	149	NA	7	11.2			1.6
11/29/2018	1	ZEA 399	2	2	112	NA	11	18			1.636363636
11/29/2018	2	P148	2	2	162	NA	10	16			1.6
11/29/2018	3	ZEA 851	2	2	169	NA	9	14			1.555555556
11/29/2018	4	ZEA 132	2	2	98	NA	10	16.2			1.62
11/29/2018	5	ZEA 324	2	2	58	NA	8	12			1.5
11/29/2018	6	PHT77	2	2	178	NA	10	14.2			1.42
11/29/2018	7	ZEA 3660	2	2	166	NA	8	13.2			1.65
11/29/2018	8	B73	2	2	139.5	NA	9	14.2			1.577777778
11/29/2018	9	ZEA 332	2	2	191	Tassel	11	11			1
11/29/2018	10	N22	2	2	89	NA	8	13.5			1.6875
11/29/2018	11	S052	2	2	97	NA	8	12			1.5
11/29/2018	1	ZEA 324	3	3	49.5	NA	8	12.2			1.525
11/29/2018	2	ZEA 3660	3	3	160.5	NA	8	13.5			1.6875
11/29/2018	3	ZEA 399	3	3	129	NA	11	17.2			1.563636364
11/29/2018	4	ZEA 132	3	3	115	NA	10	16.2			1.62
11/29/2018	5	S052	3	3	173	NA	10	18			1.8
11/29/2018	6	ZEA 851	3	3	168	NA	9	14.2			1.577777778
11/29/2018	7	N22	3	3	112.5	NA	10	15			1.5
11/29/2018	8	PHT77	3	3	181	NA	10	15.5			1.55
11/29/2018	9	ZEA 332	3	3	212	Tassel	11	11			1
11/29/2018	10	B73	3	3	142	NA	10	15			1.5
11/29/2018	11	P148	3	3	142	NA	9	14.5			1.611111111
11/29/2018	1	S052	4	4	170	NA	13	20			1.538461538
11/29/2018	2	ZEA 332	4	4	158.5	Tassel	11	11			1
11/29/2018	3	ZEA 851	4	4	169	NA	9	15			1.666666667
11/29/2018	4	ZEA 3660	4	4	172	NA	8	13			1.625
11/29/2018	5	N22	4	4	109.5	NA	10	15.2			1.52
11/29/2018	6	ZEA 132	4	4	113.5	NA	9	15.2			1.688888889
11/29/2018	7	P148	4	4	118.5	NA	10	16			1.6
11/29/2018	8	B73	4	4	140	NA	10	16.2			1.62
11/29/2018	9	PHT77	4	4	189	NA	10	14.5			1.45
11/29/2018	10	ZEA 324	4	4	60	NA	8	12.2			1.525
11/29/2018	11	ZEA 399	4	4	113	NA	10	15.2			1.52
11/29/2018	1	ZEA 851	5	5	166	NA	9	14.5			1.611111111
11/29/2018	2	ZEA 324	5	5	54	NA	9	14.2			1.577777778
11/29/2018	3	ZEA 399	5	5	117	NA	11	17.2			1.563636364
11/29/2018	4	ZEA 3660	5	5	174	NA	8	14			1.75
11/29/2018	5	B73	5	5	133.5	NA	10	15.2			1.52
11/29/2018	6	PHT77	5	5	187	NA	10	15			1.5
11/29/2018	7	ZEA 132	5	5	99	NA	10	16.2			1.62
11/29/2018	8	N22	5	5	109	NA	10	15.2			1.52
11/29/2018	9	S052	5	5	158	NA	10	17.5			1.75
11/29/2018	10	ZEA 332	5	5	148	Tassel	9	9			1
11/29/2018	11	P148	5	5	135	NA	10	15.5			1.55
11/29/2018	1	ZEA 324	6	6	49.5	NA	9	13.5			1.5
11/29/2018	2	ZEA 132	6	6	98	NA	10	17.2			1.72
11/29/2018	3	S052	6	6	177.5	NA	11	18			1.636363636
11/29/2018	4	ZEA 851	6	6	189	NA	10	16			1.6
11/29/2018	5	PHT77	6	6	190	NA	10	15.2			1.52
11/29/2018	6	B73	6	6	148	NA	10	15.5			1.55
11/29/2018	7	ZEA 332	6	6	148	Tassel	11	11			1
11/29/2018	8	P148	6	6	152	NA	10	15.5			1.55
11/29/2018	9	ZEA 3660	6	6	165	NA	8	14.2			1.775
11/29/2018	10	ZEA 399	6	6	126	NA	11	17.2			1.563636364
11/29/2018	11	N22	6	6	94	NA	9	14			1.555555556
11/29/2018	1	N22	7	7	124.5	NA	11	16.8			1.527272727
11/29/2018	2	ZEA 851	7	7	175	NA	9	14.5			1.611111111
11/29/2018	3	B73	7	7	155	NA	10	16			1.6
11/29/2018	4	ZEA 132	7	7	195	NA	10	16.2			1.62
11/29/2018	5	ZEA 332	7	7	182	Tassel	11	11			1
11/29/2018	6	P148	7	7	172.5	NA	12	17.2			1.433333333
11/29/2018	7	PHT77	7	7	179	NA	10	15.2			1.52
11/29/2018	8	ZEA 399	7	7	129	NA	11	17.2			1.563636364
11/29/2018	9	ZEA 3660	7	7	166	NA	8	14			1.75
11/29/2018	10	ZEA 324	7	7	50	NA	8	12.2			1.525
11/29/2018	11	S052	7	7	161.5	NA	11	18.2			1.654545455
11/29/2018	1	PHT77	8	8	187	NA	11	16			1.454545455
11/29/2018	2	S052	8	8	179	NA	12	19			1.583333333
11/29/2018	3	ZEA 3660	8	8	178	NA	8	14			1.75
11/29/2018	4	ZEA 132	8	8	89	NA	8	16			2
11/29/2018	5	ZEA 851	8	8	174	NA	9	14.5			1.611111111
11/29/2018	6	B73	8	8	149.5	NA	10	16.2			1.62
11/29/2018	7	ZEA 332	8	8	44	NA	8	11			1.375
11/29/2018	8	ZEA 324	8	8	47	NA	8	12.2			1.525
11/29/2018	9	ZEA 399	8	8	138	NA	11	17.2			1.563636364
11/29/2018	10	N22	8	8	122	NA	10	15.5			1.55
11/29/2018	11	P148	8	8	153	NA	11	16			1.454545455
11/29/2018	1	S052	9	9	171	NA	11	18.5			1.681818182
11/29/2018	2	ZEA 132	9	9	91.5	NA	9	15.2			1.688888889
11/29/2018	3	N22	9	9	97	NA	9	14			1.555555556
11/29/2018	4	B73	9	9	137	NA	10	15.2			1.52
11/29/2018	5	ZEA 332	9	9	188	Tassel	11	11			1
11/29/2018	6	P148	9	9	134	NA	10	15.5			1.55
11/29/2018	7	ZEA 324	9	9	49.5	NA	8	12.5			1.5625
11/29/2018	8	PHT77	9	9	146.5	NA	9	14.2			1.577777778
11/29/2018	9	ZEA 399	9	9	96	NA	11	17			1.545454545
11/29/2018	10	ZEA 851	9	9	164	NA	9	14.2			1.577777778
11/29/2018	11	ZEA 3660	9	9	122	NA	7	11			1.571428571
11/29/2018	1	P148	10	10	145	NA	11	16.2			1.472727273
11/29/2018	2	ZEA 332	10	10	203.5	Tassel	11	11			1
11/29/2018	3	ZEA 132	10	10	111	NA	9	15.2			1.688888889
11/29/2018	4	ZEA 399	10	10	132.5	NA	11	18			1.636363636
11/29/2018	5	ZEA 324	10	10	53	NA	9	12.5			1.388888889
11/29/2018	6	B73	10	10	175	NA	10	15.2			1.52
11/29/2018	7	S052	10	10	163	NA	10	17.2			1.72
11/29/2018	8	ZEA 3660	10	10	142	NA	7	12			1.714285714
11/29/2018	9	ZEA 851	10	10	192	NA	9	13.2			1.466666667
11/29/2018	10	PHT77	10	10	171	NA	10	15			1.5
11/29/2018	11	N22	10	10	84	NA	8	13			1.625
12/3/2018	1	B73	1	1	155.5	NA	11	16.2			1.472727273
12/3/2018	2	S052	1	1	176.5	NA	12	18.5			1.541666667
12/3/2018	3	ZEA 332	1	1	255	Tassel	11	11			1
12/3/2018	4	PHT77	1	1	190	NA	11	15.8			1.436363636
12/3/2018	5	ZEA 324	1	1	56	NA	9	14			1.555555556
12/3/2018	6	N22	1	1	140	NA	11	16.8			1.527272727
12/3/2018	7	P148	1	1	167.5	Tassel	12	16.5			1.375
12/3/2018	8	ZEA 132	1	1	88	NA	9	13.5			1.5
12/3/2018	9	ZEA 399	1	1	120	NA	11	17			1.545454545
12/3/2018	10	ZEA 851	1	1	171	NA	9	13.2			1.466666667
12/3/2018	11	ZEA 3660	1	1	152	NA	8	12.2			1.525
12/3/2018	1	ZEA 399	2	2	125	NA	12	19.2			1.6
12/3/2018	2	P148	2	2	186	Tassel	12	16.5			1.375
12/3/2018	3	ZEA 851	2	2	185	NA	10	15.2			1.52
12/3/2018	4	ZEA 132	2	2	125	NA	11	17.2			1.563636364
12/3/2018	5	ZEA 324	2	2	54	NA	9	13			1.444444444
12/3/2018	6	PHT77	2	2	192	NA	10	15.2			1.52
12/3/2018	7	ZEA 3660	2	2	178	NA	8	14.2			1.775
12/3/2018	8	B73	2	2	176	NA	10	16.2			1.62
12/3/2018	9	ZEA 332	2	2	194	Tassel	11	11			1
12/3/2018	10	N22	2	2	106	NA	10	15			1.5
12/3/2018	11	S052	2	2	120.5	NA	8	13.2			1.65
12/3/2018	1	ZEA 324	3	3	53.5	NA	9	13.2			1.466666667
12/3/2018	2	ZEA 3660	3	3	184.5	NA	9	15			1.666666667
12/3/2018	3	ZEA 399	3	3	134.5	NA	12	18.5			1.541666667
12/3/2018	4	ZEA 132	3	3	133	NA	11	17.2			1.563636364
12/3/2018	5	S052	3	3	181	NA	12	18.5			1.541666667
12/3/2018	6	ZEA 851	3	3	189	NA	10	15.5			1.55
12/3/2018	7	N22	3	3	131.5	NA	11	17			1.545454545
12/3/2018	8	PHT77	3	3	201.5	NA	11	16.2			1.472727273
12/3/2018	9	ZEA 332	3	3	240	Tassel	11	11			1
12/3/2018	10	B73	3	3	163	NA	11	16.2			1.472727273
12/3/2018	11	P148	3	3	159	NA	11	16			1.454545455
12/3/2018	1	S052	4	4	181	NA	13	19.5			1.5
12/3/2018	2	ZEA 332	4	4	158.5	Tassel	11	11			1
12/3/2018	3	ZEA 851	4	4	193	NA	10	16			1.6
12/3/2018	4	ZEA 3660	4	4	195	NA	8	13.5			1.6875
12/3/2018	5	N22	4	4	126	NA	11	17			1.545454545
12/3/2018	6	ZEA 132	4	4	134.5	NA	10	17.2			1.72
12/3/2018	7	P148	4	4	144	NA	11	16.5			1.5
12/3/2018	8	B73	4	4	146	NA	11	17.2			1.563636364
12/3/2018	9	PHT77	4	4	199	NA	11	16			1.454545455
12/3/2018	10	ZEA 324	4	4	63	NA	9	13.5			1.5
12/3/2018	11	ZEA 399	4	4	152	NA	10	17			1.7
12/3/2018	1	ZEA 851	5	5	188	NA	10	16			1.6
12/3/2018	2	ZEA 324	5	5	65	NA	10	15.5			1.55
12/3/2018	3	ZEA 399	5	5	119	NA	11	18.2			1.654545455
12/3/2018	4	ZEA 3660	5	5	191.5	NA	9	15			1.666666667
12/3/2018	5	B73	5	5	175	NA	11	16.5			1.5
12/3/2018	6	PHT77	5	5	197	NA	11	16.5			1.5
12/3/2018	7	ZEA 132	5	5	122	NA	11	17.2			1.563636364
12/3/2018	8	N22	5	5	138.5	NA	12	17			1.416666667
12/3/2018	9	S052	5	5	166	NA	12	18.2			1.516666667
12/3/2018	10	ZEA 332	5	5	146	Tassel	9	9			1
12/3/2018	11	P148	5	5	151	NA	11	17			1.545454545
12/3/2018	1	ZEA 324	6	6	50	NA	10	14.5			1.45
12/3/2018	2	ZEA 132	6	6	113.5	NA	12	18.2			1.516666667
12/3/2018	3	S052	6	6	187	NA	12	19			1.583333333
12/3/2018	4	ZEA 851	6	6	213	NA	11	17			1.545454545
12/3/2018	5	PHT77	6	6	198	NA	11	16.2			1.472727273
12/3/2018	6	B73	6	6	162	NA	11	17			1.545454545
12/3/2018	7	ZEA 332	6	6	151.5	Tassel	11	11			1
12/3/2018	8	P148	6	6	169	Tassel	12	16.5			1.375
12/3/2018	9	ZEA 3660	6	6	182	NA	9	15.2			1.688888889
12/3/2018	10	ZEA 399	6	6	151.5	NA	12	19.2			1.6
12/3/2018	11	N22	6	6	104	NA	10	15.2			1.52
12/3/2018	1	N22	7	7	138	NA	13	18.2			1.4
12/3/2018	2	ZEA 851	7	7	187	NA	10	16			1.6
12/3/2018	3	B73	7	7	208	NA	12	17.5			1.458333333
12/3/2018	4	ZEA 132	7	7	100	NA	12	18			1.5
12/3/2018	5	ZEA 332	7	7	182	Tassel	11	11			1
12/3/2018	6	P148	7	7	181	Tassel	13	17.8			1.369230769
12/3/2018	7	PHT77	7	7	191	NA	11	16			1.454545455
12/3/2018	8	ZEA 399	7	7	143	NA	13	19.2			1.476923077
12/3/2018	9	ZEA 3660	7	7	182	NA	9	15			1.666666667
12/3/2018	10	ZEA 324	7	7	72	NA	9	13.5			1.5
12/3/2018	11	S052	7	7	175	NA	12	18.2			1.516666667
12/3/2018	1	PHT77	8	8	201	NA	12	17			1.416666667
12/3/2018	2	S052	8	8	200	NA	13	19.5			1.5
12/3/2018	3	ZEA 3660	8	8	191	NA	8	15.5			1.9375
12/3/2018	4	ZEA 132	8	8	105	NA	11	18			1.636363636
12/3/2018	5	ZEA 851	8	8	199	NA	10	15.5			1.55
12/3/2018	6	B73	8	8	182	NA	12	17.5			1.458333333
12/3/2018	7	ZEA 332	8	8	52	NA	9	11.2			1.244444444
12/3/2018	8	ZEA 324	8	8	60	NA	9	13.2			1.466666667
12/3/2018	9	ZEA 399	8	8	127.5	NA	13	19.2			1.476923077
12/3/2018	10	N22	8	8	124	NA	11	17			1.545454545
12/3/2018	11	P148	8	8	171	Tassel	13	16.5			1.269230769
12/3/2018	1	S052	9	9	191	NA	13	19.5			1.5
12/3/2018	2	ZEA 132	9	9	101.5	NA	11	17.2			1.563636364
12/3/2018	3	N22	9	9	105	NA	10	16			1.6
12/3/2018	4	B73	9	9	169	NA	11	16.2			1.472727273
12/3/2018	5	ZEA 332	9	9	187	Tassel	11	11			1
12/3/2018	6	P148	9	9	153	NA	11	16.5			1.5
12/3/2018	7	ZEA 324	9	9	55	NA	9	14			1.555555556
12/3/2018	8	PHT77	9	9	162.5	NA	10	16			1.6
12/3/2018	9	ZEA 399	9	9	112	NA	12	19			1.583333333
12/3/2018	10	ZEA 851	9	9	202	NA	10	15.5			1.55
12/3/2018	11	ZEA 3660	9	9	141	NA	7	12			1.714285714
12/3/2018	1	P148	10	10	158	NA	12	17.2			1.433333333
12/3/2018	2	ZEA 332	10	10	206	Tassel	11	11			1
12/3/2018	3	ZEA 132	10	10	113	NA	10	17			1.7
12/3/2018	4	ZEA 399	10	10	163	NA	12	19			1.583333333
12/3/2018	5	ZEA 324	10	10	61	NA	9	14.2			1.577777778
12/3/2018	6	B73	10	10	188	NA	11	16.5			1.5
12/3/2018	7	S052	10	10	176	NA	11	18			1.636363636
12/3/2018	8	ZEA 3660	10	10	149	NA	8	13.2			1.65
12/3/2018	9	ZEA 851	10	10	211	NA	9	14.2			1.577777778
12/3/2018	10	PHT77	10	10	188	NA	11	16.2			1.472727273
12/3/2018	11	N22	10	10	116	NA	9	14.2			1.577777778
12/6/2018	1	B73	1	1	169	NA	12	17.5			1.458333333
12/6/2018	2	S052	1	1	199	NA	14	18.8			1.342857143
12/6/2018	3	ZEA 332	1	1	242	Tassel	11	11			1
12/6/2018	4	PHT77	1	1	209	NA	12	16.8			1.4
12/6/2018	5	ZEA 324	1	1	62.5	NA	10	14.5			1.45
12/6/2018	6	N22	1	1	147	NA	12	18.8			1.566666667
12/6/2018	7	P148	1	1	190	Tassel	13	16.8			1.292307692
12/6/2018	8	ZEA 132	1	1	94	NA	10	15.2			1.52
12/6/2018	9	ZEA 399	1	1	135	NA	12	19			1.583333333
12/6/2018	10	ZEA 851	1	1	187	NA	9	13.8			1.533333333
12/6/2018	11	ZEA 3660	1	1	158	NA	8	13.8			1.725
12/6/2018	1	ZEA 399	2	2	120	NA	14	19.8			1.414285714
12/6/2018	2	P148	2	2	198	Tassel	14	16.8			1.2
12/6/2018	3	ZEA 851	2	2	174.5	NA	11	15.8			1.436363636
12/6/2018	4	ZEA 132	2	2	138	NA	13	18.8			1.446153846
12/6/2018	5	ZEA 324	2	2	59	NA	10	14			1.4
12/6/2018	6	PHT77	2	2	198	NA	10	15.8			1.58
12/6/2018	7	ZEA 3660	2	2	177	NA	10	15.8			1.58
12/6/2018	8	B73	2	2	202	NA	11	16.8			1.527272727
12/6/2018	9	ZEA 332	2	2	198	Tassel	11	11			1
12/6/2018	10	N22	2	2	110	NA	10	15.5			1.55
12/6/2018	11	S052	2	2	131	NA	9	15.2			1.688888889
12/6/2018	1	ZEA 324	3	3	54	NA	10	14.5			1.45
12/6/2018	2	ZEA 3660	3	3	190	NA	11	16.8			1.527272727
12/6/2018	3	ZEA 399	3	3	150	NA	14	20.2			1.442857143
12/6/2018	4	ZEA 132	3	3	125	NA	13	18.5			1.423076923
12/6/2018	5	S052	3	3	192	NA	13	19.2			1.476923077
12/6/2018	6	ZEA 851	3	3	210	NA	11	16.2			1.472727273
12/6/2018	7	N22	3	3	140	NA	13	16.8			1.292307692
12/6/2018	8	PHT77	3	3	199	NA	12	16.8			1.4
12/6/2018	9	ZEA 332	3	3	240	Tassel	11	11			1
12/6/2018	10	B73	3	3	173	NA	12	17.5			1.458333333
12/6/2018	11	P148	3	3	157	NA	12	16.5			1.375
12/6/2018	1	S052	4	4	188	Tassel	15	19.8			1.32
12/6/2018	2	ZEA 332	4	4	159	Tassel	11	11			1
12/6/2018	3	ZEA 851	4	4	197	NA	11	16.8			1.527272727
12/6/2018	4	ZEA 3660	4	4	190	NA	10	14.8			1.48
12/6/2018	5	N22	4	4	135	NA	13	17.8			1.369230769
12/6/2018	6	ZEA 132	4	4	132	NA	12	17.5			1.458333333
12/6/2018	7	P148	4	4	165	Tassel	13	17.2			1.323076923
12/6/2018	8	B73	4	4	143	NA	12	17.5			1.458333333
12/6/2018	9	PHT77	4	4	188	NA	12	16.8			1.4
12/6/2018	10	ZEA 324	4	4	54	NA	10	14.2			1.42
12/6/2018	11	ZEA 399	4	4	142	NA	12	18.2			1.516666667
12/6/2018	1	ZEA 851	5	5	204	NA	11	16.8			1.527272727
12/6/2018	2	ZEA 324	5	5	71	NA	11	16.5			1.5
12/6/2018	3	ZEA 399	5	5	120	NA	13	19.5			1.5
12/6/2018	4	ZEA 3660	5	5	203	NA	11	15.8			1.436363636
12/6/2018	5	B73	5	5	203	NA	13	17.8			1.369230769
12/6/2018	6	PHT77	5	5	196	NA	13	17.8			1.369230769
12/6/2018	7	ZEA 132	5	5	132	NA	13	17.8			1.369230769
12/6/2018	8	N22	5	5	149.5	NA	13	17.8			1.369230769
12/6/2018	9	S052	5	5	173.5	NA	13	19.8			1.523076923
12/6/2018	10	ZEA 332	5	5	148	Tassel	9	9			1
12/6/2018	11	P148	5	5	165	Tassel	13	17.5			1.346153846
12/6/2018	1	ZEA 324	6	6	72	NA	11	16.2			1.472727273
12/6/2018	2	ZEA 132	6	6	115	NA	13	19.8			1.523076923
12/6/2018	3	S052	6	6	191	NA	14	19.8			1.414285714
12/6/2018	4	ZEA 851	6	6	232	NA	12	17.8			1.483333333
12/6/2018	5	PHT77	6	6	194	NA	13	17.8			1.369230769
12/6/2018	6	B73	6	6	185.5	NA	13	17.8			1.369230769
12/6/2018	7	ZEA 332	6	6	152	Tassel	11	11			1
12/6/2018	8	P148	6	6	180	Tassel	14	16.8			1.2
12/6/2018	9	ZEA 3660	6	6	183	NA	10	16.8			1.68
12/6/2018	10	ZEA 399	6	6	171	NA	14	20.2			1.442857143
12/6/2018	11	N22	6	6	109	NA	11	16.8			1.527272727
12/6/2018	1	N22	7	7	149	NA	14	18.8			1.342857143
12/6/2018	2	ZEA 851	7	7	212	NA	12	16.8			1.4
12/6/2018	3	B73	7	7	207	NA	14	17.8			1.271428571
12/6/2018	4	ZEA 132	7	7	112	NA	13	18.5			1.423076923
12/6/2018	5	ZEA 332	7	7	180	Tassel	10	10			1
12/6/2018	6	P148	7	7	199.5	Tassel	16	17.8			1.1125
12/6/2018	7	PHT77	7	7	196	NA	12	17.8			1.483333333
12/6/2018	8	ZEA 399	7	7	171	NA	14	20.2			1.442857143
12/6/2018	9	ZEA 3660	7	7	188	NA	10	16.8			1.68
12/6/2018	10	ZEA 324	7	7	83	NA	10	14.5			1.45
12/6/2018	11	S052	7	7	195	NA	14	19.5			1.392857143
12/6/2018	1	PHT77	8	8	199	Tassel	14	18.5			1.321428571
12/6/2018	2	S052	8	8	201	Tassel	15	20.2			1.346666667
12/6/2018	3	ZEA 3660	8	8	186	NA	11	16.5			1.5
12/6/2018	4	ZEA 132	8	8	119	NA	13	18.8			1.446153846
12/6/2018	5	ZEA 851	8	8	220	NA	11	16.2			1.472727273
12/6/2018	6	B73	8	8	189.5	NA	13	18.5			1.423076923
12/6/2018	7	ZEA 332	8	8	46	NA	9	11.5			1.277777778
12/6/2018	8	ZEA 324	8	8	73	NA	10	14.5			1.45
12/6/2018	9	ZEA 399	8	8	152	NA	14	19.8			1.414285714
12/6/2018	10	N22	8	8	127	NA	12	17.8			1.483333333
12/6/2018	11	P148	8	8	196	Tassel	14	16.5			1.178571429
12/6/2018	1	S052	9	9	211.5	Tassel	15	19.8			1.32
12/6/2018	2	ZEA 132	9	9	123.5	NA	12	18.5			1.541666667
12/6/2018	3	N22	9	9	109	NA	11	15.8			1.436363636
12/6/2018	4	B73	9	9	177	NA	12	17.8			1.483333333
12/6/2018	5	ZEA 332	9	9	188	Tassel	11	11			1
12/6/2018	6	P148	9	9	173	NA	13	16.8			1.292307692
12/6/2018	7	ZEA 324	9	9	55	NA	10	15			1.5
12/6/2018	8	PHT77	9	9	171	NA	12	16.8			1.4
12/6/2018	9	ZEA 399	9	9	103	NA	13	19.8			1.523076923
12/6/2018	10	ZEA 851	9	9	223	NA	11	16.8			1.527272727
12/6/2018	11	ZEA 3660	9	9	148	NA	8	13.5			1.6875
12/6/2018	1	P148	10	10	168	Tassel	13	16.5			1.269230769
12/6/2018	2	ZEA 332	10	10	204	Tassel	13	13			1
12/6/2018	3	ZEA 132	10	10	120	NA	12	18.5			1.541666667
12/6/2018	4	ZEA 399	10	10	147	NA	13	19.8			1.523076923
12/6/2018	5	ZEA 324	10	10	62	NA	10	15.2			1.52
12/6/2018	6	B73	10	10	207	NA	12	17.5			1.458333333
12/6/2018	7	S052	10	10	184	NA	13	18.8			1.446153846
12/6/2018	8	ZEA 3660	10	10	170	NA	10	14.8			1.48
12/6/2018	9	ZEA 851	10	10	218	NA	10	15.2			1.52
12/6/2018	10	PHT77	10	10	200	NA	13	17.5			1.346153846
12/6/2018	11	N22	10	10	119.5	NA	11	15.8			1.436363636
12/10/2018	1	B73	1	1	175	NA	13	18.8			1.446153846
12/10/2018	2	S052	1	1	217	Tassel	16	18.8			1.175
12/10/2018	3	ZEA 332	1	1	247	Tassel	11	11			1
12/10/2018	4	PHT77	1	1	236	NA	13	17.5			1.346153846
12/10/2018	5	ZEA 324	1	1	71	NA	11	15.5			1.409090909
12/10/2018	6	N22	1	1	168	NA	14	18			1.285714286
12/10/2018	7	P148	1	1	209	Tassel	15	16.8			1.12
12/10/2018	8	ZEA 132	1	1	116	NA	10	16.2			1.62
12/10/2018	9	ZEA 399	1	1	152	NA	12	19.5			1.625
12/10/2018	10	ZEA 851	1	1	206.5	NA	9	14.2			1.577777778
12/10/2018	11	ZEA 3660	1	1	174	NA	9	14.2			1.577777778
12/10/2018	1	ZEA 399	2	2	119	NA	15	20			1.333333333
12/10/2018	2	P148	2	2	209	Tassel	16	16			1
12/10/2018	3	ZEA 851	2	2	174	NA	11	16.8			1.527272727
12/10/2018	4	ZEA 132	2	2	144.5	NA	15	19			1.266666667
12/10/2018	5	ZEA 324	2	2	67	NA	10	14.5			1.45
12/10/2018	6	PHT77	2	2	209	NA	11	17			1.545454545
12/10/2018	7	ZEA 3660	2	2	200	NA	11	15			1.363636364
12/10/2018	8	B73	2	2	202	NA	12	17			1.416666667
12/10/2018	9	ZEA 332	2	2	194	Tassel	11	11			1
12/10/2018	10	N22	2	2	123	NA	12	16			1.333333333
12/10/2018	11	S052	2	2	155.5	NA	10	16			1.6
12/10/2018	1	ZEA 324	3	3	65	NA	11	16.2			1.472727273
12/10/2018	2	ZEA 3660	3	3	174	NA	13	17.2			1.323076923
12/10/2018	3	ZEA 399	3	3	170	NA	15	20.2			1.346666667
12/10/2018	4	ZEA 132	3	3	136	NA	13	19			1.461538462
12/10/2018	5	S052	3	3	195	Tassel	15	19.2			1.28
12/10/2018	6	ZEA 851	3	3	230	NA	12	17.2			1.433333333
12/10/2018	7	N22	3	3	171.5	NA	13	17.2			1.323076923
12/10/2018	8	PHT77	3	3	221	Tassel	13	17.5			1.346153846
12/10/2018	9	ZEA 332	3	3	241	Tassel	11	11			1
12/10/2018	10	B73	3	3	204.5	NA	13	18.2			1.4
12/10/2018	11	P148	3	3	185	Tassel	13	16.8			1.292307692
12/10/2018	1	S052	4	4	197	Tassel	19	19			1
12/10/2018	2	ZEA 332	4	4	158	Tassel	11	11			1
12/10/2018	3	ZEA 851	4	4	209	NA	13	18.5			1.423076923
12/10/2018	4	ZEA 3660	4	4	189	NA	11	16			1.454545455
12/10/2018	5	N22	4	4	160	NA	14	18			1.285714286
12/10/2018	6	ZEA 132	4	4	127	NA	13	18.5			1.423076923
12/10/2018	7	P148	4	4	179	Tassel	14	17.5			1.25
12/10/2018	8	B73	4	4	158	NA	13	18			1.384615385
12/10/2018	9	PHT77	4	4	193	Tassel	13	17.2			1.323076923
12/10/2018	10	ZEA 324	4	4	66	NA	11	15.5			1.409090909
12/10/2018	11	ZEA 399	4	4	133	NA	14	19.2			1.371428571
12/10/2018	1	ZEA 851	5	5	218	NA	12	17.2			1.433333333
12/10/2018	2	ZEA 324	5	5	84	NA	12	17.5			1.458333333
12/10/2018	3	ZEA 399	5	5	131	NA	14	20.5			1.464285714
12/10/2018	4	ZEA 3660	5	5	204	NA	13	17.2			1.323076923
12/10/2018	5	B73	5	5	216	NA	13	19			1.461538462
12/10/2018	6	PHT77	5	5	204	Tassel	14	18.2			1.3
12/10/2018	7	ZEA 132	5	5	143	NA	13	19			1.461538462
12/10/2018	8	N22	5	5	170	NA	14	19			1.357142857
12/10/2018	9	S052	5	5	192	Tassel	15	19.2			1.28
12/10/2018	10	ZEA 332	5	5	149	Tassel	9	9			1
12/10/2018	11	P148	5	5	181.5	Tassel	14	17.2			1.228571429
12/10/2018	1	ZEA 324	6	6	75	NA	12	17.5			1.458333333
12/10/2018	2	ZEA 132	6	6	133	Tassel	14	20.5			1.464285714
12/10/2018	3	S052	6	6	199	Tassel	16	19.5			1.21875
12/10/2018	4	ZEA 851	6	6	242	NA	13	19			1.461538462
12/10/2018	5	PHT77	6	6	205	Tassel	14	19.2			1.371428571
12/10/2018	6	B73	6	6	191	NA	13	18.5			1.423076923
12/10/2018	7	ZEA 332	6	6	151	Tassel	11	11			1
12/10/2018	8	P148	6	6	187	Tassel	16	16			1
12/10/2018	9	ZEA 3660	6	6	177	NA	12	17			1.416666667
12/10/2018	10	ZEA 399	6	6	184	NA	14	20.5			1.464285714
12/10/2018	11	N22	6	6	123	NA	13	17.2			1.323076923
12/10/2018	1	N22	7	7	174	Tassel	16	19.5			1.21875
12/10/2018	2	ZEA 851	7	7	230.5	NA	12	17.2			1.433333333
12/10/2018	3	B73	7	7	211	NA	14	19.2			1.371428571
12/10/2018	4	ZEA 132	7	7	128	NA	14	19.5			1.392857143
12/10/2018	5	ZEA 332	7	7	180.5	Tassel	11	11			1
12/10/2018	6	P148	7	7	194.5	Tassel	17	17			1
12/10/2018	7	PHT77	7	7	204.5	NA	13	18			1.384615385
12/10/2018	8	ZEA 399	7	7	167	Tassel	16	20.5			1.28125
12/10/2018	9	ZEA 3660	7	7	191	NA	11	17			1.545454545
12/10/2018	10	ZEA 324	7	7	82	NA	11	15.2			1.381818182
12/10/2018	11	S052	7	7	215	Tassel	16	19.5			1.21875
12/10/2018	1	PHT77	8	8	214	Tassel	15	18.5			1.233333333
12/10/2018	2	S052	8	8	214	Tassel	18	20.5			1.138888889
12/10/2018	3	ZEA 3660	8	8	188	NA	12	17.2			1.433333333
12/10/2018	4	ZEA 132	8	8	132	NA	14	19			1.357142857
12/10/2018	5	ZEA 851	8	8	240.5	NA	12	17			1.416666667
12/10/2018	6	B73	8	8	211	NA	13	19			1.461538462
12/10/2018	7	ZEA 332	8	8	50	NA	11	11			1
12/10/2018	8	ZEA 324	8	8	71	NA	10	15.5			1.55
12/10/2018	9	ZEA 399	8	8	138	NA	15	20.2			1.346666667
12/10/2018	10	N22	8	8	149	NA	14	18			1.285714286
12/10/2018	11	P148	8	8	202	Tassel	16	16			1
12/10/2018	1	S052	9	9	220	Tassel	16	19.8			1.2375
12/10/2018	2	ZEA 132	9	9	133	NA	13	18.5			1.423076923
12/10/2018	3	N22	9	9	129	NA	13	17.2			1.323076923
12/10/2018	4	B73	9	9	203	NA	12	18.5			1.541666667
12/10/2018	5	ZEA 332	9	9	186	Tassel	11	11			1
12/10/2018	6	P148	9	9	173	Tassel	14	17.2			1.228571429
12/10/2018	7	ZEA 324	9	9	67	NA	11	16.2			1.472727273
12/10/2018	8	PHT77	9	9	185	NA	12	17.2			1.433333333
12/10/2018	9	ZEA 399	9	9	110	NA	15	19.8			1.32
12/10/2018	10	ZEA 851	9	9	233	NA	12	17.2			1.433333333
12/10/2018	11	ZEA 3660	9	9	142	NA	9	15			1.666666667
12/10/2018	1	P148	10	10	192	Tassel	15	17.5			1.166666667
12/10/2018	2	ZEA 332	10	10	201	Tassel	11	11			1
12/10/2018	3	ZEA 132	10	10	131	NA	13	18.5			1.423076923
12/10/2018	4	ZEA 399	10	10	138	NA	15	19.8			1.32
12/10/2018	5	ZEA 324	10	10	71	NA	11	16.2			1.472727273
12/10/2018	6	B73	10	10	189	NA	13	18			1.384615385
12/10/2018	7	S052	10	10	193	Tassel	16	18.8			1.175
12/10/2018	8	ZEA 3660	10	10	186	NA	11	16.2			1.472727273
12/10/2018	9	ZEA 851	10	10	244	NA	11	16			1.454545455
12/10/2018	10	PHT77	10	10	205	Tassel	13	17.5			1.346153846
12/10/2018	11	N22	10	10	127	NA	12	16.2			1.35
12/13/2018	1	B73	1	1	184	NA	14	19.5			1.392857143
12/13/2018	2	S052	1	1	228	Tassel	18	18			1
12/13/2018	3	ZEA 332	1	1	246	Tassel	11	11			1
12/13/2018	4	PHT77	1	1	247	Tassel	15	18.2			1.213333333
12/13/2018	5	ZEA 324	1	1	81	NA	12	16.5			1.375
12/13/2018	6	N22	1	1	191	NA	16	19			1.1875
12/13/2018	7	P148	1	1	221	Tassel	16	16			1
12/13/2018	8	ZEA 132	1	1	115	NA	13	17			1.307692308
12/13/2018	9	ZEA 399	1	1	176	NA	15	20.2			1.346666667
12/13/2018	10	ZEA 851	1	1	217	NA	10	15.2			1.52
12/13/2018	11	ZEA 3660	1	1	185	NA	10	15.2			1.52
12/13/2018	1	ZEA 399	2	2	137	Tassel	17	20.8			1.223529412
12/13/2018	2	P148	2	2	224	Tassel	16	16			1
12/13/2018	3	ZEA 851	2	2	204	NA	12	17			1.416666667
12/13/2018	4	ZEA 132	2	2	143	Tassel	15	20			1.333333333
12/13/2018	5	ZEA 324	2	2	73	NA	12	16			1.333333333
12/13/2018	6	PHT77	2	2	216	NA	14	18			1.285714286
12/13/2018	7	ZEA 3660	2	2	179	NA	13	17.2			1.323076923
12/13/2018	8	B73	2	2	222	NA	14	18.5			1.321428571
12/13/2018	9	ZEA 332	2	2	192	Tassel	11	11			1
12/13/2018	10	N22	2	2	139	NA	14	18			1.285714286
12/13/2018	11	S052	2	2	173	NA	12	16.8			1.4
12/13/2018	1	ZEA 324	3	3	75	NA	12	17.2			1.433333333
12/13/2018	2	ZEA 3660	3	3	192.5	Tassel	15	18.5			1.233333333
12/13/2018	3	ZEA 399	3	3	188	Tassel	16	20.8			1.3
12/13/2018	4	ZEA 132	3	3	133	Tassel	16	20.2			1.2625
12/13/2018	5	S052	3	3	205	Tassel	19	19			1
12/13/2018	6	ZEA 851	3	3	229	NA	14	18.2			1.3
12/13/2018	7	N22	3	3	185	Tassel	15	19.2			1.28
12/13/2018	8	PHT77	3	3	238	Tassel	15	17.8			1.186666667
12/13/2018	9	ZEA 332	3	3	241	Tassel	11	11			1
12/13/2018	10	B73	3	3	225	NA	14	13.2			0.942857143
12/13/2018	11	P148	3	3	204	Tassel	15	16.8			1.12
12/13/2018	1	S052	4	4	192	Tassel	19	19			1
12/13/2018	2	ZEA 332	4	4	158	Tassel	11	11			1
12/13/2018	3	ZEA 851	4	4	218	NA	15	19.2			1.28
12/13/2018	4	ZEA 3660	4	4	195	NA	13	17			1.307692308
12/13/2018	5	N22	4	4	175	NA	16	19.2			1.2
12/13/2018	6	ZEA 132	4	4	130	Tassel	15	18.2			1.213333333
12/13/2018	7	P148	4	4	193	Tassel	16	17.8			1.1125
12/13/2018	8	B73	4	4	173	NA	15	19.2			1.28
12/13/2018	9	PHT77	4	4	220.5	Tassel	15	17.8			1.186666667
12/13/2018	10	ZEA 324	4	4	73	NA	12	16.5			1.375
12/13/2018	11	ZEA 399	4	4	130	NA	15	19.2			1.28
12/13/2018	1	ZEA 851	5	5	215	NA	13	19			1.461538462
12/13/2018	2	ZEA 324	5	5	87	NA	13	18.5			1.423076923
12/13/2018	3	ZEA 399	5	5	136	Tassel	17	21.5			1.264705882
12/13/2018	4	ZEA 3660	5	5	201	Tassel	15	18.2			1.213333333
12/13/2018	5	B73	5	5	242	NA	15	20.2			1.346666667
12/13/2018	6	PHT77	5	5	212	Tassel	18	18			1
12/13/2018	7	ZEA 132	5	5	152	Tassel	15	19.5			1.3
12/13/2018	8	N22	5	5	203	Tassel	16	20.5			1.28125
12/13/2018	9	S052	5	5	202	Tassel	18	18			1
12/13/2018	10	ZEA 332	5	5	146	Tassel	9	9			1
12/13/2018	11	P148	5	5	195	Tassel	17	17			1
12/13/2018	1	ZEA 324	6	6	83	NA	13	19			1.461538462
12/13/2018	2	ZEA 132	6	6	142.5	Tassel	17	20.5			1.205882353
12/13/2018	3	S052	6	6	205	Tassel	19	19			1
12/13/2018	4	ZEA 851	6	6	260	NA	13	19			1.461538462
12/13/2018	5	PHT77	6	6	222	Tassel	16	18.8			1.175
12/13/2018	6	B73	6	6	212	NA	15	20			1.333333333
12/13/2018	7	ZEA 332	6	6	153	Tassel	11	11			1
12/13/2018	8	P148	6	6	210	Tassel	16	16			1
12/13/2018	9	ZEA 3660	6	6	202.5	Tassel	14	19.2			1.371428571
12/13/2018	10	ZEA 399	6	6	210	NA	17	20.5			1.205882353
12/13/2018	11	N22	6	6	146	NA	15	18			1.2
12/13/2018	1	N22	7	7	205	Tassel	18	20.2			1.122222222
12/13/2018	2	ZEA 851	7	7	239	NA	13	18.2			1.4
12/13/2018	3	B73	7	7	205	NA	15	20.2			1.346666667
12/13/2018	4	ZEA 132	7	7	148	Tassel	16	20.2			1.2625
12/13/2018	5	ZEA 332	7	7	174	Tassel	11	11			1
12/13/2018	6	P148	7	7	219	Tassel	17	17			1
12/13/2018	7	PHT77	7	7	210	Tassel	15	18.5			1.233333333
12/13/2018	8	ZEA 399	7	7	191	Tassel	19	20.8			1.094736842
12/13/2018	9	ZEA 3660	7	7	183	NA	14	18.2			1.3
12/13/2018	10	ZEA 324	7	7	82	NA	12	16.2			1.35
12/13/2018	11	S052	7	7	223	Tassel	18	18			1
12/13/2018	1	PHT77	8	8	218	Tassel	18	18			1
12/13/2018	2	S052	8	8	236	Tassel	20	20			1
12/13/2018	3	ZEA 3660	8	8	208.5	Tassel	15	18.2			1.213333333
12/13/2018	4	ZEA 132	8	8	140.5	Tassel	16	20.2			1.2625
12/13/2018	5	ZEA 851	8	8	261	NA	13	19			1.461538462
12/13/2018	6	B73	8	8	213	NA	15	20			1.333333333
12/13/2018	7	ZEA 332	8	8	50	NA	11	11			1
12/13/2018	8	ZEA 324	8	8	80	NA	12	16.5			1.375
12/13/2018	9	ZEA 399	8	8	147	Tassel	18	20.8			1.155555556
12/13/2018	10	N22	8	8	173	Tassel	16	19.2			1.2
12/13/2018	11	P148	8	8	206	Tassel	16	16			1
12/13/2018	1	S052	9	9	230	Tassel	19	19			1
12/13/2018	2	ZEA 132	9	9	135.5	Tassel	15	20.2			1.346666667
12/13/2018	3	N22	9	9	155	NA	15	18.2			1.213333333
12/13/2018	4	B73	9	9	213	NA	15	19.5			1.3
12/13/2018	5	ZEA 332	9	9	187	Tassel	11	11			1
12/13/2018	6	P148	9	9	191	Tassel	17	17			1
12/13/2018	7	ZEA 324	9	9	73	NA	13	17.2			1.323076923
12/13/2018	8	PHT77	9	9	199	Tassel	15	18.5			1.233333333
12/13/2018	9	ZEA 399	9	9	128	Tassel	17	19.5			1.147058824
12/13/2018	10	ZEA 851	9	9	251	NA	13	18.5			1.423076923
12/13/2018	11	ZEA 3660	9	9	148	NA	12	17.5			1.458333333
12/13/2018	1	P148	10	10	203.5	Tassel	17	17			1
12/13/2018	2	ZEA 332	10	10	199.5	Tassel	11	11			1
12/13/2018	3	ZEA 132	10	10	133.5	Tassel	15	19.2			1.28
12/13/2018	4	ZEA 399	10	10	148	Tassel	17	19.8			1.164705882
12/13/2018	5	ZEA 324	10	10	79	NA	13	17.2			1.323076923
12/13/2018	6	B73	10	10	213	NA	14	19.5			1.392857143
12/13/2018	7	S052	10	10	200	Tassel	18	18			1
12/13/2018	8	ZEA 3660	10	10	184.5	NA	12	17			1.416666667
12/13/2018	9	ZEA 851	10	10	259	NA	11	16.5			1.5
12/13/2018	10	PHT77	10	10	225	Tassel	15	18.2			1.213333333
12/13/2018	11	N22	10	10	136	NA	13	17.2			1.323076923
12/17/2018	1	B73	1	1	211	NA	16	19.8			1.2375
12/17/2018	2	S052	1	1	228	Tassel	18	18			1
12/17/2018	3	ZEA 332	1	1	246	Tassel	11	11			1
12/17/2018	4	PHT77	1	1	255	Tassel	17	18.8			1.105882353
12/17/2018	5	ZEA 324	1	1	89	NA	13	17.8			1.369230769
12/17/2018	6	N22	1	1	210	Tassel	16	19.5			1.21875
12/17/2018	7	P148	1	1	244	Tassel	16	16			1
12/17/2018	8	ZEA 132	1	1	131	NA	13	17.8			1.369230769
12/17/2018	9	ZEA 399	1	1	142	NA	15	20.8			1.386666667
12/17/2018	10	ZEA 851	1	1	248	NA	12	16.8			1.4
12/17/2018	11	ZEA 3660	1	1	190	NA	12	17.8			1.483333333
12/17/2018	1	ZEA 399	2	2	179	Tassel	19	20.8			1.094736842
12/17/2018	2	P148	2	2	233	Tassel	16	16			1
12/17/2018	3	ZEA 851	2	2	195	NA	14	18.8			1.342857143
12/17/2018	4	ZEA 132	2	2	152	Tassel	17	20.5			1.205882353
12/17/2018	5	ZEA 324	2	2	86	NA	12	17.2			1.433333333
12/17/2018	6	PHT77	2	2	230	NA	15	18.8			1.253333333
12/17/2018	7	ZEA 3660	2	2	205	Tassel	15	17.8			1.186666667
12/17/2018	8	B73	2	2	250	NA	15	19.8			1.32
12/17/2018	9	ZEA 332	2	2	185	Tassel	11	11			1
12/17/2018	10	N22	2	2	160	NA	14	18.5			1.321428571
12/17/2018	11	S052	2	2	200	NA	13	16.8			1.292307692
12/17/2018	1	ZEA 324	3	3	92	NA	13	19			1.461538462
12/17/2018	2	ZEA 3660	3	3	185	Tassel	16	17.8			1.1125
12/17/2018	3	ZEA 399	3	3	225	Tassel	19	20.8			1.094736842
12/17/2018	4	ZEA 132	3	3	141	Tassel	17	20.5			1.205882353
12/17/2018	5	S052	3	3	218	Tassel	19	19			1
12/17/2018	6	ZEA 851	3	3	260	NA	14	19.5			1.392857143
12/17/2018	7	N22	3	3	215	Tassel	17	19.8			1.164705882
12/17/2018	8	PHT77	3	3	232	Tassel	17	17.7			1.041176471
12/17/2018	9	ZEA 332	3	3	240	Tassel	11	11			1
12/17/2018	10	B73	3	3	206	NA	15	19.8			1.32
12/17/2018	11	P148	3	3	220	Tassel	16	16			1
12/17/2018	1	S052	4	4	185	Tassel	19	19			1
12/17/2018	2	ZEA 332	4	4	150	Tassel	11	11			1
12/17/2018	3	ZEA 851	4	4	190	NA	13	19.5			1.5
12/17/2018	4	ZEA 3660	4	4	194	Tassel	14	18.8			1.342857143
12/17/2018	5	N22	4	4	215	Tassel	18	19.8			1.1
12/17/2018	6	ZEA 132	4	4	132	Tassel	17	19.8			1.164705882
12/17/2018	7	P148	4	4	222	Tassel	17	17			1
12/17/2018	8	B73	4	4	177	NA	15	20.8			1.386666667
12/17/2018	9	PHT77	4	4	245	Tassel	17	17			1
12/17/2018	10	ZEA 324	4	4	83	NA	13	18			1.384615385
12/17/2018	11	ZEA 399	4	4	135	NA	16	20.8			1.3
12/17/2018	1	ZEA 851	5	5	245	NA	13	20			1.538461538
12/17/2018	2	ZEA 324	5	5	106	NA	15	20.2			1.346666667
12/17/2018	3	ZEA 399	5	5	160	Tassel	18	21.5			1.194444444
12/17/2018	4	ZEA 3660	5	5	213	Tassel	17	18.5			1.088235294
12/17/2018	5	B73	5	5	265	NA	16	21			1.3125
12/17/2018	6	PHT77	5	5	246	Tassel	18	18			1
12/17/2018	7	ZEA 132	5	5	167	Tassel	18	20.2			1.122222222
12/17/2018	8	N22	5	5	217	Tassel	18	19.5			1.083333333
12/17/2018	9	S052	5	5	220	Tassel	19	19			1
12/17/2018	10	ZEA 332	5	5	149	Tassel	9	9			1
12/17/2018	11	P148	5	5	221	Tassel	17	17			1
12/17/2018	1	ZEA 324	6	6	99	NA	14	20			1.428571429
12/17/2018	2	ZEA 132	6	6	167	Tassel	19	21.2			1.115789474
12/17/2018	3	S052	6	6	225	Tassel	19	19			1
12/17/2018	4	ZEA 851	6	6	269	NA	16	20			1.25
12/17/2018	5	PHT77	6	6	258	Tassel	18	18			1
12/17/2018	6	B73	6	6	247	Tassel	16	20.2			1.2625
12/17/2018	7	ZEA 332	6	6	152	Tassel	11	11			1
12/17/2018	8	P148	6	6	219	Tassel	16	16			1
12/17/2018	9	ZEA 3660	6	6	208	Tassel	16	18.2			1.1375
12/17/2018	10	ZEA 399	6	6	226	Tassel	19	20.8			1.094736842
12/17/2018	11	N22	6	6	187	Tassel	17	19.2			1.129411765
12/17/2018	1	N22	7	7	247	Tassel	20	20			1
12/17/2018	2	ZEA 851	7	7	249	NA	14	19.2			1.371428571
12/17/2018	3	B73	7	7	221	NA	17	21			1.235294118
12/17/2018	4	ZEA 132	7	7	154	Tassel	18	21.2			1.177777778
12/17/2018	5	ZEA 332	7	7	164	Tassel	11	11			1
12/17/2018	6	P148	7	7	221	Tassel	17	17			1
12/17/2018	7	PHT77	7	7	234	Tassel	18	18			1
12/17/2018	8	ZEA 399	7	7	225	Tassel	20	20			1
12/17/2018	9	ZEA 3660	7	7	204	Tassel	16	19.2			1.2
12/17/2018	10	ZEA 324	7	7	80	NA	13	17.2			1.323076923
12/17/2018	11	S052	7	7	241	Tassel	19	19			1
12/17/2018	1	PHT77	8	8	271	Tassel	18	18			1
12/17/2018	2	S052	8	8	217	Tassel	21	21			1
12/17/2018	3	ZEA 3660	8	8	214	Tassel	18	18			1
12/17/2018	4	ZEA 132	8	8	150	Tassel	18	20.5			1.138888889
12/17/2018	5	ZEA 851	8	8	264	NA	16	19			1.1875
12/17/2018	6	B73	8	8	234	NA	16	20.5			1.28125
12/17/2018	7	ZEA 332	8	8	43	NA	11				NA
12/17/2018	8	ZEA 324	8	8	92	Tassel	13	17.5			1.346153846
12/17/2018	9	ZEA 399	8	8	171	Tassel	20	20			1
12/17/2018	10	N22	8	8	208	Tassel	19	19			1
12/17/2018	11	P148	8	8	220	Tassel	16	16			1
12/17/2018	1	S052	9	9	215	Tassel	19	19			1
12/17/2018	2	ZEA 132	9	9	145	Tassel	18	20.2			1.122222222
12/17/2018	3	N22	9	9	178	Tassel	16	18.5			1.15625
12/17/2018	4	B73	9	9	212	NA	15	20			1.333333333
12/17/2018	5	ZEA 332	9	9	182	Tassel	11	11			1
12/17/2018	6	P148	9	9	196	Tassel	17	17			1
12/17/2018	7	ZEA 324	9	9	87	NA	19	18.2			0.957894737
12/17/2018	8	PHT77	9	9	214	Tassel	16	28.5			1.78125
12/17/2018	9	ZEA 399	9	9	142	Tassel	18	20.8			1.155555556
12/17/2018	10	ZEA 851	9	9	257	NA	13	19			1.461538462
12/17/2018	11	ZEA 3660	9	9	166	NA	11	16.2			1.472727273
12/17/2018	1	P148	10	10	204	Tassel	17	17			1
12/17/2018	2	ZEA 332	10	10	195	Tassel	11	11			1
12/17/2018	3	ZEA 132	10	10	144	Tassel	17	20			1.176470588
12/17/2018	4	ZEA 399	10	10	157	Tassel	18	20.8			1.155555556
12/17/2018	5	ZEA 324	10	10	91	NA	14	18.2			1.3
12/17/2018	6	B73	10	10	232	NA	16	19.8			1.2375
12/17/2018	7	S052	10	10	196	Tassel	18	18			1
12/17/2018	8	ZEA 3660	10	10	200	Tassel	14	17.2			1.228571429
12/17/2018	9	ZEA 851	10	10	274	NA	13	18.2			1.4
12/17/2018	10	PHT77	10	10	247	Tassel	18	18			1
12/17/2018	11	N22	10	10	187	NA	15	18			1.2
12/20/2018	1	B73	1	1	220	Tassel	17	20.8			1.223529412
12/20/2018	2	S052	1	1	227	Tassel	18	18			1
12/20/2018	3	ZEA 332	1	1	224	Tassel	11	11			1
12/20/2018	4	PHT77	1	1	290	Tassel	18	18			1
12/20/2018	5	ZEA 324	1	1	93	NA	13	18.5			1.423076923
12/20/2018	6	N22	1	1	233	Tassel	18	19.8			1.1
12/20/2018	7	P148	1	1	248	Tassel	16	16			1
12/20/2018	8	ZEA 132	1	1	136	NA	13	17.8			1.369230769
12/20/2018	9	ZEA 399	1	1	142	Tassel	16	20.8			1.3
12/20/2018	10	ZEA 851	1	1	228	NA	12	17.5			1.458333333
12/20/2018	11	ZEA 3660	1	1	207	NA	13	17.8			1.369230769
12/20/2018	1	ZEA 399	2	2	202	Tassel	20	20			1
12/20/2018	2	P148	2	2	227	Tassel	16	16			1
12/20/2018	3	ZEA 851	2	2	236	NA	15	20.8			1.386666667
12/20/2018	4	ZEA 132	2	2	157	Tassel	17	19.8			1.164705882
12/20/2018	5	ZEA 324	2	2	93.5	NA	13	18.5			1.423076923
12/20/2018	6	PHT77	2	2	232	Tassel	16	18.8			1.175
12/20/2018	7	ZEA 3660	2	2	206	Tassel	16	18.8			1.175
12/20/2018	8	B73	2	2	243	Tassel	16	19.8			1.2375
12/20/2018	9	ZEA 332	2	2	185	Tassel	11	11	7	74	1
12/20/2018	10	N22	2	2	190	Tassel	16	18.8			1.175
12/20/2018	11	S052	2	2	215	Tassel	15	17.5			1.166666667
12/20/2018	1	ZEA 324	3	3	92	NA	14	19.5			1.392857143
12/20/2018	2	ZEA 3660	3	3	218	Tassel	18	18			1
12/20/2018	3	ZEA 399	3	3	229	Tassel	20	20			1
12/20/2018	4	ZEA 132	3	3	142	Tassel	19	20.8			1.094736842
12/20/2018	5	S052	3	3	213	Tassel	18	18			1
12/20/2018	6	ZEA 851	3	3	281	NA	15	20.5			1.366666667
12/20/2018	7	N22	3	3	227	Tassel	17	19.8			1.164705882
12/20/2018	8	PHT77	3	3	237	Tassel	17	17			1
12/20/2018	9	ZEA 332	3	3	240	Tassel	11	11	7	69	1
12/20/2018	10	B73	3	3	233	NA	16	20.8			1.3
12/20/2018	11	P148	3	3	214	Tassel	17	17			1
12/20/2018	1	S052	4	4	186	Tassel	19	19			1
12/20/2018	2	ZEA 332	4	4	150	Tassel	11	11	6	40	1
12/20/2018	3	ZEA 851	4	4	249	NA	14	20.8			1.485714286
12/20/2018	4	ZEA 3660	4	4	200	Tassel	14	18.8			1.342857143
12/20/2018	5	N22	4	4	233	Tassel	19	19			1
12/20/2018	6	ZEA 132	4	4	139	Tassel	18	20.8			1.155555556
12/20/2018	7	P148	4	4	233	Tassel	17	17			1
12/20/2018	8	B73	4	4	169	NA	16	20.8			1.3
12/20/2018	9	PHT77	4	4	243	Tassel	17	17			1
12/20/2018	10	ZEA 324	4	4	92	NA	14	18.5			1.321428571
12/20/2018	11	ZEA 399	4	4	142	NA	16	21.8			1.3625
12/20/2018	1	ZEA 851	5	5	NA	NA	NA				NA
12/20/2018	2	ZEA 324	5	5	124	NA	16	20.9			1.30625
12/20/2018	3	ZEA 399	5	5	175	Tassel	19	21.8			1.147368421
12/20/2018	4	ZEA 3660	5	5	215	Tassel	18	18			1
12/20/2018	5	B73	5	5	260	Tassel	17	21.8			1.282352941
12/20/2018	6	PHT77	5	5	246	Tassel	18	18			1
12/20/2018	7	ZEA 132	5	5	161.5	Tassel	18	20.8			1.155555556
12/20/2018	8	N22	5	5	232	Tassel	19	19			1
12/20/2018	9	S052	5	5	223	Tassel	19	19			1
12/20/2018	10	ZEA 332	5	5	149	Tassel	9	9	6	51	1
12/20/2018	11	P148	5	5	231	Tassel	17	17			1
12/20/2018	1	ZEA 324	6	6	106	NA	15	20.5			1.366666667
12/20/2018	2	ZEA 132	6	6	148	Tassel	19	20.2			1.063157895
12/20/2018	3	S052	6	6	208	Tassel	19	19			1
12/20/2018	4	ZEA 851	6	6	255	NA	16	19.8			1.2375
12/20/2018	5	PHT77	6	6	270	Tassel	18	18			1
12/20/2018	6	B73	6	6	231	Tassel	17	20.5			1.205882353
12/20/2018	7	ZEA 332	6	6	152	Tassel	11	11	10	37	1
12/20/2018	8	P148	6	6	222	Tassel	19	19			1
12/20/2018	9	ZEA 3660	6	6	222	Tassel	17	18.8			1.105882353
12/20/2018	10	ZEA 399	6	6	221	Tassel	20	20			1
12/20/2018	11	N22	6	6	220	Tassel	18	19.5			1.083333333
12/20/2018	1	N22	7	7	266	Tassel	20	20			1
12/20/2018	2	ZEA 851	7	7	262	NA	15	19.8			1.32
12/20/2018	3	B73	7	7	253	NA	17	21.5			1.264705882
12/20/2018	4	ZEA 132	7	7	151	Tassel	19	21.5			1.131578947
12/20/2018	5	ZEA 332	7	7	164	Tassel	11	11			1
12/20/2018	6	P148	7	7	221	Tassel	17	17			1
12/20/2018	7	PHT77	7	7	264	Tassel	18	18			1
12/20/2018	8	ZEA 399	7	7	254	Tassel	20	20			1
12/20/2018	9	ZEA 3660	7	7	211	Tassel	17	19.8			1.164705882
12/20/2018	10	ZEA 324	7	7	88	NA	13	18.2			1.4
12/20/2018	11	S052	7	7	246	Tassel	19	19			1
12/20/2018	1	PHT77	8	8	265	Tassel	18	18			1
12/20/2018	2	S052	8	8	218	Tassel	20	20			1
12/20/2018	3	ZEA 3660	8	8	225	Tassel	18	18			1
12/20/2018	4	ZEA 132	8	8	151	Tassel	18	21.5			1.194444444
12/20/2018	5	ZEA 851	8	8	264	NA	16	20.8			1.3
12/20/2018	6	B73	8	8	247	Tassel	17	20.8			1.223529412
12/20/2018	7	ZEA 332	8	8	48	NA	11				NA
12/20/2018	8	ZEA 324	8	8	97	Tassel	13	19.2			1.476923077
12/20/2018	9	ZEA 399	8	8	202	Tassel	20	20.2			1.01
12/20/2018	10	N22	8	8	241	Tassel	19	19			1
12/20/2018	11	P148	8	8	221	Tassel	16	16			1
12/20/2018	1	S052	9	9	216	Tassel	19	19			1
12/20/2018	2	ZEA 132	9	9	146	Tassel	18	20.5			1.138888889
12/20/2018	3	N22	9	9	201	Tassel	17	18.5			1.088235294
12/20/2018	4	B73	9	9	219	NA	15	20.5			1.366666667
12/20/2018	5	ZEA 332	9	9	182	Tassel	11	11			1
12/20/2018	6	P148	9	9	203	Tassel	17	17			1
12/20/2018	7	ZEA 324	9	9	113	NA	14	19.5			1.392857143
12/20/2018	8	PHT77	9	9	231	Tassel	18	18			1
12/20/2018	9	ZEA 399	9	9	157	Tassel	19	20.8			1.094736842
12/20/2018	10	ZEA 851	9	9	288	NA	14	19.8			1.414285714
12/20/2018	11	ZEA 3660	9	9	180	NA	19	22.5			1.184210526
12/20/2018	1	P148	10	10	208	Tassel	16	16			1
12/20/2018	2	ZEA 332	10	10	195	Tassel	11	11			1
12/20/2018	3	ZEA 132	10	10	150	Tassel	17	19.8			1.164705882
12/20/2018	4	ZEA 399	10	10	168	Tassel	18	20.8			1.155555556
12/20/2018	5	ZEA 324	10	10	100	NA	14	19.2			1.371428571
12/20/2018	6	B73	10	10	248	Tassel	17	20.5			1.205882353
12/20/2018	7	S052	10	10	204	Tassel	18	18			1
12/20/2018	8	ZEA 3660	10	10	205	Tassel	16	18.8			1.175
12/20/2018	9	ZEA 851	10	10	310	NA	13	19.8			1.523076923
12/20/2018	10	PHT77	10	10	269	Tassel	17	17			1
12/20/2018	11	N22	10	10	215	NA	16	18.5			1.15625
12/27/2018	1	B73	1	1	NA	Tassel	20	20			1
12/27/2018	2	S052	1	1	NA	Tassel	18	18			1
12/27/2018	3	ZEA 332	1	1	224	Tassel	11	11			1
12/27/2018	4	PHT77	1	1	NA	Tassel	18	18			1
12/27/2018	5	ZEA 324	1	1	NA	NA	16	19.8			1.2375
12/27/2018	6	N22	1	1	NA	Tassel	19	19			1
12/27/2018	7	P148	1	1	NA	Tassel	16	16			1
12/27/2018	8	ZEA 132	1	1	NA	Tassel	16	18.5			1.15625
12/27/2018	9	ZEA 399	1	1	NA	Tassel	20	20			1
12/27/2018	10	ZEA 851	1	1	NA	NA	14	20			1.428571429
12/27/2018	11	ZEA 3660	1	1	NA	Tassel	17	17			1
12/27/2018	1	ZEA 399	2	2	NA	Tassel	20	20			1
12/27/2018	2	P148	2	2	NA	Tassel	16	16			1
12/27/2018	3	ZEA 851	2	2	NA	NA	17	21.5			1.264705882
12/27/2018	4	ZEA 132	2	2	NA	Tassel	21	21			1
12/27/2018	5	ZEA 324	2	2	NA	NA	16	20			1.25
12/27/2018	6	PHT77	2	2	NA	Tassel	17	17			1
12/27/2018	7	ZEA 3660	2	2	NA	Tassel	18	18			1
12/27/2018	8	B73	2	2	NA	Tassel	17	20.5			1.205882353
12/27/2018	9	ZEA 332	2	2	185	Tassel	11	11	7	74	1
12/27/2018	10	N22	2	2	NA	Tassel	19	19			1
12/27/2018	11	S052	2	2	NA	Tassel	17	17			1
12/27/2018	1	ZEA 324	3	3	NA	NA	17	21			1.235294118
12/27/2018	2	ZEA 3660	3	3	NA	Tassel	18	18			1
12/27/2018	3	ZEA 399	3	3	NA	Tassel	20	20			1
12/27/2018	4	ZEA 132	3	3	NA	Tassel	22	22			1
12/27/2018	5	S052	3	3	NA	Tassel	19	19			1
12/27/2018	6	ZEA 851	3	3	NA	NA	17	22.5			1.323529412
12/27/2018	7	N22	3	3	NA	Tassel	19	19			1
12/27/2018	8	PHT77	3	3	NA	Tassel	17	17			1
12/27/2018	9	ZEA 332	3	3	240	Tassel	11	11	7	69	1
12/27/2018	10	B73	3	3	NA	Tassel	19	21.8			1.147368421
12/27/2018	11	P148	3	3	NA	Tassel	17	17			1
12/27/2018	1	S052	4	4	NA	Tassel	19	19			1
12/27/2018	2	ZEA 332	4	4	150	Tassel	11	11	6	40	1
12/27/2018	3	ZEA 851	4	4	NA	NA	15	20.8			1.386666667
12/27/2018	4	ZEA 3660	4	4	NA	Tassel	18	18			1
12/27/2018	5	N22	4	4	NA	Tassel	19	19			1
12/27/2018	6	ZEA 132	4	4	NA	Tassel	22	22			1
12/27/2018	7	P148	4	4	NA	Tassel	17	17			1
12/27/2018	8	B73	4	4	NA	Tassel	18	21.5			1.194444444
12/27/2018	9	PHT77	4	4	NA	Tassel	17	17			1
12/27/2018	10	ZEA 324	4	4	NA	NA	15	19.5			1.3
12/27/2018	11	ZEA 399	4	4	NA	Tassel	19	21.8			1.147368421
12/27/2018	1	ZEA 851	5	5	NA	NA	16	22.5			1.40625
12/27/2018	2	ZEA 324	5	5	NA	Tassel	18	23			1.277777778
12/27/2018	3	ZEA 399	5	5	NA	Tassel	21	21			1
12/27/2018	4	ZEA 3660	5	5	NA	Tassel	18	18			1
12/27/2018	5	B73	5	5	NA	Tassel	21	21			1
12/27/2018	6	PHT77	5	5	NA	Tassel	18	18			1
12/27/2018	7	ZEA 132	5	5	NA	Tassel	22	22			1
12/27/2018	8	N22	5	5	NA	Tassel	19	19			1
12/27/2018	9	S052	5	5	NA	Tassel	19	19			1
12/27/2018	10	ZEA 332	5	5	149	Tassel	9	9	6	51	1
12/27/2018	11	P148	5	5	NA	Tassel	17	17			1
12/27/2018	1	ZEA 324	6	6	NA	NA	18	21			1.166666667
12/27/2018	2	ZEA 132	6	6	NA	Tassel	22	22			1
12/27/2018	3	S052	6	6	NA	Tassel	19	19			1
12/27/2018	4	ZEA 851	6	6	NA	NA	17	22.8			1.341176471
12/27/2018	5	PHT77	6	6	NA	Tassel	18	18			1
12/27/2018	6	B73	6	6	NA	Tassel	20	20			1
12/27/2018	7	ZEA 332	6	6	152	Tassel	11	11	10	37	1
12/27/2018	8	P148	6	6	NA	Tassel	16	16			1
12/27/2018	9	ZEA 3660	6	6	NA	Tassel	18	18			1
12/27/2018	10	ZEA 399	6	6	NA	Tassel	20	20			1
12/27/2018	11	N22	6	6	NA	Tassel	19	19			1
12/27/2018	1	N22	7	7	NA	Tassel	20	20			1
12/27/2018	2	ZEA 851	7	7	NA	NA	18	20			1.111111111
12/27/2018	3	B73	7	7	NA	Tassel	21	21			1
12/27/2018	4	ZEA 132	7	7	NA	Tassel	22	22			1
12/27/2018	5	ZEA 332	7	7	164	Tassel	11	11			1
12/27/2018	6	P148	7	7	NA	Tassel	17	17			1
12/27/2018	7	PHT77	7	7	NA	Tassel	18	18			1
12/27/2018	8	ZEA 399	7	7	NA	Tassel	20	20			1
12/27/2018	9	ZEA 3660	7	7	NA	Tassel	19	19			1
12/27/2018	10	ZEA 324	7	7	NA	NA	16	21.2			1.325
12/27/2018	11	S052	7	7	NA	Tassel	19	19			1
12/27/2018	1	PHT77	8	8	NA	Tassel	18	18			1
12/27/2018	2	S052	8	8	NA	Tassel	21	21			1
12/27/2018	3	ZEA 3660	8	8	NA	Tassel	18	18			1
12/27/2018	4	ZEA 132	8	8	NA	Tassel	21	21			1
12/27/2018	5	ZEA 851	8	8	NA	NA	16	19.8			1.2375
12/27/2018	6	B73	8	8	NA	Tassel	21	21			1
12/27/2018	7	ZEA 332	8	8	48	NA	11				NA
12/27/2018	8	ZEA 324	8	8	NA	Tassel	15	19.8			1.32
12/27/2018	9	ZEA 399	8	8	NA	Tassel	20	20			1
12/27/2018	10	N22	8	8	NA	Tassel	19	19			1
12/27/2018	11	P148	8	8	NA	Tassel	16	16			1
12/27/2018	1	S052	9	9	NA	Tassel	19	19			1
12/27/2018	2	ZEA 132	9	9	NA	Tassel	22	22			1
12/27/2018	3	N22	9	9	NA	Tassel	18	18			1
12/27/2018	4	B73	9	9	NA	Tassel	18	20.8			1.155555556
12/27/2018	5	ZEA 332	9	9	182	Tassel	11	11			1
12/27/2018	6	P148	9	9	NA	Tassel	17	17			1
12/27/2018	7	ZEA 324	9	9	NA	Tassel	17	20.5			1.205882353
12/27/2018	8	PHT77	9	9	NA	Tassel	18	18			1
12/27/2018	9	ZEA 399	9	9	NA	Tassel	20	20			1
12/27/2018	10	ZEA 851	9	9	NA	NA	17	21.2			1.247058824
12/27/2018	11	ZEA 3660	9	9	NA	Tassel	17	17			1
12/27/2018	1	P148	10	10	NA	Tassel	17	17			1
12/27/2018	2	ZEA 332	10	10	195	Tassel	11	11			1
12/27/2018	3	ZEA 132	10	10	NA	Tassel	20	20			1
12/27/2018	4	ZEA 399	10	10	NA	Tassel	20	20			1
12/27/2018	5	ZEA 324	10	10	NA	NA	17	20.5			1.205882353
12/27/2018	6	B73	10	10	NA	Tassel	20	20			1
12/27/2018	7	S052	10	10	NA	Tassel	18	18			1
12/27/2018	8	ZEA 3660	10	10	NA	Tassel	18	18			1
12/27/2018	9	ZEA 851	10	10	NA	NA	17	22.2			1.305882353
12/27/2018	10	PHT77	10	10	NA	Tassel	18	18			1
12/27/2018	11	N22	10	10	NA	NA	18	18			1
1/3/2019	1	B73	1	1	NA	Tassel	20	20			1
1/3/2019	2	S052	1	1	NA	Tassel	18	18			1
1/3/2019	3	ZEA 332	1	1	224	Tassel	11	11			1
1/3/2019	4	PHT77	1	1	NA	Tassel	18	18			1
1/3/2019	5	ZEA 324	1	1	NA	Tassel	18	19.8			1.1
1/3/2019	6	N22	1	1	NA	Tassel	19	19			1
1/3/2019	7	P148	1	1	NA	Tassel	16	16			1
1/3/2019	8	ZEA 132	1	1	NA	Tassel	17	17			1
1/3/2019	9	ZEA 399	1	1	NA	Tassel	20	20			1
1/3/2019	10	ZEA 851	1	1	NA	Tassel	18	22.5			1.25
1/3/2019	11	ZEA 3660	1	1	NA	Tassel	17	17			1
1/3/2019	1	ZEA 399	2	2	NA	Tassel	20	20			1
1/3/2019	2	P148	2	2	NA	Tassel	16	16			1
1/3/2019	3	ZEA 851	2	2	NA	Tassel	20	22.8			1.14
1/3/2019	4	ZEA 132	2	2	NA	Tassel	21	21			1
1/3/2019	5	ZEA 324	2	2	NA	Tassel	18	23.2			1.288888889
1/3/2019	6	PHT77	2	2	NA	Tassel	18	18			1
1/3/2019	7	ZEA 3660	2	2	NA	Tassel	18	18			1
1/3/2019	8	B73	2	2	NA	Tassel	20	20.8			1.04
1/3/2019	9	ZEA 332	2	2	185	Tassel	11	11	7	74	1
1/3/2019	10	N22	2	2	NA	Tassel	19	19			1
1/3/2019	11	S052	2	2	NA	Tassel	17	17			1
1/3/2019	1	ZEA 324	3	3	NA	Tassel	20	23.8			1.19
1/3/2019	2	ZEA 3660	3	3	NA	Tassel	18	18			1
1/3/2019	3	ZEA 399	3	3	NA	Tassel	20	20			1
1/3/2019	4	ZEA 132	3	3	NA	Tassel	20	20.2			1.01
1/3/2019	5	S052	3	3	NA	Tassel	19	19			1
1/3/2019	6	ZEA 851	3	3	NA	NA	19	24.5			1.289473684
1/3/2019	7	N22	3	3	NA	Tassel	19	19			1
1/3/2019	8	PHT77	3	3	NA	Tassel	17	17			1
1/3/2019	9	ZEA 332	3	3	240	Tassel	11	11	7	69	1
1/3/2019	10	B73	3	3	NA	Tassel	21	21			1
1/3/2019	11	P148	3	3	NA	Tassel	17	17			1
1/3/2019	1	S052	4	4	NA	Tassel	19	19			1
1/3/2019	2	ZEA 332	4	4	150	Tassel	11	11	6	40	1
1/3/2019	3	ZEA 851	4	4	NA	Tassel	17	19.8			1.164705882
1/3/2019	4	ZEA 3660	4	4	NA	Tassel	18	18			1
1/3/2019	5	N22	4	4	NA	Tassel	19	19			1
1/3/2019	6	ZEA 132	4	4	NA	Tassel	20	20			1
1/3/2019	7	P148	4	4	NA	Tassel	17	17			1
1/3/2019	8	B73	4	4	NA	Tassel	20	21.8			1.09
1/3/2019	9	PHT77	4	4	NA	Tassel	17	17			1
1/3/2019	10	ZEA 324	4	4	NA	NA	18	19.8			1.1
1/3/2019	11	ZEA 399	4	4	NA	Tassel	21	21			1
1/3/2019	1	ZEA 851	5	5	NA	Tassel	19	23.8			1.252631579
1/3/2019	2	ZEA 324	5	5	NA	Tassel	21	23.5			1.119047619
1/3/2019	3	ZEA 399	5	5	NA	Tassel	21	21			1
1/3/2019	4	ZEA 3660	5	5	NA	Tassel	18	18			1
1/3/2019	5	B73	5	5	NA	Tassel	21	21			1
1/3/2019	6	PHT77	5	5	NA	Tassel	18	18			1
1/3/2019	7	ZEA 132	5	5	NA	Tassel	22	22			1
1/3/2019	8	N22	5	5	NA	Tassel	19	19			1
1/3/2019	9	S052	5	5	NA	Tassel	19	19			1
1/3/2019	10	ZEA 332	5	5	149	Tassel	9	9	6	51	1
1/3/2019	11	P148	5	5	NA	Tassel	17	17			1
1/3/2019	1	ZEA 324	6	6	NA	Tassel	21	22.8			1.085714286
1/3/2019	2	ZEA 132	6	6	NA	Tassel	22	22			1
1/3/2019	3	S052	6	6	NA	Tassel	19	19			1
1/3/2019	4	ZEA 851	6	6	NA	Tassel	21	22.8			1.085714286
1/3/2019	5	PHT77	6	6	NA	Tassel	18	18			1
1/3/2019	6	B73	6	6	NA	Tassel	20	20.8			1.04
1/3/2019	7	ZEA 332	6	6	152	Tassel	11	11	10	37	1
1/3/2019	8	P148	6	6	NA	Tassel	16	16			1
1/3/2019	9	ZEA 3660	6	6	NA	Tassel	18	18			1
1/3/2019	10	ZEA 399	6	6	NA	Tassel	20	20			1
1/3/2019	11	N22	6	6	NA	Tassel	19	19			1
1/3/2019	1	N22	7	7	NA	Tassel	20	20			1
1/3/2019	2	ZEA 851	7	7	NA	NA	19	20.8			1.094736842
1/3/2019	3	B73	7	7	NA	Tassel	21	21			1
1/3/2019	4	ZEA 132	7	7	NA	Tassel	21	21			1
1/3/2019	5	ZEA 332	7	7	164	Tassel	11	11			1
1/3/2019	6	P148	7	7	NA	Tassel	17	17			1
1/3/2019	7	PHT77	7	7	NA	Tassel	17	17			1
1/3/2019	8	ZEA 399	7	7	NA	Tassel	20	20			1
1/3/2019	9	ZEA 3660	7	7	NA	Tassel	19	19			1
1/3/2019	10	ZEA 324	7	7	NA	Tassel	19	22.5			1.184210526
1/3/2019	11	S052	7	7	NA	Tassel	19	19			1
1/3/2019	1	PHT77	8	8	NA	Tassel	18	18			1
1/3/2019	2	S052	8	8	NA	Tassel	20	20			1
1/3/2019	3	ZEA 3660	8	8	NA	Tassel	18	18			1
1/3/2019	4	ZEA 132	8	8	NA	Tassel	21	21			1
1/3/2019	5	ZEA 851	8	8	NA	Tassel	21	21			1
1/3/2019	6	B73	8	8	NA	Tassel	21	21.8			1.038095238
1/3/2019	7	ZEA 332	8	8	48	NA	11				NA
1/3/2019	8	ZEA 324	8	8	NA	Tassel	18	20.8			1.155555556
1/3/2019	9	ZEA 399	8	8	NA	Tassel	20	20			1
1/3/2019	10	N22	8	8	NA	Tassel	19	19			1
1/3/2019	11	P148	8	8	NA	Tassel	16	16			1
1/3/2019	1	S052	9	9	NA	Tassel	19	19			1
1/3/2019	2	ZEA 132	9	9	NA	Tassel	21	21			1
1/3/2019	3	N22	9	9	NA	Tassel	18	18			1
1/3/2019	4	B73	9	9	NA	Tassel	20	20			1
1/3/2019	5	ZEA 332	9	9	182	Tassel	11	11			1
1/3/2019	6	P148	9	9	NA	Tassel	17	17			1
1/3/2019	7	ZEA 324	9	9	NA	Tassel	20	23.5			1.175
1/3/2019	8	PHT77	9	9	NA	Tassel	18	18			1
1/3/2019	9	ZEA 399	9	9	NA	Tassel	19	19			1
1/3/2019	10	ZEA 851	9	9	NA	NA	18	23.5			1.305555556
1/3/2019	11	ZEA 3660	9	9	NA	Tassel	17	17			1
1/3/2019	1	P148	10	10	NA	Tassel	17	17			1
1/3/2019	2	ZEA 332	10	10	195	Tassel	11	11			1
1/3/2019	3	ZEA 132	10	10	NA	Tassel	20	20			1
1/3/2019	4	ZEA 399	10	10	NA	Tassel	20	20			1
1/3/2019	5	ZEA 324	10	10	NA	NA	20	20.8			1.04
1/3/2019	6	B73	10	10	NA	Tassel	20	20			1
1/3/2019	7	S052	10	10	NA	Tassel	18	18			1
1/3/2019	8	ZEA 3660	10	10	NA	Tassel	18	18			1
1/3/2019	9	ZEA 851	10	10	NA	NA	20	23.5			1.175
1/3/2019	10	PHT77	10	10	NA	Tassel	18	18			1
1/3/2019	11	N22	10	10	NA	Tassel	18	18			1
1/7/2019	1	B73	1	1	314	Tassel	20	20			1
1/7/2019	2	S052	1	1	229	Tassel	18	18			1
1/7/2019	3	ZEA 332	1	1	224	Tassel	11	11			1
1/7/2019	4	PHT77	1	1	303	Tassel	18	18			1
1/7/2019	5	ZEA 324	1	1	147	Tassel	19	22.8			1.2
1/7/2019	6	N22	1	1	278	Tassel	19	19			1
1/7/2019	7	P148	1	1	248	Tassel	16	16			1
1/7/2019	8	ZEA 132	1	1	137.5	Tassel	17	17			1
1/7/2019	9	ZEA 399	1	1	215	Tassel	20	20			1
1/7/2019	10	ZEA 851	1	1	200	Tassel	18	22.8			1.266666667
1/7/2019	11	ZEA 3660	1	1	247	Tassel	17	17			1
1/7/2019	1	ZEA 399	2	2	223	Tassel	20	20			1
1/7/2019	2	P148	2	2	228	Tassel	16	16			1
1/7/2019	3	ZEA 851	2	2	177	Tassel	17	21.5			1.264705882
1/7/2019	4	ZEA 132	2	2	166	Tassel	21	21			1
1/7/2019	5	ZEA 324	2	2	154	Tassel	19	22.5			1.184210526
1/7/2019	6	PHT77	2	2	258	Tassel	18	18			1
1/7/2019	7	ZEA 3660	2	2	222	Tassel	18	18			1
1/7/2019	8	B73	2	2	262	Tassel	20	20			1
1/7/2019	9	ZEA 332	2	2	185	Tassel	11	11	7	74	1
1/7/2019	10	N22	2	2	268	Tassel	19	19			1
1/7/2019	11	S052	2	2	247	Tassel	17	17			1
1/7/2019	1	ZEA 324	3	3	150	Tassel	20	23.5			1.175
1/7/2019	2	ZEA 3660	3	3	220	Tassel	18	18			1
1/7/2019	3	ZEA 399	3	3	254	Tassel	20	20			1
1/7/2019	4	ZEA 132	3	3	138	Tassel	20	20.2			1.01
1/7/2019	5	S052	3	3	200	Tassel	19	19			1
1/7/2019	6	ZEA 851	3	3	293	Tassel	19	24.5			1.289473684
1/7/2019	7	N22	3	3	258	Tassel	19	19			1
1/7/2019	8	PHT77	3	3	255	Tassel	17	17			1
1/7/2019	9	ZEA 332	3	3	240	Tassel	11	11	7	69	1
1/7/2019	10	B73	3	3	290	Tassel	21	21			1
1/7/2019	11	P148	3	3	225	Tassel	17	17			1
1/7/2019	1	S052	4	4	187	Tassel	19	19			1
1/7/2019	2	ZEA 332	4	4	150	Tassel	11	11	6	40	1
1/7/2019	3	ZEA 851	4	4	272	Tassel	17	23.8			1.4
1/7/2019	4	ZEA 3660	4	4	217	Tassel	18	18			1
1/7/2019	5	N22	4	4	265	Tassel	19	19			1
1/7/2019	6	ZEA 132	4	4	145	Tassel	20	20			1
1/7/2019	7	P148	4	4	234	Tassel	17	17			1
1/7/2019	8	B73	4	4	220	Tassel	21	21			1
1/7/2019	9	PHT77	4	4	244	Tassel	17	17			1
1/7/2019	10	ZEA 324	4	4	147	NA	18	20.8			1.155555556
1/7/2019	11	ZEA 399	4	4	240	Tassel	21	21			1
1/7/2019	1	ZEA 851	5	5	168	Tassel	19	23.8			1.252631579
1/7/2019	2	ZEA 324	5	5	152.5	Tassel	23	23			1
1/7/2019	3	ZEA 399	5	5	221	Tassel	21	21			1
1/7/2019	4	ZEA 3660	5	5	221	Tassel	18	18			1
1/7/2019	5	B73	5	5	276	Tassel	21	21			1
1/7/2019	6	PHT77	5	5	253	Tassel	18	18			1
1/7/2019	7	ZEA 132	5	5	156	Tassel	22	22			1
1/7/2019	8	N22	5	5	257	Tassel	19	19			1
1/7/2019	9	S052	5	5	226	Tassel	19	19			1
1/7/2019	10	ZEA 332	5	5	149	Tassel	9	9	6	51	1
1/7/2019	11	P148	5	5	231	Tassel	17	17			1
1/7/2019	1	ZEA 324	6	6	159	Tassel	22	22			1
1/7/2019	2	ZEA 132	6	6	160	Tassel	22	22			1
1/7/2019	3	S052	6	6	222	Tassel	19	19			1
1/7/2019	4	ZEA 851	6	6	215	NA	17	22.8			1.341176471
1/7/2019	5	PHT77	6	6	269	Tassel	18	18			1
1/7/2019	6	B73	6	6	252	Tassel	20	20			1
1/7/2019	7	ZEA 332	6	6	152	Tassel	11	11	10	37	1
1/7/2019	8	P148	6	6	218	Tassel	16	16			1
1/7/2019	9	ZEA 3660	6	6	229	Tassel	18	18			1
1/7/2019	10	ZEA 399	6	6	235	Tassel	20	20			1
1/7/2019	11	N22	6	6	259	Tassel	19	19			1
1/7/2019	1	N22	7	7	270	Tassel	20	20			1
1/7/2019	2	ZEA 851	7	7	290	NA	NA				NA
1/7/2019	3	B73	7	7	271	Tassel	21	21			1
1/7/2019	4	ZEA 132	7	7	172	Tassel	22	22			1
1/7/2019	5	ZEA 332	7	7	164	Tassel	11	11			1
1/7/2019	6	P148	7	7	222	Tassel	17	17			1
1/7/2019	7	PHT77	7	7	267	Tassel	18	18			1
1/7/2019	8	ZEA 399	7	7	263	Tassel	20	20			1
1/7/2019	9	ZEA 3660	7	7	210	Tassel	19	19			1
1/7/2019	10	ZEA 324	7	7	146	Tassel	20	22.5			1.125
1/7/2019	11	S052	7	7	247	Tassel	20	20			1
1/7/2019	1	PHT77	8	8	256	Tassel	18	18			1
1/7/2019	2	S052	8	8	219	Tassel	20	20			1
1/7/2019	3	ZEA 3660	8	8	227	Tassel	18	18			1
1/7/2019	4	ZEA 132	8	8	148	Tassel	20	20			1
1/7/2019	5	ZEA 851	8	8	281	Tassel	21	21			1
1/7/2019	6	B73	8	8	273	Tassel	21	21			1
1/7/2019	7	ZEA 332	8	8	48	NA	11				NA
1/7/2019	8	ZEA 324	8	8	158	Tassel	20	22.8			1.14
1/7/2019	9	ZEA 399	8	8	237	Tassel	20	20			1
1/7/2019	10	N22	8	8	274	Tassel	19	19			1
1/7/2019	11	P148	8	8	220	Tassel	16	16			1
1/7/2019	1	S052	9	9	218	Tassel	19	19			1
1/7/2019	2	ZEA 132	9	9	139	Tassel	22	22			1
1/7/2019	3	N22	9	9	242	Tassel	18	18			1
1/7/2019	4	B73	9	9	241	Tassel	20	20			1
1/7/2019	5	ZEA 332	9	9	182	Tassel	11	11			1
1/7/2019	6	P148	9	9	204	Tassel	17	17			1
1/7/2019	7	ZEA 324	9	9	149	Tassel	22	23.5			1.068181818
1/7/2019	8	PHT77	9	9	247	Tassel	18	18			1
1/7/2019	9	ZEA 399	9	9	200	Tassel	20	20			1
1/7/2019	10	ZEA 851	9	9	244	NA	18				NA
1/7/2019	11	ZEA 3660	9	9	224	Tassel	17	17			1
1/7/2019	1	P148	10	10	205	Tassel	17	17			1
1/7/2019	2	ZEA 332	10	10	195	Tassel	11	11			1
1/7/2019	3	ZEA 132	10	10	153	Tassel	20	20			1
1/7/2019	4	ZEA 399	10	10	210	Tassel	20	20			1
1/7/2019	5	ZEA 324	10	10	140	NA	20				NA
1/7/2019	6	B73	10	10	273	Tassel	20	20			1
1/7/2019	7	S052	10	10	210	Tassel	18	18			1
1/7/2019	8	ZEA 3660	10	10	215	Tassel	18	18			1
1/7/2019	9	ZEA 851	10	10	192	NA	21	23.8			1.133333333
1/7/2019	10	PHT77	10	10	289	Tassel	18	18			1
1/7/2019	11	N22	10	10	270	Tassel	18	18			1
1/10/2019	1	B73	1	1	314	Tassel	20	20			1
1/10/2019	2	S052	1	1	229	Tassel	18	18			1
1/10/2019	3	ZEA 332	1	1	224	Tassel	11	11			1
1/10/2019	4	PHT77	1	1	303	Tassel	18	18			1
1/10/2019	5	ZEA 324	1	1	147	Tassel	19	22.8			1.2
1/10/2019	6	N22	1	1	278	Tassel	19	19			1
1/10/2019	7	P148	1	1	248	Tassel	16	16			1
1/10/2019	8	ZEA 132	1	1	137.5	Tassel	17	17			1
1/10/2019	9	ZEA 399	1	1	215	Tassel	20	20			1
1/10/2019	10	ZEA 851	1	1	200	Tassel	18	22.8			1.266666667
1/10/2019	11	ZEA 3660	1	1	247	Tassel	17	17			1
1/10/2019	1	ZEA 399	2	2	223	Tassel	20	20			1
1/10/2019	2	P148	2	2	228	Tassel	16	16			1
1/10/2019	3	ZEA 851	2	2	177	Tassel	17	21.5			1.264705882
1/10/2019	4	ZEA 132	2	2	166	Tassel	21	21			1
1/10/2019	5	ZEA 324	2	2	154	Tassel	19	22.5			1.184210526
1/10/2019	6	PHT77	2	2	258	Tassel	18	18			1
1/10/2019	7	ZEA 3660	2	2	222	Tassel	18	18			1
1/10/2019	8	B73	2	2	262	Tassel	20	20			1
[truncated: 861 more rows]
