# Supplementary material for: Natural plant growth and development achieved in the IPK PhenoSphere by dynamic environment simulation
Source: Nat Commun. 2023 Sep 18;14:5783. doi: 10.1038/s41467-023-41332-4 (PMC10507097; doi:10.1038/s41467-023-41332-4)
Supplement: Supplementary file 5 — Supplementary Code 1 [file 41467_2023_41332_MOESM5_ESM.zip › Supplementary_Code_1/nonlinearmodels/raw/raw2/Time_Combine_2016.csv]

Date	ID	Genotype	Position	Replicate	Plant_Height	Leaf_Length	Leaf_Length_flogging	Leaf_Width	Leaf_Angle	Silkingtime	Growth_Stage	V_Stage	Ear_Height	V_Stage_Ear	LOV	G_V
4/27/2016	30	ZEA 851	1	2	0	0	0	0	0	0	0	0	0	0	0	0
4/27/2016	30	ZEA 851	2	2	0	0	0	0	0	0	0	0	0	0	0	0
4/27/2016	30	ZEA 851	3	2	0	0	0	0	0	0	0	0	0	0	0	0
4/27/2016	30	ZEA 851	4	2	0	0	0	0	0	0	0	0	0	0	0	0
4/27/2016	30	ZEA 851	5	2	0	0	0	0	0	0	0	0	0	0	0	0
4/27/2016	16	PB116	1	2	0	0	0	0	0	0	0	0	0	0	0	0
4/27/2016	16	PB116	2	2	0	0	0	0	0	0	0	0	0	0	0	0
4/27/2016	16	PB116	3	2	0	0	0	0	0	0	0	0	0	0	0	0
4/27/2016	16	PB116	4	2	0	0	0	0	0	0	0	0	0	0	0	0
4/27/2016	16	PB116	5	2	0	0	0	0	0	0	0	0	0	0	0	0
4/27/2016	21	ZEA 132	1	2	0	0	0	0	0	0	0	0	0	0	0	0
4/27/2016	21	ZEA 132	2	2	0	0	0	0	0	0	0	0	0	0	0	0
4/27/2016	21	ZEA 132	3	2	0	0	0	0	0	0	0	0	0	0	0	0
4/27/2016	21	ZEA 132	4	2	0	0	0	0	0	0	0	0	0	0	0	0
4/27/2016	21	ZEA 132	5	2	0	0	0	0	0	0	0	0	0	0	0	0
4/27/2016	29	ZEA 399	1	2	0	0	0	0	0	0	0	0	0	0	0	0
4/27/2016	29	ZEA 399	2	2	0	0	0	0	0	0	0	0	0	0	0	0
4/27/2016	29	ZEA 399	3	2	0	0	0	0	0	0	0	0	0	0	0	0
4/27/2016	29	ZEA 399	4	2	0	0	0	0	0	0	0	0	0	0	0	0
4/27/2016	29	ZEA 399	5	2	0	0	0	0	0	0	0	0	0	0	0	0
4/27/2016	19	W117	1	2	0	0	0	0	0	0	0	0	0	0	0	0
4/27/2016	19	W117	2	2	0	0	0	0	0	0	0	0	0	0	0	0
4/27/2016	19	W117	3	2	0	0	0	0	0	0	0	0	0	0	0	0
4/27/2016	19	W117	4	2	0	0	0	0	0	0	0	0	0	0	0	0
4/27/2016	19	W117	5	2	0	0	0	0	0	0	0	0	0	0	0	0
4/27/2016	1	B73	1	2	0	0	0	0	0	0	0	0	0	0	0	0
4/27/2016	1	B73	2	2	0	0	0	0	0	0	0	0	0	0	0	0
4/27/2016	1	B73	3	2	0	0	0	0	0	0	0	0	0	0	0	0
4/27/2016	1	B73	4	2	0	0	0	0	0	0	0	0	0	0	0	0
4/27/2016	1	B73	5	2	0	0	0	0	0	0	0	0	0	0	0	0
4/27/2016	10	EC334	1	2	0	0	0	0	0	0	0	0	0	0	0	0
4/27/2016	10	EC334	2	2	0	0	0	0	0	0	0	0	0	0	0	0
4/27/2016	10	EC334	3	2	0	0	0	0	0	0	0	0	0	0	0	0
4/27/2016	10	EC334	4	2	0	0	0	0	0	0	0	0	0	0	0	0
4/27/2016	10	EC334	5	2	0	0	0	0	0	0	0	0	0	0	0	0
4/27/2016	3	P148	1	2	0	0	0	0	0	0	0	0	0	0	0	0
4/27/2016	3	P148	2	2	0	0	0	0	0	0	0	0	0	0	0	0
4/27/2016	3	P148	3	2	0	0	0	0	0	0	0	0	0	0	0	0
4/27/2016	3	P148	4	2	0	0	0	0	0	0	0	0	0	0	0	0
4/27/2016	3	P148	5	2	0	0	0	0	0	0	0	0	0	0	0	0
4/27/2016	8	DKFBHJ	1	2	0	0	0	0	0	0	0	0	0	0	0	0
4/27/2016	8	DKFBHJ	2	2	0	0	0	0	0	0	0	0	0	0	0	0
4/27/2016	8	DKFBHJ	3	2	0	0	0	0	0	0	0	0	0	0	0	0
4/27/2016	8	DKFBHJ	4	2	0	0	0	0	0	0	0	0	0	0	0	0
4/27/2016	8	DKFBHJ	5	2	0	0	0	0	0	0	0	0	0	0	0	0
4/27/2016	11	EP2	1	2	0	0	0	0	0	0	0	0	0	0	0	0
4/27/2016	11	EP2	2	2	0	0	0	0	0	0	0	0	0	0	0	0
4/27/2016	11	EP2	3	2	0	0	0	0	0	0	0	0	0	0	0	0
4/27/2016	11	EP2	4	2	0	0	0	0	0	0	0	0	0	0	0	0
4/27/2016	11	EP2	5	2	0	0	0	0	0	0	0	0	0	0	0	0
4/27/2016	24	ZEA 3425	1	1	0	0	0	0	0	0	0	0	0	0	0	0
4/27/2016	24	ZEA 3425	2	1	0	0	0	0	0	0	0	0	0	0	0	0
4/27/2016	24	ZEA 3425	3	1	0	0	0	0	0	0	0	0	0	0	0	0
4/27/2016	24	ZEA 3425	4	1	0	0	0	0	0	0	0	0	0	0	0	0
4/27/2016	24	ZEA 3425	5	1	0	0	0	0	0	0	0	0	0	0	0	0
4/27/2016	5	S052	1	1	0	0	0	0	0	0	0	0	0	0	0	0
4/27/2016	5	S052	2	1	0	0	0	0	0	0	0	0	0	0	0	0
4/27/2016	5	S052	3	1	0	0	0	0	0	0	0	0	0	0	0	0
4/27/2016	5	S052	4	1	0	0	0	0	0	0	0	0	0	0	0	0
4/27/2016	5	S052	5	1	0	0	0	0	0	0	0	0	0	0	0	0
4/27/2016	28	ZEA 392	1	1	0	0	0	0	0	0	0	0	0	0	0	0
4/27/2016	28	ZEA 392	2	1	0	0	0	0	0	0	0	0	0	0	0	0
4/27/2016	28	ZEA 392	3	1	0	0	0	0	0	0	0	0	0	0	0	0
4/27/2016	28	ZEA 392	4	1	0	0	0	0	0	0	0	0	0	0	0	0
4/27/2016	28	ZEA 392	5	1	0	0	0	0	0	0	0	0	0	0	0	0
4/27/2016	1	B73	1	1	0	0	0	0	0	0	0	0	0	0	0	0
4/27/2016	1	B73	2	1	0	0	0	0	0	0	0	0	0	0	0	0
4/27/2016	1	B73	3	1	0	0	0	0	0	0	0	0	0	0	0	0
4/27/2016	1	B73	4	1	0	0	0	0	0	0	0	0	0	0	0	0
4/27/2016	1	B73	5	1	0	0	0	0	0	0	0	0	0	0	0	0
4/27/2016	17	PHG50	1	1	0	0	0	0	0	0	0	0	0	0	0	0
4/27/2016	17	PHG50	2	1	0	0	0	0	0	0	0	0	0	0	0	0
4/27/2016	17	PHG50	3	1	0	0	0	0	0	0	0	0	0	0	0	0
4/27/2016	17	PHG50	4	1	0	0	0	0	0	0	0	0	0	0	0	0
4/27/2016	17	PHG50	5	1	0	0	0	0	0	0	0	0	0	0	0	0
4/27/2016	18	PHG84	1	1	0	0	0	0	0	0	0	0	0	0	0	0
4/27/2016	18	PHG84	2	1	0	0	0	0	0	0	0	0	0	0	0	0
4/27/2016	18	PHG84	3	1	0	0	0	0	0	0	0	0	0	0	0	0
4/27/2016	18	PHG84	4	1	0	0	0	0	0	0	0	0	0	0	0	0
4/27/2016	18	PHG84	5	1	0	0	0	0	0	0	0	0	0	0	0	0
4/27/2016	14	P089	1	1	0	0	0	0	0	0	0	0	0	0	0	0
4/27/2016	14	P089	2	1	0	0	0	0	0	0	0	0	0	0	0	0
4/27/2016	14	P089	3	1	0	0	0	0	0	0	0	0	0	0	0	0
4/27/2016	14	P089	4	1	0	0	0	0	0	0	0	0	0	0	0	0
4/27/2016	14	P089	5	1	0	0	0	0	0	0	0	0	0	0	0	0
4/27/2016	8	DKFBHJ	1	1	0	0	0	0	0	0	0	0	0	0	0	0
4/27/2016	8	DKFBHJ	2	1	0	0	0	0	0	0	0	0	0	0	0	0
4/27/2016	8	DKFBHJ	3	1	0	0	0	0	0	0	0	0	0	0	0	0
4/27/2016	8	DKFBHJ	4	1	0	0	0	0	0	0	0	0	0	0	0	0
4/27/2016	8	DKFBHJ	5	1	0	0	0	0	0	0	0	0	0	0	0	0
4/27/2016	21	ZEA 132	1	1	0	0	0	0	0	0	0	0	0	0	0	0
4/27/2016	21	ZEA 132	2	1	0	0	0	0	0	0	0	0	0	0	0	0
4/27/2016	21	ZEA 132	3	1	0	0	0	0	0	0	0	0	0	0	0	0
4/27/2016	21	ZEA 132	4	1	0	0	0	0	0	0	0	0	0	0	0	0
4/27/2016	21	ZEA 132	5	1	0	0	0	0	0	0	0	0	0	0	0	0
4/27/2016	6	B106	1	1	0	0	0	0	0	0	0	0	0	0	0	0
4/27/2016	6	B106	2	1	0	0	0	0	0	0	0	0	0	0	0	0
4/27/2016	6	B106	3	1	0	0	0	0	0	0	0	0	0	0	0	0
4/27/2016	6	B106	4	1	0	0	0	0	0	0	0	0	0	0	0	0
4/27/2016	6	B106	5	1	0	0	0	0	0	0	0	0	0	0	0	0
4/27/2016	4	PHT77	1	2	0	0	0	0	0	0	0	0	0	0	0	0
4/27/2016	4	PHT77	2	2	0	0	0	0	0	0	0	0	0	0	0	0
4/27/2016	4	PHT77	3	2	0	0	0	0	0	0	0	0	0	0	0	0
4/27/2016	4	PHT77	4	2	0	0	0	0	0	0	0	0	0	0	0	0
4/27/2016	4	PHT77	5	2	0	0	0	0	0	0	0	0	0	0	0	0
4/27/2016	28	ZEA 392	1	2	0	0	0	0	0	0	0	0	0	0	0	0
4/27/2016	28	ZEA 392	2	2	0	0	0	0	0	0	0	0	0	0	0	0
4/27/2016	28	ZEA 392	3	2	0	0	0	0	0	0	0	0	0	0	0	0
4/27/2016	28	ZEA 392	4	2	0	0	0	0	0	0	0	0	0	0	0	0
4/27/2016	28	ZEA 392	5	2	0	0	0	0	0	0	0	0	0	0	0	0
4/27/2016	6	B106	1	2	0	0	0	0	0	0	0	0	0	0	0	0
4/27/2016	6	B106	2	2	0	0	0	0	0	0	0	0	0	0	0	0
4/27/2016	6	B106	3	2	0	0	0	0	0	0	0	0	0	0	0	0
4/27/2016	6	B106	4	2	0	0	0	0	0	0	0	0	0	0	0	0
4/27/2016	6	B106	5	2	0	0	0	0	0	0	0	0	0	0	0	0
4/27/2016	24	ZEA 3425	1	2	0	0	0	0	0	0	0	0	0	0	0	0
4/27/2016	24	ZEA 3425	2	2	0	0	0	0	0	0	0	0	0	0	0	0
4/27/2016	24	ZEA 3425	3	2	0	0	0	0	0	0	0	0	0	0	0	0
4/27/2016	24	ZEA 3425	4	2	0	0	0	0	0	0	0	0	0	0	0	0
4/27/2016	24	ZEA 3425	5	2	0	0	0	0	0	0	0	0	0	0	0	0
4/27/2016	2	N22	1	2	0	0	0	0	0	0	0	0	0	0	0	0
4/27/2016	2	N22	2	2	0	0	0	0	0	0	0	0	0	0	0	0
4/27/2016	2	N22	3	2	0	0	0	0	0	0	0	0	0	0	0	0
4/27/2016	2	N22	4	2	0	0	0	0	0	0	0	0	0	0	0	0
4/27/2016	2	N22	5	2	0	0	0	0	0	0	0	0	0	0	0	0
4/27/2016	27	ZEA 391	1	2	0	0	0	0	0	0	0	0	0	0	0	0
4/27/2016	27	ZEA 391	2	2	0	0	0	0	0	0	0	0	0	0	0	0
4/27/2016	27	ZEA 391	3	2	0	0	0	0	0	0	0	0	0	0	0	0
4/27/2016	27	ZEA 391	4	2	0	0	0	0	0	0	0	0	0	0	0	0
4/27/2016	27	ZEA 391	5	2	0	0	0	0	0	0	0	0	0	0	0	0
4/27/2016	7	DK4676A	1	2	0	0	0	0	0	0	0	0	0	0	0	0
4/27/2016	7	DK4676A	2	2	0	0	0	0	0	0	0	0	0	0	0	0
4/27/2016	7	DK4676A	3	2	0	0	0	0	0	0	0	0	0	0	0	0
4/27/2016	7	DK4676A	4	2	0	0	0	0	0	0	0	0	0	0	0	0
4/27/2016	7	DK4676A	5	2	0	0	0	0	0	0	0	0	0	0	0	0
4/27/2016	25	ZEA 3660	1	2	0	0	0	0	0	0	0	0	0	0	0	0
4/27/2016	25	ZEA 3660	2	2	0	0	0	0	0	0	0	0	0	0	0	0
4/27/2016	25	ZEA 3660	3	2	0	0	0	0	0	0	0	0	0	0	0	0
4/27/2016	25	ZEA 3660	4	2	0	0	0	0	0	0	0	0	0	0	0	0
4/27/2016	25	ZEA 3660	5	2	0	0	0	0	0	0	0	0	0	0	0	0
4/27/2016	22	ZEA 324	1	2	0	0	0	0	0	0	0	0	0	0	0	0
4/27/2016	22	ZEA 324	2	2	0	0	0	0	0	0	0	0	0	0	0	0
4/27/2016	22	ZEA 324	3	2	0	0	0	0	0	0	0	0	0	0	0	0
4/27/2016	22	ZEA 324	4	2	0	0	0	0	0	0	0	0	0	0	0	0
4/27/2016	22	ZEA 324	5	2	0	0	0	0	0	0	0	0	0	0	0	0
4/27/2016	26	ZEA 3682	1	2	0	0	0	0	0	0	0	0	0	0	0	0
4/27/2016	26	ZEA 3682	2	2	0	0	0	0	0	0	0	0	0	0	0	0
4/27/2016	26	ZEA 3682	3	2	0	0	0	0	0	0	0	0	0	0	0	0
4/27/2016	26	ZEA 3682	4	2	0	0	0	0	0	0	0	0	0	0	0	0
4/27/2016	26	ZEA 3682	5	2	0	0	0	0	0	0	0	0	0	0	0	0
4/27/2016	19	W117	1	1	0	0	0	0	0	0	0	0	0	0	0	0
4/27/2016	19	W117	2	1	0	0	0	0	0	0	0	0	0	0	0	0
4/27/2016	19	W117	3	1	0	0	0	0	0	0	0	0	0	0	0	0
4/27/2016	19	W117	4	1	0	0	0	0	0	0	0	0	0	0	0	0
4/27/2016	19	W117	5	1	0	0	0	0	0	0	0	0	0	0	0	0
4/27/2016	3	P148	1	1	0	0	0	0	0	0	0	0	0	0	0	0
4/27/2016	3	P148	2	1	0	0	0	0	0	0	0	0	0	0	0	0
4/27/2016	3	P148	3	1	0	0	0	0	0	0	0	0	0	0	0	0
4/27/2016	3	P148	4	1	0	0	0	0	0	0	0	0	0	0	0	0
4/27/2016	3	P148	5	1	0	0	0	0	0	0	0	0	0	0	0	0
4/27/2016	9	EC136	1	1	0	0	0	0	0	0	0	0	0	0	0	0
4/27/2016	9	EC136	2	1	0	0	0	0	0	0	0	0	0	0	0	0
4/27/2016	9	EC136	3	1	0	0	0	0	0	0	0	0	0	0	0	0
4/27/2016	9	EC136	4	1	0	0	0	0	0	0	0	0	0	0	0	0
4/27/2016	9	EC136	5	1	0	0	0	0	0	0	0	0	0	0	0	0
4/27/2016	20	W33	1	1	0	0	0	0	0	0	0	0	0	0	0	0
4/27/2016	20	W33	2	1	0	0	0	0	0	0	0	0	0	0	0	0
4/27/2016	20	W33	3	1	0	0	0	0	0	0	0	0	0	0	0	0
4/27/2016	20	W33	4	1	0	0	0	0	0	0	0	0	0	0	0	0
4/27/2016	20	W33	5	1	0	0	0	0	0	0	0	0	0	0	0	0
4/27/2016	22	ZEA 324	1	1	0	0	0	0	0	0	0	0	0	0	0	0
4/27/2016	22	ZEA 324	2	1	0	0	0	0	0	0	0	0	0	0	0	0
4/27/2016	22	ZEA 324	3	1	0	0	0	0	0	0	0	0	0	0	0	0
4/27/2016	22	ZEA 324	4	1	0	0	0	0	0	0	0	0	0	0	0	0
4/27/2016	22	ZEA 324	5	1	0	0	0	0	0	0	0	0	0	0	0	0
4/27/2016	13	P074	1	1	0	0	0	0	0	0	0	0	0	0	0	0
4/27/2016	13	P074	2	1	0	0	0	0	0	0	0	0	0	0	0	0
4/27/2016	13	P074	3	1	0	0	0	0	0	0	0	0	0	0	0	0
4/27/2016	13	P074	4	1	0	0	0	0	0	0	0	0	0	0	0	0
4/27/2016	13	P074	5	1	0	0	0	0	0	0	0	0	0	0	0	0
4/27/2016	11	EP2	1	1	0	0	0	0	0	0	0	0	0	0	0	0
4/27/2016	11	EP2	2	1	0	0	0	0	0	0	0	0	0	0	0	0
4/27/2016	11	EP2	3	1	0	0	0	0	0	0	0	0	0	0	0	0
4/27/2016	11	EP2	4	1	0	0	0	0	0	0	0	0	0	0	0	0
4/27/2016	11	EP2	5	1	0	0	0	0	0	0	0	0	0	0	0	0
4/27/2016	10	EC334	1	1	0	0	0	0	0	0	0	0	0	0	0	0
4/27/2016	10	EC334	2	1	0	0	0	0	0	0	0	0	0	0	0	0
4/27/2016	10	EC334	3	1	0	0	0	0	0	0	0	0	0	0	0	0
4/27/2016	10	EC334	4	1	0	0	0	0	0	0	0	0	0	0	0	0
4/27/2016	10	EC334	5	1	0	0	0	0	0	0	0	0	0	0	0	0
4/27/2016	2	N22	1	1	0	0	0	0	0	0	0	0	0	0	0	0
4/27/2016	2	N22	2	1	0	0	0	0	0	0	0	0	0	0	0	0
4/27/2016	2	N22	3	1	0	0	0	0	0	0	0	0	0	0	0	0
4/27/2016	2	N22	4	1	0	0	0	0	0	0	0	0	0	0	0	0
4/27/2016	2	N22	5	1	0	0	0	0	0	0	0	0	0	0	0	0
4/27/2016	26	ZEA 3682	1	1	0	0	0	0	0	0	0	0	0	0	0	0
4/27/2016	26	ZEA 3682	2	1	0	0	0	0	0	0	0	0	0	0	0	0
4/27/2016	26	ZEA 3682	3	1	0	0	0	0	0	0	0	0	0	0	0	0
4/27/2016	26	ZEA 3682	4	1	0	0	0	0	0	0	0	0	0	0	0	0
4/27/2016	26	ZEA 3682	5	1	0	0	0	0	0	0	0	0	0	0	0	0
4/27/2016	12	F922	1	2	0	0	0	0	0	0	0	0	0	0	0	0
4/27/2016	12	F922	2	2	0	0	0	0	0	0	0	0	0	0	0	0
4/27/2016	12	F922	3	2	0	0	0	0	0	0	0	0	0	0	0	0
4/27/2016	12	F922	4	2	0	0	0	0	0	0	0	0	0	0	0	0
4/27/2016	12	F922	5	2	0	0	0	0	0	0	0	0	0	0	0	0
4/27/2016	18	PHG84	1	2	0	0	0	0	0	0	0	0	0	0	0	0
4/27/2016	18	PHG84	2	2	0	0	0	0	0	0	0	0	0	0	0	0
4/27/2016	18	PHG84	3	2	0	0	0	0	0	0	0	0	0	0	0	0
4/27/2016	18	PHG84	4	2	0	0	0	0	0	0	0	0	0	0	0	0
4/27/2016	18	PHG84	5	2	0	0	0	0	0	0	0	0	0	0	0	0
4/27/2016	13	P074	1	2	0	0	0	0	0	0	0	0	0	0	0	0
4/27/2016	13	P074	2	2	0	0	0	0	0	0	0	0	0	0	0	0
4/27/2016	13	P074	3	2	0	0	0	0	0	0	0	0	0	0	0	0
4/27/2016	13	P074	4	2	0	0	0	0	0	0	0	0	0	0	0	0
4/27/2016	13	P074	5	2	0	0	0	0	0	0	0	0	0	0	0	0
4/27/2016	14	P089	1	2	0	0	0	0	0	0	0	0	0	0	0	0
4/27/2016	14	P089	2	2	0	0	0	0	0	0	0	0	0	0	0	0
4/27/2016	14	P089	3	2	0	0	0	0	0	0	0	0	0	0	0	0
4/27/2016	14	P089	4	2	0	0	0	0	0	0	0	0	0	0	0	0
4/27/2016	14	P089	5	2	0	0	0	0	0	0	0	0	0	0	0	0
4/27/2016	15	P135	1	2	0	0	0	0	0	0	0	0	0	0	0	0
4/27/2016	15	P135	2	2	0	0	0	0	0	0	0	0	0	0	0	0
4/27/2016	15	P135	3	2	0	0	0	0	0	0	0	0	0	0	0	0
4/27/2016	15	P135	4	2	0	0	0	0	0	0	0	0	0	0	0	0
4/27/2016	15	P135	5	2	0	0	0	0	0	0	0	0	0	0	0	0
4/27/2016	23	ZEA 332	1	2	0	0	0	0	0	0	0	0	0	0	0	0
4/27/2016	23	ZEA 332	2	2	0	0	0	0	0	0	0	0	0	0	0	0
4/27/2016	23	ZEA 332	3	2	0	0	0	0	0	0	0	0	0	0	0	0
4/27/2016	23	ZEA 332	4	2	0	0	0	0	0	0	0	0	0	0	0	0
4/27/2016	23	ZEA 332	5	2	0	0	0	0	0	0	0	0	0	0	0	0
4/27/2016	5	S052	1	2	0	0	0	0	0	0	0	0	0	0	0	0
4/27/2016	5	S052	2	2	0	0	0	0	0	0	0	0	0	0	0	0
4/27/2016	5	S052	3	2	0	0	0	0	0	0	0	0	0	0	0	0
4/27/2016	5	S052	4	2	0	0	0	0	0	0	0	0	0	0	0	0
4/27/2016	5	S052	5	2	0	0	0	0	0	0	0	0	0	0	0	0
4/27/2016	20	W33	1	2	0	0	0	0	0	0	0	0	0	0	0	0
4/27/2016	20	W33	2	2	0	0	0	0	0	0	0	0	0	0	0	0
4/27/2016	20	W33	3	2	0	0	0	0	0	0	0	0	0	0	0	0
4/27/2016	20	W33	4	2	0	0	0	0	0	0	0	0	0	0	0	0
4/27/2016	20	W33	5	2	0	0	0	0	0	0	0	0	0	0	0	0
4/27/2016	17	PHG50	1	2	0	0	0	0	0	0	0	0	0	0	0	0
4/27/2016	17	PHG50	2	2	0	0	0	0	0	0	0	0	0	0	0	0
4/27/2016	17	PHG50	3	2	0	0	0	0	0	0	0	0	0	0	0	0
4/27/2016	17	PHG50	4	2	0	0	0	0	0	0	0	0	0	0	0	0
4/27/2016	17	PHG50	5	2	0	0	0	0	0	0	0	0	0	0	0	0
4/27/2016	9	EC136	1	2	0	0	0	0	0	0	0	0	0	0	0	0
4/27/2016	9	EC136	2	2	0	0	0	0	0	0	0	0	0	0	0	0
4/27/2016	9	EC136	3	2	0	0	0	0	0	0	0	0	0	0	0	0
4/27/2016	9	EC136	4	2	0	0	0	0	0	0	0	0	0	0	0	0
4/27/2016	9	EC136	5	2	0	0	0	0	0	0	0	0	0	0	0	0
4/27/2016	4	PHT77	1	1	0	0	0	0	0	0	0	0	0	0	0	0
4/27/2016	4	PHT77	2	1	0	0	0	0	0	0	0	0	0	0	0	0
4/27/2016	4	PHT77	3	1	0	0	0	0	0	0	0	0	0	0	0	0
4/27/2016	4	PHT77	4	1	0	0	0	0	0	0	0	0	0	0	0	0
4/27/2016	4	PHT77	5	1	0	0	0	0	0	0	0	0	0	0	0	0
4/27/2016	30	ZEA 851	1	1	0	0	0	0	0	0	0	0	0	0	0	0
4/27/2016	30	ZEA 851	2	1	0	0	0	0	0	0	0	0	0	0	0	0
4/27/2016	30	ZEA 851	3	1	0	0	0	0	0	0	0	0	0	0	0	0
4/27/2016	30	ZEA 851	4	1	0	0	0	0	0	0	0	0	0	0	0	0
4/27/2016	30	ZEA 851	5	1	0	0	0	0	0	0	0	0	0	0	0	0
4/27/2016	16	PB116	1	1	0	0	0	0	0	0	0	0	0	0	0	0
4/27/2016	16	PB116	2	1	0	0	0	0	0	0	0	0	0	0	0	0
4/27/2016	16	PB116	3	1	0	0	0	0	0	0	0	0	0	0	0	0
4/27/2016	16	PB116	4	1	0	0	0	0	0	0	0	0	0	0	0	0
4/27/2016	16	PB116	5	1	0	0	0	0	0	0	0	0	0	0	0	0
4/27/2016	7	DK4676A	1	1	0	0	0	0	0	0	0	0	0	0	0	0
4/27/2016	7	DK4676A	2	1	0	0	0	0	0	0	0	0	0	0	0	0
4/27/2016	7	DK4676A	3	1	0	0	0	0	0	0	0	0	0	0	0	0
4/27/2016	7	DK4676A	4	1	0	0	0	0	0	0	0	0	0	0	0	0
4/27/2016	7	DK4676A	5	1	0	0	0	0	0	0	0	0	0	0	0	0
4/27/2016	23	ZEA 332	1	1	0	0	0	0	0	0	0	0	0	0	0	0
4/27/2016	23	ZEA 332	2	1	0	0	0	0	0	0	0	0	0	0	0	0
4/27/2016	23	ZEA 332	3	1	0	0	0	0	0	0	0	0	0	0	0	0
4/27/2016	23	ZEA 332	4	1	0	0	0	0	0	0	0	0	0	0	0	0
4/27/2016	23	ZEA 332	5	1	0	0	0	0	0	0	0	0	0	0	0	0
4/27/2016	12	F922	1	1	0	0	0	0	0	0	0	0	0	0	0	0
4/27/2016	12	F922	2	1	0	0	0	0	0	0	0	0	0	0	0	0
4/27/2016	12	F922	3	1	0	0	0	0	0	0	0	0	0	0	0	0
4/27/2016	12	F922	4	1	0	0	0	0	0	0	0	0	0	0	0	0
4/27/2016	12	F922	5	1	0	0	0	0	0	0	0	0	0	0	0	0
4/27/2016	29	ZEA 399	1	1	0	0	0	0	0	0	0	0	0	0	0	0
4/27/2016	29	ZEA 399	2	1	0	0	0	0	0	0	0	0	0	0	0	0
4/27/2016	29	ZEA 399	3	1	0	0	0	0	0	0	0	0	0	0	0	0
4/27/2016	29	ZEA 399	4	1	0	0	0	0	0	0	0	0	0	0	0	0
4/27/2016	29	ZEA 399	5	1	0	0	0	0	0	0	0	0	0	0	0	0
4/27/2016	15	P135	1	1	0	0	0	0	0	0	0	0	0	0	0	0
4/27/2016	15	P135	2	1	0	0	0	0	0	0	0	0	0	0	0	0
4/27/2016	15	P135	3	1	0	0	0	0	0	0	0	0	0	0	0	0
4/27/2016	15	P135	4	1	0	0	0	0	0	0	0	0	0	0	0	0
4/27/2016	15	P135	5	1	0	0	0	0	0	0	0	0	0	0	0	0
4/27/2016	25	ZEA 3660	1	1	0	0	0	0	0	0	0	0	0	0	0	0
4/27/2016	25	ZEA 3660	2	1	0	0	0	0	0	0	0	0	0	0	0	0
4/27/2016	25	ZEA 3660	3	1	0	0	0	0	0	0	0	0	0	0	0	0
4/27/2016	25	ZEA 3660	4	1	0	0	0	0	0	0	0	0	0	0	0	0
4/27/2016	25	ZEA 3660	5	1	0	0	0	0	0	0	0	0	0	0	0	0
4/27/2016	27	ZEA 391	1	1	0	0	0	0	0	0	0	0	0	0	0	0
4/27/2016	27	ZEA 391	2	1	0	0	0	0	0	0	0	0	0	0	0	0
4/27/2016	27	ZEA 391	3	1	0	0	0	0	0	0	0	0	0	0	0	0
4/27/2016	27	ZEA 391	4	1	0	0	0	0	0	0	0	0	0	0	0	0
4/27/2016	27	ZEA 391	5	1	0	0	0	0	0	0	0	0	0	0	0	0
5/17/2016	30	ZEA 851	1	2	19	15	10	1	30	NA	4.8	2	NA	NA	NA	2.4
5/17/2016	30	ZEA 851	2	2	19	14	9	0.8	30	NA	4.8	2	NA	NA	NA	2.4
5/17/2016	30	ZEA 851	3	2	18	16.8	11.5	1	22	NA	4.5	2	NA	NA	NA	2.25
5/17/2016	30	ZEA 851	4	2	26	16	12	0.8	45	NA	4.8	2	NA	NA	NA	2.4
5/17/2016	30	ZEA 851	5	2	13	13	10	0.8	32	NA	4.8	2	NA	NA	NA	2.4
5/17/2016	16	PB116	1	2	14.5	NA	NA	NA	NA	NA	3.8	2	NA	NA	NA	1.9
5/17/2016	16	PB116	2	2	17	NA	NA	NA	NA	NA	4	2	NA	NA	NA	2
5/17/2016	16	PB116	3	2	13	NA	NA	NA	NA	NA	3.8	2	NA	NA	NA	1.9
5/17/2016	16	PB116	4	2	10	NA	NA	NA	NA	NA	4	2	NA	NA	NA	2
5/17/2016	16	PB116	5	2	9	NA	NA	NA	NA	NA	3.8	2	NA	NA	NA	1.9
5/17/2016	21	ZEA 132	1	2	13	NA	NA	NA	NA	NA	4.2	2	NA	NA	NA	2.1
5/17/2016	21	ZEA 132	2	2	9	NA	NA	NA	NA	NA	4	2	NA	NA	NA	2
5/17/2016	21	ZEA 132	3	2	10	NA	NA	NA	NA	NA	5	2	NA	NA	NA	2.5
5/17/2016	21	ZEA 132	4	2	8	NA	NA	NA	NA	NA	4.2	2	NA	NA	NA	2.1
5/17/2016	21	ZEA 132	5	2	10	NA	NA	NA	NA	NA	4.2	2	NA	NA	NA	2.1
5/17/2016	29	ZEA 399	1	2	23	NA	NA	NA	NA	NA	5	2	NA	NA	NA	2.5
5/17/2016	29	ZEA 399	2	2	25	NA	NA	NA	NA	NA	5.2	2	NA	NA	NA	2.6
5/17/2016	29	ZEA 399	3	2	21	NA	NA	NA	NA	NA	4.8	2	NA	NA	NA	2.4
5/17/2016	29	ZEA 399	4	2	16	NA	NA	NA	NA	NA	4.8	2	NA	NA	NA	2.4
5/17/2016	29	ZEA 399	5	2	13	NA	NA	NA	NA	NA	4.8	2	NA	NA	NA	2.4
5/17/2016	19	W117	1	2	9	NA	NA	NA	NA	NA	4.2	2	NA	NA	NA	2.1
5/17/2016	19	W117	2	2	12	NA	NA	NA	NA	NA	4.5	2	NA	NA	NA	2.25
5/17/2016	19	W117	3	2	10	NA	NA	NA	NA	NA	5.2	3	NA	NA	NA	1.733333333
5/17/2016	19	W117	4	2	12	NA	NA	NA	NA	NA	5.2	2	NA	NA	NA	2.6
5/17/2016	19	W117	5	2	10	NA	NA	NA	NA	NA	5	2	NA	NA	NA	2.5
5/17/2016	1	B73	1	2	14	NA	NA	NA	NA	NA	4.2	2	NA	NA	NA	2.1
5/17/2016	1	B73	2	2	12	NA	NA	NA	NA	NA	4.2	2	NA	NA	NA	2.1
5/17/2016	1	B73	3	2	16	NA	NA	NA	NA	NA	4.5	2	NA	NA	NA	2.25
5/17/2016	1	B73	4	2	17	NA	NA	NA	NA	NA	4.5	2	NA	NA	NA	2.25
5/17/2016	1	B73	5	2	16	NA	NA	NA	NA	NA	4.5	2	NA	NA	NA	2.25
5/17/2016	10	EC334	1	2	14	NA	NA	NA	NA	NA	5.5	3	NA	NA	NA	1.833333333
5/17/2016	10	EC334	2	2	12	NA	NA	NA	NA	NA	4.5	2	NA	NA	NA	2.25
5/17/2016	10	EC334	3	2	12	NA	NA	NA	NA	NA	5.2	2	NA	NA	NA	2.6
5/17/2016	10	EC334	4	2	7	NA	NA	NA	NA	NA	5.2	2	NA	NA	NA	2.6
5/17/2016	10	EC334	5	2	14	NA	NA	NA	NA	NA	5.5	3	NA	NA	NA	1.833333333
5/17/2016	3	P148	1	2	14	NA	NA	NA	NA	NA	5	2	NA	NA	NA	2.5
5/17/2016	3	P148	2	2	15	NA	NA	NA	NA	NA	5.2	2	NA	NA	NA	2.6
5/17/2016	3	P148	3	2	15	NA	NA	NA	NA	NA	5	2	NA	NA	NA	2.5
5/17/2016	3	P148	4	2	14	NA	NA	NA	NA	NA	5.2	2	NA	NA	NA	2.6
5/17/2016	3	P148	5	2	11	NA	NA	NA	NA	NA	4.8	2	NA	NA	NA	2.4
5/17/2016	8	DKFBHJ	1	2	16	NA	NA	NA	NA	NA	5	2	NA	NA	NA	2.5
5/17/2016	8	DKFBHJ	2	2	17	NA	NA	NA	NA	NA	5.2	3	NA	NA	NA	1.733333333
5/17/2016	8	DKFBHJ	3	2	16	NA	NA	NA	NA	NA	4.8	2	NA	NA	NA	2.4
5/17/2016	8	DKFBHJ	4	2	14	NA	NA	NA	NA	NA	4.5	2	NA	NA	NA	2.25
5/17/2016	8	DKFBHJ	5	2	17	NA	NA	NA	NA	NA	4.8	2	NA	NA	NA	2.4
5/17/2016	11	EP2	1	2	14	NA	NA	NA	NA	NA	4.5	2	NA	NA	NA	2.25
5/17/2016	11	EP2	2	2	11	NA	NA	NA	NA	NA	4.5	2	NA	NA	NA	2.25
5/17/2016	11	EP2	3	2	14	NA	NA	NA	NA	NA	4.5	2	NA	NA	NA	2.25
5/17/2016	11	EP2	4	2	11.5	NA	NA	NA	NA	NA	4.5	2	NA	NA	NA	2.25
5/17/2016	11	EP2	5	2	9.5	NA	NA	NA	NA	NA	4	2	NA	NA	NA	2
5/17/2016	24	ZEA 3425	1	1	18	NA	NA	NA	NA	NA	4.8	2	NA	NA	NA	2.4
5/17/2016	24	ZEA 3425	2	1	17	NA	NA	NA	NA	NA	5.5	3	NA	NA	NA	1.833333333
5/17/2016	24	ZEA 3425	3	1	19	NA	NA	NA	NA	NA	4.8	2	NA	NA	NA	2.4
5/17/2016	24	ZEA 3425	4	1	17	NA	NA	NA	NA	NA	4.8	2	NA	NA	NA	2.4
5/17/2016	24	ZEA 3425	5	1	26	NA	NA	NA	NA	NA	5.2	3	NA	NA	NA	1.733333333
5/17/2016	5	S052	1	1	14	NA	NA	NA	NA	NA	5.2	3	NA	NA	NA	1.733333333
5/17/2016	5	S052	2	1	12	NA	NA	NA	NA	NA	5	3	NA	NA	NA	1.666666667
5/17/2016	5	S052	3	1	12	NA	NA	NA	NA	NA	5	3	NA	NA	NA	1.666666667
5/17/2016	5	S052	4	1	11.5	NA	NA	NA	NA	NA	5.5	3	NA	NA	NA	1.833333333
5/17/2016	5	S052	5	1	14	NA	NA	NA	NA	NA	5.2	3	NA	NA	NA	1.733333333
5/17/2016	28	ZEA 392	1	1	18	NA	NA	NA	NA	NA	4.8	2	NA	NA	NA	2.4
5/17/2016	28	ZEA 392	2	1	19	NA	NA	NA	NA	NA	4.8	2	NA	NA	NA	2.4
5/17/2016	28	ZEA 392	3	1	20	NA	NA	NA	NA	NA	4.8	2	NA	NA	NA	2.4
5/17/2016	28	ZEA 392	4	1	18	NA	NA	NA	NA	NA	4.8	2	NA	NA	NA	2.4
5/17/2016	28	ZEA 392	5	1	17.5	NA	NA	NA	NA	NA	4.8	2	NA	NA	NA	2.4
5/17/2016	1	B73	1	1	12	NA	NA	NA	NA	NA	4.2	2	NA	NA	NA	2.1
5/17/2016	1	B73	2	1	14	NA	NA	NA	NA	NA	4.5	2	NA	NA	NA	2.25
5/17/2016	1	B73	3	1	10	NA	NA	NA	NA	NA	4.2	2	NA	NA	NA	2.1
5/17/2016	1	B73	4	1	13.5	NA	NA	NA	NA	NA	4.2	2	NA	NA	NA	2.1
5/17/2016	1	B73	5	1	11	NA	NA	NA	NA	NA	4.5	2	NA	NA	NA	2.25
5/17/2016	17	PHG50	1	1	13	NA	NA	NA	NA	NA	4.2	2	NA	NA	NA	2.1
5/17/2016	17	PHG50	2	1	15	NA	NA	NA	NA	NA	4.5	2	NA	NA	NA	2.25
5/17/2016	17	PHG50	3	1	14	NA	NA	NA	NA	NA	4.2	2	NA	NA	NA	2.1
5/17/2016	17	PHG50	4	1	11	NA	NA	NA	NA	NA	4.2	2	NA	NA	NA	2.1
5/17/2016	17	PHG50	5	1	10	NA	NA	NA	NA	NA	4.2	2	NA	NA	NA	2.1
5/17/2016	18	PHG84	1	1	7	NA	NA	NA	NA	NA	3.8	1	NA	NA	NA	3.8
5/17/2016	18	PHG84	2	1	15	NA	NA	NA	NA	NA	4	2	NA	NA	NA	2
5/17/2016	18	PHG84	3	1	12	NA	NA	NA	NA	NA	4.2	1	NA	NA	NA	4.2
5/17/2016	18	PHG84	4	1	9	NA	NA	NA	NA	NA	3.8	1	NA	NA	NA	3.8
5/17/2016	18	PHG84	5	1	7.5	NA	NA	NA	NA	NA	3.8	1	NA	NA	NA	3.8
5/17/2016	14	P089	1	1	11	NA	NA	NA	NA	NA	5.2	2	NA	NA	NA	2.6
5/17/2016	14	P089	2	1	13	NA	NA	NA	NA	NA	4.5	2	NA	NA	NA	2.25
5/17/2016	14	P089	3	1	15	NA	NA	NA	NA	NA	5.2	2	NA	NA	NA	2.6
5/17/2016	14	P089	4	1	13	NA	NA	NA	NA	NA	5.5	3	NA	NA	NA	1.833333333
5/17/2016	14	P089	5	1	14	NA	NA	NA	NA	NA	5.5	3	NA	NA	NA	1.833333333
5/17/2016	8	DKFBHJ	1	1	23	NA	NA	NA	NA	NA	5.2	3	NA	NA	NA	1.733333333
5/17/2016	8	DKFBHJ	2	1	17	NA	NA	NA	NA	NA	4.8	2	NA	NA	NA	2.4
5/17/2016	8	DKFBHJ	3	1	20	NA	NA	NA	NA	NA	5	2	NA	NA	NA	2.5
5/17/2016	8	DKFBHJ	4	1	16	NA	NA	NA	NA	NA	5.2	2	NA	NA	NA	2.6
5/17/2016	8	DKFBHJ	5	1	15	NA	NA	NA	NA	NA	4.8	2	NA	NA	NA	2.4
5/17/2016	21	ZEA 132	1	1	9	NA	NA	NA	NA	NA	4.5	2	NA	NA	NA	2.25
5/17/2016	21	ZEA 132	2	1	13	NA	NA	NA	NA	NA	4.5	2	NA	NA	NA	2.25
5/17/2016	21	ZEA 132	3	1	8	NA	NA	NA	NA	NA	4.2	2	NA	NA	NA	2.1
5/17/2016	21	ZEA 132	4	1	11	NA	NA	NA	NA	NA	4.5	2	NA	NA	NA	2.25
5/17/2016	21	ZEA 132	5	1	10	NA	NA	NA	NA	NA	4.5	2	NA	NA	NA	2.25
5/17/2016	6	B106	1	1	16	NA	NA	NA	NA	NA	4.8	2	NA	NA	NA	2.4
5/17/2016	6	B106	2	1	12	NA	NA	NA	NA	NA	4.8	2	NA	NA	NA	2.4
5/17/2016	6	B106	3	1	11	NA	NA	NA	NA	NA	4.5	2	NA	NA	NA	2.25
5/17/2016	6	B106	4	1	11	NA	NA	NA	NA	NA	4.5	2	NA	NA	NA	2.25
5/17/2016	6	B106	5	1	14	NA	NA	NA	NA	NA	4.5	2	NA	NA	NA	2.25
5/17/2016	4	PHT77	1	2	17.5	NA	NA	NA	NA	NA	4.5	2	NA	NA	NA	2.25
5/17/2016	4	PHT77	2	2	22	NA	NA	NA	NA	NA	4.5	2	NA	NA	NA	2.25
5/17/2016	4	PHT77	3	2	22	NA	NA	NA	NA	NA	4.5	2	NA	NA	NA	2.25
5/17/2016	4	PHT77	4	2	22	NA	NA	NA	NA	NA	4.8	2	NA	NA	NA	2.4
5/17/2016	4	PHT77	5	2	20	NA	NA	NA	NA	NA	4.8	2	NA	NA	NA	2.4
5/17/2016	28	ZEA 392	1	2	17	NA	NA	NA	NA	NA	4.5	2	NA	NA	NA	2.25
5/17/2016	28	ZEA 392	2	2	17	NA	NA	NA	NA	NA	4.5	2	NA	NA	NA	2.25
5/17/2016	28	ZEA 392	3	2	20	NA	NA	NA	NA	NA	4.8	2	NA	NA	NA	2.4
5/17/2016	28	ZEA 392	4	2	15	NA	NA	NA	NA	NA	4.5	2	NA	NA	NA	2.25
5/17/2016	28	ZEA 392	5	2	17	NA	NA	NA	NA	NA	4.5	2	NA	NA	NA	2.25
5/17/2016	6	B106	1	2	7	NA	NA	NA	NA	NA	4.5	2	NA	NA	NA	2.25
5/17/2016	6	B106	2	2	10	NA	NA	NA	NA	NA	4.5	2	NA	NA	NA	2.25
5/17/2016	6	B106	3	2	17	NA	NA	NA	NA	NA	5.2	2	NA	NA	NA	2.6
5/17/2016	6	B106	4	2	10	NA	NA	NA	NA	NA	4.5	2	NA	NA	NA	2.25
5/17/2016	6	B106	5	2	9	NA	NA	NA	NA	NA	4.8	2	NA	NA	NA	2.4
5/17/2016	24	ZEA 3425	1	2	18	NA	NA	NA	NA	NA	4.5	2	NA	NA	NA	2.25
5/17/2016	24	ZEA 3425	2	2	17	NA	NA	NA	NA	NA	5.2	2	NA	NA	NA	2.6
5/17/2016	24	ZEA 3425	3	2	24	NA	NA	NA	NA	NA	4.8	2	NA	NA	NA	2.4
5/17/2016	24	ZEA 3425	4	2	15	NA	NA	NA	NA	NA	4.2	2	NA	NA	NA	2.1
5/17/2016	24	ZEA 3425	5	2	19	NA	NA	NA	NA	NA	5.2	2	NA	NA	NA	2.6
5/17/2016	2	N22	1	2	11	NA	NA	NA	NA	NA	3.8	2	NA	NA	NA	1.9
5/17/2016	2	N22	2	2	11	NA	NA	NA	NA	NA	4.2	2	NA	NA	NA	2.1
5/17/2016	2	N22	3	2	6	NA	NA	NA	NA	NA	3.8	2	NA	NA	NA	1.9
5/17/2016	2	N22	4	2	14	NA	NA	NA	NA	NA	4.5	2	NA	NA	NA	2.25
5/17/2016	2	N22	5	2	10	NA	NA	NA	NA	NA	3.8	2	NA	NA	NA	1.9
5/17/2016	27	ZEA 391	1	2	11	NA	NA	NA	NA	NA	4.2	2	NA	NA	NA	2.1
5/17/2016	27	ZEA 391	2	2	8	NA	NA	NA	NA	NA	3.8	2	NA	NA	NA	1.9
5/17/2016	27	ZEA 391	3	2	10	NA	NA	NA	NA	NA	4.8	2	NA	NA	NA	2.4
5/17/2016	27	ZEA 391	4	2	10	NA	NA	NA	NA	NA	4.5	2	NA	NA	NA	2.25
5/17/2016	27	ZEA 391	5	2	10	NA	NA	NA	NA	NA	4.5	2	NA	NA	NA	2.25
5/17/2016	7	DK4676A	1	2	11	NA	NA	NA	NA	NA	4.8	2	NA	NA	NA	2.4
5/17/2016	7	DK4676A	2	2	15	NA	NA	NA	NA	NA	4.8	2	NA	NA	NA	2.4
5/17/2016	7	DK4676A	3	2	15	NA	NA	NA	NA	NA	4.5	2	NA	NA	NA	2.25
5/17/2016	7	DK4676A	4	2	12	NA	NA	NA	NA	NA	4.5	2	NA	NA	NA	2.25
5/17/2016	7	DK4676A	5	2	17	NA	NA	NA	NA	NA	4.5	2	NA	NA	NA	2.25
5/17/2016	25	ZEA 3660	1	2	14	NA	NA	NA	NA	NA	4.5	2	NA	NA	NA	2.25
5/17/2016	25	ZEA 3660	2	2	14.5	NA	NA	NA	NA	NA	4.5	2	NA	NA	NA	2.25
5/17/2016	25	ZEA 3660	3	2	12.5	NA	NA	NA	NA	NA	4.5	2	NA	NA	NA	2.25
5/17/2016	25	ZEA 3660	4	2	13	NA	NA	NA	NA	NA	4.2	2	NA	NA	NA	2.1
5/17/2016	25	ZEA 3660	5	2	14	NA	NA	NA	NA	NA	4.5	2	NA	NA	NA	2.25
5/17/2016	22	ZEA 324	1	2	4	NA	NA	NA	NA	NA	3	1	NA	NA	NA	3
5/17/2016	22	ZEA 324	2	2	3.5	NA	NA	NA	NA	NA	2.8	1	NA	NA	NA	2.8
5/17/2016	22	ZEA 324	3	2	5	NA	NA	NA	NA	NA	3.2	1	NA	NA	NA	3.2
5/17/2016	22	ZEA 324	4	2	4.5	NA	NA	NA	NA	NA	3.5	1	NA	NA	NA	3.5
5/17/2016	22	ZEA 324	5	2	4.5	NA	NA	NA	NA	NA	3.5	1	NA	NA	NA	3.5
5/17/2016	26	ZEA 3682	1	2	15	NA	NA	NA	NA	NA	4.8	2	NA	NA	NA	2.4
5/17/2016	26	ZEA 3682	2	2	12.5	NA	NA	NA	NA	NA	4.8	2	NA	NA	NA	2.4
5/17/2016	26	ZEA 3682	3	2	15.5	NA	NA	NA	NA	NA	4.8	2	NA	NA	NA	2.4
5/17/2016	26	ZEA 3682	4	2	13.5	NA	NA	NA	NA	NA	4.5	2	NA	NA	NA	2.25
5/17/2016	26	ZEA 3682	5	2	18.5	NA	NA	NA	NA	NA	4.5	2	NA	NA	NA	2.25
5/17/2016	19	W117	1	1	7.5	NA	NA	NA	NA	NA	4.5	2	NA	NA	NA	2.25
5/17/2016	19	W117	2	1	8.5	NA	NA	NA	NA	NA	4.8	2	NA	NA	NA	2.4
5/17/2016	19	W117	3	1	9	NA	NA	NA	NA	NA	4.8	2	NA	NA	NA	2.4
5/17/2016	19	W117	4	1	7	NA	NA	NA	NA	NA	4.8	2	NA	NA	NA	2.4
5/17/2016	19	W117	5	1	5	NA	NA	NA	NA	NA	3.5	2	NA	NA	NA	1.75
5/17/2016	3	P148	1	1	11	NA	NA	NA	NA	NA	4.8	2	NA	NA	NA	2.4
5/17/2016	3	P148	2	1	16	NA	NA	NA	NA	NA	4.8	2	NA	NA	NA	2.4
5/17/2016	3	P148	3	1	14.5	NA	NA	NA	NA	NA	4.8	2	NA	NA	NA	2.4
5/17/2016	3	P148	4	1	11	NA	NA	NA	NA	NA	4.8	2	NA	NA	NA	2.4
5/17/2016	3	P148	5	1	15	NA	NA	NA	NA	NA	5.2	2	NA	NA	NA	2.6
5/17/2016	9	EC136	1	1	10.5	NA	NA	NA	NA	NA	4.5	2	NA	NA	NA	2.25
5/17/2016	9	EC136	2	1	12.5	NA	NA	NA	NA	NA	4.5	2	NA	NA	NA	2.25
5/17/2016	9	EC136	3	1	19	NA	NA	NA	NA	NA	5	2	NA	NA	NA	2.5
5/17/2016	9	EC136	4	1	13	NA	NA	NA	NA	NA	4.8	2	NA	NA	NA	2.4
5/17/2016	9	EC136	5	1	18	NA	NA	NA	NA	NA	5	2	NA	NA	NA	2.5
5/17/2016	20	W33	1	1	13	NA	NA	NA	NA	NA	4.5	2	NA	NA	NA	2.25
5/17/2016	20	W33	2	1	10.5	NA	NA	NA	NA	NA	5.2	2	NA	NA	NA	2.6
5/17/2016	20	W33	3	1	13	NA	NA	NA	NA	NA	4.8	2	NA	NA	NA	2.4
5/17/2016	20	W33	4	1	10	NA	NA	NA	NA	NA	5.2	2	NA	NA	NA	2.6
5/17/2016	20	W33	5	1	12	NA	NA	NA	NA	NA	4.8	2	NA	NA	NA	2.4
5/17/2016	22	ZEA 324	1	1	5	NA	NA	NA	NA	NA	3.2	1	NA	NA	NA	3.2
5/17/2016	22	ZEA 324	2	1	4	NA	NA	NA	NA	NA	3.2	1	NA	NA	NA	3.2
5/17/2016	22	ZEA 324	3	1	5	NA	NA	NA	NA	NA	3.5	1	NA	NA	NA	3.5
5/17/2016	22	ZEA 324	4	1	1.5	NA	NA	NA	NA	NA	3	1	NA	NA	NA	3
5/17/2016	22	ZEA 324	5	1	6.5	NA	NA	NA	NA	NA	3.5	1	NA	NA	NA	3.5
5/17/2016	13	P074	1	1	18	NA	NA	NA	NA	NA	5.5	3	NA	NA	NA	1.833333333
5/17/2016	13	P074	2	1	15	NA	NA	NA	NA	NA	5.5	3	NA	NA	NA	1.833333333
5/17/2016	13	P074	3	1	12	NA	NA	NA	NA	NA	5.2	3	NA	NA	NA	1.733333333
5/17/2016	13	P074	4	1	12	NA	NA	NA	NA	NA	5.5	3	NA	NA	NA	1.833333333
5/17/2016	13	P074	5	1	15	NA	NA	NA	NA	NA	5.5	3	NA	NA	NA	1.833333333
5/17/2016	11	EP2	1	1	12.5	NA	NA	NA	NA	NA	4	2	NA	NA	NA	2
5/17/2016	11	EP2	2	1	14	NA	NA	NA	NA	NA	4.2	2	NA	NA	NA	2.1
5/17/2016	11	EP2	3	1	10	NA	NA	NA	NA	NA	4.5	2	NA	NA	NA	2.25
5/17/2016	11	EP2	4	1	7.5	NA	NA	NA	NA	NA	3.8	2	NA	NA	NA	1.9
5/17/2016	11	EP2	5	1	12.5	NA	NA	NA	NA	NA	4.8	2	NA	NA	NA	2.4
5/17/2016	10	EC334	1	1	9.5	NA	NA	NA	NA	NA	5.2	3	NA	NA	NA	1.733333333
5/17/2016	10	EC334	2	1	11	NA	NA	NA	NA	NA	5.2	2	NA	NA	NA	2.6
5/17/2016	10	EC334	3	1	10.5	NA	NA	NA	NA	NA	5.5	3	NA	NA	NA	1.833333333
5/17/2016	10	EC334	4	1	7	NA	NA	NA	NA	NA	5	2	NA	NA	NA	2.5
5/17/2016	10	EC334	5	1	10.5	NA	NA	NA	NA	NA	5.2	3	NA	NA	NA	1.733333333
5/17/2016	2	N22	1	1	14.5	NA	NA	NA	NA	NA	4.2	2	NA	NA	NA	2.1
5/17/2016	2	N22	2	1	6	NA	NA	NA	NA	NA	3.8	2	NA	NA	NA	1.9
5/17/2016	2	N22	3	1	10.5	NA	NA	NA	NA	NA	4	2	NA	NA	NA	2
5/17/2016	2	N22	4	1	16	NA	NA	NA	NA	NA	4.2	2	NA	NA	NA	2.1
5/17/2016	2	N22	5	1	12.5	NA	NA	NA	NA	NA	3.8	2	NA	NA	NA	1.9
5/17/2016	26	ZEA 3682	1	1	16.5	NA	NA	NA	NA	NA	4.8	2	NA	NA	NA	2.4
5/17/2016	26	ZEA 3682	2	1	17	NA	NA	NA	NA	NA	4.2	2	NA	NA	NA	2.1
5/17/2016	26	ZEA 3682	3	1	15.5	NA	NA	NA	NA	NA	5	2	NA	NA	NA	2.5
5/17/2016	26	ZEA 3682	4	1	17	NA	NA	NA	NA	NA	4.8	2	NA	NA	NA	2.4
5/17/2016	26	ZEA 3682	5	1	17.5	NA	NA	NA	NA	NA	4.5	2	NA	NA	NA	2.25
5/17/2016	12	F922	1	2	11	NA	NA	NA	NA	NA	4.8	2	NA	NA	NA	2.4
5/17/2016	12	F922	2	2	15	NA	NA	NA	NA	NA	5	2	NA	NA	NA	2.5
5/17/2016	12	F922	3	2	18	NA	NA	NA	NA	NA	5	3	NA	NA	NA	1.666666667
5/17/2016	12	F922	4	2	9	NA	NA	NA	NA	NA	4.5	2	NA	NA	NA	2.25
5/17/2016	12	F922	5	2	16	NA	NA	NA	NA	NA	4.8	2	NA	NA	NA	2.4
5/17/2016	18	PHG84	1	2	7	NA	NA	NA	NA	NA	3.5	1	NA	NA	NA	3.5
5/17/2016	18	PHG84	2	2	14	NA	NA	NA	NA	NA	4.2	2	NA	NA	NA	2.1
5/17/2016	18	PHG84	3	2	11	NA	NA	NA	NA	NA	4	2	NA	NA	NA	2
5/17/2016	18	PHG84	4	2	11	NA	NA	NA	NA	NA	3.8	2	NA	NA	NA	1.9
5/17/2016	18	PHG84	5	2	10	NA	NA	NA	NA	NA	3.5	2	NA	NA	NA	1.75
5/17/2016	13	P074	1	2	13	NA	NA	NA	NA	NA	5.5	2	NA	NA	NA	2.75
5/17/2016	13	P074	2	2	13	NA	NA	NA	NA	NA	5.2	2	NA	NA	NA	2.6
5/17/2016	13	P074	3	2	13	NA	NA	NA	NA	NA	5	2	NA	NA	NA	2.5
5/17/2016	13	P074	4	2	14	NA	NA	NA	NA	NA	4.2	2	NA	NA	NA	2.1
5/17/2016	13	P074	5	2	13.5	NA	NA	NA	NA	NA	5.2	3	NA	NA	NA	1.733333333
5/17/2016	14	P089	1	2	10	NA	NA	NA	NA	NA	5.2	2	NA	NA	NA	2.6
5/17/2016	14	P089	2	2	19	NA	NA	NA	NA	NA	5.5	2	NA	NA	NA	2.75
5/17/2016	14	P089	3	2	11	NA	NA	NA	NA	NA	5	2	NA	NA	NA	2.5
5/17/2016	14	P089	4	2	7	NA	NA	NA	NA	NA	5.2	2	NA	NA	NA	2.6
5/17/2016	14	P089	5	2	13	NA	NA	NA	NA	NA	5	2	NA	NA	NA	2.5
5/17/2016	15	P135	1	2	15	NA	NA	NA	NA	NA	4.8	2	NA	NA	NA	2.4
5/17/2016	15	P135	2	2	15	NA	NA	NA	NA	NA	3.8	2	NA	NA	NA	1.9
5/17/2016	15	P135	3	2	14	NA	NA	NA	NA	NA	4.8	2	NA	NA	NA	2.4
5/17/2016	15	P135	4	2	21	NA	NA	NA	NA	NA	4.8	2	NA	NA	NA	2.4
5/17/2016	15	P135	5	2	15	NA	NA	NA	NA	NA	4.5	2	NA	NA	NA	2.25
5/17/2016	23	ZEA 332	1	2	20	NA	NA	NA	NA	NA	5.2	3	NA	NA	NA	1.733333333
5/17/2016	23	ZEA 332	2	2	16	NA	NA	NA	NA	NA	5.2	2	NA	NA	NA	2.6
5/17/2016	23	ZEA 332	3	2	22	NA	NA	NA	NA	NA	5	2	NA	NA	NA	2.5
5/17/2016	23	ZEA 332	4	2	19.5	NA	NA	NA	NA	NA	4.8	2	NA	NA	NA	2.4
5/17/2016	23	ZEA 332	5	2	22	NA	NA	NA	NA	NA	4.8	2	NA	NA	NA	2.4
5/17/2016	5	S052	1	2	10.5	NA	NA	NA	NA	NA	4.8	2	NA	NA	NA	2.4
5/17/2016	5	S052	2	2	9	NA	NA	NA	NA	NA	4.5	1	NA	NA	NA	4.5
5/17/2016	5	S052	3	2	12	NA	NA	NA	NA	NA	4	2	NA	NA	NA	2
5/17/2016	5	S052	4	2	15	NA	NA	NA	NA	NA	4	2	NA	NA	NA	2
5/17/2016	5	S052	5	2	11.5	NA	NA	NA	NA	NA	5.2	3	NA	NA	NA	1.733333333
5/17/2016	20	W33	1	2	10	NA	NA	NA	NA	NA	5.2	2	NA	NA	NA	2.6
5/17/2016	20	W33	2	2	15	NA	NA	NA	NA	NA	4.8	2	NA	NA	NA	2.4
5/17/2016	20	W33	3	2	13.5	NA	NA	NA	NA	NA	4.8	2	NA	NA	NA	2.4
5/17/2016	20	W33	4	2	11.5	NA	NA	NA	NA	NA	5.2	2	NA	NA	NA	2.6
5/17/2016	20	W33	5	2	10	NA	NA	NA	NA	NA	5	2	NA	NA	NA	2.5
5/17/2016	17	PHG50	1	2	13	NA	NA	NA	NA	NA	4.5	2	NA	NA	NA	2.25
5/17/2016	17	PHG50	2	2	13.5	NA	NA	NA	NA	NA	4.5	2	NA	NA	NA	2.25
5/17/2016	17	PHG50	3	2	16	NA	NA	NA	NA	NA	4.2	2	NA	NA	NA	2.1
5/17/2016	17	PHG50	4	2	11	NA	NA	NA	NA	NA	4.2	2	NA	NA	NA	2.1
5/17/2016	17	PHG50	5	2	9.5	NA	NA	NA	NA	NA	4.2	2	NA	NA	NA	2.1
5/17/2016	9	EC136	1	2	8	NA	NA	NA	NA	NA	4.8	2	NA	NA	NA	2.4
5/17/2016	9	EC136	2	2	14	NA	NA	NA	NA	NA	4.5	2	NA	NA	NA	2.25
5/17/2016	9	EC136	3	2	19.5	NA	NA	NA	NA	NA	4.5	3	NA	NA	NA	1.5
5/17/2016	9	EC136	4	2	17	NA	NA	NA	NA	NA	5	3	NA	NA	NA	1.666666667
5/17/2016	9	EC136	5	2	15	NA	NA	NA	NA	NA	5.2	3	NA	NA	NA	1.733333333
5/17/2016	4	PHT77	1	1	20	NA	NA	NA	NA	NA	4.5	2	NA	NA	NA	2.25
5/17/2016	4	PHT77	2	1	19	NA	NA	NA	NA	NA	4.8	2	NA	NA	NA	2.4
5/17/2016	4	PHT77	3	1	23	NA	NA	NA	NA	NA	4.8	2	NA	NA	NA	2.4
5/17/2016	4	PHT77	4	1	22	NA	NA	NA	NA	NA	4.5	2	NA	NA	NA	2.25
5/17/2016	4	PHT77	5	1	24	NA	NA	NA	NA	NA	4.8	2	NA	NA	NA	2.4
5/17/2016	30	ZEA 851	1	1	14	NA	NA	NA	NA	NA	4.8	2	NA	NA	NA	2.4
5/17/2016	30	ZEA 851	2	1	14	NA	NA	NA	NA	NA	4.8	2	NA	NA	NA	2.4
5/17/2016	30	ZEA 851	3	1	15	NA	NA	NA	NA	NA	4.8	2	NA	NA	NA	2.4
5/17/2016	30	ZEA 851	4	1	16	NA	NA	NA	NA	NA	4.8	2	NA	NA	NA	2.4
5/17/2016	30	ZEA 851	5	1	15	NA	NA	NA	NA	NA	4.8	2	NA	NA	NA	2.4
5/17/2016	16	PB116	1	1	12	NA	NA	NA	NA	NA	3.8	2	NA	NA	NA	1.9
5/17/2016	16	PB116	2	1	13	NA	NA	NA	NA	NA	4.5	2	NA	NA	NA	2.25
5/17/2016	16	PB116	3	1	13.5	NA	NA	NA	NA	NA	4	2	NA	NA	NA	2
5/17/2016	16	PB116	4	1	13	NA	NA	NA	NA	NA	4.2	2	NA	NA	NA	2.1
5/17/2016	16	PB116	5	1	11	NA	NA	NA	NA	NA	4	2	NA	NA	NA	2
5/17/2016	7	DK4676A	1	1	20	NA	NA	NA	NA	NA	5	2	NA	NA	NA	2.5
5/17/2016	7	DK4676A	2	1	14.5	NA	NA	NA	NA	NA	4.5	2	NA	NA	NA	2.25
5/17/2016	7	DK4676A	3	1	18	NA	NA	NA	NA	NA	4.8	2	NA	NA	NA	2.4
5/17/2016	7	DK4676A	4	1	13	NA	NA	NA	NA	NA	5	2	NA	NA	NA	2.5
5/17/2016	7	DK4676A	5	1	13.5	NA	NA	NA	NA	NA	4.8	2	NA	NA	NA	2.4
5/17/2016	23	ZEA 332	1	1	20	NA	NA	NA	NA	NA	4.5	2	NA	NA	NA	2.25
5/17/2016	23	ZEA 332	2	1	26.5	NA	NA	NA	NA	NA	4.5	2	NA	NA	NA	2.25
5/17/2016	23	ZEA 332	3	1	17	NA	NA	NA	NA	NA	5	2	NA	NA	NA	2.5
5/17/2016	23	ZEA 332	4	1	14	NA	NA	NA	NA	NA	5.2	2	NA	NA	NA	2.6
5/17/2016	23	ZEA 332	5	1	14.5	NA	NA	NA	NA	NA	4.8	2	NA	NA	NA	2.4
5/17/2016	12	F922	1	1	15	NA	NA	NA	NA	NA	4.8	2	NA	NA	NA	2.4
5/17/2016	12	F922	2	1	14.5	NA	NA	NA	NA	NA	5	3	NA	NA	NA	1.666666667
5/17/2016	12	F922	3	1	16	NA	NA	NA	NA	NA	5	3	NA	NA	NA	1.666666667
5/17/2016	12	F922	4	1	14.5	NA	NA	NA	NA	NA	5	3	NA	NA	NA	1.666666667
5/17/2016	12	F922	5	1	21	NA	NA	NA	NA	NA	5	3	NA	NA	NA	1.666666667
5/17/2016	29	ZEA 399	1	1	24	NA	NA	NA	NA	NA	4.2	2	NA	NA	NA	2.1
5/17/2016	29	ZEA 399	2	1	15	NA	NA	NA	NA	NA	4.5	2	NA	NA	NA	2.25
5/17/2016	29	ZEA 399	3	1	22	NA	NA	NA	NA	NA	5	2	NA	NA	NA	2.5
5/17/2016	29	ZEA 399	4	1	16.5	NA	NA	NA	NA	NA	4.8	2	NA	NA	NA	2.4
5/17/2016	29	ZEA 399	5	1	13.5	NA	NA	NA	NA	NA	4.5	2	NA	NA	NA	2.25
5/17/2016	15	P135	1	1	19	NA	NA	NA	NA	NA	4.8	2	NA	NA	NA	2.4
5/17/2016	15	P135	2	1	22	NA	NA	NA	NA	NA	4.8	2	NA	NA	NA	2.4
5/17/2016	15	P135	3	1	19	NA	NA	NA	NA	NA	4.5	2	NA	NA	NA	2.25
5/17/2016	15	P135	4	1	18	NA	NA	NA	NA	NA	4.8	2	NA	NA	NA	2.4
5/17/2016	15	P135	5	1	20.5	NA	NA	NA	NA	NA	4.8	2	NA	NA	NA	2.4
5/17/2016	25	ZEA 3660	1	1	13.5	NA	NA	NA	NA	NA	4.2	2	NA	NA	NA	2.1
5/17/2016	25	ZEA 3660	2	1	11.5	NA	NA	NA	NA	NA	3.8	2	NA	NA	NA	1.9
5/17/2016	25	ZEA 3660	3	1	11.5	NA	NA	NA	NA	NA	4.2	2	NA	NA	NA	2.1
5/17/2016	25	ZEA 3660	4	1	13	NA	NA	NA	NA	NA	4.2	2	NA	NA	NA	2.1
5/17/2016	25	ZEA 3660	5	1	17.5	NA	NA	NA	NA	NA	4.2	2	NA	NA	NA	2.1
5/17/2016	27	ZEA 391	1	1	10.5	NA	NA	NA	NA	NA	4.8	2	NA	NA	NA	2.4
5/17/2016	27	ZEA 391	2	1	11.5	NA	NA	NA	NA	NA	4.8	2	NA	NA	NA	2.4
5/17/2016	27	ZEA 391	3	1	11.5	NA	NA	NA	NA	NA	4.8	2	NA	NA	NA	2.4
5/17/2016	27	ZEA 391	4	1	14	NA	NA	NA	NA	NA	4.8	2	NA	NA	NA	2.4
5/17/2016	27	ZEA 391	5	1	14.5	NA	NA	NA	NA	NA	4.8	2	NA	NA	NA	2.4
5/23/2016	30	ZEA 851	1	2	19	NA	NA	NA	NA	NA	6.5	4	NA	NA	NA	1.625
5/23/2016	30	ZEA 851	2	2	18	NA	NA	NA	NA	NA	5.5	3	NA	NA	NA	1.833333333
5/23/2016	30	ZEA 851	3	2	14	NA	NA	NA	NA	NA	5.2	3	NA	NA	NA	1.733333333
5/23/2016	30	ZEA 851	4	2	23	NA	NA	NA	NA	NA	5.5	2	NA	NA	NA	2.75
5/23/2016	30	ZEA 851	5	2	11	NA	NA	NA	NA	NA	5.5	3	NA	NA	NA	1.833333333
5/23/2016	16	PB116	1	2	13.5	NA	NA	NA	NA	NA	4.2	2	NA	NA	NA	2.1
5/23/2016	16	PB116	2	2	15	NA	NA	NA	NA	NA	4	3	NA	NA	NA	1.333333333
5/23/2016	16	PB116	3	2	14	NA	NA	NA	NA	NA	4	2	NA	NA	NA	2
5/23/2016	16	PB116	4	2	13	NA	NA	NA	NA	NA	4	2	NA	NA	NA	2
5/23/2016	16	PB116	5	2	11	NA	NA	NA	NA	NA	4	2	NA	NA	NA	2
5/23/2016	21	ZEA 132	1	2	10	NA	NA	NA	NA	NA	6	3	NA	NA	NA	2
5/23/2016	21	ZEA 132	2	2	10	NA	NA	NA	NA	NA	5.2	2	NA	NA	NA	2.6
5/23/2016	21	ZEA 132	3	2	10.5	NA	NA	NA	NA	NA	6	3	NA	NA	NA	2
5/23/2016	21	ZEA 132	4	2	9	NA	NA	NA	NA	NA	5	2	NA	NA	NA	2.5
5/23/2016	21	ZEA 132	5	2	11.5	NA	NA	NA	NA	NA	5	2	NA	NA	NA	2.5
5/23/2016	29	ZEA 399	1	2	18	NA	NA	NA	NA	NA	5	3	NA	NA	NA	1.666666667
5/23/2016	29	ZEA 399	2	2	20	NA	NA	NA	NA	NA	6.2	3	NA	NA	NA	2.066666667
5/23/2016	29	ZEA 399	3	2	19	NA	NA	NA	NA	NA	6.2	3	NA	NA	NA	2.066666667
5/23/2016	29	ZEA 399	4	2	13.5	NA	NA	NA	NA	NA	5	3	NA	NA	NA	1.666666667
5/23/2016	29	ZEA 399	5	2	14	NA	NA	NA	NA	NA	6.2	3	NA	NA	NA	2.066666667
5/23/2016	19	W117	1	2	9	NA	NA	NA	NA	NA	4	3	NA	NA	NA	1.333333333
5/23/2016	19	W117	2	2	12	NA	NA	NA	NA	NA	5.5	3	NA	NA	NA	1.833333333
5/23/2016	19	W117	3	2	11	NA	NA	NA	NA	NA	5.5	4	NA	NA	NA	1.375
5/23/2016	19	W117	4	2	13	NA	NA	NA	NA	NA	6.2	2	NA	NA	NA	3.1
5/23/2016	19	W117	5	2	10.5	NA	NA	NA	NA	NA	5	2	NA	NA	NA	2.5
5/23/2016	1	B73	1	2	13.5	NA	NA	NA	NA	NA	5	3	NA	NA	NA	1.666666667
5/23/2016	1	B73	2	2	14.5	NA	NA	NA	NA	NA	5.2	3	NA	NA	NA	1.733333333
5/23/2016	1	B73	3	2	13	NA	NA	NA	NA	NA	5.2	3	NA	NA	NA	1.733333333
5/23/2016	1	B73	4	2	15	NA	NA	NA	NA	NA	5.2	3	NA	NA	NA	1.733333333
5/23/2016	1	B73	5	2	13	NA	NA	NA	NA	NA	4.2	3	NA	NA	NA	1.4
5/23/2016	10	EC334	1	2	13.5	NA	NA	NA	NA	NA	6.5	4	NA	NA	NA	1.625
5/23/2016	10	EC334	2	2	12	NA	NA	NA	NA	NA	5.5	3	NA	NA	NA	1.833333333
5/23/2016	10	EC334	3	2	10	NA	NA	NA	NA	NA	6.2	3	NA	NA	NA	2.066666667
5/23/2016	10	EC334	4	2	9	NA	NA	NA	NA	NA	6.5	3	NA	NA	NA	2.166666667
5/23/2016	10	EC334	5	2	11.5	NA	NA	NA	NA	NA	6.5	4	NA	NA	NA	1.625
5/23/2016	3	P148	1	2	16	NA	NA	NA	NA	NA	6	3	NA	NA	NA	2
5/23/2016	3	P148	2	2	16	NA	NA	NA	NA	NA	6.5	3	NA	NA	NA	2.166666667
5/23/2016	3	P148	3	2	21	NA	NA	NA	NA	NA	6.2	3	NA	NA	NA	2.066666667
5/23/2016	3	P148	4	2	15	NA	NA	NA	NA	NA	6.5	3	NA	NA	NA	2.166666667
5/23/2016	3	P148	5	2	14.5	NA	NA	NA	NA	NA	5.5	3	NA	NA	NA	1.833333333
5/23/2016	8	DKFBHJ	1	2	16.5	NA	NA	NA	NA	NA	6.2	3	NA	NA	NA	2.066666667
5/23/2016	8	DKFBHJ	2	2	21.5	NA	NA	NA	NA	NA	6.2	3	NA	NA	NA	2.066666667
5/23/2016	8	DKFBHJ	3	2	18	NA	NA	NA	NA	NA	5.5	3	NA	NA	NA	1.833333333
5/23/2016	8	DKFBHJ	4	2	14	NA	NA	NA	NA	NA	5.5	3	NA	NA	NA	1.833333333
5/23/2016	8	DKFBHJ	5	2	20	NA	NA	NA	NA	NA	5.5	3	NA	NA	NA	1.833333333
5/23/2016	11	EP2	1	2	18	NA	NA	NA	NA	NA	5.5	3	NA	NA	NA	1.833333333
5/23/2016	11	EP2	2	2	16	NA	NA	NA	NA	NA	5.2	3	NA	NA	NA	1.733333333
5/23/2016	11	EP2	3	2	15.5	NA	NA	NA	NA	NA	5.2	2	NA	NA	NA	2.6
5/23/2016	11	EP2	4	2	17	NA	NA	NA	NA	NA	5.2	3	NA	NA	NA	1.733333333
5/23/2016	11	EP2	5	2	14.5	NA	NA	NA	NA	NA	4	2	NA	NA	NA	2
5/23/2016	24	ZEA 3425	1	1	25	NA	NA	NA	NA	NA	5.5	3	NA	NA	NA	1.833333333
5/23/2016	24	ZEA 3425	2	1	23	NA	NA	NA	NA	NA	5.5	3	NA	NA	NA	1.833333333
5/23/2016	24	ZEA 3425	3	1	29	NA	NA	NA	NA	NA	5.2	3	NA	NA	NA	1.733333333
5/23/2016	24	ZEA 3425	4	1	20	NA	NA	NA	NA	NA	5.5	3	NA	NA	NA	1.833333333
5/23/2016	24	ZEA 3425	5	1	24	NA	NA	NA	NA	NA	6.2	3	NA	NA	NA	2.066666667
5/23/2016	5	S052	1	1	19	NA	NA	NA	NA	NA	5.5	4	NA	NA	NA	1.375
5/23/2016	5	S052	2	1	12	NA	NA	NA	NA	NA	5.2	3	NA	NA	NA	1.733333333
5/23/2016	5	S052	3	1	14	NA	NA	NA	NA	NA	6.2	4	NA	NA	NA	1.55
5/23/2016	5	S052	4	1	16.5	NA	NA	NA	NA	NA	6.5	4	NA	NA	NA	1.625
5/23/2016	5	S052	5	1	16.5	NA	NA	NA	NA	NA	6.2	4	NA	NA	NA	1.55
5/23/2016	28	ZEA 392	1	1	17	NA	NA	NA	NA	NA	5.5	3	NA	NA	NA	1.833333333
5/23/2016	28	ZEA 392	2	1	19	NA	NA	NA	NA	NA	5.2	3	NA	NA	NA	1.733333333
5/23/2016	28	ZEA 392	3	1	20	NA	NA	NA	NA	NA	6.2	3	NA	NA	NA	2.066666667
5/23/2016	28	ZEA 392	4	1	27	NA	NA	NA	NA	NA	5.5	3	NA	NA	NA	1.833333333
5/23/2016	28	ZEA 392	5	1	22	NA	NA	NA	NA	NA	5.5	3	NA	NA	NA	1.833333333
5/23/2016	1	B73	1	1	17	NA	NA	NA	NA	NA	5.2	3	NA	NA	NA	1.733333333
5/23/2016	1	B73	2	1	19	NA	NA	NA	NA	NA	5.2	3	NA	NA	NA	1.733333333
5/23/2016	1	B73	3	1	14	NA	NA	NA	NA	NA	5	3	NA	NA	NA	1.666666667
5/23/2016	1	B73	4	1	14.5	NA	NA	NA	NA	NA	5.2	3	NA	NA	NA	1.733333333
5/23/2016	1	B73	5	1	13.5	NA	NA	NA	NA	NA	5.2	3	NA	NA	NA	1.733333333
5/23/2016	17	PHG50	1	1	15	NA	NA	NA	NA	NA	4	2	NA	NA	NA	2
5/23/2016	17	PHG50	2	1	18	NA	NA	NA	NA	NA	5.2	2	NA	NA	NA	2.6
5/23/2016	17	PHG50	3	1	13	NA	NA	NA	NA	NA	4	2	NA	NA	NA	2
5/23/2016	17	PHG50	4	1	14	NA	NA	NA	NA	NA	4	2	NA	NA	NA	2
5/23/2016	17	PHG50	5	1	14	NA	NA	NA	NA	NA	5	2	NA	NA	NA	2.5
5/23/2016	18	PHG84	1	1	8	NA	NA	NA	NA	NA	4.5	2	NA	NA	NA	2.25
5/23/2016	18	PHG84	2	1	17	NA	NA	NA	NA	NA	4.8	2	NA	NA	NA	2.4
5/23/2016	18	PHG84	3	1	14	NA	NA	NA	NA	NA	4.2	2	NA	NA	NA	2.1
5/23/2016	18	PHG84	4	1	11	NA	NA	NA	NA	NA	4.5	2	NA	NA	NA	2.25
5/23/2016	18	PHG84	5	1	11	NA	NA	NA	NA	NA	4.2	2	NA	NA	NA	2.1
5/23/2016	14	P089	1	1	10.5	NA	NA	NA	NA	NA	6.2	3	NA	NA	NA	2.066666667
5/23/2016	14	P089	2	1	15	NA	NA	NA	NA	NA	5.5	3	NA	NA	NA	1.833333333
5/23/2016	14	P089	3	1	13	NA	NA	NA	NA	NA	6.2	3	NA	NA	NA	2.066666667
5/23/2016	14	P089	4	1	14	NA	NA	NA	NA	NA	6.2	3	NA	NA	NA	2.066666667
5/23/2016	14	P089	5	1	15	NA	NA	NA	NA	NA	6.2	3	NA	NA	NA	2.066666667
5/23/2016	8	DKFBHJ	1	1	17	NA	NA	NA	NA	NA	6.5	3	NA	NA	NA	2.166666667
5/23/2016	8	DKFBHJ	2	1	16	NA	NA	NA	NA	NA	5.5	3	NA	NA	NA	1.833333333
5/23/2016	8	DKFBHJ	3	1	17	NA	NA	NA	NA	NA	6	3	NA	NA	NA	2
5/23/2016	8	DKFBHJ	4	1	15	NA	NA	NA	NA	NA	6.2	3	NA	NA	NA	2.066666667
5/23/2016	8	DKFBHJ	5	1	13	NA	NA	NA	NA	NA	5.5	3	NA	NA	NA	1.833333333
5/23/2016	21	ZEA 132	1	1	14	NA	NA	NA	NA	NA	5	2	NA	NA	NA	2.5
5/23/2016	21	ZEA 132	2	1	14.5	NA	NA	NA	NA	NA	6.2	2	NA	NA	NA	3.1
5/23/2016	21	ZEA 132	3	1	9	NA	NA	NA	NA	NA	6	3	NA	NA	NA	2
5/23/2016	21	ZEA 132	4	1	14	NA	NA	NA	NA	NA	5.5	2	NA	NA	NA	2.75
5/23/2016	21	ZEA 132	5	1	10	NA	NA	NA	NA	NA	6.2	3	NA	NA	NA	2.066666667
5/23/2016	6	B106	1	1	17	NA	NA	NA	NA	NA	5.5	3	NA	NA	NA	1.833333333
5/23/2016	6	B106	2	1	12	NA	NA	NA	NA	NA	5.5	3	NA	NA	NA	1.833333333
5/23/2016	6	B106	3	1	10.5	NA	NA	NA	NA	NA	5.5	2	NA	NA	NA	2.75
5/23/2016	6	B106	4	1	15	NA	NA	NA	NA	NA	5.2	2	NA	NA	NA	2.6
5/23/2016	6	B106	5	1	15	NA	NA	NA	NA	NA	6.5	3	NA	NA	NA	2.166666667
5/23/2016	4	PHT77	1	2	14.5	NA	NA	NA	NA	NA	5.2	3	NA	NA	NA	1.733333333
5/23/2016	4	PHT77	2	2	19.5	NA	NA	NA	NA	NA	5.5	3	NA	NA	NA	1.833333333
5/23/2016	4	PHT77	3	2	21.5	NA	NA	NA	NA	NA	5.5	3	NA	NA	NA	1.833333333
5/23/2016	4	PHT77	4	2	22	NA	NA	NA	NA	NA	5.5	3	NA	NA	NA	1.833333333
5/23/2016	4	PHT77	5	2	21	NA	NA	NA	NA	NA	5.2	3	NA	NA	NA	1.733333333
5/23/2016	28	ZEA 392	1	2	17	NA	NA	NA	NA	NA	5.5	4	NA	NA	NA	1.375
5/23/2016	28	ZEA 392	2	2	21	NA	NA	NA	NA	NA	5.5	4	NA	NA	NA	1.375
5/23/2016	28	ZEA 392	3	2	22	NA	NA	NA	NA	NA	5.5	4	NA	NA	NA	1.375
5/23/2016	28	ZEA 392	4	2	14.5	NA	NA	NA	NA	NA	6	4	NA	NA	NA	1.5
5/23/2016	28	ZEA 392	5	2	14.5	NA	NA	NA	NA	NA	5.8	4	NA	NA	NA	1.45
5/23/2016	6	B106	1	2	11	NA	NA	NA	NA	NA	5.5	3	NA	NA	NA	1.833333333
5/23/2016	6	B106	2	2	10.5	NA	NA	NA	NA	NA	5.5	3	NA	NA	NA	1.833333333
5/23/2016	6	B106	3	2	19.5	NA	NA	NA	NA	NA	6.2	4	NA	NA	NA	1.55
5/23/2016	6	B106	4	2	13	NA	NA	NA	NA	NA	5.5	3	NA	NA	NA	1.833333333
5/23/2016	6	B106	5	2	16.5	NA	NA	NA	NA	NA	5.8	3	NA	NA	NA	1.933333333
5/23/2016	24	ZEA 3425	1	2	20	NA	NA	NA	NA	NA	5.8	3	NA	NA	NA	1.933333333
5/23/2016	24	ZEA 3425	2	2	20	NA	NA	NA	NA	NA	5.8	3	NA	NA	NA	1.933333333
5/23/2016	24	ZEA 3425	3	2	28	NA	NA	NA	NA	NA	5.8	3	NA	NA	NA	1.933333333
5/23/2016	24	ZEA 3425	4	2	24	NA	NA	NA	NA	NA	5.5	3	NA	NA	NA	1.833333333
5/23/2016	24	ZEA 3425	5	2	22	NA	NA	NA	NA	NA	5.2	3	NA	NA	NA	1.733333333
5/23/2016	2	N22	1	2	11.5	NA	NA	NA	NA	NA	4.5	3	NA	NA	NA	1.5
5/23/2016	2	N22	2	2	12	NA	NA	NA	NA	NA	4.8	3	NA	NA	NA	1.6
5/23/2016	2	N22	3	2	10	NA	NA	NA	NA	NA	4.5	3	NA	NA	NA	1.5
5/23/2016	2	N22	4	2	19	NA	NA	NA	NA	NA	4.8	3	NA	NA	NA	1.6
5/23/2016	2	N22	5	2	11.5	NA	NA	NA	NA	NA	4.5	3	NA	NA	NA	1.5
5/23/2016	27	ZEA 391	1	2	11	NA	NA	NA	NA	NA	5.2	3	NA	NA	NA	1.733333333
5/23/2016	27	ZEA 391	2	2	9	NA	NA	NA	NA	NA	5.2	3	NA	NA	NA	1.733333333
5/23/2016	27	ZEA 391	3	2	13	NA	NA	NA	NA	NA	5.2	3	NA	NA	NA	1.733333333
5/23/2016	27	ZEA 391	4	2	12	NA	NA	NA	NA	NA	5.5	3	NA	NA	NA	1.833333333
5/23/2016	27	ZEA 391	5	2	10	NA	NA	NA	NA	NA	5.5	3	NA	NA	NA	1.833333333
5/23/2016	7	DK4676A	1	2	14	NA	NA	NA	NA	NA	5.5	3	NA	NA	NA	1.833333333
5/23/2016	7	DK4676A	2	2	17	NA	NA	NA	NA	NA	5.8	3	NA	NA	NA	1.933333333
5/23/2016	7	DK4676A	3	2	14	NA	NA	NA	NA	NA	5	3	NA	NA	NA	1.666666667
5/23/2016	7	DK4676A	4	2	13.5	NA	NA	NA	NA	NA	5	3	NA	NA	NA	1.666666667
5/23/2016	7	DK4676A	5	2	15	NA	NA	NA	NA	NA	5.2	3	NA	NA	NA	1.733333333
5/23/2016	25	ZEA 3660	1	2	15	NA	NA	NA	NA	NA	4.8	3	NA	NA	NA	1.6
5/23/2016	25	ZEA 3660	2	2	16	NA	NA	NA	NA	NA	4.8	3	NA	NA	NA	1.6
5/23/2016	25	ZEA 3660	3	2	14	NA	NA	NA	NA	NA	4.8	3	NA	NA	NA	1.6
5/23/2016	25	ZEA 3660	4	2	16.5	NA	NA	NA	NA	NA	4.8	3	NA	NA	NA	1.6
5/23/2016	25	ZEA 3660	5	2	16	NA	NA	NA	NA	NA	4.8	3	NA	NA	NA	1.6
5/23/2016	22	ZEA 324	1	2	5	NA	NA	NA	NA	NA	4.2	2	NA	NA	NA	2.1
5/23/2016	22	ZEA 324	2	2	4	NA	NA	NA	NA	NA	3.5	2	NA	NA	NA	1.75
5/23/2016	22	ZEA 324	3	2	4	NA	NA	NA	NA	NA	4.2	2	NA	NA	NA	2.1
5/23/2016	22	ZEA 324	4	2	4.5	NA	NA	NA	NA	NA	3.8	2	NA	NA	NA	1.9
5/23/2016	22	ZEA 324	5	2	5	NA	NA	NA	NA	NA	4.2	2	NA	NA	NA	2.1
5/23/2016	26	ZEA 3682	1	2	23	NA	NA	NA	NA	NA	5.5	3	NA	NA	NA	1.833333333
5/23/2016	26	ZEA 3682	2	2	16	NA	NA	NA	NA	NA	5.2	3	NA	NA	NA	1.733333333
5/23/2016	26	ZEA 3682	3	2	15	NA	NA	NA	NA	NA	5.8	3	NA	NA	NA	1.933333333
5/23/2016	26	ZEA 3682	4	2	16	NA	NA	NA	NA	NA	5.5	3	NA	NA	NA	1.833333333
5/23/2016	26	ZEA 3682	5	2	18	NA	NA	NA	NA	NA	4.8	3	NA	NA	NA	1.6
5/23/2016	19	W117	1	1	10	NA	NA	NA	NA	NA	5.5	3	NA	NA	NA	1.833333333
5/23/2016	19	W117	2	1	11	NA	NA	NA	NA	NA	5.5	3	NA	NA	NA	1.833333333
5/23/2016	19	W117	3	1	12	NA	NA	NA	NA	NA	5.8	3	NA	NA	NA	1.933333333
5/23/2016	19	W117	4	1	8	NA	NA	NA	NA	NA	5.5	3	NA	NA	NA	1.833333333
5/23/2016	19	W117	5	1	5	NA	NA	NA	NA	NA	4.8	3	NA	NA	NA	1.6
5/23/2016	3	P148	1	1	17	NA	NA	NA	NA	NA	5.5	3	NA	NA	NA	1.833333333
5/23/2016	3	P148	2	1	15	NA	NA	NA	NA	NA	5.5	3	NA	NA	NA	1.833333333
5/23/2016	3	P148	3	1	20	NA	NA	NA	NA	NA	6.2	4	NA	NA	NA	1.55
5/23/2016	3	P148	4	1	17	NA	NA	NA	NA	NA	5.8	3	NA	NA	NA	1.933333333
5/23/2016	3	P148	5	1	18	NA	NA	NA	NA	NA	6.2	3	NA	NA	NA	2.066666667
5/23/2016	9	EC136	1	1	13	NA	NA	NA	NA	NA	5	3	NA	NA	NA	1.666666667
5/23/2016	9	EC136	2	1	11	NA	NA	NA	NA	NA	5	3	NA	NA	NA	1.666666667
5/23/2016	9	EC136	3	1	17	NA	NA	NA	NA	NA	6	4	NA	NA	NA	1.5
5/23/2016	9	EC136	4	1	14	NA	NA	NA	NA	NA	5.5	3	NA	NA	NA	1.833333333
5/23/2016	9	EC136	5	1	17	NA	NA	NA	NA	NA	6	4	NA	NA	NA	1.5
5/23/2016	20	W33	1	1	11	NA	NA	NA	NA	NA	5.5	3	NA	NA	NA	1.833333333
5/23/2016	20	W33	2	1	11.5	NA	NA	NA	NA	NA	5.8	4	NA	NA	NA	1.45
5/23/2016	20	W33	3	1	11	NA	NA	NA	NA	NA	5.5	4	NA	NA	NA	1.375
5/23/2016	20	W33	4	1	9.5	NA	NA	NA	NA	NA	6.2	4	NA	NA	NA	1.55
5/23/2016	20	W33	5	1	12	NA	NA	NA	NA	NA	6	4	NA	NA	NA	1.5
5/23/2016	22	ZEA 324	1	1	3.5	NA	NA	NA	NA	NA	4.2	2	NA	NA	NA	2.1
5/23/2016	22	ZEA 324	2	1	4	NA	NA	NA	NA	NA	4.2	2	NA	NA	NA	2.1
5/23/2016	22	ZEA 324	3	1	4.5	NA	NA	NA	NA	NA	4.5	2	NA	NA	NA	2.25
5/23/2016	22	ZEA 324	4	1	2.5	NA	NA	NA	NA	NA	4	2	NA	NA	NA	2
5/23/2016	22	ZEA 324	5	1	8	NA	NA	NA	NA	NA	4.8	3	NA	NA	NA	1.6
5/23/2016	13	P074	1	1	16	NA	NA	NA	NA	NA	6.2	3	NA	NA	NA	2.066666667
5/23/2016	13	P074	2	1	16.5	NA	NA	NA	NA	NA	6.5	3	NA	NA	NA	2.166666667
5/23/2016	13	P074	3	1	13	NA	NA	NA	NA	NA	5.5	3	NA	NA	NA	1.833333333
5/23/2016	13	P074	4	1	15	NA	NA	NA	NA	NA	6.5	4	NA	NA	NA	1.625
5/23/2016	13	P074	5	1	16	NA	NA	NA	NA	NA	6.5	4	NA	NA	NA	1.625
5/23/2016	11	EP2	1	1	14	NA	NA	NA	NA	NA	4.8	2	NA	NA	NA	2.4
5/23/2016	11	EP2	2	1	15	NA	NA	NA	NA	NA	5.2	2	NA	NA	NA	2.6
5/23/2016	11	EP2	3	1	14.5	NA	NA	NA	NA	NA	5.2	2	NA	NA	NA	2.6
5/23/2016	11	EP2	4	1	10	NA	NA	NA	NA	NA	4.8	2	NA	NA	NA	2.4
5/23/2016	11	EP2	5	1	18	NA	NA	NA	NA	NA	5.5	3	NA	NA	NA	1.833333333
5/23/2016	10	EC334	1	1	12	NA	NA	NA	NA	NA	6.5	4	NA	NA	NA	1.625
5/23/2016	10	EC334	2	1	11	NA	NA	NA	NA	NA	6.2	4	NA	NA	NA	1.55
5/23/2016	10	EC334	3	1	10	NA	NA	NA	NA	NA	6.5	4	NA	NA	NA	1.625
5/23/2016	10	EC334	4	1	7	NA	NA	NA	NA	NA	6.2	3	NA	NA	NA	2.066666667
5/23/2016	10	EC334	5	1	8	NA	NA	NA	NA	NA	6.2	4	NA	NA	NA	1.55
5/23/2016	2	N22	1	1	13	NA	NA	NA	NA	NA	5.2	3	NA	NA	NA	1.733333333
5/23/2016	2	N22	2	1	10	NA	NA	NA	NA	NA	4.8	2	NA	NA	NA	2.4
5/23/2016	2	N22	3	1	11	NA	NA	NA	NA	NA	4.8	3	NA	NA	NA	1.6
5/23/2016	2	N22	4	1	14	NA	NA	NA	NA	NA	4.8	3	NA	NA	NA	1.6
5/23/2016	2	N22	5	1	14	NA	NA	NA	NA	NA	4.5	2	NA	NA	NA	2.25
5/23/2016	26	ZEA 3682	1	1	18	NA	NA	NA	NA	NA	6.2	3	NA	NA	NA	2.066666667
5/23/2016	26	ZEA 3682	2	1	15.5	NA	NA	NA	NA	NA	5.2	3	NA	NA	NA	1.733333333
5/23/2016	26	ZEA 3682	3	1	18	NA	NA	NA	NA	NA	5.5	3	NA	NA	NA	1.833333333
5/23/2016	26	ZEA 3682	4	1	19	NA	NA	NA	NA	NA	5.5	3	NA	NA	NA	1.833333333
5/23/2016	26	ZEA 3682	5	1	15	NA	NA	NA	NA	NA	5.2	3	NA	NA	NA	1.733333333
5/23/2016	12	F922	1	2	18	NA	NA	NA	NA	NA	5.2	3	NA	NA	NA	1.733333333
5/23/2016	12	F922	2	2	18	NA	NA	NA	NA	NA	5.5	3	NA	NA	NA	1.833333333
5/23/2016	12	F922	3	2	19	NA	NA	NA	NA	NA	6	4	NA	NA	NA	1.5
5/23/2016	12	F922	4	2	16	NA	NA	NA	NA	NA	5.5	3	NA	NA	NA	1.833333333
5/23/2016	12	F922	5	2	17	NA	NA	NA	NA	NA	5.5	3	NA	NA	NA	1.833333333
5/23/2016	18	PHG84	1	2	7	NA	NA	NA	NA	NA	4.5	3	NA	NA	NA	1.5
5/23/2016	18	PHG84	2	2	16	NA	NA	NA	NA	NA	4.5	3	NA	NA	NA	1.5
5/23/2016	18	PHG84	3	2	11	NA	NA	NA	NA	NA	5	3	NA	NA	NA	1.666666667
5/23/2016	18	PHG84	4	2	11	NA	NA	NA	NA	NA	4.8	3	NA	NA	NA	1.6
5/23/2016	18	PHG84	5	2	11	NA	NA	NA	NA	NA	4.5	3	NA	NA	NA	1.5
5/23/2016	13	P074	1	2	18	NA	NA	NA	NA	NA	6	3	NA	NA	NA	2
5/23/2016	13	P074	2	2	16	NA	NA	NA	NA	NA	6.2	4	NA	NA	NA	1.55
5/23/2016	13	P074	3	2	15	NA	NA	NA	NA	NA	6	3	NA	NA	NA	2
5/23/2016	13	P074	4	2	16.5	NA	NA	NA	NA	NA	5.5	3	NA	NA	NA	1.833333333
5/23/2016	13	P074	5	2	17	NA	NA	NA	NA	NA	6.2	3	NA	NA	NA	2.066666667
5/23/2016	14	P089	1	2	13	NA	NA	NA	NA	NA	6	3	NA	NA	NA	2
5/23/2016	14	P089	2	2	16.5	NA	NA	NA	NA	NA	6.2	3	NA	NA	NA	2.066666667
5/23/2016	14	P089	3	2	12	NA	NA	NA	NA	NA	6.2	3	NA	NA	NA	2.066666667
5/23/2016	14	P089	4	2	11	NA	NA	NA	NA	NA	5.5	3	NA	NA	NA	1.833333333
5/23/2016	14	P089	5	2	14	NA	NA	NA	NA	NA	5.5	3	NA	NA	NA	1.833333333
5/23/2016	15	P135	1	2	17	NA	NA	NA	NA	NA	5.2	3	NA	NA	NA	1.733333333
5/23/2016	15	P135	2	2	14	NA	NA	NA	NA	NA	5	3	NA	NA	NA	1.666666667
5/23/2016	15	P135	3	2	19	NA	NA	NA	NA	NA	5.2	3	NA	NA	NA	1.733333333
5/23/2016	15	P135	4	2	21.5	NA	NA	NA	NA	NA	5.2	3	NA	NA	NA	1.733333333
5/23/2016	15	P135	5	2	12.5	NA	NA	NA	NA	NA	5	3	NA	NA	NA	1.666666667
5/23/2016	23	ZEA 332	1	2	27	NA	NA	NA	NA	NA	6.2	3	NA	NA	NA	2.066666667
5/23/2016	23	ZEA 332	2	2	20	NA	NA	NA	NA	NA	5.5	3	NA	NA	NA	1.833333333
5/23/2016	23	ZEA 332	3	2	20.5	NA	NA	NA	NA	NA	5.8	3	NA	NA	NA	1.933333333
5/23/2016	23	ZEA 332	4	2	22	NA	NA	NA	NA	NA	5.5	3	NA	NA	NA	1.833333333
5/23/2016	23	ZEA 332	5	2	19	NA	NA	NA	NA	NA	5.2	3	NA	NA	NA	1.733333333
5/23/2016	5	S052	1	2	11.5	NA	NA	NA	NA	NA	5.2	3	NA	NA	NA	1.733333333
5/23/2016	5	S052	2	2	10.5	NA	NA	NA	NA	NA	4.8	3	NA	NA	NA	1.6
5/23/2016	5	S052	3	2	12.5	NA	NA	NA	NA	NA	5.5	4	NA	NA	NA	1.375
5/23/2016	5	S052	4	2	13	NA	NA	NA	NA	NA	6.2	4	NA	NA	NA	1.55
5/23/2016	5	S052	5	2	15.5	NA	NA	NA	NA	NA	6.2	4	NA	NA	NA	1.55
5/23/2016	20	W33	1	2	11	NA	NA	NA	NA	NA	6	3	NA	NA	NA	2
5/23/2016	20	W33	2	2	12.5	NA	NA	NA	NA	NA	5.5	3	NA	NA	NA	1.833333333
5/23/2016	20	W33	3	2	11	NA	NA	NA	NA	NA	5.5	3	NA	NA	NA	1.833333333
5/23/2016	20	W33	4	2	10	NA	NA	NA	NA	NA	6.2	4	NA	NA	NA	1.55
5/23/2016	20	W33	5	2	11	NA	NA	NA	NA	NA	6	4	NA	NA	NA	1.5
5/23/2016	17	PHG50	1	2	12.5	NA	NA	NA	NA	NA	5.2	3	NA	NA	NA	1.733333333
5/23/2016	17	PHG50	2	2	14	NA	NA	NA	NA	NA	4.8	3	NA	NA	NA	1.6
5/23/2016	17	PHG50	3	2	13.5	NA	NA	NA	NA	NA	4.8	3	NA	NA	NA	1.6
5/23/2016	17	PHG50	4	2	13	NA	NA	NA	NA	NA	4.8	3	NA	NA	NA	1.6
5/23/2016	17	PHG50	5	2	10	NA	NA	NA	NA	NA	4.8	3	NA	NA	NA	1.6
5/23/2016	9	EC136	1	2	16.5	NA	NA	NA	NA	NA	5.5	3	NA	NA	NA	1.833333333
5/23/2016	9	EC136	2	2	15	NA	NA	NA	NA	NA	5.2	3	NA	NA	NA	1.733333333
5/23/2016	9	EC136	3	2	20	NA	NA	NA	NA	NA	6.2	4	NA	NA	NA	1.55
5/23/2016	9	EC136	4	2	15.5	NA	NA	NA	NA	NA	5.8	3	NA	NA	NA	1.933333333
5/23/2016	9	EC136	5	2	18	NA	NA	NA	NA	NA	6.2	4	NA	NA	NA	1.55
5/23/2016	4	PHT77	1	1	19	NA	NA	NA	NA	NA	5.5	3	NA	NA	NA	1.833333333
5/23/2016	4	PHT77	2	1	20	NA	NA	NA	NA	NA	5.5	3	NA	NA	NA	1.833333333
5/23/2016	4	PHT77	3	1	20	NA	NA	NA	NA	NA	5.5	3	NA	NA	NA	1.833333333
5/23/2016	4	PHT77	4	1	15	NA	NA	NA	NA	NA	5.5	3	NA	NA	NA	1.833333333
5/23/2016	4	PHT77	5	1	17.5	NA	NA	NA	NA	NA	5.5	3	NA	NA	NA	1.833333333
5/23/2016	30	ZEA 851	1	1	18.5	NA	NA	NA	NA	NA	5.2	3	NA	NA	NA	1.733333333
5/23/2016	30	ZEA 851	2	1	20	NA	NA	NA	NA	NA	5.5	3	NA	NA	NA	1.833333333
5/23/2016	30	ZEA 851	3	1	19	NA	NA	NA	NA	NA	5.5	3	NA	NA	NA	1.833333333
5/23/2016	30	ZEA 851	4	1	20	NA	NA	NA	NA	NA	5.2	3	NA	NA	NA	1.733333333
5/23/2016	30	ZEA 851	5	1	18	NA	NA	NA	NA	NA	6	3	NA	NA	NA	2
5/23/2016	16	PB116	1	1	15	NA	NA	NA	NA	NA	4.8	3	NA	NA	NA	1.6
5/23/2016	16	PB116	2	1	17	NA	NA	NA	NA	NA	5.2	3	NA	NA	NA	1.733333333
5/23/2016	16	PB116	3	1	11	NA	NA	NA	NA	NA	4.8	3	NA	NA	NA	1.6
5/23/2016	16	PB116	4	1	15	NA	NA	NA	NA	NA	5.2	3	NA	NA	NA	1.733333333
5/23/2016	16	PB116	5	1	12	NA	NA	NA	NA	NA	4.5	3	NA	NA	NA	1.5
5/23/2016	7	DK4676A	1	1	13.5	NA	NA	NA	NA	NA	5.5	3	NA	NA	NA	1.833333333
5/23/2016	7	DK4676A	2	1	14	NA	NA	NA	NA	NA	5.2	3	NA	NA	NA	1.733333333
5/23/2016	7	DK4676A	3	1	18	NA	NA	NA	NA	NA	5.2	3	NA	NA	NA	1.733333333
5/23/2016	7	DK4676A	4	1	12.5	NA	NA	NA	NA	NA	5.8	3	NA	NA	NA	1.933333333
5/23/2016	7	DK4676A	5	1	17.5	NA	NA	NA	NA	NA	5.2	3	NA	NA	NA	1.733333333
5/23/2016	23	ZEA 332	1	1	15	NA	NA	NA	NA	NA	5.2	3	NA	NA	NA	1.733333333
5/23/2016	23	ZEA 332	2	1	21.5	NA	NA	NA	NA	NA	5.5	3	NA	NA	NA	1.833333333
5/23/2016	23	ZEA 332	3	1	14	NA	NA	NA	NA	NA	5.8	3	NA	NA	NA	1.933333333
5/23/2016	23	ZEA 332	4	1	15.5	NA	NA	NA	NA	NA	6.2	3	NA	NA	NA	2.066666667
5/23/2016	23	ZEA 332	5	1	17	NA	NA	NA	NA	NA	5.5	3	NA	NA	NA	1.833333333
5/23/2016	12	F922	1	1	15	NA	NA	NA	NA	NA	5.5	3	NA	NA	NA	1.833333333
5/23/2016	12	F922	2	1	15	NA	NA	NA	NA	NA	5.8	4	NA	NA	NA	1.45
5/23/2016	12	F922	3	1	21	NA	NA	NA	NA	NA	5.5	3	NA	NA	NA	1.833333333
5/23/2016	12	F922	4	1	17	NA	NA	NA	NA	NA	5.8	3	NA	NA	NA	1.933333333
5/23/2016	12	F922	5	1	20	NA	NA	NA	NA	NA	5.8	3	NA	NA	NA	1.933333333
5/23/2016	29	ZEA 399	1	1	12.5	NA	NA	NA	NA	NA	5.5	3	NA	NA	NA	1.833333333
5/23/2016	29	ZEA 399	2	1	12	NA	NA	NA	NA	NA	5.5	3	NA	NA	NA	1.833333333
5/23/2016	29	ZEA 399	3	1	18	NA	NA	NA	NA	NA	5.8	3	NA	NA	NA	1.933333333
5/23/2016	29	ZEA 399	4	1	17	NA	NA	NA	NA	NA	5.5	3	NA	NA	NA	1.833333333
5/23/2016	29	ZEA 399	5	1	15	NA	NA	NA	NA	NA	5.5	3	NA	NA	NA	1.833333333
5/23/2016	15	P135	1	1	21	NA	NA	NA	NA	NA	5.5	3	NA	NA	NA	1.833333333
5/23/2016	15	P135	2	1	23	NA	NA	NA	NA	NA	5.5	3	NA	NA	NA	1.833333333
5/23/2016	15	P135	3	1	15.5	NA	NA	NA	NA	NA	5.2	3	NA	NA	NA	1.733333333
5/23/2016	15	P135	4	1	16	NA	NA	NA	NA	NA	5.2	3	NA	NA	NA	1.733333333
5/23/2016	15	P135	5	1	22	NA	NA	NA	NA	NA	5.5	3	NA	NA	NA	1.833333333
5/23/2016	25	ZEA 3660	1	1	13.5	NA	NA	NA	NA	NA	5	3	NA	NA	NA	1.666666667
5/23/2016	25	ZEA 3660	2	1	12	NA	NA	NA	NA	NA	4.8	3	NA	NA	NA	1.6
5/23/2016	25	ZEA 3660	3	1	11	NA	NA	NA	NA	NA	4.8	3	NA	NA	NA	1.6
5/23/2016	25	ZEA 3660	4	1	13	NA	NA	NA	NA	NA	4.8	3	NA	NA	NA	1.6
5/23/2016	25	ZEA 3660	5	1	15	NA	NA	NA	NA	NA	4.8	3	NA	NA	NA	1.6
5/23/2016	27	ZEA 391	1	1	10.5	NA	NA	NA	NA	NA	6.2	3	NA	NA	NA	2.066666667
5/23/2016	27	ZEA 391	2	1	11	NA	NA	NA	NA	NA	6.2	3	NA	NA	NA	2.066666667
5/23/2016	27	ZEA 391	3	1	11.5	NA	NA	NA	NA	NA	6.2	3	NA	NA	NA	2.066666667
5/23/2016	27	ZEA 391	4	1	16	NA	NA	NA	NA	NA	6	3	NA	NA	NA	2
5/23/2016	27	ZEA 391	5	1	14.5	NA	NA	NA	NA	NA	5.8	3	NA	NA	NA	1.933333333
5/26/2016	30	ZEA 851	1	2	20	NA	NA	NA	NA	NA	7.2	4	NA	NA	NA	1.8
5/26/2016	30	ZEA 851	2	2	17	NA	NA	NA	NA	NA	6.2	3	NA	NA	NA	2.066666667
5/26/2016	30	ZEA 851	3	2	16	NA	NA	NA	NA	NA	5.5	3	NA	NA	NA	1.833333333
5/26/2016	30	ZEA 851	4	2	16	NA	NA	NA	NA	NA	5.5	3	NA	NA	NA	1.833333333
5/26/2016	30	ZEA 851	5	2	16	NA	NA	NA	NA	NA	6.2	3	NA	NA	NA	2.066666667
5/26/2016	16	PB116	1	2	16	NA	NA	NA	NA	NA	5.5	3	NA	NA	NA	1.833333333
5/26/2016	16	PB116	2	2	17	NA	NA	NA	NA	NA	5.5	3	NA	NA	NA	1.833333333
5/26/2016	16	PB116	3	2	15	NA	NA	NA	NA	NA	5.5	3	NA	NA	NA	1.833333333
5/26/2016	16	PB116	4	2	18.5	NA	NA	NA	NA	NA	5.5	3	NA	NA	NA	1.833333333
5/26/2016	16	PB116	5	2	15	NA	NA	NA	NA	NA	5.5	3	NA	NA	NA	1.833333333
5/26/2016	21	ZEA 132	1	2	10	NA	NA	NA	NA	NA	6.5	3	NA	NA	NA	2.166666667
5/26/2016	21	ZEA 132	2	2	9	NA	NA	NA	NA	NA	6.5	3	NA	NA	NA	2.166666667
5/26/2016	21	ZEA 132	3	2	10	NA	NA	NA	NA	NA	5.5	3	NA	NA	NA	1.833333333
5/26/2016	21	ZEA 132	4	2	10	NA	NA	NA	NA	NA	5.5	3	NA	NA	NA	1.833333333
5/26/2016	21	ZEA 132	5	2	9.5	NA	NA	NA	NA	NA	6.5	3	NA	NA	NA	2.166666667
5/26/2016	29	ZEA 399	1	2	18.5	NA	NA	NA	NA	NA	6.5	3	NA	NA	NA	2.166666667
5/26/2016	29	ZEA 399	2	2	20	NA	NA	NA	NA	NA	7.2	3	NA	NA	NA	2.4
5/26/2016	29	ZEA 399	3	2	17	NA	NA	NA	NA	NA	7	3	NA	NA	NA	2.333333333
5/26/2016	29	ZEA 399	4	2	14	NA	NA	NA	NA	NA	6.5	4	NA	NA	NA	1.625
5/26/2016	29	ZEA 399	5	2	16	NA	NA	NA	NA	NA	6.8	4	NA	NA	NA	1.7
5/26/2016	19	W117	1	2	10	NA	NA	NA	NA	NA	5.8	3	NA	NA	NA	1.933333333
5/26/2016	19	W117	2	2	14.5	NA	NA	NA	NA	NA	6.5	3	NA	NA	NA	2.166666667
5/26/2016	19	W117	3	2	12.5	NA	NA	NA	NA	NA	7.2	4	NA	NA	NA	1.8
5/26/2016	19	W117	4	2	17	NA	NA	NA	NA	NA	6.5	3	NA	NA	NA	2.166666667
5/26/2016	19	W117	5	2	16	NA	NA	NA	NA	NA	5.8	4	NA	NA	NA	1.45
5/26/2016	1	B73	1	2	14	NA	NA	NA	NA	NA	5.5	3	NA	NA	NA	1.833333333
5/26/2016	1	B73	2	2	15.5	NA	NA	NA	NA	NA	5.5	3	NA	NA	NA	1.833333333
5/26/2016	1	B73	3	2	16.5	NA	NA	NA	NA	NA	6.2	3	NA	NA	NA	2.066666667
5/26/2016	1	B73	4	2	13.5	NA	NA	NA	NA	NA	5.5	3	NA	NA	NA	1.833333333
5/26/2016	1	B73	5	2	15	NA	NA	NA	NA	NA	5.5	3	NA	NA	NA	1.833333333
5/26/2016	10	EC334	1	2	15.5	NA	NA	NA	NA	NA	7.2	4	NA	NA	NA	1.8
5/26/2016	10	EC334	2	2	11	NA	NA	NA	NA	NA	6.2	3	NA	NA	NA	2.066666667
5/26/2016	10	EC334	3	2	13.5	NA	NA	NA	NA	NA	6.5	4	NA	NA	NA	1.625
5/26/2016	10	EC334	4	2	13	NA	NA	NA	NA	NA	6.8	4	NA	NA	NA	1.7
5/26/2016	10	EC334	5	2	13	NA	NA	NA	NA	NA	7.2	4	NA	NA	NA	1.8
5/26/2016	3	P148	1	2	17	NA	NA	NA	NA	NA	6.8	4	NA	NA	NA	1.7
5/26/2016	3	P148	2	2	20	NA	NA	NA	NA	NA	7.5	4	NA	NA	NA	1.875
5/26/2016	3	P148	3	2	20	NA	NA	NA	NA	NA	6.8	4	NA	NA	NA	1.7
5/26/2016	3	P148	4	2	15.5	NA	NA	NA	NA	NA	6.5	4	NA	NA	NA	1.625
5/26/2016	3	P148	5	2	14	NA	NA	NA	NA	NA	6.5	4	NA	NA	NA	1.625
5/26/2016	8	DKFBHJ	1	2	24	NA	NA	NA	NA	NA	6.8	4	NA	NA	NA	1.7
5/26/2016	8	DKFBHJ	2	2	27	NA	NA	NA	NA	NA	6.8	4	NA	NA	NA	1.7
5/26/2016	8	DKFBHJ	3	2	17.5	NA	NA	NA	NA	NA	6.2	3	NA	NA	NA	2.066666667
5/26/2016	8	DKFBHJ	4	2	13.5	NA	NA	NA	NA	NA	6.2	3	NA	NA	NA	2.066666667
5/26/2016	8	DKFBHJ	5	2	19	NA	NA	NA	NA	NA	6.5	3	NA	NA	NA	2.166666667
5/26/2016	11	EP2	1	2	20.5	NA	NA	NA	NA	NA	5.5	3	NA	NA	NA	1.833333333
5/26/2016	11	EP2	2	2	17	NA	NA	NA	NA	NA	5.5	3	NA	NA	NA	1.833333333
5/26/2016	11	EP2	3	2	20	NA	NA	NA	NA	NA	5.5	3	NA	NA	NA	1.833333333
5/26/2016	11	EP2	4	2	19	NA	NA	NA	NA	NA	5.5	3	NA	NA	NA	1.833333333
5/26/2016	11	EP2	5	2	17	NA	NA	NA	NA	NA	5.2	3	NA	NA	NA	1.733333333
5/26/2016	24	ZEA 3425	1	1	26	NA	NA	NA	NA	NA	6.2	3	NA	NA	NA	2.066666667
5/26/2016	24	ZEA 3425	2	1	25.5	NA	NA	NA	NA	NA	7.2	4	NA	NA	NA	1.8
5/26/2016	24	ZEA 3425	3	1	26	NA	NA	NA	NA	NA	6.8	3	NA	NA	NA	2.266666667
5/26/2016	24	ZEA 3425	4	1	22	NA	NA	NA	NA	NA	6.5	4	NA	NA	NA	1.625
5/26/2016	24	ZEA 3425	5	1	23	NA	NA	NA	NA	NA	6.5	3	NA	NA	NA	2.166666667
5/26/2016	5	S052	1	1	18.5	NA	NA	NA	NA	NA	6.2	4	NA	NA	NA	1.55
5/26/2016	5	S052	2	1	17	NA	NA	NA	NA	NA	6.5	4	NA	NA	NA	1.625
5/26/2016	5	S052	3	1	17	NA	NA	NA	NA	NA	6.5	4	NA	NA	NA	1.625
5/26/2016	5	S052	4	1	17	NA	NA	NA	NA	NA	7.5	4	NA	NA	NA	1.875
5/26/2016	5	S052	5	1	18	NA	NA	NA	NA	NA	7.2	4	NA	NA	NA	1.8
5/26/2016	28	ZEA 392	1	1	18	NA	NA	NA	NA	NA	6.5	3	NA	NA	NA	2.166666667
5/26/2016	28	ZEA 392	2	1	22	NA	NA	NA	NA	NA	6.2	3	NA	NA	NA	2.066666667
5/26/2016	28	ZEA 392	3	1	18	NA	NA	NA	NA	NA	5	3	NA	NA	NA	1.666666667
5/26/2016	28	ZEA 392	4	1	28	NA	NA	NA	NA	NA	6.5	3	NA	NA	NA	2.166666667
5/26/2016	28	ZEA 392	5	1	20	NA	NA	NA	NA	NA	6.5	3	NA	NA	NA	2.166666667
5/26/2016	1	B73	1	1	15.5	NA	NA	NA	NA	NA	5.5	3	NA	NA	NA	1.833333333
5/26/2016	1	B73	2	1	16	NA	NA	NA	NA	NA	6.2	3	NA	NA	NA	2.066666667
5/26/2016	1	B73	3	1	12.5	NA	NA	NA	NA	NA	5.5	3	NA	NA	NA	1.833333333
5/26/2016	1	B73	4	1	13	NA	NA	NA	NA	NA	5.5	3	NA	NA	NA	1.833333333
5/26/2016	1	B73	5	1	12	NA	NA	NA	NA	NA	5	3	NA	NA	NA	1.666666667
5/26/2016	17	PHG50	1	1	9	NA	NA	NA	NA	NA	5.2	3	NA	NA	NA	1.733333333
5/26/2016	17	PHG50	2	1	21	NA	NA	NA	NA	NA	6.2	3	NA	NA	NA	2.066666667
5/26/2016	17	PHG50	3	1	12	NA	NA	NA	NA	NA	5.5	3	NA	NA	NA	1.833333333
5/26/2016	17	PHG50	4	1	10	NA	NA	NA	NA	NA	5.2	3	NA	NA	NA	1.733333333
5/26/2016	17	PHG50	5	1	12	NA	NA	NA	NA	NA	6.2	3	NA	NA	NA	2.066666667
5/26/2016	18	PHG84	1	1	8.5	NA	NA	NA	NA	NA	4	2	NA	NA	NA	2
5/26/2016	18	PHG84	2	1	15.5	NA	NA	NA	NA	NA	5.2	3	NA	NA	NA	1.733333333
5/26/2016	18	PHG84	3	1	14	NA	NA	NA	NA	NA	5.2	3	NA	NA	NA	1.733333333
5/26/2016	18	PHG84	4	1	13	NA	NA	NA	NA	NA	4.5	3	NA	NA	NA	1.5
5/26/2016	18	PHG84	5	1	10	NA	NA	NA	NA	NA	4	1	NA	NA	NA	4
5/26/2016	14	P089	1	1	12.5	NA	NA	NA	NA	NA	6.5	4	NA	NA	NA	1.625
5/26/2016	14	P089	2	1	14.5	NA	NA	NA	NA	NA	6.5	3	NA	NA	NA	2.166666667
5/26/2016	14	P089	3	1	13	NA	NA	NA	NA	NA	6.5	3	NA	NA	NA	2.166666667
5/26/2016	14	P089	4	1	13	NA	NA	NA	NA	NA	6	3	NA	NA	NA	2
5/26/2016	14	P089	5	1	18	NA	NA	NA	NA	NA	6	4	NA	NA	NA	1.5
5/26/2016	8	DKFBHJ	1	1	24.5	NA	NA	NA	NA	NA	6.8	4	NA	NA	NA	1.7
5/26/2016	8	DKFBHJ	2	1	15.5	NA	NA	NA	NA	NA	6.2	3	NA	NA	NA	2.066666667
5/26/2016	8	DKFBHJ	3	1	14.5	NA	NA	NA	NA	NA	6.5	4	NA	NA	NA	1.625
5/26/2016	8	DKFBHJ	4	1	17	NA	NA	NA	NA	NA	6.5	3	NA	NA	NA	2.166666667
5/26/2016	8	DKFBHJ	5	1	15	NA	NA	NA	NA	NA	6.8	3	NA	NA	NA	2.266666667
5/26/2016	21	ZEA 132	1	1	13	NA	NA	NA	NA	NA	6.5	3	NA	NA	NA	2.166666667
5/26/2016	21	ZEA 132	2	1	9	NA	NA	NA	NA	NA	6.5	4	NA	NA	NA	1.625
5/26/2016	21	ZEA 132	3	1	11	NA	NA	NA	NA	NA	6.8	3	NA	NA	NA	2.266666667
5/26/2016	21	ZEA 132	4	1	8	NA	NA	NA	NA	NA	6.8	3	NA	NA	NA	2.266666667
5/26/2016	21	ZEA 132	5	1	11	NA	NA	NA	NA	NA	6.5	3	NA	NA	NA	2.166666667
5/26/2016	6	B106	1	1	16	NA	NA	NA	NA	NA	6.5	4	NA	NA	NA	1.625
5/26/2016	6	B106	2	1	15	NA	NA	NA	NA	NA	6.5	4	NA	NA	NA	1.625
5/26/2016	6	B106	3	1	13	NA	NA	NA	NA	NA	6.2	3	NA	NA	NA	2.066666667
5/26/2016	6	B106	4	1	14	NA	NA	NA	NA	NA	6.2	3	NA	NA	NA	2.066666667
5/26/2016	6	B106	5	1	15	NA	NA	NA	NA	NA	6.5	4	NA	NA	NA	1.625
5/26/2016	4	PHT77	1	2	16	NA	NA	NA	NA	NA	5.5	4	NA	NA	NA	1.375
5/26/2016	4	PHT77	2	2	24	NA	NA	NA	NA	NA	5.8	4	NA	NA	NA	1.45
5/26/2016	4	PHT77	3	2	22.5	NA	NA	NA	NA	NA	5.5	4	NA	NA	NA	1.375
5/26/2016	4	PHT77	4	2	22	NA	NA	NA	NA	NA	5.5	4	NA	NA	NA	1.375
5/26/2016	4	PHT77	5	2	24	NA	NA	NA	NA	NA	5.5	4	NA	NA	NA	1.375
5/26/2016	28	ZEA 392	1	2	17.5	NA	NA	NA	NA	NA	6.5	4	NA	NA	NA	1.625
5/26/2016	28	ZEA 392	2	2	22	NA	NA	NA	NA	NA	6.5	4	NA	NA	NA	1.625
5/26/2016	28	ZEA 392	3	2	22.5	NA	NA	NA	NA	NA	6.2	4	NA	NA	NA	1.55
5/26/2016	28	ZEA 392	4	2	18	NA	NA	NA	NA	NA	6.2	4	NA	NA	NA	1.55
5/26/2016	28	ZEA 392	5	2	19.5	NA	NA	NA	NA	NA	6.2	4	NA	NA	NA	1.55
5/26/2016	6	B106	1	2	11.5	NA	NA	NA	NA	NA	6.2	4	NA	NA	NA	1.55
5/26/2016	6	B106	2	2	11.5	NA	NA	NA	NA	NA	6.2	4	NA	NA	NA	1.55
5/26/2016	6	B106	3	2	17	NA	NA	NA	NA	NA	6.5	4	NA	NA	NA	1.625
5/26/2016	6	B106	4	2	14	NA	NA	NA	NA	NA	6.2	4	NA	NA	NA	1.55
5/26/2016	6	B106	5	2	18	NA	NA	NA	NA	NA	6.2	4	NA	NA	NA	1.55
5/26/2016	24	ZEA 3425	1	2	20	NA	NA	NA	NA	NA	6.2	4	NA	NA	NA	1.55
5/26/2016	24	ZEA 3425	2	2	22	NA	NA	NA	NA	NA	6.5	4	NA	NA	NA	1.625
5/26/2016	24	ZEA 3425	3	2	26.5	NA	NA	NA	NA	NA	6.5	4	NA	NA	NA	1.625
5/26/2016	24	ZEA 3425	4	2	28	NA	NA	NA	NA	NA	6	4	NA	NA	NA	1.5
5/26/2016	24	ZEA 3425	5	2	25	NA	NA	NA	NA	NA	6.5	4	NA	NA	NA	1.625
5/26/2016	2	N22	1	2	12.5	NA	NA	NA	NA	NA	5	3	NA	NA	NA	1.666666667
5/26/2016	2	N22	2	2	11.5	NA	NA	NA	NA	NA	5.2	3	NA	NA	NA	1.733333333
5/26/2016	2	N22	3	2	11	NA	NA	NA	NA	NA	5	3	NA	NA	NA	1.666666667
5/26/2016	2	N22	4	2	16.5	NA	NA	NA	NA	NA	5.2	3	NA	NA	NA	1.733333333
5/26/2016	2	N22	5	2	12	NA	NA	NA	NA	NA	4.5	3	NA	NA	NA	1.5
5/26/2016	27	ZEA 391	1	2	11.5	NA	NA	NA	NA	NA	6.2	4	NA	NA	NA	1.55
5/26/2016	27	ZEA 391	2	2	11.5	NA	NA	NA	NA	NA	5.5	3	NA	NA	NA	1.833333333
5/26/2016	27	ZEA 391	3	2	12	NA	NA	NA	NA	NA	6.2	4	NA	NA	NA	1.55
5/26/2016	27	ZEA 391	4	2	11	NA	NA	NA	NA	NA	6.2	4	NA	NA	NA	1.55
5/26/2016	27	ZEA 391	5	2	11	NA	NA	NA	NA	NA	6.2	3	NA	NA	NA	2.066666667
5/26/2016	7	DK4676A	1	2	13.5	NA	NA	NA	NA	NA	6.2	4	NA	NA	NA	1.55
5/26/2016	7	DK4676A	2	2	19.5	NA	NA	NA	NA	NA	6.2	4	NA	NA	NA	1.55
5/26/2016	7	DK4676A	3	2	16	NA	NA	NA	NA	NA	5.5	3	NA	NA	NA	1.833333333
5/26/2016	7	DK4676A	4	2	15.5	NA	NA	NA	NA	NA	5.5	3	NA	NA	NA	1.833333333
5/26/2016	7	DK4676A	5	2	15.5	NA	NA	NA	NA	NA	5.5	3	NA	NA	NA	1.833333333
5/26/2016	25	ZEA 3660	1	2	18	NA	NA	NA	NA	NA	5.5	3	NA	NA	NA	1.833333333
5/26/2016	25	ZEA 3660	2	2	19	NA	NA	NA	NA	NA	5.5	3	NA	NA	NA	1.833333333
5/26/2016	25	ZEA 3660	3	2	17	NA	NA	NA	NA	NA	5.5	3	NA	NA	NA	1.833333333
5/26/2016	25	ZEA 3660	4	2	19.5	NA	NA	NA	NA	NA	5.2	3	NA	NA	NA	1.733333333
5/26/2016	25	ZEA 3660	5	2	14	NA	NA	NA	NA	NA	5.2	3	NA	NA	NA	1.733333333
5/26/2016	22	ZEA 324	1	2	4.5	NA	NA	NA	NA	NA	4.8	3	NA	NA	NA	1.6
5/26/2016	22	ZEA 324	2	2	5	NA	NA	NA	NA	NA	3.8	2	NA	NA	NA	1.9
5/26/2016	22	ZEA 324	3	2	5.5	NA	NA	NA	NA	NA	4.2	3	NA	NA	NA	1.4
5/26/2016	22	ZEA 324	4	2	4	NA	NA	NA	NA	NA	4	3	NA	NA	NA	1.333333333
5/26/2016	22	ZEA 324	5	2	4	NA	NA	NA	NA	NA	4.8	3	NA	NA	NA	1.6
5/26/2016	26	ZEA 3682	1	2	24	NA	NA	NA	NA	NA	6.2	3	NA	NA	NA	2.066666667
5/26/2016	26	ZEA 3682	2	2	17	NA	NA	NA	NA	NA	6	3	NA	NA	NA	2
5/26/2016	26	ZEA 3682	3	2	18	NA	NA	NA	NA	NA	6.2	3	NA	NA	NA	2.066666667
5/26/2016	26	ZEA 3682	4	2	18	NA	NA	NA	NA	NA	5.8	3	NA	NA	NA	1.933333333
5/26/2016	26	ZEA 3682	5	2	20	NA	NA	NA	NA	NA	5.2	3	NA	NA	NA	1.733333333
5/26/2016	19	W117	1	1	13	NA	NA	NA	NA	NA	6.2	4	NA	NA	NA	1.55
5/26/2016	19	W117	2	1	14	NA	NA	NA	NA	NA	6.2	4	NA	NA	NA	1.55
5/26/2016	19	W117	3	1	13	NA	NA	NA	NA	NA	6.2	4	NA	NA	NA	1.55
5/26/2016	19	W117	4	1	11.5	NA	NA	NA	NA	NA	6	4	NA	NA	NA	1.5
5/26/2016	19	W117	5	1	8	NA	NA	NA	NA	NA	5.2	3	NA	NA	NA	1.733333333
5/26/2016	3	P148	1	1	15.5	NA	NA	NA	NA	NA	6.2	4	NA	NA	NA	1.55
5/26/2016	3	P148	2	1	13.5	NA	NA	NA	NA	NA	6.2	4	NA	NA	NA	1.55
5/26/2016	3	P148	3	1	20.5	NA	NA	NA	NA	NA	6.2	4	NA	NA	NA	1.55
5/26/2016	3	P148	4	1	18	NA	NA	NA	NA	NA	6.2	4	NA	NA	NA	1.55
5/26/2016	3	P148	5	1	18	NA	NA	NA	NA	NA	6.2	4	NA	NA	NA	1.55
5/26/2016	9	EC136	1	1	14	NA	NA	NA	NA	NA	5.5	3	NA	NA	NA	1.833333333
5/26/2016	9	EC136	2	1	10.5	NA	NA	NA	NA	NA	5.5	4	NA	NA	NA	1.375
5/26/2016	9	EC136	3	1	21	NA	NA	NA	NA	NA	6.2	4	NA	NA	NA	1.55
5/26/2016	9	EC136	4	1	17	NA	NA	NA	NA	NA	6.2	4	NA	NA	NA	1.55
5/26/2016	9	EC136	5	1	20	NA	NA	NA	NA	NA	6.2	4	NA	NA	NA	1.55
5/26/2016	20	W33	1	1	10	NA	NA	NA	NA	NA	6.2	4	NA	NA	NA	1.55
5/26/2016	20	W33	2	1	14	NA	NA	NA	NA	NA	6.8	4	NA	NA	NA	1.7
5/26/2016	20	W33	3	1	10	NA	NA	NA	NA	NA	6.2	3	NA	NA	NA	2.066666667
5/26/2016	20	W33	4	1	10	NA	NA	NA	NA	NA	6.5	4	NA	NA	NA	1.625
5/26/2016	20	W33	5	1	13	NA	NA	NA	NA	NA	6.2	4	NA	NA	NA	1.55
5/26/2016	22	ZEA 324	1	1	3	NA	NA	NA	NA	NA	4.5	2	NA	NA	NA	2.25
5/26/2016	22	ZEA 324	2	1	3.5	NA	NA	NA	NA	NA	4.8	3	NA	NA	NA	1.6
5/26/2016	22	ZEA 324	3	1	3.5	NA	NA	NA	NA	NA	4.2	2	NA	NA	NA	2.1
5/26/2016	22	ZEA 324	4	1	3	NA	NA	NA	NA	NA	4.5	2	NA	NA	NA	2.25
5/26/2016	22	ZEA 324	5	1	5	NA	NA	NA	NA	NA	5.2	3	NA	NA	NA	1.733333333
5/26/2016	13	P074	1	1	17	NA	NA	NA	NA	NA	7.2	4	NA	NA	NA	1.8
5/26/2016	13	P074	2	1	19	NA	NA	NA	NA	NA	7.2	4	NA	NA	NA	1.8
5/26/2016	13	P074	3	1	13	NA	NA	NA	NA	NA	6.2	3	NA	NA	NA	2.066666667
5/26/2016	13	P074	4	1	15	NA	NA	NA	NA	NA	7.5	4	NA	NA	NA	1.875
5/26/2016	13	P074	5	1	16	NA	NA	NA	NA	NA	7.5	4	NA	NA	NA	1.875
5/26/2016	11	EP2	1	1	14	NA	NA	NA	NA	NA	5.2	3	NA	NA	NA	1.733333333
5/26/2016	11	EP2	2	1	17	NA	NA	NA	NA	NA	5.5	3	NA	NA	NA	1.833333333
5/26/2016	11	EP2	3	1	16	NA	NA	NA	NA	NA	5.5	3	NA	NA	NA	1.833333333
5/26/2016	11	EP2	4	1	12.5	NA	NA	NA	NA	NA	5.2	3	NA	NA	NA	1.733333333
5/26/2016	11	EP2	5	1	17.5	NA	NA	NA	NA	NA	6.2	3	NA	NA	NA	2.066666667
5/26/2016	10	EC334	1	1	15	NA	NA	NA	NA	NA	7.2	4	NA	NA	NA	1.8
5/26/2016	10	EC334	2	1	11	NA	NA	NA	NA	NA	7.5	3	NA	NA	NA	2.5
5/26/2016	10	EC334	3	1	14	NA	NA	NA	NA	NA	7.2	4	NA	NA	NA	1.8
5/26/2016	10	EC334	4	1	9	NA	NA	NA	NA	NA	7.2	4	NA	NA	NA	1.8
5/26/2016	10	EC334	5	1	9	NA	NA	NA	NA	NA	6.5	4	NA	NA	NA	1.625
5/26/2016	2	N22	1	1	12	NA	NA	NA	NA	NA	5.5	3	NA	NA	NA	1.833333333
5/26/2016	2	N22	2	1	10	NA	NA	NA	NA	NA	6.2	3	NA	NA	NA	2.066666667
5/26/2016	2	N22	3	1	11.5	NA	NA	NA	NA	NA	5.5	3	NA	NA	NA	1.833333333
5/26/2016	2	N22	4	1	13	NA	NA	NA	NA	NA	5.5	3	NA	NA	NA	1.833333333
5/26/2016	2	N22	5	1	12	NA	NA	NA	NA	NA	5.2	3	NA	NA	NA	1.733333333
5/26/2016	26	ZEA 3682	1	1	19	NA	NA	NA	NA	NA	6.5	3	NA	NA	NA	2.166666667
5/26/2016	26	ZEA 3682	2	1	18	NA	NA	NA	NA	NA	5.5	3	NA	NA	NA	1.833333333
5/26/2016	26	ZEA 3682	3	1	16	NA	NA	NA	NA	NA	6.5	3	NA	NA	NA	2.166666667
5/26/2016	26	ZEA 3682	4	1	22	NA	NA	NA	NA	NA	6.2	3	NA	NA	NA	2.066666667
5/26/2016	26	ZEA 3682	5	1	18	NA	NA	NA	NA	NA	5.2	3	NA	NA	NA	1.733333333
5/26/2016	12	F922	1	2	17	NA	NA	NA	NA	NA	6.2	4	NA	NA	NA	1.55
5/26/2016	12	F922	2	2	19.5	NA	NA	NA	NA	NA	6.2	4	NA	NA	NA	1.55
5/26/2016	12	F922	3	2	19	NA	NA	NA	NA	NA	6.2	4	NA	NA	NA	1.55
5/26/2016	12	F922	4	2	15	NA	NA	NA	NA	NA	6.2	4	NA	NA	NA	1.55
5/26/2016	12	F922	5	2	17	NA	NA	NA	NA	NA	6.2	4	NA	NA	NA	1.55
5/26/2016	18	PHG84	1	2	11	NA	NA	NA	NA	NA	4.8	3	NA	NA	NA	1.6
5/26/2016	18	PHG84	2	2	15	NA	NA	NA	NA	NA	5.2	3	NA	NA	NA	1.733333333
5/26/2016	18	PHG84	3	2	11.5	NA	NA	NA	NA	NA	5.2	3	NA	NA	NA	1.733333333
5/26/2016	18	PHG84	4	2	14	NA	NA	NA	NA	NA	5	3	NA	NA	NA	1.666666667
5/26/2016	18	PHG84	5	2	11	NA	NA	NA	NA	NA	4.8	3	NA	NA	NA	1.6
5/26/2016	13	P074	1	2	17.5	NA	NA	NA	NA	NA	6.5	4	NA	NA	NA	1.625
5/26/2016	13	P074	2	2	19	NA	NA	NA	NA	NA	6.5	4	NA	NA	NA	1.625
5/26/2016	13	P074	3	2	17	NA	NA	NA	NA	NA	6.5	4	NA	NA	NA	1.625
5/26/2016	13	P074	4	2	20	NA	NA	NA	NA	NA	6.5	4	NA	NA	NA	1.625
5/26/2016	13	P074	5	2	19	NA	NA	NA	NA	NA	6.5	4	NA	NA	NA	1.625
5/26/2016	14	P089	1	2	15	NA	NA	NA	NA	NA	6.5	4	NA	NA	NA	1.625
5/26/2016	14	P089	2	2	15.5	NA	NA	NA	NA	NA	6.5	4	NA	NA	NA	1.625
5/26/2016	14	P089	3	2	13	NA	NA	NA	NA	NA	6.5	4	NA	NA	NA	1.625
5/26/2016	14	P089	4	2	13	NA	NA	NA	NA	NA	6.5	4	NA	NA	NA	1.625
5/26/2016	14	P089	5	2	14	NA	NA	NA	NA	NA	6.2	4	NA	NA	NA	1.55
5/26/2016	15	P135	1	2	20	NA	NA	NA	NA	NA	5.5	3	NA	NA	NA	1.833333333
5/26/2016	15	P135	2	2	19	NA	NA	NA	NA	NA	5.5	3	NA	NA	NA	1.833333333
5/26/2016	15	P135	3	2	21	NA	NA	NA	NA	NA	6	3	NA	NA	NA	2
5/26/2016	15	P135	4	2	22	NA	NA	NA	NA	NA	5.5	3	NA	NA	NA	1.833333333
5/26/2016	15	P135	5	2	16	NA	NA	NA	NA	NA	5.5	3	NA	NA	NA	1.833333333
5/26/2016	23	ZEA 332	1	2	25	NA	NA	NA	NA	NA	6.5	4	NA	NA	NA	1.625
5/26/2016	23	ZEA 332	2	2	15	NA	NA	NA	NA	NA	6.2	4	NA	NA	NA	1.55
5/26/2016	23	ZEA 332	3	2	24	NA	NA	NA	NA	NA	6.2	4	NA	NA	NA	1.55
5/26/2016	23	ZEA 332	4	2	21	NA	NA	NA	NA	NA	5.8	4	NA	NA	NA	1.45
5/26/2016	23	ZEA 332	5	2	20	NA	NA	NA	NA	NA	6	4	NA	NA	NA	1.5
5/26/2016	5	S052	1	2	12.5	NA	NA	NA	NA	NA	6.2	4	NA	NA	NA	1.55
5/26/2016	5	S052	2	2	12	NA	NA	NA	NA	NA	5.2	4	NA	NA	NA	1.3
5/26/2016	5	S052	3	2	17	NA	NA	NA	NA	NA	6.2	4	NA	NA	NA	1.55
5/26/2016	5	S052	4	2	16.5	NA	NA	NA	NA	NA	6.5	4	NA	NA	NA	1.625
5/26/2016	5	S052	5	2	18	NA	NA	NA	NA	NA	6.5	4	NA	NA	NA	1.625
5/26/2016	20	W33	1	2	13	NA	NA	NA	NA	NA	6.2	4	NA	NA	NA	1.55
5/26/2016	20	W33	2	2	14.5	NA	NA	NA	NA	NA	6.2	4	NA	NA	NA	1.55
5/26/2016	20	W33	3	2	12	NA	NA	NA	NA	NA	6.2	4	NA	NA	NA	1.55
5/26/2016	20	W33	4	2	13.5	NA	NA	NA	NA	NA	7	4	NA	NA	NA	1.75
5/26/2016	20	W33	5	2	14	NA	NA	NA	NA	NA	7	4	NA	NA	NA	1.75
5/26/2016	17	PHG50	1	2	14.8	NA	NA	NA	NA	NA	5.5	4	NA	NA	NA	1.375
5/26/2016	17	PHG50	2	2	14	NA	NA	NA	NA	NA	5.2	4	NA	NA	NA	1.3
5/26/2016	17	PHG50	3	2	15.5	NA	NA	NA	NA	NA	5.2	4	NA	NA	NA	1.3
5/26/2016	17	PHG50	4	2	13	NA	NA	NA	NA	NA	5.2	4	NA	NA	NA	1.3
5/26/2016	17	PHG50	5	2	11	NA	NA	NA	NA	NA	5.2	4	NA	NA	NA	1.3
5/26/2016	9	EC136	1	2	16.5	NA	NA	NA	NA	NA	6.2	4	NA	NA	NA	1.55
5/26/2016	9	EC136	2	2	15.5	NA	NA	NA	NA	NA	6.2	4	NA	NA	NA	1.55
5/26/2016	9	EC136	3	2	18.5	NA	NA	NA	NA	NA	6.8	4	NA	NA	NA	1.7
5/26/2016	9	EC136	4	2	19	NA	NA	NA	NA	NA	6.5	4	NA	NA	NA	1.625
5/26/2016	9	EC136	5	2	18	NA	NA	NA	NA	NA	6.8	4	NA	NA	NA	1.7
5/26/2016	4	PHT77	1	1	21.5	NA	NA	NA	NA	NA	5.8	4	NA	NA	NA	1.45
5/26/2016	4	PHT77	2	1	21.5	NA	NA	NA	NA	NA	5.8	4	NA	NA	NA	1.45
5/26/2016	4	PHT77	3	1	21	NA	NA	NA	NA	NA	5.8	4	NA	NA	NA	1.45
5/26/2016	4	PHT77	4	1	22	NA	NA	NA	NA	NA	5.8	4	NA	NA	NA	1.45
5/26/2016	4	PHT77	5	1	18.5	NA	NA	NA	NA	NA	5.8	4	NA	NA	NA	1.45
5/26/2016	30	ZEA 851	1	1	17	NA	NA	NA	NA	NA	6	4	NA	NA	NA	1.5
5/26/2016	30	ZEA 851	2	1	24	NA	NA	NA	NA	NA	6.2	4	NA	NA	NA	1.55
5/26/2016	30	ZEA 851	3	1	22	NA	NA	NA	NA	NA	6.2	4	NA	NA	NA	1.55
5/26/2016	30	ZEA 851	4	1	18.5	NA	NA	NA	NA	NA	5.5	3	NA	NA	NA	1.833333333
5/26/2016	30	ZEA 851	5	1	19.5	NA	NA	NA	NA	NA	6.2	4	NA	NA	NA	1.55
5/26/2016	16	PB116	1	1	17.5	NA	NA	NA	NA	NA	5.2	3	NA	NA	NA	1.733333333
5/26/2016	16	PB116	2	1	20	NA	NA	NA	NA	NA	5.8	3	NA	NA	NA	1.933333333
5/26/2016	16	PB116	3	1	12.5	NA	NA	NA	NA	NA	5.2	3	NA	NA	NA	1.733333333
5/26/2016	16	PB116	4	1	19	NA	NA	NA	NA	NA	5.8	3	NA	NA	NA	1.933333333
5/26/2016	16	PB116	5	1	15	NA	NA	NA	NA	NA	5.2	3	NA	NA	NA	1.733333333
5/26/2016	7	DK4676A	1	1	15	NA	NA	NA	NA	NA	6	4	NA	NA	NA	1.5
5/26/2016	7	DK4676A	2	1	15.5	NA	NA	NA	NA	NA	6.2	4	NA	NA	NA	1.55
5/26/2016	7	DK4676A	3	1	20	NA	NA	NA	NA	NA	5.8	4	NA	NA	NA	1.45
5/26/2016	7	DK4676A	4	1	14	NA	NA	NA	NA	NA	6.2	3	NA	NA	NA	2.066666667
5/26/2016	7	DK4676A	5	1	17	NA	NA	NA	NA	NA	6.2	4	NA	NA	NA	1.55
5/26/2016	23	ZEA 332	1	1	15	NA	NA	NA	NA	NA	5.5	3	NA	NA	NA	1.833333333
5/26/2016	23	ZEA 332	2	1	23	NA	NA	NA	NA	NA	6.2	3	NA	NA	NA	2.066666667
5/26/2016	23	ZEA 332	3	1	19.5	NA	NA	NA	NA	NA	6.2	4	NA	NA	NA	1.55
5/26/2016	23	ZEA 332	4	1	19	NA	NA	NA	NA	NA	6.5	4	NA	NA	NA	1.625
5/26/2016	23	ZEA 332	5	1	16.5	NA	NA	NA	NA	NA	6.2	4	NA	NA	NA	1.55
5/26/2016	12	F922	1	1	19.5	NA	NA	NA	NA	NA	6	4	NA	NA	NA	1.5
5/26/2016	12	F922	2	1	17	NA	NA	NA	NA	NA	6.2	4	NA	NA	NA	1.55
5/26/2016	12	F922	3	1	21.5	NA	NA	NA	NA	NA	6.2	4	NA	NA	NA	1.55
5/26/2016	12	F922	4	1	16	NA	NA	NA	NA	NA	6.2	4	NA	NA	NA	1.55
5/26/2016	12	F922	5	1	22	NA	NA	NA	NA	NA	6.5	4	NA	NA	NA	1.625
5/26/2016	29	ZEA 399	1	1	13	NA	NA	NA	NA	NA	6.2	4	NA	NA	NA	1.55
5/26/2016	29	ZEA 399	2	1	13	NA	NA	NA	NA	NA	6.2	4	NA	NA	NA	1.55
5/26/2016	29	ZEA 399	3	1	16.5	NA	NA	NA	NA	NA	6.2	4	NA	NA	NA	1.55
5/26/2016	29	ZEA 399	4	1	14	NA	NA	NA	NA	NA	6.2	4	NA	NA	NA	1.55
5/26/2016	29	ZEA 399	5	1	15	NA	NA	NA	NA	NA	6	4	NA	NA	NA	1.5
5/26/2016	15	P135	1	1	24	NA	NA	NA	NA	NA	5.8	3	NA	NA	NA	1.933333333
5/26/2016	15	P135	2	1	25.5	NA	NA	NA	NA	NA	6	3	NA	NA	NA	2
5/26/2016	15	P135	3	1	19.5	NA	NA	NA	NA	NA	5.8	3	NA	NA	NA	1.933333333
5/26/2016	15	P135	4	1	19	NA	NA	NA	NA	NA	5.8	3	NA	NA	NA	1.933333333
5/26/2016	15	P135	5	1	27	NA	NA	NA	NA	NA	5.8	3	NA	NA	NA	1.933333333
5/26/2016	25	ZEA 3660	1	1	17	NA	NA	NA	NA	NA	5.5	3	NA	NA	NA	1.833333333
5/26/2016	25	ZEA 3660	2	1	15	NA	NA	NA	NA	NA	5	3	NA	NA	NA	1.666666667
5/26/2016	25	ZEA 3660	3	1	14	NA	NA	NA	NA	NA	5.2	3	NA	NA	NA	1.733333333
5/26/2016	25	ZEA 3660	4	1	15	NA	NA	NA	NA	NA	5.2	3	NA	NA	NA	1.733333333
5/26/2016	25	ZEA 3660	5	1	17	NA	NA	NA	NA	NA	5	3	NA	NA	NA	1.666666667
5/26/2016	27	ZEA 391	1	1	12	NA	NA	NA	NA	NA	6.8	4	NA	NA	NA	1.7
5/26/2016	27	ZEA 391	2	1	13	NA	NA	NA	NA	NA	6.8	4	NA	NA	NA	1.7
5/26/2016	27	ZEA 391	3	1	12	NA	NA	NA	NA	NA	6.8	4	NA	NA	NA	1.7
5/26/2016	27	ZEA 391	4	1	16	NA	NA	NA	NA	NA	6.8	4	NA	NA	NA	1.7
5/26/2016	27	ZEA 391	5	1	14.5	NA	NA	NA	NA	NA	6.8	4	NA	NA	NA	1.7
5/30/2016	30	ZEA 851	1	2	16	NA	NA	NA	NA	NA	7.5	5	NA	NA	NA	1.5
5/30/2016	30	ZEA 851	2	2	17	NA	NA	NA	NA	NA	7	4	NA	NA	NA	1.75
5/30/2016	30	ZEA 851	3	2	17	NA	NA	NA	NA	NA	6.2	4	NA	NA	NA	1.55
5/30/2016	30	ZEA 851	4	2	18	NA	NA	NA	NA	NA	6.5	4	NA	NA	NA	1.625
5/30/2016	30	ZEA 851	5	2	18.5	NA	NA	NA	NA	NA	6.8	4	NA	NA	NA	1.7
5/30/2016	16	PB116	1	2	12.5	NA	NA	NA	NA	NA	5.2	4	NA	NA	NA	1.3
5/30/2016	16	PB116	2	2	20.5	NA	NA	NA	NA	NA	6.5	4	NA	NA	NA	1.625
5/30/2016	16	PB116	3	2	19	NA	NA	NA	NA	NA	6.2	4	NA	NA	NA	1.55
5/30/2016	16	PB116	4	2	23	NA	NA	NA	NA	NA	6.2	3	NA	NA	NA	2.066666667
5/30/2016	16	PB116	5	2	18	NA	NA	NA	NA	NA	6	3	NA	NA	NA	2
5/30/2016	21	ZEA 132	1	2	13	NA	NA	NA	NA	NA	7.5	4	NA	NA	NA	1.875
5/30/2016	21	ZEA 132	2	2	10	NA	NA	NA	NA	NA	7.2	4	NA	NA	NA	1.8
5/30/2016	21	ZEA 132	3	2	11	NA	NA	NA	NA	NA	6.5	4	NA	NA	NA	1.625
5/30/2016	21	ZEA 132	4	2	10.5	NA	NA	NA	NA	NA	7.2	4	NA	NA	NA	1.8
5/30/2016	21	ZEA 132	5	2	13	NA	NA	NA	NA	NA	7	4	NA	NA	NA	1.75
5/30/2016	29	ZEA 399	1	2	20	NA	NA	NA	NA	NA	7.8	4	NA	NA	NA	1.95
5/30/2016	29	ZEA 399	2	2	25	NA	NA	NA	NA	NA	8.2	5	NA	NA	NA	1.64
5/30/2016	29	ZEA 399	3	2	20	NA	NA	NA	NA	NA	8	4	NA	NA	NA	2
5/30/2016	29	ZEA 399	4	2	22	NA	NA	NA	NA	NA	7.5	4	NA	NA	NA	1.875
5/30/2016	29	ZEA 399	5	2	17.5	NA	NA	NA	NA	NA	7.8	4	NA	NA	NA	1.95
5/30/2016	19	W117	1	2	15.5	NA	NA	NA	NA	NA	6.2	4	NA	NA	NA	1.55
5/30/2016	19	W117	2	2	15	NA	NA	NA	NA	NA	7	4	NA	NA	NA	1.75
5/30/2016	19	W117	3	2	12.5	NA	NA	NA	NA	NA	8	5	NA	NA	NA	1.6
5/30/2016	19	W117	4	2	20.5	NA	NA	NA	NA	NA	7.2	5	NA	NA	NA	1.44
5/30/2016	19	W117	5	2	11	NA	NA	NA	NA	NA	8	5	NA	NA	NA	1.6
5/30/2016	1	B73	1	2	16	NA	NA	NA	NA	NA	6.8	4	NA	NA	NA	1.7
5/30/2016	1	B73	2	2	16	NA	NA	NA	NA	NA	6.8	4	NA	NA	NA	1.7
5/30/2016	1	B73	3	2	20.5	NA	NA	NA	NA	NA	7	4	NA	NA	NA	1.75
5/30/2016	1	B73	4	2	19	NA	NA	NA	NA	NA	6.5	4	NA	NA	NA	1.625
5/30/2016	1	B73	5	2	17	NA	NA	NA	NA	NA	7	4	NA	NA	NA	1.75
5/30/2016	10	EC334	1	2	20	NA	NA	NA	NA	NA	8.2	5	NA	NA	NA	1.64
5/30/2016	10	EC334	2	2	13	NA	NA	NA	NA	NA	7.2	4	NA	NA	NA	1.8
5/30/2016	10	EC334	3	2	18	NA	NA	NA	NA	NA	7.2	4	NA	NA	NA	1.8
5/30/2016	10	EC334	4	2	16	NA	NA	NA	NA	NA	7.5	4	NA	NA	NA	1.875
5/30/2016	10	EC334	5	2	15	NA	NA	NA	NA	NA	8.2	5	NA	NA	NA	1.64
5/30/2016	3	P148	1	2	20	NA	NA	NA	NA	NA	8	5	NA	NA	NA	1.6
5/30/2016	3	P148	2	2	25	NA	NA	NA	NA	NA	8.2	5	NA	NA	NA	1.64
5/30/2016	3	P148	3	2	22	NA	NA	NA	NA	NA	8.2	4	NA	NA	NA	2.05
5/30/2016	3	P148	4	2	22	NA	NA	NA	NA	NA	8	4	NA	NA	NA	2
5/30/2016	3	P148	5	2	18	NA	NA	NA	NA	NA	7.5	4	NA	NA	NA	1.875
5/30/2016	8	DKFBHJ	1	2	25.5	NA	NA	NA	NA	NA	7.2	4	NA	NA	NA	1.8
5/30/2016	8	DKFBHJ	2	2	25	NA	NA	NA	NA	NA	7.5	4	NA	NA	NA	1.875
5/30/2016	8	DKFBHJ	3	2	24	NA	NA	NA	NA	NA	7	4	NA	NA	NA	1.75
5/30/2016	8	DKFBHJ	4	2	19	NA	NA	NA	NA	NA	6.8	4	NA	NA	NA	1.7
5/30/2016	8	DKFBHJ	5	2	25	NA	NA	NA	NA	NA	8.2	5	NA	NA	NA	1.64
5/30/2016	11	EP2	1	2	20	NA	NA	NA	NA	NA	6.8	4	NA	NA	NA	1.7
5/30/2016	11	EP2	2	2	19	NA	NA	NA	NA	NA	6.5	4	NA	NA	NA	1.625
5/30/2016	11	EP2	3	2	15.5	NA	NA	NA	NA	NA	6.5	4	NA	NA	NA	1.625
5/30/2016	11	EP2	4	2	22.5	NA	NA	NA	NA	NA	6.5	3	NA	NA	NA	2.166666667
5/30/2016	11	EP2	5	2	19	NA	NA	NA	NA	NA	6	3	NA	NA	NA	2
5/30/2016	24	ZEA 3425	1	1	21.5	NA	NA	NA	NA	NA	6.8	4	NA	NA	NA	1.7
5/30/2016	24	ZEA 3425	2	1	26	NA	NA	NA	NA	NA	8	4	NA	NA	NA	2
5/30/2016	24	ZEA 3425	3	1	25	NA	NA	NA	NA	NA	6.8	4	NA	NA	NA	1.7
5/30/2016	24	ZEA 3425	4	1	23	NA	NA	NA	NA	NA	7.5	4	NA	NA	NA	1.875
5/30/2016	24	ZEA 3425	5	1	26.5	NA	NA	NA	NA	NA	7.2	4	NA	NA	NA	1.8
5/30/2016	5	S052	1	1	25	NA	NA	NA	NA	NA	7.5	4	NA	NA	NA	1.875
5/30/2016	5	S052	2	1	18	NA	NA	NA	NA	NA	7.5	4	NA	NA	NA	1.875
5/30/2016	5	S052	3	1	19	NA	NA	NA	NA	NA	7.5	4	NA	NA	NA	1.875
5/30/2016	5	S052	4	1	22	NA	NA	NA	NA	NA	8.5	5	NA	NA	NA	1.7
5/30/2016	5	S052	5	1	22	NA	NA	NA	NA	NA	8.2	5	NA	NA	NA	1.64
5/30/2016	28	ZEA 392	1	1	20	NA	NA	NA	NA	NA	7.2	4	NA	NA	NA	1.8
5/30/2016	28	ZEA 392	2	1	18.5	NA	NA	NA	NA	NA	7.2	4	NA	NA	NA	1.8
5/30/2016	28	ZEA 392	3	1	20.5	NA	NA	NA	NA	NA	7.8	4	NA	NA	NA	1.95
5/30/2016	28	ZEA 392	4	1	21	NA	NA	NA	NA	NA	7.5	4	NA	NA	NA	1.875
5/30/2016	28	ZEA 392	5	1	21.5	NA	NA	NA	NA	NA	7.5	4	NA	NA	NA	1.875
5/30/2016	1	B73	1	1	20	NA	NA	NA	NA	NA	6.8	4	NA	NA	NA	1.7
5/30/2016	1	B73	2	1	17	NA	NA	NA	NA	NA	6.8	4	NA	NA	NA	1.7
5/30/2016	1	B73	3	1	15.5	NA	NA	NA	NA	NA	6.5	4	NA	NA	NA	1.625
5/30/2016	1	B73	4	1	21	NA	NA	NA	NA	NA	7	4	NA	NA	NA	1.75
5/30/2016	1	B73	5	1	23	NA	NA	NA	NA	NA	7	4	NA	NA	NA	1.75
5/30/2016	17	PHG50	1	1	11.5	NA	NA	NA	NA	NA	6.2	4	NA	NA	NA	1.55
5/30/2016	17	PHG50	2	1	20.5	NA	NA	NA	NA	NA	7	4	NA	NA	NA	1.75
5/30/2016	17	PHG50	3	1	13	NA	NA	NA	NA	NA	7	4	NA	NA	NA	1.75
5/30/2016	17	PHG50	4	1	11	NA	NA	NA	NA	NA	6.2	4	NA	NA	NA	1.55
5/30/2016	17	PHG50	5	1	13.5	NA	NA	NA	NA	NA	6.5	4	NA	NA	NA	1.625
5/30/2016	18	PHG84	1	1	10	NA	NA	NA	NA	NA	5.5	3	NA	NA	NA	1.833333333
5/30/2016	18	PHG84	2	1	14.5	NA	NA	NA	NA	NA	6.2	4	NA	NA	NA	1.55
5/30/2016	18	PHG84	3	1	15	NA	NA	NA	NA	NA	6.2	4	NA	NA	NA	1.55
5/30/2016	18	PHG84	4	1	12	NA	NA	NA	NA	NA	6	3	NA	NA	NA	2
5/30/2016	18	PHG84	5	1	14	NA	NA	NA	NA	NA	5.5	3	NA	NA	NA	1.833333333
5/30/2016	14	P089	1	1	12.5	NA	NA	NA	NA	NA	7.5	4	NA	NA	NA	1.875
5/30/2016	14	P089	2	1	14.5	NA	NA	NA	NA	NA	7	4	NA	NA	NA	1.75
5/30/2016	14	P089	3	1	13	NA	NA	NA	NA	NA	7.5	4	NA	NA	NA	1.875
5/30/2016	14	P089	4	1	15	NA	NA	NA	NA	NA	7.5	5	NA	NA	NA	1.5
5/30/2016	14	P089	5	1	17	NA	NA	NA	NA	NA	7.5	5	NA	NA	NA	1.5
5/30/2016	8	DKFBHJ	1	1	26.5	NA	NA	NA	NA	NA	7.5	4	NA	NA	NA	1.875
5/30/2016	8	DKFBHJ	2	1	19.5	NA	NA	NA	NA	NA	7.8	5	NA	NA	NA	1.56
5/30/2016	8	DKFBHJ	3	1	19	NA	NA	NA	NA	NA	7.2	4	NA	NA	NA	1.8
5/30/2016	8	DKFBHJ	4	1	18	NA	NA	NA	NA	NA	7.5	4	NA	NA	NA	1.875
5/30/2016	8	DKFBHJ	5	1	20	NA	NA	NA	NA	NA	7.2	4	NA	NA	NA	1.8
5/30/2016	21	ZEA 132	1	1	10	NA	NA	NA	NA	NA	7.2	4	NA	NA	NA	1.8
5/30/2016	21	ZEA 132	2	1	11	NA	NA	NA	NA	NA	7.5	4	NA	NA	NA	1.875
5/30/2016	21	ZEA 132	3	1	10	NA	NA	NA	NA	NA	7.5	4	NA	NA	NA	1.875
5/30/2016	21	ZEA 132	4	1	11	NA	NA	NA	NA	NA	7.2	4	NA	NA	NA	1.8
5/30/2016	21	ZEA 132	5	1	8.5	NA	NA	NA	NA	NA	7.2	4	NA	NA	NA	1.8
5/30/2016	6	B106	1	1	19	NA	NA	NA	NA	NA	7	4	NA	NA	NA	1.75
5/30/2016	6	B106	2	1	23.5	NA	NA	NA	NA	NA	7	4	NA	NA	NA	1.75
5/30/2016	6	B106	3	1	17	NA	NA	NA	NA	NA	7.2	5	NA	NA	NA	1.44
5/30/2016	6	B106	4	1	21	NA	NA	NA	NA	NA	7	4	NA	NA	NA	1.75
5/30/2016	6	B106	5	1	22	NA	NA	NA	NA	NA	7.2	4	NA	NA	NA	1.8
5/30/2016	4	PHT77	1	2	17	NA	NA	NA	NA	NA	6.5	4	NA	NA	NA	1.625
5/30/2016	4	PHT77	2	2	21	NA	NA	NA	NA	NA	6.8	5	NA	NA	NA	1.36
5/30/2016	4	PHT77	3	2	23.5	NA	NA	NA	NA	NA	7	4	NA	NA	NA	1.75
5/30/2016	4	PHT77	4	2	20.5	NA	NA	NA	NA	NA	6.5	5	NA	NA	NA	1.3
5/30/2016	4	PHT77	5	2	23	NA	NA	NA	NA	NA	6.8	3	NA	NA	NA	2.266666667
5/30/2016	28	ZEA 392	1	2	21	NA	NA	NA	NA	NA	7.8	4	NA	NA	NA	1.95
5/30/2016	28	ZEA 392	2	2	17.5	NA	NA	NA	NA	NA	7.5	4	NA	NA	NA	1.875
5/30/2016	28	ZEA 392	3	2	22.5	NA	NA	NA	NA	NA	7.5	4	NA	NA	NA	1.875
5/30/2016	28	ZEA 392	4	2	20.5	NA	NA	NA	NA	NA	7.5	4	NA	NA	NA	1.875
5/30/2016	28	ZEA 392	5	2	25	NA	NA	NA	NA	NA	6.8	4	NA	NA	NA	1.7
5/30/2016	6	B106	1	2	14	NA	NA	NA	NA	NA	7	4	NA	NA	NA	1.75
5/30/2016	6	B106	2	2	15	NA	NA	NA	NA	NA	6.8	4	NA	NA	NA	1.7
5/30/2016	6	B106	3	2	18	NA	NA	NA	NA	NA	7.8	5	NA	NA	NA	1.56
5/30/2016	6	B106	4	2	14.5	NA	NA	NA	NA	NA	7.5	4	NA	NA	NA	1.875
5/30/2016	6	B106	5	2	17	NA	NA	NA	NA	NA	7.2	4	NA	NA	NA	1.8
5/30/2016	24	ZEA 3425	1	2	18.5	NA	NA	NA	NA	NA	7.2	4	NA	NA	NA	1.8
5/30/2016	24	ZEA 3425	2	2	27	NA	NA	NA	NA	NA	7.8	4	NA	NA	NA	1.95
5/30/2016	24	ZEA 3425	3	2	31	NA	NA	NA	NA	NA	8	4	NA	NA	NA	2
5/30/2016	24	ZEA 3425	4	2	26	NA	NA	NA	NA	NA	7.2	4	NA	NA	NA	1.8
5/30/2016	24	ZEA 3425	5	2	31	NA	NA	NA	NA	NA	7.8	4	NA	NA	NA	1.95
5/30/2016	2	N22	1	2	11	NA	NA	NA	NA	NA	6	3	NA	NA	NA	2
5/30/2016	2	N22	2	2	12	NA	NA	NA	NA	NA	6.5	4	NA	NA	NA	1.625
5/30/2016	2	N22	3	2	11	NA	NA	NA	NA	NA	4.8	2	NA	NA	NA	2.4
5/30/2016	2	N22	4	2	13.5	NA	NA	NA	NA	NA	6.8	4	NA	NA	NA	1.7
5/30/2016	2	N22	5	2	11	NA	NA	NA	NA	NA	5.5	3	NA	NA	NA	1.833333333
5/30/2016	27	ZEA 391	1	2	9	NA	NA	NA	NA	NA	7.2	4	NA	NA	NA	1.8
5/30/2016	27	ZEA 391	2	2	9	NA	NA	NA	NA	NA	6.5	4	NA	NA	NA	1.625
5/30/2016	27	ZEA 391	3	2	11	NA	NA	NA	NA	NA	7.2	4	NA	NA	NA	1.8
5/30/2016	27	ZEA 391	4	2	11	NA	NA	NA	NA	NA	7.2	4	NA	NA	NA	1.8
5/30/2016	27	ZEA 391	5	2	10	NA	NA	NA	NA	NA	7.2	4	NA	NA	NA	1.8
5/30/2016	7	DK4676A	1	2	14.5	NA	NA	NA	NA	NA	7.5	4	NA	NA	NA	1.875
5/30/2016	7	DK4676A	2	2	20	NA	NA	NA	NA	NA	7.2	4	NA	NA	NA	1.8
5/30/2016	7	DK4676A	3	2	14	NA	NA	NA	NA	NA	6.5	4	NA	NA	NA	1.625
5/30/2016	7	DK4676A	4	2	12	NA	NA	NA	NA	NA	6.5	4	NA	NA	NA	1.625
5/30/2016	7	DK4676A	5	2	15	NA	NA	NA	NA	NA	6.5	4	NA	NA	NA	1.625
5/30/2016	25	ZEA 3660	1	2	24.5	NA	NA	NA	NA	NA	6.2	3	NA	NA	NA	2.066666667
5/30/2016	25	ZEA 3660	2	2	24	NA	NA	NA	NA	NA	6.2	3	NA	NA	NA	2.066666667
5/30/2016	25	ZEA 3660	3	2	20.5	NA	NA	NA	NA	NA	6.2	3	NA	NA	NA	2.066666667
5/30/2016	25	ZEA 3660	4	2	20	NA	NA	NA	NA	NA	6.2	3	NA	NA	NA	2.066666667
5/30/2016	25	ZEA 3660	5	2	20.5	NA	NA	NA	NA	NA	6.2	3	NA	NA	NA	2.066666667
5/30/2016	22	ZEA 324	1	2	7	NA	NA	NA	NA	NA	6	4	NA	NA	NA	1.5
5/30/2016	22	ZEA 324	2	2	3	NA	NA	NA	NA	NA	4.5	3	NA	NA	NA	1.5
5/30/2016	22	ZEA 324	3	2	6.5	NA	NA	NA	NA	NA	5.5	3	NA	NA	NA	1.833333333
5/30/2016	22	ZEA 324	4	2	5	NA	NA	NA	NA	NA	6.5	4	NA	NA	NA	1.625
5/30/2016	22	ZEA 324	5	2	4	NA	NA	NA	NA	NA	4.8	3	NA	NA	NA	1.6
5/30/2016	26	ZEA 3682	1	2	23	NA	NA	NA	NA	NA	7.2	4	NA	NA	NA	1.8
5/30/2016	26	ZEA 3682	2	2	17	NA	NA	NA	NA	NA	7.2	4	NA	NA	NA	1.8
5/30/2016	26	ZEA 3682	3	2	21.5	NA	NA	NA	NA	NA	7.2	4	NA	NA	NA	1.8
5/30/2016	26	ZEA 3682	4	2	19	NA	NA	NA	NA	NA	6.5	4	NA	NA	NA	1.625
5/30/2016	26	ZEA 3682	5	2	18	NA	NA	NA	NA	NA	7	4	NA	NA	NA	1.75
5/30/2016	19	W117	1	1	14	NA	NA	NA	NA	NA	7	4	NA	NA	NA	1.75
5/30/2016	19	W117	2	1	14	NA	NA	NA	NA	NA	7	4	NA	NA	NA	1.75
5/30/2016	19	W117	3	1	14.5	NA	NA	NA	NA	NA	7	4	NA	NA	NA	1.75
5/30/2016	19	W117	4	1	13.5	NA	NA	NA	NA	NA	6.8	4	NA	NA	NA	1.7
5/30/2016	19	W117	5	1	10	NA	NA	NA	NA	NA	6.2	4	NA	NA	NA	1.55
5/30/2016	3	P148	1	1	18.5	NA	NA	NA	NA	NA	7.2	4	NA	NA	NA	1.8
5/30/2016	3	P148	2	1	16	NA	NA	NA	NA	NA	7.2	4	NA	NA	NA	1.8
5/30/2016	3	P148	3	1	24	NA	NA	NA	NA	NA	7.5	4	NA	NA	NA	1.875
5/30/2016	3	P148	4	1	18	NA	NA	NA	NA	NA	7.5	4	NA	NA	NA	1.875
5/30/2016	3	P148	5	1	19.5	NA	NA	NA	NA	NA	8	4	NA	NA	NA	2
5/30/2016	9	EC136	1	1	18	NA	NA	NA	NA	NA	6.5	4	NA	NA	NA	1.625
5/30/2016	9	EC136	2	1	15	NA	NA	NA	NA	NA	6.8	4	NA	NA	NA	1.7
5/30/2016	9	EC136	3	1	23	NA	NA	NA	NA	NA	7.3	4	NA	NA	NA	1.825
5/30/2016	9	EC136	4	1	20.5	NA	NA	NA	NA	NA	7	4	NA	NA	NA	1.75
5/30/2016	9	EC136	5	1	23	NA	NA	NA	NA	NA	7.2	4	NA	NA	NA	1.8
5/30/2016	20	W33	1	1	16	NA	NA	NA	NA	NA	7	4	NA	NA	NA	1.75
5/30/2016	20	W33	2	1	17	NA	NA	NA	NA	NA	7.5	4	NA	NA	NA	1.875
5/30/2016	20	W33	3	1	12	NA	NA	NA	NA	NA	7	4	NA	NA	NA	1.75
5/30/2016	20	W33	4	1	14	NA	NA	NA	NA	NA	6.5	4	NA	NA	NA	1.625
5/30/2016	20	W33	5	1	16	NA	NA	NA	NA	NA	7.2	4	NA	NA	NA	1.8
5/30/2016	22	ZEA 324	1	1	6.5	NA	NA	NA	NA	NA	5.8	3	NA	NA	NA	1.933333333
5/30/2016	22	ZEA 324	2	1	6.5	NA	NA	NA	NA	NA	5.8	3	NA	NA	NA	1.933333333
5/30/2016	22	ZEA 324	3	1	8	NA	NA	NA	NA	NA	5.2	3	NA	NA	NA	1.733333333
5/30/2016	22	ZEA 324	4	1	5	NA	NA	NA	NA	NA	5.5	3	NA	NA	NA	1.833333333
5/30/2016	22	ZEA 324	5	1	10.5	NA	NA	NA	NA	NA	6.2	4	NA	NA	NA	1.55
5/30/2016	13	P074	1	1	15.5	NA	NA	NA	NA	NA	8.2	5	NA	NA	NA	1.64
5/30/2016	13	P074	2	1	15.5	NA	NA	NA	NA	NA	8	5	NA	NA	NA	1.6
5/30/2016	13	P074	3	1	14	NA	NA	NA	NA	NA	6.5	4	NA	NA	NA	1.625
5/30/2016	13	P074	4	1	20	NA	NA	NA	NA	NA	8	5	NA	NA	NA	1.6
5/30/2016	13	P074	5	1	19.5	NA	NA	NA	NA	NA	8.2	5	NA	NA	NA	1.64
5/30/2016	11	EP2	1	1	20.5	NA	NA	NA	NA	NA	6	3	NA	NA	NA	2
5/30/2016	11	EP2	2	1	16.5	NA	NA	NA	NA	NA	6.5	3	NA	NA	NA	2.166666667
5/30/2016	11	EP2	3	1	18	NA	NA	NA	NA	NA	6.5	3	NA	NA	NA	2.166666667
5/30/2016	11	EP2	4	1	16.5	NA	NA	NA	NA	NA	6	3	NA	NA	NA	2
5/30/2016	11	EP2	5	1	18	NA	NA	NA	NA	NA	6.5	3	NA	NA	NA	2.166666667
5/30/2016	10	EC334	1	1	16.5	NA	NA	NA	NA	NA	8.2	5	NA	NA	NA	1.64
5/30/2016	10	EC334	2	1	17	NA	NA	NA	NA	NA	8.2	5	NA	NA	NA	1.64
5/30/2016	10	EC334	3	1	16.5	NA	NA	NA	NA	NA	8.2	5	NA	NA	NA	1.64
5/30/2016	10	EC334	4	1	13	NA	NA	NA	NA	NA	7.5	4	NA	NA	NA	1.875
5/30/2016	10	EC334	5	1	18	NA	NA	NA	NA	NA	8	5	NA	NA	NA	1.6
5/30/2016	2	N22	1	1	15.5	NA	NA	NA	NA	NA	6.5	4	NA	NA	NA	1.625
5/30/2016	2	N22	2	1	11	NA	NA	NA	NA	NA	6	3	NA	NA	NA	2
5/30/2016	2	N22	3	1	13.5	NA	NA	NA	NA	NA	6.2	4	NA	NA	NA	1.55
5/30/2016	2	N22	4	1	16	NA	NA	NA	NA	NA	6.5	4	NA	NA	NA	1.625
5/30/2016	2	N22	5	1	14	NA	NA	NA	NA	NA	6	4	NA	NA	NA	1.5
5/30/2016	26	ZEA 3682	1	1	19	NA	NA	NA	NA	NA	7.5	4	NA	NA	NA	1.875
5/30/2016	26	ZEA 3682	2	1	22.5	NA	NA	NA	NA	NA	6.5	3	NA	NA	NA	2.166666667
5/30/2016	26	ZEA 3682	3	1	22	NA	NA	NA	NA	NA	7.2	4	NA	NA	NA	1.8
5/30/2016	26	ZEA 3682	4	1	28.5	NA	NA	NA	NA	NA	7	4	NA	NA	NA	1.75
5/30/2016	26	ZEA 3682	5	1	19.5	NA	NA	NA	NA	NA	6.2	4	NA	NA	NA	1.55
5/30/2016	12	F922	1	2	23	NA	NA	NA	NA	NA	6	4	NA	NA	NA	1.5
5/30/2016	12	F922	2	2	22	NA	NA	NA	NA	NA	7.8	4	NA	NA	NA	1.95
5/30/2016	12	F922	3	2	25.5	NA	NA	NA	NA	NA	7.8	5	NA	NA	NA	1.56
5/30/2016	12	F922	4	2	16	NA	NA	NA	NA	NA	7	4	NA	NA	NA	1.75
5/30/2016	12	F922	5	2	21	NA	NA	NA	NA	NA	7.5	5	NA	NA	NA	1.5
5/30/2016	18	PHG84	1	2	10	NA	NA	NA	NA	NA	6	4	NA	NA	NA	1.5
5/30/2016	18	PHG84	2	2	15	NA	NA	NA	NA	NA	6.2	4	NA	NA	NA	1.55
5/30/2016	18	PHG84	3	2	14	NA	NA	NA	NA	NA	6.5	4	NA	NA	NA	1.625
5/30/2016	18	PHG84	4	2	15	NA	NA	NA	NA	NA	7	4	NA	NA	NA	1.75
5/30/2016	18	PHG84	5	2	12	NA	NA	NA	NA	NA	7	3	NA	NA	NA	2.333333333
5/30/2016	13	P074	1	2	14	NA	NA	NA	NA	NA	8	5	NA	NA	NA	1.6
5/30/2016	13	P074	2	2	15	NA	NA	NA	NA	NA	8.2	5	NA	NA	NA	1.64
5/30/2016	13	P074	3	2	17	NA	NA	NA	NA	NA	7.8	4	NA	NA	NA	1.95
5/30/2016	13	P074	4	2	18	NA	NA	NA	NA	NA	7.2	4	NA	NA	NA	1.8
5/30/2016	13	P074	5	2	17.5	NA	NA	NA	NA	NA	8	4	NA	NA	NA	2
5/30/2016	14	P089	1	2	17.5	NA	NA	NA	NA	NA	7.5	4	NA	NA	NA	1.875
5/30/2016	14	P089	2	2	17	NA	NA	NA	NA	NA	6.8	5	NA	NA	NA	1.36
5/30/2016	14	P089	3	2	12	NA	NA	NA	NA	NA	6.8	4	NA	NA	NA	1.7
5/30/2016	14	P089	4	2	13	NA	NA	NA	NA	NA	7.5	4	NA	NA	NA	1.875
5/30/2016	14	P089	5	2	11	NA	NA	NA	NA	NA	7	4	NA	NA	NA	1.75
5/30/2016	15	P135	1	2	16.5	NA	NA	NA	NA	NA	6.5	3	NA	NA	NA	2.166666667
5/30/2016	15	P135	2	2	16.5	NA	NA	NA	NA	NA	5.5	4	NA	NA	NA	1.375
5/30/2016	15	P135	3	2	19	NA	NA	NA	NA	NA	7.2	4	NA	NA	NA	1.8
5/30/2016	15	P135	4	2	23	NA	NA	NA	NA	NA	6.5	4	NA	NA	NA	1.625
5/30/2016	15	P135	5	2	16	NA	NA	NA	NA	NA	5.2	4	NA	NA	NA	1.3
5/30/2016	23	ZEA 332	1	2	25.5	NA	NA	NA	NA	NA	7.8	4	NA	NA	NA	1.95
5/30/2016	23	ZEA 332	2	2	17	NA	NA	NA	NA	NA	7.5	4	NA	NA	NA	1.875
5/30/2016	23	ZEA 332	3	2	28.5	NA	NA	NA	NA	NA	7.5	4	NA	NA	NA	1.875
5/30/2016	23	ZEA 332	4	2	17	NA	NA	NA	NA	NA	6.8	3	NA	NA	NA	2.266666667
5/30/2016	23	ZEA 332	5	2	21	NA	NA	NA	NA	NA	7.2	4	NA	NA	NA	1.8
5/30/2016	5	S052	1	2	13	NA	NA	NA	NA	NA	6.8	3	NA	NA	NA	2.266666667
5/30/2016	5	S052	2	2	7	NA	NA	NA	NA	NA	5.5	3	NA	NA	NA	1.833333333
5/30/2016	5	S052	3	2	14.5	NA	NA	NA	NA	NA	7.8	3	NA	NA	NA	2.6
5/30/2016	5	S052	4	2	17	NA	NA	NA	NA	NA	7.2	4	NA	NA	NA	1.8
5/30/2016	5	S052	5	2	23	NA	NA	NA	NA	NA	8.5	4	NA	NA	NA	2.125
5/30/2016	20	W33	1	2	16	NA	NA	NA	NA	NA	7.8	3	NA	NA	NA	2.6
5/30/2016	20	W33	2	2	17	NA	NA	NA	NA	NA	7.8	3	NA	NA	NA	2.6
5/30/2016	20	W33	3	2	13	NA	NA	NA	NA	NA	7.8	3	NA	NA	NA	2.6
5/30/2016	20	W33	4	2	18	NA	NA	NA	NA	NA	8.2	4	NA	NA	NA	2.05
5/30/2016	20	W33	5	2	15	NA	NA	NA	NA	NA	7.8	5	NA	NA	NA	1.56
5/30/2016	17	PHG50	1	2	13	NA	NA	NA	NA	NA	7.2	3	NA	NA	NA	2.4
5/30/2016	17	PHG50	2	2	14	NA	NA	NA	NA	NA	6.2	4	NA	NA	NA	1.55
5/30/2016	17	PHG50	3	2	12.5	NA	NA	NA	NA	NA	6.5	4	NA	NA	NA	1.625
5/30/2016	17	PHG50	4	2	10	NA	NA	NA	NA	NA	5.5	4	NA	NA	NA	1.375
5/30/2016	17	PHG50	5	2	10	NA	NA	NA	NA	NA	6.8	4	NA	NA	NA	1.7
5/30/2016	9	EC136	1	2	20	NA	NA	NA	NA	NA	6.8	4	NA	NA	NA	1.7
5/30/2016	9	EC136	2	2	20	NA	NA	NA	NA	NA	6.8	4	NA	NA	NA	1.7
5/30/2016	9	EC136	3	2	25	NA	NA	NA	NA	NA	7.5	5	NA	NA	NA	1.5
5/30/2016	9	EC136	4	2	23	NA	NA	NA	NA	NA	7.5	4	NA	NA	NA	1.875
5/30/2016	9	EC136	5	2	20	NA	NA	NA	NA	NA	7.8	5	NA	NA	NA	1.56
5/30/2016	4	PHT77	1	1	21	NA	NA	NA	NA	NA	7.2	4	NA	NA	NA	1.8
5/30/2016	4	PHT77	2	1	19	NA	NA	NA	NA	NA	6.2	4	NA	NA	NA	1.55
5/30/2016	4	PHT77	3	1	24	NA	NA	NA	NA	NA	6.5	4	NA	NA	NA	1.625
5/30/2016	4	PHT77	4	1	21	NA	NA	NA	NA	NA	6.8	4	NA	NA	NA	1.7
5/30/2016	4	PHT77	5	1	19	NA	NA	NA	NA	NA	6.8	4	NA	NA	NA	1.7
5/30/2016	30	ZEA 851	1	1	15	NA	NA	NA	NA	NA	6.8	4	NA	NA	NA	1.7
5/30/2016	30	ZEA 851	2	1	22	NA	NA	NA	NA	NA	7.2	4	NA	NA	NA	1.8
5/30/2016	30	ZEA 851	3	1	15	NA	NA	NA	NA	NA	7.2	4	NA	NA	NA	1.8
5/30/2016	30	ZEA 851	4	1	18	NA	NA	NA	NA	NA	6.8	4	NA	NA	NA	1.7
5/30/2016	30	ZEA 851	5	1	15	NA	NA	NA	NA	NA	7.5	4	NA	NA	NA	1.875
5/30/2016	16	PB116	1	1	17	NA	NA	NA	NA	NA	6.8	4	NA	NA	NA	1.7
5/30/2016	16	PB116	2	1	17	NA	NA	NA	NA	NA	7.2	4	NA	NA	NA	1.8
5/30/2016	16	PB116	3	1	12	NA	NA	NA	NA	NA	5.8	3	NA	NA	NA	1.933333333
5/30/2016	16	PB116	4	1	21	NA	NA	NA	NA	NA	7.2	4	NA	NA	NA	1.8
5/30/2016	16	PB116	5	1	12	NA	NA	NA	NA	NA	6.5	4	NA	NA	NA	1.625
5/30/2016	7	DK4676A	1	1	10.5	NA	NA	NA	NA	NA	6.5	4	NA	NA	NA	1.625
5/30/2016	7	DK4676A	2	1	13.5	NA	NA	NA	NA	NA	6.5	4	NA	NA	NA	1.625
5/30/2016	7	DK4676A	3	1	18.5	NA	NA	NA	NA	NA	6.5	4	NA	NA	NA	1.625
5/30/2016	7	DK4676A	4	1	15	NA	NA	NA	NA	NA	6.8	4	NA	NA	NA	1.7
5/30/2016	7	DK4676A	5	1	17	NA	NA	NA	NA	NA	7.2	4	NA	NA	NA	1.8
5/30/2016	23	ZEA 332	1	1	18	NA	NA	NA	NA	NA	6.5	4	NA	NA	NA	1.625
5/30/2016	23	ZEA 332	2	1	23	NA	NA	NA	NA	NA	7.2	4	NA	NA	NA	1.8
5/30/2016	23	ZEA 332	3	1	21	NA	NA	NA	NA	NA	7.2	4	NA	NA	NA	1.8
5/30/2016	23	ZEA 332	4	1	22	NA	NA	NA	NA	NA	8.2	4	NA	NA	NA	2.05
5/30/2016	23	ZEA 332	5	1	15.5	NA	NA	NA	NA	NA	6.5	4	NA	NA	NA	1.625
5/30/2016	12	F922	1	1	20	NA	NA	NA	NA	NA	6.8	4	NA	NA	NA	1.7
5/30/2016	12	F922	2	1	19	NA	NA	NA	NA	NA	7.5	5	NA	NA	NA	1.5
5/30/2016	12	F922	3	1	23.5	NA	NA	NA	NA	NA	6.8	4	NA	NA	NA	1.7
5/30/2016	12	F922	4	1	20	NA	NA	NA	NA	NA	7.2	4	NA	NA	NA	1.8
5/30/2016	12	F922	5	1	23	NA	NA	NA	NA	NA	7.8	4	NA	NA	NA	1.95
5/30/2016	29	ZEA 399	1	1	14.5	NA	NA	NA	NA	NA	7.2	4	NA	NA	NA	1.8
5/30/2016	29	ZEA 399	2	1	13.5	NA	NA	NA	NA	NA	7.5	4	NA	NA	NA	1.875
5/30/2016	29	ZEA 399	3	1	16	NA	NA	NA	NA	NA	8.2	5	NA	NA	NA	1.64
5/30/2016	29	ZEA 399	4	1	16	NA	NA	NA	NA	NA	7.5	4	NA	NA	NA	1.875
5/30/2016	29	ZEA 399	5	1	14	NA	NA	NA	NA	NA	6.8	4	NA	NA	NA	1.7
5/30/2016	15	P135	1	1	20	NA	NA	NA	NA	NA	7.2	4	NA	NA	NA	1.8
5/30/2016	15	P135	2	1	21	NA	NA	NA	NA	NA	6.8	4	NA	NA	NA	1.7
5/30/2016	15	P135	3	1	19	NA	NA	NA	NA	NA	6.5	5	NA	NA	NA	1.3
5/30/2016	15	P135	4	1	16	NA	NA	NA	NA	NA	5.8	4	NA	NA	NA	1.45
5/30/2016	15	P135	5	1	23.5	NA	NA	NA	NA	NA	6.5	4	NA	NA	NA	1.625
5/30/2016	25	ZEA 3660	1	1	21	NA	NA	NA	NA	NA	6.5	3	NA	NA	NA	2.166666667
5/30/2016	25	ZEA 3660	2	1	18	NA	NA	NA	NA	NA	5.5	3	NA	NA	NA	1.833333333
5/30/2016	25	ZEA 3660	3	1	14	NA	NA	NA	NA	NA	6.8	4	NA	NA	NA	1.7
5/30/2016	25	ZEA 3660	4	1	18	NA	NA	NA	NA	NA	5.5	3	NA	NA	NA	1.833333333
5/30/2016	25	ZEA 3660	5	1	18	NA	NA	NA	NA	NA	5.2	3	NA	NA	NA	1.733333333
5/30/2016	27	ZEA 391	1	1	13	NA	NA	NA	NA	NA	7.2	4	NA	NA	NA	1.8
5/30/2016	27	ZEA 391	2	1	13.5	NA	NA	NA	NA	NA	7.8	3	NA	NA	NA	2.6
5/30/2016	27	ZEA 391	3	1	13.5	NA	NA	NA	NA	NA	7.5	4	NA	NA	NA	1.875
5/30/2016	27	ZEA 391	4	1	16	NA	NA	NA	NA	NA	7.5	4	NA	NA	NA	1.875
5/30/2016	27	ZEA 391	5	1	13.5	NA	NA	NA	NA	NA	7.2	4	NA	NA	NA	1.8
6/2/2016	30	ZEA 851	1	2	18	26	10	1.3	30	NA	8.8	5	NA	NA	23.07692308	1.76
6/2/2016	30	ZEA 851	2	2	19	25	14	1.3	30	NA	8.2	5	NA	NA	33.6	1.64
6/2/2016	30	ZEA 851	3	2	17	27	13	1.2	44	NA	7.2	4	NA	NA	22.14814815	1.8
6/2/2016	30	ZEA 851	4	2	18	25.7	9	1	42	NA	7.5	4	NA	NA	16.80933852	1.875
6/2/2016	30	ZEA 851	5	2	19.5	26	10	1	34	NA	7.5	4	NA	NA	21.53846154	1.875
6/2/2016	16	PB116	1	2	16	11	6	1.6	60	NA	6.2	4	NA	NA	16.36363636	1.55
6/2/2016	16	PB116	2	2	23	18.5	7.5	1	48	NA	7.2	4	NA	NA	17.02702703	1.8
6/2/2016	16	PB116	3	2	21	18.5	7.5	1.2	54	NA	7.2	4	NA	NA	14.59459459	1.8
6/2/2016	16	PB116	4	2	19.5	17	9	1.2	30	NA	7.2	4	NA	NA	31.76470588	1.8
6/2/2016	16	PB116	5	2	25	20	10	1.2	30	NA	7	4	NA	NA	30	1.75
6/2/2016	21	ZEA 132	1	2	14	20	6	1	42	NA	8.8	5	NA	NA	14.4	1.76
6/2/2016	21	ZEA 132	2	2	10	14	5	1	58	NA	8.2	4	NA	NA	11.42857143	2.05
6/2/2016	21	ZEA 132	3	2	12	18	7	1	54	NA	8.2	4	NA	NA	14	2.05
6/2/2016	21	ZEA 132	4	2	12	19	7	1.1	32	NA	8.2	5	NA	NA	21.36842105	1.64
6/2/2016	21	ZEA 132	5	2	11	16	6	1	34	NA	7.8	4	NA	NA	21	1.95
6/2/2016	29	ZEA 399	1	2	27	25	11	1.4	22	NA	8.8	5	NA	NA	29.92	1.76
6/2/2016	29	ZEA 399	2	2	29	26	10	1.4	32	NA	9.2	5	NA	NA	22.30769231	1.84
6/2/2016	29	ZEA 399	3	2	26	22	10	1.2	30	NA	8.8	5	NA	NA	27.27272727	1.76
6/2/2016	29	ZEA 399	4	2	19	22	10	1.4	40	NA	8.5	5	NA	NA	22.72727273	1.7
6/2/2016	29	ZEA 399	5	2	21	25	8	1.2	40	NA	8.8	5	NA	NA	16	1.76
6/2/2016	19	W117	1	2	16	17	8	1.7	18	NA	6.8	5	NA	NA	33.88235294	1.36
6/2/2016	19	W117	2	2	18	21	9	1	30	NA	7.5	4	NA	NA	25.71428571	1.875
6/2/2016	19	W117	3	2	16	16	7	1	38	NA	8.5	5	NA	NA	22.75	1.7
6/2/2016	19	W117	4	2	19	19	9	1.4	28	NA	8.5	5	NA	NA	29.36842105	1.7
6/2/2016	19	W117	5	2	16	6	3	0.9	30	NA	8	6	NA	NA	30	1.333333333
6/2/2016	1	B73	1	2	20	19	8	1.7	28	NA	7.5	4	NA	NA	26.10526316	1.875
6/2/2016	1	B73	2	2	18	21	6	1.8	70	NA	7.2	4	NA	NA	5.714285714	1.8
6/2/2016	1	B73	3	2	19	21.5	7	2	50	NA	7.5	4	NA	NA	13.02325581	1.875
6/2/2016	1	B73	4	2	19	21.5	7	1.7	72	NA	7.5	4	NA	NA	5.860465116	1.875
6/2/2016	1	B73	5	2	19	21	7	1.5	60	NA	7.5	4	NA	NA	10	1.875
6/2/2016	10	EC334	1	2	23	18	6	1.5	42	NA	9.2	5	NA	NA	16	1.84
6/2/2016	10	EC334	2	2	15	15	6	1.5	50	NA	8	5	NA	NA	16	1.6
6/2/2016	10	EC334	3	2	21	18.5	7	2	50	NA	8.5	5	NA	NA	15.13513514	1.7
6/2/2016	10	EC334	4	2	17	17	8	2	70	NA	8.5	5	NA	NA	9.411764706	1.7
6/2/2016	10	EC334	5	2	19	18.5	8	2	42	NA	8.8	5	NA	NA	20.75675676	1.76
6/2/2016	3	P148	1	2	27	20	8	1.3	48	NA	8.5	5	NA	NA	16.8	1.7
6/2/2016	3	P148	2	2	29	21	8	1.4	32	NA	9.2	5	NA	NA	22.0952381	1.84
6/2/2016	3	P148	3	2	30	22	9	1.4	45	NA	8.5	5	NA	NA	18.40909091	1.7
6/2/2016	3	P148	4	2	27	20	8	1.3	46	NA	8.8	5	NA	NA	17.6	1.76
6/2/2016	3	P148	5	2	20	18	8	1.8	48	NA	7.2	5	NA	NA	18.66666667	1.44
6/2/2016	8	DKFBHJ	1	2	31	33	18	2	40	NA	8.2	4	NA	NA	27.27272727	2.05
6/2/2016	8	DKFBHJ	2	2	25	26	9	1.5	48	NA	8.2	5	NA	NA	14.53846154	1.64
6/2/2016	8	DKFBHJ	3	2	25	26	12	1.8	50	NA	7.8	4	NA	NA	18.46153846	1.95
6/2/2016	8	DKFBHJ	4	2	18	20	9	1.3	44	NA	7.8	4	NA	NA	20.7	1.95
6/2/2016	8	DKFBHJ	5	2	22	25.5	11	1.8	50	NA	8	4	NA	NA	17.25490196	2
6/2/2016	11	EP2	1	2	23	28.5	9	1.8	38	NA	7.2	4	NA	NA	16.42105263	1.8
6/2/2016	11	EP2	2	2	21	29	12	1.6	30	NA	7.2	4	NA	NA	24.82758621	1.8
6/2/2016	11	EP2	3	2	17	29	12	1.7	38	NA	6.8	4	NA	NA	21.51724138	1.7
6/2/2016	11	EP2	4	2	22	30	13	2	34	NA	7.2	4	NA	NA	24.26666667	1.8
6/2/2016	11	EP2	5	2	15.5	28	10	1.7	36	NA	6.5	4	NA	NA	19.28571429	1.625
6/2/2016	24	ZEA 3425	1	1	25	29	10	1.2	30	NA	8.2	4	NA	NA	20.68965517	2.05
6/2/2016	24	ZEA 3425	2	1	33	33	10	1.5	40	NA	9.2	5	NA	NA	15.15151515	1.84
6/2/2016	24	ZEA 3425	3	1	24	30	8	1.5	34	NA	7.8	4	NA	NA	14.93333333	1.95
6/2/2016	24	ZEA 3425	4	1	27	29	8	1.4	36	NA	8.5	5	NA	NA	14.89655172	1.7
6/2/2016	24	ZEA 3425	5	1	35	31.5	11	1.6	26	NA	7.5	5	NA	NA	22.34920635	1.5
6/2/2016	5	S052	1	1	26	23.5	8	1.8	30	NA	9.5	6	NA	NA	20.42553191	1.583333333
6/2/2016	5	S052	2	1	26	20.5	6	1.4	44	NA	8.5	5	NA	NA	13.46341463	1.7
6/2/2016	5	S052	3	1	20.5	19	6	1.8	40	NA	8.5	5	NA	NA	15.78947368	1.7
6/2/2016	5	S052	4	1	25	25	6	1.5	46	NA	9.5	6	NA	NA	10.56	1.583333333
6/2/2016	5	S052	5	1	26.5	25	7	1.6	44	NA	8.5	5	NA	NA	12.88	1.7
6/2/2016	28	ZEA 392	1	1	23	22	8	1.4	40	NA	8.2	4	NA	NA	18.18181818	2.05
6/2/2016	28	ZEA 392	2	1	20	25	8	1.4	42	NA	8.2	4	NA	NA	15.36	2.05
6/2/2016	28	ZEA 392	3	1	27	26.5	9	1.8	30	NA	8.5	5	NA	NA	20.37735849	1.7
6/2/2016	28	ZEA 392	4	1	27	27	7	1.5	40	NA	8.5	4	NA	NA	12.96296296	2.125
6/2/2016	28	ZEA 392	5	1	26	27	9	2	48	NA	8.5	5	NA	NA	14	1.7
6/2/2016	1	B73	1	1	18	18	6	2	52	NA	7.8	4	NA	NA	12.66666667	1.95
6/2/2016	1	B73	2	1	19	22	6.5	2	46	NA	7.8	4	NA	NA	13	1.95
6/2/2016	1	B73	3	1	17	17	6	1.6	42	NA	7.2	4	NA	NA	16.94117647	1.8
6/2/2016	1	B73	4	1	21	22	7	2	46	NA	7.8	4	NA	NA	14	1.95
6/2/2016	1	B73	5	1	22	22	6	2	60	NA	7.5	4	NA	NA	8.181818182	1.875
6/2/2016	17	PHG50	1	1	14	14.5	5	1.2	40	NA	6.8	3	NA	NA	17.24137931	2.266666667
6/2/2016	17	PHG50	2	1	18	18.8	5	1.7	46	NA	8.2	4	NA	NA	11.70212766	2.05
6/2/2016	17	PHG50	3	1	14	17	6	1.8	46	NA	7.8	4	NA	NA	15.52941176	1.95
6/2/2016	17	PHG50	4	1	13	14	4	1.8	30	NA	8.5	4	NA	NA	17.14285714	2.125
6/2/2016	17	PHG50	5	1	18	17.5	6	1.8	42	NA	7.5	4	NA	NA	16.45714286	1.875
6/2/2016	18	PHG84	1	1	11	13	4	1.7	20	NA	6	4	NA	NA	21.53846154	1.5
6/2/2016	18	PHG84	2	1	16	16	6	1.8	32	NA	6.5	4	NA	NA	21.75	1.625
6/2/2016	18	PHG84	3	1	18	19	5	1.7	26	NA	6.8	4	NA	NA	16.84210526	1.7
6/2/2016	18	PHG84	4	1	18	17	5	1.4	36	NA	6.5	4	NA	NA	15.88235294	1.625
6/2/2016	18	PHG84	5	1	13.5	17.5	5	1.2	30	NA	6.2	4	NA	NA	17.14285714	1.55
6/2/2016	14	P089	1	1	18	19	7	2	38	NA	8.2	4	NA	NA	19.15789474	2.05
6/2/2016	14	P089	2	1	16	17.5	8	1.8	42	NA	7.8	4	NA	NA	21.94285714	1.95
6/2/2016	14	P089	3	1	22	20	7	2.2	34	NA	8.5	5	NA	NA	19.6	1.7
6/2/2016	14	P089	4	1	20	21	7	2	20	NA	8.8	5	NA	NA	23.33333333	1.76
6/2/2016	14	P089	5	1	23	23.5	7	2	20	NA	8.8	5	NA	NA	20.85106383	1.76
6/2/2016	8	DKFBHJ	1	1	29	32	10	1.8	18	NA	8.5	5	NA	NA	22.5	1.7
6/2/2016	8	DKFBHJ	2	1	22	24	8	1.8	26	NA	8.5	5	NA	NA	21.33333333	1.7
6/2/2016	8	DKFBHJ	3	1	24	23	8	1.8	26	NA	8.2	4	NA	NA	22.26086957	2.05
6/2/2016	8	DKFBHJ	4	1	25	26	7	1.8	20	NA	8.2	4	NA	NA	18.84615385	2.05
6/2/2016	8	DKFBHJ	5	1	27.5	31	11	2	18	NA	7.8	5	NA	NA	25.5483871	1.56
6/2/2016	21	ZEA 132	1	1	13.5	18.5	9.5	1.6	30	NA	8.2	5	NA	NA	30.81081081	1.64
6/2/2016	21	ZEA 132	2	1	12.5	18	8.5	1.6	35	NA	8.2	5	NA	NA	25.97222222	1.64
6/2/2016	21	ZEA 132	3	1	12.5	18.5	10	1.5	30	NA	8.2	5	NA	NA	32.43243243	1.64
6/2/2016	21	ZEA 132	4	1	14	18	8	1.6	30	NA	8.2	5	NA	NA	26.66666667	1.64
6/2/2016	21	ZEA 132	5	1	14.5	18.5	9.5	1.6	40	NA	8.2	5	NA	NA	25.67567568	1.64
6/2/2016	6	B106	1	1	25	24.5	16	2	25	NA	6.8	5	NA	NA	42.44897959	1.36
6/2/2016	6	B106	2	1	24.5	23	23	2	25	NA	7.5	5	NA	NA	65	1.5
6/2/2016	6	B106	3	1	23.5	14.5	14.5	1.5	40	NA	8.2	5	NA	NA	50	1.64
6/2/2016	6	B106	4	1	24	21.5	21.5	2	25	NA	7.5	5	NA	NA	65	1.5
6/2/2016	6	B106	5	1	31	21.5	21.5	1.9	30	NA	8.2	5	NA	NA	60	1.64
6/2/2016	4	PHT77	1	2	23	23.5	13.5	2.5	20	NA	7.5	5	NA	NA	40.21276596	1.5
6/2/2016	4	PHT77	2	2	32.5	31	14	1.5	28	NA	7.2	4	NA	NA	28	1.8
6/2/2016	4	PHT77	3	2	29	27	14.5	2	38	NA	7.2	4	NA	NA	27.92592593	1.8
6/2/2016	4	PHT77	4	2	28	23.5	13	1.5	32	NA	7.2	4	NA	NA	32.08510638	1.8
6/2/2016	4	PHT77	5	2	27.5	27.5	18	1.6	40	NA	7.2	4	NA	NA	32.72727273	1.8
6/2/2016	28	ZEA 392	1	2	31	24.5	16	2	20	NA	8.2	5	NA	NA	45.71428571	1.64
6/2/2016	28	ZEA 392	2	2	23.5	27.5	17	2	25	NA	8.2	5	NA	NA	40.18181818	1.64
6/2/2016	28	ZEA 392	3	2	26	26	17	1.6	30	NA	8.2	4	NA	NA	39.23076923	2.05
6/2/2016	28	ZEA 392	4	2	25	24	16	1.5	30	NA	8.2	4	NA	NA	40	2.05
6/2/2016	28	ZEA 392	5	2	25.5	27.5	17	1.5	36	NA	7.8	4	NA	NA	33.38181818	1.95
6/2/2016	6	B106	1	2	19	20.5	13.5	1.3	30	NA	7.5	5	NA	NA	39.51219512	1.5
6/2/2016	6	B106	2	2	19	21.5	14.5	1.5	30	NA	7.5	5	NA	NA	40.46511628	1.5
6/2/2016	6	B106	3	2	25	20.5	11.5	1.8	30	NA	8.2	5	NA	NA	33.65853659	1.64
6/2/2016	6	B106	4	2	22.5	20.5	11.5	1.7	21	NA	7.8	5	NA	NA	38.70731707	1.56
6/2/2016	6	B106	5	2	22	20	12	1.6	38	NA	7.8	5	NA	NA	31.2	1.56
6/2/2016	24	ZEA 3425	1	2	23.5	29	15.5	1.2	25	NA	8.2	4	NA	NA	34.74137931	2.05
6/2/2016	24	ZEA 3425	2	2	25	32	17	1.4	22	NA	8.2	4	NA	NA	36.125	2.05
6/2/2016	24	ZEA 3425	3	2	38.5	36.5	19	1.5	25	NA	8.5	5	NA	NA	33.83561644	1.7
6/2/2016	24	ZEA 3425	4	2	35.5	31	19	1.2	22	NA	7.8	4	NA	NA	41.67741935	1.95
6/2/2016	24	ZEA 3425	5	2	36	40	23	1.6	25	NA	8.2	5	NA	NA	37.375	1.64
6/2/2016	2	N22	1	2	14	17	10	1.2	25	NA	6.5	4	NA	NA	38.23529412	1.625
6/2/2016	2	N22	2	2	18	18	9.5	1.5	35	NA	6.8	4	NA	NA	29.02777778	1.7
6/2/2016	2	N22	3	2	11.5	16	9.5	1.3	30	NA	6.2	5	NA	NA	35.625	1.24
6/2/2016	2	N22	4	2	24	22	12.5	1.6	25	NA	6.8	4	NA	NA	36.93181818	1.7
6/2/2016	2	N22	5	2	13	15	9.5	1.5	20	NA	6.2	4	NA	NA	44.33333333	1.55
6/2/2016	27	ZEA 391	1	2	14	16.5	9	1	30	NA	8.2	5	NA	NA	32.72727273	1.64
6/2/2016	27	ZEA 391	2	2	11	14	8.5	0.8	40	NA	7.2	4	NA	NA	30.35714286	1.8
6/2/2016	27	ZEA 391	3	2	14	16.5	9	1.2	42	NA	7.5	5	NA	NA	26.18181818	1.5
6/2/2016	27	ZEA 391	4	2	15	21.5	10.5	1.2	35	NA	7.8	5	NA	NA	26.86046512	1.56
6/2/2016	27	ZEA 391	5	2	15	21.5	11	1.1	30	NA	8.2	5	NA	NA	30.69767442	1.64
6/2/2016	7	DK4676A	1	2	20	21	11	1.5	28	NA	8.2	5	NA	NA	32.47619048	1.64
6/2/2016	7	DK4676A	2	2	24	28	15	1.8	30	NA	7.8	5	NA	NA	32.14285714	1.56
6/2/2016	7	DK4676A	3	2	21	20	11	1.8	35	NA	7.2	4	NA	NA	30.25	1.8
6/2/2016	7	DK4676A	4	2	16	19.5	9.5	1.8	40	NA	7.2	4	NA	NA	24.35897436	1.8
6/2/2016	7	DK4676A	5	2	20	25	18	2	20	NA	7.5	5	NA	NA	50.4	1.5
6/2/2016	25	ZEA 3660	1	2	23	28.5	17	2	30	NA	6.8	4	NA	NA	35.78947368	1.7
6/2/2016	25	ZEA 3660	2	2	23.5	25.5	15	2	30	NA	6.8	4	NA	NA	35.29411765	1.7
6/2/2016	25	ZEA 3660	3	2	24	28	15	2	35	NA	6.8	4	NA	NA	29.46428571	1.7
6/2/2016	25	ZEA 3660	4	2	22	24.5	11	1.8	35	NA	6.8	4	NA	NA	24.69387755	1.7
6/2/2016	25	ZEA 3660	5	2	24	25.5	12	1.8	38	NA	6.8	4	NA	NA	24.47058824	1.7
6/2/2016	22	ZEA 324	1	2	8.5	7.5	5	1.2	25	NA	6.5	4	NA	NA	43.33333333	1.625
6/2/2016	22	ZEA 324	2	2	5	4	2.5	0.8	25	NA	5.2	3	NA	NA	40.625	1.733333333
6/2/2016	22	ZEA 324	3	2	7	7	4.5	1.1	55	NA	6.2	4	NA	NA	22.5	1.55
6/2/2016	22	ZEA 324	4	2	7	4	3	1.1	50	NA	5.8	3	NA	NA	30	1.933333333
6/2/2016	22	ZEA 324	5	2	5	7	4	1.2	35	NA	5.8	3	NA	NA	31.42857143	1.933333333
6/2/2016	26	ZEA 3682	1	2	31.5	24	15.5	1.5	42	NA	8.2	4	NA	NA	31	2.05
6/2/2016	26	ZEA 3682	2	2	23.5	20	14	1.5	45	NA	8.2	5	NA	NA	31.5	1.64
6/2/2016	26	ZEA 3682	3	2	24	26.5	16	1.4	38	NA	8.2	4	NA	NA	31.39622642	2.05
6/2/2016	26	ZEA 3682	4	2	25	24	15.5	1.5	45	NA	7.5	4	NA	NA	29.0625	1.875
6/2/2016	26	ZEA 3682	5	2	24	22	16	1.4	45	NA	7.5	4	NA	NA	32.72727273	1.875
6/2/2016	19	W117	1	1	16.5	21	12	1.5	35	NA	7.8	5	NA	NA	31.42857143	1.56
6/2/2016	19	W117	2	1	18	19	9.5	1.4	30	NA	7.5	4	NA	NA	30	1.875
6/2/2016	19	W117	3	1	18	17	10	1.3	30	NA	7.8	4	NA	NA	35.29411765	1.95
6/2/2016	19	W117	4	1	16	12	5.5	1.1	40	NA	7.2	4	NA	NA	22.91666667	1.8
6/2/2016	19	W117	5	1	11.5	11.5	6	0.9	38	NA	6.8	4	NA	NA	27.13043478	1.7
6/2/2016	3	P148	1	1	22	22.5	NA	1.2	30	NA	8.2	5	NA	NA	NA	1.64
6/2/2016	3	P148	2	1	22.5	17	13.5	1.1	30	NA	8.2	5	NA	NA	47.64705882	1.64
6/2/2016	3	P148	3	1	30	21.5	11.5	1.2	30	NA	8.2	5	NA	NA	32.09302326	1.64
6/2/2016	3	P148	4	1	23	22	11.5	1.1	20	NA	8.2	5	NA	NA	36.59090909	1.64
6/2/2016	3	P148	5	1	24	20	10	1.2	25	NA	8.2	5	NA	NA	32.5	1.64
6/2/2016	9	EC136	1	1	19.5	16	8.5	1	35	NA	7.2	4	NA	NA	29.21875	1.8
6/2/2016	9	EC136	2	1	18	17.5	8.5	1.3	21	NA	7.2	5	NA	NA	33.51428571	1.44
6/2/2016	9	EC136	3	1	24	25	13	2	30	NA	7.8	5	NA	NA	31.2	1.56
6/2/2016	9	EC136	4	1	20.5	24	11.5	1.6	30	NA	7.5	5	NA	NA	28.75	1.5
6/2/2016	9	EC136	5	1	27	24.5	9	1.7	45	NA	7.8	5	NA	NA	16.53061224	1.56
6/2/2016	20	W33	1	1	14	16.5	11.5	1	25	NA	7.5	4	NA	NA	45.3030303	1.875
6/2/2016	20	W33	2	1	18	24	13.5	1.4	40	NA	8.2	5	NA	NA	28.125	1.64
6/2/2016	20	W33	3	1	15	19	11	1.3	25	NA	7.5	5	NA	NA	37.63157895	1.5
6/2/2016	20	W33	4	1	15.5	18.5	9	1.5	35	NA	7.2	4	NA	NA	26.75675676	1.8
6/2/2016	20	W33	5	1	25.5	25	14	1.5	32	NA	7.8	5	NA	NA	32.48	1.56
6/2/2016	22	ZEA 324	1	1	7	8.5	4.5	1.2	30	NA	6.2	4	NA	NA	31.76470588	1.55
6/2/2016	22	ZEA 324	2	1	6.5	7	4	1.2	30	NA	6.2	4	NA	NA	34.28571429	1.55
6/2/2016	22	ZEA 324	3	1	6	9.5	5	1.6	32	NA	6.2	4	NA	NA	30.52631579	1.55
6/2/2016	22	ZEA 324	4	1	6.5	6.5	3.5	1	45	NA	6.2	4	NA	NA	24.23076923	1.55
6/2/2016	22	ZEA 324	5	1	11.5	11.5	7	1.5	35	NA	7.2	5	NA	NA	33.47826087	1.44
6/2/2016	13	P074	1	1	21.5	21.5	11	1.5	45	NA	8.5	5	NA	NA	23.02325581	1.7
6/2/2016	13	P074	2	1	19.5	22.5	16	1.5	45	NA	8.5	5	NA	NA	32	1.7
6/2/2016	13	P074	3	1	18	16	9	1.4	40	NA	7.5	4	NA	NA	28.125	1.875
6/2/2016	13	P074	4	1	23	18	8.5	1.5	45	NA	8.8	5	NA	NA	21.25	1.76
6/2/2016	13	P074	5	1	27	19	10	1.5	45	NA	8.8	5	NA	NA	23.68421053	1.76
6/2/2016	11	EP2	1	1	24	24	11	1.8	38	NA	6.5	4	NA	NA	23.83333333	1.625
6/2/2016	11	EP2	2	1	21	24	12	1.6	40	NA	6.8	4	NA	NA	25	1.7
6/2/2016	11	EP2	3	1	21	27	13.5	2.3	30	NA	7.2	4	NA	NA	30	1.8
6/2/2016	11	EP2	4	1	16	13	5.5	1.4	60	NA	6.5	3	NA	NA	12.69230769	2.166666667
6/2/2016	11	EP2	5	1	22	29	14	1.8	30	NA	7.2	4	NA	NA	28.96551724	1.8
6/2/2016	10	EC334	1	1	18.5	16.5	7	1.8	35	NA	9.2	5	NA	NA	23.33333333	1.84
6/2/2016	10	EC334	2	1	21	16	7	1.8	40	NA	9.2	5	NA	NA	21.875	1.84
6/2/2016	10	EC334	3	1	18.5	17.5	8	1.7	45	NA	8.5	5	NA	NA	20.57142857	1.7
6/2/2016	10	EC334	4	1	22	17	9	2	40	NA	7.2	5	NA	NA	26.47058824	1.44
6/2/2016	10	EC334	5	1	19	15	7.5	1.6	40	NA	9.2	5	NA	NA	25	1.84
6/2/2016	2	N22	1	1	16	18.5	10	1.8	40	NA	7.2	4	NA	NA	27.02702703	1.8
6/2/2016	2	N22	2	1	14	17	9	1.6	38	NA	6.8	4	NA	NA	27.52941176	1.7
6/2/2016	2	N22	3	1	18	19	9	2	30	NA	6.8	4	NA	NA	28.42105263	1.7
6/2/2016	2	N22	4	1	22	17.5	7	1.8	32	NA	7.2	4	NA	NA	23.2	1.8
6/2/2016	2	N22	5	1	19	16.5	9.5	2	28	NA	6.5	4	NA	NA	35.6969697	1.625
6/2/2016	26	ZEA 3682	1	1	26	20	14.5	1.4	30	NA	8.2	4	NA	NA	43.5	2.05
6/2/2016	26	ZEA 3682	2	1	28	26.5	18	2	32	NA	7.5	4	NA	NA	39.39622642	1.875
6/2/2016	26	ZEA 3682	3	1	26	21.5	16.8	1.6	35	NA	8.2	4	NA	NA	42.97674419	2.05
6/2/2016	26	ZEA 3682	4	1	32	27.5	18	2	30	NA	8.2	4	NA	NA	39.27272727	2.05
6/2/2016	26	ZEA 3682	5	1	26	22	15	1.5	32	NA	7.5	4	NA	NA	39.54545455	1.875
6/2/2016	12	F922	1	2	22	24	13	2.9	29	NA	7.5	5	NA	NA	33.04166667	1.5
6/2/2016	12	F922	2	2	30.5	25	11	3.1	28	NA	7.5	5	NA	NA	27.28	1.5
6/2/2016	12	F922	3	2	31.5	23.5	12	3.2	22	NA	8.2	5	NA	NA	34.72340426	1.64
6/2/2016	12	F922	4	2	21	19.5	10	2.5	21	NA	7.2	5	NA	NA	35.38461538	1.44
6/2/2016	12	F922	5	2	27	21.5	12	2.9	22	NA	7.5	5	NA	NA	37.95348837	1.5
6/2/2016	18	PHG84	1	2	15	12	7	1.4	20	NA	6.2	4	NA	NA	40.83333333	1.55
6/2/2016	18	PHG84	2	2	19	17	8	2.3	20	NA	6.5	4	NA	NA	32.94117647	1.625
6/2/2016	18	PHG84	3	2	17	16	8	2.3	33	NA	6.5	4	NA	NA	28.5	1.625
6/2/2016	18	PHG84	4	2	16.5	17	10	1.9	33	NA	6.2	4	NA	NA	33.52941176	1.55
6/2/2016	18	PHG84	5	2	16.5	15	10	1.8	33	NA	6.2	4	NA	NA	38	1.55
6/2/2016	13	P074	1	2	17	18.5	7	1.7	41	NA	8.2	5	NA	NA	18.54054054	1.64
6/2/2016	13	P074	2	2	20	18.5	7	1.7	51	NA	9	5	NA	NA	14.75675676	1.8
6/2/2016	13	P074	3	2	24	23	9	2	30	NA	8.2	5	NA	NA	23.47826087	1.64
6/2/2016	13	P074	4	2	20	19	8	2	30	NA	8.2	5	NA	NA	25.26315789	1.64
6/2/2016	13	P074	5	2	20	22	8	2	31	NA	8.2	5	NA	NA	21.45454545	1.64
6/2/2016	14	P089	1	2	18	24	10	2.3	30	NA	7.5	5	NA	NA	25	1.5
6/2/2016	14	P089	2	2	22	24	9.5	2.3	38	NA	8.2	5	NA	NA	20.58333333	1.64
6/2/2016	14	P089	3	2	18	21.5	8.5	2.3	38	NA	8	5	NA	NA	20.55813953	1.6
6/2/2016	14	P089	4	2	18	19.5	8.5	2.3	26	NA	7.8	5	NA	NA	27.8974359	1.56
6/2/2016	14	P089	5	2	15	20	10	2.3	26	NA	7.8	5	NA	NA	32	1.56
6/2/2016	15	P135	1	2	21	22	9	1.8	30	NA	7	4	NA	NA	24.54545455	1.75
6/2/2016	15	P135	2	2	19.5	20	7	1.8	25	NA	7	4	NA	NA	22.75	1.75
6/2/2016	15	P135	3	2	24.5	20	11	1.5	30	NA	7.2	4	NA	NA	33	1.8
6/2/2016	15	P135	4	2	23	22	12	1.5	38	NA	6.5	4	NA	NA	28.36363636	1.625
6/2/2016	15	P135	5	2	19	16.5	8.5	1.5	30	NA	7	4	NA	NA	30.90909091	1.75
6/2/2016	23	ZEA 332	1	2	31	34	13	2.9	20	NA	8.5	5	NA	NA	26.76470588	1.7
6/2/2016	23	ZEA 332	2	2	20.5	23	10	2.5	22	NA	7.5	5	NA	NA	29.56521739	1.5
6/2/2016	23	ZEA 332	3	2	25	28	12	3.5	16	NA	8.2	5	NA	NA	31.71428571	1.64
6/2/2016	23	ZEA 332	4	2	21	25	6	1.5	38	NA	7	4	NA	NA	12.48	1.75
6/2/2016	23	ZEA 332	5	2	20.5	28	9	2.2	20	NA	7.2	4	NA	NA	22.5	1.8
6/2/2016	5	S052	1	2	18	19	6	1.8	26	NA	7.5	5	NA	NA	20.21052632	1.5
6/2/2016	5	S052	2	2	12.5	12.5	5	1.2	46	NA	6.5	4	NA	NA	17.6	1.625
6/2/2016	5	S052	3	2	19	20.5	6	1.6	32	NA	8.2	5	NA	NA	16.97560976	1.64
6/2/2016	5	S052	4	2	19	17.5	6	1.5	40	NA	8.5	5	NA	NA	17.14285714	1.7
6/2/2016	5	S052	5	2	21.5	20	6.5	1.6	40	NA	9	5	NA	NA	16.25	1.8
6/2/2016	20	W33	1	2	19	23	6.5	1.7	28	NA	8	5	NA	NA	17.52173913	1.6
6/2/2016	20	W33	2	2	16.5	23.5	8.5	1.7	34	NA	7.5	5	NA	NA	20.25531915	1.5
6/2/2016	20	W33	3	2	17.5	19	5.5	1.7	42	NA	8	5	NA	NA	13.89473684	1.6
6/2/2016	20	W33	4	2	18	18.5	6	1.9	38	NA	8.5	5	NA	NA	16.86486486	1.7
6/2/2016	20	W33	5	2	19	20	6.5	1.8	43	NA	8.2	5	NA	NA	15.275	1.64
6/2/2016	17	PHG50	1	2	17.5	17	7	2.1	40	NA	7.5	5	NA	NA	20.58823529	1.5
6/2/2016	17	PHG50	2	2	15	16.5	5	1	48	NA	7.2	4	NA	NA	12.72727273	1.8
6/2/2016	17	PHG50	3	2	18	14	5	3.5	26	NA	7.2	5	NA	NA	22.85714286	1.44
6/2/2016	17	PHG50	4	2	17	15	5	2	32	NA	8.5	4	NA	NA	19.33333333	2.125
6/2/2016	17	PHG50	5	2	15	12	5	2.1	28	NA	7.5	4	NA	NA	25.83333333	1.875
6/2/2016	9	EC136	1	2	22.5	25	9	2.4	28	NA	7.8	5	NA	NA	22.32	1.56
6/2/2016	9	EC136	2	2	21	19.5	7	1.5	50	NA	7.8	4	NA	NA	14.35897436	1.95
6/2/2016	9	EC136	3	2	36	24.5	9	2.5	40	NA	8.2	5	NA	NA	18.36734694	1.64
6/2/2016	9	EC136	4	2	27	27	9	2.7	30	NA	8	5	NA	NA	20	1.6
6/2/2016	9	EC136	5	2	26	24	8	1.8	28	NA	8.2	5	NA	NA	20.66666667	1.64
6/2/2016	4	PHT77	1	1	24	24	11	1.8	35	NA	7.5	4	NA	NA	25.20833333	1.875
6/2/2016	4	PHT77	2	1	24	25	11	2	22	NA	7.2	5	NA	NA	29.92	1.44
6/2/2016	4	PHT77	3	1	29.5	27	13.5	2.1	20	NA	7.5	5	NA	NA	35	1.5
6/2/2016	4	PHT77	4	1	25.5	28	19	1.8	22	NA	7.5	4	NA	NA	46.14285714	1.875
6/2/2016	4	PHT77	5	1	26.5	26.5	18	1.6	28	NA	7.5	4	NA	NA	42.11320755	1.875
6/2/2016	30	ZEA 851	1	1	16.5	22.5	12	1.4	30	NA	7.2	4	NA	NA	32	1.8
6/2/2016	30	ZEA 851	2	1	20.5	25.5	16	1.4	25	NA	8	4	NA	NA	40.78431373	2
6/2/2016	30	ZEA 851	3	1	19	25	15	1.7	25	NA	7.8	5	NA	NA	39	1.56
6/2/2016	30	ZEA 851	4	1	19.5	25	15	1.8	20	NA	7.2	4	NA	NA	42	1.8
6/2/2016	30	ZEA 851	5	1	23	23.5	12	1.9	20	NA	8	5	NA	NA	35.74468085	1.6
6/2/2016	16	PB116	1	1	24	17	9	1.5	32	NA	7.2	4	NA	NA	30.70588235	1.8
6/2/2016	16	PB116	2	1	20.5	18.5	9	1.5	50	NA	7.5	4	NA	NA	19.45945946	1.875
6/2/2016	16	PB116	3	1	17	14	6	1.5	90	NA	7	4	NA	NA	0	1.75
6/2/2016	16	PB116	4	1	24	19	11	1.7	36	NA	7.5	4	NA	NA	31.26315789	1.875
6/2/2016	16	PB116	5	1	21	15	8	1.6	54	NA	7	4	NA	NA	19.2	1.75
6/2/2016	7	DK4676A	1	1	10	19	10	2	NA	NA	7	4	NA	NA	NA	1.75
6/2/2016	7	DK4676A	2	1	18	22	10	2.2	38	NA	7.2	4	NA	NA	23.63636364	1.8
6/2/2016	7	DK4676A	3	1	23	22	14	1.8	30	NA	7.2	4	NA	NA	38.18181818	1.8
6/2/2016	7	DK4676A	4	1	20.5	24	14	1.8	26	NA	8	5	NA	NA	37.33333333	1.6
6/2/2016	7	DK4676A	5	1	19	23	15	1	22	NA	7.2	4	NA	NA	44.34782609	1.8
6/2/2016	23	ZEA 332	1	1	25.5	23.5	14	1.8	34	NA	7	4	NA	NA	33.36170213	1.75
6/2/2016	23	ZEA 332	2	1	30	32	17	1.5	32	NA	7.8	4	NA	NA	30.8125	1.95
6/2/2016	23	ZEA 332	3	1	21	25.5	12	1.2	40	NA	8	4	NA	NA	23.52941176	2
6/2/2016	23	ZEA 332	4	1	28	28.5	13	2.2	22	NA	8.5	5	NA	NA	31.01754386	1.7
6/2/2016	23	ZEA 332	5	1	29.5	23	10	1.5	25	NA	7	4	NA	NA	28.26086957	1.75
6/2/2016	12	F922	1	1	24.5	23	15	2.7	20	NA	7.2	5	NA	NA	45.65217391	1.44
6/2/2016	12	F922	2	1	30	20	10	2.5	40	NA	7.8	5	NA	NA	25	1.56
6/2/2016	12	F922	3	1	29.5	25	14	2.8	22	NA	7.8	4	NA	NA	38.08	1.95
6/2/2016	12	F922	4	1	27.5	25	14	2.8	20	NA	7.8	5	NA	NA	39.2	1.56
6/2/2016	12	F922	5	1	30.5	26	14	2.2	22	NA	7.8	5	NA	NA	36.61538462	1.56
6/2/2016	29	ZEA 399	1	1	18	24	14	2.4	28	NA	7.8	5	NA	NA	36.16666667	1.56
6/2/2016	29	ZEA 399	2	1	17.5	21	11	2	29	NA	8	5	NA	NA	31.95238095	1.6
6/2/2016	29	ZEA 399	3	1	25	22	11	2.2	20	NA	9	6	NA	NA	35	1.5
6/2/2016	29	ZEA 399	4	1	22	24	13	1.9	20	NA	8.2	5	NA	NA	37.91666667	1.64
6/2/2016	29	ZEA 399	5	1	16.5	21	11	2	20	NA	7.5	5	NA	NA	36.66666667	1.5
6/2/2016	15	P135	1	1	31	26	17	2.5	15	NA	7.2	5	NA	NA	49.03846154	1.44
6/2/2016	15	P135	2	1	26	24	17	1.8	18	NA	7.5	5	NA	NA	51	1.5
6/2/2016	15	P135	3	1	25	22	14	1.4	30	NA	7.2	4	NA	NA	38.18181818	1.8
6/2/2016	15	P135	4	1	20	19	12	1.6	20	NA	7.2	5	NA	NA	44.21052632	1.44
6/2/2016	15	P135	5	1	29	24	16	1.4	24	NA	7.2	4	NA	NA	44	1.8
6/2/2016	25	ZEA 3660	1	1	27	25.5	11	2.5	28	NA	7	4	NA	NA	26.74509804	1.75
6/2/2016	25	ZEA 3660	2	1	25.5	20	11	1.4	30	NA	6.5	3	NA	NA	33	2.166666667
6/2/2016	25	ZEA 3660	3	1	17	18	10	1.5	36	NA	7	4	NA	NA	30	1.75
6/2/2016	25	ZEA 3660	4	1	26	18	11	1.5	28	NA	6.8	3	NA	NA	37.88888889	2.266666667
6/2/2016	25	ZEA 3660	5	1	20.5	16	9	1.8	33	NA	6	3	NA	NA	32.0625	2
6/2/2016	27	ZEA 391	1	1	16	23	13	1.2	22	NA	8.2	5	NA	NA	38.43478261	1.64
6/2/2016	27	ZEA 391	2	1	20	23	13	1.3	22	NA	8.2	5	NA	NA	38.43478261	1.64
6/2/2016	27	ZEA 391	3	1	18.5	22	13	1.5	25	NA	7.2	4	NA	NA	38.40909091	1.8
6/2/2016	27	ZEA 391	4	1	22	26	15	1.5	25	NA	8	5	NA	NA	37.5	1.6
6/2/2016	27	ZEA 391	5	1	18	25.5	14	1.5	19	NA	8	5	NA	NA	38.98039216	1.6
6/6/2016	30	ZEA 851	1	2	22	NA	NA	NA	NA	NA	9.5	7	NA	NA	NA	1.357142857
6/6/2016	30	ZEA 851	2	2	26	NA	NA	NA	NA	NA	8.8	6	NA	NA	NA	1.466666667
6/6/2016	30	ZEA 851	3	2	27	NA	NA	NA	NA	NA	8.2	5	NA	NA	NA	1.64
6/6/2016	30	ZEA 851	4	2	23	NA	NA	NA	NA	NA	8.5	5	NA	NA	NA	1.7
6/6/2016	30	ZEA 851	5	2	28	NA	NA	NA	NA	NA	8.5	5	NA	NA	NA	1.7
6/6/2016	16	PB116	1	2	16	NA	NA	NA	NA	NA	7.8	5	NA	NA	NA	1.56
6/6/2016	16	PB116	2	2	25	NA	NA	NA	NA	NA	8.5	4	NA	NA	NA	2.125
6/6/2016	16	PB116	3	2	25	NA	NA	NA	NA	NA	7.8	5	NA	NA	NA	1.56
6/6/2016	16	PB116	4	2	30	NA	NA	NA	NA	NA	7.8	4	NA	NA	NA	1.95
6/6/2016	16	PB116	5	2	24	NA	NA	NA	NA	NA	7.8	5	NA	NA	NA	1.56
6/6/2016	21	ZEA 132	1	2	15	NA	NA	NA	NA	NA	9.8	5	NA	NA	NA	1.96
6/6/2016	21	ZEA 132	2	2	16.5	NA	NA	NA	NA	NA	9.2	4	NA	NA	NA	2.3
6/6/2016	21	ZEA 132	3	2	17	NA	NA	NA	NA	NA	8.5	5	NA	NA	NA	1.7
6/6/2016	21	ZEA 132	4	2	17	NA	NA	NA	NA	NA	9.5	5	NA	NA	NA	1.9
6/6/2016	21	ZEA 132	5	2	18	NA	NA	NA	NA	NA	8.5	5	NA	NA	NA	1.7
6/6/2016	29	ZEA 399	1	2	35.5	NA	NA	NA	NA	NA	9.8	6	NA	NA	NA	1.633333333
6/6/2016	29	ZEA 399	2	2	36.5	NA	NA	NA	NA	NA	10.2	6	NA	NA	NA	1.7
6/6/2016	29	ZEA 399	3	2	32	NA	NA	NA	NA	NA	11.2	6	NA	NA	NA	1.866666667
6/6/2016	29	ZEA 399	4	2	32	NA	NA	NA	NA	NA	9.2	6	NA	NA	NA	1.533333333
6/6/2016	29	ZEA 399	5	2	33	NA	NA	NA	NA	NA	10.2	6	NA	NA	NA	1.7
6/6/2016	19	W117	1	2	21	NA	NA	NA	NA	NA	7.8	5	NA	NA	NA	1.56
6/6/2016	19	W117	2	2	23	NA	NA	NA	NA	NA	7.8	5	NA	NA	NA	1.56
6/6/2016	19	W117	3	2	22	NA	NA	NA	NA	NA	8.2	6	NA	NA	NA	1.366666667
6/6/2016	19	W117	4	2	28	NA	NA	NA	NA	NA	9.8	7	NA	NA	NA	1.4
6/6/2016	19	W117	5	2	33	NA	NA	NA	NA	NA	9.8	7	NA	NA	NA	1.4
6/6/2016	1	B73	1	2	27	NA	NA	NA	NA	NA	8.2	5	NA	NA	NA	1.64
6/6/2016	1	B73	2	2	24	NA	NA	NA	NA	NA	8.5	5	NA	NA	NA	1.7
6/6/2016	1	B73	3	2	24	NA	NA	NA	NA	NA	8.5	5	NA	NA	NA	1.7
6/6/2016	1	B73	4	2	24	NA	NA	NA	NA	NA	8.2	5	NA	NA	NA	1.64
6/6/2016	1	B73	5	2	23	NA	NA	NA	NA	NA	8.2	5	NA	NA	NA	1.64
6/6/2016	10	EC334	1	2	21	NA	NA	NA	NA	NA	8.8	5	NA	NA	NA	1.76
6/6/2016	10	EC334	2	2	17	NA	NA	NA	NA	NA	9.2	5	NA	NA	NA	1.84
6/6/2016	10	EC334	3	2	22	NA	NA	NA	NA	NA	9.5	6	NA	NA	NA	1.583333333
6/6/2016	10	EC334	4	2	19	NA	NA	NA	NA	NA	9.5	6	NA	NA	NA	1.583333333
6/6/2016	10	EC334	5	2	21	NA	NA	NA	NA	NA	9.8	6	NA	NA	NA	1.633333333
6/6/2016	3	P148	1	2	30.5	NA	NA	NA	NA	NA	9.5	6	NA	NA	NA	1.583333333
6/6/2016	3	P148	2	2	30	NA	NA	NA	NA	NA	10.2	6	NA	NA	NA	1.7
6/6/2016	3	P148	3	2	28	NA	NA	NA	NA	NA	9.5	6	NA	NA	NA	1.583333333
6/6/2016	3	P148	4	2	26	NA	NA	NA	NA	NA	9.5	6	NA	NA	NA	1.583333333
6/6/2016	3	P148	5	2	29	NA	NA	NA	NA	NA	8.8	6	NA	NA	NA	1.466666667
6/6/2016	8	DKFBHJ	1	2	36	NA	NA	NA	NA	NA	8.8	5	NA	NA	NA	1.76
6/6/2016	8	DKFBHJ	2	2	34	NA	NA	NA	NA	NA	9.2	5	NA	NA	NA	1.84
6/6/2016	8	DKFBHJ	3	2	28	NA	NA	NA	NA	NA	8.5	5	NA	NA	NA	1.7
6/6/2016	8	DKFBHJ	4	2	31	NA	NA	NA	NA	NA	8.2	5	NA	NA	NA	1.64
6/6/2016	8	DKFBHJ	5	2	27	NA	NA	NA	NA	NA	8.8	5	NA	NA	NA	1.76
6/6/2016	11	EP2	1	2	24	NA	NA	NA	NA	NA	7.8	5	NA	NA	NA	1.56
6/6/2016	11	EP2	2	2	20	NA	NA	NA	NA	NA	7.8	5	NA	NA	NA	1.56
6/6/2016	11	EP2	3	2	23	NA	NA	NA	NA	NA	7.5	4	NA	NA	NA	1.875
6/6/2016	11	EP2	4	2	26.5	NA	NA	NA	NA	NA	7.8	4	NA	NA	NA	1.95
6/6/2016	11	EP2	5	2	23.5	NA	NA	NA	NA	NA	7.2	4	NA	NA	NA	1.8
6/6/2016	24	ZEA 3425	1	1	39	NA	NA	NA	NA	NA	8.8	5	NA	NA	NA	1.76
6/6/2016	24	ZEA 3425	2	1	40	NA	NA	NA	NA	NA	10.2	6	NA	NA	NA	1.7
6/6/2016	24	ZEA 3425	3	1	36	NA	NA	NA	NA	NA	8.5	5	NA	NA	NA	1.7
6/6/2016	24	ZEA 3425	4	1	34	NA	NA	NA	NA	NA	9.2	5	NA	NA	NA	1.84
6/6/2016	24	ZEA 3425	5	1	36	NA	NA	NA	NA	NA	9.5	5	NA	NA	NA	1.9
6/6/2016	5	S052	1	1	31	NA	NA	NA	NA	NA	8.8	5	NA	NA	NA	1.76
6/6/2016	5	S052	2	1	32	NA	NA	NA	NA	NA	8.5	6	NA	NA	NA	1.416666667
6/6/2016	5	S052	3	1	28.5	NA	NA	NA	NA	NA	8.5	6	NA	NA	NA	1.416666667
6/6/2016	5	S052	4	1	32	NA	NA	NA	NA	NA	9.5	6	NA	NA	NA	1.583333333
6/6/2016	5	S052	5	1	31	NA	NA	NA	NA	NA	10.2	6	NA	NA	NA	1.7
6/6/2016	28	ZEA 392	1	1	34	NA	NA	NA	NA	NA	9	5	NA	NA	NA	1.8
6/6/2016	28	ZEA 392	2	1	32	NA	NA	NA	NA	NA	9	5	NA	NA	NA	1.8
6/6/2016	28	ZEA 392	3	1	32	NA	NA	NA	NA	NA	9.5	6	NA	NA	NA	1.583333333
6/6/2016	28	ZEA 392	4	1	36	NA	NA	NA	NA	NA	9.5	5	NA	NA	NA	1.9
6/6/2016	28	ZEA 392	5	1	36	NA	NA	NA	NA	NA	9.5	5	NA	NA	NA	1.9
6/6/2016	1	B73	1	1	23	NA	NA	NA	NA	NA	8.8	5	NA	NA	NA	1.76
6/6/2016	1	B73	2	1	22	NA	NA	NA	NA	NA	8.8	5	NA	NA	NA	1.76
6/6/2016	1	B73	3	1	23	NA	NA	NA	NA	NA	8.2	6	NA	NA	NA	1.366666667
6/6/2016	1	B73	4	1	31	NA	NA	NA	NA	NA	8.5	5	NA	NA	NA	1.7
6/6/2016	1	B73	5	1	27	NA	NA	NA	NA	NA	8.5	5	NA	NA	NA	1.7
6/6/2016	17	PHG50	1	1	19	NA	NA	NA	NA	NA	8.5	5	NA	NA	NA	1.7
6/6/2016	17	PHG50	2	1	27	NA	NA	NA	NA	NA	9	5	NA	NA	NA	1.8
6/6/2016	17	PHG50	3	1	25	NA	NA	NA	NA	NA	8.5	5	NA	NA	NA	1.7
6/6/2016	17	PHG50	4	1	18	NA	NA	NA	NA	NA	8.5	5	NA	NA	NA	1.7
6/6/2016	17	PHG50	5	1	25.5	NA	NA	NA	NA	NA	8.5	5	NA	NA	NA	1.7
6/6/2016	18	PHG84	1	1	16	NA	NA	NA	NA	NA	6.8	4	NA	NA	NA	1.7
6/6/2016	18	PHG84	2	1	24.5	NA	NA	NA	NA	NA	7.5	4	NA	NA	NA	1.875
6/6/2016	18	PHG84	3	1	29	NA	NA	NA	NA	NA	7.5	5	NA	NA	NA	1.5
6/6/2016	18	PHG84	4	1	21.5	NA	NA	NA	NA	NA	7.2	4	NA	NA	NA	1.8
6/6/2016	18	PHG84	5	1	25	NA	NA	NA	NA	NA	6.8	4	NA	NA	NA	1.7
6/6/2016	14	P089	1	1	22	NA	NA	NA	NA	NA	9	6	NA	NA	NA	1.5
6/6/2016	14	P089	2	1	22.5	NA	NA	NA	NA	NA	8.5	5	NA	NA	NA	1.7
6/6/2016	14	P089	3	1	25	NA	NA	NA	NA	NA	9.2	6	NA	NA	NA	1.533333333
6/6/2016	14	P089	4	1	26	NA	NA	NA	NA	NA	9.5	6	NA	NA	NA	1.583333333
6/6/2016	14	P089	5	1	29	NA	NA	NA	NA	NA	9.5	6	NA	NA	NA	1.583333333
6/6/2016	8	DKFBHJ	1	1	31	NA	NA	NA	NA	NA	9	5	NA	NA	NA	1.8
6/6/2016	8	DKFBHJ	2	1	28	NA	NA	NA	NA	NA	8.5	5	NA	NA	NA	1.7
6/6/2016	8	DKFBHJ	3	1	30.5	NA	NA	NA	NA	NA	8.5	5	NA	NA	NA	1.7
6/6/2016	8	DKFBHJ	4	1	31	NA	NA	NA	NA	NA	8.8	5	NA	NA	NA	1.76
6/6/2016	8	DKFBHJ	5	1	28	NA	NA	NA	NA	NA	8.5	5	NA	NA	NA	1.7
6/6/2016	21	ZEA 132	1	1	20	NA	NA	NA	NA	NA	9.5	5	NA	NA	NA	1.9
6/6/2016	21	ZEA 132	2	1	18	NA	NA	NA	NA	NA	9.5	5	NA	NA	NA	1.9
6/6/2016	21	ZEA 132	3	1	18	NA	NA	NA	NA	NA	8.5	5	NA	NA	NA	1.7
6/6/2016	21	ZEA 132	4	1	20.5	NA	NA	NA	NA	NA	8.5	6	NA	NA	NA	1.416666667
6/6/2016	21	ZEA 132	5	1	16	NA	NA	NA	NA	NA	9.2	5	NA	NA	NA	1.84
6/6/2016	6	B106	1	1	37	NA	NA	NA	NA	NA	8.5	5	NA	NA	NA	1.7
6/6/2016	6	B106	2	1	32	NA	NA	NA	NA	NA	8.5	5	NA	NA	NA	1.7
6/6/2016	6	B106	3	1	39	NA	NA	NA	NA	NA	9.2	6	NA	NA	NA	1.533333333
6/6/2016	6	B106	4	1	36.5	NA	NA	NA	NA	NA	8.5	5	NA	NA	NA	1.7
6/6/2016	6	B106	5	1	32	NA	NA	NA	NA	NA	9	6	NA	NA	NA	1.5
6/6/2016	4	PHT77	1	2	26.5	NA	NA	NA	NA	NA	8.2	5	NA	NA	NA	1.64
6/6/2016	4	PHT77	2	2	40	NA	NA	NA	NA	NA	8.2	5	NA	NA	NA	1.64
6/6/2016	4	PHT77	3	2	39	NA	NA	NA	NA	NA	8.2	5	NA	NA	NA	1.64
6/6/2016	4	PHT77	4	2	40	NA	NA	NA	NA	NA	8.2	5	NA	NA	NA	1.64
6/6/2016	4	PHT77	5	2	40.5	NA	NA	NA	NA	NA	8.2	5	NA	NA	NA	1.64
6/6/2016	28	ZEA 392	1	2	35	NA	NA	NA	NA	NA	9.5	6	NA	NA	NA	1.583333333
6/6/2016	28	ZEA 392	2	2	32	NA	NA	NA	NA	NA	9	5	NA	NA	NA	1.8
6/6/2016	28	ZEA 392	3	2	40.5	NA	NA	NA	NA	NA	9	5	NA	NA	NA	1.8
6/6/2016	28	ZEA 392	4	2	34	NA	NA	NA	NA	NA	9.2	5	NA	NA	NA	1.84
6/6/2016	28	ZEA 392	5	2	34.5	NA	NA	NA	NA	NA	8.5	5	NA	NA	NA	1.7
6/6/2016	6	B106	1	2	29.5	NA	NA	NA	NA	NA	8.5	5	NA	NA	NA	1.7
6/6/2016	6	B106	2	2	28.5	NA	NA	NA	NA	NA	8.2	5	NA	NA	NA	1.64
6/6/2016	6	B106	3	2	32	NA	NA	NA	NA	NA	8.8	6	NA	NA	NA	1.466666667
6/6/2016	6	B106	4	2	32	NA	NA	NA	NA	NA	8.5	6	NA	NA	NA	1.416666667
6/6/2016	6	B106	5	2	30	NA	NA	NA	NA	NA	9	6	NA	NA	NA	1.5
6/6/2016	24	ZEA 3425	1	2	33.5	NA	NA	NA	NA	NA	9	5	NA	NA	NA	1.8
6/6/2016	24	ZEA 3425	2	2	36	NA	NA	NA	NA	NA	9	5	NA	NA	NA	1.8
6/6/2016	24	ZEA 3425	3	2	49	NA	NA	NA	NA	NA	9.8	5	NA	NA	NA	1.96
6/6/2016	24	ZEA 3425	4	2	43	NA	NA	NA	NA	NA	8.8	5	NA	NA	NA	1.76
6/6/2016	24	ZEA 3425	5	2	55	NA	NA	NA	NA	NA	8.8	5	NA	NA	NA	1.76
6/6/2016	2	N22	1	2	17.5	NA	NA	NA	NA	NA	7.5	4	NA	NA	NA	1.875
6/6/2016	2	N22	2	2	19	NA	NA	NA	NA	NA	7.8	5	NA	NA	NA	1.56
6/6/2016	2	N22	3	2	18	NA	NA	NA	NA	NA	7	4	NA	NA	NA	1.75
6/6/2016	2	N22	4	2	27.5	NA	NA	NA	NA	NA	7.8	5	NA	NA	NA	1.56
6/6/2016	2	N22	5	2	17.5	NA	NA	NA	NA	NA	7.2	4	NA	NA	NA	1.8
6/6/2016	27	ZEA 391	1	2	18	NA	NA	NA	NA	NA	9.2	6	NA	NA	NA	1.533333333
6/6/2016	27	ZEA 391	2	2	14	NA	NA	NA	NA	NA	8.2	5	NA	NA	NA	1.64
6/6/2016	27	ZEA 391	3	2	14	NA	NA	NA	NA	NA	8.5	6	NA	NA	NA	1.416666667
6/6/2016	27	ZEA 391	4	2	14	NA	NA	NA	NA	NA	9	6	NA	NA	NA	1.5
6/6/2016	27	ZEA 391	5	2	18	NA	NA	NA	NA	NA	9	6	NA	NA	NA	1.5
6/6/2016	7	DK4676A	1	2	23	NA	NA	NA	NA	NA	8.8	5	NA	NA	NA	1.76
6/6/2016	7	DK4676A	2	2	30	NA	NA	NA	NA	NA	8.8	5	NA	NA	NA	1.76
6/6/2016	7	DK4676A	3	2	30	NA	NA	NA	NA	NA	7.8	5	NA	NA	NA	1.56
6/6/2016	7	DK4676A	4	2	24	NA	NA	NA	NA	NA	8.2	5	NA	NA	NA	1.64
6/6/2016	7	DK4676A	5	2	25	NA	NA	NA	NA	NA	8.2	5	NA	NA	NA	1.64
6/6/2016	25	ZEA 3660	1	2	29.5	NA	NA	NA	NA	NA	7.8	4	NA	NA	NA	1.95
6/6/2016	25	ZEA 3660	2	2	29.5	NA	NA	NA	NA	NA	7.8	4	NA	NA	NA	1.95
6/6/2016	25	ZEA 3660	3	2	27	NA	NA	NA	NA	NA	7.8	4	NA	NA	NA	1.95
6/6/2016	25	ZEA 3660	4	2	27.5	NA	NA	NA	NA	NA	7.8	4	NA	NA	NA	1.95
6/6/2016	25	ZEA 3660	5	2	31	NA	NA	NA	NA	NA	7.8	4	NA	NA	NA	1.95
6/6/2016	22	ZEA 324	1	2	11.5	NA	NA	NA	NA	NA	7.5	5	NA	NA	NA	1.5
6/6/2016	22	ZEA 324	2	2	7.5	NA	NA	NA	NA	NA	5.8	4	NA	NA	NA	1.45
6/6/2016	22	ZEA 324	3	2	9.5	NA	NA	NA	NA	NA	7.5	5	NA	NA	NA	1.5
6/6/2016	22	ZEA 324	4	2	12	NA	NA	NA	NA	NA	6.8	4	NA	NA	NA	1.7
6/6/2016	22	ZEA 324	5	2	9	NA	NA	NA	NA	NA	6	4	NA	NA	NA	1.5
6/6/2016	26	ZEA 3682	1	2	40.5	NA	NA	NA	NA	NA	9.5	5	NA	NA	NA	1.9
6/6/2016	26	ZEA 3682	2	2	30.5	NA	NA	NA	NA	NA	9.2	5	NA	NA	NA	1.84
6/6/2016	26	ZEA 3682	3	2	30.5	NA	NA	NA	NA	NA	9.2	5	NA	NA	NA	1.84
6/6/2016	26	ZEA 3682	4	2	37	NA	NA	NA	NA	NA	8.2	5	NA	NA	NA	1.64
6/6/2016	26	ZEA 3682	5	2	28	NA	NA	NA	NA	NA	8.5	5	NA	NA	NA	1.7
6/6/2016	19	W117	1	1	23	NA	NA	NA	NA	NA	8.2	5	NA	NA	NA	1.64
6/6/2016	19	W117	2	1	21	NA	NA	NA	NA	NA	8.2	5	NA	NA	NA	1.64
6/6/2016	19	W117	3	1	24	NA	NA	NA	NA	NA	8.5	5	NA	NA	NA	1.7
6/6/2016	19	W117	4	1	21.5	NA	NA	NA	NA	NA	8.2	5	NA	NA	NA	1.64
6/6/2016	19	W117	5	1	16.5	NA	NA	NA	NA	NA	8	5	NA	NA	NA	1.6
6/6/2016	3	P148	1	1	25	NA	NA	NA	NA	NA	9	5	NA	NA	NA	1.8
6/6/2016	3	P148	2	1	25	NA	NA	NA	NA	NA	9.2	6	NA	NA	NA	1.533333333
6/6/2016	3	P148	3	1	31.5	NA	NA	NA	NA	NA	8.5	6	NA	NA	NA	1.416666667
6/6/2016	3	P148	4	1	27	NA	NA	NA	NA	NA	9.2	6	NA	NA	NA	1.533333333
6/6/2016	3	P148	5	1	27	NA	NA	NA	NA	NA	9.5	6	NA	NA	NA	1.583333333
6/6/2016	9	EC136	1	1	23	NA	NA	NA	NA	NA	8	5	NA	NA	NA	1.6
6/6/2016	9	EC136	2	1	24.5	NA	NA	NA	NA	NA	8.5	5	NA	NA	NA	1.7
6/6/2016	9	EC136	3	1	26	NA	NA	NA	NA	NA	8.8	5	NA	NA	NA	1.76
6/6/2016	9	EC136	4	1	29	NA	NA	NA	NA	NA	8.5	5	NA	NA	NA	1.7
6/6/2016	9	EC136	5	1	28.5	NA	NA	NA	NA	NA	8.8	5	NA	NA	NA	1.76
6/6/2016	20	W33	1	1	18	NA	NA	NA	NA	NA	8	5	NA	NA	NA	1.6
6/6/2016	20	W33	2	1	25	NA	NA	NA	NA	NA	9	5	NA	NA	NA	1.8
6/6/2016	20	W33	3	1	26.5	NA	NA	NA	NA	NA	8.2	5	NA	NA	NA	1.64
6/6/2016	20	W33	4	1	24	NA	NA	NA	NA	NA	8	5	NA	NA	NA	1.6
6/6/2016	20	W33	5	1	27.5	NA	NA	NA	NA	NA	8.5	5	NA	NA	NA	1.7
6/6/2016	22	ZEA 324	1	1	8	NA	NA	NA	NA	NA	7.5	4	NA	NA	NA	1.875
6/6/2016	22	ZEA 324	2	1	7	NA	NA	NA	NA	NA	7.5	4	NA	NA	NA	1.875
6/6/2016	22	ZEA 324	3	1	12.5	NA	NA	NA	NA	NA	7.5	4	NA	NA	NA	1.875
6/6/2016	22	ZEA 324	4	1	8	NA	NA	NA	NA	NA	5.2	3	NA	NA	NA	1.733333333
6/6/2016	22	ZEA 324	5	1	15	NA	NA	NA	NA	NA	9.8	5	NA	NA	NA	1.96
6/6/2016	13	P074	1	1	30	NA	NA	NA	NA	NA	9.8	5	NA	NA	NA	1.96
6/6/2016	13	P074	2	1	27.5	NA	NA	NA	NA	NA	9.8	6	NA	NA	NA	1.633333333
6/6/2016	13	P074	3	1	28	NA	NA	NA	NA	NA	8.2	5	NA	NA	NA	1.64
6/6/2016	13	P074	4	1	35	NA	NA	NA	NA	NA	9.5	6	NA	NA	NA	1.583333333
6/6/2016	13	P074	5	1	31	NA	NA	NA	NA	NA	10.2	6	NA	NA	NA	1.7
6/6/2016	11	EP2	1	1	36	NA	NA	NA	NA	NA	7.2	4	NA	NA	NA	1.8
6/6/2016	11	EP2	2	1	27	NA	NA	NA	NA	NA	7.5	4	NA	NA	NA	1.875
6/6/2016	11	EP2	3	1	27	NA	NA	NA	NA	NA	7.8	4	NA	NA	NA	1.95
6/6/2016	11	EP2	4	1	19	NA	NA	NA	NA	NA	7.2	4	NA	NA	NA	1.8
6/6/2016	11	EP2	5	1	24.5	NA	NA	NA	NA	NA	7.8	4	NA	NA	NA	1.95
6/6/2016	10	EC334	1	1	23	NA	NA	NA	NA	NA	10.2	6	NA	NA	NA	1.7
6/6/2016	10	EC334	2	1	25	NA	NA	NA	NA	NA	10.2	6	NA	NA	NA	1.7
6/6/2016	10	EC334	3	1	23.5	NA	NA	NA	NA	NA	10.2	6	NA	NA	NA	1.7
6/6/2016	10	EC334	4	1	21.5	NA	NA	NA	NA	NA	9.8	6	NA	NA	NA	1.633333333
6/6/2016	10	EC334	5	1	23	NA	NA	NA	NA	NA	10.5	6	NA	NA	NA	1.75
6/6/2016	2	N22	1	1	25	NA	NA	NA	NA	NA	8.2	5	NA	NA	NA	1.64
6/6/2016	2	N22	2	1	16	NA	NA	NA	NA	NA	7.8	5	NA	NA	NA	1.56
6/6/2016	2	N22	3	1	21.5	NA	NA	NA	NA	NA	7.8	5	NA	NA	NA	1.56
6/6/2016	2	N22	4	1	22	NA	NA	NA	NA	NA	7.8	5	NA	NA	NA	1.56
6/6/2016	2	N22	5	1	21	NA	NA	NA	NA	NA	7.8	5	NA	NA	NA	1.56
6/6/2016	26	ZEA 3682	1	1	29	NA	NA	NA	NA	NA	10.5	5	NA	NA	NA	2.1
6/6/2016	26	ZEA 3682	2	1	34	NA	NA	NA	NA	NA	8.5	4	NA	NA	NA	2.125
6/6/2016	26	ZEA 3682	3	1	33	NA	NA	NA	NA	NA	9.2	5	NA	NA	NA	1.84
6/6/2016	26	ZEA 3682	4	1	35	NA	NA	NA	NA	NA	9.2	5	NA	NA	NA	1.84
[truncated: 7,301 more rows]
