# Supplementary material for: Natural plant growth and development achieved in the IPK PhenoSphere by dynamic environment simulation
Source: Nat Commun. 2023 Sep 18;14:5783. doi: 10.1038/s41467-023-41332-4 (PMC10507097; doi:10.1038/s41467-023-41332-4)
Supplement: Supplementary file 5 — Supplementary Code 1 [file 41467_2023_41332_MOESM5_ESM.zip › Supplementary_Code_1/nonlinearmodels/raw/raw2/Time_Combine_2017.csv]

Date	ID	Genotype	Position	Replicate	Plant_Height	Leaf_Length	Leaf_Length_flogging	Leaf_Width	Leaf_Angle	Silkingtime	V_Stage	Growth_Stage	Ear_Height	V_Stage_Ear	LOV	G_V
4/28/2017	30	ZEA 851	1	2	0	0	0	0	0	0	0	0	0	0	0	0
4/28/2017	30	ZEA 851	2	2	0	0	0	0	0	0	0	0	0	0	0	0
4/28/2017	30	ZEA 851	3	2	0	0	0	0	0	0	0	0	0	0	0	0
4/28/2017	30	ZEA 851	4	2	0	0	0	0	0	0	0	0	0	0	0	0
4/28/2017	30	ZEA 851	5	2	0	0	0	0	0	0	0	0	0	0	0	0
4/28/2017	16	PB116	1	2	0	0	0	0	0	0	0	0	0	0	0	0
4/28/2017	16	PB116	2	2	0	0	0	0	0	0	0	0	0	0	0	0
4/28/2017	16	PB116	3	2	0	0	0	0	0	0	0	0	0	0	0	0
4/28/2017	16	PB116	4	2	0	0	0	0	0	0	0	0	0	0	0	0
4/28/2017	16	PB116	5	2	0	0	0	0	0	0	0	0	0	0	0	0
4/28/2017	21	ZEA 132	1	2	0	0	0	0	0	0	0	0	0	0	0	0
4/28/2017	21	ZEA 132	2	2	0	0	0	0	0	0	0	0	0	0	0	0
4/28/2017	21	ZEA 132	3	2	0	0	0	0	0	0	0	0	0	0	0	0
4/28/2017	21	ZEA 132	4	2	0	0	0	0	0	0	0	0	0	0	0	0
4/28/2017	21	ZEA 132	5	2	0	0	0	0	0	0	0	0	0	0	0	0
4/28/2017	29	ZEA 399	1	2	0	0	0	0	0	0	0	0	0	0	0	0
4/28/2017	29	ZEA 399	2	2	0	0	0	0	0	0	0	0	0	0	0	0
4/28/2017	29	ZEA 399	3	2	0	0	0	0	0	0	0	0	0	0	0	0
4/28/2017	29	ZEA 399	4	2	0	0	0	0	0	0	0	0	0	0	0	0
4/28/2017	29	ZEA 399	5	2	0	0	0	0	0	0	0	0	0	0	0	0
4/28/2017	19	W117	1	2	0	0	0	0	0	0	0	0	0	0	0	0
4/28/2017	19	W117	2	2	0	0	0	0	0	0	0	0	0	0	0	0
4/28/2017	19	W117	3	2	0	0	0	0	0	0	0	0	0	0	0	0
4/28/2017	19	W117	4	2	0	0	0	0	0	0	0	0	0	0	0	0
4/28/2017	19	W117	5	2	0	0	0	0	0	0	0	0	0	0	0	0
4/28/2017	1	B73	1	2	0	0	0	0	0	0	0	0	0	0	0	0
4/28/2017	1	B73	2	2	0	0	0	0	0	0	0	0	0	0	0	0
4/28/2017	1	B73	3	2	0	0	0	0	0	0	0	0	0	0	0	0
4/28/2017	1	B73	4	2	0	0	0	0	0	0	0	0	0	0	0	0
4/28/2017	1	B73	5	2	0	0	0	0	0	0	0	0	0	0	0	0
4/28/2017	10	EC334	1	2	0	0	0	0	0	0	0	0	0	0	0	0
4/28/2017	10	EC334	2	2	0	0	0	0	0	0	0	0	0	0	0	0
4/28/2017	10	EC334	3	2	0	0	0	0	0	0	0	0	0	0	0	0
4/28/2017	10	EC334	4	2	0	0	0	0	0	0	0	0	0	0	0	0
4/28/2017	10	EC334	5	2	0	0	0	0	0	0	0	0	0	0	0	0
4/28/2017	3	P148	1	2	0	0	0	0	0	0	0	0	0	0	0	0
4/28/2017	3	P148	2	2	0	0	0	0	0	0	0	0	0	0	0	0
4/28/2017	3	P148	3	2	0	0	0	0	0	0	0	0	0	0	0	0
4/28/2017	3	P148	4	2	0	0	0	0	0	0	0	0	0	0	0	0
4/28/2017	3	P148	5	2	0	0	0	0	0	0	0	0	0	0	0	0
4/28/2017	8	DKFBHJ	1	2	0	0	0	0	0	0	0	0	0	0	0	0
4/28/2017	8	DKFBHJ	2	2	0	0	0	0	0	0	0	0	0	0	0	0
4/28/2017	8	DKFBHJ	3	2	0	0	0	0	0	0	0	0	0	0	0	0
4/28/2017	8	DKFBHJ	4	2	0	0	0	0	0	0	0	0	0	0	0	0
4/28/2017	8	DKFBHJ	5	2	0	0	0	0	0	0	0	0	0	0	0	0
4/28/2017	11	EP2	1	2	0	0	0	0	0	0	0	0	0	0	0	0
4/28/2017	11	EP2	2	2	0	0	0	0	0	0	0	0	0	0	0	0
4/28/2017	11	EP2	3	2	0	0	0	0	0	0	0	0	0	0	0	0
4/28/2017	11	EP2	4	2	0	0	0	0	0	0	0	0	0	0	0	0
4/28/2017	11	EP2	5	2	0	0	0	0	0	0	0	0	0	0	0	0
4/28/2017	24	ZEA 3425	1	1	0	0	0	0	0	0	0	0	0	0	0	0
4/28/2017	24	ZEA 3425	2	1	0	0	0	0	0	0	0	0	0	0	0	0
4/28/2017	24	ZEA 3425	3	1	0	0	0	0	0	0	0	0	0	0	0	0
4/28/2017	24	ZEA 3425	4	1	0	0	0	0	0	0	0	0	0	0	0	0
4/28/2017	24	ZEA 3425	5	1	0	0	0	0	0	0	0	0	0	0	0	0
4/28/2017	5	S052	1	1	0	0	0	0	0	0	0	0	0	0	0	0
4/28/2017	5	S052	2	1	0	0	0	0	0	0	0	0	0	0	0	0
4/28/2017	5	S052	3	1	0	0	0	0	0	0	0	0	0	0	0	0
4/28/2017	5	S052	4	1	0	0	0	0	0	0	0	0	0	0	0	0
4/28/2017	5	S052	5	1	0	0	0	0	0	0	0	0	0	0	0	0
4/28/2017	28	ZEA 392	1	1	0	0	0	0	0	0	0	0	0	0	0	0
4/28/2017	28	ZEA 392	2	1	0	0	0	0	0	0	0	0	0	0	0	0
4/28/2017	28	ZEA 392	3	1	0	0	0	0	0	0	0	0	0	0	0	0
4/28/2017	28	ZEA 392	4	1	0	0	0	0	0	0	0	0	0	0	0	0
4/28/2017	28	ZEA 392	5	1	0	0	0	0	0	0	0	0	0	0	0	0
4/28/2017	1	B73	1	1	0	0	0	0	0	0	0	0	0	0	0	0
4/28/2017	1	B73	2	1	0	0	0	0	0	0	0	0	0	0	0	0
4/28/2017	1	B73	3	1	0	0	0	0	0	0	0	0	0	0	0	0
4/28/2017	1	B73	4	1	0	0	0	0	0	0	0	0	0	0	0	0
4/28/2017	1	B73	5	1	0	0	0	0	0	0	0	0	0	0	0	0
4/28/2017	17	PHG50	1	1	0	0	0	0	0	0	0	0	0	0	0	0
4/28/2017	17	PHG50	2	1	0	0	0	0	0	0	0	0	0	0	0	0
4/28/2017	17	PHG50	3	1	0	0	0	0	0	0	0	0	0	0	0	0
4/28/2017	17	PHG50	4	1	0	0	0	0	0	0	0	0	0	0	0	0
4/28/2017	17	PHG50	5	1	0	0	0	0	0	0	0	0	0	0	0	0
4/28/2017	18	PHG84	1	1	0	0	0	0	0	0	0	0	0	0	0	0
4/28/2017	18	PHG84	2	1	0	0	0	0	0	0	0	0	0	0	0	0
4/28/2017	18	PHG84	3	1	0	0	0	0	0	0	0	0	0	0	0	0
4/28/2017	18	PHG84	4	1	0	0	0	0	0	0	0	0	0	0	0	0
4/28/2017	18	PHG84	5	1	0	0	0	0	0	0	0	0	0	0	0	0
4/28/2017	14	P089	1	1	0	0	0	0	0	0	0	0	0	0	0	0
4/28/2017	14	P089	2	1	0	0	0	0	0	0	0	0	0	0	0	0
4/28/2017	14	P089	3	1	0	0	0	0	0	0	0	0	0	0	0	0
4/28/2017	14	P089	4	1	0	0	0	0	0	0	0	0	0	0	0	0
4/28/2017	14	P089	5	1	0	0	0	0	0	0	0	0	0	0	0	0
4/28/2017	8	DKFBHJ	1	1	0	0	0	0	0	0	0	0	0	0	0	0
4/28/2017	8	DKFBHJ	2	1	0	0	0	0	0	0	0	0	0	0	0	0
4/28/2017	8	DKFBHJ	3	1	0	0	0	0	0	0	0	0	0	0	0	0
4/28/2017	8	DKFBHJ	4	1	0	0	0	0	0	0	0	0	0	0	0	0
4/28/2017	8	DKFBHJ	5	1	0	0	0	0	0	0	0	0	0	0	0	0
4/28/2017	21	ZEA 132	1	1	0	0	0	0	0	0	0	0	0	0	0	0
4/28/2017	21	ZEA 132	2	1	0	0	0	0	0	0	0	0	0	0	0	0
4/28/2017	21	ZEA 132	3	1	0	0	0	0	0	0	0	0	0	0	0	0
4/28/2017	21	ZEA 132	4	1	0	0	0	0	0	0	0	0	0	0	0	0
4/28/2017	21	ZEA 132	5	1	0	0	0	0	0	0	0	0	0	0	0	0
4/28/2017	6	B106	1	1	0	0	0	0	0	0	0	0	0	0	0	0
4/28/2017	6	B106	2	1	0	0	0	0	0	0	0	0	0	0	0	0
4/28/2017	6	B106	3	1	0	0	0	0	0	0	0	0	0	0	0	0
4/28/2017	6	B106	4	1	0	0	0	0	0	0	0	0	0	0	0	0
4/28/2017	6	B106	5	1	0	0	0	0	0	0	0	0	0	0	0	0
4/28/2017	4	PHT77	1	2	0	0	0	0	0	0	0	0	0	0	0	0
4/28/2017	4	PHT77	2	2	0	0	0	0	0	0	0	0	0	0	0	0
4/28/2017	4	PHT77	3	2	0	0	0	0	0	0	0	0	0	0	0	0
4/28/2017	4	PHT77	4	2	0	0	0	0	0	0	0	0	0	0	0	0
4/28/2017	4	PHT77	5	2	0	0	0	0	0	0	0	0	0	0	0	0
4/28/2017	28	ZEA 392	1	2	0	0	0	0	0	0	0	0	0	0	0	0
4/28/2017	28	ZEA 392	2	2	0	0	0	0	0	0	0	0	0	0	0	0
4/28/2017	28	ZEA 392	3	2	0	0	0	0	0	0	0	0	0	0	0	0
4/28/2017	28	ZEA 392	4	2	0	0	0	0	0	0	0	0	0	0	0	0
4/28/2017	28	ZEA 392	5	2	0	0	0	0	0	0	0	0	0	0	0	0
4/28/2017	6	B106	1	2	0	0	0	0	0	0	0	0	0	0	0	0
4/28/2017	6	B106	2	2	0	0	0	0	0	0	0	0	0	0	0	0
4/28/2017	6	B106	3	2	0	0	0	0	0	0	0	0	0	0	0	0
4/28/2017	6	B106	4	2	0	0	0	0	0	0	0	0	0	0	0	0
4/28/2017	6	B106	5	2	0	0	0	0	0	0	0	0	0	0	0	0
4/28/2017	24	ZEA 3425	1	2	0	0	0	0	0	0	0	0	0	0	0	0
4/28/2017	24	ZEA 3425	2	2	0	0	0	0	0	0	0	0	0	0	0	0
4/28/2017	24	ZEA 3425	3	2	0	0	0	0	0	0	0	0	0	0	0	0
4/28/2017	24	ZEA 3425	4	2	0	0	0	0	0	0	0	0	0	0	0	0
4/28/2017	24	ZEA 3425	5	2	0	0	0	0	0	0	0	0	0	0	0	0
4/28/2017	2	N22	1	2	0	0	0	0	0	0	0	0	0	0	0	0
4/28/2017	2	N22	2	2	0	0	0	0	0	0	0	0	0	0	0	0
4/28/2017	2	N22	3	2	0	0	0	0	0	0	0	0	0	0	0	0
4/28/2017	2	N22	4	2	0	0	0	0	0	0	0	0	0	0	0	0
4/28/2017	2	N22	5	2	0	0	0	0	0	0	0	0	0	0	0	0
4/28/2017	27	ZEA 391	1	2	0	0	0	0	0	0	0	0	0	0	0	0
4/28/2017	27	ZEA 391	2	2	0	0	0	0	0	0	0	0	0	0	0	0
4/28/2017	27	ZEA 391	3	2	0	0	0	0	0	0	0	0	0	0	0	0
4/28/2017	27	ZEA 391	4	2	0	0	0	0	0	0	0	0	0	0	0	0
4/28/2017	27	ZEA 391	5	2	0	0	0	0	0	0	0	0	0	0	0	0
4/28/2017	7	DK4676A	1	2	0	0	0	0	0	0	0	0	0	0	0	0
4/28/2017	7	DK4676A	2	2	0	0	0	0	0	0	0	0	0	0	0	0
4/28/2017	7	DK4676A	3	2	0	0	0	0	0	0	0	0	0	0	0	0
4/28/2017	7	DK4676A	4	2	0	0	0	0	0	0	0	0	0	0	0	0
4/28/2017	7	DK4676A	5	2	0	0	0	0	0	0	0	0	0	0	0	0
4/28/2017	25	ZEA 3660	1	2	0	0	0	0	0	0	0	0	0	0	0	0
4/28/2017	25	ZEA 3660	2	2	0	0	0	0	0	0	0	0	0	0	0	0
4/28/2017	25	ZEA 3660	3	2	0	0	0	0	0	0	0	0	0	0	0	0
4/28/2017	25	ZEA 3660	4	2	0	0	0	0	0	0	0	0	0	0	0	0
4/28/2017	25	ZEA 3660	5	2	0	0	0	0	0	0	0	0	0	0	0	0
4/28/2017	22	ZEA 324	1	2	0	0	0	0	0	0	0	0	0	0	0	0
4/28/2017	22	ZEA 324	2	2	0	0	0	0	0	0	0	0	0	0	0	0
4/28/2017	22	ZEA 324	3	2	0	0	0	0	0	0	0	0	0	0	0	0
4/28/2017	22	ZEA 324	4	2	0	0	0	0	0	0	0	0	0	0	0	0
4/28/2017	22	ZEA 324	5	2	0	0	0	0	0	0	0	0	0	0	0	0
4/28/2017	26	ZEA 3682	1	2	0	0	0	0	0	0	0	0	0	0	0	0
4/28/2017	26	ZEA 3682	2	2	0	0	0	0	0	0	0	0	0	0	0	0
4/28/2017	26	ZEA 3682	3	2	0	0	0	0	0	0	0	0	0	0	0	0
4/28/2017	26	ZEA 3682	4	2	0	0	0	0	0	0	0	0	0	0	0	0
4/28/2017	26	ZEA 3682	5	2	0	0	0	0	0	0	0	0	0	0	0	0
4/28/2017	19	W117	1	1	0	0	0	0	0	0	0	0	0	0	0	0
4/28/2017	19	W117	2	1	0	0	0	0	0	0	0	0	0	0	0	0
4/28/2017	19	W117	3	1	0	0	0	0	0	0	0	0	0	0	0	0
4/28/2017	19	W117	4	1	0	0	0	0	0	0	0	0	0	0	0	0
4/28/2017	19	W117	5	1	0	0	0	0	0	0	0	0	0	0	0	0
4/28/2017	3	P148	1	1	0	0	0	0	0	0	0	0	0	0	0	0
4/28/2017	3	P148	2	1	0	0	0	0	0	0	0	0	0	0	0	0
4/28/2017	3	P148	3	1	0	0	0	0	0	0	0	0	0	0	0	0
4/28/2017	3	P148	4	1	0	0	0	0	0	0	0	0	0	0	0	0
4/28/2017	3	P148	5	1	0	0	0	0	0	0	0	0	0	0	0	0
4/28/2017	9	EC136	1	1	0	0	0	0	0	0	0	0	0	0	0	0
4/28/2017	9	EC136	2	1	0	0	0	0	0	0	0	0	0	0	0	0
4/28/2017	9	EC136	3	1	0	0	0	0	0	0	0	0	0	0	0	0
4/28/2017	9	EC136	4	1	0	0	0	0	0	0	0	0	0	0	0	0
4/28/2017	9	EC136	5	1	0	0	0	0	0	0	0	0	0	0	0	0
4/28/2017	20	W33	1	1	0	0	0	0	0	0	0	0	0	0	0	0
4/28/2017	20	W33	2	1	0	0	0	0	0	0	0	0	0	0	0	0
4/28/2017	20	W33	3	1	0	0	0	0	0	0	0	0	0	0	0	0
4/28/2017	20	W33	4	1	0	0	0	0	0	0	0	0	0	0	0	0
4/28/2017	20	W33	5	1	0	0	0	0	0	0	0	0	0	0	0	0
4/28/2017	22	ZEA 324	1	1	0	0	0	0	0	0	0	0	0	0	0	0
4/28/2017	22	ZEA 324	2	1	0	0	0	0	0	0	0	0	0	0	0	0
4/28/2017	22	ZEA 324	3	1	0	0	0	0	0	0	0	0	0	0	0	0
4/28/2017	22	ZEA 324	4	1	0	0	0	0	0	0	0	0	0	0	0	0
4/28/2017	22	ZEA 324	5	1	0	0	0	0	0	0	0	0	0	0	0	0
4/28/2017	13	P074	1	1	0	0	0	0	0	0	0	0	0	0	0	0
4/28/2017	13	P074	2	1	0	0	0	0	0	0	0	0	0	0	0	0
4/28/2017	13	P074	3	1	0	0	0	0	0	0	0	0	0	0	0	0
4/28/2017	13	P074	4	1	0	0	0	0	0	0	0	0	0	0	0	0
4/28/2017	13	P074	5	1	0	0	0	0	0	0	0	0	0	0	0	0
4/28/2017	11	EP2	1	1	0	0	0	0	0	0	0	0	0	0	0	0
4/28/2017	11	EP2	2	1	0	0	0	0	0	0	0	0	0	0	0	0
4/28/2017	11	EP2	3	1	0	0	0	0	0	0	0	0	0	0	0	0
4/28/2017	11	EP2	4	1	0	0	0	0	0	0	0	0	0	0	0	0
4/28/2017	11	EP2	5	1	0	0	0	0	0	0	0	0	0	0	0	0
4/28/2017	10	EC334	1	1	0	0	0	0	0	0	0	0	0	0	0	0
4/28/2017	10	EC334	2	1	0	0	0	0	0	0	0	0	0	0	0	0
4/28/2017	10	EC334	3	1	0	0	0	0	0	0	0	0	0	0	0	0
4/28/2017	10	EC334	4	1	0	0	0	0	0	0	0	0	0	0	0	0
4/28/2017	10	EC334	5	1	0	0	0	0	0	0	0	0	0	0	0	0
4/28/2017	2	N22	1	1	0	0	0	0	0	0	0	0	0	0	0	0
4/28/2017	2	N22	2	1	0	0	0	0	0	0	0	0	0	0	0	0
4/28/2017	2	N22	3	1	0	0	0	0	0	0	0	0	0	0	0	0
4/28/2017	2	N22	4	1	0	0	0	0	0	0	0	0	0	0	0	0
4/28/2017	2	N22	5	1	0	0	0	0	0	0	0	0	0	0	0	0
4/28/2017	26	ZEA 3682	1	1	0	0	0	0	0	0	0	0	0	0	0	0
4/28/2017	26	ZEA 3682	2	1	0	0	0	0	0	0	0	0	0	0	0	0
4/28/2017	26	ZEA 3682	3	1	0	0	0	0	0	0	0	0	0	0	0	0
4/28/2017	26	ZEA 3682	4	1	0	0	0	0	0	0	0	0	0	0	0	0
4/28/2017	26	ZEA 3682	5	1	0	0	0	0	0	0	0	0	0	0	0	0
4/28/2017	12	F922	1	2	0	0	0	0	0	0	0	0	0	0	0	0
4/28/2017	12	F922	2	2	0	0	0	0	0	0	0	0	0	0	0	0
4/28/2017	12	F922	3	2	0	0	0	0	0	0	0	0	0	0	0	0
4/28/2017	12	F922	4	2	0	0	0	0	0	0	0	0	0	0	0	0
4/28/2017	12	F922	5	2	0	0	0	0	0	0	0	0	0	0	0	0
4/28/2017	18	PHG84	1	2	0	0	0	0	0	0	0	0	0	0	0	0
4/28/2017	18	PHG84	2	2	0	0	0	0	0	0	0	0	0	0	0	0
4/28/2017	18	PHG84	3	2	0	0	0	0	0	0	0	0	0	0	0	0
4/28/2017	18	PHG84	4	2	0	0	0	0	0	0	0	0	0	0	0	0
4/28/2017	18	PHG84	5	2	0	0	0	0	0	0	0	0	0	0	0	0
4/28/2017	13	P074	1	2	0	0	0	0	0	0	0	0	0	0	0	0
4/28/2017	13	P074	2	2	0	0	0	0	0	0	0	0	0	0	0	0
4/28/2017	13	P074	3	2	0	0	0	0	0	0	0	0	0	0	0	0
4/28/2017	13	P074	4	2	0	0	0	0	0	0	0	0	0	0	0	0
4/28/2017	13	P074	5	2	0	0	0	0	0	0	0	0	0	0	0	0
4/28/2017	14	P089	1	2	0	0	0	0	0	0	0	0	0	0	0	0
4/28/2017	14	P089	2	2	0	0	0	0	0	0	0	0	0	0	0	0
4/28/2017	14	P089	3	2	0	0	0	0	0	0	0	0	0	0	0	0
4/28/2017	14	P089	4	2	0	0	0	0	0	0	0	0	0	0	0	0
4/28/2017	14	P089	5	2	0	0	0	0	0	0	0	0	0	0	0	0
4/28/2017	15	P135	1	2	0	0	0	0	0	0	0	0	0	0	0	0
4/28/2017	15	P135	2	2	0	0	0	0	0	0	0	0	0	0	0	0
4/28/2017	15	P135	3	2	0	0	0	0	0	0	0	0	0	0	0	0
4/28/2017	15	P135	4	2	0	0	0	0	0	0	0	0	0	0	0	0
4/28/2017	15	P135	5	2	0	0	0	0	0	0	0	0	0	0	0	0
4/28/2017	23	ZEA 332	1	2	0	0	0	0	0	0	0	0	0	0	0	0
4/28/2017	23	ZEA 332	2	2	0	0	0	0	0	0	0	0	0	0	0	0
4/28/2017	23	ZEA 332	3	2	0	0	0	0	0	0	0	0	0	0	0	0
4/28/2017	23	ZEA 332	4	2	0	0	0	0	0	0	0	0	0	0	0	0
4/28/2017	23	ZEA 332	5	2	0	0	0	0	0	0	0	0	0	0	0	0
4/28/2017	5	S052	1	2	0	0	0	0	0	0	0	0	0	0	0	0
4/28/2017	5	S052	2	2	0	0	0	0	0	0	0	0	0	0	0	0
4/28/2017	5	S052	3	2	0	0	0	0	0	0	0	0	0	0	0	0
4/28/2017	5	S052	4	2	0	0	0	0	0	0	0	0	0	0	0	0
4/28/2017	5	S052	5	2	0	0	0	0	0	0	0	0	0	0	0	0
4/28/2017	20	W33	1	2	0	0	0	0	0	0	0	0	0	0	0	0
4/28/2017	20	W33	2	2	0	0	0	0	0	0	0	0	0	0	0	0
4/28/2017	20	W33	3	2	0	0	0	0	0	0	0	0	0	0	0	0
4/28/2017	20	W33	4	2	0	0	0	0	0	0	0	0	0	0	0	0
4/28/2017	20	W33	5	2	0	0	0	0	0	0	0	0	0	0	0	0
4/28/2017	17	PHG50	1	2	0	0	0	0	0	0	0	0	0	0	0	0
4/28/2017	17	PHG50	2	2	0	0	0	0	0	0	0	0	0	0	0	0
4/28/2017	17	PHG50	3	2	0	0	0	0	0	0	0	0	0	0	0	0
4/28/2017	17	PHG50	4	2	0	0	0	0	0	0	0	0	0	0	0	0
4/28/2017	17	PHG50	5	2	0	0	0	0	0	0	0	0	0	0	0	0
4/28/2017	9	EC136	1	2	0	0	0	0	0	0	0	0	0	0	0	0
4/28/2017	9	EC136	2	2	0	0	0	0	0	0	0	0	0	0	0	0
4/28/2017	9	EC136	3	2	0	0	0	0	0	0	0	0	0	0	0	0
4/28/2017	9	EC136	4	2	0	0	0	0	0	0	0	0	0	0	0	0
4/28/2017	9	EC136	5	2	0	0	0	0	0	0	0	0	0	0	0	0
4/28/2017	4	PHT77	1	1	0	0	0	0	0	0	0	0	0	0	0	0
4/28/2017	4	PHT77	2	1	0	0	0	0	0	0	0	0	0	0	0	0
4/28/2017	4	PHT77	3	1	0	0	0	0	0	0	0	0	0	0	0	0
4/28/2017	4	PHT77	4	1	0	0	0	0	0	0	0	0	0	0	0	0
4/28/2017	4	PHT77	5	1	0	0	0	0	0	0	0	0	0	0	0	0
4/28/2017	30	ZEA 851	1	1	0	0	0	0	0	0	0	0	0	0	0	0
4/28/2017	30	ZEA 851	2	1	0	0	0	0	0	0	0	0	0	0	0	0
4/28/2017	30	ZEA 851	3	1	0	0	0	0	0	0	0	0	0	0	0	0
4/28/2017	30	ZEA 851	4	1	0	0	0	0	0	0	0	0	0	0	0	0
4/28/2017	30	ZEA 851	5	1	0	0	0	0	0	0	0	0	0	0	0	0
4/28/2017	16	PB116	1	1	0	0	0	0	0	0	0	0	0	0	0	0
4/28/2017	16	PB116	2	1	0	0	0	0	0	0	0	0	0	0	0	0
4/28/2017	16	PB116	3	1	0	0	0	0	0	0	0	0	0	0	0	0
4/28/2017	16	PB116	4	1	0	0	0	0	0	0	0	0	0	0	0	0
4/28/2017	16	PB116	5	1	0	0	0	0	0	0	0	0	0	0	0	0
4/28/2017	7	DK4676A	1	1	0	0	0	0	0	0	0	0	0	0	0	0
4/28/2017	7	DK4676A	2	1	0	0	0	0	0	0	0	0	0	0	0	0
4/28/2017	7	DK4676A	3	1	0	0	0	0	0	0	0	0	0	0	0	0
4/28/2017	7	DK4676A	4	1	0	0	0	0	0	0	0	0	0	0	0	0
4/28/2017	7	DK4676A	5	1	0	0	0	0	0	0	0	0	0	0	0	0
4/28/2017	23	ZEA 332	1	1	0	0	0	0	0	0	0	0	0	0	0	0
4/28/2017	23	ZEA 332	2	1	0	0	0	0	0	0	0	0	0	0	0	0
4/28/2017	23	ZEA 332	3	1	0	0	0	0	0	0	0	0	0	0	0	0
4/28/2017	23	ZEA 332	4	1	0	0	0	0	0	0	0	0	0	0	0	0
4/28/2017	23	ZEA 332	5	1	0	0	0	0	0	0	0	0	0	0	0	0
4/28/2017	12	F922	1	1	0	0	0	0	0	0	0	0	0	0	0	0
4/28/2017	12	F922	2	1	0	0	0	0	0	0	0	0	0	0	0	0
4/28/2017	12	F922	3	1	0	0	0	0	0	0	0	0	0	0	0	0
4/28/2017	12	F922	4	1	0	0	0	0	0	0	0	0	0	0	0	0
4/28/2017	12	F922	5	1	0	0	0	0	0	0	0	0	0	0	0	0
4/28/2017	29	ZEA 399	1	1	0	0	0	0	0	0	0	0	0	0	0	0
4/28/2017	29	ZEA 399	2	1	0	0	0	0	0	0	0	0	0	0	0	0
4/28/2017	29	ZEA 399	3	1	0	0	0	0	0	0	0	0	0	0	0	0
4/28/2017	29	ZEA 399	4	1	0	0	0	0	0	0	0	0	0	0	0	0
4/28/2017	29	ZEA 399	5	1	0	0	0	0	0	0	0	0	0	0	0	0
4/28/2017	15	P135	1	1	0	0	0	0	0	0	0	0	0	0	0	0
4/28/2017	15	P135	2	1	0	0	0	0	0	0	0	0	0	0	0	0
4/28/2017	15	P135	3	1	0	0	0	0	0	0	0	0	0	0	0	0
4/28/2017	15	P135	4	1	0	0	0	0	0	0	0	0	0	0	0	0
4/28/2017	15	P135	5	1	0	0	0	0	0	0	0	0	0	0	0	0
4/28/2017	25	ZEA 3660	1	1	0	0	0	0	0	0	0	0	0	0	0	0
4/28/2017	25	ZEA 3660	2	1	0	0	0	0	0	0	0	0	0	0	0	0
4/28/2017	25	ZEA 3660	3	1	0	0	0	0	0	0	0	0	0	0	0	0
4/28/2017	25	ZEA 3660	4	1	0	0	0	0	0	0	0	0	0	0	0	0
4/28/2017	25	ZEA 3660	5	1	0	0	0	0	0	0	0	0	0	0	0	0
4/28/2017	27	ZEA 391	1	1	0	0	0	0	0	0	0	0	0	0	0	0
4/28/2017	27	ZEA 391	2	1	0	0	0	0	0	0	0	0	0	0	0	0
4/28/2017	27	ZEA 391	3	1	0	0	0	0	0	0	0	0	0	0	0	0
4/28/2017	27	ZEA 391	4	1	0	0	0	0	0	0	0	0	0	0	0	0
4/28/2017	27	ZEA 391	5	1	0	0	0	0	0	0	0	0	0	0	0	0
5/18/2017	30	ZEA 851	1	2	15	NA	NA	NA	NA	NA	2	5	NA	NA	NA	2.5
5/18/2017	30	ZEA 851	2	2	11	NA	NA	NA	NA	NA	2	4.2	NA	NA	NA	2.1
5/18/2017	30	ZEA 851	3	2	12	NA	NA	NA	NA	NA	2	4.5	NA	NA	NA	2.25
5/18/2017	30	ZEA 851	4	2	14	NA	NA	NA	NA	NA	2	4.5	NA	NA	NA	2.25
5/18/2017	30	ZEA 851	5	2	13.5	NA	NA	NA	NA	NA	2	4.5	NA	NA	NA	2.25
5/18/2017	16	PB116	1	2	18	NA	NA	NA	NA	NA	2	4.2	NA	NA	NA	2.1
5/18/2017	16	PB116	2	2	15	NA	NA	NA	NA	NA	2	4.2	NA	NA	NA	2.1
5/18/2017	16	PB116	3	2	17	NA	NA	NA	NA	NA	2	4.2	NA	NA	NA	2.1
5/18/2017	16	PB116	4	2	16	NA	NA	NA	NA	NA	2	4.2	NA	NA	NA	2.1
5/18/2017	16	PB116	5	2	19	NA	NA	NA	NA	NA	2	4.5	NA	NA	NA	2.25
5/18/2017	21	ZEA 132	1	2	4	NA	NA	NA	NA	NA	2	4.2	NA	NA	NA	2.1
5/18/2017	21	ZEA 132	2	2	6	NA	NA	NA	NA	NA	2	4.2	NA	NA	NA	2.1
5/18/2017	21	ZEA 132	3	2	7	NA	NA	NA	NA	NA	2	5	NA	NA	NA	2.5
5/18/2017	21	ZEA 132	4	2	7	NA	NA	NA	NA	NA	2	5	NA	NA	NA	2.5
5/18/2017	21	ZEA 132	5	2	9	NA	NA	NA	NA	NA	2	5	NA	NA	NA	2.5
5/18/2017	29	ZEA 399	1	2	12.5	NA	NA	NA	NA	NA	2	4.2	NA	NA	NA	2.1
5/18/2017	29	ZEA 399	2	2	12.5	NA	NA	NA	NA	NA	2	5	NA	NA	NA	2.5
5/18/2017	29	ZEA 399	3	2	11.5	NA	NA	NA	NA	NA	2	5	NA	NA	NA	2.5
5/18/2017	29	ZEA 399	4	2	9.5	NA	NA	NA	NA	NA	2	4.2	NA	NA	NA	2.1
5/18/2017	29	ZEA 399	5	2	10.5	NA	NA	NA	NA	NA	2	4	NA	NA	NA	2
5/18/2017	19	W117	1	2	7	NA	NA	NA	NA	NA	2	5.2	NA	NA	NA	2.6
5/18/2017	19	W117	2	2	8.5	NA	NA	NA	NA	NA	2	5.5	NA	NA	NA	2.75
5/18/2017	19	W117	3	2	9	NA	NA	NA	NA	NA	2	5.2	NA	NA	NA	2.6
5/18/2017	19	W117	4	2	9.5	NA	NA	NA	NA	NA	2	6	NA	NA	NA	3
5/18/2017	19	W117	5	2	16.5	NA	NA	NA	NA	NA	2	5	NA	NA	NA	2.5
5/18/2017	1	B73	1	2	14	NA	NA	NA	NA	NA	2	5	NA	NA	NA	2.5
5/18/2017	1	B73	2	2	10	NA	NA	NA	NA	NA	2	4.5	NA	NA	NA	2.25
5/18/2017	1	B73	3	2	13.5	NA	NA	NA	NA	NA	2	5	NA	NA	NA	2.5
5/18/2017	1	B73	4	2	11	NA	NA	NA	NA	NA	2	4.5	NA	NA	NA	2.25
5/18/2017	1	B73	5	2	15	NA	NA	NA	NA	NA	2	5	NA	NA	NA	2.5
5/18/2017	10	EC334	1	2	6	NA	NA	NA	NA	NA	3	5.5	NA	NA	NA	1.833333333
5/18/2017	10	EC334	2	2	7	NA	NA	NA	NA	NA	2	5.5	NA	NA	NA	2.75
5/18/2017	10	EC334	3	2	8	NA	NA	NA	NA	NA	2	5.5	NA	NA	NA	2.75
5/18/2017	10	EC334	4	2	10	NA	NA	NA	NA	NA	2	5.5	NA	NA	NA	2.75
5/18/2017	10	EC334	5	2	10	NA	NA	NA	NA	NA	2	6	NA	NA	NA	3
5/18/2017	3	P148	1	2	10.5	NA	NA	NA	NA	NA	2	4.5	NA	NA	NA	2.25
5/18/2017	3	P148	2	2	8	NA	NA	NA	NA	NA	2	5	NA	NA	NA	2.5
5/18/2017	3	P148	3	2	16	NA	NA	NA	NA	NA	3	5.5	NA	NA	NA	1.833333333
5/18/2017	3	P148	4	2	6	NA	NA	NA	NA	NA	2	5	NA	NA	NA	2.5
5/18/2017	3	P148	5	2	6.5	NA	NA	NA	NA	NA	2	4	NA	NA	NA	2
5/18/2017	8	DKFBHJ	1	2	10	NA	NA	NA	NA	NA	3	5.2	NA	NA	NA	1.733333333
5/18/2017	8	DKFBHJ	2	2	20	NA	NA	NA	NA	NA	3	5.5	NA	NA	NA	1.833333333
5/18/2017	8	DKFBHJ	3	2	14	NA	NA	NA	NA	NA	2	5.2	NA	NA	NA	2.6
5/18/2017	8	DKFBHJ	4	2	17	NA	NA	NA	NA	NA	2	5.2	NA	NA	NA	2.6
5/18/2017	8	DKFBHJ	5	2	15	NA	NA	NA	NA	NA	2	5.2	NA	NA	NA	2.6
5/18/2017	11	EP2	1	2	6.5	NA	NA	NA	NA	NA	2	4	NA	NA	NA	2
5/18/2017	11	EP2	2	2	9	NA	NA	NA	NA	NA	2	4	NA	NA	NA	2
5/18/2017	11	EP2	3	2	7	NA	NA	NA	NA	NA	2	4.2	NA	NA	NA	2.1
5/18/2017	11	EP2	4	2	9	NA	NA	NA	NA	NA	2	4.2	NA	NA	NA	2.1
5/18/2017	11	EP2	5	2	9	NA	NA	NA	NA	NA	2	4.5	NA	NA	NA	2.25
5/18/2017	24	ZEA 3425	1	1	15	NA	NA	NA	NA	NA	3	5.5	NA	NA	NA	1.833333333
5/18/2017	24	ZEA 3425	2	1	16.5	NA	NA	NA	NA	NA	2	5.2	NA	NA	NA	2.6
5/18/2017	24	ZEA 3425	3	1	22	NA	NA	NA	NA	NA	3	5.5	NA	NA	NA	1.833333333
5/18/2017	24	ZEA 3425	4	1	15	NA	NA	NA	NA	NA	2	4.2	NA	NA	NA	2.1
5/18/2017	24	ZEA 3425	5	1	17	NA	NA	NA	NA	NA	3	4.2	NA	NA	NA	1.4
5/18/2017	5	S052	1	1	14	NA	NA	NA	NA	NA	2	5.5	NA	NA	NA	2.75
5/18/2017	5	S052	2	1	12	NA	NA	NA	NA	NA	2	5	NA	NA	NA	2.5
5/18/2017	5	S052	3	1	11	NA	NA	NA	NA	NA	3	5.5	NA	NA	NA	1.833333333
5/18/2017	5	S052	4	1	14	NA	NA	NA	NA	NA	3	5.5	NA	NA	NA	1.833333333
5/18/2017	5	S052	5	1	7	NA	NA	NA	NA	NA	2	5	NA	NA	NA	2.5
5/18/2017	28	ZEA 392	1	1	10.5	NA	NA	NA	NA	NA	2	5	NA	NA	NA	2.5
5/18/2017	28	ZEA 392	2	1	14	NA	NA	NA	NA	NA	2	5	NA	NA	NA	2.5
5/18/2017	28	ZEA 392	3	1	14	NA	NA	NA	NA	NA	2	4	NA	NA	NA	2
5/18/2017	28	ZEA 392	4	1	19	NA	NA	NA	NA	NA	2	4.5	NA	NA	NA	2.25
5/18/2017	28	ZEA 392	5	1	14	NA	NA	NA	NA	NA	2	4.2	NA	NA	NA	2.1
5/18/2017	1	B73	1	1	14	NA	NA	NA	NA	NA	2	5	NA	NA	NA	2.5
5/18/2017	1	B73	2	1	12.5	NA	NA	NA	NA	NA	2	4	NA	NA	NA	2
5/18/2017	1	B73	3	1	14	NA	NA	NA	NA	NA	2	4	NA	NA	NA	2
5/18/2017	1	B73	4	1	14	NA	NA	NA	NA	NA	2	5	NA	NA	NA	2.5
5/18/2017	1	B73	5	1	15	NA	NA	NA	NA	NA	2	5	NA	NA	NA	2.5
5/18/2017	17	PHG50	1	1	13	NA	NA	NA	NA	NA	2	5	NA	NA	NA	2.5
5/18/2017	17	PHG50	2	1	14	NA	NA	NA	NA	NA	2	4	NA	NA	NA	2
5/18/2017	17	PHG50	3	1	10.5	NA	NA	NA	NA	NA	2	5.2	NA	NA	NA	2.6
5/18/2017	17	PHG50	4	1	14.5	NA	NA	NA	NA	NA	2	5.2	NA	NA	NA	2.6
5/18/2017	17	PHG50	5	1	15	NA	NA	NA	NA	NA	2	5.2	NA	NA	NA	2.6
5/18/2017	18	PHG84	1	1	8	NA	NA	NA	NA	NA	2	4	NA	NA	NA	2
5/18/2017	18	PHG84	2	1	7	NA	NA	NA	NA	NA	2	3.8	NA	NA	NA	1.9
5/18/2017	18	PHG84	3	1	10	NA	NA	NA	NA	NA	2	4	NA	NA	NA	2
5/18/2017	18	PHG84	4	1	10	NA	NA	NA	NA	NA	2	3.8	NA	NA	NA	1.9
5/18/2017	18	PHG84	5	1	9.5	NA	NA	NA	NA	NA	2	4	NA	NA	NA	2
5/18/2017	14	P089	1	1	13	NA	NA	NA	NA	NA	2	5.2	NA	NA	NA	2.6
5/18/2017	14	P089	2	1	8	NA	NA	NA	NA	NA	2	5.2	NA	NA	NA	2.6
5/18/2017	14	P089	3	1	11	NA	NA	NA	NA	NA	2	5.5	NA	NA	NA	2.75
5/18/2017	14	P089	4	1	11	NA	NA	NA	NA	NA	2	5.5	NA	NA	NA	2.75
5/18/2017	14	P089	5	1	10	NA	NA	NA	NA	NA	2	5.5	NA	NA	NA	2.75
5/18/2017	8	DKFBHJ	1	1	12	NA	NA	NA	NA	NA	2	4.5	NA	NA	NA	2.25
5/18/2017	8	DKFBHJ	2	1	15	NA	NA	NA	NA	NA	2	5.2	NA	NA	NA	2.6
5/18/2017	8	DKFBHJ	3	1	13.5	NA	NA	NA	NA	NA	2	5	NA	NA	NA	2.5
5/18/2017	8	DKFBHJ	4	1	13	NA	NA	NA	NA	NA	2	5	NA	NA	NA	2.5
5/18/2017	8	DKFBHJ	5	1	13.5	NA	NA	NA	NA	NA	3	5.2	NA	NA	NA	1.733333333
5/18/2017	21	ZEA 132	1	1	8.5	NA	NA	NA	NA	NA	2	4.5	NA	NA	NA	2.25
5/18/2017	21	ZEA 132	2	1	6.5	NA	NA	NA	NA	NA	2	4.5	NA	NA	NA	2.25
5/18/2017	21	ZEA 132	3	1	7	NA	NA	NA	NA	NA	2	4.5	NA	NA	NA	2.25
5/18/2017	21	ZEA 132	4	1	5	NA	NA	NA	NA	NA	2	4.2	NA	NA	NA	2.1
5/18/2017	21	ZEA 132	5	1	8	NA	NA	NA	NA	NA	2	5	NA	NA	NA	2.5
5/18/2017	6	B106	1	1	14	NA	NA	NA	NA	NA	3	5.5	NA	NA	NA	1.833333333
5/18/2017	6	B106	2	1	9	NA	NA	NA	NA	NA	2	5.5	NA	NA	NA	2.75
5/18/2017	6	B106	3	1	10	NA	NA	NA	NA	NA	2	5.5	NA	NA	NA	2.75
5/18/2017	6	B106	4	1	13	NA	NA	NA	NA	NA	2	4.2	NA	NA	NA	2.1
5/18/2017	6	B106	5	1	12	NA	NA	NA	NA	NA	3	5.5	NA	NA	NA	1.833333333
5/18/2017	4	PHT77	1	2	16.5	NA	NA	NA	NA	NA	2	4.2	NA	NA	NA	2.1
5/18/2017	4	PHT77	2	2	14	NA	NA	NA	NA	NA	2	4.8	NA	NA	NA	2.4
5/18/2017	4	PHT77	3	2	16	NA	NA	NA	NA	NA	2	4.5	NA	NA	NA	2.25
5/18/2017	4	PHT77	4	2	18	NA	NA	NA	NA	NA	2	5	NA	NA	NA	2.5
5/18/2017	4	PHT77	5	2	15	NA	NA	NA	NA	NA	2	5	NA	NA	NA	2.5
5/18/2017	28	ZEA 392	1	2	15.5	NA	NA	NA	NA	NA	2	5.2	NA	NA	NA	2.6
5/18/2017	28	ZEA 392	2	2	16	NA	NA	NA	NA	NA	2	4.8	NA	NA	NA	2.4
5/18/2017	28	ZEA 392	3	2	12	NA	NA	NA	NA	NA	2	4.5	NA	NA	NA	2.25
5/18/2017	28	ZEA 392	4	2	14	NA	NA	NA	NA	NA	2	5	NA	NA	NA	2.5
5/18/2017	28	ZEA 392	5	2	18	NA	NA	NA	NA	NA	2	5	NA	NA	NA	2.5
5/18/2017	6	B106	1	2	15	NA	NA	NA	NA	NA	2	5.2	NA	NA	NA	2.6
5/18/2017	6	B106	2	2	14.5	NA	NA	NA	NA	NA	3	5.5	NA	NA	NA	1.833333333
5/18/2017	6	B106	3	2	13	NA	NA	NA	NA	NA	2	5.2	NA	NA	NA	2.6
5/18/2017	6	B106	4	2	12	NA	NA	NA	NA	NA	3	5.5	NA	NA	NA	1.833333333
5/18/2017	6	B106	5	2	14.5	NA	NA	NA	NA	NA	3	5.2	NA	NA	NA	1.733333333
5/18/2017	24	ZEA 3425	1	2	11	NA	NA	NA	NA	NA	2	4.5	NA	NA	NA	2.25
5/18/2017	24	ZEA 3425	2	2	11.5	NA	NA	NA	NA	NA	3	5.2	NA	NA	NA	1.733333333
5/18/2017	24	ZEA 3425	3	2	17	NA	NA	NA	NA	NA	2	5	NA	NA	NA	2.5
5/18/2017	24	ZEA 3425	4	2	16	NA	NA	NA	NA	NA	2	4.8	NA	NA	NA	2.4
5/18/2017	24	ZEA 3425	5	2	16.5	NA	NA	NA	NA	NA	2	4.8	NA	NA	NA	2.4
5/18/2017	2	N22	1	2	15	NA	NA	NA	NA	NA	2	4.5	NA	NA	NA	2.25
5/18/2017	2	N22	2	2	14.5	NA	NA	NA	NA	NA	2	4.5	NA	NA	NA	2.25
5/18/2017	2	N22	3	2	13.5	NA	NA	NA	NA	NA	2	4.5	NA	NA	NA	2.25
5/18/2017	2	N22	4	2	16	NA	NA	NA	NA	NA	2	4.5	NA	NA	NA	2.25
5/18/2017	2	N22	5	2	12.5	NA	NA	NA	NA	NA	2	4.5	NA	NA	NA	2.25
5/18/2017	27	ZEA 391	1	2	8.5	NA	NA	NA	NA	NA	2	4.8	NA	NA	NA	2.4
5/18/2017	27	ZEA 391	2	2	11.5	NA	NA	NA	NA	NA	3	5	NA	NA	NA	1.666666667
5/18/2017	27	ZEA 391	3	2	11	NA	NA	NA	NA	NA	3	5	NA	NA	NA	1.666666667
5/18/2017	27	ZEA 391	4	2	13	NA	NA	NA	NA	NA	2	5.2	NA	NA	NA	2.6
5/18/2017	27	ZEA 391	5	2	8.5	NA	NA	NA	NA	NA	2	4.8	NA	NA	NA	2.4
5/18/2017	7	DK4676A	1	2	14.5	NA	NA	NA	NA	NA	2	5	NA	NA	NA	2.5
5/18/2017	7	DK4676A	2	2	12	NA	NA	NA	NA	NA	2	4.8	NA	NA	NA	2.4
5/18/2017	7	DK4676A	3	2	11	NA	NA	NA	NA	NA	2	4.8	NA	NA	NA	2.4
5/18/2017	7	DK4676A	4	2	9	NA	NA	NA	NA	NA	3	5.2	NA	NA	NA	1.733333333
5/18/2017	7	DK4676A	5	2	11	NA	NA	NA	NA	NA	2	5	NA	NA	NA	2.5
5/18/2017	25	ZEA 3660	1	2	11	NA	NA	NA	NA	NA	2	4.2	NA	NA	NA	2.1
5/18/2017	25	ZEA 3660	2	2	11	NA	NA	NA	NA	NA	2	4.2	NA	NA	NA	2.1
5/18/2017	25	ZEA 3660	3	2	11	NA	NA	NA	NA	NA	2	4	NA	NA	NA	2
5/18/2017	25	ZEA 3660	4	2	13.5	NA	NA	NA	NA	NA	2	4	NA	NA	NA	2
5/18/2017	25	ZEA 3660	5	2	12	NA	NA	NA	NA	NA	2	4.2	NA	NA	NA	2.1
5/18/2017	22	ZEA 324	1	2	5.5	NA	NA	NA	NA	NA	2	4	NA	NA	NA	2
5/18/2017	22	ZEA 324	2	2	5.5	NA	NA	NA	NA	NA	2	4	NA	NA	NA	2
5/18/2017	22	ZEA 324	3	2	7	NA	NA	NA	NA	NA	2	3.8	NA	NA	NA	1.9
5/18/2017	22	ZEA 324	4	2	7.5	NA	NA	NA	NA	NA	2	4.8	NA	NA	NA	2.4
5/18/2017	22	ZEA 324	5	2	6.5	NA	NA	NA	NA	NA	2	4	NA	NA	NA	2
5/18/2017	26	ZEA 3682	1	2	15.5	NA	NA	NA	NA	NA	2	4.8	NA	NA	NA	2.4
5/18/2017	26	ZEA 3682	2	2	18	NA	NA	NA	NA	NA	2	5	NA	NA	NA	2.5
5/18/2017	26	ZEA 3682	3	2	21	NA	NA	NA	NA	NA	2	4.5	NA	NA	NA	2.25
5/18/2017	26	ZEA 3682	4	2	17	NA	NA	NA	NA	NA	2	5	NA	NA	NA	2.5
5/18/2017	26	ZEA 3682	5	2	18	NA	NA	NA	NA	NA	2	4.8	NA	NA	NA	2.4
5/18/2017	19	W117	1	1	11	NA	NA	NA	NA	NA	2	4.8	NA	NA	NA	2.4
5/18/2017	19	W117	2	1	14	NA	NA	NA	NA	NA	2	5.2	NA	NA	NA	2.6
5/18/2017	19	W117	3	1	9	NA	NA	NA	NA	NA	2	5.5	NA	NA	NA	2.75
5/18/2017	19	W117	4	1	9	NA	NA	NA	NA	NA	2	5.2	NA	NA	NA	2.6
5/18/2017	19	W117	5	1	12	NA	NA	NA	NA	NA	2	5.2	NA	NA	NA	2.6
5/18/2017	3	P148	1	1	13.5	NA	NA	NA	NA	NA	2	5.2	NA	NA	NA	2.6
5/18/2017	3	P148	2	1	13	NA	NA	NA	NA	NA	3	5	NA	NA	NA	1.666666667
5/18/2017	3	P148	3	1	10	NA	NA	NA	NA	NA	3	5.2	NA	NA	NA	1.733333333
5/18/2017	3	P148	4	1	10.5	NA	NA	NA	NA	NA	3	5.5	NA	NA	NA	1.833333333
5/18/2017	3	P148	5	1	13	NA	NA	NA	NA	NA	2	4.8	NA	NA	NA	2.4
5/18/2017	9	EC136	1	1	16	NA	NA	NA	NA	NA	2	5	NA	NA	NA	2.5
5/18/2017	9	EC136	2	1	15	NA	NA	NA	NA	NA	2	5.2	NA	NA	NA	2.6
5/18/2017	9	EC136	3	1	16	NA	NA	NA	NA	NA	3	5.2	NA	NA	NA	1.733333333
5/18/2017	9	EC136	4	1	18	NA	NA	NA	NA	NA	3	5.2	NA	NA	NA	1.733333333
5/18/2017	9	EC136	5	1	20	NA	NA	NA	NA	NA	3	5.5	NA	NA	NA	1.833333333
5/18/2017	20	W33	1	1	10	NA	NA	NA	NA	NA	2	5.2	NA	NA	NA	2.6
5/18/2017	20	W33	2	1	11	NA	NA	NA	NA	NA	2	5.5	NA	NA	NA	2.75
5/18/2017	20	W33	3	1	10.5	NA	NA	NA	NA	NA	2	5.5	NA	NA	NA	2.75
5/18/2017	20	W33	4	1	12	NA	NA	NA	NA	NA	2	5.5	NA	NA	NA	2.75
5/18/2017	20	W33	5	1	11	NA	NA	NA	NA	NA	2	5.5	NA	NA	NA	2.75
5/18/2017	22	ZEA 324	1	1	4.5	NA	NA	NA	NA	NA	2	3	NA	NA	NA	1.5
5/18/2017	22	ZEA 324	2	1	7.5	NA	NA	NA	NA	NA	2	3	NA	NA	NA	1.5
5/18/2017	22	ZEA 324	3	1	3	NA	NA	NA	NA	NA	2	3.8	NA	NA	NA	1.9
5/18/2017	22	ZEA 324	4	1	4.5	NA	NA	NA	NA	NA	2	3.8	NA	NA	NA	1.9
5/18/2017	22	ZEA 324	5	1	7	NA	NA	NA	NA	NA	2	3	NA	NA	NA	1.5
5/18/2017	13	P074	1	1	10.5	NA	NA	NA	NA	NA	2	5.2	NA	NA	NA	2.6
5/18/2017	13	P074	2	1	12.5	NA	NA	NA	NA	NA	2	5.5	NA	NA	NA	2.75
5/18/2017	13	P074	3	1	12.5	NA	NA	NA	NA	NA	2	5.5	NA	NA	NA	2.75
5/18/2017	13	P074	4	1	12	NA	NA	NA	NA	NA	2	5	NA	NA	NA	2.5
5/18/2017	13	P074	5	1	11	NA	NA	NA	NA	NA	2	5.2	NA	NA	NA	2.6
5/18/2017	11	EP2	1	1	8	NA	NA	NA	NA	NA	2	4.5	NA	NA	NA	2.25
5/18/2017	11	EP2	2	1	4.5	NA	NA	NA	NA	NA	2	4	NA	NA	NA	2
5/18/2017	11	EP2	3	1	6	NA	NA	NA	NA	NA	2	4.5	NA	NA	NA	2.25
5/18/2017	11	EP2	4	1	8	NA	NA	NA	NA	NA	2	4.5	NA	NA	NA	2.25
5/18/2017	11	EP2	5	1	9	NA	NA	NA	NA	NA	2	4.5	NA	NA	NA	2.25
5/18/2017	10	EC334	1	1	9.5	NA	NA	NA	NA	NA	2	5.5	NA	NA	NA	2.75
5/18/2017	10	EC334	2	1	7.5	NA	NA	NA	NA	NA	2	5.5	NA	NA	NA	2.75
5/18/2017	10	EC334	3	1	5	NA	NA	NA	NA	NA	2	5.2	NA	NA	NA	2.6
5/18/2017	10	EC334	4	1	6	NA	NA	NA	NA	NA	2	5	NA	NA	NA	2.5
5/18/2017	10	EC334	5	1	6	NA	NA	NA	NA	NA	2	5.5	NA	NA	NA	2.75
5/18/2017	2	N22	1	1	14	NA	NA	NA	NA	NA	2	4.2	NA	NA	NA	2.1
5/18/2017	2	N22	2	1	13	NA	NA	NA	NA	NA	2	4.5	NA	NA	NA	2.25
5/18/2017	2	N22	3	1	11	NA	NA	NA	NA	NA	2	4.5	NA	NA	NA	2.25
5/18/2017	2	N22	4	1	12	NA	NA	NA	NA	NA	2	4.5	NA	NA	NA	2.25
5/18/2017	2	N22	5	1	14	NA	NA	NA	NA	NA	2	4.2	NA	NA	NA	2.1
5/18/2017	26	ZEA 3682	1	1	14.5	NA	NA	NA	NA	NA	2	5.2	NA	NA	NA	2.6
5/18/2017	26	ZEA 3682	2	1	22	NA	NA	NA	NA	NA	3	5.2	NA	NA	NA	1.733333333
5/18/2017	26	ZEA 3682	3	1	16	NA	NA	NA	NA	NA	2	5.2	NA	NA	NA	2.6
5/18/2017	26	ZEA 3682	4	1	17	NA	NA	NA	NA	NA	2	4.8	NA	NA	NA	2.4
5/18/2017	26	ZEA 3682	5	1	17	NA	NA	NA	NA	NA	2	5.2	NA	NA	NA	2.6
5/18/2017	12	F922	1	2	11	NA	NA	NA	NA	NA	2	4.8	NA	NA	NA	2.4
5/18/2017	12	F922	2	2	14	NA	NA	NA	NA	NA	2	5	NA	NA	NA	2.5
5/18/2017	12	F922	3	2	13	NA	NA	NA	NA	NA	2	4.8	NA	NA	NA	2.4
5/18/2017	12	F922	4	2	14	NA	NA	NA	NA	NA	2	4.8	NA	NA	NA	2.4
5/18/2017	12	F922	5	2	14	NA	NA	NA	NA	NA	2	5	NA	NA	NA	2.5
5/18/2017	18	PHG84	1	2	9.5	NA	NA	NA	NA	NA	2	4	NA	NA	NA	2
5/18/2017	18	PHG84	2	2	8	NA	NA	NA	NA	NA	2	3.8	NA	NA	NA	1.9
5/18/2017	18	PHG84	3	2	12	NA	NA	NA	NA	NA	2	4	NA	NA	NA	2
5/18/2017	18	PHG84	4	2	9	NA	NA	NA	NA	NA	2	3.8	NA	NA	NA	1.9
5/18/2017	18	PHG84	5	2	12	NA	NA	NA	NA	NA	2	4	NA	NA	NA	2
5/18/2017	13	P074	1	2	13.5	NA	NA	NA	NA	NA	3	5.2	NA	NA	NA	1.733333333
5/18/2017	13	P074	2	2	13	NA	NA	NA	NA	NA	3	5.2	NA	NA	NA	1.733333333
5/18/2017	13	P074	3	2	11.5	NA	NA	NA	NA	NA	2	5.2	NA	NA	NA	2.6
5/18/2017	13	P074	4	2	13	NA	NA	NA	NA	NA	2	5	NA	NA	NA	2.5
5/18/2017	13	P074	5	2	15	NA	NA	NA	NA	NA	3	5.5	NA	NA	NA	1.833333333
5/18/2017	14	P089	1	2	12	NA	NA	NA	NA	NA	3	5.5	NA	NA	NA	1.833333333
5/18/2017	14	P089	2	2	9.5	NA	NA	NA	NA	NA	2	5.2	NA	NA	NA	2.6
5/18/2017	14	P089	3	2	9.5	NA	NA	NA	NA	NA	2	5.2	NA	NA	NA	2.6
5/18/2017	14	P089	4	2	12	NA	NA	NA	NA	NA	3	5.5	NA	NA	NA	1.833333333
5/18/2017	14	P089	5	2	10	NA	NA	NA	NA	NA	3	5.5	NA	NA	NA	1.833333333
5/18/2017	15	P135	1	2	15	NA	NA	NA	NA	NA	2	4.8	NA	NA	NA	2.4
5/18/2017	15	P135	2	2	12.5	NA	NA	NA	NA	NA	2	4.8	NA	NA	NA	2.4
5/18/2017	15	P135	3	2	17.5	NA	NA	NA	NA	NA	2	4.8	NA	NA	NA	2.4
5/18/2017	15	P135	4	2	15.5	NA	NA	NA	NA	NA	3	5	NA	NA	NA	1.666666667
5/18/2017	15	P135	5	2	13.5	NA	NA	NA	NA	NA	2	5.2	NA	NA	NA	2.6
5/18/2017	23	ZEA 332	1	2	15	NA	NA	NA	NA	NA	2	5.2	NA	NA	NA	2.6
5/18/2017	23	ZEA 332	2	2	17	NA	NA	NA	NA	NA	3	5.5	NA	NA	NA	1.833333333
5/18/2017	23	ZEA 332	3	2	17	NA	NA	NA	NA	NA	3	5.5	NA	NA	NA	1.833333333
5/18/2017	23	ZEA 332	4	2	16.5	NA	NA	NA	NA	NA	2	5.2	NA	NA	NA	2.6
5/18/2017	23	ZEA 332	5	2	13.5	NA	NA	NA	NA	NA	2	5.5	NA	NA	NA	2.75
5/18/2017	5	S052	1	2	10.5	NA	NA	NA	NA	NA	3	5.2	NA	NA	NA	1.733333333
5/18/2017	5	S052	2	2	11	NA	NA	NA	NA	NA	3	5.2	NA	NA	NA	1.733333333
5/18/2017	5	S052	3	2	13.5	NA	NA	NA	NA	NA	3	5.5	NA	NA	NA	1.833333333
5/18/2017	5	S052	4	2	13.5	NA	NA	NA	NA	NA	3	5.5	NA	NA	NA	1.833333333
5/18/2017	5	S052	5	2	11.5	NA	NA	NA	NA	NA	3	5.2	NA	NA	NA	1.733333333
5/18/2017	20	W33	1	2	11	NA	NA	NA	NA	NA	2	5	NA	NA	NA	2.5
5/18/2017	20	W33	2	2	12.5	NA	NA	NA	NA	NA	2	5.2	NA	NA	NA	2.6
5/18/2017	20	W33	3	2	12.5	NA	NA	NA	NA	NA	2	5	NA	NA	NA	2.5
5/18/2017	20	W33	4	2	9	NA	NA	NA	NA	NA	2	5.2	NA	NA	NA	2.6
5/18/2017	20	W33	5	2	11.5	NA	NA	NA	NA	NA	2	5	NA	NA	NA	2.5
5/18/2017	17	PHG50	1	2	12	NA	NA	NA	NA	NA	2	4.5	NA	NA	NA	2.25
5/18/2017	17	PHG50	2	2	10.5	NA	NA	NA	NA	NA	2	4.5	NA	NA	NA	2.25
5/18/2017	17	PHG50	3	2	11.5	NA	NA	NA	NA	NA	2	4.5	NA	NA	NA	2.25
5/18/2017	17	PHG50	4	2	13	NA	NA	NA	NA	NA	2	4.5	NA	NA	NA	2.25
5/18/2017	17	PHG50	5	2	12.5	NA	NA	NA	NA	NA	2	5	NA	NA	NA	2.5
5/18/2017	9	EC136	1	2	18.5	NA	NA	NA	NA	NA	3	5.2	NA	NA	NA	1.733333333
5/18/2017	9	EC136	2	2	19	NA	NA	NA	NA	NA	3	5	NA	NA	NA	1.666666667
5/18/2017	9	EC136	3	2	18	NA	NA	NA	NA	NA	3	5	NA	NA	NA	1.666666667
5/18/2017	9	EC136	4	2	20	NA	NA	NA	NA	NA	3	5.2	NA	NA	NA	1.733333333
5/18/2017	9	EC136	5	2	20	NA	NA	NA	NA	NA	3	5	NA	NA	NA	1.666666667
5/18/2017	4	PHT77	1	1	17	NA	NA	NA	NA	NA	2	4.8	NA	NA	NA	2.4
5/18/2017	4	PHT77	2	1	14	NA	NA	NA	NA	NA	2	4.5	NA	NA	NA	2.25
5/18/2017	4	PHT77	3	1	14	NA	NA	NA	NA	NA	2	4.5	NA	NA	NA	2.25
5/18/2017	4	PHT77	4	1	17.5	NA	NA	NA	NA	NA	2	4.8	NA	NA	NA	2.4
5/18/2017	4	PHT77	5	1	15	NA	NA	NA	NA	NA	2	5	NA	NA	NA	2.5
5/18/2017	30	ZEA 851	1	1	13	NA	NA	NA	NA	NA	2	4.8	NA	NA	NA	2.4
5/18/2017	30	ZEA 851	2	1	12	NA	NA	NA	NA	NA	2	5	NA	NA	NA	2.5
5/18/2017	30	ZEA 851	3	1	12	NA	NA	NA	NA	NA	2	5	NA	NA	NA	2.5
5/18/2017	30	ZEA 851	4	1	16.5	NA	NA	NA	NA	NA	2	5	NA	NA	NA	2.5
5/18/2017	30	ZEA 851	5	1	17.5	NA	NA	NA	NA	NA	2	5.2	NA	NA	NA	2.6
5/18/2017	16	PB116	1	1	14	NA	NA	NA	NA	NA	2	4.2	NA	NA	NA	2.1
5/18/2017	16	PB116	2	1	14	NA	NA	NA	NA	NA	2	4.2	NA	NA	NA	2.1
5/18/2017	16	PB116	3	1	16	NA	NA	NA	NA	NA	2	4.2	NA	NA	NA	2.1
5/18/2017	16	PB116	4	1	15	NA	NA	NA	NA	NA	2	4.5	NA	NA	NA	2.25
5/18/2017	16	PB116	5	1	16	NA	NA	NA	NA	NA	2	4.2	NA	NA	NA	2.1
5/18/2017	7	DK4676A	1	1	9	NA	NA	NA	NA	NA	2	5	NA	NA	NA	2.5
5/18/2017	7	DK4676A	2	1	10	NA	NA	NA	NA	NA	2	4.8	NA	NA	NA	2.4
5/18/2017	7	DK4676A	3	1	12	NA	NA	NA	NA	NA	2	4.2	NA	NA	NA	2.1
5/18/2017	7	DK4676A	4	1	13	NA	NA	NA	NA	NA	2	4.2	NA	NA	NA	2.1
5/18/2017	7	DK4676A	5	1	12	NA	NA	NA	NA	NA	2	5	NA	NA	NA	2.5
5/18/2017	23	ZEA 332	1	1	21	NA	NA	NA	NA	NA	3	6.2	NA	NA	NA	2.066666667
5/18/2017	23	ZEA 332	2	1	12	NA	NA	NA	NA	NA	3	5.5	NA	NA	NA	1.833333333
5/18/2017	23	ZEA 332	3	1	12.5	NA	NA	NA	NA	NA	2	5	NA	NA	NA	2.5
5/18/2017	23	ZEA 332	4	1	14	NA	NA	NA	NA	NA	2	5.2	NA	NA	NA	2.6
5/18/2017	23	ZEA 332	5	1	17	NA	NA	NA	NA	NA	2	5.2	NA	NA	NA	2.6
5/18/2017	12	F922	1	1	13.5	NA	NA	NA	NA	NA	2	4.5	NA	NA	NA	2.25
5/18/2017	12	F922	2	1	11	NA	NA	NA	NA	NA	2	4.5	NA	NA	NA	2.25
5/18/2017	12	F922	3	1	12.5	NA	NA	NA	NA	NA	2	4.8	NA	NA	NA	2.4
5/18/2017	12	F922	4	1	11	NA	NA	NA	NA	NA	2	4.8	NA	NA	NA	2.4
5/18/2017	12	F922	5	1	10.5	NA	NA	NA	NA	NA	2	4	NA	NA	NA	2
5/18/2017	29	ZEA 399	1	1	13	NA	NA	NA	NA	NA	2	4.5	NA	NA	NA	2.25
5/18/2017	29	ZEA 399	2	1	13	NA	NA	NA	NA	NA	2	4.5	NA	NA	NA	2.25
5/18/2017	29	ZEA 399	3	1	10.5	NA	NA	NA	NA	NA	2	4.8	NA	NA	NA	2.4
5/18/2017	29	ZEA 399	4	1	10	NA	NA	NA	NA	NA	2	4.5	NA	NA	NA	2.25
5/18/2017	29	ZEA 399	5	1	14	NA	NA	NA	NA	NA	2	4.5	NA	NA	NA	2.25
5/18/2017	15	P135	1	1	14.5	NA	NA	NA	NA	NA	2	5	NA	NA	NA	2.5
5/18/2017	15	P135	2	1	17.5	NA	NA	NA	NA	NA	2	5	NA	NA	NA	2.5
5/18/2017	15	P135	3	1	17	NA	NA	NA	NA	NA	2	4.8	NA	NA	NA	2.4
5/18/2017	15	P135	4	1	14.5	NA	NA	NA	NA	NA	3	5	NA	NA	NA	1.666666667
5/18/2017	15	P135	5	1	15	NA	NA	NA	NA	NA	2	5	NA	NA	NA	2.5
5/18/2017	25	ZEA 3660	1	1	11	NA	NA	NA	NA	NA	2	4.2	NA	NA	NA	2.1
5/18/2017	25	ZEA 3660	2	1	14	NA	NA	NA	NA	NA	2	4.2	NA	NA	NA	2.1
5/18/2017	25	ZEA 3660	3	1	16	NA	NA	NA	NA	NA	2	4.2	NA	NA	NA	2.1
5/18/2017	25	ZEA 3660	4	1	11.5	NA	NA	NA	NA	NA	2	4.2	NA	NA	NA	2.1
5/18/2017	25	ZEA 3660	5	1	11.5	NA	NA	NA	NA	NA	2	4.2	NA	NA	NA	2.1
5/18/2017	27	ZEA 391	1	1	9	NA	NA	NA	NA	NA	2	4.8	NA	NA	NA	2.4
5/18/2017	27	ZEA 391	2	1	10	NA	NA	NA	NA	NA	2	4.8	NA	NA	NA	2.4
5/18/2017	27	ZEA 391	3	1	10.5	NA	NA	NA	NA	NA	2	4.8	NA	NA	NA	2.4
5/18/2017	27	ZEA 391	4	1	12	NA	NA	NA	NA	NA	3	5.2	NA	NA	NA	1.733333333
5/18/2017	27	ZEA 391	5	1	11.5	NA	NA	NA	NA	NA	2	5	NA	NA	NA	2.5
5/22/2017	30	ZEA 851	1	2	15	NA	NA	NA	NA	NA	3	6.2	NA	NA	NA	2.066666667
5/22/2017	30	ZEA 851	2	2	14	NA	NA	NA	NA	NA	3	5.2	NA	NA	NA	1.733333333
5/22/2017	30	ZEA 851	3	2	13	NA	NA	NA	NA	NA	3	5.5	NA	NA	NA	1.833333333
5/22/2017	30	ZEA 851	4	2	11	NA	NA	NA	NA	NA	3	5.5	NA	NA	NA	1.833333333
5/22/2017	30	ZEA 851	5	2	10.5	NA	NA	NA	NA	NA	3	5.5	NA	NA	NA	1.833333333
5/22/2017	16	PB116	1	2	20	NA	NA	NA	NA	NA	3	5.5	NA	NA	NA	1.833333333
5/22/2017	16	PB116	2	2	17	NA	NA	NA	NA	NA	3	5.2	NA	NA	NA	1.733333333
5/22/2017	16	PB116	3	2	21	NA	NA	NA	NA	NA	3	5.5	NA	NA	NA	1.833333333
5/22/2017	16	PB116	4	2	18	NA	NA	NA	NA	NA	3	5.2	NA	NA	NA	1.733333333
5/22/2017	16	PB116	5	2	22	NA	NA	NA	NA	NA	3	5.5	NA	NA	NA	1.833333333
5/22/2017	21	ZEA 132	1	2	6	NA	NA	NA	NA	NA	2	4.5	NA	NA	NA	2.25
5/22/2017	21	ZEA 132	2	2	6.5	NA	NA	NA	NA	NA	3	5.2	NA	NA	NA	1.733333333
5/22/2017	21	ZEA 132	3	2	10	NA	NA	NA	NA	NA	3	6.2	NA	NA	NA	2.066666667
5/22/2017	21	ZEA 132	4	2	10.5	NA	NA	NA	NA	NA	3	6.2	NA	NA	NA	2.066666667
5/22/2017	21	ZEA 132	5	2	10	NA	NA	NA	NA	NA	3	6.2	NA	NA	NA	2.066666667
5/22/2017	29	ZEA 399	1	2	12	NA	NA	NA	NA	NA	3	5.5	NA	NA	NA	1.833333333
5/22/2017	29	ZEA 399	2	2	12	NA	NA	NA	NA	NA	3	6.2	NA	NA	NA	2.066666667
5/22/2017	29	ZEA 399	3	2	10	NA	NA	NA	NA	NA	3	6.2	NA	NA	NA	2.066666667
5/22/2017	29	ZEA 399	4	2	12	NA	NA	NA	NA	NA	3	5.5	NA	NA	NA	1.833333333
5/22/2017	29	ZEA 399	5	2	11	NA	NA	NA	NA	NA	3	6.2	NA	NA	NA	2.066666667
5/22/2017	19	W117	1	2	13	NA	NA	NA	NA	NA	3	6.2	NA	NA	NA	2.066666667
5/22/2017	19	W117	2	2	13	NA	NA	NA	NA	NA	3	6.5	NA	NA	NA	2.166666667
5/22/2017	19	W117	3	2	12	NA	NA	NA	NA	NA	3	6.2	NA	NA	NA	2.066666667
5/22/2017	19	W117	4	2	13.5	NA	NA	NA	NA	NA	3	6.8	NA	NA	NA	2.266666667
5/22/2017	19	W117	5	2	14	NA	NA	NA	NA	NA	3	6.5	NA	NA	NA	2.166666667
5/22/2017	1	B73	1	2	13	NA	NA	NA	NA	NA	3	5.5	NA	NA	NA	1.833333333
5/22/2017	1	B73	2	2	12.5	NA	NA	NA	NA	NA	3	5.5	NA	NA	NA	1.833333333
5/22/2017	1	B73	3	2	14	NA	NA	NA	NA	NA	3	5.8	NA	NA	NA	1.933333333
5/22/2017	1	B73	4	2	12.5	NA	NA	NA	NA	NA	3	5.5	NA	NA	NA	1.833333333
5/22/2017	1	B73	5	2	13	NA	NA	NA	NA	NA	3	5.5	NA	NA	NA	1.833333333
5/22/2017	10	EC334	1	2	9	NA	NA	NA	NA	NA	3	6.2	NA	NA	NA	2.066666667
5/22/2017	10	EC334	2	2	9	NA	NA	NA	NA	NA	4	6.2	NA	NA	NA	1.55
5/22/2017	10	EC334	3	2	10	NA	NA	NA	NA	NA	3	6.2	NA	NA	NA	2.066666667
5/22/2017	10	EC334	4	2	13	NA	NA	NA	NA	NA	4	6.5	NA	NA	NA	1.625
5/22/2017	10	EC334	5	2	11	NA	NA	NA	NA	NA	4	6.5	NA	NA	NA	1.625
5/22/2017	3	P148	1	2	8.5	NA	NA	NA	NA	NA	3	6	NA	NA	NA	2
5/22/2017	3	P148	2	2	8.5	NA	NA	NA	NA	NA	3	6.2	NA	NA	NA	2.066666667
5/22/2017	3	P148	3	2	13.5	NA	NA	NA	NA	NA	3	6.2	NA	NA	NA	2.066666667
5/22/2017	3	P148	4	2	11	NA	NA	NA	NA	NA	3	6.2	NA	NA	NA	2.066666667
5/22/2017	3	P148	5	2	11	NA	NA	NA	NA	NA	3	6.2	NA	NA	NA	2.066666667
5/22/2017	8	DKFBHJ	1	2	16	NA	NA	NA	NA	NA	4	6.5	NA	NA	NA	1.625
5/22/2017	8	DKFBHJ	2	2	19	NA	NA	NA	NA	NA	4	6.2	NA	NA	NA	1.55
5/22/2017	8	DKFBHJ	3	2	17	NA	NA	NA	NA	NA	3	6.2	NA	NA	NA	2.066666667
5/22/2017	8	DKFBHJ	4	2	15	NA	NA	NA	NA	NA	3	6.2	NA	NA	NA	2.066666667
5/22/2017	8	DKFBHJ	5	2	18	NA	NA	NA	NA	NA	3	6.5	NA	NA	NA	2.166666667
5/22/2017	11	EP2	1	2	9	NA	NA	NA	NA	NA	3	5	NA	NA	NA	1.666666667
5/22/2017	11	EP2	2	2	12	NA	NA	NA	NA	NA	3	5	NA	NA	NA	1.666666667
5/22/2017	11	EP2	3	2	11	NA	NA	NA	NA	NA	3	5.2	NA	NA	NA	1.733333333
5/22/2017	11	EP2	4	2	13.5	NA	NA	NA	NA	NA	3	5.2	NA	NA	NA	1.733333333
5/22/2017	11	EP2	5	2	12	NA	NA	NA	NA	NA	3	5.2	NA	NA	NA	1.733333333
5/22/2017	24	ZEA 3425	1	1	19	NA	NA	NA	NA	NA	3	6.2	NA	NA	NA	2.066666667
5/22/2017	24	ZEA 3425	2	1	20	NA	NA	NA	NA	NA	3	5.5	NA	NA	NA	1.833333333
5/22/2017	24	ZEA 3425	3	1	28	NA	NA	NA	NA	NA	3	6.2	NA	NA	NA	2.066666667
5/22/2017	24	ZEA 3425	4	1	18	NA	NA	NA	NA	NA	3	6	NA	NA	NA	2
5/22/2017	24	ZEA 3425	5	1	22	NA	NA	NA	NA	NA	3	6.2	NA	NA	NA	2.066666667
5/22/2017	5	S052	1	1	13	NA	NA	NA	NA	NA	4	6.5	NA	NA	NA	1.625
5/22/2017	5	S052	2	1	16	NA	NA	NA	NA	NA	4	6.5	NA	NA	NA	1.625
5/22/2017	5	S052	3	1	15	NA	NA	NA	NA	NA	4	6.2	NA	NA	NA	1.55
5/22/2017	5	S052	4	1	15	NA	NA	NA	NA	NA	4	6.5	NA	NA	NA	1.625
5/22/2017	5	S052	5	1	10	NA	NA	NA	NA	NA	3	6.2	NA	NA	NA	2.066666667
5/22/2017	28	ZEA 392	1	1	20	NA	NA	NA	NA	NA	3	6.2	NA	NA	NA	2.066666667
5/22/2017	28	ZEA 392	2	1	14	NA	NA	NA	NA	NA	3	6	NA	NA	NA	2
5/22/2017	28	ZEA 392	3	1	12.5	NA	NA	NA	NA	NA	3	5.5	NA	NA	NA	1.833333333
5/22/2017	28	ZEA 392	4	1	16	NA	NA	NA	NA	NA	3	5.5	NA	NA	NA	1.833333333
5/22/2017	28	ZEA 392	5	1	10	NA	NA	NA	NA	NA	2	5.2	NA	NA	NA	2.6
5/22/2017	1	B73	1	1	15	NA	NA	NA	NA	NA	3	5.5	NA	NA	NA	1.833333333
5/22/2017	1	B73	2	1	13	NA	NA	NA	NA	NA	3	5.5	NA	NA	NA	1.833333333
5/22/2017	1	B73	3	1	14.5	NA	NA	NA	NA	NA	3	5.5	NA	NA	NA	1.833333333
5/22/2017	1	B73	4	1	13.5	NA	NA	NA	NA	NA	3	5.5	NA	NA	NA	1.833333333
5/22/2017	1	B73	5	1	15	NA	NA	NA	NA	NA	3	6	NA	NA	NA	2
5/22/2017	17	PHG50	1	1	13	NA	NA	NA	NA	NA	3	6	NA	NA	NA	2
5/22/2017	17	PHG50	2	1	14	NA	NA	NA	NA	NA	3	5.5	NA	NA	NA	1.833333333
5/22/2017	17	PHG50	3	1	15	NA	NA	NA	NA	NA	3	6.2	NA	NA	NA	2.066666667
5/22/2017	17	PHG50	4	1	19	NA	NA	NA	NA	NA	3	6.2	NA	NA	NA	2.066666667
5/22/2017	17	PHG50	5	1	17	NA	NA	NA	NA	NA	3	6.2	NA	NA	NA	2.066666667
5/22/2017	18	PHG84	1	1	10	NA	NA	NA	NA	NA	2	4.8	NA	NA	NA	2.4
5/22/2017	18	PHG84	2	1	9	NA	NA	NA	NA	NA	3	4.8	NA	NA	NA	1.6
5/22/2017	18	PHG84	3	1	12.5	NA	NA	NA	NA	NA	3	5.2	NA	NA	NA	1.733333333
5/22/2017	18	PHG84	4	1	12	NA	NA	NA	NA	NA	3	4.8	NA	NA	NA	1.6
5/22/2017	18	PHG84	5	1	11	NA	NA	NA	NA	NA	3	5	NA	NA	NA	1.666666667
5/22/2017	14	P089	1	1	11.5	NA	NA	NA	NA	NA	3	6.2	NA	NA	NA	2.066666667
5/22/2017	14	P089	2	1	13	NA	NA	NA	NA	NA	3	6.2	NA	NA	NA	2.066666667
5/22/2017	14	P089	3	1	12	NA	NA	NA	NA	NA	3	6.2	NA	NA	NA	2.066666667
5/22/2017	14	P089	4	1	16	NA	NA	NA	NA	NA	3	6.5	NA	NA	NA	2.166666667
5/22/2017	14	P089	5	1	14	NA	NA	NA	NA	NA	3	6.5	NA	NA	NA	2.166666667
5/22/2017	8	DKFBHJ	1	1	13	NA	NA	NA	NA	NA	3	5.5	NA	NA	NA	1.833333333
5/22/2017	8	DKFBHJ	2	1	17	NA	NA	NA	NA	NA	4	6.2	NA	NA	NA	1.55
5/22/2017	8	DKFBHJ	3	1	14	NA	NA	NA	NA	NA	4	6.2	NA	NA	NA	1.55
5/22/2017	8	DKFBHJ	4	1	16	NA	NA	NA	NA	NA	3	6.2	NA	NA	NA	2.066666667
5/22/2017	8	DKFBHJ	5	1	16	NA	NA	NA	NA	NA	3	6.2	NA	NA	NA	2.066666667
5/22/2017	21	ZEA 132	1	1	9	NA	NA	NA	NA	NA	3	6	NA	NA	NA	2
5/22/2017	21	ZEA 132	2	1	8	NA	NA	NA	NA	NA	3	6.2	NA	NA	NA	2.066666667
5/22/2017	21	ZEA 132	3	1	9.5	NA	NA	NA	NA	NA	3	6	NA	NA	NA	2
5/22/2017	21	ZEA 132	4	1	9	NA	NA	NA	NA	NA	3	5.5	NA	NA	NA	1.833333333
5/22/2017	21	ZEA 132	5	1	10	NA	NA	NA	NA	NA	3	6.2	NA	NA	NA	2.066666667
5/22/2017	6	B106	1	1	15	NA	NA	NA	NA	NA	3	6.5	NA	NA	NA	2.166666667
5/22/2017	6	B106	2	1	11	NA	NA	NA	NA	NA	3	6.2	NA	NA	NA	2.066666667
5/22/2017	6	B106	3	1	16	NA	NA	NA	NA	NA	3	6.5	NA	NA	NA	2.166666667
5/22/2017	6	B106	4	1	14.5	NA	NA	NA	NA	NA	3	6.5	NA	NA	NA	2.166666667
5/22/2017	6	B106	5	1	11	NA	NA	NA	NA	NA	3	6.5	NA	NA	NA	2.166666667
5/22/2017	4	PHT77	1	2	17	NA	NA	NA	NA	NA	3	5	NA	NA	NA	1.666666667
5/22/2017	4	PHT77	2	2	15	NA	NA	NA	NA	NA	3	5.2	NA	NA	NA	1.733333333
5/22/2017	4	PHT77	3	2	15	NA	NA	NA	NA	NA	3	5.2	NA	NA	NA	1.733333333
5/22/2017	4	PHT77	4	2	18	NA	NA	NA	NA	NA	3	5.5	NA	NA	NA	1.833333333
5/22/2017	4	PHT77	5	2	17	NA	NA	NA	NA	NA	3	5.5	NA	NA	NA	1.833333333
5/22/2017	28	ZEA 392	1	2	15	NA	NA	NA	NA	NA	3	6.2	NA	NA	NA	2.066666667
5/22/2017	28	ZEA 392	2	2	16	NA	NA	NA	NA	NA	3	5.5	NA	NA	NA	1.833333333
5/22/2017	28	ZEA 392	3	2	13	NA	NA	NA	NA	NA	3	5.5	NA	NA	NA	1.833333333
5/22/2017	28	ZEA 392	4	2	19.5	NA	NA	NA	NA	NA	3	6.2	NA	NA	NA	2.066666667
5/22/2017	28	ZEA 392	5	2	19	NA	NA	NA	NA	NA	3	6.5	NA	NA	NA	2.166666667
5/22/2017	6	B106	1	2	16	NA	NA	NA	NA	NA	4	6.8	NA	NA	NA	1.7
5/22/2017	6	B106	2	2	18	NA	NA	NA	NA	NA	4	6.8	NA	NA	NA	1.7
5/22/2017	6	B106	3	2	13	NA	NA	NA	NA	NA	3	6.5	NA	NA	NA	2.166666667
5/22/2017	6	B106	4	2	12	NA	NA	NA	NA	NA	3	6.5	NA	NA	NA	2.166666667
5/22/2017	6	B106	5	2	16	NA	NA	NA	NA	NA	3	6.5	NA	NA	NA	2.166666667
5/22/2017	24	ZEA 3425	1	2	14	NA	NA	NA	NA	NA	3	5.5	NA	NA	NA	1.833333333
5/22/2017	24	ZEA 3425	2	2	19	NA	NA	NA	NA	NA	3	6.2	NA	NA	NA	2.066666667
5/22/2017	24	ZEA 3425	3	2	19.5	NA	NA	NA	NA	NA	3	5.5	NA	NA	NA	1.833333333
5/22/2017	24	ZEA 3425	4	2	16	NA	NA	NA	NA	NA	3	5.5	NA	NA	NA	1.833333333
5/22/2017	24	ZEA 3425	5	2	22	NA	NA	NA	NA	NA	3	5.5	NA	NA	NA	1.833333333
5/22/2017	2	N22	1	2	13.5	NA	NA	NA	NA	NA	3	5.2	NA	NA	NA	1.733333333
5/22/2017	2	N22	2	2	13.5	NA	NA	NA	NA	NA	3	4.8	NA	NA	NA	1.6
5/22/2017	2	N22	3	2	14.5	NA	NA	NA	NA	NA	3	4.8	NA	NA	NA	1.6
5/22/2017	2	N22	4	2	15	NA	NA	NA	NA	NA	3	4.8	NA	NA	NA	1.6
5/22/2017	2	N22	5	2	14.5	NA	NA	NA	NA	NA	3	5	NA	NA	NA	1.666666667
5/22/2017	27	ZEA 391	1	2	16	NA	NA	NA	NA	NA	3	5.5	NA	NA	NA	1.833333333
5/22/2017	27	ZEA 391	2	2	1.5	NA	NA	NA	NA	NA	3	6	NA	NA	NA	2
5/22/2017	27	ZEA 391	3	2	12.5	NA	NA	NA	NA	NA	3	6.2	NA	NA	NA	2.066666667
5/22/2017	27	ZEA 391	4	2	13	NA	NA	NA	NA	NA	3	6.2	NA	NA	NA	2.066666667
5/22/2017	27	ZEA 391	5	2	10	NA	NA	NA	NA	NA	3	5.5	NA	NA	NA	1.833333333
5/22/2017	7	DK4676A	1	2	16.5	NA	NA	NA	NA	NA	3	6	NA	NA	NA	2
5/22/2017	7	DK4676A	2	2	16.5	NA	NA	NA	NA	NA	3	6	NA	NA	NA	2
5/22/2017	7	DK4676A	3	2	12.5	NA	NA	NA	NA	NA	3	5.8	NA	NA	NA	1.933333333
5/22/2017	7	DK4676A	4	2	15.5	NA	NA	NA	NA	NA	3	6	NA	NA	NA	2
5/22/2017	7	DK4676A	5	2	18	NA	NA	NA	NA	NA	3	6	NA	NA	NA	2
5/22/2017	25	ZEA 3660	1	2	15	NA	NA	NA	NA	NA	3	4	NA	NA	NA	1.333333333
5/22/2017	25	ZEA 3660	2	2	15.5	NA	NA	NA	NA	NA	3	5	NA	NA	NA	1.666666667
5/22/2017	25	ZEA 3660	3	2	15.5	NA	NA	NA	NA	NA	3	5	NA	NA	NA	1.666666667
5/22/2017	25	ZEA 3660	4	2	13.5	NA	NA	NA	NA	NA	2	4.8	NA	NA	NA	2.4
5/22/2017	25	ZEA 3660	5	2	13.5	NA	NA	NA	NA	NA	2	4.8	NA	NA	NA	2.4
5/22/2017	22	ZEA 324	1	2	7	NA	NA	NA	NA	NA	3	5.5	NA	NA	NA	1.833333333
5/22/2017	22	ZEA 324	2	2	8	NA	NA	NA	NA	NA	3	5.5	NA	NA	NA	1.833333333
5/22/2017	22	ZEA 324	3	2	5.5	NA	NA	NA	NA	NA	3	4.8	NA	NA	NA	1.6
5/22/2017	22	ZEA 324	4	2	9.5	NA	NA	NA	NA	NA	3	4.5	NA	NA	NA	1.5
5/22/2017	22	ZEA 324	5	2	9	NA	NA	NA	NA	NA	3	5	NA	NA	NA	1.666666667
5/22/2017	26	ZEA 3682	1	2	19	NA	NA	NA	NA	NA	3	6	NA	NA	NA	2
5/22/2017	26	ZEA 3682	2	2	19	NA	NA	NA	NA	NA	3	6.2	NA	NA	NA	2.066666667
5/22/2017	26	ZEA 3682	3	2	22.5	NA	NA	NA	NA	NA	3	5.5	NA	NA	NA	1.833333333
5/22/2017	26	ZEA 3682	4	2	22	NA	NA	NA	NA	NA	3	6	NA	NA	NA	2
5/22/2017	26	ZEA 3682	5	2	19.5	NA	NA	NA	NA	NA	3	6	NA	NA	NA	2
5/22/2017	19	W117	1	1	11.5	NA	NA	NA	NA	NA	3	6	NA	NA	NA	2
5/22/2017	19	W117	2	1	14.5	NA	NA	NA	NA	NA	3	6.2	NA	NA	NA	2.066666667
5/22/2017	19	W117	3	1	12	NA	NA	NA	NA	NA	3	6.2	NA	NA	NA	2.066666667
5/22/2017	19	W117	4	1	14	NA	NA	NA	NA	NA	3	5.8	NA	NA	NA	1.933333333
5/22/2017	19	W117	5	1	13.5	NA	NA	NA	NA	NA	3	6	NA	NA	NA	2
5/22/2017	3	P148	1	1	13.5	NA	NA	NA	NA	NA	3	6.2	NA	NA	NA	2.066666667
5/22/2017	3	P148	2	1	14	NA	NA	NA	NA	NA	3	6.2	NA	NA	NA	2.066666667
5/22/2017	3	P148	3	1	12	NA	NA	NA	NA	NA	3	6.2	NA	NA	NA	2.066666667
5/22/2017	3	P148	4	1	11	NA	NA	NA	NA	NA	3	5.5	NA	NA	NA	1.833333333
5/22/2017	3	P148	5	1	14.5	NA	NA	NA	NA	NA	3	6	NA	NA	NA	2
5/22/2017	9	EC136	1	1	16	NA	NA	NA	NA	NA	3	6.2	NA	NA	NA	2.066666667
5/22/2017	9	EC136	2	1	18	NA	NA	NA	NA	NA	3	6	NA	NA	NA	2
5/22/2017	9	EC136	3	1	16	NA	NA	NA	NA	NA	3	6	NA	NA	NA	2
5/22/2017	9	EC136	4	1	20	NA	NA	NA	NA	NA	3	6.2	NA	NA	NA	2.066666667
5/22/2017	9	EC136	5	1	21	NA	NA	NA	NA	NA	3	6.5	NA	NA	NA	2.166666667
5/22/2017	20	W33	1	1	15	NA	NA	NA	NA	NA	3	6	NA	NA	NA	2
5/22/2017	20	W33	2	1	15	NA	NA	NA	NA	NA	3	6.2	NA	NA	NA	2.066666667
5/22/2017	20	W33	3	1	16.5	NA	NA	NA	NA	NA	4	6.5	NA	NA	NA	1.625
5/22/2017	20	W33	4	1	13	NA	NA	NA	NA	NA	3	6	NA	NA	NA	2
5/22/2017	20	W33	5	1	14.5	NA	NA	NA	NA	NA	4	6.2	NA	NA	NA	1.55
5/22/2017	22	ZEA 324	1	1	6	NA	NA	NA	NA	NA	3	5	NA	NA	NA	1.666666667
5/22/2017	22	ZEA 324	2	1	7	NA	NA	NA	NA	NA	3	4.8	NA	NA	NA	1.6
5/22/2017	22	ZEA 324	3	1	4.5	NA	NA	NA	NA	NA	2	4.5	NA	NA	NA	2.25
5/22/2017	22	ZEA 324	4	1	8	NA	NA	NA	NA	NA	3	4.8	NA	NA	NA	1.6
5/22/2017	22	ZEA 324	5	1	8	NA	NA	NA	NA	NA	3	4.8	NA	NA	NA	1.6
5/22/2017	13	P074	1	1	14	NA	NA	NA	NA	NA	3	6.5	NA	NA	NA	2.166666667
5/22/2017	13	P074	2	1	14	NA	NA	NA	NA	NA	3	6.5	NA	NA	NA	2.166666667
5/22/2017	13	P074	3	1	11.5	NA	NA	NA	NA	NA	3	6.2	NA	NA	NA	2.066666667
5/22/2017	13	P074	4	1	13.5	NA	NA	NA	NA	NA	3	6	NA	NA	NA	2
5/22/2017	13	P074	5	1	13.5	NA	NA	NA	NA	NA	3	6	NA	NA	NA	2
5/22/2017	11	EP2	1	1	12	NA	NA	NA	NA	NA	3	5.2	NA	NA	NA	1.733333333
5/22/2017	11	EP2	2	1	10	NA	NA	NA	NA	NA	3	4.8	NA	NA	NA	1.6
5/22/2017	11	EP2	3	1	10	NA	NA	NA	NA	NA	3	5.2	NA	NA	NA	1.733333333
5/22/2017	11	EP2	4	1	14	NA	NA	NA	NA	NA	3	5.2	NA	NA	NA	1.733333333
5/22/2017	11	EP2	5	1	11.5	NA	NA	NA	NA	NA	3	5.2	NA	NA	NA	1.733333333
5/22/2017	10	EC334	1	1	12.5	NA	NA	NA	NA	NA	4	7	NA	NA	NA	1.75
5/22/2017	10	EC334	2	1	11	NA	NA	NA	NA	NA	3	6.5	NA	NA	NA	2.166666667
5/22/2017	10	EC334	3	1	8.5	NA	NA	NA	NA	NA	3	6.2	NA	NA	NA	2.066666667
5/22/2017	10	EC334	4	1	11	NA	NA	NA	NA	NA	3	6.2	NA	NA	NA	2.066666667
5/22/2017	10	EC334	5	1	9.5	NA	NA	NA	NA	NA	4	6.5	NA	NA	NA	1.625
5/22/2017	2	N22	1	1	14	NA	NA	NA	NA	NA	3	5	NA	NA	NA	1.666666667
5/22/2017	2	N22	2	1	13.5	NA	NA	NA	NA	NA	3	5.2	NA	NA	NA	1.733333333
5/22/2017	2	N22	3	1	14.5	NA	NA	NA	NA	NA	3	5.2	NA	NA	NA	1.733333333
5/22/2017	2	N22	4	1	12.5	NA	NA	NA	NA	NA	3	5	NA	NA	NA	1.666666667
5/22/2017	2	N22	5	1	12.5	NA	NA	NA	NA	NA	3	5	NA	NA	NA	1.666666667
5/22/2017	26	ZEA 3682	1	1	15	NA	NA	NA	NA	NA	3	6.2	NA	NA	NA	2.066666667
5/22/2017	26	ZEA 3682	2	1	18	NA	NA	NA	NA	NA	3	6.2	NA	NA	NA	2.066666667
5/22/2017	26	ZEA 3682	3	1	14.5	NA	NA	NA	NA	NA	3	6	NA	NA	NA	2
5/22/2017	26	ZEA 3682	4	1	19	NA	NA	NA	NA	NA	3	6	NA	NA	NA	2
5/22/2017	26	ZEA 3682	5	1	17.5	NA	NA	NA	NA	NA	3	6	NA	NA	NA	2
5/22/2017	12	F922	1	2	12.5	NA	NA	NA	NA	NA	3	5.5	NA	NA	NA	1.833333333
5/22/2017	12	F922	2	2	16.5	NA	NA	NA	NA	NA	3	5.8	NA	NA	NA	1.933333333
5/22/2017	12	F922	3	2	15	NA	NA	NA	NA	NA	3	5.5	NA	NA	NA	1.833333333
5/22/2017	12	F922	4	2	13	NA	NA	NA	NA	NA	3	5.5	NA	NA	NA	1.833333333
5/22/2017	12	F922	5	2	16	NA	NA	NA	NA	NA	3	5.5	NA	NA	NA	1.833333333
5/22/2017	18	PHG84	1	2	12.5	NA	NA	NA	NA	NA	2	5.2	NA	NA	NA	2.6
5/22/2017	18	PHG84	2	2	10.5	NA	NA	NA	NA	NA	2	5	NA	NA	NA	2.5
5/22/2017	18	PHG84	3	2	11.5	NA	NA	NA	NA	NA	2	4.5	NA	NA	NA	2.25
5/22/2017	18	PHG84	4	2	8.5	NA	NA	NA	NA	NA	2	4.5	NA	NA	NA	2.25
5/22/2017	18	PHG84	5	2	13	NA	NA	NA	NA	NA	3	4.5	NA	NA	NA	1.5
5/22/2017	13	P074	1	2	17.5	NA	NA	NA	NA	NA	4	6.8	NA	NA	NA	1.7
5/22/2017	13	P074	2	2	18	NA	NA	NA	NA	NA	4	6.5	NA	NA	NA	1.625
5/22/2017	13	P074	3	2	16.5	NA	NA	NA	NA	NA	4	6.8	NA	NA	NA	1.7
5/22/2017	13	P074	4	2	14.5	NA	NA	NA	NA	NA	3	6.5	NA	NA	NA	2.166666667
5/22/2017	13	P074	5	2	19	NA	NA	NA	NA	NA	4	6.5	NA	NA	NA	1.625
5/22/2017	14	P089	1	2	13.5	NA	NA	NA	NA	NA	3	6.5	NA	NA	NA	2.166666667
5/22/2017	14	P089	2	2	13.5	NA	NA	NA	NA	NA	3	6.2	NA	NA	NA	2.066666667
5/22/2017	14	P089	3	2	10	NA	NA	NA	NA	NA	3	6.2	NA	NA	NA	2.066666667
5/22/2017	14	P089	4	2	12	NA	NA	NA	NA	NA	3	6.2	NA	NA	NA	2.066666667
5/22/2017	14	P089	5	2	10.5	NA	NA	NA	NA	NA	3	6.5	NA	NA	NA	2.166666667
5/22/2017	15	P135	1	2	19	NA	NA	NA	NA	NA	3	5.5	NA	NA	NA	1.833333333
5/22/2017	15	P135	2	2	14.5	NA	NA	NA	NA	NA	3	5.5	NA	NA	NA	1.833333333
5/22/2017	15	P135	3	2	17	NA	NA	NA	NA	NA	3	5.2	NA	NA	NA	1.733333333
5/22/2017	15	P135	4	2	16	NA	NA	NA	NA	NA	3	6	NA	NA	NA	2
5/22/2017	15	P135	5	2	16	NA	NA	NA	NA	NA	3	6.2	NA	NA	NA	2.066666667
5/22/2017	23	ZEA 332	1	2	26	NA	NA	NA	NA	NA	3	6.8	NA	NA	NA	2.266666667
5/22/2017	23	ZEA 332	2	2	25	NA	NA	NA	NA	NA	3	6.5	NA	NA	NA	2.166666667
5/22/2017	23	ZEA 332	3	2	21	NA	NA	NA	NA	NA	3	7	NA	NA	NA	2.333333333
5/22/2017	23	ZEA 332	4	2	17	NA	NA	NA	NA	NA	3	6.2	NA	NA	NA	2.066666667
5/22/2017	23	ZEA 332	5	2	17.5	NA	NA	NA	NA	NA	3	6.8	NA	NA	NA	2.266666667
5/22/2017	5	S052	1	2	16	NA	NA	NA	NA	NA	3	6.5	NA	NA	NA	2.166666667
5/22/2017	5	S052	2	2	12.5	NA	NA	NA	NA	NA	4	6.2	NA	NA	NA	1.55
5/22/2017	5	S052	3	2	15.5	NA	NA	NA	NA	NA	4	7	NA	NA	NA	1.75
5/22/2017	5	S052	4	2	17	NA	NA	NA	NA	NA	4	7.2	NA	NA	NA	1.8
5/22/2017	5	S052	5	2	16	NA	NA	NA	NA	NA	4	6.5	NA	NA	NA	1.625
5/22/2017	20	W33	1	2	14	NA	NA	NA	NA	NA	3	6	NA	NA	NA	2
5/22/2017	20	W33	2	2	18	NA	NA	NA	NA	NA	4	6.5	NA	NA	NA	1.625
5/22/2017	20	W33	3	2	13.5	NA	NA	NA	NA	NA	3	6	NA	NA	NA	2
5/22/2017	20	W33	4	2	15	NA	NA	NA	NA	NA	3	6.2	NA	NA	NA	2.066666667
5/22/2017	20	W33	5	2	13.5	NA	NA	NA	NA	NA	3	6	NA	NA	NA	2
5/22/2017	17	PHG50	1	2	13.5	NA	NA	NA	NA	NA	3	5.2	NA	NA	NA	1.733333333
5/22/2017	17	PHG50	2	2	16.5	NA	NA	NA	NA	NA	3	5.5	NA	NA	NA	1.833333333
5/22/2017	17	PHG50	3	2	13	NA	NA	NA	NA	NA	3	6	NA	NA	NA	2
5/22/2017	17	PHG50	4	2	13.5	NA	NA	NA	NA	NA	3	5.2	NA	NA	NA	1.733333333
5/22/2017	17	PHG50	5	2	14.5	NA	NA	NA	NA	NA	3	5.5	NA	NA	NA	1.833333333
5/22/2017	9	EC136	1	2	17	NA	NA	NA	NA	NA	3	6.2	NA	NA	NA	2.066666667
5/22/2017	9	EC136	2	2	19	NA	NA	NA	NA	NA	3	6	NA	NA	NA	2
5/22/2017	9	EC136	3	2	17.5	NA	NA	NA	NA	NA	3	5	NA	NA	NA	1.666666667
5/22/2017	9	EC136	4	2	20.5	NA	NA	NA	NA	NA	4	6.2	NA	NA	NA	1.55
5/22/2017	9	EC136	5	2	18	NA	NA	NA	NA	NA	3	6.2	NA	NA	NA	2.066666667
5/22/2017	4	PHT77	1	1	19	NA	NA	NA	NA	NA	3	5.2	NA	NA	NA	1.733333333
5/22/2017	4	PHT77	2	1	16.5	NA	NA	NA	NA	NA	3	5.2	NA	NA	NA	1.733333333
5/22/2017	4	PHT77	3	1	15	NA	NA	NA	NA	NA	3	5.5	NA	NA	NA	1.833333333
5/22/2017	4	PHT77	4	1	20	NA	NA	NA	NA	NA	3	5.5	NA	NA	NA	1.833333333
5/22/2017	4	PHT77	5	1	16	NA	NA	NA	NA	NA	3	5.5	NA	NA	NA	1.833333333
5/22/2017	30	ZEA 851	1	1	11	NA	NA	NA	NA	NA	3	5.5	NA	NA	NA	1.833333333
5/22/2017	30	ZEA 851	2	1	15	NA	NA	NA	NA	NA	3	6	NA	NA	NA	2
5/22/2017	30	ZEA 851	3	1	12.5	NA	NA	NA	NA	NA	3	6.2	NA	NA	NA	2.066666667
5/22/2017	30	ZEA 851	4	1	18.5	NA	NA	NA	NA	NA	3	6.2	NA	NA	NA	2.066666667
5/22/2017	30	ZEA 851	5	1	17	NA	NA	NA	NA	NA	3	6.5	NA	NA	NA	2.166666667
5/22/2017	16	PB116	1	1	18	NA	NA	NA	NA	NA	3	5.2	NA	NA	NA	1.733333333
5/22/2017	16	PB116	2	1	18.5	NA	NA	NA	NA	NA	3	5.2	NA	NA	NA	1.733333333
5/22/2017	16	PB116	3	1	18	NA	NA	NA	NA	NA	3	5.2	NA	NA	NA	1.733333333
5/22/2017	16	PB116	4	1	19.5	NA	NA	NA	NA	NA	3	5.5	NA	NA	NA	1.833333333
5/22/2017	16	PB116	5	1	18	NA	NA	NA	NA	NA	3	5.2	NA	NA	NA	1.733333333
5/22/2017	7	DK4676A	1	1	12	NA	NA	NA	NA	NA	3	5.5	NA	NA	NA	1.833333333
5/22/2017	7	DK4676A	2	1	13	NA	NA	NA	NA	NA	3	6	NA	NA	NA	2
5/22/2017	7	DK4676A	3	1	14	NA	NA	NA	NA	NA	3	6.2	NA	NA	NA	2.066666667
5/22/2017	7	DK4676A	4	1	14.5	NA	NA	NA	NA	NA	3	5.5	NA	NA	NA	1.833333333
5/22/2017	7	DK4676A	5	1	17	NA	NA	NA	NA	NA	3	6	NA	NA	NA	2
5/22/2017	23	ZEA 332	1	1	18.5	NA	NA	NA	NA	NA	3	7.2	NA	NA	NA	2.4
5/22/2017	23	ZEA 332	2	1	15	NA	NA	NA	NA	NA	3	6.5	NA	NA	NA	2.166666667
5/22/2017	23	ZEA 332	3	1	16	NA	NA	NA	NA	NA	3	6.5	NA	NA	NA	2.166666667
5/22/2017	23	ZEA 332	4	1	18	NA	NA	NA	NA	NA	3	6.2	NA	NA	NA	2.066666667
5/22/2017	23	ZEA 332	5	1	16	NA	NA	NA	NA	NA	3	6.5	NA	NA	NA	2.166666667
5/22/2017	12	F922	1	1	12	NA	NA	NA	NA	NA	3	5.5	NA	NA	NA	1.833333333
5/22/2017	12	F922	2	1	13	NA	NA	NA	NA	NA	3	5.2	NA	NA	NA	1.733333333
5/22/2017	12	F922	3	1	13.5	NA	NA	NA	NA	NA	3	6	NA	NA	NA	2
5/22/2017	12	F922	4	1	12	NA	NA	NA	NA	NA	3	5.5	NA	NA	NA	1.833333333
5/22/2017	12	F922	5	1	9.5	NA	NA	NA	NA	NA	2	6.2	NA	NA	NA	3.1
5/22/2017	29	ZEA 399	1	1	11.5	NA	NA	NA	NA	NA	3	6	NA	NA	NA	2
5/22/2017	29	ZEA 399	2	1	10	NA	NA	NA	NA	NA	3	6	NA	NA	NA	2
5/22/2017	29	ZEA 399	3	1	11	NA	NA	NA	NA	NA	3	6	NA	NA	NA	2
5/22/2017	29	ZEA 399	4	1	8.5	NA	NA	NA	NA	NA	3	5.5	NA	NA	NA	1.833333333
5/22/2017	29	ZEA 399	5	1	11	NA	NA	NA	NA	NA	3	6	NA	NA	NA	2
5/22/2017	15	P135	1	1	27	NA	NA	NA	NA	NA	3	5.5	NA	NA	NA	1.833333333
5/22/2017	15	P135	2	1	15	NA	NA	NA	NA	NA	3	5.5	NA	NA	NA	1.833333333
5/22/2017	15	P135	3	1	19	NA	NA	NA	NA	NA	3	5.5	NA	NA	NA	1.833333333
5/22/2017	15	P135	4	1	15.5	NA	NA	NA	NA	NA	3	5.5	NA	NA	NA	1.833333333
5/22/2017	15	P135	5	1	24	NA	NA	NA	NA	NA	3	5.5	NA	NA	NA	1.833333333
5/22/2017	25	ZEA 3660	1	1	16	NA	NA	NA	NA	NA	3	5.5	NA	NA	NA	1.833333333
5/22/2017	25	ZEA 3660	2	1	18	NA	NA	NA	NA	NA	3	5	NA	NA	NA	1.666666667
5/22/2017	25	ZEA 3660	3	1	15	NA	NA	NA	NA	NA	3	5.5	NA	NA	NA	1.833333333
5/22/2017	25	ZEA 3660	4	1	13.5	NA	NA	NA	NA	NA	3	5	NA	NA	NA	1.666666667
5/22/2017	25	ZEA 3660	5	1	15.5	NA	NA	NA	NA	NA	3	5.2	NA	NA	NA	1.733333333
5/22/2017	27	ZEA 391	1	1	10.5	NA	NA	NA	NA	NA	3	5.5	NA	NA	NA	1.833333333
5/22/2017	27	ZEA 391	2	1	10	NA	NA	NA	NA	NA	3	6	NA	NA	NA	2
5/22/2017	27	ZEA 391	3	1	15	NA	NA	NA	NA	NA	3	6.2	NA	NA	NA	2.066666667
5/22/2017	27	ZEA 391	4	1	15	NA	NA	NA	NA	NA	4	6.5	NA	NA	NA	1.625
5/22/2017	27	ZEA 391	5	1	15	NA	NA	NA	NA	NA	3	6.5	NA	NA	NA	2.166666667
5/29/2017	30	ZEA 851	1	2	21	NA	NA	NA	NA	NA	4	7.2	NA	NA	NA	1.8
5/29/2017	30	ZEA 851	2	2	18	NA	NA	NA	NA	NA	4	6.5	NA	NA	NA	1.625
5/29/2017	30	ZEA 851	3	2	17.5	NA	NA	NA	NA	NA	4	6.8	NA	NA	NA	1.7
5/29/2017	30	ZEA 851	4	2	16	NA	NA	NA	NA	NA	4	7	NA	NA	NA	1.75
5/29/2017	30	ZEA 851	5	2	16	NA	NA	NA	NA	NA	4	6.8	NA	NA	NA	1.7
5/29/2017	16	PB116	1	2	25	NA	NA	NA	NA	NA	4	6.8	NA	NA	NA	1.7
5/29/2017	16	PB116	2	2	24	NA	NA	NA	NA	NA	4	7.2	NA	NA	NA	1.8
5/29/2017	16	PB116	3	2	26.5	NA	NA	NA	NA	NA	4	6.8	NA	NA	NA	1.7
5/29/2017	16	PB116	4	2	23.5	NA	NA	NA	NA	NA	4	6.8	NA	NA	NA	1.7
5/29/2017	16	PB116	5	2	30.5	NA	NA	NA	NA	NA	4	6.8	NA	NA	NA	1.7
5/29/2017	21	ZEA 132	1	2	11	NA	NA	NA	NA	NA	4	7.2	NA	NA	NA	1.8
5/29/2017	21	ZEA 132	2	2	11	NA	NA	NA	NA	NA	5	8	NA	NA	NA	1.6
5/29/2017	21	ZEA 132	3	2	13	NA	NA	NA	NA	NA	5	8.2	NA	NA	NA	1.64
5/29/2017	21	ZEA 132	4	2	13.5	NA	NA	NA	NA	NA	4	7.8	NA	NA	NA	1.95
5/29/2017	21	ZEA 132	5	2	13.5	NA	NA	NA	NA	NA	4	8	NA	NA	NA	2
5/29/2017	29	ZEA 399	1	2	16.5	NA	NA	NA	NA	NA	4	7.2	NA	NA	NA	1.8
5/29/2017	29	ZEA 399	2	2	16.5	NA	NA	NA	NA	NA	5	8	NA	NA	NA	1.6
5/29/2017	29	ZEA 399	3	2	15.5	NA	NA	NA	NA	NA	4	7.8	NA	NA	NA	1.95
5/29/2017	29	ZEA 399	4	2	13	NA	NA	NA	NA	NA	5	7.8	NA	NA	NA	1.56
5/29/2017	29	ZEA 399	5	2	15.5	NA	NA	NA	NA	NA	4	7.8	NA	NA	NA	1.95
5/29/2017	19	W117	1	2	20.5	NA	NA	NA	NA	NA	4	7.8	NA	NA	NA	1.95
5/29/2017	19	W117	2	2	26	NA	NA	NA	NA	NA	4	7.8	NA	NA	NA	1.95
5/29/2017	19	W117	3	2	19	NA	NA	NA	NA	NA	4	7.5	NA	NA	NA	1.875
5/29/2017	19	W117	4	2	22.5	NA	NA	NA	NA	NA	5	8.2	NA	NA	NA	1.64
5/29/2017	19	W117	5	2	25.5	NA	NA	NA	NA	NA	4	7.8	NA	NA	NA	1.95
5/29/2017	1	B73	1	2	19.5	NA	NA	NA	NA	NA	4	7.2	NA	NA	NA	1.8
5/29/2017	1	B73	2	2	19	NA	NA	NA	NA	NA	4	7	NA	NA	NA	1.75
5/29/2017	1	B73	3	2	19.5	NA	NA	NA	NA	NA	4	7.2	NA	NA	NA	1.8
5/29/2017	1	B73	4	2	17.5	NA	NA	NA	NA	NA	4	7	NA	NA	NA	1.75
5/29/2017	1	B73	5	2	20	NA	NA	NA	NA	NA	4	7.2	NA	NA	NA	1.8
5/29/2017	10	EC334	1	2	13.5	NA	NA	NA	NA	NA	5	8.5	NA	NA	NA	1.7
5/29/2017	10	EC334	2	2	17	NA	NA	NA	NA	NA	5	8.2	NA	NA	NA	1.64
5/29/2017	10	EC334	3	2	17	NA	NA	NA	NA	NA	5	8	NA	NA	NA	1.6
5/29/2017	10	EC334	4	2	18	NA	NA	NA	NA	NA	5	8.2	NA	NA	NA	1.64
5/29/2017	10	EC334	5	2	21	NA	NA	NA	NA	NA	5	8.5	NA	NA	NA	1.7
5/29/2017	3	P148	1	2	13	NA	NA	NA	NA	NA	4	7.5	NA	NA	NA	1.875
5/29/2017	3	P148	2	2	11	NA	NA	NA	NA	NA	4	7.8	NA	NA	NA	1.95
5/29/2017	3	P148	3	2	19	NA	NA	NA	NA	NA	5	7.5	NA	NA	NA	1.5
5/29/2017	3	P148	4	2	16	NA	NA	NA	NA	NA	5	7.5	NA	NA	NA	1.5
5/29/2017	3	P148	5	2	17	NA	NA	NA	NA	NA	5	7.8	NA	NA	NA	1.56
5/29/2017	8	DKFBHJ	1	2	27.5	NA	NA	NA	NA	NA	5	8	NA	NA	NA	1.6
5/29/2017	8	DKFBHJ	2	2	29	NA	NA	NA	NA	NA	5	8	NA	NA	NA	1.6
5/29/2017	8	DKFBHJ	3	2	26	NA	NA	NA	NA	NA	5	7.8	NA	NA	NA	1.56
5/29/2017	8	DKFBHJ	4	2	26	NA	NA	NA	NA	NA	4	7.2	NA	NA	NA	1.8
5/29/2017	8	DKFBHJ	5	2	21	NA	NA	NA	NA	NA	4	7.5	NA	NA	NA	1.875
5/29/2017	11	EP2	1	2	14	NA	NA	NA	NA	NA	4	6.5	NA	NA	NA	1.625
5/29/2017	11	EP2	2	2	16	NA	NA	NA	NA	NA	3	6.5	NA	NA	NA	2.166666667
5/29/2017	11	EP2	3	2	18	NA	NA	NA	NA	NA	3	6.8	NA	NA	NA	2.266666667
5/29/2017	11	EP2	4	2	22	NA	NA	NA	NA	NA	3	6.8	NA	NA	NA	2.266666667
5/29/2017	11	EP2	5	2	14.5	NA	NA	NA	NA	NA	3	6.8	NA	NA	NA	2.266666667
5/29/2017	24	ZEA 3425	1	1	29	NA	NA	NA	NA	NA	5	8.5	NA	NA	NA	1.7
5/29/2017	24	ZEA 3425	2	1	30.5	NA	NA	NA	NA	NA	4	8	NA	NA	NA	2
5/29/2017	24	ZEA 3425	3	1	44.5	NA	NA	NA	NA	NA	4	8	NA	NA	NA	2
5/29/2017	24	ZEA 3425	4	1	30	NA	NA	NA	NA	NA	4	8	NA	NA	NA	2
5/29/2017	24	ZEA 3425	5	1	31	NA	NA	NA	NA	NA	4	8	NA	NA	NA	2
5/29/2017	5	S052	1	1	18.5	NA	NA	NA	NA	NA	5	8.5	NA	NA	NA	1.7
5/29/2017	5	S052	2	1	18	NA	NA	NA	NA	NA	5	9	NA	NA	NA	1.8
5/29/2017	5	S052	3	1	22	NA	NA	NA	NA	NA	5	8.2	NA	NA	NA	1.64
5/29/2017	5	S052	4	1	24	NA	NA	NA	NA	NA	5	8.2	NA	NA	NA	1.64
5/29/2017	5	S052	5	1	14.5	NA	NA	NA	NA	NA	5	8	NA	NA	NA	1.6
5/29/2017	28	ZEA 392	1	1	27	NA	NA	NA	NA	NA	4	7.5	NA	NA	NA	1.875
5/29/2017	28	ZEA 392	2	1	20.5	NA	NA	NA	NA	NA	4	7.5	NA	NA	NA	1.875
5/29/2017	28	ZEA 392	3	1	21	NA	NA	NA	NA	NA	5	7.8	NA	NA	NA	1.56
5/29/2017	28	ZEA 392	4	1	17	NA	NA	NA	NA	NA	4	7.2	NA	NA	NA	1.8
5/29/2017	28	ZEA 392	5	1	15	NA	NA	NA	NA	NA	4	7.2	NA	NA	NA	1.8
5/29/2017	1	B73	1	1	18	NA	NA	NA	NA	NA	4	7.2	NA	NA	NA	1.8
5/29/2017	1	B73	2	1	19	NA	NA	NA	NA	NA	4	7.2	NA	NA	NA	1.8
5/29/2017	1	B73	3	1	23	NA	NA	NA	NA	NA	4	7.2	NA	NA	NA	1.8
5/29/2017	1	B73	4	1	22	NA	NA	NA	NA	NA	4	7.5	NA	NA	NA	1.875
5/29/2017	1	B73	5	1	19.5	NA	NA	NA	NA	NA	4	7.2	NA	NA	NA	1.8
5/29/2017	17	PHG50	1	1	18	NA	NA	NA	NA	NA	4	7.5	NA	NA	NA	1.875
5/29/2017	17	PHG50	2	1	25	NA	NA	NA	NA	NA	4	7	NA	NA	NA	1.75
5/29/2017	17	PHG50	3	1	20.5	NA	NA	NA	NA	NA	4	7.5	NA	NA	NA	1.875
5/29/2017	17	PHG50	4	1	24.5	NA	NA	NA	NA	NA	4	7.5	NA	NA	NA	1.875
5/29/2017	17	PHG50	5	1	23.5	NA	NA	NA	NA	NA	4	7.2	NA	NA	NA	1.8
5/29/2017	18	PHG84	1	1	12.5	NA	NA	NA	NA	NA	4	6.2	NA	NA	NA	1.55
5/29/2017	18	PHG84	2	1	12.5	NA	NA	NA	NA	NA	4	6.2	NA	NA	NA	1.55
5/29/2017	18	PHG84	3	1	22	NA	NA	NA	NA	NA	4	6.5	NA	NA	NA	1.625
5/29/2017	18	PHG84	4	1	15	NA	NA	NA	NA	NA	4	6.2	NA	NA	NA	1.55
5/29/2017	18	PHG84	5	1	18.5	NA	NA	NA	NA	NA	4	6.2	NA	NA	NA	1.55
5/29/2017	14	P089	1	1	15.5	NA	NA	NA	NA	NA	4	7.2	NA	NA	NA	1.8
5/29/2017	14	P089	2	1	16	NA	NA	NA	NA	NA	5	7.8	NA	NA	NA	1.56
5/29/2017	14	P089	3	1	15.5	NA	NA	NA	NA	NA	5	7.8	NA	NA	NA	1.56
5/29/2017	14	P089	4	1	24	NA	NA	NA	NA	NA	5	8	NA	NA	NA	1.6
5/29/2017	14	P089	5	1	19	NA	NA	NA	NA	NA	5	8	NA	NA	NA	1.6
5/29/2017	8	DKFBHJ	1	1	20	NA	NA	NA	NA	NA	4	7.5	NA	NA	NA	1.875
5/29/2017	8	DKFBHJ	2	1	19	NA	NA	NA	NA	NA	5	8	NA	NA	NA	1.6
5/29/2017	8	DKFBHJ	3	1	24	NA	NA	NA	NA	NA	4	7.5	NA	NA	NA	1.875
5/29/2017	8	DKFBHJ	4	1	20	NA	NA	NA	NA	NA	4	7.5	NA	NA	NA	1.875
5/29/2017	8	DKFBHJ	5	1	23	NA	NA	NA	NA	NA	4	7.5	NA	NA	NA	1.875
5/29/2017	21	ZEA 132	1	1	12	NA	NA	NA	NA	NA	4	7.5	NA	NA	NA	1.875
5/29/2017	21	ZEA 132	2	1	12	NA	NA	NA	NA	NA	4	7.8	NA	NA	NA	1.95
5/29/2017	21	ZEA 132	3	1	12.5	NA	NA	NA	NA	NA	4	7.5	NA	NA	NA	1.875
5/29/2017	21	ZEA 132	4	1	15.5	NA	NA	NA	NA	NA	4	7.2	NA	NA	NA	1.8
5/29/2017	21	ZEA 132	5	1	13	NA	NA	NA	NA	NA	5	8	NA	NA	NA	1.6
5/29/2017	6	B106	1	1	19	NA	NA	NA	NA	NA	5	8.2	NA	NA	NA	1.64
5/29/2017	6	B106	2	1	18	NA	NA	NA	NA	NA	4	7.8	NA	NA	NA	1.95
5/29/2017	6	B106	3	1	18.5	NA	NA	NA	NA	NA	4	7.8	NA	NA	NA	1.95
5/29/2017	6	B106	4	1	27	NA	NA	NA	NA	NA	5	8	NA	NA	NA	1.6
5/29/2017	6	B106	5	1	18.5	NA	NA	NA	NA	NA	5	8	NA	NA	NA	1.6
5/29/2017	4	PHT77	1	2	16	NA	NA	NA	NA	NA	3	6.2	NA	NA	NA	2.066666667
5/29/2017	4	PHT77	2	2	21	NA	NA	NA	NA	NA	4	6.5	NA	NA	NA	1.625
5/29/2017	4	PHT77	3	2	21	NA	NA	NA	NA	NA	3	6.2	NA	NA	NA	2.066666667
5/29/2017	4	PHT77	4	2	22	NA	NA	NA	NA	NA	4	7	NA	NA	NA	1.75
5/29/2017	4	PHT77	5	2	21	NA	NA	NA	NA	NA	4	7.2	NA	NA	NA	1.8
5/29/2017	28	ZEA 392	1	2	20.5	NA	NA	NA	NA	NA	4	7.5	NA	NA	NA	1.875
5/29/2017	28	ZEA 392	2	2	23	NA	NA	NA	NA	NA	4	7.5	NA	NA	NA	1.875
5/29/2017	28	ZEA 392	3	2	21	NA	NA	NA	NA	NA	4	7.5	NA	NA	NA	1.875
5/29/2017	28	ZEA 392	4	2	19.5	NA	NA	NA	NA	NA	4	7.5	NA	NA	NA	1.875
5/29/2017	28	ZEA 392	5	2	22	NA	NA	NA	NA	NA	4	8	NA	NA	NA	2
5/29/2017	6	B106	1	2	19.5	NA	NA	NA	NA	NA	4	8.2	NA	NA	NA	2.05
5/29/2017	6	B106	2	2	23	NA	NA	NA	NA	NA	4	8.2	NA	NA	NA	2.05
5/29/2017	6	B106	3	2	18	NA	NA	NA	NA	NA	4	7.5	NA	NA	NA	1.875
5/29/2017	6	B106	4	2	18	NA	NA	NA	NA	NA	4	8.2	NA	NA	NA	2.05
5/29/2017	6	B106	5	2	19	NA	NA	NA	NA	NA	4	8.2	NA	NA	NA	2.05
5/29/2017	24	ZEA 3425	1	2	22	NA	NA	NA	NA	NA	4	7.2	NA	NA	NA	1.8
5/29/2017	24	ZEA 3425	2	2	33.5	NA	NA	NA	NA	NA	4	8	NA	NA	NA	2
5/29/2017	24	ZEA 3425	3	2	31.5	NA	NA	NA	NA	NA	4	7.5	NA	NA	NA	1.875
5/29/2017	24	ZEA 3425	4	2	26	NA	NA	NA	NA	NA	4	7.2	NA	NA	NA	1.8
5/29/2017	24	ZEA 3425	5	2	27	NA	NA	NA	NA	NA	4	7.5	NA	NA	NA	1.875
5/29/2017	2	N22	1	2	21	NA	NA	NA	NA	NA	4	6.5	NA	NA	NA	1.625
5/29/2017	2	N22	2	2	20	NA	NA	NA	NA	NA	3	6.2	NA	NA	NA	2.066666667
5/29/2017	2	N22	3	2	16	NA	NA	NA	NA	NA	3	6.5	NA	NA	NA	2.166666667
5/29/2017	2	N22	4	2	24	NA	NA	NA	NA	NA	3	6.5	NA	NA	NA	2.166666667
5/29/2017	2	N22	5	2	16	NA	NA	NA	NA	NA	4	6.5	NA	NA	NA	1.625
5/29/2017	27	ZEA 391	1	2	13	NA	NA	NA	NA	NA	4	7.8	NA	NA	NA	1.95
5/29/2017	27	ZEA 391	2	2	13	NA	NA	NA	NA	NA	4	7.8	NA	NA	NA	1.95
5/29/2017	27	ZEA 391	3	2	16	NA	NA	NA	NA	NA	3	8.2	NA	NA	NA	2.733333333
5/29/2017	27	ZEA 391	4	2	15	NA	NA	NA	NA	NA	4	7.8	NA	NA	NA	1.95
5/29/2017	27	ZEA 391	5	2	11	NA	NA	NA	NA	NA	4	7.8	NA	NA	NA	1.95
5/29/2017	7	DK4676A	1	2	31.5	NA	NA	NA	NA	NA	4	7.5	NA	NA	NA	1.875
5/29/2017	7	DK4676A	2	2	21	NA	NA	NA	NA	NA	4	7.5	NA	NA	NA	1.875
5/29/2017	7	DK4676A	3	2	24	NA	NA	NA	NA	NA	4	7	NA	NA	NA	1.75
5/29/2017	7	DK4676A	4	2	20	NA	NA	NA	NA	NA	4	7.5	NA	NA	NA	1.875
5/29/2017	7	DK4676A	5	2	20	NA	NA	NA	NA	NA	4	7.5	NA	NA	NA	1.875
5/29/2017	25	ZEA 3660	1	2	22	NA	NA	NA	NA	NA	3	6	NA	NA	NA	2
5/29/2017	25	ZEA 3660	2	2	20	NA	NA	NA	NA	NA	3	5.8	NA	NA	NA	1.933333333
5/29/2017	25	ZEA 3660	3	2	21.5	NA	NA	NA	NA	NA	3	6.5	NA	NA	NA	2.166666667
5/29/2017	25	ZEA 3660	4	2	20	NA	NA	NA	NA	NA	3	6.5	NA	NA	NA	2.166666667
5/29/2017	25	ZEA 3660	5	2	19	NA	NA	NA	NA	NA	3	6.2	NA	NA	NA	2.066666667
5/29/2017	22	ZEA 324	1	2	12	NA	NA	NA	NA	NA	3	6.2	NA	NA	NA	2.066666667
5/29/2017	22	ZEA 324	2	2	9.5	NA	NA	NA	NA	NA	4	6.5	NA	NA	NA	1.625
5/29/2017	22	ZEA 324	3	2	8.5	NA	NA	NA	NA	NA	3	6.2	NA	NA	NA	2.066666667
5/29/2017	22	ZEA 324	4	2	9	NA	NA	NA	NA	NA	3	6.2	NA	NA	NA	2.066666667
5/29/2017	22	ZEA 324	5	2	11.5	NA	NA	NA	NA	NA	4	6.5	NA	NA	NA	1.625
5/29/2017	26	ZEA 3682	1	2	23	NA	NA	NA	NA	NA	4	8.2	NA	NA	NA	2.05
5/29/2017	26	ZEA 3682	2	2	24.5	NA	NA	NA	NA	NA	4	8	NA	NA	NA	2
5/29/2017	26	ZEA 3682	3	2	24	NA	NA	NA	NA	NA	4	7.5	NA	NA	NA	1.875
5/29/2017	26	ZEA 3682	4	2	23	NA	NA	NA	NA	NA	4	8	NA	NA	NA	2
5/29/2017	26	ZEA 3682	5	2	23	NA	NA	NA	NA	NA	4	8	NA	NA	NA	2
5/29/2017	19	W117	1	1	14	NA	NA	NA	NA	NA	4	7.5	NA	NA	NA	1.875
5/29/2017	19	W117	2	1	19	NA	NA	NA	NA	NA	4	7.8	NA	NA	NA	1.95
5/29/2017	19	W117	3	1	18	NA	NA	NA	NA	NA	4	8	NA	NA	NA	2
5/29/2017	19	W117	4	1	20	NA	NA	NA	NA	NA	4	7.5	NA	NA	NA	1.875
5/29/2017	19	W117	5	1	22	NA	NA	NA	NA	NA	4	7.5	NA	NA	NA	1.875
5/29/2017	3	P148	1	1	16	NA	NA	NA	NA	NA	5	8	NA	NA	NA	1.6
5/29/2017	3	P148	2	1	16	NA	NA	NA	NA	NA	4	7.5	NA	NA	NA	1.875
5/29/2017	3	P148	3	1	17	NA	NA	NA	NA	NA	5	8	NA	NA	NA	1.6
5/29/2017	3	P148	4	1	15	NA	NA	NA	NA	NA	4	7.2	NA	NA	NA	1.8
5/29/2017	3	P148	5	1	16	NA	NA	NA	NA	NA	4	7.2	NA	NA	NA	1.8
5/29/2017	9	EC136	1	1	21	NA	NA	NA	NA	NA	4	7.8	NA	NA	NA	1.95
5/29/2017	9	EC136	2	1	21	NA	NA	NA	NA	NA	4	7.5	NA	NA	NA	1.875
5/29/2017	9	EC136	3	1	21	NA	NA	NA	NA	NA	4	7.5	NA	NA	NA	1.875
5/29/2017	9	EC136	4	1	21.5	NA	NA	NA	NA	NA	4	7.5	NA	NA	NA	1.875
5/29/2017	9	EC136	5	1	21.5	NA	NA	NA	NA	NA	4	8	NA	NA	NA	2
5/29/2017	20	W33	1	1	18.5	NA	NA	NA	NA	NA	4	7.5	NA	NA	NA	1.875
5/29/2017	20	W33	2	1	18.5	NA	NA	NA	NA	NA	4	7.5	NA	NA	NA	1.875
5/29/2017	20	W33	3	1	19	NA	NA	NA	NA	NA	5	7.8	NA	NA	NA	1.56
5/29/2017	20	W33	4	1	20	NA	NA	NA	NA	NA	4	7.5	NA	NA	NA	1.875
5/29/2017	20	W33	5	1	20	NA	NA	NA	NA	NA	5	8	NA	NA	NA	1.6
5/29/2017	22	ZEA 324	1	1	10	NA	NA	NA	NA	NA	4	6.5	NA	NA	NA	1.625
5/29/2017	22	ZEA 324	2	1	10.5	NA	NA	NA	NA	NA	4	6.5	NA	NA	NA	1.625
5/29/2017	22	ZEA 324	3	1	8	NA	NA	NA	NA	NA	3	6	NA	NA	NA	2
5/29/2017	22	ZEA 324	4	1	7	NA	NA	NA	NA	NA	4	6.2	NA	NA	NA	1.55
5/29/2017	22	ZEA 324	5	1	7.5	NA	NA	NA	NA	NA	3	6	NA	NA	NA	2
5/29/2017	13	P074	1	1	19.5	NA	NA	NA	NA	NA	5	8	NA	NA	NA	1.6
5/29/2017	13	P074	2	1	20	NA	NA	NA	NA	NA	5	8.2	NA	NA	NA	1.64
5/29/2017	13	P074	3	1	15.5	NA	NA	NA	NA	NA	5	7.8	NA	NA	NA	1.56
5/29/2017	13	P074	4	1	18	NA	NA	NA	NA	NA	4	7.5	NA	NA	NA	1.875
5/29/2017	13	P074	5	1	18	NA	NA	NA	NA	NA	4	8	NA	NA	NA	2
5/29/2017	11	EP2	1	1	20.5	NA	NA	NA	NA	NA	4	7	NA	NA	NA	1.75
5/29/2017	11	EP2	2	1	13.5	NA	NA	NA	NA	NA	4	6.5	NA	NA	NA	1.625
5/29/2017	11	EP2	3	1	16.5	NA	NA	NA	NA	NA	4	6.8	NA	NA	NA	1.7
5/29/2017	11	EP2	4	1	14	NA	NA	NA	NA	NA	3	6.5	NA	NA	NA	2.166666667
5/29/2017	11	EP2	5	1	16.5	NA	NA	NA	NA	NA	4	7.2	NA	NA	NA	1.8
5/29/2017	10	EC334	1	1	17.5	NA	NA	NA	NA	NA	5	8.5	NA	NA	NA	1.7
5/29/2017	10	EC334	2	1	17	NA	NA	NA	NA	NA	5	8.2	NA	NA	NA	1.64
5/29/2017	10	EC334	3	1	14	NA	NA	NA	NA	NA	5	8.2	NA	NA	NA	1.64
5/29/2017	10	EC334	4	1	13	NA	NA	NA	NA	NA	4	8	NA	NA	NA	2
5/29/2017	10	EC334	5	1	13	NA	NA	NA	NA	NA	5	8.2	NA	NA	NA	1.64
5/29/2017	2	N22	1	1	14	NA	NA	NA	NA	NA	4	6.2	NA	NA	NA	1.55
5/29/2017	2	N22	2	1	23	NA	NA	NA	NA	NA	4	7	NA	NA	NA	1.75
5/29/2017	2	N22	3	1	17.5	NA	NA	NA	NA	NA	4	6.5	NA	NA	NA	1.625
5/29/2017	2	N22	4	1	15	NA	NA	NA	NA	NA	4	6.5	NA	NA	NA	1.625
5/29/2017	2	N22	5	1	15	NA	NA	NA	NA	NA	4	6.2	NA	NA	NA	1.55
5/29/2017	26	ZEA 3682	1	1	28	NA	NA	NA	NA	NA	4	8	NA	NA	NA	2
5/29/2017	26	ZEA 3682	2	1	32	NA	NA	NA	NA	NA	4	8	NA	NA	NA	2
5/29/2017	26	ZEA 3682	3	1	20.5	NA	NA	NA	NA	NA	4	8	NA	NA	NA	2
5/29/2017	26	ZEA 3682	4	1	24.5	NA	NA	NA	NA	NA	4	7.2	NA	NA	NA	1.8
5/29/2017	26	ZEA 3682	5	1	23	NA	NA	NA	NA	NA	4	8.2	NA	NA	NA	2.05
5/29/2017	12	F922	1	2	20	NA	NA	NA	NA	NA	4	7.2	NA	NA	NA	1.8
5/29/2017	12	F922	2	2	19	NA	NA	NA	NA	NA	4	7.5	NA	NA	NA	1.875
5/29/2017	12	F922	3	2	16.5	NA	NA	NA	NA	NA	4	7.2	NA	NA	NA	1.8
5/29/2017	12	F922	4	2	19	NA	NA	NA	NA	NA	4	7.5	NA	NA	NA	1.875
5/29/2017	12	F922	5	2	19.5	NA	NA	NA	NA	NA	4	7.5	NA	NA	NA	1.875
5/29/2017	18	PHG84	1	2	19	NA	NA	NA	NA	NA	3	6.2	NA	NA	NA	2.066666667
5/29/2017	18	PHG84	2	2	15	NA	NA	NA	NA	NA	4	6.2	NA	NA	NA	1.55
5/29/2017	18	PHG84	3	2	13	NA	NA	NA	NA	NA	3	6	NA	NA	NA	2
5/29/2017	18	PHG84	4	2	12	NA	NA	NA	NA	NA	3	5.8	NA	NA	NA	1.933333333
5/29/2017	18	PHG84	5	2	17	NA	NA	NA	NA	NA	3	6.2	NA	NA	NA	2.066666667
5/29/2017	13	P074	1	2	28	NA	NA	NA	NA	NA	5	8.5	NA	NA	NA	1.7
5/29/2017	13	P074	2	2	24	NA	NA	NA	NA	NA	5	8.2	NA	NA	NA	1.64
5/29/2017	13	P074	3	2	20	NA	NA	NA	NA	NA	5	8.2	NA	NA	NA	1.64
5/29/2017	13	P074	4	2	19	NA	NA	NA	NA	NA	3	7	NA	NA	NA	2.333333333
5/29/2017	13	P074	5	2	25	NA	NA	NA	NA	NA	3	7.2	NA	NA	NA	2.4
5/29/2017	14	P089	1	2	24	NA	NA	NA	NA	NA	5	8.2	NA	NA	NA	1.64
5/29/2017	14	P089	2	2	16	NA	NA	NA	NA	NA	4	7.8	NA	NA	NA	1.95
5/29/2017	14	P089	3	2	14	NA	NA	NA	NA	NA	4	7.8	NA	NA	NA	1.95
5/29/2017	14	P089	4	2	18	NA	NA	NA	NA	NA	4	6.8	NA	NA	NA	1.7
5/29/2017	14	P089	5	2	16.5	NA	NA	NA	NA	NA	4	7.8	NA	NA	NA	1.95
5/29/2017	15	P135	1	2	28	NA	NA	NA	NA	NA	4	7.2	NA	NA	NA	1.8
5/29/2017	15	P135	2	2	26	NA	NA	NA	NA	NA	4	7.2	NA	NA	NA	1.8
5/29/2017	15	P135	3	2	28	NA	NA	NA	NA	NA	4	7.2	NA	NA	NA	1.8
5/29/2017	15	P135	4	2	32	NA	NA	NA	NA	NA	4	7.2	NA	NA	NA	1.8
5/29/2017	15	P135	5	2	32.5	NA	NA	NA	NA	NA	4	7.5	NA	NA	NA	1.875
5/29/2017	23	ZEA 332	1	2	29	NA	NA	NA	NA	NA	4	7.8	NA	NA	NA	1.95
5/29/2017	23	ZEA 332	2	2	25	NA	NA	NA	NA	NA	4	8.2	NA	NA	NA	2.05
5/29/2017	23	ZEA 332	3	2	28	NA	NA	NA	NA	NA	4	8.5	NA	NA	NA	2.125
5/29/2017	23	ZEA 332	4	2	24.5	NA	NA	NA	NA	NA	4	6.8	NA	NA	NA	1.7
5/29/2017	23	ZEA 332	5	2	25	NA	NA	NA	NA	NA	4	8.2	NA	NA	NA	2.05
5/29/2017	5	S052	1	2	18	NA	NA	NA	NA	NA	5	8.5	NA	NA	NA	1.7
5/29/2017	5	S052	2	2	19	NA	NA	NA	NA	NA	5	8.5	NA	NA	NA	1.7
5/29/2017	5	S052	3	2	24	NA	NA	NA	NA	NA	5	9	NA	NA	NA	1.8
5/29/2017	5	S052	4	2	28	NA	NA	NA	NA	NA	5	9.2	NA	NA	NA	1.84
5/29/2017	5	S052	5	2	22	NA	NA	NA	NA	NA	5	8.5	NA	NA	NA	1.7
5/29/2017	20	W33	1	2	18	NA	NA	NA	NA	NA	4	7.2	NA	NA	NA	1.8
5/29/2017	20	W33	2	2	20	NA	NA	NA	NA	NA	5	8.2	NA	NA	NA	1.64
5/29/2017	20	W33	3	2	19	NA	NA	NA	NA	NA	4	7.5	NA	NA	NA	1.875
5/29/2017	20	W33	4	2	21	NA	NA	NA	NA	NA	4	8.2	NA	NA	NA	2.05
5/29/2017	20	W33	5	2	15.5	NA	NA	NA	NA	NA	4	7.2	NA	NA	NA	1.8
5/29/2017	17	PHG50	1	2	22	NA	NA	NA	NA	NA	4	7.2	NA	NA	NA	1.8
5/29/2017	17	PHG50	2	2	20	NA	NA	NA	NA	NA	4	6.8	NA	NA	NA	1.7
5/29/2017	17	PHG50	3	2	24.5	NA	NA	NA	NA	NA	4	7.2	NA	NA	NA	1.8
5/29/2017	17	PHG50	4	2	22	NA	NA	NA	NA	NA	4	7.2	NA	NA	NA	1.8
5/29/2017	17	PHG50	5	2	25	NA	NA	NA	NA	NA	4	7.2	NA	NA	NA	1.8
5/29/2017	9	EC136	1	2	21	NA	NA	NA	NA	NA	4	7.5	NA	NA	NA	1.875
5/29/2017	9	EC136	2	2	22	NA	NA	NA	NA	NA	4	7.5	NA	NA	NA	1.875
5/29/2017	9	EC136	3	2	24	NA	NA	NA	NA	NA	4	7.5	NA	NA	NA	1.875
5/29/2017	9	EC136	4	2	25	NA	NA	NA	NA	NA	4	7.8	NA	NA	NA	1.95
5/29/2017	9	EC136	5	2	25	NA	NA	NA	NA	NA	4	7.5	NA	NA	NA	1.875
5/29/2017	4	PHT77	1	1	21	NA	NA	NA	NA	NA	4	7	NA	NA	NA	1.75
5/29/2017	4	PHT77	2	1	19	NA	NA	NA	NA	NA	4	6.5	NA	NA	NA	1.625
5/29/2017	4	PHT77	3	1	23	NA	NA	NA	NA	NA	4	7.2	NA	NA	NA	1.8
5/29/2017	4	PHT77	4	1	25	NA	NA	NA	NA	NA	4	7	NA	NA	NA	1.75
5/29/2017	4	PHT77	5	1	20	NA	NA	NA	NA	NA	4	6.8	NA	NA	NA	1.7
5/29/2017	30	ZEA 851	1	1	18	NA	NA	NA	NA	NA	4	7.5	NA	NA	NA	1.875
5/29/2017	30	ZEA 851	2	1	20	NA	NA	NA	NA	NA	4	7.5	NA	NA	NA	1.875
5/29/2017	30	ZEA 851	3	1	28	NA	NA	NA	NA	NA	4	7.5	NA	NA	NA	1.875
5/29/2017	30	ZEA 851	4	1	18	NA	NA	NA	NA	NA	4	7.2	NA	NA	NA	1.8
5/29/2017	30	ZEA 851	5	1	22	NA	NA	NA	NA	NA	4	7.2	NA	NA	NA	1.8
5/29/2017	16	PB116	1	1	25	NA	NA	NA	NA	NA	4	6.8	NA	NA	NA	1.7
5/29/2017	16	PB116	2	1	24	NA	NA	NA	NA	NA	3	6.5	NA	NA	NA	2.166666667
5/29/2017	16	PB116	3	1	22	NA	NA	NA	NA	NA	4	6.5	NA	NA	NA	1.625
5/29/2017	16	PB116	4	1	25.5	NA	NA	NA	NA	NA	4	6.8	NA	NA	NA	1.7
5/29/2017	16	PB116	5	1	25	NA	NA	NA	NA	NA	3	6.5	NA	NA	NA	2.166666667
5/29/2017	7	DK4676A	1	1	19	NA	NA	NA	NA	NA	4	7.2	NA	NA	NA	1.8
5/29/2017	7	DK4676A	2	1	18	NA	NA	NA	NA	NA	4	7.2	NA	NA	NA	1.8
5/29/2017	7	DK4676A	3	1	20	NA	NA	NA	NA	NA	4	7.5	NA	NA	NA	1.875
5/29/2017	7	DK4676A	4	1	20	NA	NA	NA	NA	NA	4	7.2	NA	NA	NA	1.8
5/29/2017	7	DK4676A	5	1	22	NA	NA	NA	NA	NA	4	7.5	NA	NA	NA	1.875
5/29/2017	23	ZEA 332	1	1	23	NA	NA	NA	NA	NA	4	8.5	NA	NA	NA	2.125
5/29/2017	23	ZEA 332	2	1	16	NA	NA	NA	NA	NA	4	7.5	NA	NA	NA	1.875
5/29/2017	23	ZEA 332	3	1	22	NA	NA	NA	NA	NA	4	8.2	NA	NA	NA	2.05
5/29/2017	23	ZEA 332	4	1	21.5	NA	NA	NA	NA	NA	4	7.2	NA	NA	NA	1.8
5/29/2017	23	ZEA 332	5	1	22	NA	NA	NA	NA	NA	4	7.2	NA	NA	NA	1.8
5/29/2017	12	F922	1	1	17	NA	NA	NA	NA	NA	4	7.2	NA	NA	NA	1.8
5/29/2017	12	F922	2	1	18	NA	NA	NA	NA	NA	4	6.8	NA	NA	NA	1.7
5/29/2017	12	F922	3	1	21	NA	NA	NA	NA	NA	4	7.2	NA	NA	NA	1.8
5/29/2017	12	F922	4	1	17	NA	NA	NA	NA	NA	4	7.2	NA	NA	NA	1.8
5/29/2017	12	F922	5	1	16	NA	NA	NA	NA	NA	4	7	NA	NA	NA	1.75
5/29/2017	29	ZEA 399	1	1	16	NA	NA	NA	NA	NA	4	7.8	NA	NA	NA	1.95
5/29/2017	29	ZEA 399	2	1	16	NA	NA	NA	NA	NA	4	7.5	NA	NA	NA	1.875
5/29/2017	29	ZEA 399	3	1	16	NA	NA	NA	NA	NA	4	7.5	NA	NA	NA	1.875
5/29/2017	29	ZEA 399	4	1	17	NA	NA	NA	NA	NA	4	6.2	NA	NA	NA	1.55
5/29/2017	29	ZEA 399	5	1	18	NA	NA	NA	NA	NA	4	7.5	NA	NA	NA	1.875
5/29/2017	15	P135	1	1	26	NA	NA	NA	NA	NA	4	7.5	NA	NA	NA	1.875
5/29/2017	15	P135	2	1	25	NA	NA	NA	NA	NA	4	7.5	NA	NA	NA	1.875
5/29/2017	15	P135	3	1	29.5	NA	NA	NA	NA	NA	4	7.2	NA	NA	NA	1.8
5/29/2017	15	P135	4	1	27	NA	NA	NA	NA	NA	3	6.8	NA	NA	NA	2.266666667
5/29/2017	15	P135	5	1	28.5	NA	NA	NA	NA	NA	4	7.5	NA	NA	NA	1.875
5/29/2017	25	ZEA 3660	1	1	26	NA	NA	NA	NA	NA	3	6.5	NA	NA	NA	2.166666667
5/29/2017	25	ZEA 3660	2	1	24	NA	NA	NA	NA	NA	3	6.5	NA	NA	NA	2.166666667
5/29/2017	25	ZEA 3660	3	1	24	NA	NA	NA	NA	NA	3	6.5	NA	NA	NA	2.166666667
5/29/2017	25	ZEA 3660	4	1	22	NA	NA	NA	NA	NA	3	6.5	NA	NA	NA	2.166666667
5/29/2017	25	ZEA 3660	5	1	24	NA	NA	NA	NA	NA	3	6.5	NA	NA	NA	2.166666667
5/29/2017	27	ZEA 391	1	1	15	NA	NA	NA	NA	NA	4	8.2	NA	NA	NA	2.05
5/29/2017	27	ZEA 391	2	1	14.5	NA	NA	NA	NA	NA	4	8.2	NA	NA	NA	2.05
5/29/2017	27	ZEA 391	3	1	17	NA	NA	NA	NA	NA	4	8.2	NA	NA	NA	2.05
5/29/2017	27	ZEA 391	4	1	26	NA	NA	NA	NA	NA	5	8.5	NA	NA	NA	1.7
5/29/2017	27	ZEA 391	5	1	18.5	NA	NA	NA	NA	NA	4	8.2	NA	NA	NA	2.05
6/2/2017	30	ZEA 851	1	2	23	NA	NA	NA	NA	NA	4	8.2	NA	NA	NA	2.05
6/2/2017	30	ZEA 851	2	2	17	NA	NA	NA	NA	NA	4	7.8	NA	NA	NA	1.95
6/2/2017	30	ZEA 851	3	2	22	NA	NA	NA	NA	NA	4	7.5	NA	NA	NA	1.875
6/2/2017	30	ZEA 851	4	2	18	NA	NA	NA	NA	NA	4	7.8	NA	NA	NA	1.95
6/2/2017	30	ZEA 851	5	2	19	NA	NA	NA	NA	NA	4	7.2	NA	NA	NA	1.8
6/2/2017	16	PB116	1	2	29	NA	NA	NA	NA	NA	4	7.5	NA	NA	NA	1.875
6/2/2017	16	PB116	2	2	24	NA	NA	NA	NA	NA	4	7.8	NA	NA	NA	1.95
6/2/2017	16	PB116	3	2	32.5	NA	NA	NA	NA	NA	4	7.5	NA	NA	NA	1.875
6/2/2017	16	PB116	4	2	27	NA	NA	NA	NA	NA	4	7.5	NA	NA	NA	1.875
6/2/2017	16	PB116	5	2	34	NA	NA	NA	NA	NA	4	7.8	NA	NA	NA	1.95
6/2/2017	21	ZEA 132	1	2	10	NA	NA	NA	NA	NA	4	8	NA	NA	NA	2
6/2/2017	21	ZEA 132	2	2	11.5	NA	NA	NA	NA	NA	4	9	NA	NA	NA	2.25
6/2/2017	21	ZEA 132	3	2	14	NA	NA	NA	NA	NA	4	9.2	NA	NA	NA	2.3
6/2/2017	21	ZEA 132	4	2	15	NA	NA	NA	NA	NA	5	8.8	NA	NA	NA	1.76
6/2/2017	21	ZEA 132	5	2	14	NA	NA	NA	NA	NA	4	9	NA	NA	NA	2.25
6/2/2017	29	ZEA 399	1	2	19	NA	NA	NA	NA	NA	4	8.2	NA	NA	NA	2.05
6/2/2017	29	ZEA 399	2	2	17	NA	NA	NA	NA	NA	5	8.5	NA	NA	NA	1.7
6/2/2017	29	ZEA 399	3	2	16.5	NA	NA	NA	NA	NA	5	8.5	NA	NA	NA	1.7
6/2/2017	29	ZEA 399	4	2	11	NA	NA	NA	NA	NA	6	9.2	NA	NA	NA	1.533333333
6/2/2017	29	ZEA 399	5	2	15	NA	NA	NA	NA	NA	5	8.5	NA	NA	NA	1.7
6/2/2017	19	W117	1	2	22	NA	NA	NA	NA	NA	5	8.2	NA	NA	NA	1.64
6/2/2017	19	W117	2	2	21.5	NA	NA	NA	NA	NA	5	8.2	NA	NA	NA	1.64
6/2/2017	19	W117	3	2	21	NA	NA	NA	NA	NA	5	8.2	NA	NA	NA	1.64
6/2/2017	19	W117	4	2	23.5	NA	NA	NA	NA	NA	5	9	NA	NA	NA	1.8
6/2/2017	19	W117	5	2	28.5	NA	NA	NA	NA	NA	5	8.5	NA	NA	NA	1.7
6/2/2017	1	B73	1	2	21	NA	NA	NA	NA	NA	4	7.8	NA	NA	NA	1.95
6/2/2017	1	B73	2	2	18	NA	NA	NA	NA	NA	4	7.8	NA	NA	NA	1.95
6/2/2017	1	B73	3	2	22	NA	NA	NA	NA	NA	4	8.2	NA	NA	NA	2.05
6/2/2017	1	B73	4	2	22	NA	NA	NA	NA	NA	4	7.8	NA	NA	NA	1.95
6/2/2017	1	B73	5	2	22	NA	NA	NA	NA	NA	4	8.2	NA	NA	NA	2.05
6/2/2017	10	EC334	1	2	20.5	NA	NA	NA	NA	NA	5	9.2	NA	NA	NA	1.84
6/2/2017	10	EC334	2	2	17	NA	NA	NA	NA	NA	5	9.2	NA	NA	NA	1.84
6/2/2017	10	EC334	3	2	20	NA	NA	NA	NA	NA	5	9	NA	NA	NA	1.8
6/2/2017	10	EC334	4	2	20.5	NA	NA	NA	NA	NA	5	9.2	NA	NA	NA	1.84
6/2/2017	10	EC334	5	2	21	NA	NA	NA	NA	NA	5	9.5	NA	NA	NA	1.9
6/2/2017	3	P148	1	2	13	NA	NA	NA	NA	NA	4	8.2	NA	NA	NA	2.05
6/2/2017	3	P148	2	2	15	NA	NA	NA	NA	NA	5	8.2	NA	NA	NA	1.64
6/2/2017	3	P148	3	2	22	NA	NA	NA	NA	NA	5	9	NA	NA	NA	1.8
6/2/2017	3	P148	4	2	22	NA	NA	NA	NA	NA	5	8.5	NA	NA	NA	1.7
6/2/2017	3	P148	5	2	18	NA	NA	NA	NA	NA	5	9	NA	NA	NA	1.8
6/2/2017	8	DKFBHJ	1	2	31.5	NA	NA	NA	NA	NA	5	8.5	NA	NA	NA	1.7
6/2/2017	8	DKFBHJ	2	2	36	NA	NA	NA	NA	NA	5	8.5	NA	NA	NA	1.7
6/2/2017	8	DKFBHJ	3	2	31.5	NA	NA	NA	NA	NA	5	8.5	NA	NA	NA	1.7
6/2/2017	8	DKFBHJ	4	2	24	NA	NA	NA	NA	NA	4	8	NA	NA	NA	2
6/2/2017	8	DKFBHJ	5	2	27	NA	NA	NA	NA	NA	5	8.2	NA	NA	NA	1.64
6/2/2017	11	EP2	1	2	17	NA	NA	NA	NA	NA	4	7.2	NA	NA	NA	1.8
6/2/2017	11	EP2	2	2	18	NA	NA	NA	NA	NA	4	7.2	NA	NA	NA	1.8
6/2/2017	11	EP2	3	2	17	NA	NA	NA	NA	NA	4	7.2	NA	NA	NA	1.8
6/2/2017	11	EP2	4	2	26	NA	NA	NA	NA	NA	4	7.2	NA	NA	NA	1.8
6/2/2017	11	EP2	5	2	20	NA	NA	NA	NA	NA	4	7.2	NA	NA	NA	1.8
6/2/2017	24	ZEA 3425	1	1	34	NA	NA	NA	NA	NA	5	9.2	NA	NA	NA	1.84
6/2/2017	24	ZEA 3425	2	1	35	NA	NA	NA	NA	NA	5	8.5	NA	NA	NA	1.7
6/2/2017	24	ZEA 3425	3	1	42	NA	NA	NA	NA	NA	5	8.5	NA	NA	NA	1.7
6/2/2017	24	ZEA 3425	4	1	33	NA	NA	NA	NA	NA	5	8.5	NA	NA	NA	1.7
6/2/2017	24	ZEA 3425	5	1	39	NA	NA	NA	NA	NA	5	8.5	NA	NA	NA	1.7
6/2/2017	5	S052	1	1	20	NA	NA	NA	NA	NA	6	9.2	NA	NA	NA	1.533333333
6/2/2017	5	S052	2	1	24	NA	NA	NA	NA	NA	6	9.5	NA	NA	NA	1.583333333
6/2/2017	5	S052	3	1	23	NA	NA	NA	NA	NA	5	9	NA	NA	NA	1.8
6/2/2017	5	S052	4	1	25	NA	NA	NA	NA	NA	5	9.2	NA	NA	NA	1.84
6/2/2017	5	S052	5	1	18	NA	NA	NA	NA	NA	5	8.8	NA	NA	NA	1.76
6/2/2017	28	ZEA 392	1	1	27	NA	NA	NA	NA	NA	4	8.2	NA	NA	NA	2.05
6/2/2017	28	ZEA 392	2	1	25.5	NA	NA	NA	NA	NA	5	8.2	NA	NA	NA	1.64
6/2/2017	28	ZEA 392	3	1	24.5	NA	NA	NA	NA	NA	5	8.5	NA	NA	NA	1.7
6/2/2017	28	ZEA 392	4	1	23	NA	NA	NA	NA	NA	4	8	NA	NA	NA	2
6/2/2017	28	ZEA 392	5	1	19	NA	NA	NA	NA	NA	4	7.8	NA	NA	NA	1.95
6/2/2017	1	B73	1	1	23.5	NA	NA	NA	NA	NA	4	8.2	NA	NA	NA	2.05
6/2/2017	1	B73	2	1	21	NA	NA	NA	NA	NA	4	8	NA	NA	NA	2
6/2/2017	1	B73	3	1	22	NA	NA	NA	NA	NA	4	8.2	NA	NA	NA	2.05
6/2/2017	1	B73	4	1	20.5	NA	NA	NA	NA	NA	5	9	NA	NA	NA	1.8
6/2/2017	1	B73	5	1	22	NA	NA	NA	NA	NA	4	8.2	NA	NA	NA	2.05
6/2/2017	17	PHG50	1	1	20	NA	NA	NA	NA	NA	5	8.2	NA	NA	NA	1.64
6/2/2017	17	PHG50	2	1	28	NA	NA	NA	NA	NA	4	7.5	NA	NA	NA	1.875
6/2/2017	17	PHG50	3	1	23	NA	NA	NA	NA	NA	4	8.5	NA	NA	NA	2.125
6/2/2017	17	PHG50	4	1	26	NA	NA	NA	NA	NA	5	8.5	NA	NA	NA	1.7
6/2/2017	17	PHG50	5	1	28	NA	NA	NA	NA	NA	5	8.2	NA	NA	NA	1.64
6/2/2017	18	PHG84	1	1	14	NA	NA	NA	NA	NA	4	6.5	NA	NA	NA	1.625
6/2/2017	18	PHG84	2	1	15	NA	NA	NA	NA	NA	4	6.5	NA	NA	NA	1.625
6/2/2017	18	PHG84	3	1	26	NA	NA	NA	NA	NA	4	6.8	NA	NA	NA	1.7
6/2/2017	18	PHG84	4	1	17	NA	NA	NA	NA	NA	4	7	NA	NA	NA	1.75
6/2/2017	18	PHG84	5	1	17	NA	NA	NA	NA	NA	4	6.8	NA	NA	NA	1.7
6/2/2017	14	P089	1	1	20	NA	NA	NA	NA	NA	5	8	NA	NA	NA	1.6
6/2/2017	14	P089	2	1	19	NA	NA	NA	NA	NA	5	8.2	NA	NA	NA	1.64
6/2/2017	14	P089	3	1	20	NA	NA	NA	NA	NA	5	8.2	NA	NA	NA	1.64
6/2/2017	14	P089	4	1	22	NA	NA	NA	NA	NA	5	8.5	NA	NA	NA	1.7
6/2/2017	14	P089	5	1	22	NA	NA	NA	NA	NA	5	8.5	NA	NA	NA	1.7
6/2/2017	8	DKFBHJ	1	1	22	NA	NA	NA	NA	NA	5	8.2	NA	NA	NA	1.64
6/2/2017	8	DKFBHJ	2	1	23	NA	NA	NA	NA	NA	5	8.2	NA	NA	NA	1.64
6/2/2017	8	DKFBHJ	3	1	25	NA	NA	NA	NA	NA	5	8.2	NA	NA	NA	1.64
6/2/2017	8	DKFBHJ	4	1	27.5	NA	NA	NA	NA	NA	5	8.2	NA	NA	NA	1.64
6/2/2017	8	DKFBHJ	5	1	25	NA	NA	NA	NA	NA	5	8.2	NA	NA	NA	1.64
6/2/2017	21	ZEA 132	1	1	12	NA	NA	NA	NA	NA	5	8.5	NA	NA	NA	1.7
6/2/2017	21	ZEA 132	2	1	12	NA	NA	NA	NA	NA	5	8.5	NA	NA	NA	1.7
6/2/2017	21	ZEA 132	3	1	14.5	NA	NA	NA	NA	NA	5	8.8	NA	NA	NA	1.76
6/2/2017	21	ZEA 132	4	1	14	NA	NA	NA	NA	NA	5	8.5	NA	NA	NA	1.7
6/2/2017	21	ZEA 132	5	1	12	NA	NA	NA	NA	NA	5	8.8	NA	NA	NA	1.76
6/2/2017	6	B106	1	1	22	NA	NA	NA	NA	NA	5	9.2	NA	NA	NA	1.84
6/2/2017	6	B106	2	1	21	NA	NA	NA	NA	NA	4	8.8	NA	NA	NA	2.2
6/2/2017	6	B106	3	1	24	NA	NA	NA	NA	NA	5	8.5	NA	NA	NA	1.7
6/2/2017	6	B106	4	1	26	NA	NA	NA	NA	NA	5	8.2	NA	NA	NA	1.64
6/2/2017	6	B106	5	1	22	NA	NA	NA	NA	NA	5	8.5	NA	NA	NA	1.7
6/2/2017	4	PHT77	1	2	18.5	NA	NA	NA	NA	NA	4	6.8	NA	NA	NA	1.7
6/2/2017	4	PHT77	2	2	26.5	NA	NA	NA	NA	NA	4	7.5	NA	NA	NA	1.875
6/2/2017	4	PHT77	3	2	22	NA	NA	NA	NA	NA	4	6.8	NA	NA	NA	1.7
6/2/2017	4	PHT77	4	2	25.5	NA	NA	NA	NA	NA	4	7.5	NA	NA	NA	1.875
6/2/2017	4	PHT77	5	2	24	NA	NA	NA	NA	NA	4	7.5	NA	NA	NA	1.875
6/2/2017	28	ZEA 392	1	2	23.5	NA	NA	NA	NA	NA	5	8.2	NA	NA	NA	1.64
6/2/2017	28	ZEA 392	2	2	23	NA	NA	NA	NA	NA	5	9	NA	NA	NA	1.8
6/2/2017	28	ZEA 392	3	2	23	NA	NA	NA	NA	NA	4	8	NA	NA	NA	2
6/2/2017	28	ZEA 392	4	2	22	NA	NA	NA	NA	NA	5	8.2	NA	NA	NA	1.64
6/2/2017	28	ZEA 392	5	2	31	NA	NA	NA	NA	NA	5	8.5	NA	NA	NA	1.7
6/2/2017	6	B106	1	2	20	NA	NA	NA	NA	NA	6	9	NA	NA	NA	1.5
6/2/2017	6	B106	2	2	31	NA	NA	NA	NA	NA	5	9	NA	NA	NA	1.8
6/2/2017	6	B106	3	2	17.5	NA	NA	NA	NA	NA	5	8.2	NA	NA	NA	1.64
6/2/2017	6	B106	4	2	22	NA	NA	NA	NA	NA	5	9.2	NA	NA	NA	1.84
6/2/2017	6	B106	5	2	23.5	NA	NA	NA	NA	NA	5	9	NA	NA	NA	1.8
6/2/2017	24	ZEA 3425	1	2	35	NA	NA	NA	NA	NA	5	7.8	NA	NA	NA	1.56
6/2/2017	24	ZEA 3425	2	2	42	NA	NA	NA	NA	NA	5	8.8	NA	NA	NA	1.76
6/2/2017	24	ZEA 3425	3	2	35	NA	NA	NA	NA	NA	5	8.2	NA	NA	NA	1.64
6/2/2017	24	ZEA 3425	4	2	25	NA	NA	NA	NA	NA	4	8	NA	NA	NA	2
6/2/2017	24	ZEA 3425	5	2	29	NA	NA	NA	NA	NA	5	8.5	NA	NA	NA	1.7
6/2/2017	2	N22	1	2	22	NA	NA	NA	NA	NA	4	7.5	NA	NA	NA	1.875
6/2/2017	2	N22	2	2	21.5	NA	NA	NA	NA	NA	4	7.5	NA	NA	NA	1.875
6/2/2017	2	N22	3	2	19.5	NA	NA	NA	NA	NA	4	7.2	NA	NA	NA	1.8
6/2/2017	2	N22	4	2	20	NA	NA	NA	NA	NA	4	7.5	NA	NA	NA	1.875
6/2/2017	2	N22	5	2	22	NA	NA	NA	NA	NA	4	7.2	NA	NA	NA	1.8
6/2/2017	27	ZEA 391	1	2	17	NA	NA	NA	NA	NA	4	7.5	NA	NA	NA	1.875
6/2/2017	27	ZEA 391	2	2	20	NA	NA	NA	NA	NA	5	8.5	NA	NA	NA	1.7
6/2/2017	27	ZEA 391	3	2	17	NA	NA	NA	NA	NA	5	8.5	NA	NA	NA	1.7
6/2/2017	27	ZEA 391	4	2	20.5	NA	NA	NA	NA	NA	5	8.5	NA	NA	NA	1.7
6/2/2017	27	ZEA 391	5	2	17	NA	NA	NA	NA	NA	5	8.5	NA	NA	NA	1.7
6/2/2017	7	DK4676A	1	2	34	NA	NA	NA	NA	NA	5	8.2	NA	NA	NA	1.64
6/2/2017	7	DK4676A	2	2	22	NA	NA	NA	NA	NA	5	8.2	NA	NA	NA	1.64
6/2/2017	7	DK4676A	3	2	28.5	NA	NA	NA	NA	NA	4	7.8	NA	NA	NA	1.95
6/2/2017	7	DK4676A	4	2	25	NA	NA	NA	NA	NA	5	8.2	NA	NA	NA	1.64
6/2/2017	7	DK4676A	5	2	25	NA	NA	NA	NA	NA	5	8.2	NA	NA	NA	1.64
6/2/2017	25	ZEA 3660	1	2	22	NA	NA	NA	NA	NA	4	7	NA	NA	NA	1.75
6/2/2017	25	ZEA 3660	2	2	20	NA	NA	NA	NA	NA	4	7	NA	NA	NA	1.75
6/2/2017	25	ZEA 3660	3	2	20.5	NA	NA	NA	NA	NA	4	6.8	NA	NA	NA	1.7
6/2/2017	25	ZEA 3660	4	2	19	NA	NA	NA	NA	NA	4	6.5	NA	NA	NA	1.625
6/2/2017	25	ZEA 3660	5	2	26	NA	NA	NA	NA	NA	4	6.2	NA	NA	NA	1.55
6/2/2017	22	ZEA 324	1	2	11.5	NA	NA	NA	NA	NA	5	7.2	NA	NA	NA	1.44
6/2/2017	22	ZEA 324	2	2	11	NA	NA	NA	NA	NA	5	7.2	NA	NA	NA	1.44
6/2/2017	22	ZEA 324	3	2	9	NA	NA	NA	NA	NA	5	7.2	NA	NA	NA	1.44
6/2/2017	22	ZEA 324	4	2	9	NA	NA	NA	NA	NA	5	7.2	NA	NA	NA	1.44
6/2/2017	22	ZEA 324	5	2	11	NA	NA	NA	NA	NA	4	6.2	NA	NA	NA	1.55
6/2/2017	26	ZEA 3682	1	2	25	NA	NA	NA	NA	NA	4	9	NA	NA	NA	2.25
6/2/2017	26	ZEA 3682	2	2	26	NA	NA	NA	NA	NA	4	9	NA	NA	NA	2.25
6/2/2017	26	ZEA 3682	3	2	32	NA	NA	NA	NA	NA	4	8.5	NA	NA	NA	2.125
6/2/2017	26	ZEA 3682	4	2	25	NA	NA	NA	NA	NA	4	9	NA	NA	NA	2.25
6/2/2017	26	ZEA 3682	5	2	24	NA	NA	NA	NA	NA	4	9	NA	NA	NA	2.25
6/2/2017	19	W117	1	1	19.5	NA	NA	NA	NA	NA	5	8.2	NA	NA	NA	1.64
6/2/2017	19	W117	2	1	26	NA	NA	NA	NA	NA	5	8.2	NA	NA	NA	1.64
6/2/2017	19	W117	3	1	20	NA	NA	NA	NA	NA	5	8.5	NA	NA	NA	1.7
6/2/2017	19	W117	4	1	24	NA	NA	NA	NA	NA	5	8.2	NA	NA	NA	1.64
6/2/2017	19	W117	5	1	27	NA	NA	NA	NA	NA	5	8.2	NA	NA	NA	1.64
6/2/2017	3	P148	1	1	21	NA	NA	NA	NA	NA	5	9	NA	NA	NA	1.8
6/2/2017	3	P148	2	1	20	NA	NA	NA	NA	NA	5	9	NA	NA	NA	1.8
6/2/2017	3	P148	3	1	22	NA	NA	NA	NA	NA	5	8.2	NA	NA	NA	1.64
6/2/2017	3	P148	4	1	15.5	NA	NA	NA	NA	NA	5	8.2	NA	NA	NA	1.64
6/2/2017	3	P148	5	1	18	NA	NA	NA	NA	NA	5	8.2	NA	NA	NA	1.64
6/2/2017	9	EC136	1	1	22	NA	NA	NA	NA	NA	5	8.5	NA	NA	NA	1.7
6/2/2017	9	EC136	2	1	23	NA	NA	NA	NA	NA	5	8.2	NA	NA	NA	1.64
6/2/2017	9	EC136	3	1	25	NA	NA	NA	NA	NA	5	8.2	NA	NA	NA	1.64
6/2/2017	9	EC136	4	1	29	NA	NA	NA	NA	NA	5	8.2	NA	NA	NA	1.64
6/2/2017	9	EC136	5	1	27	NA	NA	NA	NA	NA	5	8.5	NA	NA	NA	1.7
6/2/2017	20	W33	1	1	18	NA	NA	NA	NA	NA	5	8.2	NA	NA	NA	1.64
6/2/2017	20	W33	2	1	21	NA	NA	NA	NA	NA	5	8.2	NA	NA	NA	1.64
6/2/2017	20	W33	3	1	25	NA	NA	NA	NA	NA	5	8.5	NA	NA	NA	1.7
6/2/2017	20	W33	4	1	22	NA	NA	NA	NA	NA	5	8	NA	NA	NA	1.6
6/2/2017	20	W33	5	1	24	NA	NA	NA	NA	NA	5	8.5	NA	NA	NA	1.7
6/2/2017	22	ZEA 324	1	1	10	NA	NA	NA	NA	NA	4	7.2	NA	NA	NA	1.8
6/2/2017	22	ZEA 324	2	1	10	NA	NA	NA	NA	NA	4	7.5	NA	NA	NA	1.875
6/2/2017	22	ZEA 324	3	1	8	NA	NA	NA	NA	NA	4	6.8	NA	NA	NA	1.7
6/2/2017	22	ZEA 324	4	1	10	NA	NA	NA	NA	NA	4	6.8	NA	NA	NA	1.7
6/2/2017	22	ZEA 324	5	1	9	NA	NA	NA	NA	NA	4	6.5	NA	NA	NA	1.625
6/2/2017	13	P074	1	1	19	NA	NA	NA	NA	NA	5	8.5	NA	NA	NA	1.7
6/2/2017	13	P074	2	1	24	NA	NA	NA	NA	NA	5	9	NA	NA	NA	1.8
6/2/2017	13	P074	3	1	21	NA	NA	NA	NA	NA	5	8.8	NA	NA	NA	1.76
6/2/2017	13	P074	4	1	23	NA	NA	NA	NA	NA	5	8.2	NA	NA	NA	1.64
6/2/2017	13	P074	5	1	20	NA	NA	NA	NA	NA	5	8.5	NA	NA	NA	1.7
6/2/2017	11	EP2	1	1	25	NA	NA	NA	NA	NA	4	7.5	NA	NA	NA	1.875
6/2/2017	11	EP2	2	1	14.5	NA	NA	NA	NA	NA	4	7.2	NA	NA	NA	1.8
6/2/2017	11	EP2	3	1	19	NA	NA	NA	NA	NA	4	7.5	NA	NA	NA	1.875
6/2/2017	11	EP2	4	1	17	NA	NA	NA	NA	NA	4	7.5	NA	NA	NA	1.875
6/2/2017	11	EP2	5	1	19	NA	NA	NA	NA	NA	4	7.5	NA	NA	NA	1.875
6/2/2017	10	EC334	1	1	20	NA	NA	NA	NA	NA	6	9.5	NA	NA	NA	1.583333333
6/2/2017	10	EC334	2	1	20	NA	NA	NA	NA	NA	5	9.2	NA	NA	NA	1.84
6/2/2017	10	EC334	3	1	20	NA	NA	NA	NA	NA	5	9.2	NA	NA	NA	1.84
6/2/2017	10	EC334	4	1	16	NA	NA	NA	NA	NA	5	8.8	NA	NA	NA	1.76
6/2/2017	10	EC334	5	1	14	NA	NA	NA	NA	NA	5	9.2	NA	NA	NA	1.84
6/2/2017	2	N22	1	1	19.5	NA	NA	NA	NA	NA	4	7.2	NA	NA	NA	1.8
6/2/2017	2	N22	2	1	24	NA	NA	NA	NA	NA	4	7.5	NA	NA	NA	1.875
6/2/2017	2	N22	3	1	22	NA	NA	NA	NA	NA	4	7.5	NA	NA	NA	1.875
6/2/2017	2	N22	4	1	18	NA	NA	NA	NA	NA	4	7.2	NA	NA	NA	1.8
6/2/2017	2	N22	5	1	17	NA	NA	NA	NA	NA	4	7.2	NA	NA	NA	1.8
6/2/2017	26	ZEA 3682	1	1	30.5	NA	NA	NA	NA	NA	4	8.8	NA	NA	NA	2.2
6/2/2017	26	ZEA 3682	2	1	33	NA	NA	NA	NA	NA	4	9	NA	NA	NA	2.25
6/2/2017	26	ZEA 3682	3	1	26	NA	NA	NA	NA	NA	4	9	NA	NA	NA	2.25
6/2/2017	26	ZEA 3682	4	1	23	NA	NA	NA	NA	NA	4	8.2	NA	NA	NA	2.05
6/2/2017	26	ZEA 3682	5	1	26.5	NA	NA	NA	NA	NA	5	8.5	NA	NA	NA	1.7
6/2/2017	12	F922	1	2	20	NA	NA	NA	NA	NA	5	8	NA	NA	NA	1.6
6/2/2017	12	F922	2	2	22	NA	NA	NA	NA	NA	5	8.2	NA	NA	NA	1.64
6/2/2017	12	F922	3	2	20	NA	NA	NA	NA	NA	5	8	NA	NA	NA	1.6
6/2/2017	12	F922	4	2	21	NA	NA	NA	NA	NA	5	8.2	NA	NA	NA	1.64
6/2/2017	12	F922	5	2	23.5	NA	NA	NA	NA	NA	5	8.2	NA	NA	NA	1.64
6/2/2017	18	PHG84	1	2	24	NA	NA	NA	NA	NA	4	6.5	NA	NA	NA	1.625
6/2/2017	18	PHG84	2	2	21	NA	NA	NA	NA	NA	4	6.8	NA	NA	NA	1.7
6/2/2017	18	PHG84	3	2	20	NA	NA	NA	NA	NA	4	6.5	NA	NA	NA	1.625
6/2/2017	18	PHG84	4	2	18	NA	NA	NA	NA	NA	4	6.2	NA	NA	NA	1.55
6/2/2017	18	PHG84	5	2	21	NA	NA	NA	NA	NA	4	6.5	NA	NA	NA	1.625
6/2/2017	13	P074	1	2	27.5	NA	NA	NA	NA	NA	6	9.2	NA	NA	NA	1.533333333
6/2/2017	13	P074	2	2	28	NA	NA	NA	NA	NA	5	9	NA	NA	NA	1.8
6/2/2017	13	P074	3	2	29	NA	NA	NA	NA	NA	5	9.2	NA	NA	NA	1.84
6/2/2017	13	P074	4	2	26.5	NA	NA	NA	NA	NA	4	7.5	NA	NA	NA	1.875
6/2/2017	13	P074	5	2	31	NA	NA	NA	NA	NA	5	9	NA	NA	NA	1.8
6/2/2017	14	P089	1	2	27.5	NA	NA	NA	NA	NA	5	8.5	NA	NA	NA	1.7
6/2/2017	14	P089	2	2	21.5	NA	NA	NA	NA	NA	5	8.2	NA	NA	NA	1.64
6/2/2017	14	P089	3	2	22	NA	NA	NA	NA	NA	5	8.2	NA	NA	NA	1.64
6/2/2017	14	P089	4	2	23	NA	NA	NA	NA	NA	5	8.2	NA	NA	NA	1.64
6/2/2017	14	P089	5	2	22	NA	NA	NA	NA	NA	5	8.2	NA	NA	NA	1.64
6/2/2017	15	P135	1	2	29.5	NA	NA	NA	NA	NA	5	7.8	NA	NA	NA	1.56
6/2/2017	15	P135	2	2	30	NA	NA	NA	NA	NA	5	8	NA	NA	NA	1.6
6/2/2017	15	P135	3	2	34.5	NA	NA	NA	NA	NA	4	8	NA	NA	NA	2
6/2/2017	15	P135	4	2	35	NA	NA	NA	NA	NA	5	8	NA	NA	NA	1.6
6/2/2017	15	P135	5	2	37	NA	NA	NA	NA	NA	5	8.2	NA	NA	NA	1.64
6/2/2017	23	ZEA 332	1	2	28.5	NA	NA	NA	NA	NA	4	8.8	NA	NA	NA	2.2
6/2/2017	23	ZEA 332	2	2	26	NA	NA	NA	NA	NA	5	9	NA	NA	NA	1.8
6/2/2017	23	ZEA 332	3	2	30	NA	NA	NA	NA	NA	5	9.2	NA	NA	NA	1.84
6/2/2017	23	ZEA 332	4	2	24	NA	NA	NA	NA	NA	4	7.8	NA	NA	NA	1.95
6/2/2017	23	ZEA 332	5	2	32.5	NA	NA	NA	NA	NA	4	8.5	NA	NA	NA	2.125
6/2/2017	5	S052	1	2	23	NA	NA	NA	NA	NA	6	9.2	NA	NA	NA	1.533333333
6/2/2017	5	S052	2	2	22	NA	NA	NA	NA	NA	6	9	NA	NA	NA	1.5
6/2/2017	5	S052	3	2	25	NA	NA	NA	NA	NA	6	9.2	NA	NA	NA	1.533333333
6/2/2017	5	S052	4	2	26	NA	NA	NA	NA	NA	6	10	NA	NA	NA	1.666666667
6/2/2017	5	S052	5	2	28.5	NA	NA	NA	NA	NA	6	9.2	NA	NA	NA	1.533333333
6/2/2017	20	W33	1	2	20	NA	NA	NA	NA	NA	4	8.2	NA	NA	NA	2.05
6/2/2017	20	W33	2	2	20	NA	NA	NA	NA	NA	5	9	NA	NA	NA	1.8
6/2/2017	20	W33	3	2	23	NA	NA	NA	NA	NA	5	8.2	NA	NA	NA	1.64
6/2/2017	20	W33	4	2	26	NA	NA	NA	NA	NA	5	8.5	NA	NA	NA	1.7
6/2/2017	20	W33	5	2	16.5	NA	NA	NA	NA	NA	5	7.5	NA	NA	NA	1.5
6/2/2017	17	PHG50	1	2	26	NA	NA	NA	NA	NA	4	7.8	NA	NA	NA	1.95
6/2/2017	17	PHG50	2	2	24	NA	NA	NA	NA	NA	4	7.8	NA	NA	NA	1.95
6/2/2017	17	PHG50	3	2	22.5	NA	NA	NA	NA	NA	4	8.2	NA	NA	NA	2.05
6/2/2017	17	PHG50	4	2	27.5	NA	NA	NA	NA	NA	4	7.5	NA	NA	NA	1.875
6/2/2017	17	PHG50	5	2	25	NA	NA	NA	NA	NA	4	7.8	NA	NA	NA	1.95
6/2/2017	9	EC136	1	2	22	NA	NA	NA	NA	NA	5	8.2	NA	NA	NA	1.64
6/2/2017	9	EC136	2	2	32	NA	NA	NA	NA	NA	5	8	NA	NA	NA	1.6
6/2/2017	9	EC136	3	2	28.5	NA	NA	NA	NA	NA	5	8.2	NA	NA	NA	1.64
6/2/2017	9	EC136	4	2	31	NA	NA	NA	NA	NA	5	8.5	NA	NA	NA	1.7
6/2/2017	9	EC136	5	2	24.5	NA	NA	NA	NA	NA	5	8.2	NA	NA	NA	1.64
6/2/2017	4	PHT77	1	1	27	NA	NA	NA	NA	NA	4	7.5	NA	NA	NA	1.875
6/2/2017	4	PHT77	2	1	24	NA	NA	NA	NA	NA	4	7.2	NA	NA	NA	1.8
6/2/2017	4	PHT77	3	1	24	NA	NA	NA	NA	NA	5	7.8	NA	NA	NA	1.56
6/2/2017	4	PHT77	4	1	29.5	NA	NA	NA	NA	NA	4	7.5	NA	NA	NA	1.875
6/2/2017	4	PHT77	5	1	22	NA	NA	NA	NA	NA	4	7.2	NA	NA	NA	1.8
6/2/2017	30	ZEA 851	1	1	22	NA	NA	NA	NA	NA	4	8.2	NA	NA	NA	2.05
6/2/2017	30	ZEA 851	2	1	24.5	NA	NA	NA	NA	NA	4	8.2	NA	NA	NA	2.05
6/2/2017	30	ZEA 851	3	1	25	NA	NA	NA	NA	NA	5	8.2	NA	NA	NA	1.64
6/2/2017	30	ZEA 851	4	1	20	NA	NA	NA	NA	NA	5	8.2	NA	NA	NA	1.64
6/2/2017	30	ZEA 851	5	1	27	NA	NA	NA	NA	NA	5	8.2	NA	NA	NA	1.64
6/2/2017	16	PB116	1	1	26	NA	NA	NA	NA	NA	4	7.5	NA	NA	NA	1.875
6/2/2017	16	PB116	2	1	26.5	NA	NA	NA	NA	NA	4	7.5	NA	NA	NA	1.875
6/2/2017	16	PB116	3	1	26	NA	NA	NA	NA	NA	4	7.5	NA	NA	NA	1.875
6/2/2017	16	PB116	4	1	25.5	NA	NA	NA	NA	NA	5	7	NA	NA	NA	1.4
6/2/2017	16	PB116	5	1	29	NA	NA	NA	NA	NA	4	7.2	NA	NA	NA	1.8
6/2/2017	7	DK4676A	1	1	20	NA	NA	NA	NA	NA	5	8	NA	NA	NA	1.6
6/2/2017	7	DK4676A	2	1	24	NA	NA	NA	NA	NA	5	8	NA	NA	NA	1.6
6/2/2017	7	DK4676A	3	1	23	NA	NA	NA	NA	NA	5	8	NA	NA	NA	1.6
6/2/2017	7	DK4676A	4	1	26.5	NA	NA	NA	NA	NA	4	7.5	NA	NA	NA	1.875
6/2/2017	7	DK4676A	5	1	25	NA	NA	NA	NA	NA	5	8	NA	NA	NA	1.6
6/2/2017	23	ZEA 332	1	1	27	NA	NA	NA	NA	NA	5	9.2	NA	NA	NA	1.84
6/2/2017	23	ZEA 332	2	1	20.5	NA	NA	NA	NA	NA	5	7.8	NA	NA	NA	1.56
6/2/2017	23	ZEA 332	3	1	24	NA	NA	NA	NA	NA	5	8.5	NA	NA	NA	1.7
6/2/2017	23	ZEA 332	4	1	25.5	NA	NA	NA	NA	NA	4	8.2	NA	NA	NA	2.05
6/2/2017	23	ZEA 332	5	1	23	NA	NA	NA	NA	NA	4	7.8	NA	NA	NA	1.95
6/2/2017	12	F922	1	1	19	NA	NA	NA	NA	NA	5	7.8	NA	NA	NA	1.56
6/2/2017	12	F922	2	1	18.5	NA	NA	NA	NA	NA	4	7.8	NA	NA	NA	1.95
6/2/2017	12	F922	3	1	22.5	NA	NA	NA	NA	NA	5	8	NA	NA	NA	1.6
6/2/2017	12	F922	4	1	21	NA	NA	NA	NA	NA	5	7.8	NA	NA	NA	1.56
6/2/2017	12	F922	5	1	23	NA	NA	NA	NA	NA	6	8.5	NA	NA	NA	1.416666667
6/2/2017	29	ZEA 399	1	1	18	NA	NA	NA	NA	NA	6	8.5	NA	NA	NA	1.416666667
6/2/2017	29	ZEA 399	2	1	14	NA	NA	NA	NA	NA	5	8.2	NA	NA	NA	1.64
6/2/2017	29	ZEA 399	3	1	16.5	NA	NA	NA	NA	NA	5	8.2	NA	NA	NA	1.64
6/2/2017	29	ZEA 399	4	1	16	NA	NA	NA	NA	NA	5	8	NA	NA	NA	1.6
6/2/2017	29	ZEA 399	5	1	17.5	NA	NA	NA	NA	NA	5	8.2	NA	NA	NA	1.64
6/2/2017	15	P135	1	1	32	NA	NA	NA	NA	NA	5	8.2	NA	NA	NA	1.64
6/2/2017	15	P135	2	1	32	NA	NA	NA	NA	NA	5	8.2	NA	NA	NA	1.64
6/2/2017	15	P135	3	1	32.5	NA	NA	NA	NA	NA	5	8	NA	NA	NA	1.6
6/2/2017	15	P135	4	1	38	NA	NA	NA	NA	NA	5	8.5	NA	NA	NA	1.7
6/2/2017	15	P135	5	1	35.5	NA	NA	NA	NA	NA	5	8.2	NA	NA	NA	1.64
6/2/2017	25	ZEA 3660	1	1	24	NA	NA	NA	NA	NA	4	7	NA	NA	NA	1.75
6/2/2017	25	ZEA 3660	2	1	29	NA	NA	NA	NA	NA	4	7	NA	NA	NA	1.75
6/2/2017	25	ZEA 3660	3	1	27	NA	NA	NA	NA	NA	4	7.2	NA	NA	NA	1.8
6/2/2017	25	ZEA 3660	4	1	24	NA	NA	NA	NA	NA	4	7	NA	NA	NA	1.75
6/2/2017	25	ZEA 3660	5	1	27	NA	NA	NA	NA	NA	4	7	NA	NA	NA	1.75
6/2/2017	27	ZEA 391	1	1	17	NA	NA	NA	NA	NA	5	8.5	NA	NA	NA	1.7
6/2/2017	27	ZEA 391	2	1	16.5	NA	NA	NA	NA	NA	5	8.5	NA	NA	NA	1.7
6/2/2017	27	ZEA 391	3	1	20	NA	NA	NA	NA	NA	5	8.5	NA	NA	NA	1.7
6/2/2017	27	ZEA 391	4	1	20.5	NA	NA	NA	NA	NA	5	9.2	NA	NA	NA	1.84
6/2/2017	27	ZEA 391	5	1	19	NA	NA	NA	NA	NA	5	9	NA	NA	NA	1.8
6/8/2017	30	ZEA 851	1	2	24	29	15	1.5	30	NA	5	9	NA	NA	31.03448276	1.8
6/8/2017	30	ZEA 851	2	2	24	13	NA	2	20	NA	6	9.5	NA	NA	NA	1.583333333
6/8/2017	30	ZEA 851	3	2	22	25	18	1.5	16	NA	5	8.5	NA	NA	53.28	1.7
6/8/2017	30	ZEA 851	4	2	20	23	14	1.7	26	NA	5	8.5	NA	NA	38.95652174	1.7
6/8/2017	30	ZEA 851	5	2	23	22	13.5	1.5	28	NA	5	8.2	NA	NA	38.04545455	1.64
6/8/2017	16	PB116	1	2	31	29	19.5	2	32	NA	5	8.5	NA	NA	39	1.7
6/8/2017	16	PB116	2	2	26	24	NA	1.8	48	NA	5	8.5	NA	NA	NA	1.7
6/8/2017	16	PB116	3	2	41.5	28.5	19.5	2.1	36	NA	5	8.2	NA	NA	36.94736842	1.64
6/8/2017	16	PB116	4	2	31	23.5	19	1.7	34	NA	5	8.2	NA	NA	45.27659574	1.64
6/8/2017	16	PB116	5	2	39	27.5	NA	2	30	NA	5	8.5	NA	NA	NA	1.7
6/8/2017	21	ZEA 132	1	2	12	13	5	1.3	24	NA	5	8.5	NA	NA	25.38461538	1.7
6/8/2017	21	ZEA 132	2	2	12	14	6	1.5	24	NA	6	9.8	NA	NA	28.28571429	1.633333333
6/8/2017	21	ZEA 132	3	2	14	21.5	9.5	2	24	NA	6	10	NA	NA	29.1627907	1.666666667
6/8/2017	21	ZEA 132	4	2	17	22	12	2	26	NA	6	9.8	NA	NA	34.90909091	1.633333333
6/8/2017	21	ZEA 132	5	2	15	15.5	8	1.5	36	NA	5	9.8	NA	NA	27.87096774	1.96
6/8/2017	29	ZEA 399	1	2	21	19.5	NA	1.7	24	NA	6	9.5	NA	NA	NA	1.583333333
6/8/2017	29	ZEA 399	2	2	19	21	13.5	2	22	NA	6	10	NA	NA	43.71428571	1.666666667
6/8/2017	29	ZEA 399	3	2	16.5	19.5	14	1.8	26	NA	6	9.5	NA	NA	45.94871795	1.583333333
6/8/2017	29	ZEA 399	4	2	14.5	14	9.5	1.5	54	NA	5	9.2	NA	NA	24.42857143	1.84
6/8/2017	29	ZEA 399	5	2	18	28	19	2	30	NA	6	9.5	NA	NA	40.71428571	1.583333333
6/8/2017	19	W117	1	2	21.5	23	15	1.7	26	NA	5	8.2	NA	NA	41.73913043	1.64
6/8/2017	19	W117	2	2	27	22.5	15	1.7	38	NA	5	9.5	NA	NA	34.66666667	1.9
6/8/2017	19	W117	3	2	22	22.5	16	1.4	34	NA	5	8.5	NA	NA	39.82222222	1.7
6/8/2017	19	W117	4	2	25	29	23	1.8	38	NA	6	9.5	NA	NA	41.24137931	1.583333333
6/8/2017	19	W117	5	2	30	23	15	1.7	30	NA	5	8.2	NA	NA	39.13043478	1.64
6/8/2017	1	B73	1	2	22.5	25	14	2	28	NA	5	8.5	NA	NA	34.72	1.7
6/8/2017	1	B73	2	2	21	22	11	1.8	20	NA	5	8.5	NA	NA	35	1.7
6/8/2017	1	B73	3	2	22	23.5	11.5	2	26	NA	5	9.5	NA	NA	31.31914894	1.9
6/8/2017	1	B73	4	2	23	23.3	12	2	42	NA	5	8.5	NA	NA	24.72103004	1.7
6/8/2017	1	B73	5	2	23.5	23.5	11	1.8	50	NA	5	8.8	NA	NA	18.72340426	1.76
6/8/2017	10	EC334	1	2	22	18.5	13.2	1.7	30	NA	6	9.5	NA	NA	42.81081081	1.583333333
6/8/2017	10	EC334	2	2	18	19.5	11	1.8	30	NA	6	9.5	NA	NA	33.84615385	1.583333333
6/8/2017	10	EC334	3	2	17	19.5	12	1.5	30	NA	6	9.2	NA	NA	36.92307692	1.533333333
6/8/2017	10	EC334	4	2	21	20.2	17	2	36	NA	6	9.5	NA	NA	45.44554455	1.583333333
6/8/2017	10	EC334	5	2	21.5	19.5	NA	1.8	28	NA	6	9.8	NA	NA	NA	1.633333333
6/8/2017	3	P148	1	2	15	19	13.5	1.2	40	NA	6	9.2	NA	NA	35.52631579	1.533333333
6/8/2017	3	P148	2	2	14	21	13.5	1	34	NA	6	9.5	NA	NA	36	1.583333333
6/8/2017	3	P148	3	2	23.5	23.5	18	1.2	28	NA	6	10.2	NA	NA	47.4893617	1.7
6/8/2017	3	P148	4	2	19	20	14	0.8	44	NA	6	8.8	NA	NA	32.2	1.466666667
6/8/2017	3	P148	5	2	16	18	NA	1	24	NA	6	10	NA	NA	NA	1.666666667
6/8/2017	8	DKFBHJ	1	2	36	26.2	NA	2.1	27	NA	6	10	NA	NA	NA	1.666666667
6/8/2017	8	DKFBHJ	2	2	38.5	29.7	NA	2.6	28	NA	6	8.5	NA	NA	NA	1.416666667
6/8/2017	8	DKFBHJ	3	2	28	27.8	NA	2.1	30	NA	6	8.2	NA	NA	NA	1.366666667
6/8/2017	8	DKFBHJ	4	2	22	24	18.5	2.2	24	NA	5	9	NA	NA	50.875	1.8
6/8/2017	8	DKFBHJ	5	2	30	24.5	19	2.1	35	NA	5	9.2	NA	NA	42.65306122	1.84
6/8/2017	11	EP2	1	2	16	22	16	1.5	30	NA	5	8.2	NA	NA	43.63636364	1.64
6/8/2017	11	EP2	2	2	19	19.5	12	1.5	58	NA	4	7.5	NA	NA	19.69230769	1.875
6/8/2017	11	EP2	3	2	20	23.5	10	1.8	40	NA	4	8	NA	NA	21.27659574	2
6/8/2017	11	EP2	4	2	30	21.5	10	1.5	40	NA	4	8	NA	NA	23.25581395	2
6/8/2017	11	EP2	5	2	18.5	21.5	11.5	1.5	60	NA	4	8	NA	NA	16.04651163	2
6/8/2017	24	ZEA 3425	1	1	33.5	31	15	2	34	NA	6	10	NA	NA	27.09677419	1.666666667
6/8/2017	24	ZEA 3425	2	1	31.5	36	27	2	28	NA	6	9.5	NA	NA	46.5	1.583333333
6/8/2017	24	ZEA 3425	3	1	43	36	NA	2	30	NA	5	9.5	NA	NA	NA	1.9
6/8/2017	24	ZEA 3425	4	1	33	33.5	NA	2	30	NA	6	9.8	NA	NA	NA	1.633333333
6/8/2017	24	ZEA 3425	5	1	36	36	NA	1.8	30	NA	6	9.5	NA	NA	NA	1.583333333
6/8/2017	5	S052	1	1	22	16.5	NA	1.4	28	NA	6	10.2	NA	NA	NA	1.7
6/8/2017	5	S052	2	1	28	20	12	1.6	38	NA	6	10.5	NA	NA	31.2	1.75
6/8/2017	5	S052	3	1	23	20.6	12.5	1.8	18	NA	6	10	NA	NA	43.68932039	1.666666667
6/8/2017	5	S052	4	1	23.5	21	NA	1.6	30	NA	6	10.2	NA	NA	NA	1.7
6/8/2017	5	S052	5	1	21.5	19	8	1.4	35	NA	6	9.2	NA	NA	23.15789474	1.533333333
6/8/2017	28	ZEA 392	1	1	34	29	15	1.5	28	NA	5	9	NA	NA	32.06896552	1.8
6/8/2017	28	ZEA 392	2	1	30	25	16	1.5	40	NA	5	9.2	NA	NA	32	1.84
6/8/2017	28	ZEA 392	3	1	26	15	8	1.5	38	NA	5	9.8	NA	NA	27.73333333	1.96
6/8/2017	28	ZEA 392	4	1	21	23	19	1.5	28	NA	5	8.5	NA	NA	51.2173913	1.7
6/8/2017	28	ZEA 392	5	1	21.5	21.5	18.5	1.4	32	NA	5	8.5	NA	NA	49.90697674	1.7
6/8/2017	1	B73	1	1	23.5	22	12.5	2.2	44	NA	5	9	NA	NA	26.13636364	1.8
6/8/2017	1	B73	2	1	20.5	24.2	16.5	1.8	44	NA	5	8	NA	NA	31.36363636	1.6
6/8/2017	1	B73	3	1	20.5	24.5	15.5	2	28	NA	5	9	NA	NA	39.2244898	1.8
6/8/2017	1	B73	4	1	24.5	19	11	1.6	20	NA	5	10.5	NA	NA	40.52631579	2.1
6/8/2017	1	B73	5	1	22	23	13	2	30	NA	5	9.2	NA	NA	33.91304348	1.84
6/8/2017	17	PHG50	1	1	24	17	NA	2	30	NA	5	9.2	NA	NA	NA	1.84
6/8/2017	17	PHG50	2	1	30.5	25	NA	2	16	NA	5	9	NA	NA	NA	1.8
6/8/2017	17	PHG50	3	1	23	21.5	NA	2.3	30	NA	5	9.5	NA	NA	NA	1.9
6/8/2017	17	PHG50	4	1	31	25	NA	2.2	28	NA	5	9.5	NA	NA	NA	1.9
6/8/2017	17	PHG50	5	1	30	24	18.5	2.3	20	NA	5	9.5	NA	NA	53.95833333	1.9
6/8/2017	18	PHG84	1	1	19	17.5	12.5	1.8	32	NA	5	7.2	NA	NA	41.42857143	1.44
6/8/2017	18	PHG84	2	1	19	19	14	1.6	36	NA	5	7.8	NA	NA	39.78947368	1.56
6/8/2017	18	PHG84	3	1	23	27.5	NA	1.2	28	NA	5	7.5	NA	NA	NA	1.5
6/8/2017	18	PHG84	4	1	22	18.5	NA	1.4	30	NA	5	7.2	NA	NA	NA	1.44
6/8/2017	18	PHG84	5	1	20	23	NA	2	22	NA	5	7.5	NA	NA	NA	1.5
6/8/2017	14	P089	1	1	18.5	19.5	11.5	1.5	30	NA	5	9	NA	NA	35.38461538	1.8
6/8/2017	14	P089	2	1	22	20.5	14	1.8	42	NA	5	9	NA	NA	32.7804878	1.8
6/8/2017	14	P089	3	1	20	21	14	1.6	40	NA	5	9	NA	NA	33.33333333	1.8
6/8/2017	14	P089	4	1	26	28.2	12	2	42	NA	6	9.2	NA	NA	20.42553191	1.533333333
6/8/2017	14	P089	5	1	22	26	15	1.8	28	NA	6	9.5	NA	NA	35.76923077	1.583333333
6/8/2017	8	DKFBHJ	1	1	30	23.5	16	2.2	18	NA	6	9.2	NA	NA	49.0212766	1.533333333
6/8/2017	8	DKFBHJ	2	1	35	25.5	15	2	22	NA	6	9.5	NA	NA	40	1.583333333
6/8/2017	8	DKFBHJ	3	1	24.5	21	8	1.8	26	NA	5	9	NA	NA	24.38095238	1.8
6/8/2017	8	DKFBHJ	4	1	25	30	17	2	30	NA	6	9.2	NA	NA	34	1.533333333
6/8/2017	8	DKFBHJ	5	1	29	27.5	16	1.8	28	NA	6	9.5	NA	NA	36.07272727	1.583333333
6/8/2017	21	ZEA 132	1	1	14	14.5	5	1.6	16	NA	5	9.2	NA	NA	25.51724138	1.84
6/8/2017	21	ZEA 132	2	1	14	17	8	1.3	28	NA	5	9.5	NA	NA	29.17647059	1.9
6/8/2017	21	ZEA 132	3	1	13	16	6.5	1.3	22	NA	5	9.8	NA	NA	27.625	1.96
6/8/2017	21	ZEA 132	4	1	13	13	NA	1.4	22	NA	6	9.2	NA	NA	NA	1.533333333
6/8/2017	21	ZEA 132	5	1	14.5	16	6.5	1.4	30	NA	5	10	NA	NA	24.375	2
6/8/2017	6	B106	1	1	18	28	13	1.6	30	NA	6	9.5	NA	NA	27.85714286	1.583333333
6/8/2017	6	B106	2	1	17.5	25.5	10	1.3	30	NA	5	9.2	NA	NA	23.52941176	1.84
6/8/2017	6	B106	3	1	22	30.5	16	1.8	30	NA	6	9.5	NA	NA	31.47540984	1.583333333
6/8/2017	6	B106	4	1	26	30.5	22	2.2	20	NA	6	9.2	NA	NA	50.49180328	1.533333333
6/8/2017	6	B106	5	1	28	28	15	1.7	28	NA	5	9.5	NA	NA	33.21428571	1.9
6/8/2017	4	PHT77	1	2	17	20.5	11	1.5	22	NA	4	7.5	NA	NA	36.48780488	1.875
6/8/2017	4	PHT77	2	2	29.5	25	13	2	18	NA	5	8.2	NA	NA	37.44	1.64
6/8/2017	4	PHT77	3	2	27	26	14	1.8	24	NA	4	7.5	NA	NA	35.53846154	1.875
6/8/2017	4	PHT77	4	2	29.5	27	16	1.5	30	NA	4	8.2	NA	NA	35.55555556	2.05
6/8/2017	4	PHT77	5	2	29	26	17	2	22	NA	5	8.5	NA	NA	44.46153846	1.7
6/8/2017	28	ZEA 392	1	2	26	26.5	16	1.4	18	NA	5	9.5	NA	NA	43.47169811	1.9
6/8/2017	28	ZEA 392	2	2	25.5	21	11	1.5	26	NA	5	9.5	NA	NA	33.52380952	1.9
6/8/2017	28	ZEA 392	3	2	26.5	23	14	1.5	24	NA	5	8.5	NA	NA	40.17391304	1.7
6/8/2017	28	ZEA 392	4	2	27	24	15.5	1.5	20	NA	5	9.2	NA	NA	45.20833333	1.84
6/8/2017	28	ZEA 392	5	2	31	23	14	1.4	18	NA	5	9.2	NA	NA	43.82608696	1.84
6/8/2017	6	B106	1	2	22	24	15	1.5	20	NA	6	9.5	NA	NA	43.75	1.583333333
6/8/2017	6	B106	2	2	30	27	NA	2	20	NA	6	10	NA	NA	NA	1.666666667
6/8/2017	6	B106	3	2	16.5	24	13	1.3	38	NA	5	9	NA	NA	28.16666667	1.8
6/8/2017	6	B106	4	2	20	26	13	1.8	22	NA	6	9.5	NA	NA	34	1.583333333
6/8/2017	6	B106	5	2	25	27.5	18.5	2	18	NA	6	9.8	NA	NA	48.43636364	1.633333333
6/8/2017	24	ZEA 3425	1	2	30	25	14.5	1.5	26	NA	5	8.8	NA	NA	37.12	1.76
6/8/2017	24	ZEA 3425	2	2	36	34	20	1.6	28	NA	6	9.2	NA	NA	36.47058824	1.533333333
6/8/2017	24	ZEA 3425	3	2	35	30	20	1.6	30	NA	5	9.2	NA	NA	40	1.84
6/8/2017	24	ZEA 3425	4	2	33	27	15.5	1.3	20	NA	5	8.8	NA	NA	40.18518519	1.76
6/8/2017	24	ZEA 3425	5	2	30	26.5	16	1.4	22	NA	5	9.5	NA	NA	41.05660377	1.9
6/8/2017	2	N22	1	2	21	21	NA	2.4	26	NA	5	8.2	NA	NA	NA	1.64
6/8/2017	2	N22	2	2	20	19.5	10	1.8	22	NA	5	8.2	NA	NA	34.87179487	1.64
6/8/2017	2	N22	3	2	22	22	12	2	16	NA	5	8.2	NA	NA	40.36363636	1.64
6/8/2017	2	N22	4	2	22	22	13	1.8	24	NA	4	8.2	NA	NA	39	2.05
6/8/2017	2	N22	5	2	23	26	15.5	2	20	NA	5	8.2	NA	NA	41.73076923	1.64
6/8/2017	27	ZEA 391	1	2	17	23	13.5	1	18	NA	6	9.5	NA	NA	42.26086957	1.583333333
6/8/2017	27	ZEA 391	2	2	19	24	13	1.2	20	NA	6	9.5	NA	NA	37.91666667	1.583333333
6/8/2017	27	ZEA 391	3	2	20	22	13	1.5	20	NA	6	9.5	NA	NA	41.36363636	1.583333333
6/8/2017	27	ZEA 391	4	2	19	21	11	1.2	20	NA	6	9.5	NA	NA	36.66666667	1.583333333
6/8/2017	27	ZEA 391	5	2	15	19	11	1	20	NA	6	9.5	NA	NA	40.52631579	1.583333333
6/8/2017	7	DK4676A	1	2	27	27	NA	1.8	28	NA	5	9.2	NA	NA	NA	1.84
6/8/2017	7	DK4676A	2	2	26	33	22	1.8	22	NA	6	9.2	NA	NA	45.33333333	1.533333333
6/8/2017	7	DK4676A	3	2	23	26.5	NA	1.4	24	NA	5	8.2	NA	NA	NA	1.64
6/8/2017	7	DK4676A	4	2	25	32	22	1.8	28	NA	6	9.2	NA	NA	42.625	1.533333333
6/8/2017	7	DK4676A	5	2	26	26	16	1.7	28	NA	5	9.2	NA	NA	38.15384615	1.84
6/8/2017	25	ZEA 3660	1	2	21	26	13	1.6	28	NA	4	7.8	NA	NA	31	1.95
6/8/2017	25	ZEA 3660	2	2	20	25	15	1.8	26	NA	4	8.2	NA	NA	38.4	2.05
6/8/2017	25	ZEA 3660	3	2	22	25	14	1.8	26	NA	4	8	NA	NA	35.84	2
6/8/2017	25	ZEA 3660	4	2	17.5	24	10	1.5	24	NA	4	7.2	NA	NA	27.5	1.8
6/8/2017	25	ZEA 3660	5	2	24	22	14	2	28	NA	4	8.2	NA	NA	39.45454545	2.05
6/8/2017	22	ZEA 324	1	2	10.5	12	7	1.5	20	NA	5	8.2	NA	NA	40.83333333	1.64
6/8/2017	22	ZEA 324	2	2	13	11	6	1.7	24	NA	5	8.5	NA	NA	36	1.7
6/8/2017	22	ZEA 324	3	2	12	8	NA	1.5	22	NA	5	8.2	NA	NA	NA	1.64
6/8/2017	22	ZEA 324	4	2	9	7.5	4	1.3	26	NA	5	7.8	NA	NA	34.13333333	1.56
6/8/2017	22	ZEA 324	5	2	11	13	9	2	30	NA	5	8.5	NA	NA	41.53846154	1.7
6/8/2017	26	ZEA 3682	1	2	24.5	22	15	1.8	26	NA	5	10.2	NA	NA	43.63636364	2.04
6/8/2017	26	ZEA 3682	2	2	27	24.5	13	1.9	30	NA	5	10.2	NA	NA	31.83673469	2.04
6/8/2017	26	ZEA 3682	3	2	27	27	15	1.9	28	NA	4	10	NA	NA	34.44444444	2.5
6/8/2017	26	ZEA 3682	4	2	33	27	NA	2	26	NA	5	10.2	NA	NA	NA	2.04
6/8/2017	26	ZEA 3682	5	2	24	21	14	1.8	30	NA	5	10.2	NA	NA	40	2.04
6/8/2017	19	W117	1	1	20	23	12	1.5	30	NA	5	8.5	NA	NA	31.30434783	1.7
6/8/2017	19	W117	2	1	24	27	15	1.4	24	NA	5	9.2	NA	NA	36.66666667	1.84
6/8/2017	19	W117	3	1	24	25	15	1.5	30	NA	5	9.5	NA	NA	36	1.9
6/8/2017	19	W117	4	1	18.5	23.5	12	1.3	30	NA	5	8.5	NA	NA	30.63829787	1.7
6/8/2017	19	W117	5	1	21	24	12	1.3	28	NA	5	9	NA	NA	31	1.8
6/8/2017	3	P148	1	1	20	22	16	1	28	NA	6	9	NA	NA	45.09090909	1.5
6/8/2017	3	P148	2	1	22	22	14	1	26	NA	6	9.5	NA	NA	40.72727273	1.583333333
6/8/2017	3	P148	3	1	24	21	NA	1.2	24	NA	6	9.5	NA	NA	NA	1.583333333
6/8/2017	3	P148	4	1	20	19	12	1	24	NA	6	9	NA	NA	41.68421053	1.5
6/8/2017	3	P148	5	1	21	17	10	1	22	NA	6	9.2	NA	NA	40	1.533333333
6/8/2017	9	EC136	1	1	27	28	17	1.5	30	NA	5	9.2	NA	NA	36.42857143	1.84
6/8/2017	9	EC136	2	1	26.5	26	13	1.6	30	NA	5	9.2	NA	NA	30	1.84
6/8/2017	9	EC136	3	1	22	28	14	1.8	28	NA	5	9.2	NA	NA	31	1.84
6/8/2017	9	EC136	4	1	30.5	26	11	1.8	26	NA	5	9.2	NA	NA	27.07692308	1.84
6/8/2017	9	EC136	5	1	27	28	14	2	30	NA	5	9.2	NA	NA	30	1.84
6/8/2017	20	W33	1	1	24	22	12	1.4	34	NA	5	9	NA	NA	30.54545455	1.8
6/8/2017	20	W33	2	1	19	24	12	1.5	34	NA	5	9.2	NA	NA	28	1.84
6/8/2017	20	W33	3	1	20	26.5	15	2	26	NA	6	9.2	NA	NA	36.22641509	1.533333333
6/8/2017	20	W33	4	1	25.5	21	16	1.5	36	NA	5	9	NA	NA	41.14285714	1.8
6/8/2017	20	W33	5	1	22	21	10	1.7	38	NA	5	9.2	NA	NA	24.76190476	1.84
6/8/2017	22	ZEA 324	1	1	12	11	5	1.8	20	NA	5	8.5	NA	NA	31.81818182	1.7
6/8/2017	22	ZEA 324	2	1	11	13.5	6	1.7	22	NA	6	8.8	NA	NA	30.22222222	1.466666667
6/8/2017	22	ZEA 324	3	1	8.5	10.5	6	1.5	20	NA	5	7.8	NA	NA	40	1.56
6/8/2017	22	ZEA 324	4	1	7.5	11	7	1.2	18	NA	5	7.8	NA	NA	45.81818182	1.56
6/8/2017	22	ZEA 324	5	1	7	9	4.5	1.3	20	NA	5	7.8	NA	NA	35	1.56
6/8/2017	13	P074	1	1	28	26.5	17	1.6	28	NA	6	9.5	NA	NA	39.77358491	1.583333333
6/8/2017	13	P074	2	1	25	28	17	1.5	28	NA	6	10	NA	NA	37.64285714	1.666666667
6/8/2017	13	P074	3	1	24	19	11	1.2	26	NA	6	9.5	NA	NA	37.05263158	1.583333333
6/8/2017	13	P074	4	1	26	19	11	1.2	24	NA	5	9.2	NA	NA	38.21052632	1.84
6/8/2017	13	P074	5	1	22.5	22	14	1.4	24	NA	5	9.2	NA	NA	42	1.84
6/8/2017	11	EP2	1	1	20	19	10	1.6	60	NA	4	8.2	NA	NA	15.78947368	2.05
6/8/2017	11	EP2	2	1	19	15	6	1.3	66	NA	4	8	NA	NA	9.6	2
6/8/2017	11	EP2	3	1	19	15.5	6	1.3	58	NA	4	8.2	NA	NA	12.38709677	2.05
6/8/2017	11	EP2	4	1	17	19.5	6	1.5	60	NA	4	8.5	NA	NA	9.230769231	2.125
6/8/2017	11	EP2	5	1	20	19	7	1.4	64	NA	4	8.5	NA	NA	9.578947368	2.125
6/8/2017	10	EC334	1	1	22	19	11	1.5	32	NA	6	10.5	NA	NA	33.57894737	1.75
6/8/2017	10	EC334	2	1	22.5	20.5	10	1.6	30	NA	6	10.2	NA	NA	29.26829268	1.7
6/8/2017	10	EC334	3	1	23	18.5	9.5	1.3	26	NA	6	10.2	NA	NA	32.86486486	1.7
6/8/2017	10	EC334	4	1	19	18.5	9	1.3	26	NA	6	9.5	NA	NA	31.13513514	1.583333333
6/8/2017	10	EC334	5	1	19.5	18	10	1.6	30	NA	6	10.2	NA	NA	33.33333333	1.7
6/8/2017	2	N22	1	1	20	20	10	2	22	NA	5	8	NA	NA	34	1.6
6/8/2017	2	N22	2	1	20	21	12	2	26	NA	5	8.5	NA	NA	36.57142857	1.7
6/8/2017	2	N22	3	1	22.5	22	12	1.9	30	NA	5	8.5	NA	NA	32.72727273	1.7
6/8/2017	2	N22	4	1	22.5	22	11	1.8	24	NA	5	8.2	NA	NA	33	1.64
6/8/2017	2	N22	5	1	18.5	21	13	2	22	NA	5	8.2	NA	NA	42.0952381	1.64
6/8/2017	26	ZEA 3682	1	1	30	24.5	NA	2	24	NA	5	10.2	NA	NA	NA	2.04
6/8/2017	26	ZEA 3682	2	1	32	27	NA	2	28	NA	5	10.2	NA	NA	NA	2.04
6/8/2017	26	ZEA 3682	3	1	25.5	22	NA	2	26	NA	5	10.2	NA	NA	NA	2.04
6/8/2017	26	ZEA 3682	4	1	32	22.5	NA	2	24	NA	5	9.5	NA	NA	NA	1.9
6/8/2017	26	ZEA 3682	5	1	27	24	17	1.8	28	NA	5	10.2	NA	NA	43.91666667	2.04
6/8/2017	12	F922	1	2	16.2	23.3	12	1.9	50	NA	6	8.5	NA	NA	20.60085837	1.416666667
6/8/2017	12	F922	2	2	23.4	23.8	11.5	2.1	40	NA	6	9.2	NA	NA	24.15966387	1.533333333
6/8/2017	12	F922	3	2	18.7	19.8	10.4	2.7	62	NA	6	8.2	NA	NA	14.70707071	1.366666667
6/8/2017	12	F922	4	2	25.6	26.7	16.3	1.6	50	NA	6	8.2	NA	NA	24.41947566	1.366666667
6/8/2017	12	F922	5	2	23.8	24	13.5	1.9	62	NA	5	7.5	NA	NA	15.75	1.5
6/8/2017	18	PHG84	1	2	25.5	23.6	16.2	1.6	45	NA	5	6.2	NA	NA	30.88983051	1.24
6/8/2017	18	PHG84	2	2	27.7	19.5	NA	1.5	44	NA	6	7.5	NA	NA	NA	1.25
6/8/2017	18	PHG84	3	2	22.6	16.3	NA	1.8	52	NA	6	6.5	NA	NA	NA	1.083333333
6/8/2017	18	PHG84	4	2	18.3	17.8	13	1.1	34	NA	4	6.2	NA	NA	40.8988764	1.55
6/8/2017	18	PHG84	5	2	20.1	25	24.3	2.2	44	NA	5	6.5	NA	NA	44.712	1.3
6/8/2017	13	P074	1	2	30	25.2	NA	1.6	30	NA	6	9.5	NA	NA	NA	1.583333333
6/8/2017	13	P074	2	2	35.1	28	22.9	1.6	30	NA	6	8.5	NA	NA	49.07142857	1.416666667
6/8/2017	13	P074	3	2	35.6	27.1	22.3	1.9	28	NA	6	9.2	NA	NA	51.01845018	1.533333333
6/8/2017	13	P074	4	2	33	26.5	22.5	1.5	24	NA	5	7.5	NA	NA	56.03773585	1.5
6/8/2017	13	P074	5	2	28.4	27.1	NA	1.9	34	NA	6	9.5	NA	NA	NA	1.583333333
6/8/2017	14	P089	1	2	21.8	25.1	NA	2	34	NA	6	8.5	NA	NA	NA	1.416666667
6/8/2017	14	P089	2	2	23.3	29	22.6	1.5	30	NA	6	8.2	NA	NA	46.75862069	1.366666667
6/8/2017	14	P089	3	2	25.6	24.2	21.5	2	24	NA	6	8.5	NA	NA	58.63636364	1.416666667
6/8/2017	14	P089	4	2	23.4	27.5	24.3	1.7	22	NA	6	8.2	NA	NA	60.08727273	1.366666667
6/8/2017	14	P089	5	2	25.5	30	26.5	1.5	22	NA	6	8.2	NA	NA	60.06666667	1.366666667
6/8/2017	15	P135	1	2	35.8	25.6	NA	1.4	18	NA	5	7.5	NA	NA	NA	1.5
6/8/2017	15	P135	2	2	33.6	23.6	NA	1.4	24	NA	5	7.8	NA	NA	NA	1.56
6/8/2017	15	P135	3	2	35	29.5	24.8	1.6	22	NA	5	8.2	NA	NA	57.16610169	1.64
6/8/2017	15	P135	4	2	34.5	27.3	NA	1.5	18	NA	5	7.8	NA	NA	NA	1.56
6/8/2017	15	P135	5	2	38.2	27.5	NA	2.7	22	NA	5	8.5	NA	NA	NA	1.7
6/8/2017	23	ZEA 332	1	2	36.4	37	27.5	1.9	28	NA	5	8.8	NA	NA	46.08108108	1.76
6/8/2017	23	ZEA 332	2	2	27.2	34.2	21	1.9	38	NA	5	9.8	NA	NA	31.92982456	1.96
6/8/2017	23	ZEA 332	3	2	30	35	20	2	40	NA	5	10.8	NA	NA	28.57142857	2.16
6/8/2017	23	ZEA 332	4	2	21.5	30.5	20	1.4	38	NA	5	6.5	NA	NA	34.09836066	1.3
6/8/2017	23	ZEA 332	5	2	33.2	37.1	25.8	2.2	32	NA	5	8.8	NA	NA	40.33423181	1.76
6/8/2017	5	S052	1	2	26.5	22.5	17.7	1.2	30	NA	7	9.5	NA	NA	47.2	1.357142857
6/8/2017	5	S052	2	2	24.5	19.1	NA	1.6	18	NA	6	9.2	NA	NA	NA	1.533333333
6/8/2017	5	S052	3	2	28.5	20.5	NA	1.5	32	NA	5	8.5	NA	NA	NA	1.7
6/8/2017	5	S052	4	2	30	28.8	22	1.6	24	NA	7	10.2	NA	NA	50.41666667	1.457142857
6/8/2017	5	S052	5	2	35.5	22.5	NA	1.4	28	NA	6	9.5	NA	NA	NA	1.583333333
6/8/2017	20	W33	1	2	21	25.8	18.2	1.5	26	NA	5	8.2	NA	NA	45.14728682	1.64
6/8/2017	20	W33	2	2	24.7	27.6	18.5	2	34	NA	6	8.5	NA	NA	37.53623188	1.416666667
6/8/2017	20	W33	3	2	23	26.7	19	2	22	NA	6	8.5	NA	NA	48.38951311	1.416666667
6/8/2017	20	W33	4	2	24.5	28.7	19	2	30	NA	6	8.5	NA	NA	39.72125436	1.416666667
6/8/2017	20	W33	5	2	17	22	17	1.5	30	NA	5	7.2	NA	NA	46.36363636	1.44
6/8/2017	17	PHG50	1	2	21	25	NA	1.8	24	NA	5	8.2	NA	NA	NA	1.64
6/8/2017	17	PHG50	2	2	26	24.6	21	1.8	26	NA	4	7.2	NA	NA	54.63414634	1.8
6/8/2017	17	PHG50	3	2	21.9	24.5	21	2	20	NA	5	8.2	NA	NA	60	1.64
6/8/2017	17	PHG50	4	2	27.5	24	NA	1.7	24	NA	5	8.2	NA	NA	NA	1.64
6/8/2017	17	PHG50	5	2	24	24.4	21	2.2	20	NA	5	8.2	NA	NA	60.24590164	1.64
6/8/2017	9	EC136	1	2	23.4	29.5	22.4	1.7	30	NA	6	8.2	NA	NA	45.55932203	1.366666667
6/8/2017	9	EC136	2	2	29.8	29.4	20.7	1.9	36	NA	5	8.2	NA	NA	38.02040816	1.64
6/8/2017	9	EC136	3	2	28.1	33.1	29	1.8	18	NA	6	9.2	NA	NA	63.081571	1.533333333
6/8/2017	9	EC136	4	2	27	34.2	27.2	1.9	30	NA	6	8.5	NA	NA	47.71929825	1.416666667
6/8/2017	9	EC136	5	2	26.7	30.5	NA	1.8	42	NA	6	8.5	NA	NA	NA	1.416666667
6/8/2017	4	PHT77	1	1	27	25	19	2	42	NA	5	7.2	NA	NA	36.48	1.44
6/8/2017	4	PHT77	2	1	26	25.5	22	2.2	44	NA	5	7.2	NA	NA	39.68627451	1.44
6/8/2017	4	PHT77	3	1	30	25.3	19.5	2	22	NA	5	7.2	NA	NA	52.41106719	1.44
6/8/2017	4	PHT77	4	1	31.6	30.5	24.7	2.3	34	NA	5	7.2	NA	NA	45.35081967	1.44
6/8/2017	4	PHT77	5	1	34	25	18.2	1.6	16	NA	5	7.2	NA	NA	53.872	1.44
6/8/2017	30	ZEA 851	1	1	25.8	23	18.5	1.6	36	NA	5	7.2	NA	NA	43.43478261	1.44
6/8/2017	30	ZEA 851	2	1	30	24.5	NA	1.9	20	NA	5	7.5	NA	NA	NA	1.5
6/8/2017	30	ZEA 851	3	1	24.5	26.2	20.5	1.8	30	NA	5	8.2	NA	NA	46.94656489	1.64
6/8/2017	30	ZEA 851	4	1	21.5	19.5	16	2.5	36	NA	5	8.2	NA	NA	44.30769231	1.64
6/8/2017	30	ZEA 851	5	1	23.5	25.2	NA	1.6	32	NA	5	8.2	NA	NA	NA	1.64
6/8/2017	16	PB116	1	1	36.5	23.7	NA	1.5	30	NA	5	7.5	NA	NA	NA	1.5
6/8/2017	16	PB116	2	1	23	26.7	20	1.4	34	NA	5	7.2	NA	NA	41.94756554	1.44
6/8/2017	16	PB116	3	1	29	24.6	NA	1.1	26	NA	5	7.2	NA	NA	NA	1.44
6/8/2017	16	PB116	4	1	21	18	NA	1.9	22	NA	6	10.8	NA	NA	NA	1.8
6/8/2017	16	PB116	5	1	26.5	20.5	NA	1.5	22	NA	4	7.2	NA	NA	NA	1.8
6/8/2017	7	DK4676A	1	1	23	24.2	NA	1.7	30	NA	5	8	NA	NA	NA	1.6
6/8/2017	7	DK4676A	2	1	25	24	17.5	1.4	44	NA	5	8.2	NA	NA	33.54166667	1.64
6/8/2017	7	DK4676A	3	1	21	25.6	20	1.7	40	NA	5	8.2	NA	NA	39.0625	1.64
6/8/2017	7	DK4676A	4	1	25.5	26.2	NA	1.2	28	NA	5	7.2	NA	NA	NA	1.44
6/8/2017	7	DK4676A	5	1	24.2	26.5	NA	1.8	36	NA	5	8.2	NA	NA	NA	1.64
6/8/2017	23	ZEA 332	1	1	33.6	36.7	20	4.3	22	NA	5	9.2	NA	NA	37.05722071	1.84
6/8/2017	23	ZEA 332	2	1	18.2	24	NA	1.5	42	NA	5	7	NA	NA	NA	1.4
6/8/2017	23	ZEA 332	3	1	27.9	34.2	19	2	28	NA	6	9.5	NA	NA	34.44444444	1.583333333
6/8/2017	23	ZEA 332	4	1	21	29.5	20	1.9	26	NA	5	7.8	NA	NA	43.38983051	1.56
6/8/2017	23	ZEA 332	5	1	16.6	26.7	NA	1.5	32	NA	5	7	NA	NA	NA	1.4
6/8/2017	12	F922	1	1	20	24.1	18	1.6	38	NA	5	7.2	NA	NA	38.83817427	1.44
6/8/2017	12	F922	2	1	19	25.2	13	1.8	48	NA	5	7.5	NA	NA	21.66666667	1.5
6/8/2017	12	F922	3	1	25.5	29.6	20.5	2.1	48	NA	5	7.2	NA	NA	29.08783784	1.44
6/8/2017	12	F922	4	1	21.5	23.6	18	2	46	NA	5	8.2	NA	NA	33.55932203	1.64
6/8/2017	12	F922	5	1	20	19.2	NA	1.3	26	NA	5	7.5	NA	NA	NA	1.5
6/8/2017	29	ZEA 399	1	1	20	22	NA	1.8	46	NA	6	8.5	NA	NA	NA	1.416666667
6/8/2017	29	ZEA 399	2	1	18.3	19.5	12.2	1.7	36	NA	6	8.2	NA	NA	33.78461538	1.366666667
6/8/2017	29	ZEA 399	3	1	19	21	NA	2	42	NA	6	8.2	NA	NA	NA	1.366666667
6/8/2017	29	ZEA 399	4	1	14	15.5	NA	1.8	30	NA	6	8.2	NA	NA	NA	1.366666667
6/8/2017	29	ZEA 399	5	1	15.4	21.6	16.1	1.6	34	NA	6	8.5	NA	NA	41.74074074	1.416666667
6/8/2017	15	P135	1	1	36	25.5	NA	1.7	22	NA	5	8.2	NA	NA	NA	1.64
6/8/2017	15	P135	2	1	38	30	NA	1.5	22	NA	6	8.2	NA	NA	NA	1.366666667
6/8/2017	15	P135	3	1	38	26.7	NA	1.5	12	NA	6	7.5	NA	NA	NA	1.25
6/8/2017	15	P135	4	1	46.6	24.1	NA	1.7	30	NA	5	8.2	NA	NA	NA	1.64
6/8/2017	15	P135	5	1	42	29	NA	1.8	26	NA	5	8.2	NA	NA	NA	1.64
6/8/2017	25	ZEA 3660	1	1	24	26	NA	1.9	20	NA	4	7.5	NA	NA	NA	1.875
6/8/2017	25	ZEA 3660	2	1	28	27.8	NA	1.8	30	NA	4	7.2	NA	NA	NA	1.8
6/8/2017	25	ZEA 3660	3	1	26.5	33	24.3	2.1	22	NA	4	7.2	NA	NA	50.07272727	1.8
6/8/2017	25	ZEA 3660	4	1	23	24.7	17.5	1.9	40	NA	4	7.2	NA	NA	35.42510121	1.8
6/8/2017	25	ZEA 3660	5	1	23.7	26	NA	1.9	30	NA	4	7.2	NA	NA	NA	1.8
6/8/2017	27	ZEA 391	1	1	16	22.5	14	1.2	30	NA	6	8.5	NA	NA	37.33333333	1.416666667
6/8/2017	27	ZEA 391	2	1	17.3	23.4	14.5	1.1	34	NA	6	9.2	NA	NA	34.7008547	1.533333333
6/8/2017	27	ZEA 391	3	1	19	27	19	1.2	24	NA	6	8.5	NA	NA	46.44444444	1.416666667
6/8/2017	27	ZEA 391	4	1	23	24	NA	1.5	22	NA	6	9.2	NA	NA	NA	1.533333333
6/8/2017	27	ZEA 391	5	1	19	23.7	18.5	1.4	24	NA	6	9.2	NA	NA	51.51898734	1.533333333
6/12/2017	30	ZEA 851	1	2	24	NA	NA	NA	NA	NA	5	9.5	NA	NA	NA	1.9
6/12/2017	30	ZEA 851	2	2	32	NA	NA	NA	NA	NA	6	10	NA	NA	NA	1.666666667
6/12/2017	30	ZEA 851	3	2	22.5	NA	NA	NA	NA	NA	5	9.2	NA	NA	NA	1.84
6/12/2017	30	ZEA 851	4	2	21	NA	NA	NA	NA	NA	6	8.2	NA	NA	NA	1.366666667
6/12/2017	30	ZEA 851	5	2	26	NA	NA	NA	NA	NA	5	8.5	NA	NA	NA	1.7
6/12/2017	16	PB116	1	2	30	NA	NA	NA	NA	NA	5	9.5	NA	NA	NA	1.9
6/12/2017	16	PB116	2	2	39	NA	NA	NA	NA	NA	6	9.5	NA	NA	NA	1.583333333
6/12/2017	16	PB116	3	2	44	NA	NA	NA	NA	NA	5	9.8	NA	NA	NA	1.96
6/12/2017	16	PB116	4	2	28	NA	NA	NA	NA	NA	5	9.5	NA	NA	NA	1.9
6/12/2017	16	PB116	5	2	30	NA	NA	NA	NA	NA	5	9.8	NA	NA	NA	1.96
6/12/2017	21	ZEA 132	1	2	13	NA	NA	NA	NA	NA	6	9.5	NA	NA	NA	1.583333333
6/12/2017	21	ZEA 132	2	2	13	NA	NA	NA	NA	NA	7	10.5	NA	NA	NA	1.5
6/12/2017	21	ZEA 132	3	2	19	NA	NA	NA	NA	NA	6	10.5	NA	NA	NA	1.75
6/12/2017	21	ZEA 132	4	2	18.5	NA	NA	NA	NA	NA	6	10.5	NA	NA	NA	1.75
6/12/2017	21	ZEA 132	5	2	17	NA	NA	NA	NA	NA	6	10.8	NA	NA	NA	1.8
6/12/2017	29	ZEA 399	1	2	17	NA	NA	NA	NA	NA	6	10.2	NA	NA	NA	1.7
6/12/2017	29	ZEA 399	2	2	23	NA	NA	NA	NA	NA	7	10.5	NA	NA	NA	1.5
6/12/2017	29	ZEA 399	3	2	18	NA	NA	NA	NA	NA	6	10.5	NA	NA	NA	1.75
6/12/2017	29	ZEA 399	4	2	16	NA	NA	NA	NA	NA	7	11	NA	NA	NA	1.571428571
6/12/2017	29	ZEA 399	5	2	20	NA	NA	NA	NA	NA	6	10.5	NA	NA	NA	1.75
6/12/2017	19	W117	1	2	26	NA	NA	NA	NA	NA	6	9.5	NA	NA	NA	1.583333333
6/12/2017	19	W117	2	2	27.5	NA	NA	NA	NA	NA	6	10.2	NA	NA	NA	1.7
6/12/2017	19	W117	3	2	22	NA	NA	NA	NA	NA	6	9.2	NA	NA	NA	1.533333333
6/12/2017	19	W117	4	2	28	NA	NA	NA	NA	NA	6	10.5	NA	NA	NA	1.75
6/12/2017	19	W117	5	2	24	NA	NA	NA	NA	NA	6	10	NA	NA	NA	1.666666667
6/12/2017	1	B73	1	2	27.5	NA	NA	NA	NA	NA	6	9.5	NA	NA	NA	1.583333333
6/12/2017	1	B73	2	2	26	NA	NA	NA	NA	NA	6	9.5	NA	NA	NA	1.583333333
6/12/2017	1	B73	3	2	29.5	NA	NA	NA	NA	NA	6	9.5	NA	NA	NA	1.583333333
6/12/2017	1	B73	4	2	28	NA	NA	NA	NA	NA	6	9.5	NA	NA	NA	1.583333333
6/12/2017	1	B73	5	2	31	NA	NA	NA	NA	NA	6	9.5	NA	NA	NA	1.583333333
6/12/2017	10	EC334	1	2	30.5	NA	NA	NA	NA	NA	7	11.2	NA	NA	NA	1.6
6/12/2017	10	EC334	2	2	21.5	NA	NA	NA	NA	NA	7	11	NA	NA	NA	1.571428571
6/12/2017	10	EC334	3	2	19.5	NA	NA	NA	NA	NA	7	10	NA	NA	NA	1.428571429
6/12/2017	10	EC334	4	2	23	NA	NA	NA	NA	NA	6	11.2	NA	NA	NA	1.866666667
6/12/2017	10	EC334	5	2	27	NA	NA	NA	NA	NA	7	11.5	NA	NA	NA	1.642857143
6/12/2017	3	P148	1	2	15.5	NA	NA	NA	NA	NA	6	9.8	NA	NA	NA	1.633333333
6/12/2017	3	P148	2	2	19.5	NA	NA	NA	NA	NA	5	10.2	NA	NA	NA	2.04
6/12/2017	3	P148	3	2	27	NA	NA	NA	NA	NA	7	10.8	NA	NA	NA	1.542857143
6/12/2017	3	P148	4	2	22	NA	NA	NA	NA	NA	7	10.5	NA	NA	NA	1.5
6/12/2017	3	P148	5	2	22	NA	NA	NA	NA	NA	7	10.5	NA	NA	NA	1.5
6/12/2017	8	DKFBHJ	1	2	31	NA	NA	NA	NA	NA	7	10.5	NA	NA	NA	1.5
6/12/2017	8	DKFBHJ	2	2	38	NA	NA	NA	NA	NA	6	10.8	NA	NA	NA	1.8
6/12/2017	8	DKFBHJ	3	2	31	NA	NA	NA	NA	NA	6	10.2	NA	NA	NA	1.7
6/12/2017	8	DKFBHJ	4	2	32	NA	NA	NA	NA	NA	6	9.5	NA	NA	NA	1.583333333
6/12/2017	8	DKFBHJ	5	2	32	NA	NA	NA	NA	NA	6	10.5	NA	NA	NA	1.75
6/12/2017	11	EP2	1	2	19	NA	NA	NA	NA	NA	5	8.8	NA	NA	NA	1.76
6/12/2017	11	EP2	2	2	20	NA	NA	NA	NA	NA	5	8.5	NA	NA	NA	1.7
6/12/2017	11	EP2	3	2	20	NA	NA	NA	NA	NA	4	8.5	NA	NA	NA	2.125
6/12/2017	11	EP2	4	2	22	NA	NA	NA	NA	NA	4	8.5	NA	NA	NA	2.125
6/12/2017	11	EP2	5	2	20	NA	NA	NA	NA	NA	4	8.2	NA	NA	NA	2.05
6/12/2017	24	ZEA 3425	1	1	36	NA	NA	NA	NA	NA	7	11.2	NA	NA	NA	1.6
6/12/2017	24	ZEA 3425	2	1	34	NA	NA	NA	NA	NA	6	10.2	NA	NA	NA	1.7
6/12/2017	24	ZEA 3425	3	1	42	NA	NA	NA	NA	NA	6	10.5	NA	NA	NA	1.75
6/12/2017	24	ZEA 3425	4	1	38	NA	NA	NA	NA	NA	6	10.5	NA	NA	NA	1.75
6/12/2017	24	ZEA 3425	5	1	41.5	NA	NA	NA	NA	NA	6	10.5	NA	NA	NA	1.75
6/12/2017	5	S052	1	1	26	NA	NA	NA	NA	NA	7	10.5	NA	NA	NA	1.5
6/12/2017	5	S052	2	1	29	NA	NA	NA	NA	NA	7	11.2	NA	NA	NA	1.6
6/12/2017	5	S052	3	1	29.5	NA	NA	NA	NA	NA	6	10.2	NA	NA	NA	1.7
6/12/2017	5	S052	4	1	29.5	NA	NA	NA	NA	NA	6	10.5	NA	NA	NA	1.75
6/12/2017	5	S052	5	1	23.5	NA	NA	NA	NA	NA	6	10	NA	NA	NA	1.666666667
6/12/2017	28	ZEA 392	1	1	37	NA	NA	NA	NA	NA	5	9.2	NA	NA	NA	1.84
6/12/2017	28	ZEA 392	2	1	35.5	NA	NA	NA	NA	NA	6	9.5	NA	NA	NA	1.583333333
6/12/2017	28	ZEA 392	3	1	31.5	NA	NA	NA	NA	NA	6	10.2	NA	NA	NA	1.7
6/12/2017	28	ZEA 392	4	1	23.5	NA	NA	NA	NA	NA	6	9.2	NA	NA	NA	1.533333333
6/12/2017	28	ZEA 392	5	1	28	NA	NA	NA	NA	NA	5	9.2	NA	NA	NA	1.84
6/12/2017	1	B73	1	1	31	NA	NA	NA	NA	NA	6	9.5	NA	NA	NA	1.583333333
6/12/2017	1	B73	2	1	29	NA	NA	NA	NA	NA	6	9.5	NA	NA	NA	1.583333333
6/12/2017	1	B73	3	1	27	NA	NA	NA	NA	NA	6	9.5	NA	NA	NA	1.583333333
6/12/2017	1	B73	4	1	31	NA	NA	NA	NA	NA	7	11	NA	NA	NA	1.571428571
6/12/2017	1	B73	5	1	30	NA	NA	NA	NA	NA	6	9.8	NA	NA	NA	1.633333333
6/12/2017	17	PHG50	1	1	27	NA	NA	NA	NA	NA	6	10	NA	NA	NA	1.666666667
6/12/2017	17	PHG50	2	1	33	NA	NA	NA	NA	NA	5	9.8	NA	NA	NA	1.96
6/12/2017	17	PHG50	3	1	28	NA	NA	NA	NA	NA	6	10.2	NA	NA	NA	1.7
6/12/2017	17	PHG50	4	1	36	NA	NA	NA	NA	NA	6	10.5	NA	NA	NA	1.75
6/12/2017	17	PHG50	5	1	35.5	NA	NA	NA	NA	NA	6	10.2	NA	NA	NA	1.7
6/12/2017	18	PHG84	1	1	20	NA	NA	NA	NA	NA	5	7.8	NA	NA	NA	1.56
6/12/2017	18	PHG84	2	1	22	NA	NA	NA	NA	NA	5	8	NA	NA	NA	1.6
6/12/2017	18	PHG84	3	1	23	NA	NA	NA	NA	NA	5	8.2	NA	NA	NA	1.64
6/12/2017	18	PHG84	4	1	21	NA	NA	NA	NA	NA	5	8	NA	NA	NA	1.6
6/12/2017	18	PHG84	5	1	25	NA	NA	NA	NA	NA	5	8.2	NA	NA	NA	1.64
6/12/2017	14	P089	1	1	24	NA	NA	NA	NA	NA	6	9.2	NA	NA	NA	1.533333333
6/12/2017	14	P089	2	1	25	NA	NA	NA	NA	NA	6	10.2	NA	NA	NA	1.7
6/12/2017	14	P089	3	1	26.5	NA	NA	NA	NA	NA	6	10.2	NA	NA	NA	1.7
6/12/2017	14	P089	4	1	36.5	NA	NA	NA	NA	NA	6	10.5	NA	NA	NA	1.75
6/12/2017	14	P089	5	1	28	NA	NA	NA	NA	NA	6	10.5	NA	NA	NA	1.75
6/12/2017	8	DKFBHJ	1	1	34.5	NA	NA	NA	NA	NA	6	10.2	NA	NA	NA	1.7
6/12/2017	8	DKFBHJ	2	1	40	NA	NA	NA	NA	NA	6	10.2	NA	NA	NA	1.7
6/12/2017	8	DKFBHJ	3	1	31	NA	NA	NA	NA	NA	6	9.8	NA	NA	NA	1.633333333
6/12/2017	8	DKFBHJ	4	1	30	NA	NA	NA	NA	NA	6	10.5	NA	NA	NA	1.75
6/12/2017	8	DKFBHJ	5	1	34.5	NA	NA	NA	NA	NA	7	10.5	NA	NA	NA	1.5
6/12/2017	21	ZEA 132	1	1	20.5	NA	NA	NA	NA	NA	6	10.2	NA	NA	NA	1.7
6/12/2017	21	ZEA 132	2	1	15	NA	NA	NA	NA	NA	6	10.5	NA	NA	NA	1.75
6/12/2017	21	ZEA 132	3	1	16.5	NA	NA	NA	NA	NA	6	10.5	NA	NA	NA	1.75
6/12/2017	21	ZEA 132	4	1	17	NA	NA	NA	NA	NA	6	10.2	NA	NA	NA	1.7
6/12/2017	21	ZEA 132	5	1	16.5	NA	NA	NA	NA	NA	7	11.2	NA	NA	NA	1.6
6/12/2017	6	B106	1	1	25	NA	NA	NA	NA	NA	6	10.5	NA	NA	NA	1.75
6/12/2017	6	B106	2	1	26	NA	NA	NA	NA	NA	6	9.5	NA	NA	NA	1.583333333
6/12/2017	6	B106	3	1	27.5	NA	NA	NA	NA	NA	6	10.2	NA	NA	NA	1.7
6/12/2017	6	B106	4	1	32	NA	NA	NA	NA	NA	6	10.5	NA	NA	NA	1.75
6/12/2017	6	B106	5	1	26.5	NA	NA	NA	NA	NA	6	10.5	NA	NA	NA	1.75
6/12/2017	4	PHT77	1	2	29.5	NA	NA	NA	NA	NA	6	8.2	NA	NA	NA	1.366666667
6/12/2017	4	PHT77	2	2	35	NA	NA	NA	NA	NA	5	9	NA	NA	NA	1.8
6/12/2017	4	PHT77	3	2	28	NA	NA	NA	NA	NA	5	8	NA	NA	NA	1.6
6/12/2017	4	PHT77	4	2	37	NA	NA	NA	NA	NA	5	8.5	NA	NA	NA	1.7
6/12/2017	4	PHT77	5	2	37	NA	NA	NA	NA	NA	5	9	NA	NA	NA	1.8
6/12/2017	28	ZEA 392	1	2	32.5	NA	NA	NA	NA	NA	6	10	NA	NA	NA	1.666666667
6/12/2017	28	ZEA 392	2	2	29.5	NA	NA	NA	NA	NA	6	10.2	NA	NA	NA	1.7
6/12/2017	28	ZEA 392	3	2	28	NA	NA	NA	NA	NA	6	9.5	NA	NA	NA	1.583333333
6/12/2017	28	ZEA 392	4	2	35.5	NA	NA	NA	NA	NA	5	9.5	NA	NA	NA	1.9
6/12/2017	28	ZEA 392	5	2	37.5	NA	NA	NA	NA	NA	6	9.2	NA	NA	NA	1.533333333
6/12/2017	6	B106	1	2	25	NA	NA	NA	NA	NA	7	10.5	NA	NA	NA	1.5
6/12/2017	6	B106	2	2	29	NA	NA	NA	NA	NA	6	10.5	NA	NA	NA	1.75
6/12/2017	6	B106	3	2	21	NA	NA	NA	NA	NA	6	8.5	NA	NA	NA	1.416666667
6/12/2017	6	B106	4	2	24.5	NA	NA	NA	NA	NA	6	10.5	NA	NA	NA	1.75
6/12/2017	6	B106	5	2	29.5	NA	NA	NA	NA	NA	6	10.2	NA	NA	NA	1.7
6/12/2017	24	ZEA 3425	1	2	28	NA	NA	NA	NA	NA	6	9.5	NA	NA	NA	1.583333333
6/12/2017	24	ZEA 3425	2	2	35.5	NA	NA	NA	NA	NA	6	9.5	NA	NA	NA	1.583333333
6/12/2017	24	ZEA 3425	3	2	40	NA	NA	NA	NA	NA	6	10	NA	NA	NA	1.666666667
6/12/2017	24	ZEA 3425	4	2	37	NA	NA	NA	NA	NA	6	9.5	NA	NA	NA	1.583333333
6/12/2017	24	ZEA 3425	5	2	42	NA	NA	NA	NA	NA	6	10.5	NA	NA	NA	1.75
6/12/2017	2	N22	1	2	24	NA	NA	NA	NA	NA	5	9.5	NA	NA	NA	1.9
6/12/2017	2	N22	2	2	22	NA	NA	NA	NA	NA	5	9.2	NA	NA	NA	1.84
6/12/2017	2	N22	3	2	22	NA	NA	NA	NA	NA	5	8.8	NA	NA	NA	1.76
6/12/2017	2	N22	4	2	25	NA	NA	NA	NA	NA	5	8.5	NA	NA	NA	1.7
6/12/2017	2	N22	5	2	22	NA	NA	NA	NA	NA	5	9	NA	NA	NA	1.8
6/12/2017	27	ZEA 391	1	2	19	NA	NA	NA	NA	NA	6	8.2	NA	NA	NA	1.366666667
6/12/2017	27	ZEA 391	2	2	21.8	NA	NA	NA	NA	NA	7	9.5	NA	NA	NA	1.357142857
6/12/2017	27	ZEA 391	3	2	24.4	NA	NA	NA	NA	NA	6	8.5	NA	NA	NA	1.416666667
6/12/2017	27	ZEA 391	4	2	22	NA	NA	NA	NA	NA	6	8.2	NA	NA	NA	1.366666667
6/12/2017	27	ZEA 391	5	2	19	NA	NA	NA	NA	NA	6	8.2	NA	NA	NA	1.366666667
6/12/2017	7	DK4676A	1	2	32.5	NA	NA	NA	NA	NA	6	8.5	NA	NA	NA	1.416666667
6/12/2017	7	DK4676A	2	2	32.4	NA	NA	NA	NA	NA	6	8.5	NA	NA	NA	1.416666667
6/12/2017	7	DK4676A	3	2	22.1	NA	NA	NA	NA	NA	6	8.2	NA	NA	NA	1.366666667
6/12/2017	7	DK4676A	4	2	30.7	NA	NA	NA	NA	NA	6	9.2	NA	NA	NA	1.533333333
6/12/2017	7	DK4676A	5	2	30.4	NA	NA	NA	NA	NA	6	8.8	NA	NA	NA	1.466666667
6/12/2017	25	ZEA 3660	1	2	29.2	NA	NA	NA	NA	NA	6	7.5	NA	NA	NA	1.25
6/12/2017	25	ZEA 3660	2	2	23.8	NA	NA	NA	NA	NA	6	7.8	NA	NA	NA	1.3
6/12/2017	25	ZEA 3660	3	2	26.1	NA	NA	NA	NA	NA	6	7.5	NA	NA	NA	1.25
6/12/2017	25	ZEA 3660	4	2	23.2	NA	NA	NA	NA	NA	6	7.2	NA	NA	NA	1.2
6/12/2017	25	ZEA 3660	5	2	29.7	NA	NA	NA	NA	NA	6	8.2	NA	NA	NA	1.366666667
6/12/2017	22	ZEA 324	1	2	13.6	NA	NA	NA	NA	NA	6	7.5	NA	NA	NA	1.25
6/12/2017	22	ZEA 324	2	2	13	NA	NA	NA	NA	NA	6	8.5	NA	NA	NA	1.416666667
6/12/2017	22	ZEA 324	3	2	10.9	NA	NA	NA	NA	NA	6	8.8	NA	NA	NA	1.466666667
6/12/2017	22	ZEA 324	4	2	12.2	NA	NA	NA	NA	NA	6	7.5	NA	NA	NA	1.25
6/12/2017	22	ZEA 324	5	2	16	NA	NA	NA	NA	NA	6	8.8	NA	NA	NA	1.466666667
6/12/2017	26	ZEA 3682	1	2	28.2	NA	NA	NA	NA	NA	6	10.5	NA	NA	NA	1.75
6/12/2017	26	ZEA 3682	2	2	33.1	NA	NA	NA	NA	NA	6	10.8	NA	NA	NA	1.8
6/12/2017	26	ZEA 3682	3	2	27.7	NA	NA	NA	NA	NA	6	10.2	NA	NA	NA	1.7
6/12/2017	26	ZEA 3682	4	2	29.8	NA	NA	NA	NA	NA	7	11.5	NA	NA	NA	1.642857143
6/12/2017	26	ZEA 3682	5	2	32	NA	NA	NA	NA	NA	6	11.8	NA	NA	NA	1.966666667
6/12/2017	19	W117	1	1	25.7	NA	NA	NA	NA	NA	6	8.5	NA	NA	NA	1.416666667
6/12/2017	19	W117	2	1	33.2	NA	NA	NA	NA	NA	7	9.5	NA	NA	NA	1.357142857
6/12/2017	19	W117	3	1	23.7	NA	NA	NA	NA	NA	6	9.2	NA	NA	NA	1.533333333
6/12/2017	19	W117	4	1	22.6	NA	NA	NA	NA	NA	6	8.2	NA	NA	NA	1.366666667
6/12/2017	19	W117	5	1	23.7	NA	NA	NA	NA	NA	6	8.5	NA	NA	NA	1.416666667
6/12/2017	3	P148	1	1	23	NA	NA	NA	NA	NA	6	8.5	NA	NA	NA	1.416666667
6/12/2017	3	P148	2	1	28.1	NA	NA	NA	NA	NA	7	9.5	NA	NA	NA	1.357142857
6/12/2017	3	P148	3	1	21.1	NA	NA	NA	NA	NA	6	9.2	NA	NA	NA	1.533333333
6/12/2017	3	P148	4	1	23.7	NA	NA	NA	NA	NA	6	7.5	NA	NA	NA	1.25
6/12/2017	3	P148	5	1	24.2	NA	NA	NA	NA	NA	6	9.2	NA	NA	NA	1.533333333
6/12/2017	9	EC136	1	1	26.1	NA	NA	NA	NA	NA	7	8.5	NA	NA	NA	1.214285714
6/12/2017	9	EC136	2	1	26	NA	NA	NA	NA	NA	6	8.5	NA	NA	NA	1.416666667
6/12/2017	9	EC136	3	1	22.5	NA	NA	NA	NA	NA	6	8.5	NA	NA	NA	1.416666667
6/12/2017	9	EC136	4	1	31.6	NA	NA	NA	NA	NA	6	7.5	NA	NA	NA	1.25
6/12/2017	9	EC136	5	1	26.7	NA	NA	NA	NA	NA	6	9.2	NA	NA	NA	1.533333333
6/12/2017	20	W33	1	1	27.7	NA	NA	NA	NA	NA	6	8.5	NA	NA	NA	1.416666667
6/12/2017	20	W33	2	1	22.9	NA	NA	NA	NA	NA	6	9.2	NA	NA	NA	1.533333333
6/12/2017	20	W33	3	1	19	NA	NA	NA	NA	NA	6	9.5	NA	NA	NA	1.583333333
6/12/2017	20	W33	4	1	21.2	NA	NA	NA	NA	NA	6	9.2	NA	NA	NA	1.533333333
6/12/2017	20	W33	5	1	27.2	NA	NA	NA	NA	NA	6	9.2	NA	NA	NA	1.533333333
6/12/2017	22	ZEA 324	1	1	13.7	NA	NA	NA	NA	NA	6	8.2	NA	NA	NA	1.366666667
6/12/2017	22	ZEA 324	2	1	13.2	NA	NA	NA	NA	NA	6	7.8	NA	NA	NA	1.3
6/12/2017	22	ZEA 324	3	1	9.8	NA	NA	NA	NA	NA	6	8.5	NA	NA	NA	1.416666667
6/12/2017	22	ZEA 324	4	1	8	NA	NA	NA	NA	NA	6	7.5	NA	NA	NA	1.25
6/12/2017	22	ZEA 324	5	1	10.5	NA	NA	NA	NA	NA	6	7.5	NA	NA	NA	1.25
6/12/2017	13	P074	1	1	33.2	NA	NA	NA	NA	NA	7	9.5	NA	NA	NA	1.357142857
6/12/2017	13	P074	2	1	29.5	NA	NA	NA	NA	NA	6	9.5	NA	NA	NA	1.583333333
6/12/2017	13	P074	3	1	24.6	NA	NA	NA	NA	NA	7	9.2	NA	NA	NA	1.314285714
6/12/2017	13	P074	4	1	28.3	NA	NA	NA	NA	NA	6	8.5	NA	NA	NA	1.416666667
6/12/2017	13	P074	5	1	24.5	NA	NA	NA	NA	NA	6	9.2	NA	NA	NA	1.533333333
6/12/2017	11	EP2	1	1	23.5	NA	NA	NA	NA	NA	6	8.2	NA	NA	NA	1.366666667
6/12/2017	11	EP2	2	1	24	NA	NA	NA	NA	NA	6	7.5	NA	NA	NA	1.25
6/12/2017	11	EP2	3	1	19.9	NA	NA	NA	NA	NA	6	8.2	NA	NA	NA	1.366666667
6/12/2017	11	EP2	4	1	24.5	NA	NA	NA	NA	NA	6	8.2	NA	NA	NA	1.366666667
6/12/2017	11	EP2	5	1	23.1	NA	NA	NA	NA	NA	6	8.2	NA	NA	NA	1.366666667
6/12/2017	10	EC334	1	1	24.6	NA	NA	NA	NA	NA	7	9.5	NA	NA	NA	1.357142857
6/12/2017	10	EC334	2	1	26.2	NA	NA	NA	NA	NA	7	10.2	NA	NA	NA	1.457142857
6/12/2017	10	EC334	3	1	21.2	NA	NA	NA	NA	NA	6	8.8	NA	NA	NA	1.466666667
6/12/2017	10	EC334	4	1	20.3	NA	NA	NA	NA	NA	7	9.5	NA	NA	NA	1.357142857
6/12/2017	10	EC334	5	1	21.5	NA	NA	NA	NA	NA	7	10.2	NA	NA	NA	1.457142857
6/12/2017	2	N22	1	1	21.7	NA	NA	NA	NA	NA	6	7.8	NA	NA	NA	1.3
6/12/2017	2	N22	2	1	24	NA	NA	NA	NA	NA	6	8.2	NA	NA	NA	1.366666667
6/12/2017	2	N22	3	1	26.5	NA	NA	NA	NA	NA	6	8.5	NA	NA	NA	1.416666667
6/12/2017	2	N22	4	1	23.6	NA	NA	NA	NA	NA	6	8.5	NA	NA	NA	1.416666667
6/12/2017	2	N22	5	1	27.2	NA	NA	NA	NA	NA	6	8.5	NA	NA	NA	1.416666667
6/12/2017	26	ZEA 3682	1	1	31	NA	NA	NA	NA	NA	6	10.5	NA	NA	NA	1.75
6/12/2017	26	ZEA 3682	2	1	36.8	NA	NA	NA	NA	NA	6	11.5	NA	NA	NA	1.916666667
6/12/2017	26	ZEA 3682	3	1	26.1	NA	NA	NA	NA	NA	6	10.8	NA	NA	NA	1.8
6/12/2017	26	ZEA 3682	4	1	36.2	NA	NA	NA	NA	NA	6	9.5	NA	NA	NA	1.583333333
[truncated: 6,701 more rows]
