# Supplementary material for: Natural plant growth and development achieved in the IPK PhenoSphere by dynamic environment simulation
Source: Nat Commun. 2023 Sep 18;14:5783. doi: 10.1038/s41467-023-41332-4 (PMC10507097; doi:10.1038/s41467-023-41332-4)
Supplement: Supplementary file 5 — Supplementary Code 1 [file 41467_2023_41332_MOESM5_ESM.zip › Supplementary_Code_1/nonlinearmodels/raw/Time_Combine_2018.csv]

Date	ID	Genotype	Position	Replicate	Plant_Height	Leaf_Length	Leaf_Length_flogging	Leaf_Width	Leaf_Angle	Silkingtime	V_Stage	Growth_Stage	Ear_Height	V_Stage_Ear	LOV	G_V
5/23/2018	30	ZEA 851	1	2	21.5	NA	NA	NA	NA	NA	3	7.5	NA	NA	NA	2.5
5/23/2018	30	ZEA 851	2	2	23	NA	NA	NA	NA	NA	3	6.5	NA	NA	NA	2.166666667
5/23/2018	30	ZEA 851	3	2	19.5	NA	NA	NA	NA	NA	4	7.2	NA	NA	NA	1.8
5/23/2018	30	ZEA 851	4	2	25	NA	NA	NA	NA	NA	3	7.2	NA	NA	NA	2.4
5/23/2018	30	ZEA 851	5	2	19.5	NA	NA	NA	NA	NA	3	7	NA	NA	NA	2.333333333
5/23/2018	16	PB116	1	2	25.5	NA	NA	NA	NA	NA	4	7	NA	NA	NA	1.75
5/23/2018	16	PB116	2	2	29.5	NA	NA	NA	NA	NA	3	7	NA	NA	NA	2.333333333
5/23/2018	16	PB116	3	2	21	NA	NA	NA	NA	NA	3	6.5	NA	NA	NA	2.166666667
5/23/2018	16	PB116	4	2	28	NA	NA	NA	NA	NA	3	6.5	NA	NA	NA	2.166666667
5/23/2018	16	PB116	5	2	25	NA	NA	NA	NA	NA	3	6	NA	NA	NA	2
5/23/2018	21	ZEA 132	1	2	8.5	NA	NA	NA	NA	NA	4	7.2	NA	NA	NA	1.8
5/23/2018	21	ZEA 132	2	2	9	NA	NA	NA	NA	NA	4	8.5	NA	NA	NA	2.125
5/23/2018	21	ZEA 132	3	2	10	NA	NA	NA	NA	NA	4	8	NA	NA	NA	2
5/23/2018	21	ZEA 132	4	2	11	NA	NA	NA	NA	NA	4	7.2	NA	NA	NA	1.8
5/23/2018	21	ZEA 132	5	2	16.5	NA	NA	NA	NA	NA	4	7.2	NA	NA	NA	1.8
5/23/2018	29	ZEA 399	1	2	12.5	NA	NA	NA	NA	NA	4	7.2	NA	NA	NA	1.8
5/23/2018	29	ZEA 399	2	2	12.5	NA	NA	NA	NA	NA	4	7.2	NA	NA	NA	1.8
5/23/2018	29	ZEA 399	3	2	12.5	NA	NA	NA	NA	NA	4	7	NA	NA	NA	1.75
5/23/2018	29	ZEA 399	4	2	16	NA	NA	NA	NA	NA	4	7	NA	NA	NA	1.75
5/23/2018	29	ZEA 399	5	2	12.5	NA	NA	NA	NA	NA	4	7.2	NA	NA	NA	1.8
5/23/2018	19	W117	1	2	21	NA	NA	NA	NA	NA	4	7.5	NA	NA	NA	1.875
5/23/2018	19	W117	2	2	15.5	NA	NA	NA	NA	NA	4	7.5	NA	NA	NA	1.875
5/23/2018	19	W117	3	2	17.5	NA	NA	NA	NA	NA	4	7.5	NA	NA	NA	1.875
5/23/2018	19	W117	4	2	17.5	NA	NA	NA	NA	NA	3	7.2	NA	NA	NA	2.4
5/23/2018	19	W117	5	2	20.5	NA	NA	NA	NA	NA	4	7.2	NA	NA	NA	1.8
5/23/2018	1	B73	1	2	26.5	NA	NA	NA	NA	NA	4	7.2	NA	NA	NA	1.8
5/23/2018	1	B73	2	2	27	NA	NA	NA	NA	NA	4	7.2	NA	NA	NA	1.8
5/23/2018	1	B73	3	2	30	NA	NA	NA	NA	NA	4	7.5	NA	NA	NA	1.875
5/23/2018	1	B73	4	2	27	NA	NA	NA	NA	NA	4	7.2	NA	NA	NA	1.8
5/23/2018	1	B73	5	2	21	NA	NA	NA	NA	NA	4	7	NA	NA	NA	1.75
5/23/2018	10	EC334	1	2	20	NA	NA	NA	NA	NA	5	8.5	NA	NA	NA	1.7
5/23/2018	10	EC334	2	2	20	NA	NA	NA	NA	NA	5	9	NA	NA	NA	1.8
5/23/2018	10	EC334	3	2	16.5	NA	NA	NA	NA	NA	4	8.2	NA	NA	NA	2.05
5/23/2018	10	EC334	4	2	14.5	NA	NA	NA	NA	NA	4	8.2	NA	NA	NA	2.05
5/23/2018	10	EC334	5	2	12	NA	NA	NA	NA	NA	4	8.5	NA	NA	NA	2.125
5/23/2018	3	P148	1	2	18.5	NA	NA	NA	NA	NA	4	8.2	NA	NA	NA	2.05
5/23/2018	3	P148	2	2	20	NA	NA	NA	NA	NA	5	8.5	NA	NA	NA	1.7
5/23/2018	3	P148	3	2	19.5	NA	NA	NA	NA	NA	4	8.5	NA	NA	NA	2.125
5/23/2018	3	P148	4	2	19.5	NA	NA	NA	NA	NA	4	7.5	NA	NA	NA	1.875
5/23/2018	3	P148	5	2	21.5	NA	NA	NA	NA	NA	3	6.5	NA	NA	NA	2.166666667
5/23/2018	8	DKFBHJ	1	2	22	NA	NA	NA	NA	NA	4	7.5	NA	NA	NA	1.875
5/23/2018	8	DKFBHJ	2	2	31	NA	NA	NA	NA	NA	4	7.2	NA	NA	NA	1.8
5/23/2018	8	DKFBHJ	3	2	19.5	NA	NA	NA	NA	NA	4	7	NA	NA	NA	1.75
5/23/2018	8	DKFBHJ	4	2	20	NA	NA	NA	NA	NA	3	6.8	NA	NA	NA	2.266666667
5/23/2018	8	DKFBHJ	5	2	23	NA	NA	NA	NA	NA	4	7.8	NA	NA	NA	1.95
5/23/2018	11	EP2	1	2	17	NA	NA	NA	NA	NA	3	6.8	NA	NA	NA	2.266666667
5/23/2018	11	EP2	2	2	16.5	NA	NA	NA	NA	NA	3	6.5	NA	NA	NA	2.166666667
5/23/2018	11	EP2	3	2	18.5	NA	NA	NA	NA	NA	2	5.8	NA	NA	NA	2.9
5/23/2018	11	EP2	4	2	15	NA	NA	NA	NA	NA	3	7	NA	NA	NA	2.333333333
5/23/2018	11	EP2	5	2	18	NA	NA	NA	NA	NA	3	7	NA	NA	NA	2.333333333
5/23/2018	24	ZEA 3425	1	1	33	NA	NA	NA	NA	NA	4	8	NA	NA	NA	2
5/23/2018	24	ZEA 3425	2	1	39	NA	NA	NA	NA	NA	4	7.8	NA	NA	NA	1.95
5/23/2018	24	ZEA 3425	3	1	38	NA	NA	NA	NA	NA	3	7	NA	NA	NA	2.333333333
5/23/2018	24	ZEA 3425	4	1	38.5	NA	NA	NA	NA	NA	4	7.2	NA	NA	NA	1.8
5/23/2018	24	ZEA 3425	5	1	34	NA	NA	NA	NA	NA	4	7.2	NA	NA	NA	1.8
5/23/2018	5	S052	1	1	20	NA	NA	NA	NA	NA	5	9	NA	NA	NA	1.8
5/23/2018	5	S052	2	1	23	NA	NA	NA	NA	NA	5	8.8	NA	NA	NA	1.76
5/23/2018	5	S052	3	1	22	NA	NA	NA	NA	NA	5	9.5	NA	NA	NA	1.9
5/23/2018	5	S052	4	1	21	NA	NA	NA	NA	NA	5	8.5	NA	NA	NA	1.7
5/23/2018	5	S052	5	1	30	NA	NA	NA	NA	NA	5	8.2	NA	NA	NA	1.64
5/23/2018	28	ZEA 392	1	1	25.5	NA	NA	NA	NA	NA	4	7.2	NA	NA	NA	1.8
5/23/2018	28	ZEA 392	2	1	31	NA	NA	NA	NA	NA	4	8	NA	NA	NA	2
5/23/2018	28	ZEA 392	3	1	21	NA	NA	NA	NA	NA	4	7.5	NA	NA	NA	1.875
5/23/2018	28	ZEA 392	4	1	21.5	NA	NA	NA	NA	NA	3	6.8	NA	NA	NA	2.266666667
5/23/2018	28	ZEA 392	5	1	17.5	NA	NA	NA	NA	NA	4	7.2	NA	NA	NA	1.8
5/23/2018	1	B73	1	1	21	NA	NA	NA	NA	NA	3	6.5	NA	NA	NA	2.166666667
5/23/2018	1	B73	2	1	16.5	NA	NA	NA	NA	NA	2	5.5	NA	NA	NA	2.75
5/23/2018	1	B73	3	1	17	NA	NA	NA	NA	NA	4	7.2	NA	NA	NA	1.8
5/23/2018	1	B73	4	1	19	NA	NA	NA	NA	NA	3	6.5	NA	NA	NA	2.166666667
5/23/2018	1	B73	5	1	22	NA	NA	NA	NA	NA	4	6.5	NA	NA	NA	1.625
5/23/2018	17	PHG50	1	1	21	NA	NA	NA	NA	NA	3	6.5	NA	NA	NA	2.166666667
5/23/2018	17	PHG50	2	1	27	NA	NA	NA	NA	NA	3	6.5	NA	NA	NA	2.166666667
5/23/2018	17	PHG50	3	1	17	NA	NA	NA	NA	NA	3	6.5	NA	NA	NA	2.166666667
5/23/2018	17	PHG50	4	1	24	NA	NA	NA	NA	NA	3	7.2	NA	NA	NA	2.4
5/23/2018	17	PHG50	5	1	20	NA	NA	NA	NA	NA	3	6.2	NA	NA	NA	2.066666667
5/23/2018	18	PHG84	1	1	14	NA	NA	NA	NA	NA	4	6.5	NA	NA	NA	1.625
5/23/2018	18	PHG84	2	1	7.5	NA	NA	NA	NA	NA	3	5.8	NA	NA	NA	1.933333333
5/23/2018	18	PHG84	3	1	12	NA	NA	NA	NA	NA	4	6.8	NA	NA	NA	1.7
5/23/2018	18	PHG84	4	1	11	NA	NA	NA	NA	NA	3	5	NA	NA	NA	1.666666667
5/23/2018	18	PHG84	5	1	9	NA	NA	NA	NA	NA	4	6.8	NA	NA	NA	1.7
5/23/2018	14	P089	1	1	12	NA	NA	NA	NA	NA	3	5.2	NA	NA	NA	1.733333333
5/23/2018	14	P089	2	1	16	NA	NA	NA	NA	NA	4	8.2	NA	NA	NA	2.05
5/23/2018	14	P089	3	1	19.5	NA	NA	NA	NA	NA	3	7.2	NA	NA	NA	2.4
5/23/2018	14	P089	4	1	17	NA	NA	NA	NA	NA	4	7.2	NA	NA	NA	1.8
5/23/2018	14	P089	5	1	15.5	NA	NA	NA	NA	NA	4	7.5	NA	NA	NA	1.875
5/23/2018	8	DKFBHJ	1	1	16.5	NA	NA	NA	NA	NA	4	7.5	NA	NA	NA	1.875
5/23/2018	8	DKFBHJ	2	1	20	NA	NA	NA	NA	NA	4	7.5	NA	NA	NA	1.875
5/23/2018	8	DKFBHJ	3	1	16.5	NA	NA	NA	NA	NA	4	6.8	NA	NA	NA	1.7
5/23/2018	8	DKFBHJ	4	1	21	NA	NA	NA	NA	NA	4	7.5	NA	NA	NA	1.875
5/23/2018	8	DKFBHJ	5	1	19	NA	NA	NA	NA	NA	4	7.2	NA	NA	NA	1.8
5/23/2018	21	ZEA 132	1	1	10.5	NA	NA	NA	NA	NA	4	8.5	NA	NA	NA	2.125
5/23/2018	21	ZEA 132	2	1	9	NA	NA	NA	NA	NA	4	7.5	NA	NA	NA	1.875
5/23/2018	21	ZEA 132	3	1	11	NA	NA	NA	NA	NA	4	8.2	NA	NA	NA	2.05
5/23/2018	21	ZEA 132	4	1	11	NA	NA	NA	NA	NA	4	8.2	NA	NA	NA	2.05
5/23/2018	21	ZEA 132	5	1	7	NA	NA	NA	NA	NA	3	7.5	NA	NA	NA	2.5
5/23/2018	6	B106	1	1	27	NA	NA	NA	NA	NA	4	7.5	NA	NA	NA	1.875
5/23/2018	6	B106	2	1	22	NA	NA	NA	NA	NA	4	8.2	NA	NA	NA	2.05
5/23/2018	6	B106	3	1	25	NA	NA	NA	NA	NA	4	8.2	NA	NA	NA	2.05
5/23/2018	6	B106	4	1	21.5	NA	NA	NA	NA	NA	3	6	NA	NA	NA	2
5/23/2018	6	B106	5	1	26	NA	NA	NA	NA	NA	3	7.5	NA	NA	NA	2.5
5/23/2018	4	PHT77	1	2	21.5	NA	NA	NA	NA	NA	3	6.2	NA	NA	NA	2.066666667
5/23/2018	4	PHT77	2	2	21	NA	NA	NA	NA	NA	3	6.2	NA	NA	NA	2.066666667
5/23/2018	4	PHT77	3	2	22.5	NA	NA	NA	NA	NA	3	6.2	NA	NA	NA	2.066666667
5/23/2018	4	PHT77	4	2	19	NA	NA	NA	NA	NA	3	6.5	NA	NA	NA	2.166666667
5/23/2018	4	PHT77	5	2	18	NA	NA	NA	NA	NA	3	6.5	NA	NA	NA	2.166666667
5/23/2018	28	ZEA 392	1	2	20	NA	NA	NA	NA	NA	3	7.2	NA	NA	NA	2.4
5/23/2018	28	ZEA 392	2	2	22	NA	NA	NA	NA	NA	3	7.2	NA	NA	NA	2.4
5/23/2018	28	ZEA 392	3	2	23	NA	NA	NA	NA	NA	3	6.5	NA	NA	NA	2.166666667
5/23/2018	28	ZEA 392	4	2	25	NA	NA	NA	NA	NA	3	7.2	NA	NA	NA	2.4
5/23/2018	28	ZEA 392	5	2	24	NA	NA	NA	NA	NA	3	7.2	NA	NA	NA	2.4
5/23/2018	6	B106	1	2	24.5	NA	NA	NA	NA	NA	3	7.2	NA	NA	NA	2.4
5/23/2018	6	B106	2	2	18	NA	NA	NA	NA	NA	3	6.5	NA	NA	NA	2.166666667
5/23/2018	6	B106	3	2	25	NA	NA	NA	NA	NA	4	7.2	NA	NA	NA	1.8
5/23/2018	6	B106	4	2	18	NA	NA	NA	NA	NA	4	7.2	NA	NA	NA	1.8
5/23/2018	6	B106	5	2	22	NA	NA	NA	NA	NA	4	7.2	NA	NA	NA	1.8
5/23/2018	24	ZEA 3425	1	2	31	NA	NA	NA	NA	NA	3	6.5	NA	NA	NA	2.166666667
5/23/2018	24	ZEA 3425	2	2	33.5	NA	NA	NA	NA	NA	3	6.8	NA	NA	NA	2.266666667
5/23/2018	24	ZEA 3425	3	2	31	NA	NA	NA	NA	NA	3	6.5	NA	NA	NA	2.166666667
5/23/2018	24	ZEA 3425	4	2	36	NA	NA	NA	NA	NA	4	8	NA	NA	NA	2
5/23/2018	24	ZEA 3425	5	2	41	NA	NA	NA	NA	NA	4	7.2	NA	NA	NA	1.8
5/23/2018	2	N22	1	2	14	NA	NA	NA	NA	NA	4	6.8	NA	NA	NA	1.7
5/23/2018	2	N22	2	2	13	NA	NA	NA	NA	NA	3	6	NA	NA	NA	2
5/23/2018	2	N22	3	2	16	NA	NA	NA	NA	NA	3	6.5	NA	NA	NA	2.166666667
5/23/2018	2	N22	4	2	19	NA	NA	NA	NA	NA	3	6.2	NA	NA	NA	2.066666667
5/23/2018	2	N22	5	2	17	NA	NA	NA	NA	NA	4	6.5	NA	NA	NA	1.625
5/23/2018	27	ZEA 391	1	2	14	NA	NA	NA	NA	NA	4	7.5	NA	NA	NA	1.875
5/23/2018	27	ZEA 391	2	2	12	NA	NA	NA	NA	NA	4	7.5	NA	NA	NA	1.875
5/23/2018	27	ZEA 391	3	2	13	NA	NA	NA	NA	NA	4	7.2	NA	NA	NA	1.8
5/23/2018	27	ZEA 391	4	2	19	NA	NA	NA	NA	NA	3	6.2	NA	NA	NA	2.066666667
5/23/2018	27	ZEA 391	5	2	17	NA	NA	NA	NA	NA	4	7.5	NA	NA	NA	1.875
5/23/2018	7	DK4676A	1	2	29	NA	NA	NA	NA	NA	3	6.5	NA	NA	NA	2.166666667
5/23/2018	7	DK4676A	2	2	23	NA	NA	NA	NA	NA	4	7.2	NA	NA	NA	1.8
5/23/2018	7	DK4676A	3	2	22	NA	NA	NA	NA	NA	3	6.5	NA	NA	NA	2.166666667
5/23/2018	7	DK4676A	4	2	27	NA	NA	NA	NA	NA	4	7.2	NA	NA	NA	1.8
5/23/2018	7	DK4676A	5	2	21	NA	NA	NA	NA	NA	4	7.2	NA	NA	NA	1.8
5/23/2018	25	ZEA 3660	1	2	21.5	NA	NA	NA	NA	NA	3	6.2	NA	NA	NA	2.066666667
5/23/2018	25	ZEA 3660	2	2	22.5	NA	NA	NA	NA	NA	3	6.2	NA	NA	NA	2.066666667
5/23/2018	25	ZEA 3660	3	2	18	NA	NA	NA	NA	NA	3	6.2	NA	NA	NA	2.066666667
5/23/2018	25	ZEA 3660	4	2	21	NA	NA	NA	NA	NA	3	5.5	NA	NA	NA	1.833333333
5/23/2018	25	ZEA 3660	5	2	23	NA	NA	NA	NA	NA	3	6.2	NA	NA	NA	2.066666667
5/23/2018	22	ZEA 324	1	2	9.5	NA	NA	NA	NA	NA	4	7.2	NA	NA	NA	1.8
5/23/2018	22	ZEA 324	2	2	9	NA	NA	NA	NA	NA	4	7	NA	NA	NA	1.75
5/23/2018	22	ZEA 324	3	2	11.5	NA	NA	NA	NA	NA	4	7.2	NA	NA	NA	1.8
5/23/2018	22	ZEA 324	4	2	9	NA	NA	NA	NA	NA	4	7	NA	NA	NA	1.75
5/23/2018	22	ZEA 324	5	2	10	NA	NA	NA	NA	NA	4	7.2	NA	NA	NA	1.8
5/23/2018	26	ZEA 3682	1	2	25	NA	NA	NA	NA	NA	4	8	NA	NA	NA	2
5/23/2018	26	ZEA 3682	2	2	29	NA	NA	NA	NA	NA	4	7.2	NA	NA	NA	1.8
5/23/2018	26	ZEA 3682	3	2	26	NA	NA	NA	NA	NA	4	7.2	NA	NA	NA	1.8
5/23/2018	26	ZEA 3682	4	2	34.5	NA	NA	NA	NA	NA	4	7.5	NA	NA	NA	1.875
5/23/2018	26	ZEA 3682	5	2	28.5	NA	NA	NA	NA	NA	4	8	NA	NA	NA	2
5/23/2018	19	W117	1	1	20	NA	NA	NA	NA	NA	4	7.5	NA	NA	NA	1.875
5/23/2018	19	W117	2	1	20	NA	NA	NA	NA	NA	4	7.5	NA	NA	NA	1.875
5/23/2018	19	W117	3	1	23	NA	NA	NA	NA	NA	4	7.2	NA	NA	NA	1.8
5/23/2018	19	W117	4	1	28	NA	NA	NA	NA	NA	4	7.5	NA	NA	NA	1.875
5/23/2018	19	W117	5	1	22	NA	NA	NA	NA	NA	4	7.2	NA	NA	NA	1.8
5/23/2018	3	P148	1	1	26.5	NA	NA	NA	NA	NA	5	8.5	NA	NA	NA	1.7
5/23/2018	3	P148	2	1	26	NA	NA	NA	NA	NA	4	8.2	NA	NA	NA	2.05
5/23/2018	3	P148	3	1	26.5	NA	NA	NA	NA	NA	5	8.2	NA	NA	NA	1.64
5/23/2018	3	P148	4	1	26.5	NA	NA	NA	NA	NA	4	8.5	NA	NA	NA	2.125
5/23/2018	3	P148	5	1	29.5	NA	NA	NA	NA	NA	4	8.2	NA	NA	NA	2.05
5/23/2018	9	EC136	1	1	29	NA	NA	NA	NA	NA	4	7.2	NA	NA	NA	1.8
5/23/2018	9	EC136	2	1	24	NA	NA	NA	NA	NA	4	7.2	NA	NA	NA	1.8
5/23/2018	9	EC136	3	1	28	NA	NA	NA	NA	NA	4	7.5	NA	NA	NA	1.875
5/23/2018	9	EC136	4	1	22	NA	NA	NA	NA	NA	4	7.2	NA	NA	NA	1.8
5/23/2018	9	EC136	5	1	34	NA	NA	NA	NA	NA	4	7.2	NA	NA	NA	1.8
5/23/2018	20	W33	1	1	22	NA	NA	NA	NA	NA	4	7.2	NA	NA	NA	1.8
5/23/2018	20	W33	2	1	15.5	NA	NA	NA	NA	NA	4	7.5	NA	NA	NA	1.875
5/23/2018	20	W33	3	1	17.5	NA	NA	NA	NA	NA	4	8.2	NA	NA	NA	2.05
5/23/2018	20	W33	4	1	18	NA	NA	NA	NA	NA	4	7.2	NA	NA	NA	1.8
5/23/2018	20	W33	5	1	21	NA	NA	NA	NA	NA	5	8.2	NA	NA	NA	1.64
5/23/2018	22	ZEA 324	1	1	9.5	NA	NA	NA	NA	NA	4	7.2	NA	NA	NA	1.8
5/23/2018	22	ZEA 324	2	1	10.5	NA	NA	NA	NA	NA	4	7.2	NA	NA	NA	1.8
5/23/2018	22	ZEA 324	3	1	13	NA	NA	NA	NA	NA	4	7.2	NA	NA	NA	1.8
5/23/2018	22	ZEA 324	4	1	14.5	NA	NA	NA	NA	NA	4	7.2	NA	NA	NA	1.8
5/23/2018	22	ZEA 324	5	1	12.5	NA	NA	NA	NA	NA	4	7	NA	NA	NA	1.75
5/23/2018	13	P074	1	1	28.5	NA	NA	NA	NA	NA	4	7.2	NA	NA	NA	1.8
5/23/2018	13	P074	2	1	23	NA	NA	NA	NA	NA	4	8	NA	NA	NA	2
5/23/2018	13	P074	3	1	27.5	NA	NA	NA	NA	NA	4	7.5	NA	NA	NA	1.875
5/23/2018	13	P074	4	1	28	NA	NA	NA	NA	NA	4	8.2	NA	NA	NA	2.05
5/23/2018	13	P074	5	1	25.5	NA	NA	NA	NA	NA	4	8.2	NA	NA	NA	2.05
5/23/2018	11	EP2	1	1	20.5	NA	NA	NA	NA	NA	3	6.5	NA	NA	NA	2.166666667
5/23/2018	11	EP2	2	1	22	NA	NA	NA	NA	NA	3	6.5	NA	NA	NA	2.166666667
5/23/2018	11	EP2	3	1	22	NA	NA	NA	NA	NA	3	7	NA	NA	NA	2.333333333
5/23/2018	11	EP2	4	1	25	NA	NA	NA	NA	NA	3	7.2	NA	NA	NA	2.4
5/23/2018	11	EP2	5	1	22	NA	NA	NA	NA	NA	3	6.5	NA	NA	NA	2.166666667
5/23/2018	10	EC334	1	1	19	NA	NA	NA	NA	NA	4	8.2	NA	NA	NA	2.05
5/23/2018	10	EC334	2	1	19	NA	NA	NA	NA	NA	4	8.5	NA	NA	NA	2.125
5/23/2018	10	EC334	3	1	16	NA	NA	NA	NA	NA	4	8.2	NA	NA	NA	2.05
5/23/2018	10	EC334	4	1	16	NA	NA	NA	NA	NA	4	8.2	NA	NA	NA	2.05
5/23/2018	10	EC334	5	1	17.5	NA	NA	NA	NA	NA	5	8.5	NA	NA	NA	1.7
5/23/2018	2	N22	1	1	15	NA	NA	NA	NA	NA	4	6.8	NA	NA	NA	1.7
5/23/2018	2	N22	2	1	13.5	NA	NA	NA	NA	NA	4	7.5	NA	NA	NA	1.875
5/23/2018	2	N22	3	1	13.5	NA	NA	NA	NA	NA	3	6.5	NA	NA	NA	2.166666667
5/23/2018	2	N22	4	1	13.5	NA	NA	NA	NA	NA	4	6	NA	NA	NA	1.5
5/23/2018	2	N22	5	1	15.5	NA	NA	NA	NA	NA	4	6.8	NA	NA	NA	1.7
5/23/2018	26	ZEA 3682	1	1	37.5	NA	NA	NA	NA	NA	4	9	NA	NA	NA	2.25
5/23/2018	26	ZEA 3682	2	1	36	NA	NA	NA	NA	NA	4	8.5	NA	NA	NA	2.125
5/23/2018	26	ZEA 3682	3	1	33	NA	NA	NA	NA	NA	3	7.5	NA	NA	NA	2.5
5/23/2018	26	ZEA 3682	4	1	38.5	NA	NA	NA	NA	NA	4	7.8	NA	NA	NA	1.95
5/23/2018	26	ZEA 3682	5	1	33	NA	NA	NA	NA	NA	4	8.5	NA	NA	NA	2.125
5/23/2018	12	F922	1	2	18.5	NA	NA	NA	NA	NA	4	7	NA	NA	NA	1.75
5/23/2018	12	F922	2	2	25	NA	NA	NA	NA	NA	4	7.2	NA	NA	NA	1.8
5/23/2018	12	F922	3	2	26	NA	NA	NA	NA	NA	4	7.5	NA	NA	NA	1.875
5/23/2018	12	F922	4	2	24	NA	NA	NA	NA	NA	4	7	NA	NA	NA	1.75
5/23/2018	12	F922	5	2	20	NA	NA	NA	NA	NA	3	6.5	NA	NA	NA	2.166666667
5/23/2018	18	PHG84	1	2	10	NA	NA	NA	NA	NA	4	6.5	NA	NA	NA	1.625
5/23/2018	18	PHG84	2	2	10	NA	NA	NA	NA	NA	4	6.5	NA	NA	NA	1.625
5/23/2018	18	PHG84	3	2	11	NA	NA	NA	NA	NA	4	6.8	NA	NA	NA	1.7
5/23/2018	18	PHG84	4	2	13.5	NA	NA	NA	NA	NA	4	6.8	NA	NA	NA	1.7
5/23/2018	18	PHG84	5	2	13	NA	NA	NA	NA	NA	4	6.8	NA	NA	NA	1.7
5/23/2018	13	P074	1	2	29	NA	NA	NA	NA	NA	4	8.2	NA	NA	NA	2.05
5/23/2018	13	P074	2	2	32	NA	NA	NA	NA	NA	4	8	NA	NA	NA	2
5/23/2018	13	P074	3	2	25.5	NA	NA	NA	NA	NA	4	7.5	NA	NA	NA	1.875
5/23/2018	13	P074	4	2	25.5	NA	NA	NA	NA	NA	4	7.2	NA	NA	NA	1.8
5/23/2018	13	P074	5	2	25	NA	NA	NA	NA	NA	4	8	NA	NA	NA	2
5/23/2018	14	P089	1	2	17	NA	NA	NA	NA	NA	4	7.2	NA	NA	NA	1.8
5/23/2018	14	P089	2	2	16	NA	NA	NA	NA	NA	4	8	NA	NA	NA	2
5/23/2018	14	P089	3	2	17	NA	NA	NA	NA	NA	4	7.2	NA	NA	NA	1.8
5/23/2018	14	P089	4	2	16	NA	NA	NA	NA	NA	4	8	NA	NA	NA	2
5/23/2018	14	P089	5	2	18	NA	NA	NA	NA	NA	4	7.2	NA	NA	NA	1.8
5/23/2018	15	P135	1	2	30	NA	NA	NA	NA	NA	4	7	NA	NA	NA	1.75
5/23/2018	15	P135	2	2	29.5	NA	NA	NA	NA	NA	4	7	NA	NA	NA	1.75
5/23/2018	15	P135	3	2	30	NA	NA	NA	NA	NA	4	7	NA	NA	NA	1.75
5/23/2018	15	P135	4	2	34.5	NA	NA	NA	NA	NA	3	7	NA	NA	NA	2.333333333
5/23/2018	15	P135	5	2	29.5	NA	NA	NA	NA	NA	4	7	NA	NA	NA	1.75
5/23/2018	23	ZEA 332	1	2	27	NA	NA	NA	NA	NA	3	6.5	NA	NA	NA	2.166666667
5/23/2018	23	ZEA 332	2	2	41.5	NA	NA	NA	NA	NA	4	8	NA	NA	NA	2
5/23/2018	23	ZEA 332	3	2	35	NA	NA	NA	NA	NA	3	7.5	NA	NA	NA	2.5
5/23/2018	23	ZEA 332	4	2	39	NA	NA	NA	NA	NA	4	7.5	NA	NA	NA	1.875
5/23/2018	23	ZEA 332	5	2	33	NA	NA	NA	NA	NA	4	7.5	NA	NA	NA	1.875
5/23/2018	5	S052	1	2	23	NA	NA	NA	NA	NA	5	8	NA	NA	NA	1.6
5/23/2018	5	S052	2	2	26	NA	NA	NA	NA	NA	5	8.5	NA	NA	NA	1.7
5/23/2018	5	S052	3	2	24	NA	NA	NA	NA	NA	5	8.2	NA	NA	NA	1.64
5/23/2018	5	S052	4	2	24.5	NA	NA	NA	NA	NA	5	9	NA	NA	NA	1.8
5/23/2018	5	S052	5	2	30	NA	NA	NA	NA	NA	5	9.2	NA	NA	NA	1.84
5/23/2018	20	W33	1	2	20	NA	NA	NA	NA	NA	3	7.2	NA	NA	NA	2.4
5/23/2018	20	W33	2	2	16.5	NA	NA	NA	NA	NA	4	8	NA	NA	NA	2
5/23/2018	20	W33	3	2	22	NA	NA	NA	NA	NA	3	7	NA	NA	NA	2.333333333
5/23/2018	20	W33	4	2	23.5	NA	NA	NA	NA	NA	3	7.2	NA	NA	NA	2.4
5/23/2018	20	W33	5	2	22	NA	NA	NA	NA	NA	3	8	NA	NA	NA	2.666666667
5/23/2018	17	PHG50	1	2	20	NA	NA	NA	NA	NA	3	6.2	NA	NA	NA	2.066666667
5/23/2018	17	PHG50	2	2	20	NA	NA	NA	NA	NA	3	6	NA	NA	NA	2
5/23/2018	17	PHG50	3	2	23	NA	NA	NA	NA	NA	3	6.2	NA	NA	NA	2.066666667
5/23/2018	17	PHG50	4	2	21	NA	NA	NA	NA	NA	3	6.2	NA	NA	NA	2.066666667
5/23/2018	17	PHG50	5	2	21	NA	NA	NA	NA	NA	3	6.2	NA	NA	NA	2.066666667
5/23/2018	9	EC136	1	2	23	NA	NA	NA	NA	NA	4	6.5	NA	NA	NA	1.625
5/23/2018	9	EC136	2	2	24	NA	NA	NA	NA	NA	4	6.5	NA	NA	NA	1.625
5/23/2018	9	EC136	3	2	29	NA	NA	NA	NA	NA	4	7	NA	NA	NA	1.75
5/23/2018	9	EC136	4	2	32	NA	NA	NA	NA	NA	4	7	NA	NA	NA	1.75
5/23/2018	9	EC136	5	2	29	NA	NA	NA	NA	NA	4	7.2	NA	NA	NA	1.8
5/23/2018	4	PHT77	1	1	24.5	NA	NA	NA	NA	NA	4	6.2	NA	NA	NA	1.55
5/23/2018	4	PHT77	2	1	19	NA	NA	NA	NA	NA	4	6.2	NA	NA	NA	1.55
5/23/2018	4	PHT77	3	1	20	NA	NA	NA	NA	NA	3	6.2	NA	NA	NA	2.066666667
5/23/2018	4	PHT77	4	1	24	NA	NA	NA	NA	NA	3	7	NA	NA	NA	2.333333333
5/23/2018	4	PHT77	5	1	19	NA	NA	NA	NA	NA	3	6.2	NA	NA	NA	2.066666667
5/23/2018	30	ZEA 851	1	1	24.5	NA	NA	NA	NA	NA	4	7	NA	NA	NA	1.75
5/23/2018	30	ZEA 851	2	1	21	NA	NA	NA	NA	NA	4	7.2	NA	NA	NA	1.8
5/23/2018	30	ZEA 851	3	1	22.5	NA	NA	NA	NA	NA	4	7	NA	NA	NA	1.75
5/23/2018	30	ZEA 851	4	1	28	NA	NA	NA	NA	NA	4	7.2	NA	NA	NA	1.8
5/23/2018	30	ZEA 851	5	1	19	NA	NA	NA	NA	NA	4	7.2	NA	NA	NA	1.8
5/23/2018	16	PB116	1	1	22	NA	NA	NA	NA	NA	3	6.2	NA	NA	NA	2.066666667
5/23/2018	16	PB116	2	1	26	NA	NA	NA	NA	NA	3	6.2	NA	NA	NA	2.066666667
5/23/2018	16	PB116	3	1	24	NA	NA	NA	NA	NA	3	6	NA	NA	NA	2
5/23/2018	16	PB116	4	1	26.5	NA	NA	NA	NA	NA	4	6.2	NA	NA	NA	1.55
5/23/2018	16	PB116	5	1	26.5	NA	NA	NA	NA	NA	3	6.2	NA	NA	NA	2.066666667
5/23/2018	7	DK4676A	1	1	24.5	NA	NA	NA	NA	NA	4	7.2	NA	NA	NA	1.8
5/23/2018	7	DK4676A	2	1	26	NA	NA	NA	NA	NA	4	8	NA	NA	NA	2
5/23/2018	7	DK4676A	3	1	25.5	NA	NA	NA	NA	NA	4	7.2	NA	NA	NA	1.8
5/23/2018	7	DK4676A	4	1	25.5	NA	NA	NA	NA	NA	3	7	NA	NA	NA	2.333333333
5/23/2018	7	DK4676A	5	1	26	NA	NA	NA	NA	NA	4	7.2	NA	NA	NA	1.8
5/23/2018	23	ZEA 332	1	1	31	NA	NA	NA	NA	NA	4	7.2	NA	NA	NA	1.8
5/23/2018	23	ZEA 332	2	1	31	NA	NA	NA	NA	NA	4	7.5	NA	NA	NA	1.875
5/23/2018	23	ZEA 332	3	1	32	NA	NA	NA	NA	NA	3	7.2	NA	NA	NA	2.4
5/23/2018	23	ZEA 332	4	1	32	NA	NA	NA	NA	NA	3	7	NA	NA	NA	2.333333333
5/23/2018	23	ZEA 332	5	1	30	NA	NA	NA	NA	NA	4	7.5	NA	NA	NA	1.875
5/23/2018	12	F922	1	1	18	NA	NA	NA	NA	NA	3	6.2	NA	NA	NA	2.066666667
5/23/2018	12	F922	2	1	23	NA	NA	NA	NA	NA	4	7	NA	NA	NA	1.75
5/23/2018	12	F922	3	1	24.5	NA	NA	NA	NA	NA	4	7	NA	NA	NA	1.75
5/23/2018	12	F922	4	1	29	NA	NA	NA	NA	NA	4	7.2	NA	NA	NA	1.8
5/23/2018	12	F922	5	1	24.5	NA	NA	NA	NA	NA	4	6.5	NA	NA	NA	1.625
5/23/2018	29	ZEA 399	1	1	19	NA	NA	NA	NA	NA	4	7.2	NA	NA	NA	1.8
5/23/2018	29	ZEA 399	2	1	20	NA	NA	NA	NA	NA	3	6.5	NA	NA	NA	2.166666667
5/23/2018	29	ZEA 399	3	1	20.5	NA	NA	NA	NA	NA	3	7	NA	NA	NA	2.333333333
5/23/2018	29	ZEA 399	4	1	17	NA	NA	NA	NA	NA	3	7	NA	NA	NA	2.333333333
5/23/2018	29	ZEA 399	5	1	28	NA	NA	NA	NA	NA	4	8	NA	NA	NA	2
5/23/2018	15	P135	1	1	27.5	NA	NA	NA	NA	NA	3	6.2	NA	NA	NA	2.066666667
5/23/2018	15	P135	2	1	30	NA	NA	NA	NA	NA	3	6.2	NA	NA	NA	2.066666667
5/23/2018	15	P135	3	1	28	NA	NA	NA	NA	NA	3	6.2	NA	NA	NA	2.066666667
5/23/2018	15	P135	4	1	30	NA	NA	NA	NA	NA	3	6.2	NA	NA	NA	2.066666667
5/23/2018	15	P135	5	1	36	NA	NA	NA	NA	NA	3	6.2	NA	NA	NA	2.066666667
5/23/2018	25	ZEA 3660	1	1	21	NA	NA	NA	NA	NA	3	6	NA	NA	NA	2
5/23/2018	25	ZEA 3660	2	1	23	NA	NA	NA	NA	NA	3	5.5	NA	NA	NA	1.833333333
5/23/2018	25	ZEA 3660	3	1	23	NA	NA	NA	NA	NA	3	6.2	NA	NA	NA	2.066666667
5/23/2018	25	ZEA 3660	4	1	22	NA	NA	NA	NA	NA	3	6.2	NA	NA	NA	2.066666667
5/23/2018	25	ZEA 3660	5	1	24.5	NA	NA	NA	NA	NA	3	6.2	NA	NA	NA	2.066666667
5/23/2018	27	ZEA 391	1	1	20.5	NA	NA	NA	NA	NA	4	7.2	NA	NA	NA	1.8
5/23/2018	27	ZEA 391	2	1	12.5	NA	NA	NA	NA	NA	4	7.2	NA	NA	NA	1.8
5/23/2018	27	ZEA 391	3	1	17	NA	NA	NA	NA	NA	4	7.2	NA	NA	NA	1.8
5/23/2018	27	ZEA 391	4	1	16.5	NA	NA	NA	NA	NA	4	7.5	NA	NA	NA	1.875
5/23/2018	27	ZEA 391	5	1	14.5	NA	NA	NA	NA	NA	4	7.2	NA	NA	NA	1.8
5/28/2018	30	ZEA 851	1	2	26	NA	NA	NA	NA	NA	4	7.5	NA	NA	NA	1.875
5/28/2018	30	ZEA 851	2	2	21.7	NA	NA	NA	NA	NA	4	7.2	NA	NA	NA	1.8
5/28/2018	30	ZEA 851	3	2	25.5	NA	NA	NA	NA	NA	3	5.5	NA	NA	NA	1.833333333
5/28/2018	30	ZEA 851	4	2	22.4	NA	NA	NA	NA	NA	5	7.5	NA	NA	NA	1.5
5/28/2018	30	ZEA 851	5	2	23.6	NA	NA	NA	NA	NA	5	8.2	NA	NA	NA	1.64
5/28/2018	16	PB116	1	2	28	NA	NA	NA	NA	NA	4	7.2	NA	NA	NA	1.8
5/28/2018	16	PB116	2	2	29.6	NA	NA	NA	NA	NA	4	6.5	NA	NA	NA	1.625
5/28/2018	16	PB116	3	2	27.5	NA	NA	NA	NA	NA	4	6.5	NA	NA	NA	1.625
5/28/2018	16	PB116	4	2	28.2	NA	NA	NA	NA	NA	4	6.5	NA	NA	NA	1.625
5/28/2018	16	PB116	5	2	26.6	NA	NA	NA	NA	NA	4	6.8	NA	NA	NA	1.7
5/28/2018	21	ZEA 132	1	2	13.6	NA	NA	NA	NA	NA	3	6.5	NA	NA	NA	2.166666667
5/28/2018	21	ZEA 132	2	2	13	NA	NA	NA	NA	NA	3	8.2	NA	NA	NA	2.733333333
5/28/2018	21	ZEA 132	3	2	11.4	NA	NA	NA	NA	NA	4	8.2	NA	NA	NA	2.05
5/28/2018	21	ZEA 132	4	2	16.8	NA	NA	NA	NA	NA	4	7.5	NA	NA	NA	1.875
5/28/2018	21	ZEA 132	5	2	16.5	NA	NA	NA	NA	NA	4	7.2	NA	NA	NA	1.8
5/28/2018	29	ZEA 399	1	2	14.9	NA	NA	NA	NA	NA	4	7.2	NA	NA	NA	1.8
5/28/2018	29	ZEA 399	2	2	16.2	NA	NA	NA	NA	NA	4	6.2	NA	NA	NA	1.55
5/28/2018	29	ZEA 399	3	2	11.5	NA	NA	NA	NA	NA	4	7.2	NA	NA	NA	1.8
5/28/2018	29	ZEA 399	4	2	14.2	NA	NA	NA	NA	NA	4	6.5	NA	NA	NA	1.625
5/28/2018	29	ZEA 399	5	2	17.1	NA	NA	NA	NA	NA	4	6.2	NA	NA	NA	1.55
5/28/2018	19	W117	1	2	21.9	NA	NA	NA	NA	NA	4	7.2	NA	NA	NA	1.8
5/28/2018	19	W117	2	2	20.5	NA	NA	NA	NA	NA	5	7.2	NA	NA	NA	1.44
5/28/2018	19	W117	3	2	19	NA	NA	NA	NA	NA	5	7.5	NA	NA	NA	1.5
5/28/2018	19	W117	4	2	22.5	NA	NA	NA	NA	NA	5	8.2	NA	NA	NA	1.64
5/28/2018	19	W117	5	2	20.7	NA	NA	NA	NA	NA	5	7.2	NA	NA	NA	1.44
5/28/2018	1	B73	1	2	27	NA	NA	NA	NA	NA	4	7.2	NA	NA	NA	1.8
5/28/2018	1	B73	2	2	26.9	NA	NA	NA	NA	NA	4	7.5	NA	NA	NA	1.875
5/28/2018	1	B73	3	2	26	NA	NA	NA	NA	NA	5	7.5	NA	NA	NA	1.5
5/28/2018	1	B73	4	2	24.2	NA	NA	NA	NA	NA	4	7.2	NA	NA	NA	1.8
5/28/2018	1	B73	5	2	20.2	NA	NA	NA	NA	NA	4	6.2	NA	NA	NA	1.55
5/28/2018	10	EC334	1	2	20.6	NA	NA	NA	NA	NA	5	8.5	NA	NA	NA	1.7
5/28/2018	10	EC334	2	2	24.2	NA	NA	NA	NA	NA	6	8.8	NA	NA	NA	1.466666667
5/28/2018	10	EC334	3	2	19.3	NA	NA	NA	NA	NA	5	8.5	NA	NA	NA	1.7
5/28/2018	10	EC334	4	2	20.7	NA	NA	NA	NA	NA	5	8.2	NA	NA	NA	1.64
5/28/2018	10	EC334	5	2	19.7	NA	NA	NA	NA	NA	5	8.5	NA	NA	NA	1.7
5/28/2018	3	P148	1	2	25.7	NA	NA	NA	NA	NA	5	8.5	NA	NA	NA	1.7
5/28/2018	3	P148	2	2	26.1	NA	NA	NA	NA	NA	5	8.5	NA	NA	NA	1.7
5/28/2018	3	P148	3	2	29.9	NA	NA	NA	NA	NA	5	8.5	NA	NA	NA	1.7
5/28/2018	3	P148	4	2	22	NA	NA	NA	NA	NA	4	7.2	NA	NA	NA	1.8
5/28/2018	3	P148	5	2	23.5	NA	NA	NA	NA	NA	4	6.5	NA	NA	NA	1.625
5/28/2018	8	DKFBHJ	1	2	25.2	NA	NA	NA	NA	NA	5	7.2	NA	NA	NA	1.44
5/28/2018	8	DKFBHJ	2	2	25.1	NA	NA	NA	NA	NA	4	7.2	NA	NA	NA	1.8
5/28/2018	8	DKFBHJ	3	2	22.4	NA	NA	NA	NA	NA	5	6.5	NA	NA	NA	1.3
5/28/2018	8	DKFBHJ	4	2	31	NA	NA	NA	NA	NA	4	6.2	NA	NA	NA	1.55
5/28/2018	8	DKFBHJ	5	2	26.2	NA	NA	NA	NA	NA	4	6.2	NA	NA	NA	1.55
5/28/2018	11	EP2	1	2	31.2	NA	NA	NA	NA	NA	4	6.2	NA	NA	NA	1.55
5/28/2018	11	EP2	2	2	24	NA	NA	NA	NA	NA	4	6.2	NA	NA	NA	1.55
5/28/2018	11	EP2	3	2	25.5	NA	NA	NA	NA	NA	4	6.2	NA	NA	NA	1.55
5/28/2018	11	EP2	4	2	20	NA	NA	NA	NA	NA	4	6.2	NA	NA	NA	1.55
5/28/2018	11	EP2	5	2	26.6	NA	NA	NA	NA	NA	4	6.5	NA	NA	NA	1.625
5/28/2018	24	ZEA 3425	1	1	31.9	NA	NA	NA	NA	NA	5	8.2	NA	NA	NA	1.64
5/28/2018	24	ZEA 3425	2	1	49.2	NA	NA	NA	NA	NA	4	7.2	NA	NA	NA	1.8
5/28/2018	24	ZEA 3425	3	1	35	NA	NA	NA	NA	NA	4	6.2	NA	NA	NA	1.55
5/28/2018	24	ZEA 3425	4	1	32.5	NA	NA	NA	NA	NA	5	7.5	NA	NA	NA	1.5
5/28/2018	24	ZEA 3425	5	1	44.5	NA	NA	NA	NA	NA	4	6.5	NA	NA	NA	1.625
5/28/2018	5	S052	1	1	30.9	NA	NA	NA	NA	NA	6	8.8	NA	NA	NA	1.466666667
5/28/2018	5	S052	2	1	24	NA	NA	NA	NA	NA	6	9.2	NA	NA	NA	1.533333333
5/28/2018	5	S052	3	1	34.2	NA	NA	NA	NA	NA	5	8.5	NA	NA	NA	1.7
5/28/2018	5	S052	4	1	27	NA	NA	NA	NA	NA	5	7.5	NA	NA	NA	1.5
5/28/2018	5	S052	5	1	29.7	NA	NA	NA	NA	NA	6	8.5	NA	NA	NA	1.416666667
5/28/2018	28	ZEA 392	1	1	28.1	NA	NA	NA	NA	NA	4	7.2	NA	NA	NA	1.8
5/28/2018	28	ZEA 392	2	1	32.4	NA	NA	NA	NA	NA	4	8.2	NA	NA	NA	2.05
5/28/2018	28	ZEA 392	3	1	27	NA	NA	NA	NA	NA	4	7.2	NA	NA	NA	1.8
5/28/2018	28	ZEA 392	4	1	26.9	NA	NA	NA	NA	NA	5	8.2	NA	NA	NA	1.64
5/28/2018	28	ZEA 392	5	1	25	NA	NA	NA	NA	NA	4	7.2	NA	NA	NA	1.8
5/28/2018	1	B73	1	1	18	NA	NA	NA	NA	NA	4	6.5	NA	NA	NA	1.625
5/28/2018	1	B73	2	1	19.4	NA	NA	NA	NA	NA	5	6.2	NA	NA	NA	1.24
5/28/2018	1	B73	3	1	20.5	NA	NA	NA	NA	NA	4	7.2	NA	NA	NA	1.8
5/28/2018	1	B73	4	1	18.5	NA	NA	NA	NA	NA	4	6.5	NA	NA	NA	1.625
5/28/2018	1	B73	5	1	18	NA	NA	NA	NA	NA	4	5.5	NA	NA	NA	1.375
5/28/2018	17	PHG50	1	1	20.2	NA	NA	NA	NA	NA	5	7.2	NA	NA	NA	1.44
5/28/2018	17	PHG50	2	1	22	NA	NA	NA	NA	NA	4	7.5	NA	NA	NA	1.875
5/28/2018	17	PHG50	3	1	17.5	NA	NA	NA	NA	NA	4	7.2	NA	NA	NA	1.8
5/28/2018	17	PHG50	4	1	23	NA	NA	NA	NA	NA	5	8.5	NA	NA	NA	1.7
5/28/2018	17	PHG50	5	1	19.5	NA	NA	NA	NA	NA	5	6.8	NA	NA	NA	1.36
5/28/2018	18	PHG84	1	1	16.6	NA	NA	NA	NA	NA	4	6.2	NA	NA	NA	1.55
5/28/2018	18	PHG84	2	1	11	NA	NA	NA	NA	NA	4	5.8	NA	NA	NA	1.45
5/28/2018	18	PHG84	3	1	17	NA	NA	NA	NA	NA	5	6.2	NA	NA	NA	1.24
5/28/2018	18	PHG84	4	1	11.6	NA	NA	NA	NA	NA	4	5.2	NA	NA	NA	1.3
5/28/2018	18	PHG84	5	1	12	NA	NA	NA	NA	NA	4	6.2	NA	NA	NA	1.55
5/28/2018	14	P089	1	1	17	NA	NA	NA	NA	NA	5	8.2	NA	NA	NA	1.64
5/28/2018	14	P089	2	1	18.9	NA	NA	NA	NA	NA	5	7.5	NA	NA	NA	1.5
5/28/2018	14	P089	3	1	22.5	NA	NA	NA	NA	NA	5	7.2	NA	NA	NA	1.44
5/28/2018	14	P089	4	1	17.5	NA	NA	NA	NA	NA	5	7.5	NA	NA	NA	1.5
5/28/2018	14	P089	5	1	18.1	NA	NA	NA	NA	NA	4	6.5	NA	NA	NA	1.625
5/28/2018	8	DKFBHJ	1	1	23.5	NA	NA	NA	NA	NA	5	7.2	NA	NA	NA	1.44
5/28/2018	8	DKFBHJ	2	1	23.6	NA	NA	NA	NA	NA	5	7.5	NA	NA	NA	1.5
5/28/2018	8	DKFBHJ	3	1	18	NA	NA	NA	NA	NA	4	6.5	NA	NA	NA	1.625
5/28/2018	8	DKFBHJ	4	1	25.2	NA	NA	NA	NA	NA	4	7.2	NA	NA	NA	1.8
5/28/2018	8	DKFBHJ	5	1	22.9	NA	NA	NA	NA	NA	4	7.2	NA	NA	NA	1.8
5/28/2018	21	ZEA 132	1	1	14	NA	NA	NA	NA	NA	4	7.5	NA	NA	NA	1.875
5/28/2018	21	ZEA 132	2	1	9.5	NA	NA	NA	NA	NA	3	5.2	NA	NA	NA	1.733333333
5/28/2018	21	ZEA 132	3	1	11.2	NA	NA	NA	NA	NA	4	8.5	NA	NA	NA	2.125
5/28/2018	21	ZEA 132	4	1	13	NA	NA	NA	NA	NA	4	8.2	NA	NA	NA	2.05
5/28/2018	21	ZEA 132	5	1	10.1	NA	NA	NA	NA	NA	4	7.2	NA	NA	NA	1.8
5/28/2018	6	B106	1	1	23.4	NA	NA	NA	NA	NA	5	7.2	NA	NA	NA	1.44
5/28/2018	6	B106	2	1	22.4	NA	NA	NA	NA	NA	5	7.5	NA	NA	NA	1.5
5/28/2018	6	B106	3	1	20	NA	NA	NA	NA	NA	5	7.5	NA	NA	NA	1.5
5/28/2018	6	B106	4	1	19.9	NA	NA	NA	NA	NA	4	7.8	NA	NA	NA	1.95
5/28/2018	6	B106	5	1	25	NA	NA	NA	NA	NA	5	7.5	NA	NA	NA	1.5
5/28/2018	4	PHT77	1	2	21.5	NA	NA	NA	NA	NA	4	7.2	NA	NA	NA	1.8
5/28/2018	4	PHT77	2	2	23.5	NA	NA	NA	NA	NA	4	7.2	NA	NA	NA	1.8
5/28/2018	4	PHT77	3	2	22.5	NA	NA	NA	NA	NA	4	8	NA	NA	NA	2
5/28/2018	4	PHT77	4	2	27.5	NA	NA	NA	NA	NA	4	7.5	NA	NA	NA	1.875
5/28/2018	4	PHT77	5	2	23	NA	NA	NA	NA	NA	4	7.8	NA	NA	NA	1.95
5/28/2018	28	ZEA 392	1	2	22	NA	NA	NA	NA	NA	5	8.5	NA	NA	NA	1.7
5/28/2018	28	ZEA 392	2	2	22	NA	NA	NA	NA	NA	5	8.5	NA	NA	NA	1.7
5/28/2018	28	ZEA 392	3	2	19.5	NA	NA	NA	NA	NA	4	8	NA	NA	NA	2
5/28/2018	28	ZEA 392	4	2	21	NA	NA	NA	NA	NA	4	8.2	NA	NA	NA	2.05
5/28/2018	28	ZEA 392	5	2	27	NA	NA	NA	NA	NA	4	8.2	NA	NA	NA	2.05
5/28/2018	6	B106	1	2	29	NA	NA	NA	NA	NA	5	8.5	NA	NA	NA	1.7
5/28/2018	6	B106	2	2	19	NA	NA	NA	NA	NA	5	7.8	NA	NA	NA	1.56
5/28/2018	6	B106	3	2	22	NA	NA	NA	NA	NA	5	8.5	NA	NA	NA	1.7
5/28/2018	6	B106	4	2	22.5	NA	NA	NA	NA	NA	5	8.2	NA	NA	NA	1.64
5/28/2018	6	B106	5	2	24.5	NA	NA	NA	NA	NA	5	7.8	NA	NA	NA	1.56
5/28/2018	24	ZEA 3425	1	2	38.5	NA	NA	NA	NA	NA	4	8.2	NA	NA	NA	2.05
5/28/2018	24	ZEA 3425	2	2	38	NA	NA	NA	NA	NA	4	8.5	NA	NA	NA	2.125
5/28/2018	24	ZEA 3425	3	2	38	NA	NA	NA	NA	NA	4	8	NA	NA	NA	2
5/28/2018	24	ZEA 3425	4	2	37.5	NA	NA	NA	NA	NA	5	9.2	NA	NA	NA	1.84
5/28/2018	24	ZEA 3425	5	2	53	NA	NA	NA	NA	NA	4	8.5	NA	NA	NA	2.125
5/28/2018	2	N22	1	2	18	NA	NA	NA	NA	NA	5	7.5	NA	NA	NA	1.5
5/28/2018	2	N22	2	2	15.5	NA	NA	NA	NA	NA	4	7.5	NA	NA	NA	1.875
5/28/2018	2	N22	3	2	19	NA	NA	NA	NA	NA	4	7.8	NA	NA	NA	1.95
5/28/2018	2	N22	4	2	21	NA	NA	NA	NA	NA	4	7.2	NA	NA	NA	1.8
5/28/2018	2	N22	5	2	21	NA	NA	NA	NA	NA	5	7.5	NA	NA	NA	1.5
5/28/2018	27	ZEA 391	1	2	14	NA	NA	NA	NA	NA	5	8.5	NA	NA	NA	1.7
5/28/2018	27	ZEA 391	2	2	16	NA	NA	NA	NA	NA	5	8.5	NA	NA	NA	1.7
5/28/2018	27	ZEA 391	3	2	13	NA	NA	NA	NA	NA	5	8.2	NA	NA	NA	1.64
5/28/2018	27	ZEA 391	4	2	17	NA	NA	NA	NA	NA	4	7.5	NA	NA	NA	1.875
5/28/2018	27	ZEA 391	5	2	19	NA	NA	NA	NA	NA	4	8.5	NA	NA	NA	2.125
5/28/2018	7	DK4676A	1	2	28.6	NA	NA	NA	NA	NA	5	7.2	NA	NA	NA	1.44
5/28/2018	7	DK4676A	2	2	29.5	NA	NA	NA	NA	NA	5	7.5	NA	NA	NA	1.5
5/28/2018	7	DK4676A	3	2	25	NA	NA	NA	NA	NA	4	7.2	NA	NA	NA	1.8
5/28/2018	7	DK4676A	4	2	32.8	NA	NA	NA	NA	NA	5	7.5	NA	NA	NA	1.5
5/28/2018	7	DK4676A	5	2	22.5	NA	NA	NA	NA	NA	4	6.8	NA	NA	NA	1.7
5/28/2018	25	ZEA 3660	1	2	26	NA	NA	NA	NA	NA	4	6.5	NA	NA	NA	1.625
5/28/2018	25	ZEA 3660	2	2	26.6	NA	NA	NA	NA	NA	4	6.2	NA	NA	NA	1.55
5/28/2018	25	ZEA 3660	3	2	24.3	NA	NA	NA	NA	NA	4	6.2	NA	NA	NA	1.55
5/28/2018	25	ZEA 3660	4	2	27.9	NA	NA	NA	NA	NA	4	6.5	NA	NA	NA	1.625
5/28/2018	25	ZEA 3660	5	2	34.8	NA	NA	NA	NA	NA	4	6.2	NA	NA	NA	1.55
5/28/2018	22	ZEA 324	1	2	12	NA	NA	NA	NA	NA	4	6.2	NA	NA	NA	1.55
5/28/2018	22	ZEA 324	2	2	9	NA	NA	NA	NA	NA	4	6.2	NA	NA	NA	1.55
5/28/2018	22	ZEA 324	3	2	14.5	NA	NA	NA	NA	NA	5	7.2	NA	NA	NA	1.44
5/28/2018	22	ZEA 324	4	2	14.3	NA	NA	NA	NA	NA	4	6.5	NA	NA	NA	1.625
5/28/2018	22	ZEA 324	5	2	12.8	NA	NA	NA	NA	NA	5	7.5	NA	NA	NA	1.5
5/28/2018	26	ZEA 3682	1	2	29.2	NA	NA	NA	NA	NA	4	9.2	NA	NA	NA	2.3
5/28/2018	26	ZEA 3682	2	2	30	NA	NA	NA	NA	NA	5	9.5	NA	NA	NA	1.9
5/28/2018	26	ZEA 3682	3	2	31	NA	NA	NA	NA	NA	5	8.5	NA	NA	NA	1.7
5/28/2018	26	ZEA 3682	4	2	35.5	NA	NA	NA	NA	NA	5	9.2	NA	NA	NA	1.84
5/28/2018	26	ZEA 3682	5	2	31	NA	NA	NA	NA	NA	5	9.8	NA	NA	NA	1.96
5/28/2018	19	W117	1	1	23	NA	NA	NA	NA	NA	5	7.5	NA	NA	NA	1.5
5/28/2018	19	W117	2	1	27.5	NA	NA	NA	NA	NA	5	7.2	NA	NA	NA	1.44
5/28/2018	19	W117	3	1	22.8	NA	NA	NA	NA	NA	5	7.2	NA	NA	NA	1.44
5/28/2018	19	W117	4	1	26	NA	NA	NA	NA	NA	5	7.5	NA	NA	NA	1.5
5/28/2018	19	W117	5	1	22.2	NA	NA	NA	NA	NA	5	7.2	NA	NA	NA	1.44
5/28/2018	3	P148	1	1	26.2	NA	NA	NA	NA	NA	5	7.5	NA	NA	NA	1.5
5/28/2018	3	P148	2	1	23	NA	NA	NA	NA	NA	5	8.5	NA	NA	NA	1.7
5/28/2018	3	P148	3	1	27	NA	NA	NA	NA	NA	5	8.2	NA	NA	NA	1.64
5/28/2018	3	P148	4	1	29.8	NA	NA	NA	NA	NA	5	8.5	NA	NA	NA	1.7
5/28/2018	3	P148	5	1	28	NA	NA	NA	NA	NA	4	6.5	NA	NA	NA	1.625
5/28/2018	9	EC136	1	1	24	NA	NA	NA	NA	NA	5	7.5	NA	NA	NA	1.5
5/28/2018	9	EC136	2	1	25.2	NA	NA	NA	NA	NA	4	6.2	NA	NA	NA	1.55
5/28/2018	9	EC136	3	1	33	NA	NA	NA	NA	NA	5	7.2	NA	NA	NA	1.44
5/28/2018	9	EC136	4	1	28.4	NA	NA	NA	NA	NA	5	7.2	NA	NA	NA	1.44
5/28/2018	9	EC136	5	1	32.8	NA	NA	NA	NA	NA	4	6.5	NA	NA	NA	1.625
5/28/2018	20	W33	1	1	20	NA	NA	NA	NA	NA	5	7.5	NA	NA	NA	1.5
5/28/2018	20	W33	2	1	21.5	NA	NA	NA	NA	NA	5	7.5	NA	NA	NA	1.5
5/28/2018	20	W33	3	1	19.4	NA	NA	NA	NA	NA	5	7.8	NA	NA	NA	1.56
5/28/2018	20	W33	4	1	23.6	NA	NA	NA	NA	NA	5	7.5	NA	NA	NA	1.5
5/28/2018	20	W33	5	1	25.7	NA	NA	NA	NA	NA	5	8.2	NA	NA	NA	1.64
5/28/2018	22	ZEA 324	1	1	16.8	NA	NA	NA	NA	NA	5	7.5	NA	NA	NA	1.5
5/28/2018	22	ZEA 324	2	1	15.4	NA	NA	NA	NA	NA	5	7.5	NA	NA	NA	1.5
5/28/2018	22	ZEA 324	3	1	14.4	NA	NA	NA	NA	NA	5	7.5	NA	NA	NA	1.5
5/28/2018	22	ZEA 324	4	1	15.4	NA	NA	NA	NA	NA	5	7.5	NA	NA	NA	1.5
5/28/2018	22	ZEA 324	5	1	15.1	NA	NA	NA	NA	NA	5	7.5	NA	NA	NA	1.5
5/28/2018	13	P074	1	1	31	NA	NA	NA	NA	NA	4	7.5	NA	NA	NA	1.875
5/28/2018	13	P074	2	1	25	NA	NA	NA	NA	NA	4	7.2	NA	NA	NA	1.8
5/28/2018	13	P074	3	1	26.1	NA	NA	NA	NA	NA	4	7.5	NA	NA	NA	1.875
5/28/2018	13	P074	4	1	35.6	NA	NA	NA	NA	NA	5	8.5	NA	NA	NA	1.7
5/28/2018	13	P074	5	1	28.9	NA	NA	NA	NA	NA	5	8.5	NA	NA	NA	1.7
5/28/2018	11	EP2	1	1	25.6	NA	NA	NA	NA	NA	4	6.2	NA	NA	NA	1.55
5/28/2018	11	EP2	2	1	26	NA	NA	NA	NA	NA	4	6.5	NA	NA	NA	1.625
5/28/2018	11	EP2	3	1	27.6	NA	NA	NA	NA	NA	4	6.5	NA	NA	NA	1.625
5/28/2018	11	EP2	4	1	33.6	NA	NA	NA	NA	NA	4	7.2	NA	NA	NA	1.8
5/28/2018	11	EP2	5	1	30	NA	NA	NA	NA	NA	4	6.2	NA	NA	NA	1.55
5/28/2018	10	EC334	1	1	15	NA	NA	NA	NA	NA	5	8.2	NA	NA	NA	1.64
5/28/2018	10	EC334	2	1	16.1	NA	NA	NA	NA	NA	5	8.5	NA	NA	NA	1.7
5/28/2018	10	EC334	3	1	17	NA	NA	NA	NA	NA	5	8.5	NA	NA	NA	1.7
5/28/2018	10	EC334	4	1	17.5	NA	NA	NA	NA	NA	4	7.5	NA	NA	NA	1.875
5/28/2018	10	EC334	5	1	22.4	NA	NA	NA	NA	NA	5	8.5	NA	NA	NA	1.7
5/28/2018	2	N22	1	1	15.9	NA	NA	NA	NA	NA	5	7.2	NA	NA	NA	1.44
5/28/2018	2	N22	2	1	17.5	NA	NA	NA	NA	NA	4	7.8	NA	NA	NA	1.95
5/28/2018	2	N22	3	1	18.4	NA	NA	NA	NA	NA	5	7.8	NA	NA	NA	1.56
5/28/2018	2	N22	4	1	22	NA	NA	NA	NA	NA	5	7.2	NA	NA	NA	1.44
5/28/2018	2	N22	5	1	19	NA	NA	NA	NA	NA	5	6.5	NA	NA	NA	1.3
5/28/2018	26	ZEA 3682	1	1	39.2	NA	NA	NA	NA	NA	4	9.5	NA	NA	NA	2.375
5/28/2018	26	ZEA 3682	2	1	33	NA	NA	NA	NA	NA	4	8.5	NA	NA	NA	2.125
5/28/2018	26	ZEA 3682	3	1	37.2	NA	NA	NA	NA	NA	4	9.5	NA	NA	NA	2.375
5/28/2018	26	ZEA 3682	4	1	39	NA	NA	NA	NA	NA	4	9.2	NA	NA	NA	2.3
5/28/2018	26	ZEA 3682	5	1	37.5	NA	NA	NA	NA	NA	5	10.8	NA	NA	NA	2.16
5/28/2018	12	F922	1	2	24	NA	NA	NA	NA	NA	5	8.2	NA	NA	NA	1.64
5/28/2018	12	F922	2	2	22	NA	NA	NA	NA	NA	5	8.2	NA	NA	NA	1.64
5/28/2018	12	F922	3	2	28	NA	NA	NA	NA	NA	5	8.5	NA	NA	NA	1.7
5/28/2018	12	F922	4	2	24	NA	NA	NA	NA	NA	4	7.8	NA	NA	NA	1.95
5/28/2018	12	F922	5	2	19	NA	NA	NA	NA	NA	4	7.8	NA	NA	NA	1.95
5/28/2018	18	PHG84	1	2	15.5	NA	NA	NA	NA	NA	4	6.8	NA	NA	NA	1.7
5/28/2018	18	PHG84	2	2	15.5	NA	NA	NA	NA	NA	5	7.2	NA	NA	NA	1.44
5/28/2018	18	PHG84	3	2	15.5	NA	NA	NA	NA	NA	5	7.2	NA	NA	NA	1.44
5/28/2018	18	PHG84	4	2	13	NA	NA	NA	NA	NA	5	7.2	NA	NA	NA	1.44
5/28/2018	18	PHG84	5	2	18	NA	NA	NA	NA	NA	5	7.5	NA	NA	NA	1.5
5/28/2018	13	P074	1	2	28.5	NA	NA	NA	NA	NA	5	9.2	NA	NA	NA	1.84
5/28/2018	13	P074	2	2	31	NA	NA	NA	NA	NA	5	8.5	NA	NA	NA	1.7
5/28/2018	13	P074	3	2	24	NA	NA	NA	NA	NA	5	8.5	NA	NA	NA	1.7
5/28/2018	13	P074	4	2	26	NA	NA	NA	NA	NA	5	8.5	NA	NA	NA	1.7
5/28/2018	13	P074	5	2	27.5	NA	NA	NA	NA	NA	5	9.2	NA	NA	NA	1.84
5/28/2018	14	P089	1	2	18	NA	NA	NA	NA	NA	5	8.5	NA	NA	NA	1.7
5/28/2018	14	P089	2	2	18.5	NA	NA	NA	NA	NA	5	8.5	NA	NA	NA	1.7
5/28/2018	14	P089	3	2	20	NA	NA	NA	NA	NA	5	8.5	NA	NA	NA	1.7
5/28/2018	14	P089	4	2	21	NA	NA	NA	NA	NA	5	8.8	NA	NA	NA	1.76
5/28/2018	14	P089	5	2	21.5	NA	NA	NA	NA	NA	5	8.2	NA	NA	NA	1.64
5/28/2018	15	P135	1	2	30.5	NA	NA	NA	NA	NA	4	8.2	NA	NA	NA	2.05
5/28/2018	15	P135	2	2	30	NA	NA	NA	NA	NA	4	8.2	NA	NA	NA	2.05
5/28/2018	15	P135	3	2	32	NA	NA	NA	NA	NA	4	8.2	NA	NA	NA	2.05
5/28/2018	15	P135	4	2	31	NA	NA	NA	NA	NA	4	8.2	NA	NA	NA	2.05
5/28/2018	15	P135	5	2	31.5	NA	NA	NA	NA	NA	5	8.5	NA	NA	NA	1.7
5/28/2018	23	ZEA 332	1	2	34	NA	NA	NA	NA	NA	4	8.2	NA	NA	NA	2.05
5/28/2018	23	ZEA 332	2	2	38.5	NA	NA	NA	NA	NA	5	9.5	NA	NA	NA	1.9
5/28/2018	23	ZEA 332	3	2	31.5	NA	NA	NA	NA	NA	4	9.8	NA	NA	NA	2.45
5/28/2018	23	ZEA 332	4	2	33	NA	NA	NA	NA	NA	4	9.2	NA	NA	NA	2.3
5/28/2018	23	ZEA 332	5	2	37	NA	NA	NA	NA	NA	4	7.8	NA	NA	NA	1.95
5/28/2018	5	S052	1	2	25	NA	NA	NA	NA	NA	5	9.2	NA	NA	NA	1.84
5/28/2018	5	S052	2	2	24	NA	NA	NA	NA	NA	5	9.5	NA	NA	NA	1.9
5/28/2018	5	S052	3	2	23.5	NA	NA	NA	NA	NA	5	9.2	NA	NA	NA	1.84
5/28/2018	5	S052	4	2	30	NA	NA	NA	NA	NA	6	10.2	NA	NA	NA	1.7
5/28/2018	5	S052	5	2	28	NA	NA	NA	NA	NA	6	10	NA	NA	NA	1.666666667
5/28/2018	20	W33	1	2	23.5	NA	NA	NA	NA	NA	5	8.2	NA	NA	NA	1.64
5/28/2018	20	W33	2	2	21	NA	NA	NA	NA	NA	5	8.5	NA	NA	NA	1.7
5/28/2018	20	W33	3	2	23.5	NA	NA	NA	NA	NA	4	8.2	NA	NA	NA	2.05
5/28/2018	20	W33	4	2	26	NA	NA	NA	NA	NA	5	8.5	NA	NA	NA	1.7
5/28/2018	20	W33	5	2	22.5	NA	NA	NA	NA	NA	5	8.8	NA	NA	NA	1.76
5/28/2018	17	PHG50	1	2	22	NA	NA	NA	NA	NA	4	7.5	NA	NA	NA	1.875
5/28/2018	17	PHG50	2	2	21.5	NA	NA	NA	NA	NA	4	7	NA	NA	NA	1.75
5/28/2018	17	PHG50	3	2	23	NA	NA	NA	NA	NA	4	7.5	NA	NA	NA	1.875
5/28/2018	17	PHG50	4	2	20	NA	NA	NA	NA	NA	4	8	NA	NA	NA	2
5/28/2018	17	PHG50	5	2	24	NA	NA	NA	NA	NA	4	8.2	NA	NA	NA	2.05
5/28/2018	9	EC136	1	2	26.5	NA	NA	NA	NA	NA	4	7.5	NA	NA	NA	1.875
5/28/2018	9	EC136	2	2	28.5	NA	NA	NA	NA	NA	4	7.5	NA	NA	NA	1.875
5/28/2018	9	EC136	3	2	30	NA	NA	NA	NA	NA	5	8.2	NA	NA	NA	1.64
5/28/2018	9	EC136	4	2	31.5	NA	NA	NA	NA	NA	5	8.2	NA	NA	NA	1.64
5/28/2018	9	EC136	5	2	29.5	NA	NA	NA	NA	NA	5	8.5	NA	NA	NA	1.7
5/28/2018	4	PHT77	1	1	20	NA	NA	NA	NA	NA	4	7.2	NA	NA	NA	1.8
5/28/2018	4	PHT77	2	1	23	NA	NA	NA	NA	NA	4	7.5	NA	NA	NA	1.875
5/28/2018	4	PHT77	3	1	22.5	NA	NA	NA	NA	NA	4	8.2	NA	NA	NA	2.05
5/28/2018	4	PHT77	4	1	24	NA	NA	NA	NA	NA	4	7.5	NA	NA	NA	1.875
5/28/2018	4	PHT77	5	1	21.5	NA	NA	NA	NA	NA	4	7.2	NA	NA	NA	1.8
5/28/2018	30	ZEA 851	1	1	28.5	NA	NA	NA	NA	NA	4	8.2	NA	NA	NA	2.05
5/28/2018	30	ZEA 851	2	1	21	NA	NA	NA	NA	NA	4	8.2	NA	NA	NA	2.05
5/28/2018	30	ZEA 851	3	1	23.5	NA	NA	NA	NA	NA	4	8.2	NA	NA	NA	2.05
5/28/2018	30	ZEA 851	4	1	30	NA	NA	NA	NA	NA	4	8.5	NA	NA	NA	2.125
5/28/2018	30	ZEA 851	5	1	23	NA	NA	NA	NA	NA	4	7.5	NA	NA	NA	1.875
5/28/2018	16	PB116	1	1	30	NA	NA	NA	NA	NA	4	7.2	NA	NA	NA	1.8
5/28/2018	16	PB116	2	1	28	NA	NA	NA	NA	NA	4	7.2	NA	NA	NA	1.8
5/28/2018	16	PB116	3	1	26	NA	NA	NA	NA	NA	4	7.5	NA	NA	NA	1.875
5/28/2018	16	PB116	4	1	30	NA	NA	NA	NA	NA	4	7.5	NA	NA	NA	1.875
5/28/2018	16	PB116	5	1	30	NA	NA	NA	NA	NA	4	7.5	NA	NA	NA	1.875
5/28/2018	7	DK4676A	1	1	26.5	NA	NA	NA	NA	NA	5	8.5	NA	NA	NA	1.7
5/28/2018	7	DK4676A	2	1	32	NA	NA	NA	NA	NA	5	8.5	NA	NA	NA	1.7
5/28/2018	7	DK4676A	3	1	27.5	NA	NA	NA	NA	NA	4	8.2	NA	NA	NA	2.05
5/28/2018	7	DK4676A	4	1	25.5	NA	NA	NA	NA	NA	5	8.2	NA	NA	NA	1.64
5/28/2018	7	DK4676A	5	1	26.5	NA	NA	NA	NA	NA	5	8.2	NA	NA	NA	1.64
5/28/2018	23	ZEA 332	1	1	32	NA	NA	NA	NA	NA	4	8.2	NA	NA	NA	2.05
5/28/2018	23	ZEA 332	2	1	37.5	NA	NA	NA	NA	NA	4	9.5	NA	NA	NA	2.375
5/28/2018	23	ZEA 332	3	1	39	NA	NA	NA	NA	NA	4	8.5	NA	NA	NA	2.125
5/28/2018	23	ZEA 332	4	1	38	NA	NA	NA	NA	NA	4	8.2	NA	NA	NA	2.05
5/28/2018	23	ZEA 332	5	1	31.5	NA	NA	NA	NA	NA	4	9.2	NA	NA	NA	2.3
5/28/2018	12	F922	1	1	18.5	NA	NA	NA	NA	NA	4	7.5	NA	NA	NA	1.875
5/28/2018	12	F922	2	1	23	NA	NA	NA	NA	NA	4	7.2	NA	NA	NA	1.8
5/28/2018	12	F922	3	1	24	NA	NA	NA	NA	NA	5	8.2	NA	NA	NA	1.64
5/28/2018	12	F922	4	1	25	NA	NA	NA	NA	NA	5	8.2	NA	NA	NA	1.64
5/28/2018	12	F922	5	1	25	NA	NA	NA	NA	NA	4	8	NA	NA	NA	2
5/28/2018	29	ZEA 399	1	1	21	NA	NA	NA	NA	NA	5	9	NA	NA	NA	1.8
5/28/2018	29	ZEA 399	2	1	18	NA	NA	NA	NA	NA	4	7	NA	NA	NA	1.75
5/28/2018	29	ZEA 399	3	1	18	NA	NA	NA	NA	NA	5	8	NA	NA	NA	1.6
5/28/2018	29	ZEA 399	4	1	18.5	NA	NA	NA	NA	NA	4	8.2	NA	NA	NA	2.05
5/28/2018	29	ZEA 399	5	1	21	NA	NA	NA	NA	NA	5	9.2	NA	NA	NA	1.84
5/28/2018	15	P135	1	1	33	NA	NA	NA	NA	NA	4	7.2	NA	NA	NA	1.8
5/28/2018	15	P135	2	1	36	NA	NA	NA	NA	NA	4	7.5	NA	NA	NA	1.875
5/28/2018	15	P135	3	1	33	NA	NA	NA	NA	NA	4	7.8	NA	NA	NA	1.95
5/28/2018	15	P135	4	1	30	NA	NA	NA	NA	NA	4	7.5	NA	NA	NA	1.875
5/28/2018	15	P135	5	1	38	NA	NA	NA	NA	NA	4	7.5	NA	NA	NA	1.875
5/28/2018	25	ZEA 3660	1	1	26.5	NA	NA	NA	NA	NA	4	7	NA	NA	NA	1.75
5/28/2018	25	ZEA 3660	2	1	25	NA	NA	NA	NA	NA	4	7	NA	NA	NA	1.75
5/28/2018	25	ZEA 3660	3	1	31.5	NA	NA	NA	NA	NA	4	7	NA	NA	NA	1.75
5/28/2018	25	ZEA 3660	4	1	25.5	NA	NA	NA	NA	NA	4	7	NA	NA	NA	1.75
5/28/2018	25	ZEA 3660	5	1	29	NA	NA	NA	NA	NA	4	7.2	NA	NA	NA	1.8
5/28/2018	27	ZEA 391	1	1	20	NA	NA	NA	NA	NA	5	8.5	NA	NA	NA	1.7
5/28/2018	27	ZEA 391	2	1	13	NA	NA	NA	NA	NA	5	8.2	NA	NA	NA	1.64
5/28/2018	27	ZEA 391	3	1	18	NA	NA	NA	NA	NA	5	8.2	NA	NA	NA	1.64
5/28/2018	27	ZEA 391	4	1	20	NA	NA	NA	NA	NA	5	8.5	NA	NA	NA	1.7
5/28/2018	27	ZEA 391	5	1	19	NA	NA	NA	NA	NA	5	8.5	NA	NA	NA	1.7
6/4/2018	30	ZEA 851	1	2	34	NA	NA	NA	NA	NA	6	10.2	NA	NA	NA	1.7
6/4/2018	30	ZEA 851	2	2	31.5	NA	NA	NA	NA	NA	5	9	NA	NA	NA	1.8
6/4/2018	30	ZEA 851	3	2	41.5	NA	NA	NA	NA	NA	5	9.5	NA	NA	NA	1.9
6/4/2018	30	ZEA 851	4	2	35	NA	NA	NA	NA	NA	7	10.5	NA	NA	NA	1.5
6/4/2018	30	ZEA 851	5	2	35.5	NA	NA	NA	NA	NA	6	10.5	NA	NA	NA	1.75
6/4/2018	16	PB116	1	2	29	NA	NA	NA	NA	NA	5	9.5	NA	NA	NA	1.9
6/4/2018	16	PB116	2	2	38	NA	NA	NA	NA	NA	5	9.5	NA	NA	NA	1.9
6/4/2018	16	PB116	3	2	26	NA	NA	NA	NA	NA	5	9.5	NA	NA	NA	1.9
6/4/2018	16	PB116	4	2	24	NA	NA	NA	NA	NA	5	9.2	NA	NA	NA	1.84
6/4/2018	16	PB116	5	2	25	NA	NA	NA	NA	NA	5	9.2	NA	NA	NA	1.84
6/4/2018	21	ZEA 132	1	2	19	NA	NA	NA	NA	NA	5	8.5	NA	NA	NA	1.7
6/4/2018	21	ZEA 132	2	2	23	NA	NA	NA	NA	NA	6	10.5	NA	NA	NA	1.75
6/4/2018	21	ZEA 132	3	2	20.5	NA	NA	NA	NA	NA	7	11.2	NA	NA	NA	1.6
6/4/2018	21	ZEA 132	4	2	22.5	NA	NA	NA	NA	NA	7	11.5	NA	NA	NA	1.642857143
6/4/2018	21	ZEA 132	5	2	22	NA	NA	NA	NA	NA	7	11.5	NA	NA	NA	1.642857143
6/4/2018	29	ZEA 399	1	2	26	NA	NA	NA	NA	NA	7	10.2	NA	NA	NA	1.457142857
6/4/2018	29	ZEA 399	2	2	22	NA	NA	NA	NA	NA	8	11.5	NA	NA	NA	1.4375
6/4/2018	29	ZEA 399	3	2	17	NA	NA	NA	NA	NA	6	10	NA	NA	NA	1.666666667
6/4/2018	29	ZEA 399	4	2	16	NA	NA	NA	NA	NA	6	9.8	NA	NA	NA	1.633333333
6/4/2018	29	ZEA 399	5	2	21	NA	NA	NA	NA	NA	7	10.5	NA	NA	NA	1.5
6/4/2018	19	W117	1	2	28	NA	NA	NA	NA	NA	6	10.2	NA	NA	NA	1.7
6/4/2018	19	W117	2	2	23	NA	NA	NA	NA	NA	6	9.8	NA	NA	NA	1.633333333
6/4/2018	19	W117	3	2	25	NA	NA	NA	NA	NA	6	10.2	NA	NA	NA	1.7
6/4/2018	19	W117	4	2	26.5	NA	NA	NA	NA	NA	6	11	NA	NA	NA	1.833333333
6/4/2018	19	W117	5	2	27	NA	NA	NA	NA	NA	6	9.8	NA	NA	NA	1.633333333
6/4/2018	1	B73	1	2	28	NA	NA	NA	NA	NA	6	9.5	NA	NA	NA	1.583333333
6/4/2018	1	B73	2	2	30	NA	NA	NA	NA	NA	6	10.2	NA	NA	NA	1.7
6/4/2018	1	B73	3	2	35	NA	NA	NA	NA	NA	6	10.2	NA	NA	NA	1.7
6/4/2018	1	B73	4	2	29.5	NA	NA	NA	NA	NA	5	8.8	NA	NA	NA	1.76
6/4/2018	1	B73	5	2	27.5	NA	NA	NA	NA	NA	6	9.5	NA	NA	NA	1.583333333
6/4/2018	10	EC334	1	2	30	NA	NA	NA	NA	NA	7	11.5	NA	NA	NA	1.642857143
6/4/2018	10	EC334	2	2	28	NA	NA	NA	NA	NA	7	11.5	NA	NA	NA	1.642857143
6/4/2018	10	EC334	3	2	27	NA	NA	NA	NA	NA	7	11.5	NA	NA	NA	1.642857143
6/4/2018	10	EC334	4	2	25	NA	NA	NA	NA	NA	7	11.2	NA	NA	NA	1.6
6/4/2018	10	EC334	5	2	23	NA	NA	NA	NA	NA	7	11.2	NA	NA	NA	1.6
6/4/2018	3	P148	1	2	28	NA	NA	NA	NA	NA	7	11.5	NA	NA	NA	1.642857143
6/4/2018	3	P148	2	2	25	NA	NA	NA	NA	NA	7	11.5	NA	NA	NA	1.642857143
6/4/2018	3	P148	3	2	30.5	NA	NA	NA	NA	NA	7	11.2	NA	NA	NA	1.6
6/4/2018	3	P148	4	2	22	NA	NA	NA	NA	NA	5	8.2	NA	NA	NA	1.64
6/4/2018	3	P148	5	2	22	NA	NA	NA	NA	NA	6	9.2	NA	NA	NA	1.533333333
6/4/2018	8	DKFBHJ	1	2	27	NA	NA	NA	NA	NA	6	9.5	NA	NA	NA	1.583333333
6/4/2018	8	DKFBHJ	2	2	32	NA	NA	NA	NA	NA	6	9.5	NA	NA	NA	1.583333333
6/4/2018	8	DKFBHJ	3	2	32.5	NA	NA	NA	NA	NA	6	9.2	NA	NA	NA	1.533333333
6/4/2018	8	DKFBHJ	4	2	31	NA	NA	NA	NA	NA	5	8.5	NA	NA	NA	1.7
6/4/2018	8	DKFBHJ	5	2	29.5	NA	NA	NA	NA	NA	6	10.2	NA	NA	NA	1.7
6/4/2018	11	EP2	1	2	37	NA	NA	NA	NA	NA	5	9.2	NA	NA	NA	1.84
6/4/2018	11	EP2	2	2	26	NA	NA	NA	NA	NA	5	8.5	NA	NA	NA	1.7
6/4/2018	11	EP2	3	2	22	NA	NA	NA	NA	NA	4	7.2	NA	NA	NA	1.8
6/4/2018	11	EP2	4	2	25	NA	NA	NA	NA	NA	5	9.2	NA	NA	NA	1.84
6/4/2018	11	EP2	5	2	25.5	NA	NA	NA	NA	NA	5	8.5	NA	NA	NA	1.7
6/4/2018	24	ZEA 3425	1	1	45	NA	NA	NA	NA	NA	7	11.5	NA	NA	NA	1.642857143
6/4/2018	24	ZEA 3425	2	1	46	NA	NA	NA	NA	NA	6	11.5	NA	NA	NA	1.916666667
6/4/2018	24	ZEA 3425	3	1	38	NA	NA	NA	NA	NA	6	10.2	NA	NA	NA	1.7
6/4/2018	24	ZEA 3425	4	1	39	NA	NA	NA	NA	NA	7	11.2	NA	NA	NA	1.6
6/4/2018	24	ZEA 3425	5	1	38	NA	NA	NA	NA	NA	6	10.5	NA	NA	NA	1.75
6/4/2018	5	S052	1	1	37	NA	NA	NA	NA	NA	7	12	NA	NA	NA	1.714285714
6/4/2018	5	S052	2	1	35	NA	NA	NA	NA	NA	7	12.2	NA	NA	NA	1.742857143
6/4/2018	5	S052	3	1	37	NA	NA	NA	NA	NA	6	11.5	NA	NA	NA	1.916666667
6/4/2018	5	S052	4	1	39	NA	NA	NA	NA	NA	7	11.5	NA	NA	NA	1.642857143
6/4/2018	5	S052	5	1	37	NA	NA	NA	NA	NA	8	11.8	NA	NA	NA	1.475
6/4/2018	28	ZEA 392	1	1	39.5	NA	NA	NA	NA	NA	6	9.8	NA	NA	NA	1.633333333
6/4/2018	28	ZEA 392	2	1	38	NA	NA	NA	NA	NA	6	10.5	NA	NA	NA	1.75
6/4/2018	28	ZEA 392	3	1	38.5	NA	NA	NA	NA	NA	6	10.2	NA	NA	NA	1.7
6/4/2018	28	ZEA 392	4	1	39	NA	NA	NA	NA	NA	7	11.2	NA	NA	NA	1.6
6/4/2018	28	ZEA 392	5	1	36	NA	NA	NA	NA	NA	6	9.5	NA	NA	NA	1.583333333
6/4/2018	1	B73	1	1	23	NA	NA	NA	NA	NA	6	9.2	NA	NA	NA	1.533333333
6/4/2018	1	B73	2	1	24	NA	NA	NA	NA	NA	5	8.2	NA	NA	NA	1.64
6/4/2018	1	B73	3	1	24	NA	NA	NA	NA	NA	6	9.5	NA	NA	NA	1.583333333
6/4/2018	1	B73	4	1	24.5	NA	NA	NA	NA	NA	6	9	NA	NA	NA	1.5
6/4/2018	1	B73	5	1	24	NA	NA	NA	NA	NA	6	9.5	NA	NA	NA	1.583333333
6/4/2018	17	PHG50	1	1	33	NA	NA	NA	NA	NA	6	10	NA	NA	NA	1.666666667
6/4/2018	17	PHG50	2	1	37	NA	NA	NA	NA	NA	6	10.2	NA	NA	NA	1.7
6/4/2018	17	PHG50	3	1	35.5	NA	NA	NA	NA	NA	6	10	NA	NA	NA	1.666666667
6/4/2018	17	PHG50	4	1	31	NA	NA	NA	NA	NA	6	10.2	NA	NA	NA	1.7
6/4/2018	17	PHG50	5	1	31	NA	NA	NA	NA	NA	6	9.5	NA	NA	NA	1.583333333
6/4/2018	18	PHG84	1	1	23	NA	NA	NA	NA	NA	6	9.2	NA	NA	NA	1.533333333
6/4/2018	18	PHG84	2	1	20.5	NA	NA	NA	NA	NA	5	8.2	NA	NA	NA	1.64
6/4/2018	18	PHG84	3	1	19.5	NA	NA	NA	NA	NA	6	8.5	NA	NA	NA	1.416666667
6/4/2018	18	PHG84	4	1	26	NA	NA	NA	NA	NA	5	8.5	NA	NA	NA	1.7
6/4/2018	18	PHG84	5	1	16	NA	NA	NA	NA	NA	7	9.8	NA	NA	NA	1.4
6/4/2018	14	P089	1	1	28.5	NA	NA	NA	NA	NA	6	9.5	NA	NA	NA	1.583333333
6/4/2018	14	P089	2	1	31	NA	NA	NA	NA	NA	7	10.2	NA	NA	NA	1.457142857
6/4/2018	14	P089	3	1	35.5	NA	NA	NA	NA	NA	7	10.5	NA	NA	NA	1.5
6/4/2018	14	P089	4	1	29	NA	NA	NA	NA	NA	6	9.5	NA	NA	NA	1.583333333
6/4/2018	14	P089	5	1	27.5	NA	NA	NA	NA	NA	7	10.2	NA	NA	NA	1.457142857
6/4/2018	8	DKFBHJ	1	1	27.5	NA	NA	NA	NA	NA	6	9.5	NA	NA	NA	1.583333333
6/4/2018	8	DKFBHJ	2	1	33.5	NA	NA	NA	NA	NA	6	10.2	NA	NA	NA	1.7
6/4/2018	8	DKFBHJ	3	1	27	NA	NA	NA	NA	NA	6	9.2	NA	NA	NA	1.533333333
6/4/2018	8	DKFBHJ	4	1	27	NA	NA	NA	NA	NA	6	9.5	NA	NA	NA	1.583333333
6/4/2018	8	DKFBHJ	5	1	26	NA	NA	NA	NA	NA	6	9.5	NA	NA	NA	1.583333333
6/4/2018	21	ZEA 132	1	1	22	NA	NA	NA	NA	NA	6	10.5	NA	NA	NA	1.75
6/4/2018	21	ZEA 132	2	1	19.5	NA	NA	NA	NA	NA	6	10.2	NA	NA	NA	1.7
6/4/2018	21	ZEA 132	3	1	18.5	NA	NA	NA	NA	NA	7	11.2	NA	NA	NA	1.6
6/4/2018	21	ZEA 132	4	1	16	NA	NA	NA	NA	NA	7	11.2	NA	NA	NA	1.6
6/4/2018	21	ZEA 132	5	1	13.5	NA	NA	NA	NA	NA	6	10.2	NA	NA	NA	1.7
6/4/2018	6	B106	1	1	26	NA	NA	NA	NA	NA	6	9.8	NA	NA	NA	1.633333333
6/4/2018	6	B106	2	1	31	NA	NA	NA	NA	NA	7	10.5	NA	NA	NA	1.5
6/4/2018	6	B106	3	1	26	NA	NA	NA	NA	NA	7	10.5	NA	NA	NA	1.5
6/4/2018	6	B106	4	1	31	NA	NA	NA	NA	NA	6	10.5	NA	NA	NA	1.75
6/4/2018	6	B106	5	1	31	NA	NA	NA	NA	NA	7	10.5	NA	NA	NA	1.5
6/4/2018	4	PHT77	1	2	34	NA	NA	NA	NA	NA	5	8.8	NA	NA	NA	1.76
6/4/2018	4	PHT77	2	2	33.5	NA	NA	NA	NA	NA	5	8.8	NA	NA	NA	1.76
6/4/2018	4	PHT77	3	2	32	NA	NA	NA	NA	NA	5	9.2	NA	NA	NA	1.84
6/4/2018	4	PHT77	4	2	32.5	NA	NA	NA	NA	NA	5	8.8	NA	NA	NA	1.76
6/4/2018	4	PHT77	5	2	31.5	NA	NA	NA	NA	NA	5	8.8	NA	NA	NA	1.76
6/4/2018	28	ZEA 392	1	2	36.5	NA	NA	NA	NA	NA	6	10.2	NA	NA	NA	1.7
6/4/2018	28	ZEA 392	2	2	39	NA	NA	NA	NA	NA	6	9.2	NA	NA	NA	1.533333333
6/4/2018	28	ZEA 392	3	2	31	NA	NA	NA	NA	NA	5	9.5	NA	NA	NA	1.9
6/4/2018	28	ZEA 392	4	2	44	NA	NA	NA	NA	NA	6	9.8	NA	NA	NA	1.633333333
6/4/2018	28	ZEA 392	5	2	40.5	NA	NA	NA	NA	NA	6	9.8	NA	NA	NA	1.633333333
6/4/2018	6	B106	1	2	30	NA	NA	NA	NA	NA	6	10	NA	NA	NA	1.666666667
6/4/2018	6	B106	2	2	27	NA	NA	NA	NA	NA	6	9.5	NA	NA	NA	1.583333333
6/4/2018	6	B106	3	2	27.5	NA	NA	NA	NA	NA	7	10.8	NA	NA	NA	1.542857143
6/4/2018	6	B106	4	2	28.5	NA	NA	NA	NA	NA	6	10	NA	NA	NA	1.666666667
6/4/2018	6	B106	5	2	33	NA	NA	NA	NA	NA	6	9.8	NA	NA	NA	1.633333333
6/4/2018	24	ZEA 3425	1	2	38.5	NA	NA	NA	NA	NA	5	10.2	NA	NA	NA	2.04
6/4/2018	24	ZEA 3425	2	2	38	NA	NA	NA	NA	NA	6	10.8	NA	NA	NA	1.8
6/4/2018	24	ZEA 3425	3	2	35	NA	NA	NA	NA	NA	6	10	NA	NA	NA	1.666666667
6/4/2018	24	ZEA 3425	4	2	48	NA	NA	NA	NA	NA	6	11.8	NA	NA	NA	1.966666667
6/4/2018	24	ZEA 3425	5	2	47	NA	NA	NA	NA	NA	6	11	NA	NA	NA	1.833333333
6/4/2018	2	N22	1	2	24.5	NA	NA	NA	NA	NA	6	9	NA	NA	NA	1.5
6/4/2018	2	N22	2	2	23	NA	NA	NA	NA	NA	5	8.8	NA	NA	NA	1.76
6/4/2018	2	N22	3	2	24	NA	NA	NA	NA	NA	6	9.2	NA	NA	NA	1.533333333
6/4/2018	2	N22	4	2	23	NA	NA	NA	NA	NA	5	9	NA	NA	NA	1.8
6/4/2018	2	N22	5	2	28	NA	NA	NA	NA	NA	6	9.8	NA	NA	NA	1.633333333
6/4/2018	27	ZEA 391	1	2	23	NA	NA	NA	NA	NA	7	11.2	NA	NA	NA	1.6
6/4/2018	27	ZEA 391	2	2	22	NA	NA	NA	NA	NA	7	10.5	NA	NA	NA	1.5
6/4/2018	27	ZEA 391	3	2	20	NA	NA	NA	NA	NA	6	10.2	NA	NA	NA	1.7
6/4/2018	27	ZEA 391	4	2	20	NA	NA	NA	NA	NA	6	9.5	NA	NA	NA	1.583333333
6/4/2018	27	ZEA 391	5	2	22	NA	NA	NA	NA	NA	7	10.5	NA	NA	NA	1.5
6/4/2018	7	DK4676A	1	2	39.5	NA	NA	NA	NA	NA	6	9.5	NA	NA	NA	1.583333333
6/4/2018	7	DK4676A	2	2	37.5	NA	NA	NA	NA	NA	7	10.2	NA	NA	NA	1.457142857
6/4/2018	7	DK4676A	3	2	34.5	NA	NA	NA	NA	NA	6	9.5	NA	NA	NA	1.583333333
6/4/2018	7	DK4676A	4	2	44	NA	NA	NA	NA	NA	6	9.5	NA	NA	NA	1.583333333
6/4/2018	7	DK4676A	5	2	31.5	NA	NA	NA	NA	NA	7	10.2	NA	NA	NA	1.457142857
6/4/2018	25	ZEA 3660	1	2	36.5	NA	NA	NA	NA	NA	5	9.2	NA	NA	NA	1.84
6/4/2018	25	ZEA 3660	2	2	40	NA	NA	NA	NA	NA	5	8.8	NA	NA	NA	1.76
6/4/2018	25	ZEA 3660	3	2	33	NA	NA	NA	NA	NA	5	8.5	NA	NA	NA	1.7
6/4/2018	25	ZEA 3660	4	2	33	NA	NA	NA	NA	NA	5	8.5	NA	NA	NA	1.7
6/4/2018	25	ZEA 3660	5	2	33.5	NA	NA	NA	NA	NA	5	8.8	NA	NA	NA	1.76
6/4/2018	22	ZEA 324	1	2	16	NA	NA	NA	NA	NA	6	10.2	NA	NA	NA	1.7
6/4/2018	22	ZEA 324	2	2	14	NA	NA	NA	NA	NA	7	10	NA	NA	NA	1.428571429
6/4/2018	22	ZEA 324	3	2	18	NA	NA	NA	NA	NA	7	10.2	NA	NA	NA	1.457142857
6/4/2018	22	ZEA 324	4	2	17	NA	NA	NA	NA	NA	7	9.8	NA	NA	NA	1.4
6/4/2018	22	ZEA 324	5	2	19.5	NA	NA	NA	NA	NA	7	10.5	NA	NA	NA	1.5
6/4/2018	26	ZEA 3682	1	2	27	NA	NA	NA	NA	NA	6	12.2	NA	NA	NA	2.033333333
6/4/2018	26	ZEA 3682	2	2	34.5	NA	NA	NA	NA	NA	6	12.5	NA	NA	NA	2.083333333
6/4/2018	26	ZEA 3682	3	2	29	NA	NA	NA	NA	NA	5	12.2	NA	NA	NA	2.44
6/4/2018	26	ZEA 3682	4	2	45.5	NA	NA	NA	NA	NA	6	13	NA	NA	NA	2.166666667
6/4/2018	26	ZEA 3682	5	2	39	NA	NA	NA	NA	NA	6	13.2	NA	NA	NA	2.2
6/4/2018	19	W117	1	1	28	NA	NA	NA	NA	NA	6	10.2	NA	NA	NA	1.7
6/4/2018	19	W117	2	1	33	NA	NA	NA	NA	NA	6	10.2	NA	NA	NA	1.7
6/4/2018	19	W117	3	1	28	NA	NA	NA	NA	NA	6	9.8	NA	NA	NA	1.633333333
6/4/2018	19	W117	4	1	34	NA	NA	NA	NA	NA	6	10.5	NA	NA	NA	1.75
6/4/2018	19	W117	5	1	32.5	NA	NA	NA	NA	NA	6	9.5	NA	NA	NA	1.583333333
6/4/2018	3	P148	1	1	35	NA	NA	NA	NA	NA	7	11.5	NA	NA	NA	1.642857143
6/4/2018	3	P148	2	1	29	NA	NA	NA	NA	NA	7	11.2	NA	NA	NA	1.6
6/4/2018	3	P148	3	1	28	NA	NA	NA	NA	NA	7	11.2	NA	NA	NA	1.6
6/4/2018	3	P148	4	1	34	NA	NA	NA	NA	NA	7	11.2	NA	NA	NA	1.6
6/4/2018	3	P148	5	1	28	NA	NA	NA	NA	NA	7	11.2	NA	NA	NA	1.6
6/4/2018	9	EC136	1	1	31	NA	NA	NA	NA	NA	6	9.8	NA	NA	NA	1.633333333
6/4/2018	9	EC136	2	1	34	NA	NA	NA	NA	NA	6	9.8	NA	NA	NA	1.633333333
6/4/2018	9	EC136	3	1	37	NA	NA	NA	NA	NA	6	10	NA	NA	NA	1.666666667
6/4/2018	9	EC136	4	1	36	NA	NA	NA	NA	NA	6	9.8	NA	NA	NA	1.633333333
6/4/2018	9	EC136	5	1	39	NA	NA	NA	NA	NA	6	10	NA	NA	NA	1.666666667
6/4/2018	20	W33	1	1	25	NA	NA	NA	NA	NA	6	10	NA	NA	NA	1.666666667
6/4/2018	20	W33	2	1	24	NA	NA	NA	NA	NA	6	10	NA	NA	NA	1.666666667
6/4/2018	20	W33	3	1	23.5	NA	NA	NA	NA	NA	6	10.2	NA	NA	NA	1.7
6/4/2018	20	W33	4	1	23.5	NA	NA	NA	NA	NA	6	10	NA	NA	NA	1.666666667
6/4/2018	20	W33	5	1	26	NA	NA	NA	NA	NA	7	11	NA	NA	NA	1.571428571
6/4/2018	22	ZEA 324	1	1	14.5	NA	NA	NA	NA	NA	7	10.5	NA	NA	NA	1.5
6/4/2018	22	ZEA 324	2	1	17	NA	NA	NA	NA	NA	7	10.5	NA	NA	NA	1.5
6/4/2018	22	ZEA 324	3	1	20.5	NA	NA	NA	NA	NA	7	10.5	NA	NA	NA	1.5
6/4/2018	22	ZEA 324	4	1	18	NA	NA	NA	NA	NA	7	10.5	NA	NA	NA	1.5
6/4/2018	22	ZEA 324	5	1	19	NA	NA	NA	NA	NA	7	10.5	NA	NA	NA	1.5
6/4/2018	13	P074	1	1	41	NA	NA	NA	NA	NA	6	10	NA	NA	NA	1.666666667
6/4/2018	13	P074	2	1	39	NA	NA	NA	NA	NA	6	10.5	NA	NA	NA	1.75
6/4/2018	13	P074	3	1	34	NA	NA	NA	NA	NA	6	10.2	NA	NA	NA	1.7
6/4/2018	13	P074	4	1	37	NA	NA	NA	NA	NA	6	10.5	NA	NA	NA	1.75
6/4/2018	13	P074	5	1	40	NA	NA	NA	NA	NA	6	10.5	NA	NA	NA	1.75
6/4/2018	11	EP2	1	1	30	NA	NA	NA	NA	NA	5	9	NA	NA	NA	1.8
6/4/2018	11	EP2	2	1	27.5	NA	NA	NA	NA	NA	4	8.8	NA	NA	NA	2.2
6/4/2018	11	EP2	3	1	30	NA	NA	NA	NA	NA	5	9.2	NA	NA	NA	1.84
6/4/2018	11	EP2	4	1	28.5	NA	NA	NA	NA	NA	5	9.5	NA	NA	NA	1.9
6/4/2018	11	EP2	5	1	30	NA	NA	NA	NA	NA	5	8.8	NA	NA	NA	1.76
6/4/2018	10	EC334	1	1	23.5	NA	NA	NA	NA	NA	7	10.8	NA	NA	NA	1.542857143
6/4/2018	10	EC334	2	1	25	NA	NA	NA	NA	NA	7	10.8	NA	NA	NA	1.542857143
6/4/2018	10	EC334	3	1	23	NA	NA	NA	NA	NA	7	10.8	NA	NA	NA	1.542857143
6/4/2018	10	EC334	4	1	27.5	NA	NA	NA	NA	NA	7	11.2	NA	NA	NA	1.6
6/4/2018	10	EC334	5	1	27	NA	NA	NA	NA	NA	7	11	NA	NA	NA	1.571428571
6/4/2018	2	N22	1	1	26	NA	NA	NA	NA	NA	6	9.8	NA	NA	NA	1.633333333
6/4/2018	2	N22	2	1	21.5	NA	NA	NA	NA	NA	7	10.5	NA	NA	NA	1.5
6/4/2018	2	N22	3	1	23.5	NA	NA	NA	NA	NA	5	8.8	NA	NA	NA	1.76
6/4/2018	2	N22	4	1	22	NA	NA	NA	NA	NA	5	9.5	NA	NA	NA	1.9
6/4/2018	2	N22	5	1	23.5	NA	NA	NA	NA	NA	6	9.2	NA	NA	NA	1.533333333
6/4/2018	26	ZEA 3682	1	1	42	NA	NA	NA	NA	NA	7	13.2	NA	NA	NA	1.885714286
6/4/2018	26	ZEA 3682	2	1	34.5	NA	NA	NA	NA	NA	6	13	NA	NA	NA	2.166666667
6/4/2018	26	ZEA 3682	3	1	33.5	NA	NA	NA	NA	NA	6	12.2	NA	NA	NA	2.033333333
6/4/2018	26	ZEA 3682	4	1	38.5	NA	NA	NA	NA	NA	6	12.2	NA	NA	NA	2.033333333
6/4/2018	26	ZEA 3682	5	1	41	NA	NA	NA	NA	NA	5	11	NA	NA	NA	2.2
6/4/2018	12	F922	1	2	32	NA	NA	NA	NA	NA	6	10	NA	NA	NA	1.666666667
6/4/2018	12	F922	2	2	32.5	NA	NA	NA	NA	NA	6	10.2	NA	NA	NA	1.7
6/4/2018	12	F922	3	2	30	NA	NA	NA	NA	NA	6	10.2	NA	NA	NA	1.7
6/4/2018	12	F922	4	2	26.5	NA	NA	NA	NA	NA	6	9.8	NA	NA	NA	1.633333333
6/4/2018	12	F922	5	2	23	NA	NA	NA	NA	NA	6	9.5	NA	NA	NA	1.583333333
6/4/2018	18	PHG84	1	2	21.5	NA	NA	NA	NA	NA	6	8.2	NA	NA	NA	1.366666667
6/4/2018	18	PHG84	2	2	21	NA	NA	NA	NA	NA	6	8.5	NA	NA	NA	1.416666667
6/4/2018	18	PHG84	3	2	25	NA	NA	NA	NA	NA	6	9	NA	NA	NA	1.5
6/4/2018	18	PHG84	4	2	25	NA	NA	NA	NA	NA	6	8.5	NA	NA	NA	1.416666667
6/4/2018	18	PHG84	5	2	27.5	NA	NA	NA	NA	NA	6	9.2	NA	NA	NA	1.533333333
6/4/2018	13	P074	1	2	37	NA	NA	NA	NA	NA	6	10.2	NA	NA	NA	1.7
6/4/2018	13	P074	2	2	31	NA	NA	NA	NA	NA	6	10	NA	NA	NA	1.666666667
6/4/2018	13	P074	3	2	33	NA	NA	NA	NA	NA	6	10.2	NA	NA	NA	1.7
6/4/2018	13	P074	4	2	33	NA	NA	NA	NA	NA	6	10	NA	NA	NA	1.666666667
6/4/2018	13	P074	5	2	30.5	NA	NA	NA	NA	NA	6	10.2	NA	NA	NA	1.7
6/4/2018	14	P089	1	2	35.5	NA	NA	NA	NA	NA	6	10.2	NA	NA	NA	1.7
6/4/2018	14	P089	2	2	30	NA	NA	NA	NA	NA	7	10.5	NA	NA	NA	1.5
6/4/2018	14	P089	3	2	29	NA	NA	NA	NA	NA	7	10.2	NA	NA	NA	1.457142857
6/4/2018	14	P089	4	2	30	NA	NA	NA	NA	NA	6	9.5	NA	NA	NA	1.583333333
6/4/2018	14	P089	5	2	29	NA	NA	NA	NA	NA	7	10.5	NA	NA	NA	1.5
6/4/2018	15	P135	1	2	44	NA	NA	NA	NA	NA	6	10	NA	NA	NA	1.666666667
6/4/2018	15	P135	2	2	45	NA	NA	NA	NA	NA	6	9.2	NA	NA	NA	1.533333333
6/4/2018	15	P135	3	2	45.5	NA	NA	NA	NA	NA	6	10.2	NA	NA	NA	1.7
6/4/2018	15	P135	4	2	46	NA	NA	NA	NA	NA	6	9.5	NA	NA	NA	1.583333333
6/4/2018	15	P135	5	2	46.5	NA	NA	NA	NA	NA	6	10	NA	NA	NA	1.666666667
6/4/2018	23	ZEA 332	1	2	27	NA	NA	NA	NA	NA	6	10.2	NA	NA	NA	1.7
6/4/2018	23	ZEA 332	2	2	31	NA	NA	NA	NA	NA	6	12	NA	NA	NA	2
6/4/2018	23	ZEA 332	3	2	30.5	NA	NA	NA	NA	NA	6	11.5	NA	NA	NA	1.916666667
6/4/2018	23	ZEA 332	4	2	32	NA	NA	NA	NA	NA	5	11	NA	NA	NA	2.2
6/4/2018	23	ZEA 332	5	2	32.5	NA	NA	NA	NA	NA	5	8.8	NA	NA	NA	1.76
6/4/2018	5	S052	1	2	37	NA	NA	NA	NA	NA	7	11.2	NA	NA	NA	1.6
6/4/2018	5	S052	2	2	39	NA	NA	NA	NA	NA	7	11.8	NA	NA	NA	1.685714286
6/4/2018	5	S052	3	2	40	NA	NA	NA	NA	NA	7	11.2	NA	NA	NA	1.6
6/4/2018	5	S052	4	2	41	NA	NA	NA	NA	NA	7	12	NA	NA	NA	1.714285714
6/4/2018	5	S052	5	2	37.5	NA	NA	NA	NA	NA	7	11.5	NA	NA	NA	1.642857143
6/4/2018	20	W33	1	2	27	NA	NA	NA	NA	NA	6	10	NA	NA	NA	1.666666667
6/4/2018	20	W33	2	2	33	NA	NA	NA	NA	NA	6	10.2	NA	NA	NA	1.7
6/4/2018	20	W33	3	2	26.5	NA	NA	NA	NA	NA	5	9.5	NA	NA	NA	1.9
6/4/2018	20	W33	4	2	27	NA	NA	NA	NA	NA	6	10.2	NA	NA	NA	1.7
6/4/2018	20	W33	5	2	24.5	NA	NA	NA	NA	NA	6	10.2	NA	NA	NA	1.7
6/4/2018	17	PHG50	1	2	36	NA	NA	NA	NA	NA	6	9.5	NA	NA	NA	1.583333333
6/4/2018	17	PHG50	2	2	24	NA	NA	NA	NA	NA	5	9	NA	NA	NA	1.8
6/4/2018	17	PHG50	3	2	24	NA	NA	NA	NA	NA	6	9.5	NA	NA	NA	1.583333333
6/4/2018	17	PHG50	4	2	26	NA	NA	NA	NA	NA	6	9.5	NA	NA	NA	1.583333333
6/4/2018	17	PHG50	5	2	27	NA	NA	NA	NA	NA	6	9.5	NA	NA	NA	1.583333333
6/4/2018	9	EC136	1	2	30	NA	NA	NA	NA	NA	6	9.5	NA	NA	NA	1.583333333
6/4/2018	9	EC136	2	2	29	NA	NA	NA	NA	NA	6	9.5	NA	NA	NA	1.583333333
6/4/2018	9	EC136	3	2	34	NA	NA	NA	NA	NA	6	9.5	NA	NA	NA	1.583333333
6/4/2018	9	EC136	4	2	32.5	NA	NA	NA	NA	NA	6	9.5	NA	NA	NA	1.583333333
6/4/2018	9	EC136	5	2	31	NA	NA	NA	NA	NA	6	10.5	NA	NA	NA	1.75
6/4/2018	4	PHT77	1	1	30	NA	NA	NA	NA	NA	5	8.5	NA	NA	NA	1.7
6/4/2018	4	PHT77	2	1	31	NA	NA	NA	NA	NA	5	8.8	NA	NA	NA	1.76
6/4/2018	4	PHT77	3	1	30	NA	NA	NA	NA	NA	5	8.5	NA	NA	NA	1.7
6/4/2018	4	PHT77	4	1	37	NA	NA	NA	NA	NA	5	9	NA	NA	NA	1.8
6/4/2018	4	PHT77	5	1	31.5	NA	NA	NA	NA	NA	5	8.5	NA	NA	NA	1.7
6/4/2018	30	ZEA 851	1	1	37	NA	NA	NA	NA	NA	6	9.5	NA	NA	NA	1.583333333
6/4/2018	30	ZEA 851	2	1	32	NA	NA	NA	NA	NA	6	9.2	NA	NA	NA	1.533333333
6/4/2018	30	ZEA 851	3	1	32.5	NA	NA	NA	NA	NA	6	9.8	NA	NA	NA	1.633333333
6/4/2018	30	ZEA 851	4	1	38	NA	NA	NA	NA	NA	6	10	NA	NA	NA	1.666666667
6/4/2018	30	ZEA 851	5	1	33.5	NA	NA	NA	NA	NA	6	9.5	NA	NA	NA	1.583333333
6/4/2018	16	PB116	1	1	28	NA	NA	NA	NA	NA	5	9	NA	NA	NA	1.8
6/4/2018	16	PB116	2	1	30.5	NA	NA	NA	NA	NA	5	9	NA	NA	NA	1.8
6/4/2018	16	PB116	3	1	28	NA	NA	NA	NA	NA	4	8.5	NA	NA	NA	2.125
6/4/2018	16	PB116	4	1	30.5	NA	NA	NA	NA	NA	5	9.2	NA	NA	NA	1.84
6/4/2018	16	PB116	5	1	28	NA	NA	NA	NA	NA	5	9.2	NA	NA	NA	1.84
6/4/2018	7	DK4676A	1	1	33	NA	NA	NA	NA	NA	7	10.2	NA	NA	NA	1.457142857
6/4/2018	7	DK4676A	2	1	36	NA	NA	NA	NA	NA	7	10.2	NA	NA	NA	1.457142857
6/4/2018	7	DK4676A	3	1	35	NA	NA	NA	NA	NA	6	9.5	NA	NA	NA	1.583333333
6/4/2018	7	DK4676A	4	1	34	NA	NA	NA	NA	NA	6	9.2	NA	NA	NA	1.533333333
6/4/2018	7	DK4676A	5	1	36.5	NA	NA	NA	NA	NA	6	10.2	NA	NA	NA	1.7
6/4/2018	23	ZEA 332	1	1	31	NA	NA	NA	NA	NA	6	9.2	NA	NA	NA	1.533333333
6/4/2018	23	ZEA 332	2	1	35	NA	NA	NA	NA	NA	7	12.2	NA	NA	NA	1.742857143
6/4/2018	23	ZEA 332	3	1	30	NA	NA	NA	NA	NA	5	11	NA	NA	NA	2.2
6/4/2018	23	ZEA 332	4	1	32	NA	NA	NA	NA	NA	5	10.2	NA	NA	NA	2.04
6/4/2018	23	ZEA 332	5	1	37	NA	NA	NA	NA	Tassel	7	12.2	NA	NA	NA	1.742857143
6/4/2018	12	F922	1	1	25	NA	NA	NA	NA	NA	6	9	NA	NA	NA	1.5
6/4/2018	12	F922	2	1	27	NA	NA	NA	NA	NA	6	9.5	NA	NA	NA	1.583333333
6/4/2018	12	F922	3	1	30	NA	NA	NA	NA	NA	6	9.8	NA	NA	NA	1.633333333
6/4/2018	12	F922	4	1	29	NA	NA	NA	NA	NA	6	9.8	NA	NA	NA	1.633333333
6/4/2018	12	F922	5	1	25	NA	NA	NA	NA	NA	6	9.5	NA	NA	NA	1.583333333
6/4/2018	29	ZEA 399	1	1	26	NA	NA	NA	NA	NA	7	10.5	NA	NA	NA	1.5
6/4/2018	29	ZEA 399	2	1	20	NA	NA	NA	NA	NA	6	9.5	NA	NA	NA	1.583333333
6/4/2018	29	ZEA 399	3	1	26	NA	NA	NA	NA	NA	6	10.2	NA	NA	NA	1.7
6/4/2018	29	ZEA 399	4	1	24	NA	NA	NA	NA	NA	6	10	NA	NA	NA	1.666666667
6/4/2018	29	ZEA 399	5	1	34	NA	NA	NA	NA	NA	7	11.2	NA	NA	NA	1.6
6/4/2018	15	P135	1	1	34	NA	NA	NA	NA	NA	5	8.5	NA	NA	NA	1.7
6/4/2018	15	P135	2	1	38	NA	NA	NA	NA	NA	5	9	NA	NA	NA	1.8
6/4/2018	15	P135	3	1	40	NA	NA	NA	NA	NA	6	9.2	NA	NA	NA	1.533333333
6/4/2018	15	P135	4	1	40	NA	NA	NA	NA	NA	6	9.2	NA	NA	NA	1.533333333
6/4/2018	15	P135	5	1	37.5	NA	NA	NA	NA	NA	5	9	NA	NA	NA	1.8
6/4/2018	25	ZEA 3660	1	1	33	NA	NA	NA	NA	NA	5	8.5	NA	NA	NA	1.7
6/4/2018	25	ZEA 3660	2	1	32	NA	NA	NA	NA	NA	4	8.2	NA	NA	NA	2.05
6/4/2018	25	ZEA 3660	3	1	30	NA	NA	NA	NA	NA	4	8.5	NA	NA	NA	2.125
6/4/2018	25	ZEA 3660	4	1	32.5	NA	NA	NA	NA	NA	4	8.2	NA	NA	NA	2.05
6/4/2018	25	ZEA 3660	5	1	31	NA	NA	NA	NA	NA	5	8.5	NA	NA	NA	1.7
6/4/2018	27	ZEA 391	1	1	22	NA	NA	NA	NA	NA	6	10.2	NA	NA	NA	1.7
6/4/2018	27	ZEA 391	2	1	18	NA	NA	NA	NA	NA	5	9.8	NA	NA	NA	1.96
6/4/2018	27	ZEA 391	3	1	22	NA	NA	NA	NA	NA	7	10.5	NA	NA	NA	1.5
6/4/2018	27	ZEA 391	4	1	23	NA	NA	NA	NA	NA	7	10.5	NA	NA	NA	1.5
6/4/2018	27	ZEA 391	5	1	23	NA	NA	NA	NA	NA	7	10.5	NA	NA	NA	1.5
6/11/2018	NA	ZEA 851	1	2	58	NA	NA	NA	NA	NA	8	13	NA	NA	NA	1.625
6/11/2018	NA	ZEA 851	2	2	44.5	NA	NA	NA	NA	NA	7	10.8	NA	NA	NA	1.542857143
6/11/2018	NA	ZEA 851	3	2	49.5	NA	NA	NA	NA	NA	7	11.2	NA	NA	NA	1.6
6/11/2018	NA	ZEA 851	4	2	58	NA	NA	NA	NA	NA	8	12.5	NA	NA	NA	1.5625
6/11/2018	NA	ZEA 851	5	2	52.5	NA	NA	NA	NA	NA	8	12.5	NA	NA	NA	1.5625
6/11/2018	NA	PB116	1	2	45.5	NA	NA	NA	NA	NA	7	11.5	NA	NA	NA	1.642857143
6/11/2018	NA	PB116	2	2	46	NA	NA	NA	NA	NA	7	11.5	NA	NA	NA	1.642857143
6/11/2018	NA	PB116	3	2	43.5	NA	NA	NA	NA	NA	7	11.2	NA	NA	NA	1.6
6/11/2018	NA	PB116	4	2	42	NA	NA	NA	NA	NA	7	10.8	NA	NA	NA	1.542857143
6/11/2018	NA	PB116	5	2	43.5	NA	NA	NA	NA	NA	7	12	NA	NA	NA	1.714285714
6/11/2018	NA	ZEA 132	1	2	30	NA	NA	NA	NA	NA	7	12.5	NA	NA	NA	1.785714286
6/11/2018	NA	ZEA 132	2	2	40	NA	NA	NA	NA	NA	8	12.8	NA	NA	NA	1.6
6/11/2018	NA	ZEA 132	3	2	37	NA	NA	NA	NA	NA	8	12.2	NA	NA	NA	1.525
6/11/2018	NA	ZEA 132	4	2	43	NA	NA	NA	NA	NA	8	13.5	NA	NA	NA	1.6875
6/11/2018	NA	ZEA 132	5	2	36	NA	NA	NA	NA	NA	8	13.5	NA	NA	NA	1.6875
6/11/2018	NA	ZEA 399	1	2	50	NA	NA	NA	NA	NA	8	12.5	NA	NA	NA	1.5625
6/11/2018	NA	ZEA 399	2	2	46.5	NA	NA	NA	NA	NA	9	13.5	NA	NA	NA	1.5
6/11/2018	NA	ZEA 399	3	2	45.5	NA	NA	NA	NA	NA	8	11.8	NA	NA	NA	1.475
6/11/2018	NA	ZEA 399	4	2	39	NA	NA	NA	NA	NA	8	11.5	NA	NA	NA	1.4375
6/11/2018	NA	ZEA 399	5	2	43	NA	NA	NA	NA	NA	8	12.2	NA	NA	NA	1.525
6/11/2018	NA	W117	1	2	41	NA	NA	NA	NA	NA	7	12.8	NA	NA	NA	1.828571429
6/11/2018	NA	W117	2	2	38	NA	NA	NA	NA	NA	7	12.2	NA	NA	NA	1.742857143
6/11/2018	NA	W117	3	2	43	NA	NA	NA	NA	NA	7	12.5	NA	NA	NA	1.785714286
6/11/2018	NA	W117	4	2	39	NA	NA	NA	NA	NA	8	12.8	NA	NA	NA	1.6
6/11/2018	NA	W117	5	2	38	NA	NA	NA	NA	NA	7	12.5	NA	NA	NA	1.785714286
6/11/2018	NA	B73	1	2	46	NA	NA	NA	NA	NA	7	11.5	NA	NA	NA	1.642857143
6/11/2018	NA	B73	2	2	49.5	NA	NA	NA	NA	NA	8	11.8	NA	NA	NA	1.475
6/11/2018	NA	B73	3	2	57	NA	NA	NA	NA	NA	8	11.5	NA	NA	NA	1.4375
6/11/2018	NA	B73	4	2	50	NA	NA	NA	NA	NA	8	11.5	NA	NA	NA	1.4375
6/11/2018	NA	B73	5	2	55	NA	NA	NA	NA	NA	8	11.5	NA	NA	NA	1.4375
6/11/2018	NA	EC334	1	2	48	NA	NA	NA	NA	NA	9	12.5	NA	NA	NA	1.388888889
6/11/2018	NA	EC334	2	2	45	NA	NA	NA	NA	NA	9	13.5	NA	NA	NA	1.5
6/11/2018	NA	EC334	3	2	46	NA	NA	NA	NA	NA	9	13.2	NA	NA	NA	1.466666667
6/11/2018	NA	EC334	4	2	44	NA	NA	NA	NA	NA	9	13.2	NA	NA	NA	1.466666667
6/11/2018	NA	EC334	5	2	43	NA	NA	NA	NA	NA	9	13.2	NA	NA	NA	1.466666667
6/11/2018	NA	P148	1	2	46	NA	NA	NA	NA	NA	9	13.5	NA	NA	NA	1.5
6/11/2018	NA	P148	2	2	51.5	NA	NA	NA	NA	NA	9	13.5	NA	NA	NA	1.5
6/11/2018	NA	P148	3	2	48.5	NA	NA	NA	NA	NA	9	13.8	NA	NA	NA	1.533333333
6/11/2018	NA	P148	4	2	39.5	NA	NA	NA	NA	NA	8	12.5	NA	NA	NA	1.5625
6/11/2018	NA	P148	5	2	43.5	NA	NA	NA	NA	NA	7	11.8	NA	NA	NA	1.685714286
6/11/2018	NA	DKFBHJ	1	2	51	NA	NA	NA	NA	NA	8	11.5	NA	NA	NA	1.4375
6/11/2018	NA	DKFBHJ	2	2	49	NA	NA	NA	NA	NA	7	11.5	NA	NA	NA	1.642857143
6/11/2018	NA	DKFBHJ	3	2	51	NA	NA	NA	NA	NA	7	11.2	NA	NA	NA	1.6
6/11/2018	NA	DKFBHJ	4	2	46.5	NA	NA	NA	NA	NA	8	11.5	NA	NA	NA	1.4375
6/11/2018	NA	DKFBHJ	5	2	47	NA	NA	NA	NA	NA	8	11.5	NA	NA	NA	1.4375
6/11/2018	NA	EP2	1	2	50	NA	NA	NA	NA	NA	6	12.2	NA	NA	NA	2.033333333
6/11/2018	NA	EP2	2	2	40	NA	NA	NA	NA	NA	6	10.5	NA	NA	NA	1.75
6/11/2018	NA	EP2	3	2	35	NA	NA	NA	NA	NA	5	9.2	NA	NA	NA	1.84
6/11/2018	NA	EP2	4	2	38	NA	NA	NA	NA	NA	6	11.5	NA	NA	NA	1.916666667
6/11/2018	NA	EP2	5	2	37	NA	NA	NA	NA	NA	6	11.2	NA	NA	NA	1.866666667
6/11/2018	NA	ZEA 3425	1	1	68	NA	NA	NA	NA	NA	9	14	NA	NA	NA	1.555555556
6/11/2018	NA	ZEA 3425	2	1	74	NA	NA	NA	NA	NA	8	14	NA	NA	NA	1.75
6/11/2018	NA	ZEA 3425	3	1	60	NA	NA	NA	NA	NA	8	12.5	NA	NA	NA	1.5625
6/11/2018	NA	ZEA 3425	4	1	65.5	NA	NA	NA	NA	NA	7	12.8	NA	NA	NA	1.828571429
6/11/2018	NA	ZEA 3425	5	1	55	NA	NA	NA	NA	NA	7	13.2	NA	NA	NA	1.885714286
6/11/2018	NA	S052	1	1	59.5	NA	NA	NA	NA	NA	9	16.2	NA	NA	NA	1.8
6/11/2018	NA	S052	2	1	62	NA	NA	NA	NA	NA	9	14.5	NA	NA	NA	1.611111111
6/11/2018	NA	S052	3	1	64	NA	NA	NA	NA	NA	8	14.8	NA	NA	NA	1.85
6/11/2018	NA	S052	4	1	55.5	NA	NA	NA	NA	NA	8	14.5	NA	NA	NA	1.8125
6/11/2018	NA	S052	5	1	61.5	NA	NA	NA	NA	NA	8	14.8	NA	NA	NA	1.85
6/11/2018	NA	ZEA 392	1	1	51	NA	NA	NA	NA	NA	7	11.8	NA	NA	NA	1.685714286
6/11/2018	NA	ZEA 392	2	1	66	NA	NA	NA	NA	NA	7	12.5	NA	NA	NA	1.785714286
6/11/2018	NA	ZEA 392	3	1	53	NA	NA	NA	NA	NA	7	12	NA	NA	NA	1.714285714
6/11/2018	NA	ZEA 392	4	1	60	NA	NA	NA	NA	NA	7	12.2	NA	NA	NA	1.742857143
6/11/2018	NA	ZEA 392	5	1	62	NA	NA	NA	NA	NA	7	11.2	NA	NA	NA	1.6
6/11/2018	NA	B73	1	1	43	NA	NA	NA	NA	NA	7	11.5	NA	NA	NA	1.642857143
6/11/2018	NA	B73	2	1	35	NA	NA	NA	NA	NA	6	10	NA	NA	NA	1.666666667
6/11/2018	NA	B73	3	1	46	NA	NA	NA	NA	NA	7	11.8	NA	NA	NA	1.685714286
6/11/2018	NA	B73	4	1	39	NA	NA	NA	NA	NA	7	10.5	NA	NA	NA	1.5
6/11/2018	NA	B73	5	1	45.5	NA	NA	NA	NA	NA	7	11.5	NA	NA	NA	1.642857143
6/11/2018	NA	PHG50	1	1	48	NA	NA	NA	NA	NA	7	11.5	NA	NA	NA	1.642857143
6/11/2018	NA	PHG50	2	1	48	NA	NA	NA	NA	NA	8	12	NA	NA	NA	1.5
6/11/2018	NA	PHG50	3	1	49	NA	NA	NA	NA	NA	8	12	NA	NA	NA	1.5
6/11/2018	NA	PHG50	4	1	49.5	NA	NA	NA	NA	NA	7	12	NA	NA	NA	1.714285714
6/11/2018	NA	PHG50	5	1	37	NA	NA	NA	NA	NA	7	11.2	NA	NA	NA	1.6
6/11/2018	NA	PHG84	1	1	43	NA	NA	NA	NA	NA	7	10.2	NA	NA	NA	1.457142857
6/11/2018	NA	PHG84	2	1	33	NA	NA	NA	NA	NA	8	10.8	NA	NA	NA	1.35
6/11/2018	NA	PHG84	3	1	47	NA	NA	NA	NA	NA	7	11.2	NA	NA	NA	1.6
6/11/2018	NA	PHG84	4	1	35	NA	NA	NA	NA	NA	7	10	NA	NA	NA	1.428571429
6/11/2018	NA	PHG84	5	1	33	NA	NA	NA	NA	NA	6	9.5	NA	NA	NA	1.583333333
6/11/2018	NA	P089	1	1	54	NA	NA	NA	NA	NA	7	11.2	NA	NA	NA	1.6
6/11/2018	NA	P089	2	1	49.5	NA	NA	NA	NA	NA	8	11.5	NA	NA	NA	1.4375
6/11/2018	NA	P089	3	1	50	NA	NA	NA	NA	NA	8	12.2	NA	NA	NA	1.525
6/11/2018	NA	P089	4	1	49	NA	NA	NA	NA	NA	7	10.2	NA	NA	NA	1.457142857
6/11/2018	NA	P089	5	1	48	NA	NA	NA	NA	NA	8	11.5	NA	NA	NA	1.4375
6/11/2018	NA	DKFBHJ	1	1	43	NA	NA	NA	NA	NA	8	11.5	NA	NA	NA	1.4375
6/11/2018	NA	DKFBHJ	2	1	50	NA	NA	NA	NA	NA	8	11.8	NA	NA	NA	1.475
6/11/2018	NA	DKFBHJ	3	1	40	NA	NA	NA	NA	NA	7	11.2	NA	NA	NA	1.6
6/11/2018	NA	DKFBHJ	4	1	45	NA	NA	NA	NA	NA	7	11.2	NA	NA	NA	1.6
6/11/2018	NA	DKFBHJ	5	1	53	NA	NA	NA	NA	NA	8	11.5	NA	NA	NA	1.4375
6/11/2018	NA	ZEA 132	1	1	41	NA	NA	NA	NA	NA	8	12.2	NA	NA	NA	1.525
6/11/2018	NA	ZEA 132	2	1	28	NA	NA	NA	NA	NA	8	11.8	NA	NA	NA	1.475
6/11/2018	NA	ZEA 132	3	1	42	NA	NA	NA	NA	NA	7	13.2	NA	NA	NA	1.885714286
6/11/2018	NA	ZEA 132	4	1	45	NA	NA	NA	NA	NA	8	12.2	NA	NA	NA	1.525
6/11/2018	NA	ZEA 132	5	1	29	NA	NA	NA	NA	NA	7	11.2	NA	NA	NA	1.6
6/11/2018	NA	B106	1	1	51	NA	NA	NA	NA	NA	7	10.5	NA	NA	NA	1.5
6/11/2018	NA	B106	2	1	55	NA	NA	NA	NA	NA	8	12.5	NA	NA	NA	1.5625
6/11/2018	NA	B106	3	1	46	NA	NA	NA	NA	NA	8	12.2	NA	NA	NA	1.525
6/11/2018	NA	B106	4	1	51	NA	NA	NA	NA	NA	8	12.5	NA	NA	NA	1.5625
6/11/2018	NA	B106	5	1	62	NA	NA	NA	NA	NA	8	12.5	NA	NA	NA	1.5625
6/11/2018	NA	PHT77	1	2	52.5	NA	NA	NA	NA	NA	7	10.5	NA	NA	NA	1.5
6/11/2018	NA	PHT77	2	2	52	NA	NA	NA	NA	NA	7	10.5	NA	NA	NA	1.5
6/11/2018	NA	PHT77	3	2	57	NA	NA	NA	NA	NA	7	11.2	NA	NA	NA	1.6
6/11/2018	NA	PHT77	4	2	54.5	NA	NA	NA	NA	NA	7	10.5	NA	NA	NA	1.5
6/11/2018	NA	PHT77	5	2	54	NA	NA	NA	NA	NA	7	10.5	NA	NA	NA	1.5
6/11/2018	NA	ZEA 392	1	2	56.5	NA	NA	NA	NA	NA	7	12	NA	NA	NA	1.714285714
6/11/2018	NA	ZEA 392	2	2	48	NA	NA	NA	NA	NA	7	12.2	NA	NA	NA	1.742857143
6/11/2018	NA	ZEA 392	3	2	53	NA	NA	NA	NA	NA	7	11.2	NA	NA	NA	1.6
6/11/2018	NA	ZEA 392	4	2	65.5	NA	NA	NA	NA	NA	7	11.8	NA	NA	NA	1.685714286
6/11/2018	NA	ZEA 392	5	2	52	NA	NA	NA	NA	NA	7	11.8	NA	NA	NA	1.685714286
6/11/2018	NA	B106	1	2	45	NA	NA	NA	NA	NA	8	11.5	NA	NA	NA	1.4375
6/11/2018	NA	B106	2	2	44	NA	NA	NA	NA	NA	7	11.5	NA	NA	NA	1.642857143
6/11/2018	NA	B106	3	2	49.5	NA	NA	NA	NA	NA	8	12.2	NA	NA	NA	1.525
6/11/2018	NA	B106	4	2	42	NA	NA	NA	NA	NA	7	11.5	NA	NA	NA	1.642857143
6/11/2018	NA	B106	5	2	45	NA	NA	NA	NA	NA	7	11.2	NA	NA	NA	1.6
6/11/2018	NA	ZEA 3425	1	2	55.5	NA	NA	NA	NA	NA	7	12.8	NA	NA	NA	1.828571429
6/11/2018	NA	ZEA 3425	2	2	55.5	NA	NA	NA	NA	NA	8	13.2	NA	NA	NA	1.65
6/11/2018	NA	ZEA 3425	3	2	54.5	NA	NA	NA	NA	NA	7	12.8	NA	NA	NA	1.828571429
6/11/2018	NA	ZEA 3425	4	2	74.5	NA	NA	NA	NA	NA	8	12.5	NA	NA	NA	1.5625
6/11/2018	NA	ZEA 3425	5	2	66.5	NA	NA	NA	NA	NA	8	13.5	NA	NA	NA	1.6875
6/11/2018	NA	N22	1	2	36	NA	NA	NA	NA	NA	7	11.2	NA	NA	NA	1.6
6/11/2018	NA	N22	2	2	34	NA	NA	NA	NA	NA	7	11	NA	NA	NA	1.571428571
6/11/2018	NA	N22	3	2	34	NA	NA	NA	NA	NA	7	11.5	NA	NA	NA	1.642857143
6/11/2018	NA	N22	4	2	38	NA	NA	NA	NA	NA	7	11.2	NA	NA	NA	1.6
6/11/2018	NA	N22	5	2	36.5	NA	NA	NA	NA	NA	7	11.8	NA	NA	NA	1.685714286
6/11/2018	NA	ZEA 391	1	2	41	NA	NA	NA	NA	NA	9	13.5	NA	NA	NA	1.5
6/11/2018	NA	ZEA 391	2	2	44	NA	NA	NA	NA	NA	9	13.2	NA	NA	NA	1.466666667
6/11/2018	NA	ZEA 391	3	2	38	NA	NA	NA	NA	NA	9	12.2	NA	NA	NA	1.355555556
6/11/2018	NA	ZEA 391	4	2	47	NA	NA	NA	NA	NA	8	12.2	NA	NA	NA	1.525
6/11/2018	NA	ZEA 391	5	2	42	NA	NA	NA	NA	NA	9	13.2	NA	NA	NA	1.466666667
6/11/2018	NA	DK4676A	1	2	64	NA	NA	NA	NA	NA	8	11.2	NA	NA	NA	1.4
6/11/2018	NA	DK4676A	2	2	62	NA	NA	NA	NA	NA	8	12.2	NA	NA	NA	1.525
6/11/2018	NA	DK4676A	3	2	56	NA	NA	NA	NA	NA	7	11.2	NA	NA	NA	1.6
6/11/2018	NA	DK4676A	4	2	54	NA	NA	NA	NA	NA	8	11.5	NA	NA	NA	1.4375
6/11/2018	NA	DK4676A	5	2	55	NA	NA	NA	NA	NA	8	11.8	NA	NA	NA	1.475
6/11/2018	NA	ZEA 3660	1	2	48	NA	NA	NA	NA	NA	6	11.2	NA	NA	NA	1.866666667
6/11/2018	NA	ZEA 3660	2	2	46	NA	NA	NA	NA	NA	6	11.2	NA	NA	NA	1.866666667
6/11/2018	NA	ZEA 3660	3	2	42	NA	NA	NA	NA	NA	6	10.8	NA	NA	NA	1.8
6/11/2018	NA	ZEA 3660	4	2	42	NA	NA	NA	NA	NA	6	10.2	NA	NA	NA	1.7
6/11/2018	NA	ZEA 3660	5	2	46	NA	NA	NA	NA	NA	6	9.5	NA	NA	NA	1.583333333
6/11/2018	NA	ZEA 324	1	2	28	NA	NA	NA	NA	NA	9	12.2	NA	NA	NA	1.355555556
6/11/2018	NA	ZEA 324	2	2	24	NA	NA	NA	NA	NA	9	11.5	NA	NA	NA	1.277777778
6/11/2018	NA	ZEA 324	3	2	33	NA	NA	NA	NA	NA	9	12.5	NA	NA	NA	1.388888889
6/11/2018	NA	ZEA 324	4	2	25	NA	NA	NA	NA	NA	9	12.2	NA	NA	NA	1.355555556
6/11/2018	NA	ZEA 324	5	2	23	NA	NA	NA	NA	NA	9	12.2	NA	NA	NA	1.355555556
6/11/2018	NA	ZEA 3682	1	2	49	NA	NA	NA	NA	NA	9	13.5	NA	NA	NA	1.5
6/11/2018	NA	ZEA 3682	2	2	52	NA	NA	NA	NA	NA	9	14.5	NA	NA	NA	1.611111111
6/11/2018	NA	ZEA 3682	3	2	50	NA	NA	NA	NA	NA	9	14.5	NA	NA	NA	1.611111111
6/11/2018	NA	ZEA 3682	4	2	63	NA	NA	NA	NA	NA	10	14.8	NA	NA	NA	1.48
6/11/2018	NA	ZEA 3682	5	2	64	NA	NA	NA	NA	NA	10	14.5	NA	NA	NA	1.45
6/11/2018	NA	W117	1	1	47	NA	NA	NA	NA	NA	7	12.5	NA	NA	NA	1.785714286
6/11/2018	NA	W117	2	1	48	NA	NA	NA	NA	NA	7	13	NA	NA	NA	1.857142857
6/11/2018	NA	W117	3	1	47	NA	NA	NA	NA	NA	7	12.2	NA	NA	NA	1.742857143
6/11/2018	NA	W117	4	1	50	NA	NA	NA	NA	NA	7	13.2	NA	NA	NA	1.885714286
6/11/2018	NA	W117	5	1	46	NA	NA	NA	NA	NA	7	12.2	NA	NA	NA	1.742857143
6/11/2018	NA	P148	1	1	53	NA	NA	NA	NA	NA	9	13.8	NA	NA	NA	1.533333333
6/11/2018	NA	P148	2	1	50	NA	NA	NA	NA	NA	8	13.5	NA	NA	NA	1.6875
6/11/2018	NA	P148	3	1	47.5	NA	NA	NA	NA	NA	8	13.2	NA	NA	NA	1.65
6/11/2018	NA	P148	4	1	48.5	NA	NA	NA	NA	NA	8	13.2	NA	NA	NA	1.65
6/11/2018	NA	P148	5	1	43.5	NA	NA	NA	NA	NA	8	13.2	NA	NA	NA	1.65
6/11/2018	NA	EC136	1	1	48	NA	NA	NA	NA	NA	7	12	NA	NA	NA	1.714285714
6/11/2018	NA	EC136	2	1	53	NA	NA	NA	NA	NA	7	11.5	NA	NA	NA	1.642857143
6/11/2018	NA	EC136	3	1	49.5	NA	NA	NA	NA	NA	7	12	NA	NA	NA	1.714285714
6/11/2018	NA	EC136	4	1	51	NA	NA	NA	NA	NA	7	11.5	NA	NA	NA	1.642857143
6/11/2018	NA	EC136	5	1	53	NA	NA	NA	NA	NA	7	12.2	NA	NA	NA	1.742857143
6/11/2018	NA	W33	1	1	32.5	NA	NA	NA	NA	NA	7	12.2	NA	NA	NA	1.742857143
6/11/2018	NA	W33	2	1	31.5	NA	NA	NA	NA	NA	8	12.2	NA	NA	NA	1.525
6/11/2018	NA	W33	3	1	34.5	NA	NA	NA	NA	NA	8	12.5	NA	NA	NA	1.5625
6/11/2018	NA	W33	4	1	36	NA	NA	NA	NA	NA	7	12.2	NA	NA	NA	1.742857143
6/11/2018	NA	W33	5	1	47	NA	NA	NA	NA	NA	8	13	NA	NA	NA	1.625
6/11/2018	NA	ZEA 324	1	1	31.5	NA	NA	NA	NA	NA	9	12.5	NA	NA	NA	1.388888889
6/11/2018	NA	ZEA 324	2	1	34	NA	NA	NA	NA	NA	9	12.5	NA	NA	NA	1.388888889
6/11/2018	NA	ZEA 324	3	1	29.5	NA	NA	NA	NA	NA	9	12.5	NA	NA	NA	1.388888889
6/11/2018	NA	ZEA 324	4	1	32	NA	NA	NA	NA	NA	9	12.5	NA	NA	NA	1.388888889
6/11/2018	NA	ZEA 324	5	1	28	NA	NA	NA	NA	NA	9	12.2	NA	NA	NA	1.355555556
6/11/2018	NA	P074	1	1	46.5	NA	NA	NA	NA	NA	7	12	NA	NA	NA	1.714285714
6/11/2018	NA	P074	2	1	49	NA	NA	NA	NA	NA	8	12.2	NA	NA	NA	1.525
6/11/2018	NA	P074	3	1	47	NA	NA	NA	NA	NA	8	12.2	NA	NA	NA	1.525
6/11/2018	NA	P074	4	1	54	NA	NA	NA	NA	NA	8	13	NA	NA	NA	1.625
6/11/2018	NA	P074	5	1	53	NA	NA	NA	NA	NA	8	12	NA	NA	NA	1.5
6/11/2018	NA	EP2	1	1	39	NA	NA	NA	NA	NA	6	10.5	NA	NA	NA	1.75
6/11/2018	NA	EP2	2	1	40.5	NA	NA	NA	NA	NA	6	10.2	NA	NA	NA	1.7
6/11/2018	NA	EP2	3	1	42	NA	NA	NA	NA	NA	6	11.2	NA	NA	NA	1.866666667
6/11/2018	NA	EP2	4	1	48.5	NA	NA	NA	NA	NA	6	13.2	NA	NA	NA	2.2
6/11/2018	NA	EP2	5	1	43.5	NA	NA	NA	NA	NA	6	11.2	NA	NA	NA	1.866666667
6/11/2018	NA	EC334	1	1	42	NA	NA	NA	NA	NA	8	12.2	NA	NA	NA	1.525
6/11/2018	NA	EC334	2	1	46	NA	NA	NA	NA	NA	8	12.2	NA	NA	NA	1.525
6/11/2018	NA	EC334	3	1	40	NA	NA	NA	NA	NA	8	12.5	NA	NA	NA	1.5625
6/11/2018	NA	EC334	4	1	48	NA	NA	NA	NA	NA	8	12.5	NA	NA	NA	1.5625
6/11/2018	NA	EC334	5	1	45.5	NA	NA	NA	NA	NA	8	13.2	NA	NA	NA	1.65
6/11/2018	NA	N22	1	1	40	NA	NA	NA	NA	NA	8	11.8	NA	NA	NA	1.475
6/11/2018	NA	N22	2	1	33	NA	NA	NA	NA	NA	8	12.2	NA	NA	NA	1.525
6/11/2018	NA	N22	3	1	33.5	NA	NA	NA	NA	NA	7	10.8	NA	NA	NA	1.542857143
6/11/2018	NA	N22	4	1	32.5	NA	NA	NA	NA	NA	7	11.5	NA	NA	NA	1.642857143
6/11/2018	NA	N22	5	1	41	NA	NA	NA	NA	NA	7	11	NA	NA	NA	1.571428571
6/11/2018	NA	ZEA 3682	1	1	63.5	NA	NA	NA	NA	NA	11	14.5	NA	NA	NA	1.318181818
6/11/2018	NA	ZEA 3682	2	1	58	NA	NA	NA	NA	NA	10	14.5	NA	NA	NA	1.45
6/11/2018	NA	ZEA 3682	3	1	52.5	NA	NA	NA	NA	NA	9	13.5	NA	NA	NA	1.5
6/11/2018	NA	ZEA 3682	4	1	58	NA	NA	NA	NA	NA	10	14.2	NA	NA	NA	1.42
6/11/2018	NA	ZEA 3682	5	1	56	NA	NA	NA	NA	NA	11	14.2	NA	NA	NA	1.290909091
6/11/2018	NA	F922	1	2	46.5	NA	NA	NA	NA	NA	8	12	NA	NA	NA	1.5
6/11/2018	NA	F922	2	2	51	NA	NA	NA	NA	NA	8	12	NA	NA	NA	1.5
6/11/2018	NA	F922	3	2	49	NA	NA	NA	NA	NA	8	12	NA	NA	NA	1.5
6/11/2018	NA	F922	4	2	47	NA	NA	NA	NA	NA	7	11.5	NA	NA	NA	1.642857143
6/11/2018	NA	F922	5	2	49	NA	NA	NA	NA	NA	7	11.2	NA	NA	NA	1.6
6/11/2018	NA	PHG84	1	2	41	NA	NA	NA	NA	NA	7	10.2	NA	NA	NA	1.457142857
6/11/2018	NA	PHG84	2	2	47	NA	NA	NA	NA	NA	7	11	NA	NA	NA	1.571428571
6/11/2018	NA	PHG84	3	2	41	NA	NA	NA	NA	NA	7	11	NA	NA	NA	1.571428571
6/11/2018	NA	PHG84	4	2	43	NA	NA	NA	NA	NA	7	10.5	NA	NA	NA	1.5
6/11/2018	NA	PHG84	5	2	37	NA	NA	NA	NA	NA	7	11	NA	NA	NA	1.571428571
6/11/2018	NA	P074	1	2	47	NA	NA	NA	NA	NA	8	12.2	NA	NA	NA	1.525
6/11/2018	NA	P074	2	2	45.5	NA	NA	NA	NA	NA	7	12	NA	NA	NA	1.714285714
6/11/2018	NA	P074	3	2	52	NA	NA	NA	NA	NA	8	12	NA	NA	NA	1.5
6/11/2018	NA	P074	4	2	47	NA	NA	NA	NA	NA	7	12	NA	NA	NA	1.714285714
6/11/2018	NA	P074	5	2	52	NA	NA	NA	NA	NA	8	12.2	NA	NA	NA	1.525
6/11/2018	NA	P089	1	2	56	NA	NA	NA	NA	NA	7	11.5	NA	NA	NA	1.642857143
6/11/2018	NA	P089	2	2	58	NA	NA	NA	NA	NA	8	12	NA	NA	NA	1.5
6/11/2018	NA	P089	3	2	61.5	NA	NA	NA	NA	NA	8	12	NA	NA	NA	1.5
6/11/2018	NA	P089	4	2	58	NA	NA	NA	NA	NA	8	12	NA	NA	NA	1.5
6/11/2018	NA	P089	5	2	54	NA	NA	NA	NA	NA	7	11.5	NA	NA	NA	1.642857143
6/11/2018	NA	P135	1	2	67	NA	NA	NA	NA	NA	7	12	NA	NA	NA	1.714285714
6/11/2018	NA	P135	2	2	62	NA	NA	NA	NA	NA	7	12.2	NA	NA	NA	1.742857143
6/11/2018	NA	P135	3	2	59	NA	NA	NA	NA	NA	8	13	NA	NA	NA	1.625
6/11/2018	NA	P135	4	2	61.5	NA	NA	NA	NA	NA	7	12.2	NA	NA	NA	1.742857143
6/11/2018	NA	P135	5	2	63	NA	NA	NA	NA	NA	8	13	NA	NA	NA	1.625
6/11/2018	NA	ZEA 332	1	2	42	NA	NA	NA	NA	Tassel	7	11.2	NA	NA	NA	1.6
6/11/2018	NA	ZEA 332	2	2	56	NA	NA	NA	NA	Tassel	9	12.8	NA	NA	NA	1.422222222
6/11/2018	NA	ZEA 332	3	2	52	NA	NA	NA	NA	Tassel	11	11.8	NA	NA	NA	1.072727273
6/11/2018	NA	ZEA 332	4	2	49	NA	NA	NA	NA	Tassel	9	12.2	NA	NA	NA	1.355555556
6/11/2018	NA	ZEA 332	5	2	35	NA	NA	NA	NA	NA	NA	NA	NA	NA	NA	NA
6/11/2018	NA	S052	1	2	54	NA	NA	NA	NA	NA	8	14	NA	NA	NA	1.75
6/11/2018	NA	S052	2	2	55	NA	NA	NA	NA	NA	8	14.5	NA	NA	NA	1.8125
6/11/2018	NA	S052	3	2	55	NA	NA	NA	NA	NA	8	14	NA	NA	NA	1.75
6/11/2018	NA	S052	4	2	62	NA	NA	NA	NA	NA	8	15	NA	NA	NA	1.875
6/11/2018	NA	S052	5	2	52	NA	NA	NA	NA	NA	8	14.2	NA	NA	NA	1.775
6/11/2018	NA	W33	1	2	37.5	NA	NA	NA	NA	NA	7	12.2	NA	NA	NA	1.742857143
6/11/2018	NA	W33	2	2	40	NA	NA	NA	NA	NA	8	12.5	NA	NA	NA	1.5625
6/11/2018	NA	W33	3	2	42.5	NA	NA	NA	NA	NA	7	12	NA	NA	NA	1.714285714
6/11/2018	NA	W33	4	2	38.5	NA	NA	NA	NA	NA	7	12.2	NA	NA	NA	1.742857143
6/11/2018	NA	W33	5	2	40	NA	NA	NA	NA	NA	8	12.2	NA	NA	NA	1.525
6/11/2018	NA	PHG50	1	2	47	NA	NA	NA	NA	NA	7	11.5	NA	NA	NA	1.642857143
6/11/2018	NA	PHG50	2	2	49	NA	NA	NA	NA	NA	7	10.5	NA	NA	NA	1.5
6/11/2018	NA	PHG50	3	2	47	NA	NA	NA	NA	NA	7	11.2	NA	NA	NA	1.6
6/11/2018	NA	PHG50	4	2	50	NA	NA	NA	NA	NA	7	11.2	NA	NA	NA	1.6
6/11/2018	NA	PHG50	5	2	49	NA	NA	NA	NA	NA	8	11.5	NA	NA	NA	1.4375
6/11/2018	NA	EC136	1	2	52	NA	NA	NA	NA	NA	7	11.5	NA	NA	NA	1.642857143
6/11/2018	NA	EC136	2	2	61	NA	NA	NA	NA	NA	7	11.5	NA	NA	NA	1.642857143
6/11/2018	NA	EC136	3	2	54	NA	NA	NA	NA	NA	7	11.5	NA	NA	NA	1.642857143
6/11/2018	NA	EC136	4	2	55	NA	NA	NA	NA	NA	7	11.5	NA	NA	NA	1.642857143
6/11/2018	NA	EC136	5	2	59	NA	NA	NA	NA	NA	7	13	NA	NA	NA	1.857142857
6/11/2018	NA	PHT77	1	1	47	NA	NA	NA	NA	NA	7	10.5	NA	NA	NA	1.5
6/11/2018	NA	PHT77	2	1	46.5	NA	NA	NA	NA	NA	7	10.5	NA	NA	NA	1.5
6/11/2018	NA	PHT77	3	1	47	NA	NA	NA	NA	NA	6	10	NA	NA	NA	1.666666667
6/11/2018	NA	PHT77	4	1	54	NA	NA	NA	NA	NA	7	10.5	NA	NA	NA	1.5
6/11/2018	NA	PHT77	5	1	46	NA	NA	NA	NA	NA	6	10	NA	NA	NA	1.666666667
6/11/2018	NA	ZEA 851	1	1	57	NA	NA	NA	NA	NA	7	11.5	NA	NA	NA	1.642857143
6/11/2018	NA	ZEA 851	2	1	54	NA	NA	NA	NA	NA	7	11.5	NA	NA	NA	1.642857143
6/11/2018	NA	ZEA 851	3	1	54	NA	NA	NA	NA	NA	7	11.5	NA	NA	NA	1.642857143
6/11/2018	NA	ZEA 851	4	1	59	NA	NA	NA	NA	NA	7	12	NA	NA	NA	1.714285714
6/11/2018	NA	ZEA 851	5	1	54	NA	NA	NA	NA	NA	7	11.2	NA	NA	NA	1.6
6/11/2018	NA	PB116	1	1	50	NA	NA	NA	NA	NA	6	10.5	NA	NA	NA	1.75
6/11/2018	NA	PB116	2	1	47.5	NA	NA	NA	NA	NA	6	11.2	NA	NA	NA	1.866666667
6/11/2018	NA	PB116	3	1	46	NA	NA	NA	NA	NA	7	11.2	NA	NA	NA	1.6
6/11/2018	NA	PB116	4	1	49	NA	NA	NA	NA	NA	7	11	NA	NA	NA	1.571428571
6/11/2018	NA	PB116	5	1	51.5	NA	NA	NA	NA	NA	7	11	NA	NA	NA	1.571428571
6/11/2018	NA	DK4676A	1	1	56	NA	NA	NA	NA	NA	8	12.2	NA	NA	NA	1.525
6/11/2018	NA	DK4676A	2	1	58	NA	NA	NA	NA	NA	8	12.5	NA	NA	NA	1.5625
6/11/2018	NA	DK4676A	3	1	49	NA	NA	NA	NA	NA	7	11.2	NA	NA	NA	1.6
6/11/2018	NA	DK4676A	4	1	53	NA	NA	NA	NA	NA	7	11.2	NA	NA	NA	1.6
6/11/2018	NA	DK4676A	5	1	54	NA	NA	NA	NA	NA	8	11.8	NA	NA	NA	1.475
6/11/2018	NA	ZEA 332	1	1	38	NA	NA	NA	NA	NA	NA	NA	NA	NA	NA	NA
6/11/2018	NA	ZEA 332	2	1	53	NA	NA	NA	NA	Tassel	12	12.8	NA	NA	NA	1.066666667
6/11/2018	NA	ZEA 332	3	1	48	NA	NA	NA	NA	Tassel	9	11.8	NA	NA	NA	1.311111111
6/11/2018	NA	ZEA 332	4	1	48.5	NA	NA	NA	NA	Tassel	9	11.2	NA	NA	NA	1.244444444
6/11/2018	NA	ZEA 332	5	1	59	NA	NA	NA	NA	Tassel	11	11.8	NA	NA	NA	1.072727273
6/11/2018	NA	F922	1	1	42	NA	NA	NA	NA	NA	7	10.5	NA	NA	NA	1.5
6/11/2018	NA	F922	2	1	46	NA	NA	NA	NA	NA	7	11.5	NA	NA	NA	1.642857143
6/11/2018	NA	F922	3	1	52	NA	NA	NA	NA	NA	8	11.5	NA	NA	NA	1.4375
6/11/2018	NA	F922	4	1	44.5	NA	NA	NA	NA	NA	8	11.5	NA	NA	NA	1.4375
6/11/2018	NA	F922	5	1	43	NA	NA	NA	NA	NA	7	11.2	NA	NA	NA	1.6
6/11/2018	NA	ZEA 399	1	1	52.5	NA	NA	NA	NA	NA	9	13.2	NA	NA	NA	1.466666667
6/11/2018	NA	ZEA 399	2	1	38	NA	NA	NA	NA	NA	8	11.5	NA	NA	NA	1.4375
6/11/2018	NA	ZEA 399	3	1	46.5	NA	NA	NA	NA	NA	8	12	NA	NA	NA	1.5
6/11/2018	NA	ZEA 399	4	1	46	NA	NA	NA	NA	NA	8	11.5	NA	NA	NA	1.4375
6/11/2018	NA	ZEA 399	5	1	62	NA	NA	NA	NA	NA	9	13.5	NA	NA	NA	1.5
6/11/2018	NA	P135	1	1	50	NA	NA	NA	NA	NA	7	11.2	NA	NA	NA	1.6
6/11/2018	NA	P135	2	1	52	NA	NA	NA	NA	NA	7	11.2	NA	NA	NA	1.6
6/11/2018	NA	P135	3	1	54	NA	NA	NA	NA	NA	7	11.5	NA	NA	NA	1.642857143
6/11/2018	NA	P135	4	1	53	NA	NA	NA	NA	NA	7	12	NA	NA	NA	1.714285714
6/11/2018	NA	P135	5	1	55	NA	NA	NA	NA	NA	7	12.2	NA	NA	NA	1.742857143
6/11/2018	NA	ZEA 3660	1	1	50	NA	NA	NA	NA	NA	6	10.5	NA	NA	NA	1.75
6/11/2018	NA	ZEA 3660	2	1	47	NA	NA	NA	NA	NA	5	10	NA	NA	NA	2
6/11/2018	NA	ZEA 3660	3	1	43	NA	NA	NA	NA	NA	6	10.2	NA	NA	NA	1.7
6/11/2018	NA	ZEA 3660	4	1	41.5	NA	NA	NA	NA	NA	6	10.5	NA	NA	NA	1.75
6/11/2018	NA	ZEA 3660	5	1	47	NA	NA	NA	NA	NA	6	10.5	NA	NA	NA	1.75
6/11/2018	NA	ZEA 391	1	1	39	NA	NA	NA	NA	NA	8	12.2	NA	NA	NA	1.525
6/11/2018	NA	ZEA 391	2	1	31.5	NA	NA	NA	NA	NA	8	12	NA	NA	NA	1.5
6/11/2018	NA	ZEA 391	3	1	38	NA	NA	NA	NA	NA	8	12.5	NA	NA	NA	1.5625
6/11/2018	NA	ZEA 391	4	1	44	NA	NA	NA	NA	NA	9	13	NA	NA	NA	1.444444444
6/11/2018	NA	ZEA 391	5	1	42	NA	NA	NA	NA	NA	8	12.5	NA	NA	NA	1.5625
6/18/2018	30	ZEA 851	1	2	66	NA	NA	NA	NA	NA	8	13.5	NA	NA	NA	1.6875
6/18/2018	30	ZEA 851	2	2	65	NA	NA	NA	NA	NA	10	14	NA	NA	NA	1.4
6/18/2018	30	ZEA 851	3	2	74	NA	NA	NA	NA	NA	8	12.2	NA	NA	NA	1.525
6/18/2018	30	ZEA 851	4	2	80	NA	NA	NA	NA	NA	9	13.8	NA	NA	NA	1.533333333
6/18/2018	30	ZEA 851	5	2	80	NA	NA	NA	NA	NA	9	14	NA	NA	NA	1.555555556
6/18/2018	16	PB116	1	2	60	NA	NA	NA	NA	NA	8	13.2	NA	NA	NA	1.65
6/18/2018	16	PB116	2	2	56.5	NA	NA	NA	NA	NA	8	13.2	NA	NA	NA	1.65
6/18/2018	16	PB116	3	2	58.5	NA	NA	NA	NA	NA	8	12.5	NA	NA	NA	1.5625
6/18/2018	16	PB116	4	2	59	NA	NA	NA	NA	NA	8	12.5	NA	NA	NA	1.5625
6/18/2018	16	PB116	5	2	53	NA	NA	NA	NA	NA	8	12.5	NA	NA	NA	1.5625
6/18/2018	21	ZEA 132	1	2	45	NA	NA	NA	NA	NA	9	14.5	NA	NA	NA	1.611111111
6/18/2018	21	ZEA 132	2	2	53	NA	NA	NA	NA	NA	9	14.5	NA	NA	NA	1.611111111
6/18/2018	21	ZEA 132	3	2	51.5	NA	NA	NA	NA	NA	9	14.5	NA	NA	NA	1.611111111
6/18/2018	21	ZEA 132	4	2	52	NA	NA	NA	NA	NA	10	15.2	NA	NA	NA	1.52
6/18/2018	21	ZEA 132	5	2	57.7	NA	NA	NA	NA	NA	10	15.5	NA	NA	NA	1.55
6/18/2018	29	ZEA 399	1	2	71	NA	NA	NA	NA	NA	9	14.5	NA	NA	NA	1.611111111
6/18/2018	29	ZEA 399	2	2	64.5	NA	NA	NA	NA	NA	10	15.2	NA	NA	NA	1.52
6/18/2018	29	ZEA 399	3	2	55	NA	NA	NA	NA	NA	9	13.2	NA	NA	NA	1.466666667
6/18/2018	29	ZEA 399	4	2	64.5	NA	NA	NA	NA	NA	9	13.2	NA	NA	NA	1.466666667
6/18/2018	29	ZEA 399	5	2	63.5	NA	NA	NA	NA	NA	9	14.2	NA	NA	NA	1.577777778
6/18/2018	19	W117	1	2	68.5	NA	NA	NA	NA	Tassel	8	13.5	NA	NA	NA	1.6875
6/18/2018	19	W117	2	2	56	NA	NA	NA	NA	NA	9	13.2	NA	NA	NA	1.466666667
6/18/2018	19	W117	3	2	59	NA	NA	NA	NA	NA	8	13.8	NA	NA	NA	1.725
6/18/2018	19	W117	4	2	55	NA	NA	NA	NA	Tassel	8	13.8	NA	NA	NA	1.725
6/18/2018	19	W117	5	2	58.5	NA	NA	NA	NA	Tassel	8	13.5	NA	NA	NA	1.6875
6/18/2018	1	B73	1	2	69	NA	NA	NA	NA	NA	8	12.5	NA	NA	NA	1.5625
6/18/2018	1	B73	2	2	65	NA	NA	NA	NA	NA	9	13.5	NA	NA	NA	1.5
6/18/2018	1	B73	3	2	72	NA	NA	NA	NA	NA	9	13.2	NA	NA	NA	1.466666667
6/18/2018	1	B73	4	2	72	NA	NA	NA	NA	NA	9	13.2	NA	NA	NA	1.466666667
6/18/2018	1	B73	5	2	70.5	NA	NA	NA	NA	NA	9	13.5	NA	NA	NA	1.5
6/18/2018	10	EC334	1	2	57	NA	NA	NA	NA	NA	9	14.4	NA	NA	NA	1.6
6/18/2018	10	EC334	2	2	59	NA	NA	NA	NA	NA	10	15.2	NA	NA	NA	1.52
6/18/2018	10	EC334	3	2	60	NA	NA	NA	NA	NA	10	15.2	NA	NA	NA	1.52
6/18/2018	10	EC334	4	2	61	NA	NA	NA	NA	NA	10	14.5	NA	NA	NA	1.45
6/18/2018	10	EC334	5	2	61	NA	NA	NA	NA	NA	10	15.2	NA	NA	NA	1.52
6/18/2018	3	P148	1	2	66.5	NA	NA	NA	NA	NA	10	14.5	NA	NA	NA	1.45
6/18/2018	3	P148	2	2	66	NA	NA	NA	NA	NA	10	14.5	NA	NA	NA	1.45
6/18/2018	3	P148	3	2	68	NA	NA	NA	NA	NA	10	14.5	NA	NA	NA	1.45
6/18/2018	3	P148	4	2	63	NA	NA	NA	NA	NA	9	13.8	NA	NA	NA	1.533333333
6/18/2018	3	P148	5	2	68	NA	NA	NA	NA	NA	8	12.8	NA	NA	NA	1.6
6/18/2018	8	DKFBHJ	1	2	64	NA	NA	NA	NA	NA	8	12.8	NA	NA	NA	1.6
6/18/2018	8	DKFBHJ	2	2	68	NA	NA	NA	NA	NA	8	13.2	NA	NA	NA	1.65
6/18/2018	8	DKFBHJ	3	2	66	NA	NA	NA	NA	NA	8	12.5	NA	NA	NA	1.5625
6/18/2018	8	DKFBHJ	4	2	79	NA	NA	NA	NA	NA	9	13.5	NA	NA	NA	1.5
6/18/2018	8	DKFBHJ	5	2	69.5	NA	NA	NA	NA	NA	9	13.2	NA	NA	NA	1.466666667
6/18/2018	11	EP2	1	2	54	NA	NA	NA	NA	Tassel	7	14.8	NA	NA	NA	2.114285714
6/18/2018	11	EP2	2	2	59	NA	NA	NA	NA	NA	7	12.5	NA	NA	NA	1.785714286
6/18/2018	11	EP2	3	2	47	NA	NA	NA	NA	NA	9	14.2	NA	NA	NA	1.577777778
6/18/2018	11	EP2	4	2	50	NA	NA	NA	NA	Tassel	7	13.5	NA	NA	NA	1.928571429
6/18/2018	11	EP2	5	2	46.5	NA	NA	NA	NA	NA	7	13.5	NA	NA	NA	1.928571429
6/18/2018	24	ZEA 3425	1	1	102	NA	NA	NA	NA	Tassel	10	14.5	NA	NA	NA	1.45
6/18/2018	24	ZEA 3425	2	1	99	NA	NA	NA	NA	Tassel	10	15.2	NA	NA	NA	1.52
6/18/2018	24	ZEA 3425	3	1	83	NA	NA	NA	NA	NA	9	14.8	NA	NA	NA	1.644444444
6/18/2018	24	ZEA 3425	4	1	93	NA	NA	NA	NA	Tassel	9	13.8	NA	NA	NA	1.533333333
6/18/2018	24	ZEA 3425	5	1	80	NA	NA	NA	NA	Tassel	9	14.8	NA	NA	NA	1.644444444
6/18/2018	5	S052	1	1	78	NA	NA	NA	NA	NA	10	16.8	NA	NA	NA	1.68
6/18/2018	5	S052	2	1	77.5	NA	NA	NA	NA	NA	10	16.8	NA	NA	NA	1.68
6/18/2018	5	S052	3	1	85	NA	NA	NA	NA	NA	9	16.5	NA	NA	NA	1.833333333
6/18/2018	5	S052	4	1	77	NA	NA	NA	NA	NA	9	16.5	NA	NA	NA	1.833333333
6/18/2018	5	S052	5	1	84.5	NA	NA	NA	NA	NA	10	16.8	NA	NA	NA	1.68
6/18/2018	28	ZEA 392	1	1	71	NA	NA	NA	NA	NA	8	13.5	NA	NA	NA	1.6875
6/18/2018	28	ZEA 392	2	1	77	NA	NA	NA	NA	NA	9	14.2	NA	NA	NA	1.577777778
6/18/2018	28	ZEA 392	3	1	81	NA	NA	NA	NA	NA	8	13.5	NA	NA	NA	1.6875
6/18/2018	28	ZEA 392	4	1	79	NA	NA	NA	NA	NA	8	13.5	NA	NA	NA	1.6875
6/18/2018	28	ZEA 392	5	1	83	NA	NA	NA	NA	NA	8	12.5	NA	NA	NA	1.5625
6/18/2018	1	B73	1	1	61	NA	NA	NA	NA	NA	8	13	NA	NA	NA	1.625
6/18/2018	1	B73	2	1	55	NA	NA	NA	NA	NA	7	11.8	NA	NA	NA	1.685714286
6/18/2018	1	B73	3	1	57	NA	NA	NA	NA	NA	8	13.2	NA	NA	NA	1.65
6/18/2018	1	B73	4	1	58.5	NA	NA	NA	NA	NA	8	12.2	NA	NA	NA	1.525
6/18/2018	1	B73	5	1	64.5	NA	NA	NA	NA	NA	9	13.2	NA	NA	NA	1.466666667
6/18/2018	17	PHG50	1	1	70	NA	NA	NA	NA	NA	8	13.5	NA	NA	NA	1.6875
6/18/2018	17	PHG50	2	1	66	NA	NA	NA	NA	NA	8	14	NA	NA	NA	1.75
6/18/2018	17	PHG50	3	1	66	NA	NA	NA	NA	NA	9	13.8	NA	NA	NA	1.533333333
6/18/2018	17	PHG50	4	1	61	NA	NA	NA	NA	NA	9	13.5	NA	NA	NA	1.5
6/18/2018	17	PHG50	5	1	58.5	NA	NA	NA	NA	NA	8	12.5	NA	NA	NA	1.5625
6/18/2018	18	PHG84	1	1	49	NA	NA	NA	NA	NA	8	11.8	NA	NA	NA	1.475
6/18/2018	18	PHG84	2	1	57	NA	NA	NA	NA	NA	9	12.5	NA	NA	NA	1.388888889
6/18/2018	18	PHG84	3	1	54	NA	NA	NA	NA	NA	8	12.8	NA	NA	NA	1.6
6/18/2018	18	PHG84	4	1	46	NA	NA	NA	NA	NA	8	11.8	NA	NA	NA	1.475
6/18/2018	18	PHG84	5	1	57	NA	NA	NA	NA	NA	7	11.5	NA	NA	NA	1.642857143
6/18/2018	14	P089	1	1	60	NA	NA	NA	NA	NA	8	12.2	NA	NA	NA	1.525
6/18/2018	14	P089	2	1	71	NA	NA	NA	NA	NA	9	13.2	NA	NA	NA	1.466666667
6/18/2018	14	P089	3	1	68	NA	NA	NA	NA	NA	9	14.2	NA	NA	NA	1.577777778
6/18/2018	14	P089	4	1	67	NA	NA	NA	NA	NA	8	11.8	NA	NA	NA	1.475
6/18/2018	14	P089	5	1	68	NA	NA	NA	NA	NA	8	12.2	NA	NA	NA	1.525
6/18/2018	8	DKFBHJ	1	1	62	NA	NA	NA	NA	NA	8	12.5	NA	NA	NA	1.5625
6/18/2018	8	DKFBHJ	2	1	66	NA	NA	NA	NA	NA	9	13.2	NA	NA	NA	1.466666667
6/18/2018	8	DKFBHJ	3	1	62	NA	NA	NA	NA	NA	8	12.2	NA	NA	NA	1.525
6/18/2018	8	DKFBHJ	4	1	68	NA	NA	NA	NA	NA	9	12.8	NA	NA	NA	1.422222222
6/18/2018	8	DKFBHJ	5	1	67	NA	NA	NA	NA	NA	9	13.2	NA	NA	NA	1.466666667
6/18/2018	21	ZEA 132	1	1	68	NA	NA	NA	NA	NA	9	12.8	NA	NA	NA	1.422222222
6/18/2018	21	ZEA 132	2	1	48	NA	NA	NA	NA	NA	9	13.5	NA	NA	NA	1.5
6/18/2018	21	ZEA 132	3	1	53.5	NA	NA	NA	NA	NA	10	14.5	NA	NA	NA	1.45
6/18/2018	21	ZEA 132	4	1	49	NA	NA	NA	NA	NA	9	13.8	NA	NA	NA	1.533333333
6/18/2018	21	ZEA 132	5	1	52	NA	NA	NA	NA	NA	8	11.8	NA	NA	NA	1.475
6/18/2018	6	B106	1	1	71	NA	NA	NA	NA	NA	8	12.5	NA	NA	NA	1.5625
6/18/2018	6	B106	2	1	65	NA	NA	NA	NA	NA	9	14.8	NA	NA	NA	1.644444444
6/18/2018	6	B106	3	1	65	NA	NA	NA	NA	NA	9	13.5	NA	NA	NA	1.5
6/18/2018	6	B106	4	1	76	NA	NA	NA	NA	NA	9	14.5	NA	NA	NA	1.611111111
6/18/2018	6	B106	5	1	73	NA	NA	NA	NA	NA	9	14.8	NA	NA	NA	1.644444444
6/18/2018	4	PHT77	1	2	73.5	NA	NA	NA	NA	NA	7	11.5	NA	NA	NA	1.642857143
6/18/2018	4	PHT77	2	2	70	NA	NA	NA	NA	NA	7	11.5	NA	NA	NA	1.642857143
6/18/2018	4	PHT77	3	2	76.5	NA	NA	NA	NA	NA	8	12.2	NA	NA	NA	1.525
6/18/2018	4	PHT77	4	2	70.5	NA	NA	NA	NA	NA	8	12.2	NA	NA	NA	1.525
6/18/2018	4	PHT77	5	2	76	NA	NA	NA	NA	NA	8	11.5	NA	NA	NA	1.4375
6/18/2018	28	ZEA 392	1	2	73	NA	NA	NA	NA	NA	8	13.2	NA	NA	NA	1.65
6/18/2018	28	ZEA 392	2	2	74.5	NA	NA	NA	NA	NA	8	13.5	NA	NA	NA	1.6875
6/18/2018	28	ZEA 392	3	2	74.5	NA	NA	NA	NA	NA	8	12.5	NA	NA	NA	1.5625
6/18/2018	28	ZEA 392	4	2	77	NA	NA	NA	NA	NA	8	13.2	NA	NA	NA	1.65
6/18/2018	28	ZEA 392	5	2	72	NA	NA	NA	NA	NA	8	13.2	NA	NA	NA	1.65
6/18/2018	6	B106	1	2	64	NA	NA	NA	NA	NA	9	13.2	NA	NA	NA	1.466666667
6/18/2018	6	B106	2	2	58	NA	NA	NA	NA	NA	9	13.2	NA	NA	NA	1.466666667
6/18/2018	6	B106	3	2	64	NA	NA	NA	NA	NA	9	14.2	NA	NA	NA	1.577777778
6/18/2018	6	B106	4	2	63	NA	NA	NA	NA	NA	9	13	NA	NA	NA	1.444444444
6/18/2018	6	B106	5	2	65.5	NA	NA	NA	NA	NA	9	13	NA	NA	NA	1.444444444
6/18/2018	24	ZEA 3425	1	2	80.5	NA	NA	NA	NA	NA	9	13.5	NA	NA	NA	1.5
6/18/2018	24	ZEA 3425	2	2	80	NA	NA	NA	NA	Tassel	10	13.8	NA	NA	NA	1.38
6/18/2018	24	ZEA 3425	3	2	76	NA	NA	NA	NA	NA	9	13.5	NA	NA	NA	1.5
6/18/2018	24	ZEA 3425	4	2	82.5	NA	NA	NA	NA	Tassel	10	12.8	NA	NA	NA	1.28
6/18/2018	24	ZEA 3425	5	2	83.5	NA	NA	NA	NA	Tassel	10	14.5	NA	NA	NA	1.45
6/18/2018	2	N22	1	2	40	NA	NA	NA	NA	NA	8	12.5	NA	NA	NA	1.5625
6/18/2018	2	N22	2	2	42	NA	NA	NA	NA	NA	8	12.2	NA	NA	NA	1.525
6/18/2018	2	N22	3	2	46.5	NA	NA	NA	NA	NA	9	12.8	NA	NA	NA	1.422222222
6/18/2018	2	N22	4	2	54.5	NA	NA	NA	NA	NA	8	12.2	NA	NA	NA	1.525
6/18/2018	2	N22	5	2	52	NA	NA	NA	NA	NA	9	12.5	NA	NA	NA	1.388888889
6/18/2018	27	ZEA 391	1	2	68	NA	NA	NA	NA	NA	11	14.8	NA	NA	NA	1.345454545
6/18/2018	27	ZEA 391	2	2	70	NA	NA	NA	NA	NA	10	15.2	NA	NA	NA	1.52
6/18/2018	27	ZEA 391	3	2	60.5	NA	NA	NA	NA	NA	10	14.5	NA	NA	NA	1.45
6/18/2018	27	ZEA 391	4	2	64.5	NA	NA	NA	NA	NA	9	13.5	NA	NA	NA	1.5
6/18/2018	27	ZEA 391	5	2	70.5	NA	NA	NA	NA	NA	10	15	NA	NA	NA	1.5
6/18/2018	7	DK4676A	1	2	81	NA	NA	NA	NA	NA	8	12.5	NA	NA	NA	1.5625
6/18/2018	7	DK4676A	2	2	83	NA	NA	NA	NA	NA	9	14	NA	NA	NA	1.555555556
6/18/2018	7	DK4676A	3	2	80	NA	NA	NA	NA	NA	8	12.5	NA	NA	NA	1.5625
6/18/2018	7	DK4676A	4	2	85.5	NA	NA	NA	NA	NA	9	12.5	NA	NA	NA	1.388888889
6/18/2018	7	DK4676A	5	2	81.5	NA	NA	NA	NA	NA	9	13.2	NA	NA	NA	1.466666667
6/18/2018	25	ZEA 3660	1	2	76.5	NA	NA	NA	NA	NA	7	12.5	NA	NA	NA	1.785714286
6/18/2018	25	ZEA 3660	2	2	73	NA	NA	NA	NA	NA	7	12	NA	NA	NA	1.714285714
6/18/2018	25	ZEA 3660	3	2	70	NA	NA	NA	NA	NA	7	12	NA	NA	NA	1.714285714
6/18/2018	25	ZEA 3660	4	2	65	NA	NA	NA	NA	NA	7	11.2	NA	NA	NA	1.6
6/18/2018	25	ZEA 3660	5	2	71	NA	NA	NA	NA	NA	7	11.5	NA	NA	NA	1.642857143
6/18/2018	22	ZEA 324	1	2	35.5	NA	NA	NA	NA	NA	10	13.5	NA	NA	NA	1.35
6/18/2018	22	ZEA 324	2	2	39	NA	NA	NA	NA	NA	10	14	NA	NA	NA	1.4
6/18/2018	22	ZEA 324	3	2	44	NA	NA	NA	NA	NA	10	13.8	NA	NA	NA	1.38
6/18/2018	22	ZEA 324	4	2	35.5	NA	NA	NA	NA	NA	11	14.2	NA	NA	NA	1.290909091
6/18/2018	22	ZEA 324	5	2	48.5	NA	NA	NA	NA	NA	10	14.5	NA	NA	NA	1.45
6/18/2018	26	ZEA 3682	1	2	76	NA	NA	NA	NA	NA	13	13	NA	NA	NA	1
6/18/2018	26	ZEA 3682	2	2	87.5	NA	NA	NA	NA	Tassel	14	14	NA	NA	NA	1
6/18/2018	26	ZEA 3682	3	2	79	NA	NA	NA	NA	Tassel	12	14.8	NA	NA	NA	1.233333333
6/18/2018	26	ZEA 3682	4	2	92	NA	NA	NA	NA	Tassel	14	14	NA	NA	NA	1
6/18/2018	26	ZEA 3682	5	2	102	NA	NA	NA	NA	NA	13	15.5	NA	NA	NA	1.192307692
6/18/2018	19	W117	1	1	64	NA	NA	NA	NA	NA	9	13.5	NA	NA	NA	1.5
6/18/2018	19	W117	2	1	73	NA	NA	NA	NA	Tassel	9	13.8	NA	NA	NA	1.533333333
6/18/2018	19	W117	3	1	63	NA	NA	NA	NA	Tassel	9	13.5	NA	NA	NA	1.5
6/18/2018	19	W117	4	1	74.5	NA	NA	NA	NA	Tassel	9	14.2	NA	NA	NA	1.577777778
6/18/2018	19	W117	5	1	67.5	NA	NA	NA	NA	Tassel	8	13.5	NA	NA	NA	1.6875
6/18/2018	3	P148	1	1	74	NA	NA	NA	NA	NA	10	14.8	NA	NA	NA	1.48
6/18/2018	3	P148	2	1	72	NA	NA	NA	NA	NA	10	14.5	NA	NA	NA	1.45
6/18/2018	3	P148	3	1	62.5	NA	NA	NA	NA	NA	10	14.5	NA	NA	NA	1.45
6/18/2018	3	P148	4	1	63	NA	NA	NA	NA	NA	10	14.8	NA	NA	NA	1.48
6/18/2018	3	P148	5	1	58	NA	NA	NA	NA	NA	10	13.8	NA	NA	NA	1.38
6/18/2018	9	EC136	1	1	66	NA	NA	NA	NA	NA	8	13.5	NA	NA	NA	1.6875
6/18/2018	9	EC136	2	1	69	NA	NA	NA	NA	NA	8	13.2	NA	NA	NA	1.65
6/18/2018	9	EC136	3	1	70	NA	NA	NA	NA	NA	8	13.5	NA	NA	NA	1.6875
6/18/2018	9	EC136	4	1	74.5	NA	NA	NA	NA	NA	8	13.2	NA	NA	NA	1.65
6/18/2018	9	EC136	5	1	68	NA	NA	NA	NA	NA	8	13.8	NA	NA	NA	1.725
6/18/2018	20	W33	1	1	60	NA	NA	NA	NA	NA	9	13.5	NA	NA	NA	1.5
6/18/2018	20	W33	2	1	64	NA	NA	NA	NA	NA	9	13.5	NA	NA	NA	1.5
6/18/2018	20	W33	3	1	61	NA	NA	NA	NA	NA	8	12.5	NA	NA	NA	1.5625
6/18/2018	20	W33	4	1	55	NA	NA	NA	NA	Tassel	9	12.8	NA	NA	NA	1.422222222
6/18/2018	20	W33	5	1	77	NA	NA	NA	NA	Tassel	10	13.8	NA	NA	NA	1.38
6/18/2018	22	ZEA 324	1	1	40	NA	NA	NA	NA	NA	10	14.2	NA	NA	NA	1.42
6/18/2018	22	ZEA 324	2	1	53	NA	NA	NA	NA	NA	10	13.8	NA	NA	NA	1.38
6/18/2018	22	ZEA 324	3	1	48	NA	NA	NA	NA	NA	10	14.2	NA	NA	NA	1.42
6/18/2018	22	ZEA 324	4	1	47	NA	NA	NA	NA	NA	10	14.2	NA	NA	NA	1.42
6/18/2018	22	ZEA 324	5	1	42	NA	NA	NA	NA	NA	10	14.2	NA	NA	NA	1.42
6/18/2018	13	P074	1	1	65	NA	NA	NA	NA	NA	8	13.5	NA	NA	NA	1.6875
6/18/2018	13	P074	2	1	66	NA	NA	NA	NA	NA	9	14.5	NA	NA	NA	1.611111111
6/18/2018	13	P074	3	1	68	NA	NA	NA	NA	NA	9	13.8	NA	NA	NA	1.533333333
6/18/2018	13	P074	4	1	69.5	NA	NA	NA	NA	NA	9	15.5	NA	NA	NA	1.722222222
6/18/2018	13	P074	5	1	61	NA	NA	NA	NA	NA	9	13.8	NA	NA	NA	1.533333333
6/18/2018	11	EP2	1	1	53	NA	NA	NA	NA	NA	8	14.8	NA	NA	NA	1.85
6/18/2018	11	EP2	2	1	52	NA	NA	NA	NA	NA	7	13.5	NA	NA	NA	1.928571429
6/18/2018	11	EP2	3	1	58.5	NA	NA	NA	NA	NA	7	13.5	NA	NA	NA	1.928571429
6/18/2018	11	EP2	4	1	70	NA	NA	NA	NA	Tassel	8	15.5	NA	NA	NA	1.9375
6/18/2018	11	EP2	5	1	51	NA	NA	NA	NA	Tassel	7	14.5	NA	NA	NA	2.071428571
6/18/2018	10	EC334	1	1	55	NA	NA	NA	NA	NA	9	14.2	NA	NA	NA	1.577777778
6/18/2018	10	EC334	2	1	54	NA	NA	NA	NA	NA	8	13.2	NA	NA	NA	1.65
6/18/2018	10	EC334	3	1	55	NA	NA	NA	NA	NA	7	12.2	NA	NA	NA	1.742857143
6/18/2018	10	EC334	4	1	63	NA	NA	NA	NA	NA	9	14.5	NA	NA	NA	1.611111111
6/18/2018	10	EC334	5	1	59	NA	NA	NA	NA	NA	9	15.2	NA	NA	NA	1.688888889
6/18/2018	2	N22	1	1	50	NA	NA	NA	NA	NA	9	13.5	NA	NA	NA	1.5
6/18/2018	2	N22	2	1	48	NA	NA	NA	NA	NA	10	13.8	NA	NA	NA	1.38
6/18/2018	2	N22	3	1	43	NA	NA	NA	NA	NA	8	12.2	NA	NA	NA	1.525
6/18/2018	2	N22	4	1	47	NA	NA	NA	NA	NA	9	12.8	NA	NA	NA	1.422222222
6/18/2018	2	N22	5	1	43	NA	NA	NA	NA	NA	8	12.2	NA	NA	NA	1.525
6/18/2018	26	ZEA 3682	1	1	92	NA	NA	NA	NA	Tassel	14	14.8	NA	NA	NA	1.057142857
6/18/2018	26	ZEA 3682	2	1	91.5	NA	NA	NA	NA	Tassel	13	14.8	NA	NA	NA	1.138461538
6/18/2018	26	ZEA 3682	3	1	89	NA	NA	NA	NA	Tassel	11	13.8	NA	NA	NA	1.254545455
6/18/2018	26	ZEA 3682	4	1	96	NA	NA	NA	NA	Tassel	13	14.8	NA	NA	NA	1.138461538
6/18/2018	26	ZEA 3682	5	1	94.5	NA	NA	NA	NA	Tassel	14	14.8	NA	NA	NA	1.057142857
6/18/2018	12	F922	1	2	66	NA	NA	NA	NA	NA	9	13.2	NA	NA	NA	1.466666667
6/18/2018	12	F922	2	2	67	NA	NA	NA	NA	NA	9	13.2	NA	NA	NA	1.466666667
6/18/2018	12	F922	3	2	68	NA	NA	NA	NA	NA	9	13.2	NA	NA	NA	1.466666667
6/18/2018	12	F922	4	2	67	NA	NA	NA	NA	NA	9	13.2	NA	NA	NA	1.466666667
6/18/2018	12	F922	5	2	67	NA	NA	NA	NA	NA	9	12.5	NA	NA	NA	1.388888889
6/18/2018	18	PHG84	1	2	53	NA	NA	NA	NA	NA	8	11.5	NA	NA	NA	1.4375
6/18/2018	18	PHG84	2	2	55	NA	NA	NA	NA	NA	8	12.2	NA	NA	NA	1.525
6/18/2018	18	PHG84	3	2	54	NA	NA	NA	NA	NA	8	12.2	NA	NA	NA	1.525
6/18/2018	18	PHG84	4	2	56	NA	NA	NA	NA	NA	8	12	NA	NA	NA	1.5
6/18/2018	18	PHG84	5	2	61	NA	NA	NA	NA	NA	8	12.5	NA	NA	NA	1.5625
6/18/2018	13	P074	1	2	60	NA	NA	NA	NA	NA	9	13.5	NA	NA	NA	1.5
6/18/2018	13	P074	2	2	62	NA	NA	NA	NA	NA	9	13.2	NA	NA	NA	1.466666667
6/18/2018	13	P074	3	2	63	NA	NA	NA	NA	NA	9	13.5	NA	NA	NA	1.5
6/18/2018	13	P074	4	2	66	NA	NA	NA	NA	NA	9	13.5	NA	NA	NA	1.5
6/18/2018	13	P074	5	2	66	NA	NA	NA	NA	NA	9	13.8	NA	NA	NA	1.533333333
6/18/2018	14	P089	1	2	72.5	NA	NA	NA	NA	NA	9	12.5	NA	NA	NA	1.388888889
6/18/2018	14	P089	2	2	71.5	NA	NA	NA	NA	NA	9	13.2	NA	NA	NA	1.466666667
6/18/2018	14	P089	3	2	73	NA	NA	NA	NA	NA	9	13.2	NA	NA	NA	1.466666667
6/18/2018	14	P089	4	2	78	NA	NA	NA	NA	NA	9	13.2	NA	NA	NA	1.466666667
6/18/2018	14	P089	5	2	70	NA	NA	NA	NA	NA	8	12.5	NA	NA	NA	1.5625
6/18/2018	15	P135	1	2	81.5	NA	NA	NA	NA	NA	9	13.8	NA	NA	NA	1.533333333
6/18/2018	15	P135	2	2	79	NA	NA	NA	NA	NA	9	13.8	NA	NA	NA	1.533333333
6/18/2018	15	P135	3	2	81	NA	NA	NA	NA	NA	9	14.2	NA	NA	NA	1.577777778
6/18/2018	15	P135	4	2	79	NA	NA	NA	NA	NA	9	14	NA	NA	NA	1.555555556
6/18/2018	15	P135	5	2	90	NA	NA	NA	NA	NA	9	14	NA	NA	NA	1.555555556
6/18/2018	23	ZEA 332	1	2	51	NA	NA	NA	NA	Tassel	11	11	NA	NA	NA	1
6/18/2018	23	ZEA 332	2	2	79	NA	NA	NA	NA	Tassel	12	12	NA	NA	NA	1
6/18/2018	23	ZEA 332	3	2	94.5	NA	NA	NA	NA	Tassel	11	11	NA	NA	NA	1
6/18/2018	23	ZEA 332	4	2	68.5	NA	NA	NA	NA	Tassel	12	12	NA	NA	NA	1
6/18/2018	23	ZEA 332	5	2	37	NA	NA	NA	NA	NA	NA	NA	NA	NA	NA	NA
6/18/2018	5	S052	1	2	79	NA	NA	NA	NA	NA	9	11.8	NA	NA	NA	1.311111111
6/18/2018	5	S052	2	2	81.5	NA	NA	NA	NA	NA	10	16.8	NA	NA	NA	1.68
6/18/2018	5	S052	3	2	68.5	NA	NA	NA	NA	NA	9	15.5	NA	NA	NA	1.722222222
6/18/2018	5	S052	4	2	78	NA	NA	NA	NA	NA	11	16.8	NA	NA	NA	1.527272727
6/18/2018	5	S052	5	2	73	NA	NA	NA	NA	NA	10	16.2	NA	NA	NA	1.62
6/18/2018	20	W33	1	2	65	NA	NA	NA	NA	Tassel	9	13.2	NA	NA	NA	1.466666667
6/18/2018	20	W33	2	2	69	NA	NA	NA	NA	Tassel	10	13.8	NA	NA	NA	1.38
6/18/2018	20	W33	3	2	62.5	NA	NA	NA	NA	NA	9	13	NA	NA	NA	1.444444444
6/18/2018	20	W33	4	2	56	NA	NA	NA	NA	NA	9	13.5	NA	NA	NA	1.5
6/18/2018	20	W33	5	2	73	NA	NA	NA	NA	Tassel	10	13.2	NA	NA	NA	1.32
6/18/2018	17	PHG50	1	2	65	NA	NA	NA	NA	NA	9	13.2	NA	NA	NA	1.466666667
6/18/2018	17	PHG50	2	2	58	NA	NA	NA	NA	NA	8	12.2	NA	NA	NA	1.525
6/18/2018	17	PHG50	3	2	67	NA	NA	NA	NA	NA	9	13.2	NA	NA	NA	1.466666667
6/18/2018	17	PHG50	4	2	72	NA	NA	NA	NA	NA	9	13.2	NA	NA	NA	1.466666667
6/18/2018	17	PHG50	5	2	80	NA	NA	NA	NA	NA	9	13.5	NA	NA	NA	1.5
6/18/2018	9	EC136	1	2	72	NA	NA	NA	NA	NA	8	13	NA	NA	NA	1.625
6/18/2018	9	EC136	2	2	67.5	NA	NA	NA	NA	NA	8	13	NA	NA	NA	1.625
6/18/2018	9	EC136	3	2	72	NA	NA	NA	NA	NA	8	13.8	NA	NA	NA	1.725
6/18/2018	9	EC136	4	2	76	NA	NA	NA	NA	NA	8	13.8	NA	NA	NA	1.725
6/18/2018	9	EC136	5	2	80	NA	NA	NA	NA	NA	9	14.5	NA	NA	NA	1.611111111
6/18/2018	4	PHT77	1	1	65	NA	NA	NA	NA	NA	8	11.2	NA	NA	NA	1.4
6/18/2018	4	PHT77	2	1	74	NA	NA	NA	NA	NA	7	11.5	NA	NA	NA	1.642857143
6/18/2018	4	PHT77	3	1	66	NA	NA	NA	NA	NA	7	11.5	NA	NA	NA	1.642857143
6/18/2018	4	PHT77	4	1	66	NA	NA	NA	NA	NA	8	11.5	NA	NA	NA	1.4375
6/18/2018	4	PHT77	5	1	66	NA	NA	NA	NA	NA	7	11.2	NA	NA	NA	1.6
6/18/2018	30	ZEA 851	1	1	80.5	NA	NA	NA	NA	NA	9	13.5	NA	NA	NA	1.5
6/18/2018	30	ZEA 851	2	1	73	NA	NA	NA	NA	NA	8	13	NA	NA	NA	1.625
6/18/2018	30	ZEA 851	3	1	72.5	NA	NA	NA	NA	NA	8	12.8	NA	NA	NA	1.6
6/18/2018	30	ZEA 851	4	1	76	NA	NA	NA	NA	NA	8	13.2	NA	NA	NA	1.65
6/18/2018	30	ZEA 851	5	1	74	NA	NA	NA	NA	NA	8	12.5	NA	NA	NA	1.5625
6/18/2018	16	PB116	1	1	71	NA	NA	NA	NA	NA	8	13	NA	NA	NA	1.625
6/18/2018	16	PB116	2	1	58	NA	NA	NA	NA	NA	7	13	NA	NA	NA	1.857142857
6/18/2018	16	PB116	3	1	60	NA	NA	NA	NA	NA	8	12.5	NA	NA	NA	1.5625
6/18/2018	16	PB116	4	1	61.5	NA	NA	NA	NA	NA	8	13	NA	NA	NA	1.625
6/18/2018	16	PB116	5	1	62	NA	NA	NA	NA	NA	8	12.5	NA	NA	NA	1.5625
6/18/2018	7	DK4676A	1	1	78	NA	NA	NA	NA	NA	9	13.5	NA	NA	NA	1.5
6/18/2018	7	DK4676A	2	1	79	NA	NA	NA	NA	NA	9	14.2	NA	NA	NA	1.577777778
6/18/2018	7	DK4676A	3	1	70	NA	NA	NA	NA	NA	8	12.2	NA	NA	NA	1.525
6/18/2018	7	DK4676A	4	1	70	NA	NA	NA	NA	NA	8	12.2	NA	NA	NA	1.525
6/18/2018	7	DK4676A	5	1	69.5	NA	NA	NA	NA	NA	9	13	NA	NA	NA	1.444444444
6/18/2018	23	ZEA 332	1	1	39	NA	NA	NA	NA	NA	10	10	NA	NA	NA	1
6/18/2018	23	ZEA 332	2	1	102	NA	NA	NA	NA	Tassel	12	12	NA	NA	NA	1
6/18/2018	23	ZEA 332	3	1	67	NA	NA	NA	NA	Tassel	11	11	NA	NA	NA	1
6/18/2018	23	ZEA 332	4	1	68	NA	NA	NA	NA	Tassel	11	11	NA	NA	NA	1
6/18/2018	23	ZEA 332	5	1	112	NA	NA	NA	NA	Tassel	11	11	NA	NA	NA	1
6/18/2018	12	F922	1	1	56	NA	NA	NA	NA	NA	8	12.2	NA	NA	NA	1.525
6/18/2018	12	F922	2	1	63	NA	NA	NA	NA	NA	9	13.2	NA	NA	NA	1.466666667
6/18/2018	12	F922	3	1	64.5	NA	NA	NA	NA	NA	9	13.2	NA	NA	NA	1.466666667
6/18/2018	12	F922	4	1	58	NA	NA	NA	NA	NA	9	13	NA	NA	NA	1.444444444
6/18/2018	12	F922	5	1	58	NA	NA	NA	NA	NA	8	13	NA	NA	NA	1.625
6/18/2018	29	ZEA 399	1	1	71	NA	NA	NA	NA	NA	10	15.2	NA	NA	NA	1.52
6/18/2018	29	ZEA 399	2	1	48.5	NA	NA	NA	NA	NA	9	12.2	NA	NA	NA	1.355555556
6/18/2018	29	ZEA 399	3	1	60.5	NA	NA	NA	NA	NA	9	13.2	NA	NA	NA	1.466666667
6/18/2018	29	ZEA 399	4	1	64.5	NA	NA	NA	NA	NA	9	12.2	NA	NA	NA	1.355555556
6/18/2018	29	ZEA 399	5	1	83	NA	NA	NA	NA	NA	10	15.5	NA	NA	NA	1.55
6/18/2018	15	P135	1	1	66	NA	NA	NA	NA	NA	8	13.2	NA	NA	NA	1.65
6/18/2018	15	P135	2	1	66.5	NA	NA	NA	NA	NA	8	13.5	NA	NA	NA	1.6875
6/18/2018	15	P135	3	1	71.5	NA	NA	NA	NA	NA	8	13.2	NA	NA	NA	1.65
6/18/2018	15	P135	4	1	73.5	NA	NA	NA	NA	NA	9	13.8	NA	NA	NA	1.533333333
6/18/2018	15	P135	5	1	72	NA	NA	NA	NA	NA	8	13.5	NA	NA	NA	1.6875
6/18/2018	25	ZEA 3660	1	1	59.5	NA	NA	NA	NA	NA	7	11.5	NA	NA	NA	1.642857143
6/18/2018	25	ZEA 3660	2	1	61.5	NA	NA	NA	NA	NA	8	12.2	NA	NA	NA	1.525
6/18/2018	25	ZEA 3660	3	1	60	NA	NA	NA	NA	NA	7	11.2	NA	NA	NA	1.6
6/18/2018	25	ZEA 3660	4	1	55.5	NA	NA	NA	NA	NA	7	11.2	NA	NA	NA	1.6
6/18/2018	25	ZEA 3660	5	1	65	NA	NA	NA	NA	NA	7	12	NA	NA	NA	1.714285714
6/18/2018	27	ZEA 391	1	1	50	NA	NA	NA	NA	NA	11	15	NA	NA	NA	1.363636364
6/18/2018	27	ZEA 391	2	1	48.5	NA	NA	NA	NA	NA	10	14	NA	NA	NA	1.4
6/18/2018	27	ZEA 391	3	1	77.5	NA	NA	NA	NA	NA	10	14.5	NA	NA	NA	1.45
6/18/2018	27	ZEA 391	4	1	68	NA	NA	NA	NA	NA	10	15.2	NA	NA	NA	1.52
6/18/2018	27	ZEA 391	5	1	67	NA	NA	NA	NA	NA	10	14.2	NA	NA	NA	1.42
6/25/2018	30	ZEA 851	1	2	93	78	34	4.5	32	NA	9	15	NA	NA	NA	1.666666667
6/25/2018	30	ZEA 851	2	2	78	62	48	3.5	32	NA	10	15.2	NA	NA	NA	1.52
6/25/2018	30	ZEA 851	3	2	85.5	65.5	49.5	3.5	28	NA	8	13	NA	NA	NA	1.625
6/25/2018	30	ZEA 851	4	2	93.5	63	48	3.5	32	NA	9	15	NA	NA	NA	1.666666667
6/25/2018	30	ZEA 851	5	2	90	80	65	5	24	NA	10	15.5	NA	NA	NA	1.55
6/25/2018	16	PB116	1	2	76	68	52.5	6	50	NA	9	14.5	NA	NA	NA	1.611111111
6/25/2018	16	PB116	2	2	77	72.5	62	7.5	48	NA	9	14.5	NA	NA	NA	1.611111111
6/25/2018	16	PB116	3	2	65	70	58	5	34	NA	9	14.5	NA	NA	NA	1.611111111
6/25/2018	16	PB116	4	2	68	56	44	4.5	52	NA	8	14.2	NA	NA	NA	1.775
6/25/2018	16	PB116	5	2	60	51	NA	5	60	NA	8	13.5	NA	NA	NA	1.6875
6/25/2018	21	ZEA 132	1	2	56	54	38	4	20	NA	10	15.8	NA	NA	NA	1.58
6/25/2018	21	ZEA 132	2	2	67	58	41	4	24	NA	10	16.8	NA	NA	NA	1.68
6/25/2018	21	ZEA 132	3	2	63.5	59	46.5	5	26	NA	10	16	NA	NA	NA	1.6
6/25/2018	21	ZEA 132	4	2	63	56	45.5	5	26	NA	11	17	NA	NA	NA	1.545454545
6/25/2018	21	ZEA 132	5	2	64	59.5	47	4.5	26	NA	11	17.2	NA	NA	NA	1.563636364
6/25/2018	29	ZEA 399	1	2	63	53.5	43	4.8	36	NA	10	16	NA	NA	NA	1.6
6/25/2018	29	ZEA 399	2	2	89.5	67	53	4.5	34	NA	11	16.5	NA	NA	NA	1.5
6/25/2018	29	ZEA 399	3	2	71.5	49	44	3.5	28	NA	9	14.5	NA	NA	NA	1.611111111
6/25/2018	29	ZEA 399	4	2	72	67	53	4.5	28	NA	10	14.5	NA	NA	NA	1.45
6/25/2018	29	ZEA 399	5	2	81	64	58	4.5	30	NA	10	15.5	NA	NA	NA	1.55
6/25/2018	19	W117	1	2	84.5	57	43	7	40	Tassel	10	13.8	NA	NA	NA	1.38
6/25/2018	19	W117	2	2	68	54.5	46	6	42	Tassel	10	13.8	NA	NA	NA	1.38
6/25/2018	19	W117	3	2	82	65.5	49	5.5	30	Tassel	10	13.8	NA	NA	NA	1.38
6/25/2018	19	W117	4	2	78	55	43	5.5	34	Tassel	11	13.8	NA	NA	NA	1.254545455
6/25/2018	19	W117	5	2	73	56	46	6	38	Tassel	10	13.8	NA	NA	NA	1.38
6/25/2018	1	B73	1	2	78	61	37	4.5	23	NA	9	13.8	NA	NA	NA	1.533333333
6/25/2018	1	B73	2	2	81	68	36	5	20	NA	10	14.5	NA	NA	NA	1.45
6/25/2018	1	B73	3	2	77	68	40	5	19	NA	10	14.2	NA	NA	NA	1.42
6/25/2018	1	B73	4	2	77	67	32.5	5	38	NA	10	14.5	NA	NA	NA	1.45
6/25/2018	1	B73	5	2	91	74	41	5.8	25	NA	10	14.8	NA	NA	NA	1.48
6/25/2018	10	EC334	1	2	80	57.5	31	4	34	NA	10	16.8	NA	NA	NA	1.68
6/25/2018	10	EC334	2	2	74	69	41	6.5	30	NA	11	17.2	NA	NA	NA	1.563636364
6/25/2018	10	EC334	3	2	83	57	32	5	45	NA	10	16.8	NA	NA	NA	1.68
6/25/2018	10	EC334	4	2	67	65	42	6.5	23	NA	11	16.5	NA	NA	NA	1.5
6/25/2018	10	EC334	5	2	70.5	65	43	6	22	NA	11	16.5	NA	NA	NA	1.5
6/25/2018	3	P148	1	2	78	63.5	50	5	18	NA	11	14.8	NA	NA	NA	1.345454545
6/25/2018	3	P148	2	2	77	59	44	5	30	NA	11	14.8	NA	NA	NA	1.345454545
6/25/2018	3	P148	3	2	82	58	42	5.5	16	NA	11	14.8	NA	NA	NA	1.345454545
6/25/2018	3	P148	4	2	70.5	61	40	4.5	25	NA	10	14.5	NA	NA	NA	1.45
6/25/2018	3	P148	5	2	78	61	38	5.5	25	NA	10	12	NA	NA	NA	1.2
6/25/2018	8	DKFBHJ	1	2	75.5	75	54	4.5	25	NA	9	14.5	NA	NA	NA	1.611111111
6/25/2018	8	DKFBHJ	2	2	84	76.5	53	4.5	33	NA	9	14.5	NA	NA	NA	1.611111111
6/25/2018	8	DKFBHJ	3	2	84	72.5	52	4.5	19	NA	9	14.2	NA	NA	NA	1.577777778
6/25/2018	8	DKFBHJ	4	2	91	81	60	6.5	24	NA	10	14.5	NA	NA	NA	1.45
6/25/2018	8	DKFBHJ	5	2	79	81	60	5	29	NA	10	14.5	NA	NA	NA	1.45
6/25/2018	11	EP2	1	2	78	62	41	6.5	27	Tassel	10	15.2	NA	NA	NA	1.52
6/25/2018	11	EP2	2	2	66	64.5	45	5.5	34	NA	8	13.8	NA	NA	NA	1.725
6/25/2018	11	EP2	3	2	57.5	50	35	3	60	NA	9	14.2	NA	NA	NA	1.577777778
6/25/2018	11	EP2	4	2	62	57	40	6	26	Tassel	9	14.5	NA	NA	NA	1.611111111
6/25/2018	11	EP2	5	2	60	56.5	36	4.5	46	NA	7	14.5	NA	NA	NA	2.071428571
6/25/2018	24	ZEA 3425	1	1	107	65.5	50.5	8	40	Tassel	12	14.8	NA	NA	NA	1.233333333
6/25/2018	24	ZEA 3425	2	1	137	63.5	NA	7	34	Tassel	11	15.5	NA	NA	NA	1.409090909
6/25/2018	24	ZEA 3425	3	1	100	63	50.5	6.5	36	Tassel	10	15.5	NA	NA	NA	1.55
6/25/2018	24	ZEA 3425	4	1	107	55.5	25	8	34	Tassel	11	14.2	NA	NA	NA	1.290909091
6/25/2018	24	ZEA 3425	5	1	102	54	44	6.5	42	Tassel	11	15.8	NA	NA	NA	1.436363636
6/25/2018	5	S052	1	1	93	68	54	6	34	NA	11	17.8	NA	NA	NA	1.618181818
6/25/2018	5	S052	2	1	98	69.5	60	6	34	NA	11	17.5	NA	NA	NA	1.590909091
6/25/2018	5	S052	3	1	104	66	52	6	30	NA	11	16.8	NA	NA	NA	1.527272727
6/25/2018	5	S052	4	1	87	67.5	55	6	30	NA	11	16.8	NA	NA	NA	1.527272727
6/25/2018	5	S052	5	1	100	65	48	5	42	NA	11	17.8	NA	NA	NA	1.618181818
6/25/2018	28	ZEA 392	1	1	81	76	58	5	28	NA	9	14.2	NA	NA	NA	1.577777778
6/25/2018	28	ZEA 392	2	1	88	71	49	3.4	28	NA	9	15.5	NA	NA	NA	1.722222222
6/25/2018	28	ZEA 392	3	1	94	68.5	56.5	4	32	NA	9	15	NA	NA	NA	1.666666667
6/25/2018	28	ZEA 392	4	1	94	77	64	4	34	NA	9	15.2	NA	NA	NA	1.688888889
6/25/2018	28	ZEA 392	5	1	97	69.5	62	3	30	NA	8	13.2	NA	NA	NA	1.65
6/25/2018	1	B73	1	1	74.5	62	51	4.5	30	NA	9	14.5	NA	NA	NA	1.611111111
6/25/2018	1	B73	2	1	72	59.5	46	4.3	28	NA	8	12.8	NA	NA	NA	1.6
6/25/2018	1	B73	3	1	73	58.5	49	4.5	40	NA	9	14.5	NA	NA	NA	1.611111111
6/25/2018	1	B73	4	1	70.5	60	51	4.2	48	NA	9	13.5	NA	NA	NA	1.5
6/25/2018	1	B73	5	1	78	59	52.5	4.5	42	NA	9	14.5	NA	NA	NA	1.611111111
6/25/2018	17	PHG50	1	1	83	62	56.5	4.2	28	NA	9	15	NA	NA	NA	1.666666667
6/25/2018	17	PHG50	2	1	84	68	NA	5.5	18	NA	10	15.5	NA	NA	NA	1.55
6/25/2018	17	PHG50	3	1	85	69	NA	5	24	NA	10	15.2	NA	NA	NA	1.52
6/25/2018	17	PHG50	4	1	88	67	NA	5.3	30	NA	10	15.5	NA	NA	NA	1.55
6/25/2018	17	PHG50	5	1	67	56.5	NA	3.8	28	NA	9	14.2	NA	NA	NA	1.577777778
6/25/2018	18	PHG84	1	1	58	51	NA	4	54	NA	8	13.2	NA	NA	NA	1.65
6/25/2018	18	PHG84	2	1	54	44.5	NA	4	33	NA	10	13.5	NA	NA	NA	1.35
6/25/2018	18	PHG84	3	1	80	56	47	6	34	NA	9	14.2	NA	NA	NA	1.577777778
6/25/2018	18	PHG84	4	1	66	51	NA	5	20	NA	9	13.2	NA	NA	NA	1.466666667
6/25/2018	18	PHG84	5	1	68	49	NA	4.5	38	NA	8	12.8	NA	NA	NA	1.6
6/25/2018	14	P089	1	1	77	64	52	6	38	NA	9	13.2	NA	NA	NA	1.466666667
6/25/2018	14	P089	2	1	87	73	58	6.5	30	NA	10	14.2	NA	NA	NA	1.42
6/25/2018	14	P089	3	1	75	67	47	6.5	40	NA	10	15.2	NA	NA	NA	1.52
6/25/2018	14	P089	4	1	68	65.5	52	5.5	58	NA	8	13.2	NA	NA	NA	1.65
6/25/2018	14	P089	5	1	74	63	48	6	32	NA	8	13.2	NA	NA	NA	1.65
6/25/2018	8	DKFBHJ	1	1	73	70	50	4	28	NA	9	14.2	NA	NA	NA	1.577777778
6/25/2018	8	DKFBHJ	2	1	79	79	55	5.5	32	NA	10	15.2	NA	NA	NA	1.52
6/25/2018	8	DKFBHJ	3	1	77	73	50	4.5	20	NA	9	13.5	NA	NA	NA	1.5
6/25/2018	8	DKFBHJ	4	1	80	81	62	6	25	NA	10	14.5	NA	NA	NA	1.45
6/25/2018	8	DKFBHJ	5	1	82	78	45	5.5	15	NA	10	14.8	NA	NA	NA	1.48
6/25/2018	21	ZEA 132	1	1	74	69	45	6	30	NA	10	15.5	NA	NA	NA	1.55
6/25/2018	21	ZEA 132	2	1	58	57	37	4	18	NA	10	15.2	NA	NA	NA	1.52
6/25/2018	21	ZEA 132	3	1	64	67	46	5	28	NA	11	16.2	NA	NA	NA	1.472727273
6/25/2018	21	ZEA 132	4	1	66	60	37	5.5	26	NA	10	16.2	NA	NA	NA	1.62
6/25/2018	21	ZEA 132	5	1	59	52	35	4	16	NA	8	13.2	NA	NA	NA	1.65
6/25/2018	6	B106	1	1	85.5	67	41	4	20	NA	8	14.2	NA	NA	NA	1.775
6/25/2018	6	B106	2	1	80	73.5	48	4.5	20	NA	10	16.2	NA	NA	NA	1.62
6/25/2018	6	B106	3	1	78	60	38	3.8	20	NA	9	16	NA	NA	NA	1.777777778
6/25/2018	6	B106	4	1	86.5	69.5	51	4	18	NA	10	16.2	NA	NA	NA	1.62
6/25/2018	6	B106	5	1	90	76	50.5	5	16	NA	10	17.2	NA	NA	NA	1.72
6/25/2018	4	PHT77	1	2	87.2	69.5	57.2	7	50	NA	9	12.2	NA	NA	NA	1.355555556
6/25/2018	4	PHT77	2	2	83	56	41.6	8.1	40	NA	10	12.8	NA	NA	NA	1.28
6/25/2018	4	PHT77	3	2	90	67	51.2	6.9	38	NA	9	12.8	NA	NA	NA	1.422222222
6/25/2018	4	PHT77	4	2	91.5	68.2	53	5.5	28	NA	9	12.5	NA	NA	NA	1.388888889
6/25/2018	4	PHT77	5	2	88	60.5	45.7	6.8	48	NA	9	12.5	NA	NA	NA	1.388888889
6/25/2018	28	ZEA 392	1	2	88	78.5	58.3	4.2	26	NA	9	13.5	NA	NA	NA	1.5
6/25/2018	28	ZEA 392	2	2	76	68	NA	4.1	22	NA	9	13.2	NA	NA	NA	1.466666667
6/25/2018	28	ZEA 392	3	2	81	74.5	60	4.2	28	NA	9	13.2	NA	NA	NA	1.466666667
6/25/2018	28	ZEA 392	4	2	102	77.9	65.4	4.9	32	NA	9	13.8	NA	NA	NA	1.533333333
6/25/2018	28	ZEA 392	5	2	91.4	74	56.3	4.9	30	NA	9	13.2	NA	NA	NA	1.466666667
6/25/2018	6	B106	1	2	78.5	70	49.5	5	32	NA	10	14.5	NA	NA	NA	1.45
6/25/2018	6	B106	2	2	78	63.5	41	5.6	50	NA	11	14.8	NA	NA	NA	1.345454545
6/25/2018	6	B106	3	2	71	67	37	4.1	40	NA	10	14.8	NA	NA	NA	1.48
6/25/2018	6	B106	4	2	74	68	45.5	4.6	30	NA	10	14.2	NA	NA	NA	1.42
6/25/2018	6	B106	5	2	76	66.7	49	5	32	NA	10	14.2	NA	NA	NA	1.42
6/25/2018	24	ZEA 3425	1	2	111	60	34	6.6	42	Tassel	10	13.8	NA	NA	NA	1.38
6/25/2018	24	ZEA 3425	2	2	98.2	64.2	38.5	8.2	36	Tassel	12	13.8	NA	NA	NA	1.15
6/25/2018	24	ZEA 3425	3	2	81	52.7	35	6.2	40	Tassel	11	12.8	NA	NA	NA	1.163636364
6/25/2018	24	ZEA 3425	4	2	112	42	NA	3	22	Tassel	12	12	NA	NA	NA	1
6/25/2018	24	ZEA 3425	5	2	104	53	35.5	6	40	Tassel	13	14.8	NA	NA	NA	1.138461538
6/25/2018	2	N22	1	2	48	55.2	34	5	40	NA	9	12.5	NA	NA	NA	1.388888889
6/25/2018	2	N22	2	2	62	59.5	36	4.3	40	NA	9	12.8	NA	NA	NA	1.422222222
6/25/2018	2	N22	3	2	60	59	32.5	4.5	20	NA	10	13.5	NA	NA	NA	1.35
6/25/2018	2	N22	4	2	56.5	60.5	37.5	4	26	NA	9	12.5	NA	NA	NA	1.388888889
6/25/2018	2	N22	5	2	55	66.2	44	5.2	30	NA	10	13.8	NA	NA	NA	1.38
6/25/2018	27	ZEA 391	1	2	97	64	50	3.5	38	NA	12	16.5	NA	NA	NA	1.375
6/25/2018	27	ZEA 391	2	2	90	68.2	55	4	30	NA	12	15.5	NA	NA	NA	1.291666667
6/25/2018	27	ZEA 391	3	2	89.5	68.6	53	4	30	NA	12	15.5	NA	NA	NA	1.291666667
6/25/2018	27	ZEA 391	4	2	86	59.2	39	3	34	NA	10	14.8	NA	NA	NA	1.48
6/25/2018	27	ZEA 391	5	2	88	71.5	51	3.7	40	NA	12	16.8	NA	NA	NA	1.4
6/25/2018	7	DK4676A	1	2	95.5	72.3	57.5	4.6	28	NA	9	13.8	NA	NA	NA	1.533333333
6/25/2018	7	DK4676A	2	2	95	80.5	65	6.9	36	NA	10	14.8	NA	NA	NA	1.48
6/25/2018	7	DK4676A	3	2	98.2	76.3	59	7	20	NA	10	12.8	NA	NA	NA	1.28
6/25/2018	7	DK4676A	4	2	95	73.5	58	6.7	50	NA	10	13.5	NA	NA	NA	1.35
6/25/2018	7	DK4676A	5	2	87	77.5	54	4.2	40	NA	10	13.8	NA	NA	NA	1.38
6/25/2018	25	ZEA 3660	1	2	76.5	73	56	6.2	55	NA	9	12.8	NA	NA	NA	1.422222222
6/25/2018	25	ZEA 3660	2	2	82.3	77.7	59	5.9	32	NA	9	11.8	NA	NA	NA	1.311111111
6/25/2018	25	ZEA 3660	3	2	74.9	74	59.5	5.2	36	NA	9	12.8	NA	NA	NA	1.422222222
6/25/2018	25	ZEA 3660	4	2	75	52.2	41	5.9	20	NA	10	11.5	NA	NA	NA	1.15
6/25/2018	25	ZEA 3660	5	2	78.1	71.9	53.1	4.9	30	NA	9	12.5	NA	NA	NA	1.388888889
6/25/2018	22	ZEA 324	1	2	49	44.5	34	3.9	34	NA	11	14.2	NA	NA	NA	1.290909091
6/25/2018	22	ZEA 324	2	2	48.6	39.2	28	4.1	40	NA	11	14.5	NA	NA	NA	1.318181818
6/25/2018	22	ZEA 324	3	2	57.3	49.1	35.2	4.1	38	NA	11	14.5	NA	NA	NA	1.318181818
6/25/2018	22	ZEA 324	4	2	43	23.8	NA	4.3	34	NA	12	15.8	NA	NA	NA	1.316666667
6/25/2018	22	ZEA 324	5	2	55.5	44.8	35.6	4.8	40	NA	12	15.5	NA	NA	NA	1.291666667
6/25/2018	26	ZEA 3682	1	2	81	25.9	NA	2.3	34	Tassel	13	13	NA	NA	NA	1
6/25/2018	26	ZEA 3682	2	2	91.2	24.8	NA	2.5	NA	Tassel	14	14	NA	NA	NA	1
6/25/2018	26	ZEA 3682	3	2	93.2	28.9	NA	3.1	NA	Tassel	14	14	NA	NA	NA	1
6/25/2018	26	ZEA 3682	4	2	104.7	30	NA	3.2	34.5	Tassel	14	14	NA	NA	NA	1
6/25/2018	26	ZEA 3682	5	2	122	17.4	NA	2.4	NA	Tassel	15	15	NA	NA	NA	1
6/25/2018	19	W117	1	1	87.7	62.5	37.7	6.6	40	Tassel	10	13	NA	NA	NA	1.3
6/25/2018	19	W117	2	1	89.8	58.5	42	6.1	22	Tassel	11	13	NA	NA	NA	1.181818182
6/25/2018	19	W117	3	1	77	61.2	37.4	7	44	Tassel	10	13	NA	NA	NA	1.3
6/25/2018	19	W117	4	1	86.6	61.1	48	6.4	30	Tassel	11	13.8	NA	NA	NA	1.254545455
6/25/2018	19	W117	5	1	79.2	61	39.6	6.2	20	Tassel	11	12.8	NA	NA	NA	1.163636364
6/25/2018	3	P148	1	1	99.2	67	44.6	5.5	36	Tassel	12	14.8	NA	NA	NA	1.233333333
6/25/2018	3	P148	2	1	81.6	62.7	46	6.2	28	Tassel	11	14.5	NA	NA	NA	1.318181818
6/25/2018	3	P148	3	1	68.5	57.6	43.6	4.6	32	Tassel	11	13.8	NA	NA	NA	1.254545455
6/25/2018	3	P148	4	1	78	57.6	38	4.7	42	NA	11	13.8	NA	NA	NA	1.254545455
6/25/2018	3	P148	5	1	71.2	55	43.4	4.9	44	Tassel	11	12.8	NA	NA	NA	1.163636364
6/25/2018	9	EC136	1	1	90	71	48.2	5.8	28	NA	10	13.8	NA	NA	NA	1.38
6/25/2018	9	EC136	2	1	101	61	31.5	6.9	32	NA	10	13.8	NA	NA	NA	1.38
6/25/2018	9	EC136	3	1	77.8	66.1	53	6.5	36	NA	10	12.8	NA	NA	NA	1.28
6/25/2018	9	EC136	4	1	89.2	71.1	50	5	50	NA	9	13.8	NA	NA	NA	1.533333333
6/25/2018	9	EC136	5	1	93.5	69.2	49.3	4.9	40	NA	10	13.5	NA	NA	NA	1.35
6/25/2018	20	W33	1	1	75.7	40.8	19.4	5.4	44	Tassel	12	13	NA	NA	NA	1.083333333
6/25/2018	20	W33	2	1	78	42.4	23.6	6.2	38	Tassel	11	12.8	NA	NA	NA	1.163636364
6/25/2018	20	W33	3	1	73.6	36.3	15.6	5.1	50	Tassel	11	12	NA	NA	NA	1.090909091
6/25/2018	20	W33	4	1	65.4	35.6	15	4.9	38	Tassel	11	12.2	NA	NA	NA	1.109090909
6/25/2018	20	W33	5	1	81.1	37	10.4	4.8	30	Tassel	12	13.2	NA	NA	NA	1.1
6/25/2018	22	ZEA 324	1	1	53	49	38	3.7	38	NA	11	14.5	NA	NA	NA	1.318181818
6/25/2018	22	ZEA 324	2	1	71.6	46.5	35.2	4.9	46	NA	11	14.8	NA	NA	NA	1.345454545
6/25/2018	22	ZEA 324	3	1	60.5	46.5	36.3	4.9	46	NA	11	14.8	NA	NA	NA	1.345454545
6/25/2018	22	ZEA 324	4	1	60	50.4	33.5	4.5	38	NA	11	14.5	NA	NA	NA	1.318181818
6/25/2018	22	ZEA 324	5	1	55	42.5	26	4	48	NA	11	14.5	NA	NA	NA	1.318181818
6/25/2018	13	P074	1	1	71.6	59	43.4	6.5	44	NA	10	12.8	NA	NA	NA	1.28
6/25/2018	13	P074	2	1	82.4	62.6	46.7	5.9	38	NA	10	14.8	NA	NA	NA	1.48
6/25/2018	13	P074	3	1	85	54	40	6.7	46	NA	11	13.2	NA	NA	NA	1.2
6/25/2018	13	P074	4	1	82	55	42.5	7.1	36	NA	11	13.8	NA	NA	NA	1.254545455
6/25/2018	13	P074	5	1	79.2	50.1	NA	5.7	30	NA	11	13.8	NA	NA	NA	1.254545455
6/25/2018	11	EP2	1	1	56.9	52.8	38.6	5.4	24	Tassel	9	13	NA	NA	NA	1.444444444
6/25/2018	11	EP2	2	1	66	56.2	39	5.8	36	NA	9	13.5	NA	NA	NA	1.5
6/25/2018	11	EP2	3	1	70	63.5	43.9	5.9	40	Tassel	9	14.8	NA	NA	NA	1.644444444
6/25/2018	11	EP2	4	1	76.6	64	38.7	5.4	50	Tassel	10	15.5	NA	NA	NA	1.55
6/25/2018	11	EP2	5	1	72.4	53.1	39.8	5.6	38	Tassel	9	14	NA	NA	NA	1.555555556
6/25/2018	10	EC334	1	1	63.1	55.2	38	4	42	NA	10	14.5	NA	NA	NA	1.45
6/25/2018	10	EC334	2	1	55.9	52.5	33.5	6.6	31	NA	10	13.2	NA	NA	NA	1.32
6/25/2018	10	EC334	3	1	58.2	54.5	34	6.7	45	NA	10	13.5	NA	NA	NA	1.35
6/25/2018	10	EC334	4	1	67.2	58.4	33	6	49	NA	11	15.5	NA	NA	NA	1.409090909
6/25/2018	10	EC334	5	1	71.5	59.2	40.1	4.5	45	NA	10	16.5	NA	NA	NA	1.65
6/25/2018	2	N22	1	1	63	52.1	25	7.7	46	NA	11	13.8	NA	NA	NA	1.254545455
6/25/2018	2	N22	2	1	58.2	56.5	31	7.1	51	NA	11	13.2	NA	NA	NA	1.2
6/25/2018	2	N22	3	1	58.9	58	33.2	6	55	NA	11	13.5	NA	NA	NA	1.227272727
6/25/2018	2	N22	4	1	58.5	58.1	33.5	6.4	32	NA	11	13.5	NA	NA	NA	1.227272727
6/25/2018	2	N22	5	1	53	49.8	24.2	6.9	34	NA	10	12.5	NA	NA	NA	1.25
6/25/2018	26	ZEA 3682	1	1	99.2	30	NA	3.6	64	Tassel	13	13	NA	NA	NA	1
6/25/2018	26	ZEA 3682	2	1	94.3	26.6	12.3	3.4	60	Tassel	14	14	NA	NA	NA	1
6/25/2018	26	ZEA 3682	3	1	97.5	33.1	16.4	3.3	21	Tassel	13	13	NA	NA	NA	1
6/25/2018	26	ZEA 3682	4	1	97.2	26.1	NA	3.3	62	Tassel	14	14	NA	NA	NA	1
6/25/2018	26	ZEA 3682	5	1	83.5	11	NA	1.4	80	Tassel	15	15	NA	NA	NA	1
6/25/2018	12	F922	1	2	84	68.5	44	5	20	NA	10	14.5	NA	NA	NA	1.45
6/25/2018	12	F922	2	2	86	72	44	5.4	13	NA	10	14.5	NA	NA	NA	1.45
6/25/2018	12	F922	3	2	83	70	35	4.6	20	NA	10	14.5	NA	NA	NA	1.45
6/25/2018	12	F922	4	2	82.5	72.5	52	5.3	12	NA	10	14.5	NA	NA	NA	1.45
6/25/2018	12	F922	5	2	75.5	68.5	36	4.8	17	NA	9	14	NA	NA	NA	1.555555556
6/25/2018	18	PHG84	1	2	60	53	37	4	10	NA	9	12.5	NA	NA	NA	1.388888889
6/25/2018	18	PHG84	2	2	80.5	55	39	4	19	NA	9	13.5	NA	NA	NA	1.5
6/25/2018	18	PHG84	3	2	78.5	59.5	43	4.3	19	NA	9	13.5	NA	NA	NA	1.5
6/25/2018	18	PHG84	4	2	74	54	37	4.5	16	NA	9	13.2	NA	NA	NA	1.466666667
6/25/2018	18	PHG84	5	2	69	57	42	4.4	16	NA	9	13.5	NA	NA	NA	1.5
6/25/2018	13	P074	1	2	67	55	38	5.3	12	NA	10	14.2	NA	NA	NA	1.42
6/25/2018	13	P074	2	2	72.5	52.5	43	5.1	10	NA	10	13.8	NA	NA	NA	1.38
6/25/2018	13	P074	3	2	74	57	45	5.2	8	NA	10	14.2	NA	NA	NA	1.42
6/25/2018	13	P074	4	2	73	56.5	42	5.6	9	NA	10	14	NA	NA	NA	1.4
6/25/2018	13	P074	5	2	78.5	55	42	4.8	15	NA	10	14	NA	NA	NA	1.4
6/25/2018	14	P089	1	2	76.5	77	58	6	21	NA	10	14.2	NA	NA	NA	1.42
6/25/2018	14	P089	2	2	86	74	60	6.4	11	NA	10	14.2	NA	NA	NA	1.42
6/25/2018	14	P089	3	2	82.5	73.5	60	5.8	15	NA	10	14.5	NA	NA	NA	1.45
6/25/2018	14	P089	4	2	82	72	52	6	25	NA	10	14.5	NA	NA	NA	1.45
6/25/2018	14	P089	5	2	83.5	73.5	53	6.5	13	NA	10	14	NA	NA	NA	1.4
6/25/2018	15	P135	1	2	105	72	51	5	14	NA	10	14.8	NA	NA	NA	1.48
6/25/2018	15	P135	2	2	104	66	49	4.6	10	NA	10	14.2	NA	NA	NA	1.42
6/25/2018	15	P135	3	2	105	66	40	5.7	15	Tassel	11	14.5	NA	NA	NA	1.318181818
6/25/2018	15	P135	4	2	101	67.5	45	4.8	18	Tassel	10	14.5	NA	NA	NA	1.45
6/25/2018	15	P135	5	2	114	66.5	48	5.5	9	Tassel	11	14.5	NA	NA	NA	1.318181818
6/25/2018	23	ZEA 332	1	2	86	15	NA	2	140	Tassel	11	11	NA	NA	NA	1
6/25/2018	23	ZEA 332	2	2	123.5	30	11	3	91	Tassel	12	12	NA	NA	NA	1
6/25/2018	23	ZEA 332	3	2	126.5	22	7	2	90	Tassel	11	11	NA	NA	NA	1
6/25/2018	23	ZEA 332	4	2	106	14	NA	1.6	150	Tassel	12	12	NA	NA	NA	1
6/25/2018	23	ZEA 332	5	2	NA	NA	NA	NA	NA	NA	NA	NA	NA	NA	NA	NA
6/25/2018	5	S052	1	2	94	67	43	5.5	8	NA	11	16.8	NA	NA	NA	1.527272727
6/25/2018	5	S052	2	2	98	69	54	6.5	10	NA	12	17.8	NA	NA	NA	1.483333333
6/25/2018	5	S052	3	2	90	67	45	5	13	NA	11	16.5	NA	NA	NA	1.5
6/25/2018	5	S052	4	2	92.5	63.5	42	6.3	12	Tassel	12	16.8	NA	NA	NA	1.4
6/25/2018	5	S052	5	2	95	60	33	5.4	9	NA	12	16.8	NA	NA	NA	1.4
6/25/2018	20	W33	1	2	81	54	22	5.2	7	Tassel	11	13.5	NA	NA	NA	1.227272727
6/25/2018	20	W33	2	2	89	39	15	5	5	Tassel	12	14.8	NA	NA	NA	1.233333333
6/25/2018	20	W33	3	2	74.5	42	17	4.8	4	Tassel	11	13.2	NA	NA	NA	1.2
6/25/2018	20	W33	4	2	84.5	40	28	5	4	Tassel	12	13.8	NA	NA	NA	1.15
6/25/2018	20	W33	5	2	88	37.5	21	4.8	4	Tassel	12	13.8	NA	NA	NA	1.15
6/25/2018	17	PHG50	1	2	88	66.5	53	5.9	9	NA	10	15.2	NA	NA	NA	1.52
6/25/2018	17	PHG50	2	2	73	63	48	4.7	9	NA	9	13.2	NA	NA	NA	1.466666667
6/25/2018	17	PHG50	3	2	86	73	55	5.4	8	NA	10	15	NA	NA	NA	1.5
6/25/2018	17	PHG50	4	2	96.5	72	59	5.5	11	NA	10	15	NA	NA	NA	1.5
6/25/2018	17	PHG50	5	2	98	71	59	6	10	NA	10	15.2	NA	NA	NA	1.52
6/25/2018	9	EC136	1	2	93.5	79	54	5.5	12	NA	9	14.2	NA	NA	NA	1.577777778
6/25/2018	9	EC136	2	2	87	76.5	50	5.5	18	NA	9	13.8	NA	NA	NA	1.533333333
6/25/2018	9	EC136	3	2	101	77	58	5.6	9	NA	10	14.5	NA	NA	NA	1.45
6/25/2018	9	EC136	4	2	98.5	76	50	5.2	8	NA	9	14	NA	NA	NA	1.555555556
6/25/2018	9	EC136	5	2	102	76.5	53	6	9	NA	10	14.8	NA	NA	NA	1.48
6/25/2018	4	PHT77	1	1	84	61	33	3.8	24	NA	8	13.2	NA	NA	NA	1.65
6/25/2018	4	PHT77	2	1	76	57.5	40	4	30	NA	8	12.5	NA	NA	NA	1.5625
6/25/2018	4	PHT77	3	1	76	56	32	3.8	22	NA	8	12.2	NA	NA	NA	1.525
6/25/2018	4	PHT77	4	1	76.5	56.5	36	3.5	28	NA	8	13	NA	NA	NA	1.625
6/25/2018	4	PHT77	5	1	73.5	62	40	3.7	30	NA	8	12.5	NA	NA	NA	1.5625
6/25/2018	30	ZEA 851	1	1	88	61	40	3.7	28	NA	9	14.8	NA	NA	NA	1.644444444
6/25/2018	30	ZEA 851	2	1	87	79.5	55	4.3	28	NA	9	14.2	NA	NA	NA	1.577777778
6/25/2018	30	ZEA 851	3	1	77.5	74.5	45	4	32	NA	9	14	NA	NA	NA	1.555555556
6/25/2018	30	ZEA 851	4	1	82	79.5	50	5.5	26	NA	9	14.5	NA	NA	NA	1.611111111
6/25/2018	30	ZEA 851	5	1	91	58	40	3	32	NA	9	13.5	NA	NA	NA	1.5
6/25/2018	16	PB116	1	1	72.5	66	42	5.5	42	NA	8	14	NA	NA	NA	1.75
6/25/2018	16	PB116	2	1	67	60.5	42	5.5	34	NA	8	14.2	NA	NA	NA	1.775
6/25/2018	16	PB116	3	1	74	71	50	7.5	45	NA	9	14	NA	NA	NA	1.555555556
6/25/2018	16	PB116	4	1	72	69.5	51	5.8	30	NA	9	14	NA	NA	NA	1.555555556
6/25/2018	16	PB116	5	1	77.5	61	45	5.5	42	NA	8	14	NA	NA	NA	1.75
6/25/2018	7	DK4676A	1	1	88	67	44	4.5	24	NA	9	15.2	NA	NA	NA	1.688888889
6/25/2018	7	DK4676A	2	1	95.5	79	57	5.5	24	NA	10	15.2	NA	NA	NA	1.52
6/25/2018	7	DK4676A	3	1	84	65	44	4.2	20	NA	9	14	NA	NA	NA	1.555555556
6/25/2018	7	DK4676A	4	1	81	72.5	47	5	26	NA	9	13.8	NA	NA	NA	1.533333333
6/25/2018	7	DK4676A	5	1	83.5	62	42	4.7	20	NA	9	14.2	NA	NA	NA	1.577777778
6/25/2018	23	ZEA 332	1	1	NA	NA	NA	NA	NA	NA	NA	NA	NA	NA	NA	NA
6/25/2018	23	ZEA 332	2	1	124	17	17	2.5	125	Tassel	12	12	NA	NA	NA	1
6/25/2018	23	ZEA 332	3	1	96	18	5	2	96	Tassel	11	11	NA	NA	NA	1
6/25/2018	23	ZEA 332	4	1	NA	NA	NA	NA	NA	Tassel	NA	NA	NA	NA	NA	NA
6/25/2018	23	ZEA 332	5	1	136	19	19	2.5	138	Tassel	11	11	NA	NA	NA	1
6/25/2018	12	F922	1	1	69	61.5	37	4.5	24	NA	9	13.2	NA	NA	NA	1.466666667
6/25/2018	12	F922	2	1	75.5	60	38	4.8	20	NA	9	14.2	NA	NA	NA	1.577777778
6/25/2018	12	F922	3	1	76.5	56.5	34	4	20	NA	9	14.2	NA	NA	NA	1.577777778
6/25/2018	12	F922	4	1	72	55	39	4	22	NA	9	14.2	NA	NA	NA	1.577777778
6/25/2018	12	F922	5	1	74.5	59	40	4.2	20	NA	9	14.2	NA	NA	NA	1.577777778
6/25/2018	29	ZEA 399	1	1	97	72.5	48	5.2	18	NA	11	17.2	NA	NA	NA	1.563636364
6/25/2018	29	ZEA 399	2	1	61	44	33	3	16	NA	9	13.5	NA	NA	NA	1.5
6/25/2018	29	ZEA 399	3	1	78	55	37	3.8	22	NA	9	14	NA	NA	NA	1.555555556
6/25/2018	29	ZEA 399	4	1	76	51	36	3.5	24	NA	9	14.2	NA	NA	NA	1.577777778
6/25/2018	29	ZEA 399	5	1	99	91	50	6.5	24	NA	11	17.2	NA	NA	NA	1.563636364
6/25/2018	15	P135	1	1	75	54.5	38	3.6	14	NA	9	14.2	NA	NA	NA	1.577777778
6/25/2018	15	P135	2	1	80.5	56	37	3.6	18	NA	9	14.5	NA	NA	NA	1.611111111
6/25/2018	15	P135	3	1	78	65	47.5	4	14	NA	10	14.5	NA	NA	NA	1.45
6/25/2018	15	P135	4	1	91	63	44	4.5	18	Tassel	10	14.5	NA	NA	NA	1.45
6/25/2018	15	P135	5	1	83.5	61	47	5	16	Tassel	10	13.8	NA	NA	NA	1.38
6/25/2018	25	ZEA 3660	1	1	73	65	44	4.5	20	NA	8	12.2	NA	NA	NA	1.525
6/25/2018	25	ZEA 3660	2	1	69.5	57	37	3.5	22	NA	8	13	NA	NA	NA	1.625
6/25/2018	25	ZEA 3660	3	1	72	67.5	46	4.6	22	NA	8	12.5	NA	NA	NA	1.5625
6/25/2018	25	ZEA 3660	4	1	66	50	34	3.2	20	NA	7	12.2	NA	NA	NA	1.742857143
6/25/2018	25	ZEA 3660	5	1	86.5	50	36	4	18	NA	7	12.2	NA	NA	NA	1.742857143
6/25/2018	27	ZEA 391	1	1	67	53.5	33.5	2.3	20	NA	11	16.2	NA	NA	NA	1.472727273
6/25/2018	27	ZEA 391	2	1	66	49.5	28	2.1	22	NA	10	15.2	NA	NA	NA	1.52
6/25/2018	27	ZEA 391	3	1	72	64.5	37	3.5	20	NA	11	16.2	NA	NA	NA	1.472727273
6/25/2018	27	ZEA 391	4	1	90	65	42	3	18	NA	11	17	NA	NA	NA	1.545454545
6/25/2018	27	ZEA 391	5	1	90	69.5	45	3	10	NA	11	16.2	NA	NA	NA	1.472727273
7/2/2018	30	ZEA 851	1	2	105	NA	NA	NA	NA	NA	10	16.2			NA	1.62
7/2/2018	30	ZEA 851	2	2	94	NA	NA	NA	NA	NA	11	16.2			NA	1.472727273
7/2/2018	30	ZEA 851	3	2	73	NA	NA	NA	NA	NA	10	13.8			NA	1.38
7/2/2018	30	ZEA 851	4	2	106	NA	NA	NA	NA	NA	11	16.8			NA	1.527272727
7/2/2018	30	ZEA 851	5	2	119	NA	NA	NA	NA	NA	11	16.8			NA	1.527272727
7/2/2018	16	PB116	1	2	94	NA	NA	NA	NA	NA	10	14.8			NA	1.48
7/2/2018	16	PB116	2	2	95	NA	NA	NA	NA	NA	10	15.2			NA	1.52
7/2/2018	16	PB116	3	2	95	NA	NA	NA	NA	NA	10	14.8			NA	1.48
7/2/2018	16	PB116	4	2	88	NA	NA	NA	NA	NA	10	14.8			NA	1.48
7/2/2018	16	PB116	5	2	87	NA	NA	NA	NA	NA	9	14			NA	1.555555556
7/2/2018	21	ZEA 132	1	2	74	NA	NA	NA	NA	NA	11	17.2			NA	1.563636364
7/2/2018	21	ZEA 132	2	2	76	NA	NA	NA	NA	NA	11	17.8			NA	1.618181818
7/2/2018	21	ZEA 132	3	2	73	NA	NA	NA	NA	NA	11	17.5			NA	1.590909091
7/2/2018	21	ZEA 132	4	2	71.5	NA	NA	NA	NA	NA	11	18.5			NA	1.681818182
7/2/2018	21	ZEA 132	5	2	80	NA	NA	NA	NA	NA	12	18.8			NA	1.566666667
7/2/2018	29	ZEA 399	1	2	94	NA	NA	NA	NA	NA	11	17.8			NA	1.618181818
7/2/2018	29	ZEA 399	2	2	115	NA	NA	NA	NA	NA	11	18.5			NA	1.681818182
7/2/2018	29	ZEA 399	3	2	86	NA	NA	NA	NA	NA	10	15.5			NA	1.55
7/2/2018	29	ZEA 399	4	2	101	NA	NA	NA	NA	NA	10	16.5			NA	1.65
7/2/2018	29	ZEA 399	5	2	114	NA	NA	NA	NA	NA	11	18.5			NA	1.681818182
7/2/2018	19	W117	1	2	110	NA	NA	NA	NA	Tassel	13	13			NA	1
7/2/2018	19	W117	2	2	90	NA	NA	NA	NA	Tassel	13	13			NA	1
7/2/2018	19	W117	3	2	102	NA	NA	NA	NA	Tassel	12	13.8			NA	1.15
7/2/2018	19	W117	4	2	98	NA	NA	NA	NA	Tassel	13	13			NA	1
7/2/2018	19	W117	5	2	94	NA	NA	NA	NA	Tassel	13	13			NA	1
7/2/2018	1	B73	1	2	92	NA	NA	NA	NA	Tassel	10	15.5			NA	1.55
7/2/2018	1	B73	2	2	103	NA	NA	NA	NA	Tassel	11	16.2			NA	1.472727273
7/2/2018	1	B73	3	2	90	NA	NA	NA	NA	Tassel	11	15.5			NA	1.409090909
7/2/2018	1	B73	4	2	96	NA	NA	NA	NA	Tassel	11	15.8			NA	1.436363636
7/2/2018	1	B73	5	2	113.5	NA	NA	NA	NA	Tassel	11	14.5			NA	1.318181818
7/2/2018	10	EC334	1	2	88	NA	NA	NA	NA	NA	11	17.8			NA	1.618181818
7/2/2018	10	EC334	2	2	84	NA	NA	NA	NA	NA	12	18.8			NA	1.566666667
7/2/2018	10	EC334	3	2	94	NA	NA	NA	NA	NA	11	18.5			NA	1.681818182
7/2/2018	10	EC334	4	2	81	NA	NA	NA	NA	NA	12	18.8			NA	1.566666667
7/2/2018	10	EC334	5	2	77	NA	NA	NA	NA	NA	12	18.8			NA	1.566666667
7/2/2018	3	P148	1	2	100	NA	NA	NA	NA	Tassel	14	14			NA	1
7/2/2018	3	P148	2	2	103	NA	NA	NA	NA	Tassel	14	14			NA	1
7/2/2018	3	P148	3	2	111	NA	NA	NA	NA	Tassel	14	14			NA	1
7/2/2018	3	P148	4	2	93	NA	NA	NA	NA	Tassel	12	14			NA	1.166666667
7/2/2018	3	P148	5	2	92	NA	NA	NA	NA	Tassel	11	12			NA	1.090909091
7/2/2018	8	DKFBHJ	1	2	94	NA	NA	NA	NA	NA	11	16.8			NA	1.527272727
7/2/2018	8	DKFBHJ	2	2	100	NA	NA	NA	NA	NA	11	16.8			NA	1.527272727
7/2/2018	8	DKFBHJ	3	2	103	NA	NA	NA	NA	NA	11	15.8			NA	1.436363636
7/2/2018	8	DKFBHJ	4	2	106	NA	NA	NA	NA	NA	11	16.8			NA	1.527272727
7/2/2018	8	DKFBHJ	5	2	101	NA	NA	NA	NA	NA	11	16.5			NA	1.5
7/2/2018	11	EP2	1	2	115	NA	NA	NA	NA	Tassel	13	16.8			NA	1.292307692
7/2/2018	11	EP2	2	2	98	NA	NA	NA	NA	Tassel	10	14.8			NA	1.48
7/2/2018	11	EP2	3	2	74	NA	NA	NA	NA	Tassel	11	16.5			NA	1.5
7/2/2018	11	EP2	4	2	97	NA	NA	NA	NA	Tassel	12	14			NA	1.166666667
7/2/2018	11	EP2	5	2	81	NA	NA	NA	NA	Tassel	10	14			NA	1.4
7/2/2018	24	ZEA 3425	1	1	155	NA	NA	NA	NA	Tassel	14	14			NA	1
7/2/2018	24	ZEA 3425	2	1	160	NA	NA	NA	NA	Tassel	15	15			NA	1
7/2/2018	24	ZEA 3425	3	1	156	NA	NA	NA	NA	Tassel	14	15.8			NA	1.128571429
7/2/2018	24	ZEA 3425	4	1	136	NA	NA	NA	NA	Tassel	14	14			NA	1
7/2/2018	24	ZEA 3425	5	1	119	NA	NA	NA	NA	Tassel	15	15			NA	1
7/2/2018	5	S052	1	1	126	NA	NA	NA	NA	Tassel	14	17.8			NA	1.271428571
7/2/2018	5	S052	2	1	112	NA	NA	NA	NA	Tassel	13	17.8			NA	1.369230769
7/2/2018	5	S052	3	1	129	NA	NA	NA	NA	Tassel	13	17.8			NA	1.369230769
7/2/2018	5	S052	4	1	113	NA	NA	NA	NA	Tassel	13	16.8			NA	1.292307692
7/2/2018	5	S052	5	1	124	NA	NA	NA	NA	Tassel	14	17.8			NA	1.271428571
7/2/2018	28	ZEA 392	1	1	106	NA	NA	NA	NA	NA	10	15.5			NA	1.55
7/2/2018	28	ZEA 392	2	1	106	NA	NA	NA	NA	Tassel	11	17.5			NA	1.590909091
7/2/2018	28	ZEA 392	3	1	95	NA	NA	NA	NA	NA	10	16.5			NA	1.65
7/2/2018	28	ZEA 392	4	1	119	NA	NA	NA	NA	NA	10	15.5			NA	1.55
7/2/2018	28	ZEA 392	5	1	106	NA	NA	NA	NA	NA	9	15			NA	1.666666667
7/2/2018	1	B73	1	1	101	NA	NA	NA	NA	NA	10	15.5			NA	1.55
7/2/2018	1	B73	2	1	95	NA	NA	NA	NA	NA	9	14.2			NA	1.577777778
7/2/2018	1	B73	3	1	88	NA	NA	NA	NA	NA	10	15.8			NA	1.58
7/2/2018	1	B73	4	1	92	NA	NA	NA	NA	NA	9	14.5			NA	1.611111111
7/2/2018	1	B73	5	1	100	NA	NA	NA	NA	NA	10	16			NA	1.6
7/2/2018	17	PHG50	1	1	91.5	NA	NA	NA	NA	NA	11	16.8			NA	1.527272727
7/2/2018	17	PHG50	2	1	103	NA	NA	NA	NA	NA	11	16.8			NA	1.527272727
7/2/2018	17	PHG50	3	1	87	NA	NA	NA	NA	NA	11	16.8			NA	1.527272727
7/2/2018	17	PHG50	4	1	97	NA	NA	NA	NA	NA	11	16.8			NA	1.527272727
7/2/2018	17	PHG50	5	1	83	NA	NA	NA	NA	NA	10	15.8			NA	1.58
7/2/2018	18	PHG84	1	1	80	NA	NA	NA	NA	NA	9	13.5			NA	1.5
7/2/2018	18	PHG84	2	1	69	NA	NA	NA	NA	NA	11	14.5			NA	1.318181818
7/2/2018	18	PHG84	3	1	97	NA	NA	NA	NA	NA	11	15.8			NA	1.436363636
7/2/2018	18	PHG84	4	1	90	NA	NA	NA	NA	NA	10	14.8			NA	1.48
7/2/2018	18	PHG84	5	1	91	NA	NA	NA	NA	NA	9	13.5			NA	1.5
7/2/2018	14	P089	1	1	94.5	NA	NA	NA	NA	NA	10	14.8			NA	1.48
7/2/2018	14	P089	2	1	93	NA	NA	NA	NA	NA	11	15.8			NA	1.436363636
7/2/2018	14	P089	3	1	99	NA	NA	NA	NA	NA	12	16.8			NA	1.4
7/2/2018	14	P089	4	1	97	NA	NA	NA	NA	NA	10	13.8			NA	1.38
7/2/2018	14	P089	5	1	95	NA	NA	NA	NA	NA	10	14.5			NA	1.45
7/2/2018	8	DKFBHJ	1	1	95	NA	NA	NA	NA	NA	10	15.8			NA	1.58
7/2/2018	8	DKFBHJ	2	1	93	NA	NA	NA	NA	NA	11	16.8			NA	1.527272727
7/2/2018	8	DKFBHJ	3	1	95	NA	NA	NA	NA	NA	10	15.5			NA	1.55
7/2/2018	8	DKFBHJ	4	1	109	NA	NA	NA	NA	NA	11	16.8			NA	1.527272727
7/2/2018	8	DKFBHJ	5	1	102	NA	NA	NA	NA	NA	11	16.5			NA	1.5
7/2/2018	21	ZEA 132	1	1	85	NA	NA	NA	NA	NA	11	17.8			NA	1.618181818
7/2/2018	21	ZEA 132	2	1	79	NA	NA	NA	NA	NA	11	14.2			NA	1.290909091
7/2/2018	21	ZEA 132	3	1	80	NA	NA	NA	NA	NA	12	17.5			NA	1.458333333
7/2/2018	21	ZEA 132	4	1	78	NA	NA	NA	NA	NA	11	17.5			NA	1.590909091
7/2/2018	21	ZEA 132	5	1	74	NA	NA	NA	NA	NA	9	14.8			NA	1.644444444
7/2/2018	6	B106	1	1	108	NA	NA	NA	NA	NA	9	16.5			NA	1.833333333
7/2/2018	6	B106	2	1	102	NA	NA	NA	NA	NA	11	17.8			NA	1.618181818
7/2/2018	6	B106	3	1	94	NA	NA	NA	NA	NA	11	16.8			NA	1.527272727
7/2/2018	6	B106	4	1	119	NA	NA	NA	NA	NA	12	18.5			NA	1.541666667
7/2/2018	6	B106	5	1	112	NA	NA	NA	NA	NA	12	18.5			NA	1.541666667
7/2/2018	4	PHT77	1	2	108	NA	NA	NA	NA	NA	10	14.5			NA	1.45
7/2/2018	4	PHT77	2	2	103.5	NA	NA	NA	NA	NA	10	14			NA	1.4
7/2/2018	4	PHT77	3	2	112	NA	NA	NA	NA	NA	11	14.8			NA	1.345454545
7/2/2018	4	PHT77	4	2	110.5	NA	NA	NA	NA	NA	10	14.8			NA	1.48
7/2/2018	4	PHT77	5	2	109	NA	NA	NA	NA	NA	10	14.5			NA	1.45
7/2/2018	28	ZEA 392	1	2	103.5	NA	NA	NA	NA	NA	10	15.5			NA	1.55
7/2/2018	28	ZEA 392	2	2	92	NA	NA	NA	NA	NA	10	16.8			NA	1.68
7/2/2018	28	ZEA 392	3	2	95	NA	NA	NA	NA	Tassel	10	15			NA	1.5
7/2/2018	28	ZEA 392	4	2	108	NA	NA	NA	NA	NA	10	15.5			NA	1.55
7/2/2018	28	ZEA 392	5	2	103.5	NA	NA	NA	NA	Tassel	10	14.5			NA	1.45
7/2/2018	6	B106	1	2	103	NA	NA	NA	NA	NA	11	16.5			NA	1.5
7/2/2018	6	B106	2	2	97	NA	NA	NA	NA	NA	11	17.2			NA	1.563636364
7/2/2018	6	B106	3	2	90	NA	NA	NA	NA	NA	11	17.2			NA	1.563636364
7/2/2018	6	B106	4	2	87	NA	NA	NA	NA	NA	10	16.5			NA	1.65
7/2/2018	6	B106	5	2	96.5	NA	NA	NA	NA	NA	11	17			NA	1.545454545
7/2/2018	24	ZEA 3425	1	2	113	NA	NA	NA	NA	Tassel	14	14			NA	1
7/2/2018	24	ZEA 3425	2	2	152	NA	NA	NA	NA	Tassel	14	14			NA	1
7/2/2018	24	ZEA 3425	3	2	109	NA	NA	NA	NA	Tassel	13	14.2			NA	1.092307692
7/2/2018	24	ZEA 3425	4	2	116	NA	NA	NA	NA	Tassel	12	12			NA	1
7/2/2018	24	ZEA 3425	5	2	161.5	NA	NA	NA	NA	Tassel	15	15			NA	1
7/2/2018	2	N22	1	2	70	NA	NA	NA	NA	NA	10	15.2			NA	1.52
7/2/2018	2	N22	2	2	71	NA	NA	NA	NA	NA	10	15			NA	1.5
7/2/2018	2	N22	3	2	70.5	NA	NA	NA	NA	NA	11	15.5			NA	1.409090909
7/2/2018	2	N22	4	2	79	NA	NA	NA	NA	NA	10	15.2			NA	1.52
7/2/2018	2	N22	5	2	83	NA	NA	NA	NA	NA	11	15.8			NA	1.436363636
7/2/2018	27	ZEA 391	1	2	122	NA	NA	NA	NA	NA	14	19.2			NA	1.371428571
7/2/2018	27	ZEA 391	2	2	115.5	NA	NA	NA	NA	NA	14	19.5			NA	1.392857143
7/2/2018	27	ZEA 391	3	2	113.5	NA	NA	NA	NA	NA	13	17.2			NA	1.323076923
7/2/2018	27	ZEA 391	4	2	117	NA	NA	NA	NA	NA	12	17.5			NA	1.458333333
7/2/2018	27	ZEA 391	5	2	116	NA	NA	NA	NA	NA	13	18.5			NA	1.423076923
7/2/2018	7	DK4676A	1	2	105	NA	NA	NA	NA	NA	11	15.5			NA	1.409090909
7/2/2018	7	DK4676A	2	2	116	NA	NA	NA	NA	NA	12	16.5			NA	1.375
7/2/2018	7	DK4676A	3	2	118	NA	NA	NA	NA	NA	10	15.5			NA	1.55
7/2/2018	7	DK4676A	4	2	115.5	NA	NA	NA	NA	NA	11	14.5			NA	1.318181818
7/2/2018	7	DK4676A	5	2	100	NA	NA	NA	NA	NA	11	16.2			NA	1.472727273
7/2/2018	25	ZEA 3660	1	2	101.5	NA	NA	NA	NA	NA	10	15			NA	1.5
7/2/2018	25	ZEA 3660	2	2	95	NA	NA	NA	NA	NA	9	14.5			NA	1.611111111
7/2/2018	25	ZEA 3660	3	2	100	NA	NA	NA	NA	NA	9	14.5			NA	1.611111111
7/2/2018	25	ZEA 3660	4	2	90	NA	NA	NA	NA	NA	9	14			NA	1.555555556
7/2/2018	25	ZEA 3660	5	2	92	NA	NA	NA	NA	NA	9	14.2			NA	1.577777778
7/2/2018	22	ZEA 324	1	2	60.5	NA	NA	NA	NA	NA	12	16.5			NA	1.375
7/2/2018	22	ZEA 324	2	2	73	NA	NA	NA	NA	NA	12	16.5			NA	1.375
7/2/2018	22	ZEA 324	3	2	70.5	NA	NA	NA	NA	NA	12	16.2			NA	1.35
7/2/2018	22	ZEA 324	4	2	60	NA	NA	NA	NA	NA	13	17.5			NA	1.346153846
7/2/2018	22	ZEA 324	5	2	69	NA	NA	NA	NA	NA	13	18			NA	1.384615385
7/2/2018	26	ZEA 3682	1	2	88.5	NA	NA	NA	NA	Tassel	13	13			NA	1
7/2/2018	26	ZEA 3682	2	2	103	NA	NA	NA	NA	Tassel	14	14			NA	1
7/2/2018	26	ZEA 3682	3	2	102.5	NA	NA	NA	NA	Tassel	14	14			NA	1
7/2/2018	26	ZEA 3682	4	2	108	NA	NA	NA	NA	Tassel	14	14			NA	1
7/2/2018	26	ZEA 3682	5	2	120	NA	NA	NA	NA	Tassel	15	15	abgebrochen	abgebrochen	NA	1
7/2/2018	19	W117	1	1	101	NA	NA	NA	NA	Tassel	13	13	NA	NA	NA	1
7/2/2018	19	W117	2	1	108	NA	NA	NA	NA	Tassel	13	13	NA	NA	NA	1
7/2/2018	19	W117	3	1	104	NA	NA	NA	NA	Tassel	13	13	NA	NA	NA	1
7/2/2018	19	W117	4	1	119	NA	NA	NA	NA	Tassel	14	14	NA	NA	NA	1
7/2/2018	19	W117	5	1	106	NA	NA	NA	NA	Tassel	13	13	NA	NA	NA	1
7/2/2018	3	P148	1	1	126.5	NA	NA	NA	NA	Tassel	14	14	NA	NA	NA	1
7/2/2018	3	P148	2	1	110	NA	NA	NA	NA	Tassel	14	14	NA	NA	NA	1
7/2/2018	3	P148	3	1	92	NA	NA	NA	NA	Tassel	14	14	NA	NA	NA	1
7/2/2018	3	P148	4	1	113	NA	NA	NA	NA	Tassel	14	14	NA	NA	NA	1
7/2/2018	3	P148	5	1	99	NA	NA	NA	NA	Tassel	14	14	NA	NA	NA	1
7/2/2018	9	EC136	1	1	114	NA	NA	NA	NA	Tassel	12	15.5	NA	NA	NA	1.291666667
7/2/2018	9	EC136	2	1	117	NA	NA	NA	NA	Tassel	11	14.8	NA	NA	NA	1.345454545
7/2/2018	9	EC136	3	1	101	NA	NA	NA	NA	Tassel	12	14.8	NA	NA	NA	1.233333333
7/2/2018	9	EC136	4	1	101	NA	NA	NA	NA	Tassel	11	14.8	NA	NA	NA	1.345454545
7/2/2018	9	EC136	5	1	103	NA	NA	NA	NA	Tassel	12	14.8	NA	NA	NA	1.233333333
7/2/2018	20	W33	1	1	106	NA	NA	NA	NA	Tassel	13	13	NA	NA	NA	1
7/2/2018	20	W33	2	1	109.5	NA	NA	NA	NA	Tassel	14	14	NA	NA	NA	1
7/2/2018	20	W33	3	1	116	NA	NA	NA	NA	Tassel	13	13	NA	NA	NA	1
7/2/2018	20	W33	4	1	113	NA	NA	NA	NA	Tassel	13	13	NA	NA	NA	1
7/2/2018	20	W33	5	1	122	NA	NA	NA	NA	Tassel	13	13	NA	NA	NA	1
7/2/2018	22	ZEA 324	1	1	69	NA	NA	NA	NA	NA	12	17.2	NA	NA	NA	1.433333333
7/2/2018	22	ZEA 324	2	1	82	NA	NA	NA	NA	NA	12	16.8	NA	NA	NA	1.4
7/2/2018	22	ZEA 324	3	1	84	NA	NA	NA	NA	NA	12	15.8	NA	NA	NA	1.316666667
7/2/2018	22	ZEA 324	4	1	82	NA	NA	NA	NA	NA	12	15.8	NA	NA	NA	1.316666667
7/2/2018	22	ZEA 324	5	1	76	NA	NA	NA	NA	NA	12	16.8	NA	NA	NA	1.4
7/2/2018	13	P074	1	1	98	NA	NA	NA	NA	Tassel	11	14.8	NA	NA	NA	1.345454545
7/2/2018	13	P074	2	1	107	NA	NA	NA	NA	Tassel	12	15.8	NA	NA	NA	1.316666667
7/2/2018	13	P074	3	1	106.5	NA	NA	NA	NA	Tassel	11	14.8	NA	NA	NA	1.345454545
7/2/2018	13	P074	4	1	110	NA	NA	NA	NA	Tassel	13	14.8	NA	NA	NA	1.138461538
7/2/2018	13	P074	5	1	97.5	NA	NA	NA	NA	Tassel	12	15.8	NA	NA	NA	1.316666667
7/2/2018	11	EP2	1	1	80	NA	NA	NA	NA	Tassel	9	13.8	NA	NA	NA	1.533333333
7/2/2018	11	EP2	2	1	79	NA	NA	NA	NA	Tassel	10	14.8	NA	NA	NA	1.48
7/2/2018	11	EP2	3	1	105	NA	NA	NA	NA	Tassel	11	16.8	NA	NA	NA	1.527272727
7/2/2018	11	EP2	4	1	123	NA	NA	NA	NA	Tassel	13	16.8	NA	NA	NA	1.292307692
7/2/2018	11	EP2	5	1	102	NA	NA	NA	NA	Tassel	10	13.8	NA	NA	NA	1.38
7/2/2018	10	EC334	1	1	79	NA	NA	NA	NA	NA	11	17.8	NA	NA	NA	1.618181818
7/2/2018	10	EC334	2	1	72	NA	NA	NA	NA	NA	9	15.8	NA	NA	NA	1.755555556
7/2/2018	10	EC334	3	1	78	NA	NA	NA	NA	NA	9	15.8	NA	NA	NA	1.755555556
7/2/2018	10	EC334	4	1	85	NA	NA	NA	NA	NA	12	17.8	NA	NA	NA	1.483333333
7/2/2018	10	EC334	5	1	87	NA	NA	NA	NA	NA	11	18.8	NA	NA	NA	1.709090909
7/2/2018	2	N22	1	1	73	NA	NA	NA	NA	NA	11	16.8	NA	NA	NA	1.527272727
7/2/2018	2	N22	2	1	77	NA	NA	NA	NA	NA	11	16.8	NA	NA	NA	1.527272727
7/2/2018	2	N22	3	1	69	NA	NA	NA	NA	NA	10	14.8	NA	NA	NA	1.48
7/2/2018	2	N22	4	1	71	NA	NA	NA	NA	NA	11	16.5	NA	NA	NA	1.5
7/2/2018	2	N22	5	1	76	NA	NA	NA	NA	NA	10	14.8	NA	NA	NA	1.48
7/2/2018	26	ZEA 3682	1	1	91	NA	NA	NA	NA	Tassel	10	14	NA	NA	NA	1.4
7/2/2018	26	ZEA 3682	2	1	100	NA	NA	NA	NA	Tassel	10	15	NA	NA	NA	1.5
7/2/2018	26	ZEA 3682	3	1	101	NA	NA	NA	NA	Tassel	10	15.5	NA	NA	NA	1.55
7/2/2018	26	ZEA 3682	4	1	101	NA	NA	NA	NA	Tassel	10	14.5	NA	NA	NA	1.45
[truncated: 1,901 more rows]
