# Supplementary material for: Natural plant growth and development achieved in the IPK PhenoSphere by dynamic environment simulation
Source: Nat Commun. 2023 Sep 18;14:5783. doi: 10.1038/s41467-023-41332-4 (PMC10507097; doi:10.1038/s41467-023-41332-4)
Supplement: Supplementary file 5 — Supplementary Code 1 [file 41467_2023_41332_MOESM5_ESM.zip › Supplementary_Code_1/nonlinearmodels/raw/Time_Combine_2019.csv]

Date	ID	Genotype	Replicate	Row	Column	Position	Plant_Height	Silkingtime	V_Stage	Growth_Stage	V_Stage_Ear	Ear_Height	G_V
5/24/2019	1	PHT77	1	1	1	1	13.5	NA	3	5.8	NA	NA	1.933333333
5/24/2019	2	PHT77	1	1	1	2	23	NA	4	6.2	NA	NA	1.55
5/24/2019	3	PHT77	1	1	1	3	32.5	NA	3	5.2	NA	NA	1.733333333
5/24/2019	4	PHT77	1	1	1	4	25	NA	3	5.5	NA	NA	1.833333333
5/24/2019	5	PHT77	1	1	1	5	17	NA	3	5.2	NA	NA	1.733333333
5/24/2019	6	ZEA 132	1	1	2	1	10.5	NA	3	5.2	NA	NA	1.733333333
5/24/2019	7	ZEA 132	1	1	2	2	9.5	NA	3	5.2	NA	NA	1.733333333
5/24/2019	8	ZEA 132	1	1	2	3	10	NA	3	5.5	NA	NA	1.833333333
5/24/2019	9	ZEA 132	1	1	2	4	11.5	NA	3	5.2	NA	NA	1.733333333
5/24/2019	10	ZEA 132	1	1	2	5	10.5	NA	3	5.2	NA	NA	1.733333333
5/24/2019	11	P148	1	1	3	1	21	NA	3	6.2	NA	NA	2.066666667
5/24/2019	12	P148	1	1	3	2	22	NA	4	6.2	NA	NA	1.55
5/24/2019	13	P148	1	1	3	3	21	NA	3	6	NA	NA	2
5/24/2019	14	P148	1	1	3	4	22	NA	3	6.2	NA	NA	2.066666667
5/24/2019	15	P148	1	1	3	5	23	NA	3	6	NA	NA	2
5/24/2019	16	ZEA 399	1	1	4	1	22.5	NA	3	5.5	NA	NA	1.833333333
5/24/2019	17	ZEA 399	1	1	4	2	11.5	NA	3	5.2	NA	NA	1.733333333
5/24/2019	18	ZEA 399	1	1	4	3	11.5	NA	3	5.2	NA	NA	1.733333333
5/24/2019	19	ZEA 399	1	1	4	4	13	NA	3	5.5	NA	NA	1.833333333
5/24/2019	20	ZEA 399	1	1	4	5	14.5	NA	3	5.2	NA	NA	1.733333333
5/24/2019	21	PHT77	2	1	5	1	17.5	NA	2	5	NA	NA	2.5
5/24/2019	22	PHT77	2	1	5	2	19.5	NA	3	5.8	NA	NA	1.933333333
5/24/2019	23	PHT77	2	1	5	3	16	NA	3	5.5	NA	NA	1.833333333
5/24/2019	24	PHT77	2	1	5	4	12	NA	3	5.5	NA	NA	1.833333333
5/24/2019	25	PHT77	2	1	5	5	22	NA	3	6	NA	NA	2
5/24/2019	26	ZEA 3660	2	1	6	1	17	NA	3	5	NA	NA	1.666666667
5/24/2019	27	ZEA 3660	2	1	6	2	22	NA	3	5.2	NA	NA	1.733333333
5/24/2019	28	ZEA 3660	2	1	6	3	15	NA	3	5	NA	NA	1.666666667
5/24/2019	29	ZEA 3660	2	1	6	4	19.5	NA	2	4.8	NA	NA	2.4
5/24/2019	30	ZEA 3660	2	1	6	5	23	NA	3	5	NA	NA	1.666666667
5/24/2019	31	ZEA 332	2	1	7	1	20	NA	3	6.2	NA	NA	2.066666667
5/24/2019	32	ZEA 332	2	1	7	2	16.5	NA	3	5.2	NA	NA	1.733333333
5/24/2019	33	ZEA 332	2	1	7	3	13	NA	3	6.2	NA	NA	2.066666667
5/24/2019	34	ZEA 332	2	1	7	4	19.5	NA	3	6.2	NA	NA	2.066666667
5/24/2019	35	ZEA 332	2	1	7	5	18.5	NA	3	6.2	NA	NA	2.066666667
5/24/2019	36	B73	2	1	8	1	10	NA	3	5.2	NA	NA	1.733333333
5/24/2019	37	B73	2	1	8	2	12	NA	3	5.2	NA	NA	1.733333333
5/24/2019	38	B73	2	1	8	3	15.5	NA	3	5.5	NA	NA	1.833333333
5/24/2019	39	B73	2	1	8	4	10	NA	3	5.2	NA	NA	1.733333333
5/24/2019	40	B73	2	1	8	5	15.5	NA	3	5.2	NA	NA	1.733333333
5/24/2019	41	ZEA 3660	3	1	9	1	23	NA	3	5.2	NA	NA	1.733333333
5/24/2019	42	ZEA 3660	3	1	9	2	23	NA	3	5.2	NA	NA	1.733333333
5/24/2019	43	ZEA 3660	3	1	9	3	20	NA	3	5.2	NA	NA	1.733333333
5/24/2019	44	ZEA 3660	3	1	9	4	28.5	NA	3	5.2	NA	NA	1.733333333
5/24/2019	45	ZEA 3660	3	1	9	5	24	NA	3	5	NA	NA	1.666666667
5/24/2019	46	N22	3	1	10	1	11.5	NA	3	4	NA	NA	1.333333333
5/24/2019	47	N22	3	1	10	2	15	NA	3	5.2	NA	NA	1.733333333
5/24/2019	48	N22	3	1	10	3	12	NA	2	4.5	NA	NA	2.25
5/24/2019	49	N22	3	1	10	4	17	NA	3	5	NA	NA	1.666666667
5/24/2019	50	N22	3	1	10	5	13	NA	2	4.5	NA	NA	2.25
5/24/2019	51	S052	3	1	11	1	11	NA	3	6.2	NA	NA	2.066666667
5/24/2019	52	S052	3	1	11	2	8	NA	2	4.5	NA	NA	2.25
5/24/2019	53	S052	3	1	11	3	10	NA	3	5.2	NA	NA	1.733333333
5/24/2019	54	S052	3	1	11	4	14	NA	3	5.8	NA	NA	1.933333333
5/24/2019	55	S052	3	1	11	5	10	NA	3	5.8	NA	NA	1.933333333
5/24/2019	56	B73	1	2	1	1	13.5	NA	3	5.2	NA	NA	1.733333333
5/24/2019	57	B73	1	2	1	2	18	NA	3	5.2	NA	NA	1.733333333
5/24/2019	58	B73	1	2	1	3	19.5	NA	3	5.2	NA	NA	1.733333333
5/24/2019	59	B73	1	2	1	4	12.5	NA	3	5.2	NA	NA	1.733333333
5/24/2019	60	B73	1	2	1	5	18	NA	3	5.2	NA	NA	1.733333333
5/24/2019	61	S052	1	2	2	1	12.5	NA	4	5.8	NA	NA	1.45
5/24/2019	62	S052	1	2	2	2	14.5	NA	4	6.2	NA	NA	1.55
5/24/2019	63	S052	1	2	2	3	10.5	NA	3	5.5	NA	NA	1.833333333
5/24/2019	64	S052	1	2	2	4	8.5	NA	3	6.5	NA	NA	2.166666667
5/24/2019	65	S052	1	2	2	5	13	NA	3	5.5	NA	NA	1.833333333
5/24/2019	66	ZEA 3660	1	2	3	1	21	NA	4	6.2	NA	NA	1.55
5/24/2019	67	ZEA 3660	1	2	3	2	16	NA	3	5	NA	NA	1.666666667
5/24/2019	68	ZEA 3660	1	2	3	3	17.5	NA	3	6.2	NA	NA	2.066666667
5/24/2019	69	ZEA 3660	1	2	3	4	23	NA	3	4.8	NA	NA	1.6
5/24/2019	70	ZEA 3660	1	2	3	5	18	NA	3	5.2	NA	NA	1.733333333
5/24/2019	71	ZEA 324	1	2	4	1	7.5	NA	3	4.8	NA	NA	1.6
5/24/2019	72	ZEA 324	1	2	4	2	5	NA	2	4.2	NA	NA	2.1
5/24/2019	73	ZEA 324	1	2	4	3	9	NA	3	4.5	NA	NA	1.5
5/24/2019	74	ZEA 324	1	2	4	4	9	NA	3	4.5	NA	NA	1.5
5/24/2019	75	ZEA 324	1	2	4	5	8	NA	3	4.8	NA	NA	1.6
5/24/2019	76	ZEA 399	2	2	5	1	16.5	NA	3	6	NA	NA	2
5/24/2019	77	ZEA 399	2	2	5	2	20	NA	3	6	NA	NA	2
5/24/2019	78	ZEA 399	2	2	5	3	14	NA	3	5.2	NA	NA	1.733333333
5/24/2019	79	ZEA 399	2	2	5	4	15	NA	3	5.5	NA	NA	1.833333333
5/24/2019	80	ZEA 399	2	2	5	5	11.5	NA	3	5.2	NA	NA	1.733333333
5/24/2019	81	N22	2	2	6	1	15	NA	2	5	NA	NA	2.5
5/24/2019	82	N22	2	2	6	2	16	NA	3	5.2	NA	NA	1.733333333
5/24/2019	83	N22	2	2	6	3	16.5	NA	2	5	NA	NA	2.5
5/24/2019	84	N22	2	2	6	4	18	NA	3	5.2	NA	NA	1.733333333
5/24/2019	85	N22	2	2	6	5	16.5	NA	3	5	NA	NA	1.666666667
5/24/2019	86	ZEA 851	2	2	7	1	21	NA	3	5.8	NA	NA	1.933333333
5/24/2019	87	ZEA 851	2	2	7	2	22.5	NA	3	5.8	NA	NA	1.933333333
5/24/2019	88	ZEA 851	2	2	7	3	20.5	NA	3	6	NA	NA	2
5/24/2019	89	ZEA 851	2	2	7	4	18.5	NA	3	6	NA	NA	2
5/24/2019	90	ZEA 851	2	2	7	5	26.5	NA	3	5.5	NA	NA	1.833333333
5/24/2019	91	ZEA 132	3	2	8	1	8.5	NA	3	5.2	NA	NA	1.733333333
5/24/2019	92	ZEA 132	3	2	8	2	10.5	NA	3	5.2	NA	NA	1.733333333
5/24/2019	93	ZEA 132	3	2	8	3	10	NA	2	5.2	NA	NA	2.6
5/24/2019	94	ZEA 132	3	2	8	4	10	NA	3	5.2	NA	NA	1.733333333
5/24/2019	95	ZEA 132	3	2	8	5	9	NA	3	5.5	NA	NA	1.833333333
5/24/2019	96	ZEA 324	3	2	9	1	9	NA	3	4.8	NA	NA	1.6
5/24/2019	97	ZEA 324	3	2	9	2	7	NA	3	4.5	NA	NA	1.5
5/24/2019	98	ZEA 324	3	2	9	3	9	NA	3	4.8	NA	NA	1.6
5/24/2019	99	ZEA 324	3	2	9	4	6	NA	2	4.2	NA	NA	2.1
5/24/2019	100	ZEA 324	3	2	9	5	8	NA	2	4.5	NA	NA	2.25
5/24/2019	101	B73	3	2	10	1	16.5	NA	3	5.5	NA	NA	1.833333333
5/24/2019	102	B73	3	2	10	2	18	NA	3	5.2	NA	NA	1.733333333
5/24/2019	103	B73	3	2	10	3	18	NA	3	5.2	NA	NA	1.733333333
5/24/2019	104	B73	3	2	10	4	15	NA	3	5.2	NA	NA	1.733333333
5/24/2019	105	B73	3	2	10	5	14	NA	3	5.2	NA	NA	1.733333333
5/24/2019	106	ZEA 332	3	2	11	1	17	NA	3	6.2	NA	NA	2.066666667
5/24/2019	107	ZEA 332	3	2	11	2	15	NA	3	5.2	NA	NA	1.733333333
5/24/2019	108	ZEA 332	3	2	11	3	16	NA	3	5.2	NA	NA	1.733333333
5/24/2019	109	ZEA 332	3	2	11	4	19	NA	3	6	NA	NA	2
5/24/2019	110	ZEA 332	3	2	11	5	17	NA	3	5.5	NA	NA	1.833333333
5/24/2019	111	ZEA 851	1	3	1	1	21	NA	3	5.5	NA	NA	1.833333333
5/24/2019	112	ZEA 851	1	3	1	2	27	NA	3	5.5	NA	NA	1.833333333
5/24/2019	113	ZEA 851	1	3	1	3	23	NA	3	6.2	NA	NA	2.066666667
5/24/2019	114	ZEA 851	1	3	1	4	20	NA	3	6.2	NA	NA	2.066666667
5/24/2019	115	ZEA 851	1	3	1	5	18.5	NA	3	5.5	NA	NA	1.833333333
5/24/2019	116	N22	1	3	2	1	16	NA	2	4.5	NA	NA	2.25
5/24/2019	117	N22	1	3	2	2	16	NA	2	4.5	NA	NA	2.25
5/24/2019	118	N22	1	3	2	3	15	NA	2	4.8	NA	NA	2.4
5/24/2019	119	N22	1	3	2	4	18	NA	3	5	NA	NA	1.666666667
5/24/2019	120	N22	1	3	2	5	14	NA	2	4.5	NA	NA	2.25
5/24/2019	121	ZEA 332	1	3	3	1	19	NA	3	6.2	NA	NA	2.066666667
5/24/2019	122	ZEA 332	1	3	3	2	12.5	NA	2	5.2	NA	NA	2.6
5/24/2019	123	ZEA 332	1	3	3	3	18	NA	3	6.2	NA	NA	2.066666667
5/24/2019	124	ZEA 332	1	3	3	4	25	NA	3	6	NA	NA	2
5/24/2019	125	ZEA 332	1	3	3	5	16	NA	4	6.2	NA	NA	1.55
5/24/2019	126	ZEA 132	2	3	4	1	13	NA	3	5.2	NA	NA	1.733333333
5/24/2019	127	ZEA 132	2	3	4	2	11	NA	3	6.2	NA	NA	2.066666667
5/24/2019	128	ZEA 132	2	3	4	3	10	NA	3	5.2	NA	NA	1.733333333
5/24/2019	129	ZEA 132	2	3	4	4	9	NA	3	4.8	NA	NA	1.6
5/24/2019	130	ZEA 132	2	3	4	5	11	NA	3	5.2	NA	NA	1.733333333
5/24/2019	131	P148	2	3	5	1	26	NA	3	5.5	NA	NA	1.833333333
5/24/2019	132	P148	2	3	5	2	25.5	NA	3	6	NA	NA	2
5/24/2019	133	P148	2	3	5	3	23	NA	3	6	NA	NA	2
5/24/2019	134	P148	2	3	5	4	19.5	NA	3	5.5	NA	NA	1.833333333
5/24/2019	135	P148	2	3	5	5	19	NA	3	5.5	NA	NA	1.833333333
5/24/2019	136	S052	2	3	6	1	22	NA	4	6.2	NA	NA	1.55
5/24/2019	137	S052	2	3	6	2	13	NA	4	6.2	NA	NA	1.55
5/24/2019	138	S052	2	3	6	3	17.5	NA	3	5.5	NA	NA	1.833333333
5/24/2019	139	S052	2	3	6	4	16	NA	4	6.2	NA	NA	1.55
5/24/2019	140	S052	2	3	6	5	15	NA	4	6.2	NA	NA	1.55
5/24/2019	141	ZEA 324	2	3	7	1	9.5	NA	3	4.8	NA	NA	1.6
5/24/2019	142	ZEA 324	2	3	7	2	7	NA	3	4.5	NA	NA	1.5
5/24/2019	143	ZEA 324	2	3	7	3	9	NA	3	4.5	NA	NA	1.5
5/24/2019	144	ZEA 324	2	3	7	4	7	NA	3	4.2	NA	NA	1.4
5/24/2019	145	ZEA 324	2	3	7	5	6	NA	2	4.5	NA	NA	2.25
5/24/2019	146	ZEA 851	3	3	8	1	26.5	NA	3	5.5	NA	NA	1.833333333
5/24/2019	147	ZEA 851	3	3	8	2	28	NA	3	5.8	NA	NA	1.933333333
5/24/2019	148	ZEA 851	3	3	8	3	26.5	NA	3	6	NA	NA	2
5/24/2019	149	ZEA 851	3	3	8	4	20.5	NA	3	5.2	NA	NA	1.733333333
5/24/2019	150	ZEA 851	3	3	8	5	19.5	NA	3	5.5	NA	NA	1.833333333
5/24/2019	151	P148	3	3	9	1	27	NA	3	6	NA	NA	2
5/24/2019	152	P148	3	3	9	2	24	NA	3	5.5	NA	NA	1.833333333
5/24/2019	153	P148	3	3	9	3	16	NA	3	6	NA	NA	2
5/24/2019	154	P148	3	3	9	4	24	NA	3	5.2	NA	NA	1.733333333
5/24/2019	155	P148	3	3	9	5	17.5	NA	3	5.5	NA	NA	1.833333333
5/24/2019	156	ZEA 399	3	3	10	1	13.5	NA	3	5.2	NA	NA	1.733333333
5/24/2019	157	ZEA 399	3	3	10	2	13.5	NA	3	5.2	NA	NA	1.733333333
5/24/2019	158	ZEA 399	3	3	10	3	16	NA	3	5.2	NA	NA	1.733333333
5/24/2019	159	ZEA 399	3	3	10	4	15	NA	3	5.2	NA	NA	1.733333333
5/24/2019	160	ZEA 399	3	3	10	5	13	NA	3	5.2	NA	NA	1.733333333
5/24/2019	161	PHT77	3	3	11	1	14	NA	3	5.2	NA	NA	1.733333333
5/24/2019	162	PHT77	3	3	11	2	18	NA	3	5.2	NA	NA	1.733333333
5/24/2019	163	PHT77	3	3	11	3	21	NA	3	5.5	NA	NA	1.833333333
5/24/2019	164	PHT77	3	3	11	4	17	NA	3	5.2	NA	NA	1.733333333
5/24/2019	165	PHT77	3	3	11	5	13	NA	3	5.2	NA	NA	1.733333333
5/29/2019	1	PHT77	1	1	1	1	17	NA	3	6.2	NA	NA	2.066666667
5/29/2019	2	PHT77	1	1	1	2	23	NA	4	7	NA	NA	1.75
5/29/2019	3	PHT77	1	1	1	3	22	NA	3	6	NA	NA	2
5/29/2019	4	PHT77	1	1	1	4	23	NA	3	6	NA	NA	2
5/29/2019	5	PHT77	1	1	1	5	19.5	NA	3	6	NA	NA	2
5/29/2019	6	ZEA 132	1	1	2	1	13	NA	3	6.2	NA	NA	2.066666667
5/29/2019	7	ZEA 132	1	1	2	2	10	NA	3	6.5	NA	NA	2.166666667
5/29/2019	8	ZEA 132	1	1	2	3	10.5	NA	4	6.5	NA	NA	1.625
5/29/2019	9	ZEA 132	1	1	2	4	12	NA	3	6.2	NA	NA	2.066666667
5/29/2019	10	ZEA 132	1	1	2	5	12.5	NA	4	7.2	NA	NA	1.8
5/29/2019	11	P148	1	1	3	1	26	NA	3	6.2	NA	NA	2.066666667
5/29/2019	12	P148	1	1	3	2	23.5	NA	4	7	NA	NA	1.75
5/29/2019	13	P148	1	1	3	3	19.5	NA	4	6.2	NA	NA	1.55
5/29/2019	14	P148	1	1	3	4	20.5	NA	4	6.5	NA	NA	1.625
5/29/2019	15	P148	1	1	3	5	22	NA	4	6.2	NA	NA	1.55
5/29/2019	16	ZEA 399	1	1	4	1	24	NA	3	6.2	NA	NA	2.066666667
5/29/2019	17	ZEA 399	1	1	4	2	17.5	NA	4	7	NA	NA	1.75
5/29/2019	18	ZEA 399	1	1	4	3	16.5	NA	3	6.2	NA	NA	2.066666667
5/29/2019	19	ZEA 399	1	1	4	4	18.5	NA	4	6.2	NA	NA	1.55
5/29/2019	20	ZEA 399	1	1	4	5	16	NA	3	6.2	NA	NA	2.066666667
5/29/2019	21	PHT77	2	1	5	1	14.5	NA	3	5.5	NA	NA	1.833333333
5/29/2019	22	PHT77	2	1	5	2	22	NA	4	7.2	NA	NA	1.8
5/29/2019	23	PHT77	2	1	5	3	17	NA	3	6	NA	NA	2
5/29/2019	24	PHT77	2	1	5	4	15	NA	4	7.2	NA	NA	1.8
5/29/2019	25	PHT77	2	1	5	5	23	NA	4	7.2	NA	NA	1.8
5/29/2019	26	ZEA 3660	2	1	6	1	22.5	NA	3	5.2	NA	NA	1.733333333
5/29/2019	27	ZEA 3660	2	1	6	2	24	NA	3	5.2	NA	NA	1.733333333
5/29/2019	28	ZEA 3660	2	1	6	3	18	NA	3	5.2	NA	NA	1.733333333
5/29/2019	29	ZEA 3660	2	1	6	4	20.5	NA	3	5.2	NA	NA	1.733333333
5/29/2019	30	ZEA 3660	2	1	6	5	23	NA	3	5.2	NA	NA	1.733333333
5/29/2019	31	ZEA 332	2	1	7	1	20.5	NA	4	7	NA	NA	1.75
5/29/2019	32	ZEA 332	2	1	7	2	16	NA	3	6	NA	NA	2
5/29/2019	33	ZEA 332	2	1	7	3	15	NA	4	6.5	NA	NA	1.625
5/29/2019	34	ZEA 332	2	1	7	4	25	NA	4	7	NA	NA	1.75
5/29/2019	35	ZEA 332	2	1	7	5	16.5	NA	4	7	NA	NA	1.75
5/29/2019	36	B73	2	1	8	1	14	NA	3	6	NA	NA	2
5/29/2019	37	B73	2	1	8	2	13.5	NA	4	6.2	NA	NA	1.55
5/29/2019	38	B73	2	1	8	3	14	NA	4	6.5	NA	NA	1.625
5/29/2019	39	B73	2	1	8	4	18	NA	3	6.2	NA	NA	2.066666667
5/29/2019	40	B73	2	1	8	5	16.5	NA	3	6.2	NA	NA	2.066666667
5/29/2019	41	ZEA 3660	3	1	9	1	30	NA	3	5.2	NA	NA	1.733333333
5/29/2019	42	ZEA 3660	3	1	9	2	24	NA	3	5.2	NA	NA	1.733333333
5/29/2019	43	ZEA 3660	3	1	9	3	18	NA	3	5.2	NA	NA	1.733333333
5/29/2019	44	ZEA 3660	3	1	9	4	25	NA	3	5.2	NA	NA	1.733333333
5/29/2019	45	ZEA 3660	3	1	9	5	23.5	NA	3	5.2	NA	NA	1.733333333
5/29/2019	46	N22	3	1	10	1	13	NA	3	5.2	NA	NA	1.733333333
5/29/2019	47	N22	3	1	10	2	15	NA	3	5.5	NA	NA	1.833333333
5/29/2019	48	N22	3	1	10	3	12	NA	3	5.2	NA	NA	1.733333333
5/29/2019	49	N22	3	1	10	4	14	NA	3	5.2	NA	NA	1.733333333
5/29/2019	50	N22	3	1	10	5	16	NA	3	5.2	NA	NA	1.733333333
5/29/2019	51	S052	3	1	11	1	15	NA	3	6.2	NA	NA	2.066666667
5/29/2019	52	S052	3	1	11	2	9	NA	3	5.2	NA	NA	1.733333333
5/29/2019	53	S052	3	1	11	3	14	NA	3	6.2	NA	NA	2.066666667
5/29/2019	54	S052	3	1	11	4	13	NA	4	6.2	NA	NA	1.55
5/29/2019	55	S052	3	1	11	5	13	NA	4	6.2	NA	NA	1.55
5/29/2019	56	B73	1	2	1	1	17	NA	3	6.2	NA	NA	2.066666667
5/29/2019	57	B73	1	2	1	2	17	NA	4	6.2	NA	NA	1.55
5/29/2019	58	B73	1	2	1	3	15	NA	3	5.5	NA	NA	1.833333333
5/29/2019	59	B73	1	2	1	4	13	NA	3	6	NA	NA	2
5/29/2019	60	B73	1	2	1	5	17	NA	3	6.2	NA	NA	2.066666667
5/29/2019	61	S052	1	2	2	1	11	NA	4	6.2	NA	NA	1.55
5/29/2019	62	S052	1	2	2	2	14.5	NA	4	7	NA	NA	1.75
5/29/2019	63	S052	1	2	2	3	13	NA	4	7.2	NA	NA	1.8
5/29/2019	64	S052	1	2	2	4	14	NA	4	7.2	NA	NA	1.8
5/29/2019	65	S052	1	2	2	5	15	NA	3	5.8	NA	NA	1.933333333
5/29/2019	66	ZEA 3660	1	2	3	1	19.5	NA	4	6.5	NA	NA	1.625
5/29/2019	67	ZEA 3660	1	2	3	2	18.5	NA	4	6.2	NA	NA	1.55
5/29/2019	68	ZEA 3660	1	2	3	3	21.5	NA	4	6.5	NA	NA	1.625
5/29/2019	69	ZEA 3660	1	2	3	4	22	NA	3	5	NA	NA	1.666666667
5/29/2019	70	ZEA 3660	1	2	3	5	20	NA	3	5.2	NA	NA	1.733333333
5/29/2019	71	ZEA 324	1	2	4	1	10	NA	3	6	NA	NA	2
5/29/2019	72	ZEA 324	1	2	4	2	9	NA	3	5.2	NA	NA	1.733333333
5/29/2019	73	ZEA 324	1	2	4	3	9	NA	3	6	NA	NA	2
5/29/2019	74	ZEA 324	1	2	4	4	7	NA	3	5.2	NA	NA	1.733333333
5/29/2019	75	ZEA 324	1	2	4	5	8.5	NA	3	6	NA	NA	2
5/29/2019	76	ZEA 399	2	2	5	1	16.5	NA	4	7	NA	NA	1.75
5/29/2019	77	ZEA 399	2	2	5	2	18.5	NA	4	7.2	NA	NA	1.8
5/29/2019	78	ZEA 399	2	2	5	3	18	NA	3	6.2	NA	NA	2.066666667
5/29/2019	79	ZEA 399	2	2	5	4	14	NA	4	6.2	NA	NA	1.55
5/29/2019	80	ZEA 399	2	2	5	5	13	NA	3	6.2	NA	NA	2.066666667
5/29/2019	81	N22	2	2	6	1	16.5	NA	3	5.2	NA	NA	1.733333333
5/29/2019	82	N22	2	2	6	2	15	NA	3	6	NA	NA	2
5/29/2019	83	N22	2	2	6	3	15.5	NA	3	6	NA	NA	2
5/29/2019	84	N22	2	2	6	4	13	NA	3	5.5	NA	NA	1.833333333
5/29/2019	85	N22	2	2	6	5	10.5	NA	3	5.2	NA	NA	1.733333333
5/29/2019	86	ZEA 851	2	2	7	1	16	NA	4	6.2	NA	NA	1.55
5/29/2019	87	ZEA 851	2	2	7	2	19.5	NA	4	6.5	NA	NA	1.625
5/29/2019	88	ZEA 851	2	2	7	3	19.5	NA	4	6.5	NA	NA	1.625
5/29/2019	89	ZEA 851	2	2	7	4	15	NA	4	6.5	NA	NA	1.625
5/29/2019	90	ZEA 851	2	2	7	5	25	NA	3	5	NA	NA	1.666666667
5/29/2019	91	ZEA 132	3	2	8	1	10.5	NA	4	6.5	NA	NA	1.625
5/29/2019	92	ZEA 132	3	2	8	2	12.5	NA	3	6.2	NA	NA	2.066666667
5/29/2019	93	ZEA 132	3	2	8	3	11	NA	4	6.5	NA	NA	1.625
5/29/2019	94	ZEA 132	3	2	8	4	8.5	NA	3	6.2	NA	NA	2.066666667
5/29/2019	95	ZEA 132	3	2	8	5	11	NA	3	7	NA	NA	2.333333333
5/29/2019	96	ZEA 324	3	2	9	1	9	NA	3	6	NA	NA	2
5/29/2019	97	ZEA 324	3	2	9	2	9.5	NA	3	5.5	NA	NA	1.833333333
5/29/2019	98	ZEA 324	3	2	9	3	9	NA	3	5.5	NA	NA	1.833333333
5/29/2019	99	ZEA 324	3	2	9	4	8.5	NA	3	4.8	NA	NA	1.6
5/29/2019	100	ZEA 324	3	2	9	5	9.5	NA	3	5	NA	NA	1.666666667
5/29/2019	101	B73	3	2	10	1	16	NA	4	6.5	NA	NA	1.625
5/29/2019	102	B73	3	2	10	2	17	NA	3	6	NA	NA	2
5/29/2019	103	B73	3	2	10	3	19	NA	3	6	NA	NA	2
5/29/2019	104	B73	3	2	10	4	15	NA	3	6	NA	NA	2
5/29/2019	105	B73	3	2	10	5	14.5	NA	3	5.5	NA	NA	1.833333333
5/29/2019	106	ZEA 332	3	2	11	1	18	NA	4	6.5	NA	NA	1.625
5/29/2019	107	ZEA 332	3	2	11	2	13.5	NA	3	5.5	NA	NA	1.833333333
5/29/2019	108	ZEA 332	3	2	11	3	20	NA	3	6.2	NA	NA	2.066666667
5/29/2019	109	ZEA 332	3	2	11	4	26	NA	3	6.5	NA	NA	2.166666667
5/29/2019	110	ZEA 332	3	2	11	5	22	NA	3	6.2	NA	NA	2.066666667
5/29/2019	111	ZEA 851	1	3	1	1	26	NA	4	6.2	NA	NA	1.55
5/29/2019	112	ZEA 851	1	3	1	2	15	NA	4	6.2	NA	NA	1.55
5/29/2019	113	ZEA 851	1	3	1	3	18	NA	4	6.5	NA	NA	1.625
5/29/2019	114	ZEA 851	1	3	1	4	20	NA	4	6.2	NA	NA	1.55
5/29/2019	115	ZEA 851	1	3	1	5	13.5	NA	4	6.2	NA	NA	1.55
5/29/2019	116	N22	1	3	2	1	18	NA	4	6.2	NA	NA	1.55
5/29/2019	117	N22	1	3	2	2	19	NA	3	5.2	NA	NA	1.733333333
5/29/2019	118	N22	1	3	2	3	12.5	NA	3	5.2	NA	NA	1.733333333
5/29/2019	119	N22	1	3	2	4	19	NA	3	5.5	NA	NA	1.833333333
5/29/2019	120	N22	1	3	2	5	13	NA	3	5.2	NA	NA	1.733333333
5/29/2019	121	ZEA 332	1	3	3	1	18	NA	4	7.2	NA	NA	1.8
5/29/2019	122	ZEA 332	1	3	3	2	17	NA	3	5.8	NA	NA	1.933333333
5/29/2019	123	ZEA 332	1	3	3	3	19	NA	4	6.5	NA	NA	1.625
5/29/2019	124	ZEA 332	1	3	3	4	21	NA	3	6.2	NA	NA	2.066666667
5/29/2019	125	ZEA 332	1	3	3	5	17	NA	4	7.2	NA	NA	1.8
5/29/2019	126	ZEA 132	2	3	4	1	15.5	NA	3	6.2	NA	NA	2.066666667
5/29/2019	127	ZEA 132	2	3	4	2	10	NA	3	6.2	NA	NA	2.066666667
5/29/2019	128	ZEA 132	2	3	4	3	11.5	NA	3	6.2	NA	NA	2.066666667
5/29/2019	129	ZEA 132	2	3	4	4	10	NA	3	6.2	NA	NA	2.066666667
5/29/2019	130	ZEA 132	2	3	4	5	12	NA	3	6.2	NA	NA	2.066666667
5/29/2019	131	P148	2	3	5	1	26.5	NA	4	6.2	NA	NA	1.55
5/29/2019	132	P148	2	3	5	2	30	NA	4	6.5	NA	NA	1.625
5/29/2019	133	P148	2	3	5	3	23	NA	4	6.5	NA	NA	1.625
5/29/2019	134	P148	2	3	5	4	15	NA	4	6.2	NA	NA	1.55
5/29/2019	135	P148	2	3	5	5	14	NA	4	6.2	NA	NA	1.55
5/29/2019	136	S052	2	3	6	1	24	NA	5	7.2	NA	NA	1.44
5/29/2019	137	S052	2	3	6	2	18	NA	4	6.2	NA	NA	1.55
5/29/2019	138	S052	2	3	6	3	19.5	NA	4	7.2	NA	NA	1.8
5/29/2019	139	S052	2	3	6	4	14	NA	4	7.2	NA	NA	1.8
5/29/2019	140	S052	2	3	6	5	16	NA	4	7.2	NA	NA	1.8
5/29/2019	141	ZEA 324	2	3	7	1	8	NA	4	5.2	NA	NA	1.3
5/29/2019	142	ZEA 324	2	3	7	2	7.5	NA	3	5.5	NA	NA	1.833333333
5/29/2019	143	ZEA 324	2	3	7	3	9.5	NA	3	5.5	NA	NA	1.833333333
5/29/2019	144	ZEA 324	2	3	7	4	8	NA	4	5.5	NA	NA	1.375
5/29/2019	145	ZEA 324	2	3	7	5	10	NA	3	6	NA	NA	2
5/29/2019	146	ZEA 851	3	3	8	1	28	NA	3	6.2	NA	NA	2.066666667
5/29/2019	147	ZEA 851	3	3	8	2	24	NA	4	6.5	NA	NA	1.625
5/29/2019	148	ZEA 851	3	3	8	3	15.5	NA	4	6.5	NA	NA	1.625
5/29/2019	149	ZEA 851	3	3	8	4	17.5	NA	4	6.5	NA	NA	1.625
5/29/2019	150	ZEA 851	3	3	8	5	18	NA	4	6.2	NA	NA	1.55
5/29/2019	151	P148	3	3	9	1	23	NA	4	6.2	NA	NA	1.55
5/29/2019	152	P148	3	3	9	2	25	NA	4	6	NA	NA	1.5
5/29/2019	153	P148	3	3	9	3	20	NA	4	6.2	NA	NA	1.55
5/29/2019	154	P148	3	3	9	4	25.5	NA	4	6.2	NA	NA	1.55
5/29/2019	155	P148	3	3	9	5	17	NA	4	6.2	NA	NA	1.55
5/29/2019	156	ZEA 399	3	3	10	1	18.5	NA	3	6.2	NA	NA	2.066666667
5/29/2019	157	ZEA 399	3	3	10	2	11	NA	3	6	NA	NA	2
5/29/2019	158	ZEA 399	3	3	10	3	21.5	NA	4	6.2	NA	NA	1.55
5/29/2019	159	ZEA 399	3	3	10	4	17	NA	3	6.2	NA	NA	2.066666667
5/29/2019	160	ZEA 399	3	3	10	5	15	NA	4	6.2	NA	NA	1.55
5/29/2019	161	PHT77	3	3	11	1	16	NA	3	5.5	NA	NA	1.833333333
5/29/2019	162	PHT77	3	3	11	2	17	NA	3	6.2	NA	NA	2.066666667
5/29/2019	163	PHT77	3	3	11	3	19	NA	3	5.8	NA	NA	1.933333333
5/29/2019	164	PHT77	3	3	11	4	15.5	NA	3	6	NA	NA	2
5/29/2019	165	PHT77	3	3	11	5	14	NA	3	6	NA	NA	2
6/6/2019	1	PHT77	1	1	1	1	16	NA	5	7.2	NA	NA	1.44
6/6/2019	2	PHT77	1	1	1	2	18	NA	5	7.5	NA	NA	1.5
6/6/2019	3	PHT77	1	1	1	3	19	NA	5	7.5	NA	NA	1.5
6/6/2019	4	PHT77	1	1	1	4	25	NA	4	7.2	NA	NA	1.8
6/6/2019	5	PHT77	1	1	1	5	18.5	NA	4	6.2	NA	NA	1.55
6/6/2019	6	ZEA 132	1	1	2	1	13	NA	5	8	NA	NA	1.6
6/6/2019	7	ZEA 132	1	1	2	2	12	NA	5	8.2	NA	NA	1.64
6/6/2019	8	ZEA 132	1	1	2	3	13	NA	5	8.2	NA	NA	1.64
6/6/2019	9	ZEA 132	1	1	2	4	12	NA	5	8.2	NA	NA	1.64
6/6/2019	10	ZEA 132	1	1	2	5	12	NA	5	9	NA	NA	1.8
6/6/2019	11	P148	1	1	3	1	26	NA	5	8	NA	NA	1.6
6/6/2019	12	P148	1	1	3	2	25	NA	5	8.2	NA	NA	1.64
6/6/2019	13	P148	1	1	3	3	16	NA	5	8	NA	NA	1.6
6/6/2019	14	P148	1	1	3	4	24	NA	5	8	NA	NA	1.6
6/6/2019	15	P148	1	1	3	5	21	NA	5	8.2	NA	NA	1.64
6/6/2019	16	ZEA 399	1	1	4	1	21	NA	4	8	NA	NA	2
6/6/2019	17	ZEA 399	1	1	4	2	20	NA	5	8.2	NA	NA	1.64
6/6/2019	18	ZEA 399	1	1	4	3	22	NA	5	8.2	NA	NA	1.64
6/6/2019	19	ZEA 399	1	1	4	4	24.5	NA	5	8.2	NA	NA	1.64
6/6/2019	20	ZEA 399	1	1	4	5	18	NA	4	8	NA	NA	2
6/6/2019	21	PHT77	2	1	5	1	15	NA	4	7	NA	NA	1.75
6/6/2019	22	PHT77	2	1	5	2	16	NA	5	7.5	NA	NA	1.5
6/6/2019	23	PHT77	2	1	5	3	21	NA	4	7	NA	NA	1.75
6/6/2019	24	PHT77	2	1	5	4	18	NA	5	8.2	NA	NA	1.64
6/6/2019	25	PHT77	2	1	5	5	20.5	NA	5	8.2	NA	NA	1.64
6/6/2019	26	ZEA 3660	2	1	6	1	22	NA	5	8.2	NA	NA	1.64
6/6/2019	27	ZEA 3660	2	1	6	2	25	NA	4	6.5	NA	NA	1.625
6/6/2019	28	ZEA 3660	2	1	6	3	27	NA	4	6.8	NA	NA	1.7
6/6/2019	29	ZEA 3660	2	1	6	4	25	NA	4	6.2	NA	NA	1.55
6/6/2019	30	ZEA 3660	2	1	6	5	31	NA	4	6.5	NA	NA	1.625
6/6/2019	31	ZEA 332	2	1	7	1	18	NA	4	8.2	NA	NA	2.05
6/6/2019	32	ZEA 332	2	1	7	2	16	NA	4	7.2	NA	NA	1.8
6/6/2019	33	ZEA 332	2	1	7	3	20	NA	5	8	NA	NA	1.6
6/6/2019	34	ZEA 332	2	1	7	4	28	NA	5	8.2	NA	NA	1.64
6/6/2019	35	ZEA 332	2	1	7	5	26	NA	4	8.2	NA	NA	2.05
6/6/2019	36	B73	2	1	8	1	13	NA	4	7.5	NA	NA	1.875
6/6/2019	37	B73	2	1	8	2	15	NA	4	7.5	NA	NA	1.875
6/6/2019	38	B73	2	1	8	3	17	NA	5	8.2	NA	NA	1.64
6/6/2019	39	B73	2	1	8	4	20	NA	4	7.5	NA	NA	1.875
6/6/2019	40	B73	2	1	8	5	18	NA	4	7.5	NA	NA	1.875
6/6/2019	41	ZEA 3660	3	1	9	1	24	NA	4	6.5	NA	NA	1.625
6/6/2019	42	ZEA 3660	3	1	9	2	27	NA	4	7	NA	NA	1.75
6/6/2019	43	ZEA 3660	3	1	9	3	22	NA	4	6.5	NA	NA	1.625
6/6/2019	44	ZEA 3660	3	1	9	4	28	NA	4	6.2	NA	NA	1.55
6/6/2019	45	ZEA 3660	3	1	9	5	25	NA	4	6.2	NA	NA	1.55
6/6/2019	46	N22	3	1	10	1	14	NA	4	6.5	NA	NA	1.625
6/6/2019	47	N22	3	1	10	2	16	NA	4	6.8	NA	NA	1.7
6/6/2019	48	N22	3	1	10	3	15.5	NA	4	6.2	NA	NA	1.55
6/6/2019	49	N22	3	1	10	4	15	NA	4	6.5	NA	NA	1.625
6/6/2019	50	N22	3	1	10	5	16	NA	4	6.2	NA	NA	1.55
6/6/2019	51	S052	3	1	11	1	19	NA	5	8.2	NA	NA	1.64
6/6/2019	52	S052	3	1	11	2	13	NA	4	7.2	NA	NA	1.8
6/6/2019	53	S052	3	1	11	3	17.5	NA	5	8	NA	NA	1.6
6/6/2019	54	S052	3	1	11	4	16	NA	5	8.2	NA	NA	1.64
6/6/2019	55	S052	3	1	11	5	15.5	NA	5	8.5	NA	NA	1.7
6/6/2019	56	B73	1	2	1	1	14	NA	4	8	NA	NA	2
6/6/2019	57	B73	1	2	1	2	14.5	NA	4	7.5	NA	NA	1.875
6/6/2019	58	B73	1	2	1	3	17	NA	5	8.2	NA	NA	1.64
6/6/2019	59	B73	1	2	1	4	16	NA	4	7.5	NA	NA	1.875
6/6/2019	60	B73	1	2	1	5	15	NA	4	7.5	NA	NA	1.875
6/6/2019	61	S052	1	2	2	1	16	NA	6	9.2	NA	NA	1.533333333
6/6/2019	62	S052	1	2	2	2	18	NA	6	9.2	NA	NA	1.533333333
6/6/2019	63	S052	1	2	2	3	19	NA	6	9	NA	NA	1.5
6/6/2019	64	S052	1	2	2	4	19	NA	6	9.2	NA	NA	1.533333333
6/6/2019	65	S052	1	2	2	5	14	NA	5	8	NA	NA	1.6
6/6/2019	66	ZEA 3660	1	2	3	1	19	NA	5	7.5	NA	NA	1.5
6/6/2019	67	ZEA 3660	1	2	3	2	24	NA	5	7.2	NA	NA	1.44
6/6/2019	68	ZEA 3660	1	2	3	3	26.5	NA	5	8	NA	NA	1.6
6/6/2019	69	ZEA 3660	1	2	3	4	22	NA	4	7.2	NA	NA	1.8
6/6/2019	70	ZEA 3660	1	2	3	5	22	NA	4	7	NA	NA	1.75
6/6/2019	71	ZEA 324	1	2	4	1	11	NA	5	7.2	NA	NA	1.44
6/6/2019	72	ZEA 324	1	2	4	2	10	NA	5	7.5	NA	NA	1.5
6/6/2019	73	ZEA 324	1	2	4	3	13	NA	5	8	NA	NA	1.6
6/6/2019	74	ZEA 324	1	2	4	4	11	NA	4	7.8	NA	NA	1.95
6/6/2019	75	ZEA 324	1	2	4	5	11	NA	5	7.8	NA	NA	1.56
6/6/2019	76	ZEA 399	2	2	5	1	19	NA	5	8.2	NA	NA	1.64
6/6/2019	77	ZEA 399	2	2	5	2	21	NA	5	8.2	NA	NA	1.64
6/6/2019	78	ZEA 399	2	2	5	3	18	NA	5	8	NA	NA	1.6
6/6/2019	79	ZEA 399	2	2	5	4	18	NA	5	8.2	NA	NA	1.64
6/6/2019	80	ZEA 399	2	2	5	5	17.5	NA	5	7.8	NA	NA	1.56
6/6/2019	81	N22	2	2	6	1	14	NA	4	7.2	NA	NA	1.8
6/6/2019	82	N22	2	2	6	2	19	NA	4	7.2	NA	NA	1.8
6/6/2019	83	N22	2	2	6	3	16.5	NA	4	7.2	NA	NA	1.8
6/6/2019	84	N22	2	2	6	4	14	NA	4	7	NA	NA	1.75
6/6/2019	85	N22	2	2	6	5	10	NA	4	7	NA	NA	1.75
6/6/2019	86	ZEA 851	2	2	7	1	22	NA	4	7.2	NA	NA	1.8
6/6/2019	87	ZEA 851	2	2	7	2	22.5	NA	5	8.2	NA	NA	1.64
6/6/2019	88	ZEA 851	2	2	7	3	23	NA	5	8.2	NA	NA	1.64
6/6/2019	89	ZEA 851	2	2	7	4	20	NA	5	8	NA	NA	1.6
6/6/2019	90	ZEA 851	2	2	7	5	18	NA	4	7.5	NA	NA	1.875
6/6/2019	91	ZEA 132	3	2	8	1	13.5	NA	5	8.5	NA	NA	1.7
6/6/2019	92	ZEA 132	3	2	8	2	13	NA	5	8.2	NA	NA	1.64
6/6/2019	93	ZEA 132	3	2	8	3	11.5	NA	5	8.5	NA	NA	1.7
6/6/2019	94	ZEA 132	3	2	8	4	12	NA	4	8.2	NA	NA	2.05
6/6/2019	95	ZEA 132	3	2	8	5	16	NA	5	9.2	NA	NA	1.84
6/6/2019	96	ZEA 324	3	2	9	1	6.5	NA	5	7.2	NA	NA	1.44
6/6/2019	97	ZEA 324	3	2	9	2	13.5	NA	4	7.2	NA	NA	1.8
6/6/2019	98	ZEA 324	3	2	9	3	13.5	NA	5	7.5	NA	NA	1.5
6/6/2019	99	ZEA 324	3	2	9	4	8	NA	4	6.2	NA	NA	1.55
6/6/2019	100	ZEA 324	3	2	9	5	5	NA	3	4.8	NA	NA	1.6
6/6/2019	101	B73	3	2	10	1	17	NA	5	8.2	NA	NA	1.64
6/6/2019	102	B73	3	2	10	2	16	NA	4	7.2	NA	NA	1.8
6/6/2019	103	B73	3	2	10	3	15.5	NA	4	7.2	NA	NA	1.8
6/6/2019	104	B73	3	2	10	4	16	NA	4	7.2	NA	NA	1.8
6/6/2019	105	B73	3	2	10	5	15.5	NA	4	7	NA	NA	1.75
6/6/2019	106	ZEA 332	3	2	11	1	15.5	NA	4	8	NA	NA	2
6/6/2019	107	ZEA 332	3	2	11	2	16	NA	4	7.2	NA	NA	1.8
6/6/2019	108	ZEA 332	3	2	11	3	20	NA	4	8	NA	NA	2
6/6/2019	109	ZEA 332	3	2	11	4	22	NA	4	8	NA	NA	2
6/6/2019	110	ZEA 332	3	2	11	5	22	NA	4	8	NA	NA	2
6/6/2019	111	ZEA 851	1	3	1	1	25	NA	5	8.5	NA	NA	1.7
6/6/2019	112	ZEA 851	1	3	1	2	18	NA	5	8	NA	NA	1.6
6/6/2019	113	ZEA 851	1	3	1	3	21	NA	5	8	NA	NA	1.6
6/6/2019	114	ZEA 851	1	3	1	4	27	NA	5	8	NA	NA	1.6
6/6/2019	115	ZEA 851	1	3	1	5	21	NA	5	7.5	NA	NA	1.5
6/6/2019	116	N22	1	3	2	1	15	NA	5	7.2	NA	NA	1.44
6/6/2019	117	N22	1	3	2	2	16	NA	4	7	NA	NA	1.75
6/6/2019	118	N22	1	3	2	3	16	NA	4	6.5	NA	NA	1.625
6/6/2019	119	N22	1	3	2	4	17	NA	4	6	NA	NA	1.5
6/6/2019	120	N22	1	3	2	5	15	NA	5	7	NA	NA	1.4
6/6/2019	121	ZEA 332	1	3	3	1	22.5	NA	5	9	NA	NA	1.8
6/6/2019	122	ZEA 332	1	3	3	2	22	NA	4	7	NA	NA	1.75
6/6/2019	123	ZEA 332	1	3	3	3	22.5	NA	4	8	NA	NA	2
6/6/2019	124	ZEA 332	1	3	3	4	18.5	NA	4	7.2	NA	NA	1.8
6/6/2019	125	ZEA 332	1	3	3	5	26	NA	5	8.2	NA	NA	1.64
6/6/2019	126	ZEA 132	2	3	4	1	14	NA	5	8.2	NA	NA	1.64
6/6/2019	127	ZEA 132	2	3	4	2	14	NA	5	8.2	NA	NA	1.64
6/6/2019	128	ZEA 132	2	3	4	3	13	NA	5	7.8	NA	NA	1.56
6/6/2019	129	ZEA 132	2	3	4	4	13.5	NA	5	8	NA	NA	1.6
6/6/2019	130	ZEA 132	2	3	4	5	12.5	NA	5	8.2	NA	NA	1.64
6/6/2019	131	P148	2	3	5	1	24.5	NA	5	8.2	NA	NA	1.64
6/6/2019	132	P148	2	3	5	2	24.5	NA	5	8.2	NA	NA	1.64
6/6/2019	133	P148	2	3	5	3	26	NA	5	9	NA	NA	1.8
6/6/2019	134	P148	2	3	5	4	20	NA	5	8.2	NA	NA	1.64
6/6/2019	135	P148	2	3	5	5	22	NA	5	8.2	NA	NA	1.64
6/6/2019	136	S052	2	3	6	1	22	NA	6	10	NA	NA	1.666666667
6/6/2019	137	S052	2	3	6	2	17	NA	4	8	NA	NA	2
6/6/2019	138	S052	2	3	6	3	21	NA	5	9.2	NA	NA	1.84
6/6/2019	139	S052	2	3	6	4	22	NA	6	9.2	NA	NA	1.533333333
6/6/2019	140	S052	2	3	6	5	22	NA	6	9.2	NA	NA	1.533333333
6/6/2019	141	ZEA 324	2	3	7	1	11	NA	4	7	NA	NA	1.75
6/6/2019	142	ZEA 324	2	3	7	2	13	NA	5	8.2	NA	NA	1.64
6/6/2019	143	ZEA 324	2	3	7	3	13	NA	5	7.2	NA	NA	1.44
6/6/2019	144	ZEA 324	2	3	7	4	12	NA	5	7.2	NA	NA	1.44
6/6/2019	145	ZEA 324	2	3	7	5	15	NA	5	7.5	NA	NA	1.5
6/6/2019	146	ZEA 851	3	3	8	1	25	NA	5	8	NA	NA	1.6
6/6/2019	147	ZEA 851	3	3	8	2	20.5	NA	5	8	NA	NA	1.6
6/6/2019	148	ZEA 851	3	3	8	3	21	NA	5	8	NA	NA	1.6
6/6/2019	149	ZEA 851	3	3	8	4	18	NA	5	7.5	NA	NA	1.5
6/6/2019	150	ZEA 851	3	3	8	5	20	NA	5	8	NA	NA	1.6
6/6/2019	151	P148	3	3	9	1	22	NA	5	8	NA	NA	1.6
6/6/2019	152	P148	3	3	9	2	20	NA	5	8.2	NA	NA	1.64
6/6/2019	153	P148	3	3	9	3	24	NA	5	8	NA	NA	1.6
6/6/2019	154	P148	3	3	9	4	22	NA	5	8	NA	NA	1.6
6/6/2019	155	P148	3	3	9	5	23	NA	5	7.5	NA	NA	1.5
6/6/2019	156	ZEA 399	3	3	10	1	18	NA	4	8	NA	NA	2
6/6/2019	157	ZEA 399	3	3	10	2	16	NA	4	7.2	NA	NA	1.8
6/6/2019	158	ZEA 399	3	3	10	3	21.5	NA	4	7.5	NA	NA	1.875
6/6/2019	159	ZEA 399	3	3	10	4	21	NA	4	7.2	NA	NA	1.8
6/6/2019	160	ZEA 399	3	3	10	5	18	NA	5	7.5	NA	NA	1.5
6/6/2019	161	PHT77	3	3	11	1	16	NA	4	6.2	NA	NA	1.55
6/6/2019	162	PHT77	3	3	11	2	19	NA	4	7.2	NA	NA	1.8
6/6/2019	163	PHT77	3	3	11	3	19	NA	4	6.2	NA	NA	1.55
6/6/2019	164	PHT77	3	3	11	4	18	NA	4	6.5	NA	NA	1.625
6/6/2019	165	PHT77	3	3	11	5	20	NA	4	7.2	NA	NA	1.8
6/14/2019	1	PHT77	1	1	1	1	22	NA	6	6	NA	NA	1
6/14/2019	2	PHT77	1	1	1	2	24	NA	5	8.2	NA	NA	1.64
6/14/2019	3	PHT77	1	1	1	3	28	NA	5	8.5	NA	NA	1.7
6/14/2019	4	PHT77	1	1	1	4	30.5	NA	6	9.2	NA	NA	1.533333333
6/14/2019	5	PHT77	1	1	1	5	26.5	NA	5	8.5	NA	NA	1.7
6/14/2019	6	ZEA 132	1	1	2	1	20	NA	7	10.2	NA	NA	1.457142857
6/14/2019	7	ZEA 132	1	1	2	2	22.5	NA	7	11	NA	NA	1.571428571
6/14/2019	8	ZEA 132	1	1	2	3	22	NA	7	10.2	NA	NA	1.457142857
6/14/2019	9	ZEA 132	1	1	2	4	19	NA	7	10.2	NA	NA	1.457142857
6/14/2019	10	ZEA 132	1	1	2	5	22	NA	7	11.2	NA	NA	1.6
6/14/2019	11	P148	1	1	3	1	29.5	NA	6	10	NA	NA	1.666666667
6/14/2019	12	P148	1	1	3	2	28.5	NA	7	10.5	NA	NA	1.5
6/14/2019	13	P148	1	1	3	3	22	NA	6	9.5	NA	NA	1.583333333
6/14/2019	14	P148	1	1	3	4	27.5	NA	6	10.2	NA	NA	1.7
6/14/2019	15	P148	1	1	3	5	23.5	NA	6	9.5	NA	NA	1.583333333
6/14/2019	16	ZEA 399	1	1	4	1	28	NA	6	9.8	NA	NA	1.633333333
6/14/2019	17	ZEA 399	1	1	4	2	28	NA	7	10.5	NA	NA	1.5
6/14/2019	18	ZEA 399	1	1	4	3	28.5	NA	5	9	NA	NA	1.8
6/14/2019	19	ZEA 399	1	1	4	4	31.5	NA	7	10.5	NA	NA	1.5
6/14/2019	20	ZEA 399	1	1	4	5	23.5	NA	6	10.2	NA	NA	1.7
6/14/2019	21	PHT77	2	1	5	1	26.5	NA	6	9.2	NA	NA	1.533333333
6/14/2019	22	PHT77	2	1	5	2	27	NA	6	10	NA	NA	1.666666667
6/14/2019	23	PHT77	2	1	5	3	24	NA	6	8.5	NA	NA	1.416666667
6/14/2019	24	PHT77	2	1	5	4	28	NA	6	9.2	NA	NA	1.533333333
6/14/2019	25	PHT77	2	1	5	5	27	NA	6	9.5	NA	NA	1.583333333
6/14/2019	26	ZEA 3660	2	1	6	1	34.5	NA	6	9.5	NA	NA	1.583333333
6/14/2019	27	ZEA 3660	2	1	6	2	29.5	NA	5	8.5	NA	NA	1.7
6/14/2019	28	ZEA 3660	2	1	6	3	35	NA	5	8.5	NA	NA	1.7
6/14/2019	29	ZEA 3660	2	1	6	4	36.5	NA	5	8.2	NA	NA	1.64
6/14/2019	30	ZEA 3660	2	1	6	5	34	NA	5	8.5	NA	NA	1.7
6/14/2019	31	ZEA 332	2	1	7	1	28.5	NA	6	10.5	NA	NA	1.75
6/14/2019	32	ZEA 332	2	1	7	2	28.5	NA	6	10	NA	NA	1.666666667
6/14/2019	33	ZEA 332	2	1	7	3	23	NA	6	10.2	NA	NA	1.7
6/14/2019	34	ZEA 332	2	1	7	4	31	NA	7	10.8	NA	NA	1.542857143
6/14/2019	35	ZEA 332	2	1	7	5	34	NA	6	9.8	NA	NA	1.633333333
6/14/2019	36	B73	2	1	8	1	25.5	NA	6	9.8	NA	NA	1.633333333
6/14/2019	37	B73	2	1	8	2	22	NA	6	9.8	NA	NA	1.633333333
6/14/2019	38	B73	2	1	8	3	32	NA	7	10.5	NA	NA	1.5
6/14/2019	39	B73	2	1	8	4	24.5	NA	6	9.5	NA	NA	1.583333333
6/14/2019	40	B73	2	1	8	5	24	NA	6	9.5	NA	NA	1.583333333
6/14/2019	41	ZEA 3660	3	1	9	1	38	NA	5	8.5	NA	NA	1.7
6/14/2019	42	ZEA 3660	3	1	9	2	38	NA	5	9.2	NA	NA	1.84
6/14/2019	43	ZEA 3660	3	1	9	3	39	NA	5	8.5	NA	NA	1.7
6/14/2019	44	ZEA 3660	3	1	9	4	26	NA	5	7.5	NA	NA	1.5
6/14/2019	45	ZEA 3660	3	1	9	5	32	NA	5	8.2	NA	NA	1.64
6/14/2019	46	N22	3	1	10	1	20	NA	6	8.5	NA	NA	1.416666667
6/14/2019	47	N22	3	1	10	2	21.5	NA	6	8.5	NA	NA	1.416666667
6/14/2019	48	N22	3	1	10	3	16	NA	5	8.5	NA	NA	1.7
6/14/2019	49	N22	3	1	10	4	18.5	NA	6	8.5	NA	NA	1.416666667
6/14/2019	50	N22	3	1	10	5	18	NA	6	9.5	NA	NA	1.583333333
6/14/2019	51	S052	3	1	11	1	31.5	NA	7	11.2	NA	NA	1.6
6/14/2019	52	S052	3	1	11	2	19	NA	6	9.2	NA	NA	1.533333333
6/14/2019	53	S052	3	1	11	3	31	NA	7	10.5	NA	NA	1.5
6/14/2019	54	S052	3	1	11	4	20.5	NA	7	10.5	NA	NA	1.5
6/14/2019	55	S052	3	1	11	5	24	NA	7	11.2	NA	NA	1.6
6/14/2019	56	B73	1	2	1	1	27	NA	6	9.2	NA	NA	1.533333333
6/14/2019	57	B73	1	2	1	2	27	NA	6	9.2	NA	NA	1.533333333
6/14/2019	58	B73	1	2	1	3	27	NA	7	10.2	NA	NA	1.457142857
6/14/2019	59	B73	1	2	1	4	22	NA	6	9.5	NA	NA	1.583333333
6/14/2019	60	B73	1	2	1	5	21.5	NA	6	9.5	NA	NA	1.583333333
6/14/2019	61	S052	1	2	2	1	20.5	NA	9	11.8	NA	NA	1.311111111
6/14/2019	62	S052	1	2	2	2	30	NA	8	12.2	NA	NA	1.525
6/14/2019	63	S052	1	2	2	3	23.5	NA	7	10.8	NA	NA	1.542857143
6/14/2019	64	S052	1	2	2	4	27.5	NA	7	11.2	NA	NA	1.6
6/14/2019	65	S052	1	2	2	5	22	NA	6	9.5	NA	NA	1.583333333
6/14/2019	66	ZEA 3660	1	2	3	1	20	NA	5	7.5	NA	NA	1.5
6/14/2019	67	ZEA 3660	1	2	3	2	36	NA	5	8.2	NA	NA	1.64
6/14/2019	68	ZEA 3660	1	2	3	3	38	NA	6	10	NA	NA	1.666666667
6/14/2019	69	ZEA 3660	1	2	3	4	35	NA	6	9.2	NA	NA	1.533333333
6/14/2019	70	ZEA 3660	1	2	3	5	35	NA	5	9.2	NA	NA	1.84
6/14/2019	71	ZEA 324	1	2	4	1	19	NA	7	10.2	NA	NA	1.457142857
6/14/2019	72	ZEA 324	1	2	4	2	18.5	NA	7	10.2	NA	NA	1.457142857
6/14/2019	73	ZEA 324	1	2	4	3	19.5	NA	7	10.5	NA	NA	1.5
6/14/2019	74	ZEA 324	1	2	4	4	10	NA	5	7.2	NA	NA	1.44
6/14/2019	75	ZEA 324	1	2	4	5	15.5	NA	7	10.5	NA	NA	1.5
6/14/2019	76	ZEA 399	2	2	5	1	25	NA	7	10.5	NA	NA	1.5
6/14/2019	77	ZEA 399	2	2	5	2	30	NA	7	11.5	NA	NA	1.642857143
6/14/2019	78	ZEA 399	2	2	5	3	23.5	NA	6	9.5	NA	NA	1.583333333
6/14/2019	79	ZEA 399	2	2	5	4	36	NA	7	11.2	NA	NA	1.6
6/14/2019	80	ZEA 399	2	2	5	5	28	NA	8	11.2	NA	NA	1.4
6/14/2019	81	N22	2	2	6	1	20.5	NA	6	9.5	NA	NA	1.583333333
6/14/2019	82	N22	2	2	6	2	24	NA	6	9.5	NA	NA	1.583333333
6/14/2019	83	N22	2	2	6	3	26.5	NA	6	9.5	NA	NA	1.583333333
6/14/2019	84	N22	2	2	6	4	23	NA	6	9.5	NA	NA	1.583333333
6/14/2019	85	N22	2	2	6	5	16.5	NA	6	9.2	NA	NA	1.533333333
6/14/2019	86	ZEA 851	2	2	7	1	29.5	NA	6	9.8	NA	NA	1.633333333
6/14/2019	87	ZEA 851	2	2	7	2	41	NA	6	10.5	NA	NA	1.75
6/14/2019	88	ZEA 851	2	2	7	3	33.5	NA	6	10.5	NA	NA	1.75
6/14/2019	89	ZEA 851	2	2	7	4	30	NA	6	10.5	NA	NA	1.75
6/14/2019	90	ZEA 851	2	2	7	5	28.5	NA	6	9.2	NA	NA	1.533333333
6/14/2019	91	ZEA 132	3	2	8	1	19.5	NA	7	10.5	NA	NA	1.5
6/14/2019	92	ZEA 132	3	2	8	2	24.5	NA	7	10.5	NA	NA	1.5
6/14/2019	93	ZEA 132	3	2	8	3	13	NA	6	9.2	NA	NA	1.533333333
6/14/2019	94	ZEA 132	3	2	8	4	17.5	NA	7	10.5	NA	NA	1.5
6/14/2019	95	ZEA 132	3	2	8	5	30.5	NA	8	11.5	NA	NA	1.4375
6/14/2019	96	ZEA 324	3	2	9	1	17	NA	7	10	NA	NA	1.428571429
6/14/2019	97	ZEA 324	3	2	9	2	16.5	NA	7	10	NA	NA	1.428571429
6/14/2019	98	ZEA 324	3	2	9	3	19	NA	7	10.2	NA	NA	1.457142857
6/14/2019	99	ZEA 324	3	2	9	4	11.5	NA	7	9.5	NA	NA	1.357142857
6/14/2019	100	ZEA 324	3	2	9	5	9	NA	6	8.5	NA	NA	1.416666667
6/14/2019	101	B73	3	2	10	1	28	NA	7	10.2	NA	NA	1.457142857
6/14/2019	102	B73	3	2	10	2	22	NA	6	9	NA	NA	1.5
6/14/2019	103	B73	3	2	10	3	21.5	NA	6	9.2	NA	NA	1.533333333
6/14/2019	104	B73	3	2	10	4	22.5	NA	6	9.5	NA	NA	1.583333333
6/14/2019	105	B73	3	2	10	5	21	NA	6	8.5	NA	NA	1.416666667
6/14/2019	106	ZEA 332	3	2	11	1	23	NA	6	10.2	NA	NA	1.7
6/14/2019	107	ZEA 332	3	2	11	2	23.5	NA	5	9.5	NA	NA	1.9
6/14/2019	108	ZEA 332	3	2	11	3	28.5	NA	6	9.5	NA	NA	1.583333333
6/14/2019	109	ZEA 332	3	2	11	4	29	NA	6	9.5	NA	NA	1.583333333
6/14/2019	110	ZEA 332	3	2	11	5	25.5	NA	6	9.5	NA	NA	1.583333333
6/14/2019	111	ZEA 851	1	3	1	1	33	NA	7	11.2	NA	NA	1.6
6/14/2019	112	ZEA 851	1	3	1	2	26.5	NA	6	9.2	NA	NA	1.533333333
6/14/2019	113	ZEA 851	1	3	1	3	31	NA	6	9.2	NA	NA	1.533333333
6/14/2019	114	ZEA 851	1	3	1	4	33	NA	6	10.2	NA	NA	1.7
6/14/2019	115	ZEA 851	1	3	1	5	25	NA	6	10.2	NA	NA	1.7
6/14/2019	116	N22	1	3	2	1	18.5	NA	6	9.5	NA	NA	1.583333333
6/14/2019	117	N22	1	3	2	2	23.5	NA	6	8.8	NA	NA	1.466666667
6/14/2019	118	N22	1	3	2	3	19	NA	6	8.5	NA	NA	1.416666667
6/14/2019	119	N22	1	3	2	4	19.5	NA	5	8.5	NA	NA	1.7
6/14/2019	120	N22	1	3	2	5	19.5	NA	6	8.5	NA	NA	1.416666667
6/14/2019	121	ZEA 332	1	3	3	1	30	NA	6	10.8	NA	NA	1.8
6/14/2019	122	ZEA 332	1	3	3	2	26	NA	6	9.5	NA	NA	1.583333333
6/14/2019	123	ZEA 332	1	3	3	3	25	NA	6	9.8	NA	NA	1.633333333
6/14/2019	124	ZEA 332	1	3	3	4	25.5	NA	6	9.8	NA	NA	1.633333333
6/14/2019	125	ZEA 332	1	3	3	5	29	NA	6	9.8	NA	NA	1.633333333
6/14/2019	126	ZEA 132	2	3	4	1	22.5	NA	7	10.2	NA	NA	1.457142857
6/14/2019	127	ZEA 132	2	3	4	2	22.5	NA	7	10.5	NA	NA	1.5
6/14/2019	128	ZEA 132	2	3	4	3	17.5	NA	7	10.8	NA	NA	1.542857143
6/14/2019	129	ZEA 132	2	3	4	4	18	NA	7	10.2	NA	NA	1.457142857
6/14/2019	130	ZEA 132	2	3	4	5	18	NA	7	10.5	NA	NA	1.5
6/14/2019	131	P148	2	3	5	1	27.5	NA	7	10.5	NA	NA	1.5
6/14/2019	132	P148	2	3	5	2	26.5	NA	7	10.5	NA	NA	1.5
6/14/2019	133	P148	2	3	5	3	32	NA	7	11	NA	NA	1.571428571
6/14/2019	134	P148	2	3	5	4	26.5	NA	7	10.2	NA	NA	1.457142857
6/14/2019	135	P148	2	3	5	5	25.5	NA	7	10.2	NA	NA	1.457142857
6/14/2019	136	S052	2	3	6	1	33.5	NA	8	12.5	NA	NA	1.5625
6/14/2019	137	S052	2	3	6	2	26.5	NA	6	10.5	NA	NA	1.75
6/14/2019	138	S052	2	3	6	3	30.5	NA	7	11.5	NA	NA	1.642857143
6/14/2019	139	S052	2	3	6	4	26	NA	8	11.5	NA	NA	1.4375
6/14/2019	140	S052	2	3	6	5	29	NA	8	11.5	NA	NA	1.4375
6/14/2019	141	ZEA 324	2	3	7	1	16	NA	7	9.8	NA	NA	1.4
6/14/2019	142	ZEA 324	2	3	7	2	18	NA	7	10.8	NA	NA	1.542857143
6/14/2019	143	ZEA 324	2	3	7	3	18	NA	7	10.2	NA	NA	1.457142857
6/14/2019	144	ZEA 324	2	3	7	4	14.5	NA	7	10	NA	NA	1.428571429
6/14/2019	145	ZEA 324	2	3	7	5	20.5	NA	7	10.5	NA	NA	1.5
6/14/2019	146	ZEA 851	3	3	8	1	29	NA	6	10.2	NA	NA	1.7
6/14/2019	147	ZEA 851	3	3	8	2	34	NA	7	10.5	NA	NA	1.5
6/14/2019	148	ZEA 851	3	3	8	3	26	NA	5	9.5	NA	NA	1.9
6/14/2019	149	ZEA 851	3	3	8	4	22	NA	6	9.5	NA	NA	1.583333333
6/14/2019	150	ZEA 851	3	3	8	5	39.5	NA	7	11.2	NA	NA	1.6
6/14/2019	151	P148	3	3	9	1	21.5	NA	8	10.2	NA	NA	1.275
6/14/2019	152	P148	3	3	9	2	23	NA	7	10.2	NA	NA	1.457142857
6/14/2019	153	P148	3	3	9	3	21.5	NA	6	8.5	NA	NA	1.416666667
6/14/2019	154	P148	3	3	9	4	22	NA	7	10.2	NA	NA	1.457142857
6/14/2019	155	P148	3	3	9	5	26.5	NA	7	11.2	NA	NA	1.6
6/14/2019	156	ZEA 399	3	3	10	1	26	NA	7	10.2	NA	NA	1.457142857
6/14/2019	157	ZEA 399	3	3	10	2	16	NA	5	9.2	NA	NA	1.84
6/14/2019	158	ZEA 399	3	3	10	3	27	NA	6	10.2	NA	NA	1.7
6/14/2019	159	ZEA 399	3	3	10	4	22	NA	6	9.2	NA	NA	1.533333333
6/14/2019	160	ZEA 399	3	3	10	5	22.5	NA	5	9.2	NA	NA	1.84
6/14/2019	161	PHT77	3	3	11	1	22.5	NA	5	7.5	NA	NA	1.5
6/14/2019	162	PHT77	3	3	11	2	26.5	NA	5	8.5	NA	NA	1.7
6/14/2019	163	PHT77	3	3	11	3	20	NA	5	8.5	NA	NA	1.7
6/14/2019	164	PHT77	3	3	11	4	21	NA	5	8.5	NA	NA	1.7
6/14/2019	165	PHT77	3	3	11	5	30	NA	6	9.5	NA	NA	1.583333333
6/19/2019	1	PHT77	1	1	1	1	33	NA	7	10.5	NA	NA	1.5
6/19/2019	2	PHT77	1	1	1	2	29	NA	6	9.5	NA	NA	1.583333333
6/19/2019	3	PHT77	1	1	1	3	34.5	NA	6	10.5	NA	NA	1.75
6/19/2019	4	PHT77	1	1	1	4	44.5	NA	7	10.5	NA	NA	1.5
6/19/2019	5	PHT77	1	1	1	5	35.5	NA	6	10.2	NA	NA	1.7
6/19/2019	6	ZEA 132	1	1	2	1	27.5	NA	8	11.5	NA	NA	1.4375
6/19/2019	7	ZEA 132	1	1	2	2	29	NA	8	12.5	NA	NA	1.5625
6/19/2019	8	ZEA 132	1	1	2	3	28.5	NA	8	12.2	NA	NA	1.525
6/19/2019	9	ZEA 132	1	1	2	4	29.5	NA	8	12.2	NA	NA	1.525
6/19/2019	10	ZEA 132	1	1	2	5	30	NA	8	12.5	NA	NA	1.5625
6/19/2019	11	P148	1	1	3	1	43	NA	7	11.5	NA	NA	1.642857143
6/19/2019	12	P148	1	1	3	2	34	NA	8	12.5	NA	NA	1.5625
6/19/2019	13	P148	1	1	3	3	25	NA	7	11.2	NA	NA	1.6
6/19/2019	14	P148	1	1	3	4	30.5	NA	7	11.2	NA	NA	1.6
6/19/2019	15	P148	1	1	3	5	30.5	NA	8	11.2	NA	NA	1.4
6/19/2019	16	ZEA 399	1	1	4	1	38	NA	7	11.2	NA	NA	1.6
6/19/2019	17	ZEA 399	1	1	4	2	35	NA	8	11.8	NA	NA	1.475
6/19/2019	18	ZEA 399	1	1	4	3	37	NA	6	10.2	NA	NA	1.7
6/19/2019	19	ZEA 399	1	1	4	4	42	NA	8	12.2	NA	NA	1.525
6/19/2019	20	ZEA 399	1	1	4	5	33.5	NA	7	11.2	NA	NA	1.6
6/19/2019	21	PHT77	2	1	5	1	38.5	NA	7	10.5	NA	NA	1.5
6/19/2019	22	PHT77	2	1	5	2	34.5	NA	7	11.5	NA	NA	1.642857143
6/19/2019	23	PHT77	2	1	5	3	33	NA	7	10.2	NA	NA	1.457142857
6/19/2019	24	PHT77	2	1	5	4	40	NA	7	10.5	NA	NA	1.5
6/19/2019	25	PHT77	2	1	5	5	33	NA	7	10.5	NA	NA	1.5
6/19/2019	26	ZEA 3660	2	1	6	1	48.5	NA	6	10.8	NA	NA	1.8
6/19/2019	27	ZEA 3660	2	1	6	2	42.5	NA	6	10	NA	NA	1.666666667
6/19/2019	28	ZEA 3660	2	1	6	3	44.5	NA	6	10.2	NA	NA	1.7
6/19/2019	29	ZEA 3660	2	1	6	4	37.5	NA	6	9.5	NA	NA	1.583333333
6/19/2019	30	ZEA 3660	2	1	6	5	46.5	NA	6	10.5	NA	NA	1.75
6/19/2019	31	ZEA 332	2	1	7	1	35	Tassel	8	11.2	NA	NA	1.4
6/19/2019	32	ZEA 332	2	1	7	2	35	Tassel	7	10.2	NA	NA	1.457142857
6/19/2019	33	ZEA 332	2	1	7	3	34	Tassel	7	10.5	NA	NA	1.5
6/19/2019	34	ZEA 332	2	1	7	4	45	Tassel	8	11.2	NA	NA	1.4
6/19/2019	35	ZEA 332	2	1	7	5	42	Tassel	8	10.5	NA	NA	1.3125
6/19/2019	36	B73	2	1	8	1	34	NA	7	11.5	NA	NA	1.642857143
6/19/2019	37	B73	2	1	8	2	37.5	NA	7	11.5	NA	NA	1.642857143
6/19/2019	38	B73	2	1	8	3	38	NA	8	12	NA	NA	1.5
6/19/2019	39	B73	2	1	8	4	41	NA	7	11.2	NA	NA	1.6
6/19/2019	40	B73	2	1	8	5	32.5	NA	7	11.2	NA	NA	1.6
6/19/2019	41	ZEA 3660	3	1	9	1	41.5	NA	6	10.2	NA	NA	1.7
6/19/2019	42	ZEA 3660	3	1	9	2	47.5	NA	6	10.5	NA	NA	1.75
6/19/2019	43	ZEA 3660	3	1	9	3	37	NA	6	10.2	NA	NA	1.7
6/19/2019	44	ZEA 3660	3	1	9	4	36.5	NA	5	9.2	NA	NA	1.84
6/19/2019	45	ZEA 3660	3	1	9	5	41	NA	6	9.5	NA	NA	1.583333333
6/19/2019	46	N22	3	1	10	1	30.5	NA	7	10.2	NA	NA	1.457142857
6/19/2019	47	N22	3	1	10	2	31	NA	7	10.5	NA	NA	1.5
6/19/2019	48	N22	3	1	10	3	25.5	NA	6	10	NA	NA	1.666666667
6/19/2019	49	N22	3	1	10	4	31	NA	6	10.2	NA	NA	1.7
6/19/2019	50	N22	3	1	10	5	26.5	NA	6	9.8	NA	NA	1.633333333
6/19/2019	51	S052	3	1	11	1	41	NA	8	12.8	NA	NA	1.6
6/19/2019	52	S052	3	1	11	2	26	NA	7	10.5	NA	NA	1.5
6/19/2019	53	S052	3	1	11	3	45.5	NA	8	12.8	NA	NA	1.6
6/19/2019	54	S052	3	1	11	4	34	NA	8	12.5	NA	NA	1.5625
6/19/2019	55	S052	3	1	11	5	33.5	NA	9	13	NA	NA	1.444444444
6/19/2019	56	B73	1	2	1	1	32.5	NA	7	11.2	NA	NA	1.6
6/19/2019	57	B73	1	2	1	2	27	NA	7	10.5	NA	NA	1.5
6/19/2019	58	B73	1	2	1	3	29.5	NA	8	11.5	NA	NA	1.4375
6/19/2019	59	B73	1	2	1	4	28	NA	7	10.5	NA	NA	1.5
6/19/2019	60	B73	1	2	1	5	29.5	NA	7	10.5	NA	NA	1.5
6/19/2019	61	S052	1	2	2	1	30	NA	8	12.2	NA	NA	1.525
6/19/2019	62	S052	1	2	2	2	43	NA	9	13.2	NA	NA	1.466666667
6/19/2019	63	S052	1	2	2	3	31.5	NA	8	12.2	NA	NA	1.525
6/19/2019	64	S052	1	2	2	4	36.5	NA	8	12.2	NA	NA	1.525
6/19/2019	65	S052	1	2	2	5	24.5	NA	8	11.2	NA	NA	1.4
6/19/2019	66	ZEA 3660	1	2	3	1	22	NA	6	7.8	NA	NA	1.3
6/19/2019	67	ZEA 3660	1	2	3	2	36.5	NA	6	9.5	NA	NA	1.583333333
6/19/2019	68	ZEA 3660	1	2	3	3	46	NA	7	11.8	NA	NA	1.685714286
6/19/2019	69	ZEA 3660	1	2	3	4	43	NA	7	10.5	NA	NA	1.5
6/19/2019	70	ZEA 3660	1	2	3	5	48	NA	6	10.2	NA	NA	1.7
6/19/2019	71	ZEA 324	1	2	4	1	22	NA	8	11.5	NA	NA	1.4375
6/19/2019	72	ZEA 324	1	2	4	2	36.5	NA	8	11.5	NA	NA	1.4375
6/19/2019	73	ZEA 324	1	2	4	3	29	NA	9	12.2	NA	NA	1.355555556
6/19/2019	74	ZEA 324	1	2	4	4	8	NA	6	8.8	NA	NA	1.466666667
6/19/2019	75	ZEA 324	1	2	4	5	26	NA	9	12.2	NA	NA	1.355555556
6/19/2019	76	ZEA 399	2	2	5	1	35	NA	8	12.2	NA	NA	1.525
6/19/2019	77	ZEA 399	2	2	5	2	38.5	NA	8	11.5	NA	NA	1.4375
6/19/2019	78	ZEA 399	2	2	5	3	32.5	NA	7	11	NA	NA	1.571428571
6/19/2019	79	ZEA 399	2	2	5	4	43	NA	8	12.5	NA	NA	1.5625
6/19/2019	80	ZEA 399	2	2	5	5	41	NA	8	12.5	NA	NA	1.5625
6/19/2019	81	N22	2	2	6	1	29	NA	7	10.5	NA	NA	1.5
6/19/2019	82	N22	2	2	6	2	29	NA	7	10.8	NA	NA	1.542857143
6/19/2019	83	N22	2	2	6	3	35	NA	7	11.2	NA	NA	1.6
6/19/2019	84	N22	2	2	6	4	31	NA	7	10.5	NA	NA	1.5
6/19/2019	85	N22	2	2	6	5	23.5	NA	7	10.2	NA	NA	1.457142857
6/19/2019	86	ZEA 851	2	2	7	1	47	NA	7	11.2	NA	NA	1.6
6/19/2019	87	ZEA 851	2	2	7	2	53	NA	7	11.5	NA	NA	1.642857143
6/19/2019	88	ZEA 851	2	2	7	3	50.5	NA	7	11.5	NA	NA	1.642857143
6/19/2019	89	ZEA 851	2	2	7	4	47.5	NA	7	11.2	NA	NA	1.6
6/19/2019	90	ZEA 851	2	2	7	5	43	NA	7	10.2	NA	NA	1.457142857
6/19/2019	91	ZEA 132	3	2	8	1	26	NA	8	12	NA	NA	1.5
6/19/2019	92	ZEA 132	3	2	8	2	33	NA	8	12.2	NA	NA	1.525
6/19/2019	93	ZEA 132	3	2	8	3	30	NA	7	10.5	NA	NA	1.5
6/19/2019	94	ZEA 132	3	2	8	4	30.5	NA	8	11.5	NA	NA	1.4375
6/19/2019	95	ZEA 132	3	2	8	5	36	NA	9	13.2	NA	NA	1.466666667
6/19/2019	96	ZEA 324	3	2	9	1	25	NA	8	11.5	NA	NA	1.4375
6/19/2019	97	ZEA 324	3	2	9	2	26	NA	8	11.5	NA	NA	1.4375
6/19/2019	98	ZEA 324	3	2	9	3	24.5	NA	8	11.8	NA	NA	1.475
6/19/2019	99	ZEA 324	3	2	9	4	16.5	NA	8	11	NA	NA	1.375
6/19/2019	100	ZEA 324	3	2	9	5	16	NA	8	10.5	NA	NA	1.3125
6/19/2019	101	B73	3	2	10	1	39	NA	8	11.5	NA	NA	1.4375
6/19/2019	102	B73	3	2	10	2	28	NA	7	10.2	NA	NA	1.457142857
6/19/2019	103	B73	3	2	10	3	29.5	NA	7	10.5	NA	NA	1.5
6/19/2019	104	B73	3	2	10	4	33	NA	7	11	NA	NA	1.571428571
6/19/2019	105	B73	3	2	10	5	32.5	NA	7	10.5	NA	NA	1.5
6/19/2019	106	ZEA 332	3	2	11	1	29	Tassel	8	10.5	NA	NA	1.3125
6/19/2019	107	ZEA 332	3	2	11	2	30.5	Tassel	7	10	NA	NA	1.428571429
6/19/2019	108	ZEA 332	3	2	11	3	41	Tassel	7	10.2	NA	NA	1.457142857
6/19/2019	109	ZEA 332	3	2	11	4	41.5	Tassel	8	10.5	NA	NA	1.3125
6/19/2019	110	ZEA 332	3	2	11	5	42	Tassel	8	10.5	NA	NA	1.3125
6/19/2019	111	ZEA 851	1	3	1	1	52	NA	8	12.5	NA	NA	1.5625
6/19/2019	112	ZEA 851	1	3	1	2	32	NA	6	9.8	NA	NA	1.633333333
6/19/2019	113	ZEA 851	1	3	1	3	49.5	NA	7	11.2	NA	NA	1.6
6/19/2019	114	ZEA 851	1	3	1	4	45	NA	7	11.2	NA	NA	1.6
6/19/2019	115	ZEA 851	1	3	1	5	42	NA	7	11.2	NA	NA	1.6
6/19/2019	116	N22	1	3	2	1	24.5	NA	7	10.5	NA	NA	1.5
6/19/2019	117	N22	1	3	2	2	33.5	NA	7	10.2	NA	NA	1.457142857
6/19/2019	118	N22	1	3	2	3	28.5	NA	6	9.8	NA	NA	1.633333333
6/19/2019	119	N22	1	3	2	4	24.5	NA	6	9.5	NA	NA	1.583333333
6/19/2019	120	N22	1	3	2	5	23	NA	7	10.2	NA	NA	1.457142857
6/19/2019	121	ZEA 332	1	3	3	1	40.5	Tassel	8	11.2	NA	NA	1.4
6/19/2019	122	ZEA 332	1	3	3	2	33.5	NA	7	11	NA	NA	1.571428571
6/19/2019	123	ZEA 332	1	3	3	3	34	Tassel	8	10.5	NA	NA	1.3125
6/19/2019	124	ZEA 332	1	3	3	4	30.5	Tassel	8	10.5	NA	NA	1.3125
6/19/2019	125	ZEA 332	1	3	3	5	37.5	Tassel	8	10.5	NA	NA	1.3125
6/19/2019	126	ZEA 132	2	3	4	1	27.5	NA	8	12	NA	NA	1.5
6/19/2019	127	ZEA 132	2	3	4	2	33.5	NA	8	12	NA	NA	1.5
6/19/2019	128	ZEA 132	2	3	4	3	31	NA	8	12.5	NA	NA	1.5625
6/19/2019	129	ZEA 132	2	3	4	4	34.5	NA	8	11.5	NA	NA	1.4375
6/19/2019	130	ZEA 132	2	3	4	5	30	NA	8	11.5	NA	NA	1.4375
6/19/2019	131	P148	2	3	5	1	38	NA	8	12.5	NA	NA	1.5625
6/19/2019	132	P148	2	3	5	2	38	NA	8	12.5	NA	NA	1.5625
6/19/2019	133	P148	2	3	5	3	41	NA	8	12.5	NA	NA	1.5625
6/19/2019	134	P148	2	3	5	4	28.5	NA	8	11.5	NA	NA	1.4375
6/19/2019	135	P148	2	3	5	5	28	NA	8	11.5	NA	NA	1.4375
6/19/2019	136	S052	2	3	6	1	50	NA	9	15.2	NA	NA	1.688888889
6/19/2019	137	S052	2	3	6	2	35	NA	7	12.5	NA	NA	1.785714286
6/19/2019	138	S052	2	3	6	3	37.5	NA	8	13.2	NA	NA	1.65
6/19/2019	139	S052	2	3	6	4	38	NA	9	12.5	NA	NA	1.388888889
6/19/2019	140	S052	2	3	6	5	37	NA	9	13.2	NA	NA	1.466666667
6/19/2019	141	ZEA 324	2	3	7	1	25	NA	8	11.5	NA	NA	1.4375
6/19/2019	142	ZEA 324	2	3	7	2	32	NA	9	12.5	NA	NA	1.388888889
6/19/2019	143	ZEA 324	2	3	7	3	28	NA	8	11.5	NA	NA	1.4375
6/19/2019	144	ZEA 324	2	3	7	4	23	NA	8	11.2	NA	NA	1.4
6/19/2019	145	ZEA 324	2	3	7	5	32	NA	9	12.2	NA	NA	1.355555556
6/19/2019	146	ZEA 851	3	3	8	1	48.5	NA	7	11.5	NA	NA	1.642857143
6/19/2019	147	ZEA 851	3	3	8	2	47	NA	8	11.5	NA	NA	1.4375
6/19/2019	148	ZEA 851	3	3	8	3	44	NA	6	10.5	NA	NA	1.75
6/19/2019	149	ZEA 851	3	3	8	4	41	NA	7	10.5	NA	NA	1.5
6/19/2019	150	ZEA 851	3	3	8	5	47	NA	8	12.2	NA	NA	1.525
6/19/2019	151	P148	3	3	9	1	30	NA	8	11.5	NA	NA	1.4375
6/19/2019	152	P148	3	3	9	2	27.5	NA	8	11.5	NA	NA	1.4375
6/19/2019	153	P148	3	3	9	3	24	NA	7	10.5	NA	NA	1.5
6/19/2019	154	P148	3	3	9	4	32.5	NA	8	11.2	NA	NA	1.4
6/19/2019	155	P148	3	3	9	5	34	NA	8	12.2	NA	NA	1.525
6/19/2019	156	ZEA 399	3	3	10	1	47	NA	8	11.5	NA	NA	1.4375
6/19/2019	157	ZEA 399	3	3	10	2	24.5	NA	7	10.5	NA	NA	1.5
6/19/2019	158	ZEA 399	3	3	10	3	36.5	NA	8	11.8	NA	NA	1.475
6/19/2019	159	ZEA 399	3	3	10	4	30	NA	7	10.5	NA	NA	1.5
6/19/2019	160	ZEA 399	3	3	10	5	30	NA	7	10.2	NA	NA	1.457142857
6/19/2019	161	PHT77	3	3	11	1	26	NA	6	8.5	NA	NA	1.416666667
6/19/2019	162	PHT77	3	3	11	2	27.5	NA	6	10.2	NA	NA	1.7
6/19/2019	163	PHT77	3	3	11	3	26	NA	6	10	NA	NA	1.666666667
6/19/2019	164	PHT77	3	3	11	4	31	NA	6	10	NA	NA	1.666666667
6/19/2019	165	PHT77	3	3	11	5	37.5	NA	7	11.5	NA	NA	1.642857143
6/26/2019	1	PHT77	1	1	1	1	47.5	NA	8	12	NA	NA	1.5
6/26/2019	2	PHT77	1	1	1	2	45.5	NA	7	11.2	NA	NA	1.6
6/26/2019	3	PHT77	1	1	1	3	51	NA	7	12	NA	NA	1.714285714
6/26/2019	4	PHT77	1	1	1	4	59.5	NA	8	12.2	NA	NA	1.525
6/26/2019	5	PHT77	1	1	1	5	51	NA	7	11.5	NA	NA	1.642857143
6/26/2019	6	ZEA 132	1	1	2	1	49.5	NA	9	13.5	NA	NA	1.5
6/26/2019	7	ZEA 132	1	1	2	2	50	NA	9	14.5	NA	NA	1.611111111
6/26/2019	8	ZEA 132	1	1	2	3	47.5	NA	9	13.5	NA	NA	1.5
6/26/2019	9	ZEA 132	1	1	2	4	48.5	NA	9	14.5	NA	NA	1.611111111
6/26/2019	10	ZEA 132	1	1	2	5	56.5	NA	10	14.5	NA	NA	1.45
6/26/2019	11	P148	1	1	3	1	58.5	NA	9	13.8	NA	NA	1.533333333
6/26/2019	12	P148	1	1	3	2	48	NA	9	13.8	NA	NA	1.533333333
6/26/2019	13	P148	1	1	3	3	44.5	NA	9	12.8	NA	NA	1.422222222
6/26/2019	14	P148	1	1	3	4	36.5	NA	8	12.5	NA	NA	1.5625
6/26/2019	15	P148	1	1	3	5	40.5	NA	9	12.5	NA	NA	1.388888889
6/26/2019	16	ZEA 399	1	1	4	1	55.5	NA	9	13.5	NA	NA	1.5
6/26/2019	17	ZEA 399	1	1	4	2	52.5	NA	9	13.2	NA	NA	1.466666667
6/26/2019	18	ZEA 399	1	1	4	3	55	NA	7	12.2	NA	NA	1.742857143
6/26/2019	19	ZEA 399	1	1	4	4	52	NA	9	13.5	NA	NA	1.5
6/26/2019	20	ZEA 399	1	1	4	5	45	NA	9	12.5	NA	NA	1.388888889
6/26/2019	21	PHT77	2	1	5	1	56.5	NA	8	12.5	NA	NA	1.5625
6/26/2019	22	PHT77	2	1	5	2	62.5	NA	9	14	NA	NA	1.555555556
6/26/2019	23	PHT77	2	1	5	3	55	NA	8	11.5	NA	NA	1.4375
6/26/2019	24	PHT77	2	1	5	4	52.5	NA	8	12.5	NA	NA	1.5625
6/26/2019	25	PHT77	2	1	5	5	49.5	NA	8	13.5	NA	NA	1.6875
6/26/2019	26	ZEA 3660	2	1	6	1	73.5	NA	7	12.5	NA	NA	1.785714286
6/26/2019	27	ZEA 3660	2	1	6	2	64.5	NA	7	11.5	NA	NA	1.642857143
6/26/2019	28	ZEA 3660	2	1	6	3	72.5	NA	7	11.5	NA	NA	1.642857143
6/26/2019	29	ZEA 3660	2	1	6	4	56	NA	7	10.5	NA	NA	1.5
6/26/2019	30	ZEA 3660	2	1	6	5	65	NA	7	11.5	NA	NA	1.642857143
6/26/2019	31	ZEA 332	2	1	7	1	55	Tassel	11	11	NA	NA	1
6/26/2019	32	ZEA 332	2	1	7	2	49.5	Tassel	10	10	NA	NA	1
6/26/2019	33	ZEA 332	2	1	7	3	69	Tassel	10	10	NA	NA	1
6/26/2019	34	ZEA 332	2	1	7	4	63	Tassel	11	11	NA	NA	1
6/26/2019	35	ZEA 332	2	1	7	5	64.5	Tassel	10	10	NA	NA	1
6/26/2019	36	B73	2	1	8	1	58.5	NA	9	14	NA	NA	1.555555556
6/26/2019	37	B73	2	1	8	2	56.5	NA	9	13.5	NA	NA	1.5
6/26/2019	38	B73	2	1	8	3	58	NA	9	14	NA	NA	1.555555556
6/26/2019	39	B73	2	1	8	4	52.5	NA	8	12.5	NA	NA	1.5625
6/26/2019	40	B73	2	1	8	5	45	NA	8	12.5	NA	NA	1.5625
6/26/2019	41	ZEA 3660	3	1	9	1	66	NA	7	11.5	NA	NA	1.642857143
6/26/2019	42	ZEA 3660	3	1	9	2	65	NA	7	12.5	NA	NA	1.785714286
6/26/2019	43	ZEA 3660	3	1	9	3	64	NA	8	11.5	NA	NA	1.4375
6/26/2019	44	ZEA 3660	3	1	9	4	52.5	NA	6	10.2	NA	NA	1.7
6/26/2019	45	ZEA 3660	3	1	9	5	57	NA	6	10.5	NA	NA	1.75
6/26/2019	46	N22	3	1	10	1	41.5	NA	8	11.5	NA	NA	1.4375
6/26/2019	47	N22	3	1	10	2	41.5	NA	8	11.8	NA	NA	1.475
6/26/2019	48	N22	3	1	10	3	37	NA	8	11.5	NA	NA	1.4375
6/26/2019	49	N22	3	1	10	4	35.5	NA	8	11.5	NA	NA	1.4375
6/26/2019	50	N22	3	1	10	5	39.5	NA	7	11	NA	NA	1.571428571
6/26/2019	51	S052	3	1	11	1	66	NA	9	15.8	NA	NA	1.755555556
6/26/2019	52	S052	3	1	11	2	38.5	NA	8	12.5	NA	NA	1.5625
6/26/2019	53	S052	3	1	11	3	65.5	NA	9	15.8	NA	NA	1.755555556
6/26/2019	54	S052	3	1	11	4	50	NA	9	14.8	NA	NA	1.644444444
6/26/2019	55	S052	3	1	11	5	49	NA	10	15.5	NA	NA	1.55
6/26/2019	56	B73	1	2	1	1	53	NA	8	12.5	NA	NA	1.5625
6/26/2019	57	B73	1	2	1	2	47	NA	8	12.2	NA	NA	1.525
6/26/2019	58	B73	1	2	1	3	40.5	NA	9	13.5	NA	NA	1.5
6/26/2019	59	B73	1	2	1	4	52	NA	8	13	NA	NA	1.625
6/26/2019	60	B73	1	2	1	5	39.5	NA	8	12.2	NA	NA	1.525
6/26/2019	61	S052	1	2	2	1	48	NA	9	14.5	NA	NA	1.611111111
6/26/2019	62	S052	1	2	2	2	60.5	NA	10	15.5	NA	NA	1.55
6/26/2019	63	S052	1	2	2	3	50	NA	9	14.5	NA	NA	1.611111111
6/26/2019	64	S052	1	2	2	4	52	NA	9	14.5	NA	NA	1.611111111
6/26/2019	65	S052	1	2	2	5	35	NA	8	12.2	NA	NA	1.525
6/26/2019	66	ZEA 3660	1	2	3	1	NA	NA	NA	NA	NA	NA	NA
6/26/2019	67	ZEA 3660	1	2	3	2	60	NA	7	11.5	NA	NA	1.642857143
6/26/2019	68	ZEA 3660	1	2	3	3	61	NA	8	12.8	NA	NA	1.6
6/26/2019	69	ZEA 3660	1	2	3	4	56.5	NA	8	11.5	NA	NA	1.4375
6/26/2019	70	ZEA 3660	1	2	3	5	60	NA	7	11.8	NA	NA	1.685714286
6/26/2019	71	ZEA 324	1	2	4	1	35.5	NA	9	13.2	NA	NA	1.466666667
6/26/2019	72	ZEA 324	1	2	4	2	38.5	NA	9	13.5	NA	NA	1.5
6/26/2019	73	ZEA 324	1	2	4	3	43	NA	10	14	NA	NA	1.4
6/26/2019	74	ZEA 324	1	2	4	4	NA	NA	NA	NA	NA	NA	NA
6/26/2019	75	ZEA 324	1	2	4	5	37.5	NA	10	14.5	NA	NA	1.45
6/26/2019	76	ZEA 399	2	2	5	1	57	NA	9	13.8	NA	NA	1.533333333
6/26/2019	77	ZEA 399	2	2	5	2	42	NA	9	13.2	NA	NA	1.466666667
6/26/2019	78	ZEA 399	2	2	5	3	47.5	NA	9	12.5	NA	NA	1.388888889
6/26/2019	79	ZEA 399	2	2	5	4	64.5	NA	10	14.5	NA	NA	1.45
6/26/2019	80	ZEA 399	2	2	5	5	56	NA	9	14.2	NA	NA	1.577777778
6/26/2019	81	N22	2	2	6	1	43	NA	8	12	NA	NA	1.5
6/26/2019	82	N22	2	2	6	2	38.5	NA	8	12.5	NA	NA	1.5625
6/26/2019	83	N22	2	2	6	3	51	NA	8	10.2	NA	NA	1.275
6/26/2019	84	N22	2	2	6	4	43	NA	8	12.2	NA	NA	1.525
6/26/2019	85	N22	2	2	6	5	33	NA	8	11.2	NA	NA	1.4
6/26/2019	86	ZEA 851	2	2	7	1	68.5	NA	8	12.5	NA	NA	1.5625
6/26/2019	87	ZEA 851	2	2	7	2	73.5	NA	8	13	NA	NA	1.625
6/26/2019	88	ZEA 851	2	2	7	3	73	NA	9	13.5	NA	NA	1.5
6/26/2019	89	ZEA 851	2	2	7	4	73.5	NA	9	12.5	NA	NA	1.388888889
6/26/2019	90	ZEA 851	2	2	7	5	58	NA	8	11.2	NA	NA	1.4
6/26/2019	91	ZEA 132	3	2	8	1	44.5	NA	9	13.5	NA	NA	1.5
6/26/2019	92	ZEA 132	3	2	8	2	41	NA	9	13.5	NA	NA	1.5
6/26/2019	93	ZEA 132	3	2	8	3	50	NA	9	12.5	NA	NA	1.388888889
6/26/2019	94	ZEA 132	3	2	8	4	46	NA	9	13.5	NA	NA	1.5
6/26/2019	95	ZEA 132	3	2	8	5	59	NA	10	15.2	NA	NA	1.52
6/26/2019	96	ZEA 324	3	2	9	1	37.5	NA	10	13.5	NA	NA	1.35
6/26/2019	97	ZEA 324	3	2	9	2	31.5	NA	10	13.2	NA	NA	1.32
6/26/2019	98	ZEA 324	3	2	9	3	40.5	NA	10	14.2	NA	NA	1.42
6/26/2019	99	ZEA 324	3	2	9	4	29.5	NA	9	12.5	NA	NA	1.388888889
6/26/2019	100	ZEA 324	3	2	9	5	25	NA	9	12.8	NA	NA	1.422222222
6/26/2019	101	B73	3	2	10	1	53	NA	9	13.5	NA	NA	1.5
6/26/2019	102	B73	3	2	10	2	40.5	NA	8	12.2	NA	NA	1.525
6/26/2019	103	B73	3	2	10	3	45	NA	8	12.5	NA	NA	1.5625
6/26/2019	104	B73	3	2	10	4	47.5	NA	8	13	NA	NA	1.625
6/26/2019	105	B73	3	2	10	5	48.5	NA	8	12.5	NA	NA	1.5625
6/26/2019	106	ZEA 332	3	2	11	1	38	Tassel	10	10	NA	NA	1
6/26/2019	107	ZEA 332	3	2	11	2	44.5	Tassel	10	10	NA	NA	1
6/26/2019	108	ZEA 332	3	2	11	3	61	Tassel	10	10	NA	NA	1
6/26/2019	109	ZEA 332	3	2	11	4	62.5	Tassel	10	10	NA	NA	1
6/26/2019	110	ZEA 332	3	2	11	5	60	Tassel	10	10	NA	NA	1
6/26/2019	111	ZEA 851	1	3	1	1	72	NA	9	14.2	NA	NA	1.577777778
6/26/2019	112	ZEA 851	1	3	1	2	36	NA	7	10.5	NA	NA	1.5
6/26/2019	113	ZEA 851	1	3	1	3	67	NA	8	12.5	NA	NA	1.5625
6/26/2019	114	ZEA 851	1	3	1	4	63	NA	8	12.2	NA	NA	1.525
6/26/2019	115	ZEA 851	1	3	1	5	62	NA	8	12.2	NA	NA	1.525
6/26/2019	116	N22	1	3	2	1	31	NA	8	11.5	NA	NA	1.4375
6/26/2019	117	N22	1	3	2	2	48.5	NA	8	12.2	NA	NA	1.525
6/26/2019	118	N22	1	3	2	3	39	NA	7	11.2	NA	NA	1.6
6/26/2019	119	N22	1	3	2	4	35.5	NA	7	11.2	NA	NA	1.6
6/26/2019	120	N22	1	3	2	5	30	NA	8	10.5	NA	NA	1.3125
6/26/2019	121	ZEA 332	1	3	3	1	68.5	NA	11	11	NA	NA	1
6/26/2019	122	ZEA 332	1	3	3	2	39	Tassel	11	11	NA	NA	1
6/26/2019	123	ZEA 332	1	3	3	3	48	Tassel	10	10	NA	NA	1
6/26/2019	124	ZEA 332	1	3	3	4	27.5	Tassel	10	10	NA	NA	1
6/26/2019	125	ZEA 332	1	3	3	5	52	Tassel	11	11	NA	NA	1
6/26/2019	126	ZEA 132	2	3	4	1	43	NA	9	14	NA	NA	1.555555556
6/26/2019	127	ZEA 132	2	3	4	2	51	NA	9	13.5	NA	NA	1.5
6/26/2019	128	ZEA 132	2	3	4	3	51.5	NA	10	14.5	NA	NA	1.45
6/26/2019	129	ZEA 132	2	3	4	4	52	NA	9	13.5	NA	NA	1.5
6/26/2019	130	ZEA 132	2	3	4	5	52	NA	9	13.5	NA	NA	1.5
6/26/2019	131	P148	2	3	5	1	64.5	NA	9	13.8	NA	NA	1.533333333
6/26/2019	132	P148	2	3	5	2	55.5	NA	9	13.8	NA	NA	1.533333333
6/26/2019	133	P148	2	3	5	3	58	NA	9	13.8	NA	NA	1.533333333
6/26/2019	134	P148	2	3	5	4	43	NA	9	13.5	NA	NA	1.5
6/26/2019	135	P148	2	3	5	5	46	NA	9	13.8	NA	NA	1.533333333
6/26/2019	136	S052	2	3	6	1	70	NA	11	17.8	NA	NA	1.618181818
6/26/2019	137	S052	2	3	6	2	54.5	NA	9	14.8	NA	NA	1.644444444
6/26/2019	138	S052	2	3	6	3	61	NA	9	18.8	NA	NA	2.088888889
6/26/2019	139	S052	2	3	6	4	50	NA	10	14.5	NA	NA	1.45
6/26/2019	140	S052	2	3	6	5	54	NA	10	15.5	NA	NA	1.55
6/26/2019	141	ZEA 324	2	3	7	1	39.5	NA	10	13.5	NA	NA	1.35
6/26/2019	142	ZEA 324	2	3	7	2	43	NA	10	14.5	NA	NA	1.45
6/26/2019	143	ZEA 324	2	3	7	3	46.5	NA	10	13.5	NA	NA	1.35
6/26/2019	144	ZEA 324	2	3	7	4	40	NA	9	13.2	NA	NA	1.466666667
6/26/2019	145	ZEA 324	2	3	7	5	47	NA	10	14.5	NA	NA	1.45
6/26/2019	146	ZEA 851	3	3	8	1	71.5	NA	8	13.2	NA	NA	1.65
6/26/2019	147	ZEA 851	3	3	8	2	61	NA	9	13.2	NA	NA	1.466666667
6/26/2019	148	ZEA 851	3	3	8	3	71	NA	7	11.8	NA	NA	1.685714286
6/26/2019	149	ZEA 851	3	3	8	4	50.5	NA	9	12	NA	NA	1.333333333
6/26/2019	150	ZEA 851	3	3	8	5	67	NA	9	13.2	NA	NA	1.466666667
6/26/2019	151	P148	3	3	9	1	47.5	NA	9	13.8	NA	NA	1.533333333
6/26/2019	152	P148	3	3	9	2	45	NA	9	13.8	NA	NA	1.533333333
6/26/2019	153	P148	3	3	9	3	48	NA	8	12.5	NA	NA	1.5625
6/26/2019	154	P148	3	3	9	4	50	NA	9	13.5	NA	NA	1.5
6/26/2019	155	P148	3	3	9	5	52	NA	10	14.5	NA	NA	1.45
6/26/2019	156	ZEA 399	3	3	10	1	41.5	NA	9	14.2	NA	NA	1.577777778
6/26/2019	157	ZEA 399	3	3	10	2	39.5	NA	8	12.5	NA	NA	1.5625
6/26/2019	158	ZEA 399	3	3	10	3	59	NA	9	14	NA	NA	1.555555556
6/26/2019	159	ZEA 399	3	3	10	4	45	NA	8	12.2	NA	NA	1.525
6/26/2019	160	ZEA 399	3	3	10	5	41	NA	8	12.2	NA	NA	1.525
6/26/2019	161	PHT77	3	3	11	1	38.5	NA	7	10	NA	NA	1.428571429
6/26/2019	162	PHT77	3	3	11	2	40	NA	8	12	NA	NA	1.5
6/26/2019	163	PHT77	3	3	11	3	38.5	NA	7	11.2	NA	NA	1.6
6/26/2019	164	PHT77	3	3	11	4	42.5	NA	7	11.5	NA	NA	1.642857143
6/26/2019	165	PHT77	3	3	11	5	60	NA	8	12.8	NA	NA	1.6
7/3/2019	1	PHT77	1	1	1	1	58	NA	8	13	NA	NA	1.625
7/3/2019	2	PHT77	1	1	1	2	54	NA	8	12.2	NA	NA	1.525
7/3/2019	3	PHT77	1	1	1	3	66	NA	8	13	NA	NA	1.625
7/3/2019	4	PHT77	1	1	1	4	70	NA	9	13.2	NA	NA	1.466666667
7/3/2019	5	PHT77	1	1	1	5	59	NA	8	12.2	NA	NA	1.525
7/3/2019	6	ZEA 132	1	1	2	1	58	NA	9	14.2	NA	NA	1.577777778
7/3/2019	7	ZEA 132	1	1	2	2	60	NA	9	15.2	NA	NA	1.688888889
7/3/2019	8	ZEA 132	1	1	2	3	58	NA	9	14.5	NA	NA	1.611111111
7/3/2019	9	ZEA 132	1	1	2	4	57	NA	10	15.2	NA	NA	1.52
7/3/2019	10	ZEA 132	1	1	2	5	57	NA	10	15.2	NA	NA	1.52
7/3/2019	11	P148	1	1	3	1	80	Tassel	10	13.8	NA	NA	1.38
7/3/2019	12	P148	1	1	3	2	66	Tassel	11	13.5	NA	NA	1.227272727
7/3/2019	13	P148	1	1	3	3	53	NA	10	13.5	NA	NA	1.35
7/3/2019	14	P148	1	1	3	4	44	NA	9	13.2	NA	NA	1.466666667
7/3/2019	15	P148	1	1	3	5	51	NA	9	13.2	NA	NA	1.466666667
7/3/2019	16	ZEA 399	1	1	4	1	65	NA	10	15.2	NA	NA	1.52
7/3/2019	17	ZEA 399	1	1	4	2	63	NA	10	15	NA	NA	1.5
7/3/2019	18	ZEA 399	1	1	4	3	64	NA	9	15.2	NA	NA	1.688888889
7/3/2019	19	ZEA 399	1	1	4	4	62	NA	9	15	NA	NA	1.666666667
7/3/2019	20	ZEA 399	1	1	4	5	56	NA	11	15.2	NA	NA	1.381818182
7/3/2019	21	PHT77	2	1	5	1	66	NA	9	13.2	NA	NA	1.466666667
7/3/2019	22	PHT77	2	1	5	2	80	NA	10	14.5	NA	NA	1.45
7/3/2019	23	PHT77	2	1	5	3	63.5	NA	8	13	NA	NA	1.625
7/3/2019	24	PHT77	2	1	5	4	75.5	NA	9	14	NA	NA	1.555555556
7/3/2019	25	PHT77	2	1	5	5	64	NA	10	14	NA	NA	1.4
7/3/2019	26	ZEA 3660	2	1	6	1	55	NA	8	13.5	NA	NA	1.6875
7/3/2019	27	ZEA 3660	2	1	6	2	76	NA	7	12	NA	NA	1.714285714
7/3/2019	28	ZEA 3660	2	1	6	3	75	NA	7	11.8	NA	NA	1.685714286
7/3/2019	29	ZEA 3660	2	1	6	4	71	NA	7	11.2	NA	NA	1.6
7/3/2019	30	ZEA 3660	2	1	6	5	80	NA	7	12	NA	NA	1.714285714
7/3/2019	31	ZEA 332	2	1	7	1	63	Tassel	11	11	NA	NA	1
7/3/2019	32	ZEA 332	2	1	7	2	72	Tassel	10	10	NA	NA	1
7/3/2019	33	ZEA 332	2	1	7	3	53	Tassel	10	10	NA	NA	1
7/3/2019	34	ZEA 332	2	1	7	4	70	Tassel	11	11	NA	NA	1
7/3/2019	35	ZEA 332	2	1	7	5	70	Tassel	10	10	NA	NA	1
7/3/2019	36	B73	2	1	8	1	75	NA	10	15.2	NA	NA	1.52
7/3/2019	37	B73	2	1	8	2	84	NA	9	14.5	NA	NA	1.611111111
7/3/2019	38	B73	2	1	8	3	87	NA	10	15.2	NA	NA	1.52
7/3/2019	39	B73	2	1	8	4	74	NA	9	14	NA	NA	1.555555556
7/3/2019	40	B73	2	1	8	5	66	NA	9	13.5	NA	NA	1.5
7/3/2019	41	ZEA 3660	3	1	9	1	92	NA	8	13	NA	NA	1.625
7/3/2019	42	ZEA 3660	3	1	9	2	76.5	NA	8	14	NA	NA	1.75
7/3/2019	43	ZEA 3660	3	1	9	3	81	NA	8	12.5	NA	NA	1.5625
7/3/2019	44	ZEA 3660	3	1	9	4	67.5	NA	6	10.5	NA	NA	1.75
7/3/2019	45	ZEA 3660	3	1	9	5	70	NA	7	11.2	NA	NA	1.6
7/3/2019	46	N22	3	1	10	1	43.5	NA	9	13.2	NA	NA	1.466666667
7/3/2019	47	N22	3	1	10	2	53	NA	9	13.2	NA	NA	1.466666667
7/3/2019	48	N22	3	1	10	3	53	NA	9	13	NA	NA	1.444444444
7/3/2019	49	N22	3	1	10	4	43	NA	8	12.5	NA	NA	1.5625
7/3/2019	50	N22	3	1	10	5	44	NA	8	12	NA	NA	1.5
7/3/2019	51	S052	3	1	11	1	79.5	NA	10	16.5	NA	NA	1.65
7/3/2019	52	S052	3	1	11	2	47	NA	9	13	NA	NA	1.444444444
7/3/2019	53	S052	3	1	11	3	77	NA	10	16.2	NA	NA	1.62
7/3/2019	54	S052	3	1	11	4	60	NA	10	15.2	NA	NA	1.52
7/3/2019	55	S052	3	1	11	5	64	NA	10	17	NA	NA	1.7
7/3/2019	56	B73	1	2	1	1	65	NA	9	14.2	NA	NA	1.577777778
7/3/2019	57	B73	1	2	1	2	54	NA	9	13.2	NA	NA	1.466666667
7/3/2019	58	B73	1	2	1	3	55	NA	10	14.2	NA	NA	1.42
7/3/2019	59	B73	1	2	1	4	66	NA	9	14.2	NA	NA	1.577777778
7/3/2019	60	B73	1	2	1	5	64	NA	9	13.2	NA	NA	1.466666667
7/3/2019	61	S052	1	2	2	1	55.5	NA	9	14.5	NA	NA	1.611111111
7/3/2019	62	S052	1	2	2	2	68	NA	9	15.5	NA	NA	1.722222222
7/3/2019	63	S052	1	2	2	3	61	NA	10	16.2	NA	NA	1.62
7/3/2019	64	S052	1	2	2	4	67	NA	10	16.2	NA	NA	1.62
7/3/2019	65	S052	1	2	2	5	49.5	NA	8	12	NA	NA	1.5
7/3/2019	66	ZEA 3660	1	2	3	1	NA	NA	NA	NA	NA	NA	NA
7/3/2019	67	ZEA 3660	1	2	3	2	78	NA	8	12.2	NA	NA	1.525
7/3/2019	68	ZEA 3660	1	2	3	3	79	NA	8	13.2	NA	NA	1.65
7/3/2019	69	ZEA 3660	1	2	3	4	73	NA	8	13	NA	NA	1.625
7/3/2019	70	ZEA 3660	1	2	3	5	82	NA	7	13	NA	NA	1.857142857
7/3/2019	71	ZEA 324	1	2	4	1	41	NA	10	13.5	NA	NA	1.35
7/3/2019	72	ZEA 324	1	2	4	2	52	NA	10	14	NA	NA	1.4
7/3/2019	73	ZEA 324	1	2	4	3	51.5	NA	10	14	NA	NA	1.4
7/3/2019	74	ZEA 324	1	2	4	4	NA	NA	NA	NA	NA	NA	NA
7/3/2019	75	ZEA 324	1	2	4	5	52.5	NA	11	15.2	NA	NA	1.381818182
7/3/2019	76	ZEA 399	2	2	5	1	67.5	NA	10	16.2	NA	NA	1.62
7/3/2019	77	ZEA 399	2	2	5	2	58	NA	10	14.5	NA	NA	1.45
7/3/2019	78	ZEA 399	2	2	5	3	56	NA	9	14	NA	NA	1.555555556
7/3/2019	79	ZEA 399	2	2	5	4	71	NA	11	16.5	NA	NA	1.5
7/3/2019	80	ZEA 399	2	2	5	5	64	NA	11	15.5	NA	NA	1.409090909
7/3/2019	81	N22	2	2	6	1	47	NA	9	13.5	NA	NA	1.5
7/3/2019	82	N22	2	2	6	2	54	NA	9	13.5	NA	NA	1.5
7/3/2019	83	N22	2	2	6	3	65	NA	9	15	NA	NA	1.666666667
7/3/2019	84	N22	2	2	6	4	55	NA	9	13.2	NA	NA	1.466666667
7/3/2019	85	N22	2	2	6	5	47	NA	9	12.5	NA	NA	1.388888889
7/3/2019	86	ZEA 851	2	2	7	1	74	NA	8	13.2	NA	NA	1.65
7/3/2019	87	ZEA 851	2	2	7	2	80	NA	9	14	NA	NA	1.555555556
7/3/2019	88	ZEA 851	2	2	7	3	94	NA	9	15	NA	NA	1.666666667
7/3/2019	89	ZEA 851	2	2	7	4	90	NA	9	14	NA	NA	1.555555556
7/3/2019	90	ZEA 851	2	2	7	5	63.5	NA	8	12.2	NA	NA	1.525
7/3/2019	91	ZEA 132	3	2	8	1	64.5	NA	10	15.2	NA	NA	1.52
7/3/2019	92	ZEA 132	3	2	8	2	55.5	NA	9	15	NA	NA	1.666666667
7/3/2019	93	ZEA 132	3	2	8	3	65	NA	9	14	NA	NA	1.555555556
7/3/2019	94	ZEA 132	3	2	8	4	66	NA	10	15	NA	NA	1.5
7/3/2019	95	ZEA 132	3	2	8	5	69	NA	10	17	NA	NA	1.7
7/3/2019	96	ZEA 324	3	2	9	1	55	NA	11	15	NA	NA	1.363636364
7/3/2019	97	ZEA 324	3	2	9	2	45	NA	11	15	NA	NA	1.363636364
7/3/2019	98	ZEA 324	3	2	9	3	51	NA	11	15	NA	NA	1.363636364
7/3/2019	99	ZEA 324	3	2	9	4	40.5	NA	10	14.2	NA	NA	1.42
7/3/2019	100	ZEA 324	3	2	9	5	39	NA	10	14.2	NA	NA	1.42
7/3/2019	101	B73	3	2	10	1	67	NA	10	15	NA	NA	1.5
7/3/2019	102	B73	3	2	10	2	48	NA	9	13.2	NA	NA	1.466666667
7/3/2019	103	B73	3	2	10	3	61	NA	9	14	NA	NA	1.555555556
7/3/2019	104	B73	3	2	10	4	68	NA	10	14.2	NA	NA	1.42
7/3/2019	105	B73	3	2	10	5	60	NA	9	14.2	NA	NA	1.577777778
7/3/2019	106	ZEA 332	3	2	11	1	64	Tassel	10	10	NA	NA	1
7/3/2019	107	ZEA 332	3	2	11	2	77	Tassel	10	10	NA	NA	1
7/3/2019	108	ZEA 332	3	2	11	3	102	Tassel	11	11	NA	NA	1
7/3/2019	109	ZEA 332	3	2	11	4	73.5	Tassel	10	10	NA	NA	1
7/3/2019	110	ZEA 332	3	2	11	5	73.5	Tassel	10	10	NA	NA	1
7/3/2019	111	ZEA 851	1	3	1	1	91	NA	10	15.2	NA	NA	1.52
7/3/2019	112	ZEA 851	1	3	1	2	42	NA	7	10.5	NA	NA	1.5
7/3/2019	113	ZEA 851	1	3	1	3	85	NA	9	13.2	NA	NA	1.466666667
7/3/2019	114	ZEA 851	1	3	1	4	78	NA	9	13.8	NA	NA	1.533333333
7/3/2019	115	ZEA 851	1	3	1	5	75	NA	9	13.8	NA	NA	1.533333333
7/3/2019	116	N22	1	3	2	1	40	NA	9	12.5	NA	NA	1.388888889
7/3/2019	117	N22	1	3	2	2	56.5	NA	9	14	NA	NA	1.555555556
7/3/2019	118	N22	1	3	2	3	48	NA	8	12.5	NA	NA	1.5625
7/3/2019	119	N22	1	3	2	4	44	NA	8	12.5	NA	NA	1.5625
7/3/2019	120	N22	1	3	2	5	32	NA	8	11.5	NA	NA	1.4375
7/3/2019	121	ZEA 332	1	3	3	1	85.5	Tassel	11	11	NA	NA	1
7/3/2019	122	ZEA 332	1	3	3	2	49	Tassel	11	11	NA	NA	1
7/3/2019	123	ZEA 332	1	3	3	3	53.5	Tassel	10	10	NA	NA	1
7/3/2019	124	ZEA 332	1	3	3	4	27.5	Tassel	11	11	NA	NA	1
7/3/2019	125	ZEA 332	1	3	3	5	57	Tassel	11	11	NA	NA	1
7/3/2019	126	ZEA 132	2	3	4	1	49	NA	10	15.2	NA	NA	1.52
7/3/2019	127	ZEA 132	2	3	4	2	62	NA	10	15.2	NA	NA	1.52
7/3/2019	128	ZEA 132	2	3	4	3	68	NA	10	15.5	NA	NA	1.55
7/3/2019	129	ZEA 132	2	3	4	4	59	NA	10	15	NA	NA	1.5
7/3/2019	130	ZEA 132	2	3	4	5	53	NA	9	15	NA	NA	1.666666667
7/3/2019	131	P148	2	3	5	1	81	Tassel	10	14.8	NA	NA	1.48
7/3/2019	132	P148	2	3	5	2	84	Tassel	11	14.5	NA	NA	1.318181818
7/3/2019	133	P148	2	3	5	3	77	Tassel	11	14.8	NA	NA	1.345454545
7/3/2019	134	P148	2	3	5	4	55	NA	10	13.8	NA	NA	1.38
7/3/2019	135	P148	2	3	5	5	67	NA	10	14.8	NA	NA	1.48
7/3/2019	136	S052	2	3	6	1	95	NA	13	18.5	NA	NA	1.423076923
7/3/2019	137	S052	2	3	6	2	78	NA	10	16	NA	NA	1.6
7/3/2019	138	S052	2	3	6	3	76	NA	10	17.8	NA	NA	1.78
7/3/2019	139	S052	2	3	6	4	64	NA	10	15.5	NA	NA	1.55
7/3/2019	140	S052	2	3	6	5	65	NA	10	16.8	NA	NA	1.68
7/3/2019	141	ZEA 324	2	3	7	1	58	NA	11	14.5	NA	NA	1.318181818
7/3/2019	142	ZEA 324	2	3	7	2	59.5	NA	10	14.2	NA	NA	1.42
7/3/2019	143	ZEA 324	2	3	7	3	63	NA	11	15.2	NA	NA	1.381818182
7/3/2019	144	ZEA 324	2	3	7	4	60.5	NA	10	14.8	NA	NA	1.48
7/3/2019	145	ZEA 324	2	3	7	5	58	NA	11	16.5	NA	NA	1.5
7/3/2019	146	ZEA 851	3	3	8	1	80	NA	9	13.5	NA	NA	1.5
7/3/2019	147	ZEA 851	3	3	8	2	82	NA	9	14	NA	NA	1.555555556
7/3/2019	148	ZEA 851	3	3	8	3	90	NA	8	13.5	NA	NA	1.6875
7/3/2019	149	ZEA 851	3	3	8	4	65	NA	9	13.5	NA	NA	1.5
7/3/2019	150	ZEA 851	3	3	8	5	86	NA	9	14.2	NA	NA	1.577777778
7/3/2019	151	P148	3	3	9	1	61	NA	10	14	NA	NA	1.4
7/3/2019	152	P148	3	3	9	2	63	NA	10	14	NA	NA	1.4
7/3/2019	153	P148	3	3	9	3	64.5	NA	9	13.5	NA	NA	1.5
7/3/2019	154	P148	3	3	9	4	73.5	NA	10	14.5	NA	NA	1.45
7/3/2019	155	P148	3	3	9	5	73.5	NA	11	15.5	NA	NA	1.409090909
7/3/2019	156	ZEA 399	3	3	10	1	72	NA	10	16	NA	NA	1.6
7/3/2019	157	ZEA 399	3	3	10	2	49	NA	10	14	NA	NA	1.4
7/3/2019	158	ZEA 399	3	3	10	3	77	NA	10	16.2	NA	NA	1.62
7/3/2019	159	ZEA 399	3	3	10	4	57.5	NA	9	14	NA	NA	1.555555556
7/3/2019	160	ZEA 399	3	3	10	5	56	NA	9	14.2	NA	NA	1.577777778
7/3/2019	161	PHT77	3	3	11	1	36	NA	7	11	NA	NA	1.571428571
7/3/2019	162	PHT77	3	3	11	2	55	NA	9	13	NA	NA	1.444444444
7/3/2019	163	PHT77	3	3	11	3	51	NA	8	12.2	NA	NA	1.525
7/3/2019	164	PHT77	3	3	11	4	60	NA	8	12.8	NA	NA	1.6
7/3/2019	165	PHT77	3	3	11	5	82	NA	10	14.8	NA	NA	1.48
7/10/2019	1	PHT77	1	1	1	1	71	NA	10	13.8	NA	NA	1.38
7/10/2019	2	PHT77	1	1	1	2	69	NA	9	12.8	NA	NA	1.422222222
7/10/2019	3	PHT77	1	1	1	3	89	NA	10	13.8	NA	NA	1.38
7/10/2019	4	PHT77	1	1	1	4	82	NA	11	14.5	NA	NA	1.318181818
7/10/2019	5	PHT77	1	1	1	5	68.5	NA	9	13.8	NA	NA	1.533333333
7/10/2019	6	ZEA 132	1	1	2	1	63.5	NA	10	15.8	NA	NA	1.58
7/10/2019	7	ZEA 132	1	1	2	2	68	NA	11	17.8	NA	NA	1.618181818
7/10/2019	8	ZEA 132	1	1	2	3	65	NA	10	16.2	NA	NA	1.62
7/10/2019	9	ZEA 132	1	1	2	4	64.5	NA	11	17.2	NA	NA	1.563636364
7/10/2019	10	ZEA 132	1	1	2	5	74	NA	11	17.2	NA	NA	1.563636364
7/10/2019	11	P148	1	1	3	1	99	Tassel	12	13.8	NA	NA	1.15
7/10/2019	12	P148	1	1	3	2	75	Tassel	13	14.8	NA	NA	1.138461538
7/10/2019	13	P148	1	1	3	3	70.5	Tassel	11	14.5	NA	NA	1.318181818
7/10/2019	14	P148	1	1	3	4	47	NA	11	14.2	NA	NA	1.290909091
7/10/2019	15	P148	1	1	3	5	59	NA	10	13.8	NA	NA	1.38
7/10/2019	16	ZEA 399	1	1	4	1	78	NA	11	17.2	NA	NA	1.563636364
7/10/2019	17	ZEA 399	1	1	4	2	71	NA	11	17.2	NA	NA	1.563636364
7/10/2019	18	ZEA 399	1	1	4	3	78.5	NA	11	12.8	NA	NA	1.163636364
7/10/2019	19	ZEA 399	1	1	4	4	74	NA	10	16.5	NA	NA	1.65
7/10/2019	20	ZEA 399	1	1	4	5	65	NA	12	17.2	NA	NA	1.433333333
7/10/2019	21	PHT77	2	1	5	1	84	NA	11	14.8	NA	NA	1.345454545
7/10/2019	22	PHT77	2	1	5	2	96	Tassel	12	15.8	NA	NA	1.316666667
7/10/2019	23	PHT77	2	1	5	3	72.5	NA	10	13.5	NA	NA	1.35
7/10/2019	24	PHT77	2	1	5	4	88.5	NA	10	14.5	NA	NA	1.45
7/10/2019	25	PHT77	2	1	5	5	79.5	NA	11	14.8	NA	NA	1.345454545
7/10/2019	26	ZEA 3660	2	1	6	1	93	NA	10	15.8	NA	NA	1.58
7/10/2019	27	ZEA 3660	2	1	6	2	96	NA	9	13.5	NA	NA	1.5
7/10/2019	28	ZEA 3660	2	1	6	3	93.5	NA	8	13.5	NA	NA	1.6875
7/10/2019	29	ZEA 3660	2	1	6	4	79	NA	8	12.2	NA	NA	1.525
7/10/2019	30	ZEA 3660	2	1	6	5	94.5	NA	8	12.5	NA	NA	1.5625
7/10/2019	31	ZEA 332	2	1	7	1	84	Tassel	11	11	NA	NA	1
7/10/2019	32	ZEA 332	2	1	7	2	71.5	Tassel	10	10	NA	NA	1
7/10/2019	33	ZEA 332	2	1	7	3	53	Tassel	11	11	NA	NA	1
7/10/2019	34	ZEA 332	2	1	7	4	69	Tassel	11	11	NA	NA	1
7/10/2019	35	ZEA 332	2	1	7	5	70	Tassel	10	10	NA	NA	1
7/10/2019	36	B73	2	1	8	1	84	NA	11	16.8	NA	NA	1.527272727
7/10/2019	37	B73	2	1	8	2	85.5	NA	11	16.5	NA	NA	1.5
7/10/2019	38	B73	2	1	8	3	98	NA	12	17.2	NA	NA	1.433333333
7/10/2019	39	B73	2	1	8	4	79	NA	11	15.5	NA	NA	1.409090909
7/10/2019	40	B73	2	1	8	5	79.5	NA	10	15.2	NA	NA	1.52
7/10/2019	41	ZEA 3660	3	1	9	1	96.5	NA	9	14.8	NA	NA	1.644444444
7/10/2019	42	ZEA 3660	3	1	9	2	93.5	NA	10	15.8	NA	NA	1.58
7/10/2019	43	ZEA 3660	3	1	9	3	100	NA	10	14.5	NA	NA	1.45
7/10/2019	44	ZEA 3660	3	1	9	4	89	NA	7	11.2	NA	NA	1.6
7/10/2019	45	ZEA 3660	3	1	9	5	88	NA	8	12.2	NA	NA	1.525
7/10/2019	46	N22	3	1	10	1	57.5	NA	10	14.8	NA	NA	1.48
7/10/2019	47	N22	3	1	10	2	66	NA	10	14.8	NA	NA	1.48
7/10/2019	48	N22	3	1	10	3	64	NA	10	14.8	NA	NA	1.48
7/10/2019	49	N22	3	1	10	4	NA	NA	9	13.8	NA	NA	1.533333333
7/10/2019	50	N22	3	1	10	5	51.5	NA	9	13.8	NA	NA	1.533333333
7/10/2019	51	S052	3	1	11	1	90.5	NA	12	17.8	NA	NA	1.483333333
7/10/2019	52	S052	3	1	11	2	53	NA	9	14.5	NA	NA	1.611111111
7/10/2019	53	S052	3	1	11	3	99.5	NA	12	17.8	NA	NA	1.483333333
7/10/2019	54	S052	3	1	11	4	68.5	NA	11	17.8	NA	NA	1.618181818
7/10/2019	55	S052	3	1	11	5	76	NA	12	18.5	NA	NA	1.541666667
7/10/2019	56	B73	1	2	1	1	88	NA	11	16.2	NA	NA	1.472727273
7/10/2019	57	B73	1	2	1	2	64	NA	10	14.5	NA	NA	1.45
7/10/2019	58	B73	1	2	1	3	66.5	NA	11	15.5	NA	NA	1.409090909
7/10/2019	59	B73	1	2	1	4	72	NA	11	15.5	NA	NA	1.409090909
7/10/2019	60	B73	1	2	1	5	59.5	NA	10	14.5	NA	NA	1.45
7/10/2019	61	S052	1	2	2	1	66	NA	10	15.2	NA	NA	1.52
7/10/2019	62	S052	1	2	2	2	78	NA	11	16.2	NA	NA	1.472727273
7/10/2019	63	S052	1	2	2	3	78	NA	12	18.5	NA	NA	1.541666667
7/10/2019	64	S052	1	2	2	4	83.5	NA	12	17.5	NA	NA	1.458333333
7/10/2019	65	S052	1	2	2	5	55	NA	9	13.2	NA	NA	1.466666667
7/10/2019	66	ZEA 3660	1	2	3	1	NA	NA	NA	NA	NA	NA	NA
7/10/2019	67	ZEA 3660	1	2	3	2	88.5	NA	9	13.8	NA	NA	1.533333333
7/10/2019	68	ZEA 3660	1	2	3	3	88.5	NA	10	15.5	NA	NA	1.55
7/10/2019	69	ZEA 3660	1	2	3	4	76	NA	10	15.5	NA	NA	1.55
7/10/2019	70	ZEA 3660	1	2	3	5	97	NA	10	15.5	NA	NA	1.55
7/10/2019	71	ZEA 324	1	2	4	1	48	NA	11	15.5	NA	NA	1.409090909
7/10/2019	72	ZEA 324	1	2	4	2	58	NA	11	15.5	NA	NA	1.409090909
7/10/2019	73	ZEA 324	1	2	4	3	55.5	NA	11	15.5	NA	NA	1.409090909
7/10/2019	74	ZEA 324	1	2	4	4	NA	NA	NA	NA	NA	NA	NA
7/10/2019	75	ZEA 324	1	2	4	5	65	NA	12	17.2	NA	NA	1.433333333
7/10/2019	76	ZEA 399	2	2	5	1	79	NA	12	18.8	NA	NA	1.566666667
7/10/2019	77	ZEA 399	2	2	5	2	63	NA	11	16.5	NA	NA	1.5
7/10/2019	78	ZEA 399	2	2	5	3	67	NA	10	16.2	NA	NA	1.62
7/10/2019	79	ZEA 399	2	2	5	4	87	NA	12	18.2	NA	NA	1.516666667
7/10/2019	80	ZEA 399	2	2	5	5	78	NA	12	17.2	NA	NA	1.433333333
7/10/2019	81	N22	2	2	6	1	60	NA	10	15.8	NA	NA	1.58
7/10/2019	82	N22	2	2	6	2	65	NA	10	15.8	NA	NA	1.58
7/10/2019	83	N22	2	2	6	3	78	NA	11	16.5	NA	NA	1.5
7/10/2019	84	N22	2	2	6	4	61	NA	10	14.8	NA	NA	1.48
7/10/2019	85	N22	2	2	6	5	56	NA	10	13.5	NA	NA	1.35
7/10/2019	86	ZEA 851	2	2	7	1	84.5	NA	9	14.2	NA	NA	1.577777778
7/10/2019	87	ZEA 851	2	2	7	2	91	NA	10	16	NA	NA	1.6
7/10/2019	88	ZEA 851	2	2	7	3	118	NA	11	16.5	NA	NA	1.5
7/10/2019	89	ZEA 851	2	2	7	4	112	NA	10	15.5	NA	NA	1.55
7/10/2019	90	ZEA 851	2	2	7	5	76	NA	9	13.2	NA	NA	1.466666667
7/10/2019	91	ZEA 132	3	2	8	1	69.5	NA	11	17	NA	NA	1.545454545
7/10/2019	92	ZEA 132	3	2	8	2	61	NA	10	16.5	NA	NA	1.65
7/10/2019	93	ZEA 132	3	2	8	3	70.5	NA	10	15.5	NA	NA	1.55
7/10/2019	94	ZEA 132	3	2	8	4	79	NA	11	17.2	NA	NA	1.563636364
7/10/2019	95	ZEA 132	3	2	8	5	82	NA	12	18.5	NA	NA	1.541666667
7/10/2019	96	ZEA 324	3	2	9	1	68	NA	12	16.5	NA	NA	1.375
7/10/2019	97	ZEA 324	3	2	9	2	65	NA	12	16.5	NA	NA	1.375
7/10/2019	98	ZEA 324	3	2	9	3	66.5	NA	12	17.5	NA	NA	1.458333333
7/10/2019	99	ZEA 324	3	2	9	4	50	NA	12	16.2	NA	NA	1.35
7/10/2019	100	ZEA 324	3	2	9	5	43.5	NA	12	16.2	NA	NA	1.35
7/10/2019	101	B73	3	2	10	1	69.5	NA	11	16.5	NA	NA	1.5
7/10/2019	102	B73	3	2	10	2	65	NA	10	15	NA	NA	1.5
7/10/2019	103	B73	3	2	10	3	69.5	NA	10	15.5	NA	NA	1.55
7/10/2019	104	B73	3	2	10	4	78.5	NA	11	16.5	NA	NA	1.5
7/10/2019	105	B73	3	2	10	5	71	NA	11	15.8	NA	NA	1.436363636
7/10/2019	106	ZEA 332	3	2	11	1	63	Tassel	10	10	NA	NA	1
7/10/2019	107	ZEA 332	3	2	11	2	81.5	Tassel	10	10	NA	NA	1
7/10/2019	108	ZEA 332	3	2	11	3	103.5	Tassel	11	11	NA	NA	1
7/10/2019	109	ZEA 332	3	2	11	4	72.5	Tassel	10	10	NA	NA	1
7/10/2019	110	ZEA 332	3	2	11	5	72.5	Tassel	10	10	NA	NA	1
7/10/2019	111	ZEA 851	1	3	1	1	104	NA	10	17.2	NA	NA	1.72
7/10/2019	112	ZEA 851	1	3	1	2	41	NA	7	10.5	NA	NA	1.5
7/10/2019	113	ZEA 851	1	3	1	3	99.5	NA	9	15.2	NA	NA	1.688888889
7/10/2019	114	ZEA 851	1	3	1	4	80.5	NA	10	15	NA	NA	1.5
7/10/2019	115	ZEA 851	1	3	1	5	88.5	NA	10	15.2	NA	NA	1.52
7/10/2019	116	N22	1	3	2	1	46	NA	10	13.5	NA	NA	1.35
7/10/2019	117	N22	1	3	2	2	75.5	NA	10	15.5	NA	NA	1.55
7/10/2019	118	N22	1	3	2	3	52.5	NA	9	13.5	NA	NA	1.5
7/10/2019	119	N22	1	3	2	4	55.5	NA	9	14	NA	NA	1.555555556
7/10/2019	120	N22	1	3	2	5	34	NA	9	12.2	NA	NA	1.355555556
7/10/2019	121	ZEA 332	1	3	3	1	83	Tassel	11	11	NA	NA	1
7/10/2019	122	ZEA 332	1	3	3	2	50	Tassel	11	11	NA	NA	1
7/10/2019	123	ZEA 332	1	3	3	3	54	Tassel	10	10	NA	NA	1
7/10/2019	124	ZEA 332	1	3	3	4	27	Tassel	10	10	NA	NA	1
7/10/2019	125	ZEA 332	1	3	3	5	57	Tassel	11	11	NA	NA	1
7/10/2019	126	ZEA 132	2	3	4	1	59	NA	11	16.5	NA	NA	1.5
7/10/2019	127	ZEA 132	2	3	4	2	71	NA	11	16.5	NA	NA	1.5
7/10/2019	128	ZEA 132	2	3	4	3	73	NA	11	17.5	NA	NA	1.590909091
7/10/2019	129	ZEA 132	2	3	4	4	69.5	NA	11	16.5	NA	NA	1.5
7/10/2019	130	ZEA 132	2	3	4	5	69	NA	11	16.2	NA	NA	1.472727273
7/10/2019	131	P148	2	3	5	1	96	Tassel	13	14.8	NA	NA	1.138461538
7/10/2019	132	P148	2	3	5	2	91.5	Tassel	13	14.8	NA	NA	1.138461538
7/10/2019	133	P148	2	3	5	3	88.5	Tassel	13	14.8	NA	NA	1.138461538
7/10/2019	134	P148	2	3	5	4	64.5	Tassel	12	14.5	NA	NA	1.208333333
7/10/2019	135	P148	2	3	5	5	81	Tassel	12	14.8	NA	NA	1.233333333
7/10/2019	136	S052	2	3	6	1	111.5	Tassel	15	18.8	NA	NA	1.253333333
7/10/2019	137	S052	2	3	6	2	92	NA	12	17.5	NA	NA	1.458333333
7/10/2019	138	S052	2	3	6	3	86.5	NA	13	17.5	NA	NA	1.346153846
7/10/2019	139	S052	2	3	6	4	68	NA	12	16.5	NA	NA	1.375
7/10/2019	140	S052	2	3	6	5	78	NA	12	17.5	NA	NA	1.458333333
7/10/2019	141	ZEA 324	2	3	7	1	64.5	NA	12	16.2	NA	NA	1.35
7/10/2019	142	ZEA 324	2	3	7	2	71.5	NA	12	14.8	NA	NA	1.233333333
7/10/2019	143	ZEA 324	2	3	7	3	68.5	NA	12	16.5	NA	NA	1.375
7/10/2019	144	ZEA 324	2	3	7	4	56	NA	11	15.5	NA	NA	1.409090909
7/10/2019	145	ZEA 324	2	3	7	5	72	NA	12	17.5	NA	NA	1.458333333
7/10/2019	146	ZEA 851	3	3	8	1	90	NA	9	14.5	NA	NA	1.611111111
7/10/2019	147	ZEA 851	3	3	8	2	91.5	NA	10	15.5	NA	NA	1.55
7/10/2019	148	ZEA 851	3	3	8	3	104.5	NA	9	15.2	NA	NA	1.688888889
7/10/2019	149	ZEA 851	3	3	8	4	72	NA	9	12.5	NA	NA	1.388888889
7/10/2019	150	ZEA 851	3	3	8	5	89	NA	10	14.5	NA	NA	1.45
7/10/2019	151	P148	3	3	9	1	73	Tassel	11	14.5	NA	NA	1.318181818
7/10/2019	152	P148	3	3	9	2	73	Tassel	12	14.8	NA	NA	1.233333333
7/10/2019	153	P148	3	3	9	3	85	Tassel	11	13.5	NA	NA	1.227272727
7/10/2019	154	P148	3	3	9	4	90.5	Tassel	12	14.8	NA	NA	1.233333333
7/10/2019	155	P148	3	3	9	5	99	Tassel	13	15.5	NA	NA	1.192307692
7/10/2019	156	ZEA 399	3	3	10	1	90	NA	12	18.5	NA	NA	1.541666667
7/10/2019	157	ZEA 399	3	3	10	2	55.5	NA	11	15.5	NA	NA	1.409090909
7/10/2019	158	ZEA 399	3	3	10	3	86	NA	12	18.2	NA	NA	1.516666667
7/10/2019	159	ZEA 399	3	3	10	4	46.5	NA	10	15.2	NA	NA	1.52
7/10/2019	160	ZEA 399	3	3	10	5	72.5	NA	11	15.5	NA	NA	1.409090909
7/10/2019	161	PHT77	3	3	11	1	43	NA	8	12.5	NA	NA	1.5625
7/10/2019	162	PHT77	3	3	11	2	62.5	NA	10	14.2	NA	NA	1.42
7/10/2019	163	PHT77	3	3	11	3	64	NA	9	13.8	NA	NA	1.533333333
7/10/2019	164	PHT77	3	3	11	4	66	NA	10	13.5	NA	NA	1.35
7/10/2019	165	PHT77	3	3	11	5	98	NA	11	14.8	NA	NA	1.345454545
7/17/2019	1	PHT77	1	1	1	1	92	NA	11	14.5	NA	NA	1.318181818
7/17/2019	2	PHT77	1	1	1	2	79	NA	10	13.5	NA	NA	1.35
7/17/2019	3	PHT77	1	1	1	3	100	NA	11	14.8	NA	NA	1.345454545
7/17/2019	4	PHT77	1	1	1	4	109	Tassel	12	14.8	NA	NA	1.233333333
7/17/2019	5	PHT77	1	1	1	5	80.5	NA	11	14.5	NA	NA	1.318181818
7/17/2019	6	ZEA 132	1	1	2	1	66	NA	11	17.2	NA	NA	1.563636364
7/17/2019	7	ZEA 132	1	1	2	2	87	NA	13	18.8	NA	NA	1.446153846
7/17/2019	8	ZEA 132	1	1	2	3	70	NA	12	17.2	NA	NA	1.433333333
7/17/2019	9	ZEA 132	1	1	2	4	72	NA	13	18.5	NA	NA	1.423076923
7/17/2019	10	ZEA 132	1	1	2	5	85	NA	13	18.5	NA	NA	1.423076923
7/17/2019	11	P148	1	1	3	1	110.5	Tassel	13	13	NA	NA	1
7/17/2019	12	P148	1	1	3	2	113	Tassel	14	14	NA	NA	1
7/17/2019	13	P148	1	1	3	3	82.5	Tassel	14	14	NA	NA	1
7/17/2019	14	P148	1	1	3	4	57	Tassel	14	14	NA	NA	1
7/17/2019	15	P148	1	1	3	5	70	NA	13	14.5	NA	NA	1.115384615
7/17/2019	16	ZEA 399	1	1	4	1	93	NA	12	18.2	NA	NA	1.516666667
7/17/2019	17	ZEA 399	1	1	4	2	79	NA	12	18.2	NA	NA	1.516666667
7/17/2019	18	ZEA 399	1	1	4	3	91.5	NA	12	19	NA	NA	1.583333333
7/17/2019	19	ZEA 399	1	1	4	4	88	NA	12	17.5	NA	NA	1.458333333
7/17/2019	20	ZEA 399	1	1	4	5	74	NA	13	17.8	NA	NA	1.369230769
7/17/2019	21	PHT77	2	1	5	1	101	NA	12	14.8	NA	NA	1.233333333
7/17/2019	22	PHT77	2	1	5	2	114	NA	14	15.8	NA	NA	1.128571429
7/17/2019	23	PHT77	2	1	5	3	87.5	NA	11	14.5	NA	NA	1.318181818
7/17/2019	24	PHT77	2	1	5	4	94	NA	12	15.5	NA	NA	1.291666667
7/17/2019	25	PHT77	2	1	5	5	98	Tassel	13	15.8	NA	NA	1.215384615
7/17/2019	26	ZEA 3660	2	1	6	1	109.5	NA	12	16.8	NA	NA	1.4
7/17/2019	27	ZEA 3660	2	1	6	2	106	NA	10	14.8	NA	NA	1.48
7/17/2019	28	ZEA 3660	2	1	6	3	104	NA	10	14.5	NA	NA	1.45
7/17/2019	29	ZEA 3660	2	1	6	4	96	NA	9	14.2	NA	NA	1.577777778
7/17/2019	30	ZEA 3660	2	1	6	5	100	NA	10	13.5	NA	NA	1.35
7/17/2019	31	ZEA 332	2	1	7	1	87	Tassel	11	11	NA	NA	1
7/17/2019	32	ZEA 332	2	1	7	2	74	Tassel	10	10	NA	NA	1
7/17/2019	33	ZEA 332	2	1	7	3	54	Tassel	11	11	NA	NA	1
7/17/2019	34	ZEA 332	2	1	7	4	70	Tassel	11	11	NA	NA	1
7/17/2019	35	ZEA 332	2	1	7	5	70	Tassel	11	11	NA	NA	1
7/17/2019	36	B73	2	1	8	1	107	NA	13	17.5	NA	NA	1.346153846
7/17/2019	37	B73	2	1	8	2	99	NA	12	17.5	NA	NA	1.458333333
7/17/2019	38	B73	2	1	8	3	114	NA	13	18.2	NA	NA	1.4
7/17/2019	39	B73	2	1	8	4	102	NA	12	16.5	NA	NA	1.375
7/17/2019	40	B73	2	1	8	5	92	NA	11	16.5	NA	NA	1.5
7/17/2019	41	ZEA 3660	3	1	9	1	113	NA	11	16.5	NA	NA	1.5
7/17/2019	42	ZEA 3660	3	1	9	2	113	NA	12	16.8	NA	NA	1.4
7/17/2019	43	ZEA 3660	3	1	9	3	118	NA	11	16	NA	NA	1.454545455
7/17/2019	44	ZEA 3660	3	1	9	4	85	NA	8	11.5	NA	NA	1.4375
7/17/2019	45	ZEA 3660	3	1	9	5	96	NA	9	13.8	NA	NA	1.533333333
7/17/2019	46	N22	3	1	10	1	67	NA	11	16.2	NA	NA	1.472727273
7/17/2019	47	N22	3	1	10	2	83	NA	11	15.5	NA	NA	1.409090909
7/17/2019	48	N22	3	1	10	3	79	NA	10	14.8	NA	NA	1.48
7/17/2019	49	N22	3	1	10	4	69	NA	11	14.8	NA	NA	1.345454545
7/17/2019	50	N22	3	1	10	5	61	NA	10	14.5	NA	NA	1.45
7/17/2019	51	S052	3	1	11	1	108.5	Tassel	16	18.5	NA	NA	1.15625
7/17/2019	52	S052	3	1	11	2	64	NA	11	15.2	NA	NA	1.381818182
7/17/2019	53	S052	3	1	11	3	108.5	Tassel	16	17.8	NA	NA	1.1125
7/17/2019	54	S052	3	1	11	4	82	NA	13	17.5	NA	NA	1.346153846
7/17/2019	55	S052	3	1	11	5	85	NA	14	18.5	NA	NA	1.321428571
7/17/2019	56	B73	1	2	1	1	100	NA	12	17	NA	NA	1.416666667
7/17/2019	57	B73	1	2	1	2	79	NA	11	15.5	NA	NA	1.409090909
7/17/2019	58	B73	1	2	1	3	86	NA	12	16.5	NA	NA	1.375
7/17/2019	59	B73	1	2	1	4	93	NA	12	17	NA	NA	1.416666667
7/17/2019	60	B73	1	2	1	5	81.5	NA	11	15.5	NA	NA	1.409090909
7/17/2019	61	S052	1	2	2	1	72	NA	11	16.5	NA	NA	1.5
7/17/2019	62	S052	1	2	2	2	94	Tassel	15	17.8	NA	NA	1.186666667
7/17/2019	63	S052	1	2	2	3	90.5	Tassel	15	18.5	NA	NA	1.233333333
7/17/2019	64	S052	1	2	2	4	92	NA	14	18.5	NA	NA	1.321428571
7/17/2019	65	S052	1	2	2	5	60	NA	9	13.8	NA	NA	1.533333333
7/17/2019	66	ZEA 3660	1	2	3	1	NA	NA	NA	NA	NA	NA	NA
7/17/2019	67	ZEA 3660	1	2	3	2	99	NA	10	15.8	NA	NA	1.58
7/17/2019	68	ZEA 3660	1	2	3	3	101	NA	12	16.8	NA	NA	1.4
7/17/2019	69	ZEA 3660	1	2	3	4	90	NA	11	16.8	NA	NA	1.527272727
7/17/2019	70	ZEA 3660	1	2	3	5	114	NA	11	15.8	NA	NA	1.436363636
7/17/2019	71	ZEA 324	1	2	4	1	55	NA	11	16.2	NA	NA	1.472727273
7/17/2019	72	ZEA 324	1	2	4	2	67.5	NA	13	17.2	NA	NA	1.323076923
7/17/2019	73	ZEA 324	1	2	4	3	63	NA	12	16.5	NA	NA	1.375
7/17/2019	74	ZEA 324	1	2	4	4	NA	NA	NA	NA	NA	NA	NA
7/17/2019	75	ZEA 324	1	2	4	5	77	NA	14	18.5	NA	NA	1.321428571
7/17/2019	76	ZEA 399	2	2	5	1	90	NA	13	19.2	NA	NA	1.476923077
7/17/2019	77	ZEA 399	2	2	5	2	68.5	NA	12	17.5	NA	NA	1.458333333
7/17/2019	78	ZEA 399	2	2	5	3	78	NA	12	17.2	NA	NA	1.433333333
7/17/2019	79	ZEA 399	2	2	5	4	106	NA	14	19.2	NA	NA	1.371428571
7/17/2019	80	ZEA 399	2	2	5	5	100	NA	13	17.5	NA	NA	1.346153846
7/17/2019	81	N22	2	2	6	1	81	NA	11	16.8	NA	NA	1.527272727
7/17/2019	82	N22	2	2	6	2	88	NA	11	15.8	NA	NA	1.436363636
7/17/2019	83	N22	2	2	6	3	102	NA	13	16.8	NA	NA	1.292307692
7/17/2019	84	N22	2	2	6	4	81	NA	12	15.8	NA	NA	1.316666667
7/17/2019	85	N22	2	2	6	5	70	NA	12	15.5	NA	NA	1.291666667
7/17/2019	86	ZEA 851	2	2	7	1	101	NA	10	15.2	NA	NA	1.52
7/17/2019	87	ZEA 851	2	2	7	2	106	NA	11	17.5	NA	NA	1.590909091
7/17/2019	88	ZEA 851	2	2	7	3	136	NA	12	17.5	NA	NA	1.458333333
7/17/2019	89	ZEA 851	2	2	7	4	127	NA	12	17.5	NA	NA	1.458333333
7/17/2019	90	ZEA 851	2	2	7	5	84	NA	9	14	NA	NA	1.555555556
7/17/2019	91	ZEA 132	3	2	8	1	79	NA	12	18.5	NA	NA	1.541666667
7/17/2019	92	ZEA 132	3	2	8	2	75	NA	11	16.5	NA	NA	1.5
7/17/2019	93	ZEA 132	3	2	8	3	82.5	NA	11	17.2	NA	NA	1.563636364
7/17/2019	94	ZEA 132	3	2	8	4	80.5	NA	12	18.5	NA	NA	1.541666667
7/17/2019	95	ZEA 132	3	2	8	5	104	NA	14	18.8	NA	NA	1.342857143
7/17/2019	96	ZEA 324	3	2	9	1	68	NA	14	18.5	NA	NA	1.321428571
7/17/2019	97	ZEA 324	3	2	9	2	70	NA	13	17.5	NA	NA	1.346153846
7/17/2019	98	ZEA 324	3	2	9	3	79	NA	14	19.5	NA	NA	1.392857143
7/17/2019	99	ZEA 324	3	2	9	4	64.5	NA	13	17.5	NA	NA	1.346153846
7/17/2019	100	ZEA 324	3	2	9	5	53	NA	13	17.5	NA	NA	1.346153846
7/17/2019	101	B73	3	2	10	1	88	NA	12	17.5	NA	NA	1.458333333
7/17/2019	102	B73	3	2	10	2	89	NA	11	15.5	NA	NA	1.409090909
7/17/2019	103	B73	3	2	10	3	99	NA	12	16.5	NA	NA	1.375
7/17/2019	104	B73	3	2	10	4	99	NA	12	17.5	NA	NA	1.458333333
7/17/2019	105	B73	3	2	10	5	92	NA	12	16.5	NA	NA	1.375
7/17/2019	106	ZEA 332	3	2	11	1	64.5	Tassel	11	11	NA	NA	1
7/17/2019	107	ZEA 332	3	2	11	2	82	Tassel	10	10	NA	NA	1
7/17/2019	108	ZEA 332	3	2	11	3	104	Tassel	11	11	NA	NA	1
7/17/2019	109	ZEA 332	3	2	11	4	73	Tassel	10	10	NA	NA	1
7/17/2019	110	ZEA 332	3	2	11	5	74.5	Tassel	10	10	NA	NA	1
7/17/2019	111	ZEA 851	1	3	1	1	127	NA	12	19	NA	NA	1.583333333
7/17/2019	112	ZEA 851	1	3	1	2	44	NA	7	10.5	NA	NA	1.5
7/17/2019	113	ZEA 851	1	3	1	3	109	NA	11	16.5	NA	NA	1.5
7/17/2019	114	ZEA 851	1	3	1	4	105	NA	11	16.5	NA	NA	1.5
7/17/2019	115	ZEA 851	1	3	1	5	113	NA	11	17.2	NA	NA	1.563636364
7/17/2019	116	N22	1	3	2	1	61	NA	11	14.8	NA	NA	1.345454545
7/17/2019	117	N22	1	3	2	2	94	NA	12	16.5	NA	NA	1.375
7/17/2019	118	N22	1	3	2	3	69	NA	11	15.5	NA	NA	1.409090909
7/17/2019	119	N22	1	3	2	4	67	NA	10	14.5	NA	NA	1.45
7/17/2019	120	N22	1	3	2	5	44	NA	9	12.5	NA	NA	1.388888889
7/17/2019	121	ZEA 332	1	3	3	1	80	Tassel	11	11	NA	NA	1
7/17/2019	122	ZEA 332	1	3	3	2	51	Tassel	11	11	NA	NA	1
7/17/2019	123	ZEA 332	1	3	3	3	53	Tassel	10	10	NA	NA	1
7/17/2019	124	ZEA 332	1	3	3	4	25	Tassel	10	10	NA	NA	1
7/17/2019	125	ZEA 332	1	3	3	5	56	Tassel	10	10	NA	NA	1
7/17/2019	126	ZEA 132	2	3	4	1	72	NA	12	18.8	NA	NA	1.566666667
7/17/2019	127	ZEA 132	2	3	4	2	86	NA	12	18.5	NA	NA	1.541666667
7/17/2019	128	ZEA 132	2	3	4	3	95	NA	13	19.2	NA	NA	1.476923077
7/17/2019	129	ZEA 132	2	3	4	4	81	NA	13	17.5	NA	NA	1.346153846
7/17/2019	130	ZEA 132	2	3	4	5	82	NA	12	17.5	NA	NA	1.458333333
7/17/2019	131	P148	2	3	5	1	115	Tassel	14	14	NA	NA	1
7/17/2019	132	P148	2	3	5	2	134	Tassel	14	14	NA	NA	1
7/17/2019	133	P148	2	3	5	3	116	Tassel	14	14	NA	NA	1
7/17/2019	134	P148	2	3	5	4	89.5	Tassel	14	14	NA	NA	1
7/17/2019	135	P148	2	3	5	5	97	Tassel	14	14	NA	NA	1
7/17/2019	136	S052	2	3	6	1	135	Tassel	20	20	NA	NA	1
7/17/2019	137	S052	2	3	6	2	119	Tassel	15	17.8	NA	NA	1.186666667
7/17/2019	138	S052	2	3	6	3	105	Tassel	16	17.8	NA	NA	1.1125
7/17/2019	139	S052	2	3	6	4	76	NA	14	17.5	NA	NA	1.25
7/17/2019	140	S052	2	3	6	5	91	NA	14	18.5	NA	NA	1.321428571
7/17/2019	141	ZEA 324	2	3	7	1	81.5	NA	13	17.5	NA	NA	1.346153846
7/17/2019	142	ZEA 324	2	3	7	2	82	NA	13	17.5	NA	NA	1.346153846
7/17/2019	143	ZEA 324	2	3	7	3	82.5	NA	13	18.5	NA	NA	1.423076923
7/17/2019	144	ZEA 324	2	3	7	4	68	NA	12	17.2	NA	NA	1.433333333
7/17/2019	145	ZEA 324	2	3	7	5	85	NA	14	19	NA	NA	1.357142857
7/17/2019	146	ZEA 851	3	3	8	1	106	NA	10	16.2	NA	NA	1.62
7/17/2019	147	ZEA 851	3	3	8	2	107	NA	11	17	NA	NA	1.545454545
7/17/2019	148	ZEA 851	3	3	8	3	119	NA	11	17.5	NA	NA	1.590909091
7/17/2019	149	ZEA 851	3	3	8	4	80	NA	9	13.5	NA	NA	1.5
7/17/2019	150	ZEA 851	3	3	8	5	111	NA	10	15.5	NA	NA	1.55
7/17/2019	151	P148	3	3	9	1	84	Tassel	14	14	NA	NA	1
7/17/2019	152	P148	3	3	9	2	84	Tassel	14	14	NA	NA	1
7/17/2019	153	P148	3	3	9	3	93	Tassel	13	13	NA	NA	1
7/17/2019	154	P148	3	3	9	4	104	Tassel	14	14	NA	NA	1
7/17/2019	155	P148	3	3	9	5	126	Tassel	15	15	NA	NA	1
7/17/2019	156	ZEA 399	3	3	10	1	97	NA	14	19.5	NA	NA	1.392857143
7/17/2019	157	ZEA 399	3	3	10	2	68	NA	12	16.5	NA	NA	1.375
7/17/2019	158	ZEA 399	3	3	10	3	108	NA	13	19.8	NA	NA	1.523076923
7/17/2019	159	ZEA 399	3	3	10	4	81	NA	11	16.2	NA	NA	1.472727273
7/17/2019	160	ZEA 399	3	3	10	5	82	NA	12	17	NA	NA	1.416666667
7/17/2019	161	PHT77	3	3	11	1	53	NA	9	12.5	NA	NA	1.388888889
7/17/2019	162	PHT77	3	3	11	2	77	NA	11	14.8	NA	NA	1.345454545
7/17/2019	163	PHT77	3	3	11	3	80	NA	11	13.8	NA	NA	1.254545455
7/17/2019	164	PHT77	3	3	11	4	90	Tassel	11	13.8	NA	NA	1.254545455
7/17/2019	165	PHT77	3	3	11	5	120	Tassel	14	14	NA	NA	1
7/24/2019	1	PHT77	1	1	1	1	107	Tassel	13	14.8	NA	NA	1.138461538
7/24/2019	2	PHT77	1	1	1	2	94	Tassel	12	13.8	NA	NA	1.15
7/24/2019	3	PHT77	1	1	1	3	152	Tassel	14	14	NA	NA	1
7/24/2019	4	PHT77	1	1	1	4	144	Tassel	14	14	NA	NA	1
7/24/2019	5	PHT77	1	1	1	5	103	Tassel	14	14	NA	NA	1
7/24/2019	6	ZEA 132	1	1	2	1	77.5	NA	10	17.8	NA	NA	1.78
7/24/2019	7	ZEA 132	1	1	2	2	95	Tassel	12	19.8	NA	NA	1.65
7/24/2019	8	ZEA 132	1	1	2	3	76.5	NA	13	18.8	NA	NA	1.446153846
7/24/2019	9	ZEA 132	1	1	2	4	79	NA	15	19.8	NA	NA	1.32
7/24/2019	10	ZEA 132	1	1	2	5	79	Tassel	16	19.8	NA	NA	1.2375
7/24/2019	11	P148	1	1	3	1	119	Tassel	13	13	NA	NA	1
7/24/2019	12	P148	1	1	3	2	123	Tassel	14	14	NA	NA	1
7/24/2019	13	P148	1	1	3	3	112	Tassel	14	14	NA	NA	1
7/24/2019	14	P148	1	1	3	4	91	Tassel	14	14	NA	NA	1
7/24/2019	15	P148	1	1	3	5	81	Tassel	14	14	NA	NA	1
7/24/2019	16	ZEA 399	1	1	4	1	101	Tassel	13	19.8	NA	NA	1.523076923
7/24/2019	17	ZEA 399	1	1	4	2	94	Tassel	14	18.8	NA	NA	1.342857143
7/24/2019	18	ZEA 399	1	1	4	3	110	Tassel	14	20.5	NA	NA	1.464285714
7/24/2019	19	ZEA 399	1	1	4	4	87	Tassel	14	17.8	NA	NA	1.271428571
7/24/2019	20	ZEA 399	1	1	4	5	81	NA	15	18.2	NA	NA	1.213333333
7/24/2019	21	PHT77	2	1	5	1	124	Tassel	15	15.8	NA	NA	1.053333333
7/24/2019	22	PHT77	2	1	5	2	157	Tassel	15	15.8	NA	NA	1.053333333
7/24/2019	23	PHT77	2	1	5	3	105	Tassel	13	14.8	NA	NA	1.138461538
7/24/2019	24	PHT77	2	1	5	4	118	Tassel	14	15.8	NA	NA	1.128571429
7/24/2019	25	PHT77	2	1	5	5	138	Tassel	15	15.8	NA	NA	1.053333333
7/24/2019	26	ZEA 3660	2	1	6	1	128	Tassel	14	17.8	NA	NA	1.271428571
7/24/2019	27	ZEA 3660	2	1	6	2	113	Tassel	12	16.8	NA	NA	1.4
7/24/2019	28	ZEA 3660	2	1	6	3	108	NA	11	16.8	NA	NA	1.527272727
7/24/2019	29	ZEA 3660	2	1	6	4	129	NA	11	15.8	NA	NA	1.436363636
7/24/2019	30	ZEA 3660	2	1	6	5	105	NA	12	15.8	NA	NA	1.316666667
7/24/2019	31	ZEA 332	2	1	7	1	87	Tassel	11	11	NA	NA	1
7/24/2019	32	ZEA 332	2	1	7	2	74	Tassel	10	10	NA	NA	1
7/24/2019	33	ZEA 332	2	1	7	3	54	Tassel	11	11	NA	NA	1
7/24/2019	34	ZEA 332	2	1	7	4	70	Tassel	11	11	NA	NA	1
7/24/2019	35	ZEA 332	2	1	7	5	70	Tassel	11	11	NA	NA	1
7/24/2019	36	B73	2	1	8	1	121.5	NA	14	18.8	NA	NA	1.342857143
7/24/2019	37	B73	2	1	8	2	120	NA	14	18.8	NA	NA	1.342857143
7/24/2019	38	B73	2	1	8	3	129.5	NA	15	19.8	NA	NA	1.32
7/24/2019	39	B73	2	1	8	4	104	NA	13	18.8	NA	NA	1.446153846
7/24/2019	40	B73	2	1	8	5	109	NA	13	17.5	NA	NA	1.346153846
7/24/2019	41	ZEA 3660	3	1	9	1	121	Tassel	13	18.8	NA	NA	1.446153846
7/24/2019	42	ZEA 3660	3	1	9	2	136	Tassel	13	17.8	NA	NA	1.369230769
7/24/2019	43	ZEA 3660	3	1	9	3	123	NA	13	18.8	NA	NA	1.446153846
7/24/2019	44	ZEA 3660	3	1	9	4	97	NA	9	13.8	NA	NA	1.533333333
7/24/2019	45	ZEA 3660	3	1	9	5	96	NA	10	15.2	NA	NA	1.52
7/24/2019	46	N22	3	1	10	1	95	NA	13	16.8	NA	NA	1.292307692
7/24/2019	47	N22	3	1	10	2	104	NA	13	16.8	NA	NA	1.292307692
7/24/2019	48	N22	3	1	10	3	100	NA	12	16.8	NA	NA	1.4
7/24/2019	49	N22	3	1	10	4	83	NA	12	15.8	NA	NA	1.316666667
7/24/2019	50	N22	3	1	10	5	76	NA	12	15.8	NA	NA	1.316666667
7/24/2019	51	S052	3	1	11	1	122	Tassel	18	18	NA	NA	1
7/24/2019	52	S052	3	1	11	2	60	Tassel	12	17.5	NA	NA	1.458333333
7/24/2019	53	S052	3	1	11	3	124.5	Tassel	17	17	NA	NA	1
7/24/2019	54	S052	3	1	11	4	80	Tassel	18	18.8	NA	NA	1.044444444
7/24/2019	55	S052	3	1	11	5	104	Tassel	18	18	NA	NA	1
7/24/2019	56	B73	1	2	1	1	110	NA	14	18.8	NA	NA	1.342857143
7/24/2019	57	B73	1	2	1	2	88	NA	13	17.5	NA	NA	1.346153846
7/24/2019	58	B73	1	2	1	3	94	NA	14	18.5	NA	NA	1.321428571
7/24/2019	59	B73	1	2	1	4	110	NA	14	18.5	NA	NA	1.321428571
7/24/2019	60	B73	1	2	1	5	128	NA	13	17.5	NA	NA	1.346153846
7/24/2019	61	S052	1	2	2	1	63	Tassel	14	17.8	NA	NA	1.271428571
7/24/2019	62	S052	1	2	2	2	103	Tassel	16	16	NA	NA	1
7/24/2019	63	S052	1	2	2	3	NA	NA	NA	NA	NA	NA	NA
7/24/2019	64	S052	1	2	2	4	102	Tassel	18	18	NA	NA	1
7/24/2019	65	S052	1	2	2	5	53	NA	11	15.8	NA	NA	1.436363636
7/24/2019	66	ZEA 3660	1	2	3	1	NA	NA	NA	NA	NA	NA	NA
7/24/2019	67	ZEA 3660	1	2	3	2	106.5	NA	12	17.8	NA	NA	1.483333333
7/24/2019	68	ZEA 3660	1	2	3	3	108	NA	14	18.8	NA	NA	1.342857143
7/24/2019	69	ZEA 3660	1	2	3	4	119	NA	14	18.8	NA	NA	1.342857143
7/24/2019	70	ZEA 3660	1	2	3	5	122	NA	14	17.8	NA	NA	1.271428571
7/24/2019	71	ZEA 324	1	2	4	1	61	NA	14	18.5	NA	NA	1.321428571
7/24/2019	72	ZEA 324	1	2	4	2	75	NA	14	19.5	NA	NA	1.392857143
7/24/2019	73	ZEA 324	1	2	4	3	68	NA	14	18.8	NA	NA	1.342857143
7/24/2019	74	ZEA 324	1	2	4	4	NA	NA	14	17.8	NA	NA	1.271428571
7/24/2019	75	ZEA 324	1	2	4	5	78	NA	15	19.5	NA	NA	1.3
7/24/2019	76	ZEA 399	2	2	5	1	109	Tassel	15	19.8	NA	NA	1.32
7/24/2019	77	ZEA 399	2	2	5	2	88	NA	13	18.8	NA	NA	1.446153846
7/24/2019	78	ZEA 399	2	2	5	3	82	Tassel	13	18.5	NA	NA	1.423076923
7/24/2019	79	ZEA 399	2	2	5	4	119.5	Tassel	16	21.5	NA	NA	1.34375
7/24/2019	80	ZEA 399	2	2	5	5	104	Tassel	15	19.8	NA	NA	1.32
7/24/2019	81	N22	2	2	6	1	105.5	Tassel	13	17.8	NA	NA	1.369230769
7/24/2019	82	N22	2	2	6	2	105.5	Tassel	13	16.8	NA	NA	1.292307692
7/24/2019	83	N22	2	2	6	3	138	Tassel	15	17.5	NA	NA	1.166666667
7/24/2019	84	N22	2	2	6	4	93	Tassel	14	17.5	NA	NA	1.25
7/24/2019	85	N22	2	2	6	5	64.5	NA	14	16.8	NA	NA	1.2
7/24/2019	86	ZEA 851	2	2	7	1	104.5	NA	10	17.8	NA	NA	1.78
7/24/2019	87	ZEA 851	2	2	7	2	104.5	Tassel	12	18.8	NA	NA	1.566666667
7/24/2019	88	ZEA 851	2	2	7	3	125.5	NA	14	19.8	NA	NA	1.414285714
7/24/2019	89	ZEA 851	2	2	7	4	143	NA	15	19.5	NA	NA	1.3
7/24/2019	90	ZEA 851	2	2	7	5	91.5	NA	10	15.5	NA	NA	1.55
7/24/2019	91	ZEA 132	3	2	8	1	83	NA	13	19.8	NA	NA	1.523076923
7/24/2019	92	ZEA 132	3	2	8	2	76.5	NA	14	18.8	NA	NA	1.342857143
7/24/2019	93	ZEA 132	3	2	8	3	87	NA	14	17.8	NA	NA	1.271428571
7/24/2019	94	ZEA 132	3	2	8	4	86	NA	15	18.8	NA	NA	1.253333333
7/24/2019	95	ZEA 132	3	2	8	5	110	Tassel	17	20.5	NA	NA	1.205882353
7/24/2019	96	ZEA 324	3	2	9	1	78.5	NA	15	20.5	NA	NA	1.366666667
7/24/2019	97	ZEA 324	3	2	9	2	83.5	NA	14	19.2	NA	NA	1.371428571
7/24/2019	98	ZEA 324	3	2	9	3	97	NA	15	20.5	NA	NA	1.366666667
7/24/2019	99	ZEA 324	3	2	9	4	74	NA	14	18.5	NA	NA	1.321428571
7/24/2019	100	ZEA 324	3	2	9	5	59.5	NA	14	18.5	NA	NA	1.321428571
7/24/2019	101	B73	3	2	10	1	104	NA	14	19.8	NA	NA	1.414285714
7/24/2019	102	B73	3	2	10	2	99	NA	12	17.8	NA	NA	1.483333333
7/24/2019	103	B73	3	2	10	3	107.5	NA	13	18.8	NA	NA	1.446153846
7/24/2019	104	B73	3	2	10	4	126	NA	14	19.8	NA	NA	1.414285714
7/24/2019	105	B73	3	2	10	5	120	NA	13	18.8	NA	NA	1.446153846
7/24/2019	106	ZEA 332	3	2	11	1	64.5	Tassel	11	11	NA	NA	1
7/24/2019	107	ZEA 332	3	2	11	2	82	Tassel	10	10	NA	NA	1
7/24/2019	108	ZEA 332	3	2	11	3	104	Tassel	11	11	NA	NA	1
7/24/2019	109	ZEA 332	3	2	11	4	73	Tassel	10	10	NA	NA	1
7/24/2019	110	ZEA 332	3	2	11	5	74.5	Tassel	10	10	NA	NA	1
7/24/2019	111	ZEA 851	1	3	1	1	116	NA	14	20.5	NA	NA	1.464285714
7/24/2019	112	ZEA 851	1	3	1	2	47	NA	8	11.5	NA	NA	1.4375
7/24/2019	113	ZEA 851	1	3	1	3	115	NA	13	18.5	NA	NA	1.423076923
7/24/2019	114	ZEA 851	1	3	1	4	102	NA	13	18.5	NA	NA	1.423076923
7/24/2019	115	ZEA 851	1	3	1	5	104	NA	13	20.5	NA	NA	1.576923077
7/24/2019	116	N22	1	3	2	1	66.5	NA	13	17.8	NA	NA	1.369230769
7/24/2019	117	N22	1	3	2	2	122	NA	14	16.8	NA	NA	1.2
7/24/2019	118	N22	1	3	2	3	96	Tassel	13	15.8	NA	NA	1.215384615
7/24/2019	119	N22	1	3	2	4	82	NA	12	15.8	NA	NA	1.316666667
7/24/2019	120	N22	1	3	2	5	49	NA	11	14.5	NA	NA	1.318181818
7/24/2019	121	ZEA 332	1	3	3	1	80	Tassel	11	11	NA	NA	1
7/24/2019	122	ZEA 332	1	3	3	2	51	Tassel	11	11	NA	NA	1
7/24/2019	123	ZEA 332	1	3	3	3	53	Tassel	10	10	NA	NA	1
7/24/2019	124	ZEA 332	1	3	3	4	25	Tassel	10	10	NA	NA	1
7/24/2019	125	ZEA 332	1	3	3	5	56	Tassel	10	10	NA	NA	1
7/24/2019	126	ZEA 132	2	3	4	1	80	NA	14	19.8	NA	NA	1.414285714
7/24/2019	127	ZEA 132	2	3	4	2	87	NA	14	18.8	NA	NA	1.342857143
7/24/2019	128	ZEA 132	2	3	4	3	96	NA	14	20.5	NA	NA	1.464285714
7/24/2019	129	ZEA 132	2	3	4	4	80	NA	16	18.8	NA	NA	1.175
7/24/2019	130	ZEA 132	2	3	4	5	90	NA	14	18.8	NA	NA	1.342857143
7/24/2019	131	P148	2	3	5	1	120	Tassel	14	14	NA	NA	1
7/24/2019	132	P148	2	3	5	2	134.5	Tassel	14	14	NA	NA	1
7/24/2019	133	P148	2	3	5	3	125	Tassel	14	14	NA	NA	1
7/24/2019	134	P148	2	3	5	4	121	Tassel	14	14	NA	NA	1
7/24/2019	135	P148	2	3	5	5	125	Tassel	14	14	NA	NA	1
7/24/2019	136	S052	2	3	6	1	133	Tassel	20	20	NA	NA	1
7/24/2019	137	S052	2	3	6	2	130	Tassel	17	17	NA	NA	1
7/24/2019	138	S052	2	3	6	3	125	Tassel	17	17	NA	NA	1
7/24/2019	139	S052	2	3	6	4	93	Tassel	17	17	NA	NA	1
7/24/2019	140	S052	2	3	6	5	93	Tassel	18	18	NA	NA	1
7/24/2019	141	ZEA 324	2	3	7	1	86	NA	14	19.8	NA	NA	1.414285714
7/24/2019	142	ZEA 324	2	3	7	2	90	NA	13	19.5	NA	NA	1.5
7/24/2019	143	ZEA 324	2	3	7	3	88	NA	15	20.5	NA	NA	1.366666667
7/24/2019	144	ZEA 324	2	3	7	4	83	NA	13	18.5	NA	NA	1.423076923
7/24/2019	145	ZEA 324	2	3	7	5	87	NA	15	20.5	NA	NA	1.366666667
7/24/2019	146	ZEA 851	3	3	8	1	112	NA	10	17.5	NA	NA	1.75
7/24/2019	147	ZEA 851	3	3	8	2	101	NA	12	19.5	NA	NA	1.625
7/24/2019	148	ZEA 851	3	3	8	3	120	NA	12	18.5	NA	NA	1.541666667
7/24/2019	149	ZEA 851	3	3	8	4	80	NA	10	14.5	NA	NA	1.45
7/24/2019	150	ZEA 851	3	3	8	5	89	NA	11	17.5	NA	NA	1.590909091
7/24/2019	151	P148	3	3	9	1	97	Tassel	14	14	NA	NA	1
7/24/2019	152	P148	3	3	9	2	98	Tassel	14	14	NA	NA	1
7/24/2019	153	P148	3	3	9	3	127	Tassel	13	13	NA	NA	1
7/24/2019	154	P148	3	3	9	4	127.5	Tassel	14	14	NA	NA	1
7/24/2019	155	P148	3	3	9	5	139	Tassel	15	15.8	NA	NA	1.053333333
7/24/2019	156	ZEA 399	3	3	10	1	116	NA	16	20.5	NA	NA	1.28125
7/24/2019	157	ZEA 399	3	3	10	2	81	NA	13	18.8	NA	NA	1.446153846
7/24/2019	158	ZEA 399	3	3	10	3	123.5	NA	15	20.5	NA	NA	1.366666667
7/24/2019	159	ZEA 399	3	3	10	4	86.5	NA	12	17.5	NA	NA	1.458333333
7/24/2019	160	ZEA 399	3	3	10	5	99	NA	13	18.5	NA	NA	1.423076923
7/24/2019	161	PHT77	3	3	11	1	67	NA	10	13.8	NA	NA	1.38
7/24/2019	162	PHT77	3	3	11	2	99.5	Tassel	13	14.8	NA	NA	1.138461538
7/24/2019	163	PHT77	3	3	11	3	93	Tassel	13	14.8	NA	NA	1.138461538
7/24/2019	164	PHT77	3	3	11	4	117	Tassel	13	13	NA	NA	1
7/24/2019	165	PHT77	3	3	11	5	156.5	Tassel	14	14	NA	NA	1
8/1/2019	1	PHT77	1	1	1	1	133	Tassel	14	14	NA	NA	1
8/1/2019	2	PHT77	1	1	1	2	114	Tassel	13	13	NA	NA	1
8/1/2019	3	PHT77	1	1	1	3	157	Tassel	14	14	NA	NA	1
8/1/2019	4	PHT77	1	1	1	4	162	Tassel	14	14	NA	NA	1
8/1/2019	5	PHT77	1	1	1	5	133	Tassel	14	14	NA	NA	1
8/1/2019	6	ZEA 132	1	1	2	1	81.5	Tassel	17	19.5	NA	NA	1.147058824
8/1/2019	7	ZEA 132	1	1	2	2	100	Tassel	18	21.5	NA	NA	1.194444444
8/1/2019	8	ZEA 132	1	1	2	3	93	Tassel	17	21.2	NA	NA	1.247058824
8/1/2019	9	ZEA 132	1	1	2	4	89	Tassel	19	21.8	NA	NA	1.147368421
8/1/2019	10	ZEA 132	1	1	2	5	95.5	Tassel	20	20	NA	NA	1
8/1/2019	11	P148	1	1	3	1	117	Tassel	13	13	NA	NA	1
8/1/2019	12	P148	1	1	3	2	123	Tassel	14	14	NA	NA	1
8/1/2019	13	P148	1	1	3	3	113	Tassel	14	14	NA	NA	1
8/1/2019	14	P148	1	1	3	4	93	Tassel	14	14	NA	NA	1
8/1/2019	15	P148	1	1	3	5	87	Tassel	14	14	NA	NA	1
8/1/2019	16	ZEA 399	1	1	4	1	134.5	Tassel	17	19.8	NA	NA	1.164705882
8/1/2019	17	ZEA 399	1	1	4	2	134	Tassel	17	18.8	NA	NA	1.105882353
8/1/2019	18	ZEA 399	1	1	4	3	142	Tassel	17	20.5	NA	NA	1.205882353
8/1/2019	19	ZEA 399	1	1	4	4	104	Tassel	17	17	NA	NA	1
8/1/2019	20	ZEA 399	1	1	4	5	95	Tassel	17	18.8	NA	NA	1.105882353
8/1/2019	21	PHT77	2	1	5	1	151	Tassel	15	15	NA	NA	1
8/1/2019	22	PHT77	2	1	5	2	159.5	Tassel	15	15	NA	NA	1
8/1/2019	23	PHT77	2	1	5	3	137	Tassel	14	14	NA	NA	1
8/1/2019	24	PHT77	2	1	5	4	145	Tassel	15	15	NA	NA	1
8/1/2019	25	PHT77	2	1	5	5	170	Tassel	15	15	NA	NA	1
8/1/2019	26	ZEA 3660	2	1	6	1	147	Tassel	18	18	NA	NA	1
8/1/2019	27	ZEA 3660	2	1	6	2	119	Tassel	15	18.8	NA	NA	1.253333333
8/1/2019	28	ZEA 3660	2	1	6	3	122	Tassel	15	18.8	NA	NA	1.253333333
8/1/2019	29	ZEA 3660	2	1	6	4	118	NA	14	17.8	NA	NA	1.271428571
8/1/2019	30	ZEA 3660	2	1	6	5	118	Tassel	17	17	NA	NA	1
8/1/2019	31	ZEA 332	2	1	7	1	87	Tassel	11	11	7	16	1
8/1/2019	32	ZEA 332	2	1	7	2	74	Tassel	10	10	6	6	1
8/1/2019	33	ZEA 332	2	1	7	3	54	Tassel	11	11	8	18	1
8/1/2019	34	ZEA 332	2	1	7	4	70	Tassel	11	11	6	8	1
8/1/2019	35	ZEA 332	2	1	7	5	70	Tassel	11	11	7	16	1
8/1/2019	36	B73	2	1	8	1	139.5	Tassel	18	20.8	NA	NA	1.155555556
8/1/2019	37	B73	2	1	8	2	141	Tassel	18	20.5	NA	NA	1.138888889
8/1/2019	38	B73	2	1	8	3	148	Tassel	20	21.5	NA	NA	1.075
8/1/2019	39	B73	2	1	8	4	117	Tassel	17	20.8	NA	NA	1.223529412
8/1/2019	40	B73	2	1	8	5	119	NA	17	19.8	NA	NA	1.164705882
8/1/2019	41	ZEA 3660	3	1	9	1	145.5	Tassel	18	18	NA	NA	1
8/1/2019	42	ZEA 3660	3	1	9	2	150	Tassel	17	17	NA	NA	1
8/1/2019	43	ZEA 3660	3	1	9	3	147.5	Tassel	18	18	NA	NA	1
8/1/2019	44	ZEA 3660	3	1	9	4	87	NA	12	15.8	NA	NA	1.316666667
8/1/2019	45	ZEA 3660	3	1	9	5	101	NA	12	16.8	NA	NA	1.4
8/1/2019	46	N22	3	1	10	1	119	Tassel	18	18	NA	NA	1
8/1/2019	47	N22	3	1	10	2	122	Tassel	17	17	NA	NA	1
8/1/2019	48	N22	3	1	10	3	120	Tassel	18	18	NA	NA	1
8/1/2019	49	N22	3	1	10	4	102	Tassel	17	17	NA	NA	1
8/1/2019	50	N22	3	1	10	5	93.5	Tassel	16	17.5	NA	NA	1.09375
8/1/2019	51	S052	3	1	11	1	123	Tassel	18	18	NA	NA	1
8/1/2019	52	S052	3	1	11	2	64	Tassel	16	16	NA	NA	1
8/1/2019	53	S052	3	1	11	3	124	Tassel	17	17	NA	NA	1
8/1/2019	54	S052	3	1	11	4	83	Tassel	18	18	NA	NA	1
8/1/2019	55	S052	3	1	11	5	100	Tassel	18	18	NA	NA	1
8/1/2019	56	B73	1	2	1	1	148.5	Tassel	18	20.5	NA	NA	1.138888889
8/1/2019	57	B73	1	2	1	2	114.5	Tassel	18	20.5	NA	NA	1.138888889
8/1/2019	58	B73	1	2	1	3	107.5	Tassel	15	18.8	NA	NA	1.253333333
8/1/2019	59	B73	1	2	1	4	137	Tassel	19	20.8	NA	NA	1.094736842
8/1/2019	60	B73	1	2	1	5	103	NA	16	18.5	NA	NA	1.15625
8/1/2019	61	S052	1	2	2	1	57.5	Tassel	17	17	NA	NA	1
8/1/2019	62	S052	1	2	2	2	100	Tassel	17	17	NA	NA	1
8/1/2019	63	S052	1	2	2	3	NA	NA	NA	NA	NA	NA	NA
8/1/2019	64	S052	1	2	2	4	104	Tassel	18	18	NA	NA	1
8/1/2019	65	S052	1	2	2	5	61	Tassel	16	17.5	NA	NA	1.09375
8/1/2019	66	ZEA 3660	1	2	3	1	NA	NA	NA	NA	NA	NA	NA
8/1/2019	67	ZEA 3660	1	2	3	2	128.5	Tassel	15	17.8	NA	NA	1.186666667
8/1/2019	68	ZEA 3660	1	2	3	3	141	Tassel	17	18.8	NA	NA	1.105882353
8/1/2019	69	ZEA 3660	1	2	3	4	150	Tassel	19	19	NA	NA	1
8/1/2019	70	ZEA 3660	1	2	3	5	150	Tassel	18	18	NA	NA	1
8/1/2019	71	ZEA 324	1	2	4	1	84	NA	15	19.8	NA	NA	1.32
8/1/2019	72	ZEA 324	1	2	4	2	91	NA	17	21.8	NA	NA	1.282352941
8/1/2019	73	ZEA 324	1	2	4	3	84	NA	16	20.5	NA	NA	1.28125
8/1/2019	74	ZEA 324	1	2	4	4	NA	NA	NA	NA	NA	NA	NA
8/1/2019	75	ZEA 324	1	2	4	5	92	NA	18	21.5	NA	NA	1.194444444
8/1/2019	76	ZEA 399	2	2	5	1	149.5	Tassel	19	19	NA	NA	1
8/1/2019	77	ZEA 399	2	2	5	2	99.5	Tassel	16	18.8	NA	NA	1.175
8/1/2019	78	ZEA 399	2	2	5	3	95	Tassel	16	19.8	NA	NA	1.2375
8/1/2019	79	ZEA 399	2	2	5	4	141	Tassel	20	21.8	NA	NA	1.09
8/1/2019	80	ZEA 399	2	2	5	5	118	Tassel	19	19.8	NA	NA	1.042105263
8/1/2019	81	N22	2	2	6	1	145	Tassel	18	18	NA	NA	1
8/1/2019	82	N22	2	2	6	2	148	Tassel	16	16	NA	NA	1
8/1/2019	83	N22	2	2	6	3	156	Tassel	17	17	NA	NA	1
8/1/2019	84	N22	2	2	6	4	133	Tassel	17	17	NA	NA	1
8/1/2019	85	N22	2	2	6	5	74	NA	15	16.8	NA	NA	1.12
8/1/2019	86	ZEA 851	2	2	7	1	92	Tassel	14	18.5	NA	NA	1.321428571
8/1/2019	87	ZEA 851	2	2	7	2	127	Tassel	15	19.8	NA	NA	1.32
8/1/2019	88	ZEA 851	2	2	7	3	154	Tassel	16	19.8	NA	NA	1.2375
8/1/2019	89	ZEA 851	2	2	7	4	165	Tassel	16	19.8	NA	NA	1.2375
8/1/2019	90	ZEA 851	2	2	7	5	84	NA	12	17.8	NA	NA	1.483333333
8/1/2019	91	ZEA 132	3	2	8	1	91.5	Tassel	17	21.5	NA	NA	1.264705882
8/1/2019	92	ZEA 132	3	2	8	2	93.5	Tassel	17	21.5	NA	NA	1.264705882
8/1/2019	93	ZEA 132	3	2	8	3	92	Tassel	17	19.5	NA	NA	1.147058824
8/1/2019	94	ZEA 132	3	2	8	4	96	Tassel	18	20.5	NA	NA	1.138888889
8/1/2019	95	ZEA 132	3	2	8	5	115	Tassel	19	20.8	NA	NA	1.094736842
8/1/2019	96	ZEA 324	3	2	9	1	97	NA	16	20.8	NA	NA	1.3
8/1/2019	97	ZEA 324	3	2	9	2	98	NA	16	21.5	NA	NA	1.34375
8/1/2019	98	ZEA 324	3	2	9	3	119	NA	17	22.5	NA	NA	1.323529412
8/1/2019	99	ZEA 324	3	2	9	4	83	NA	16	20.8	NA	NA	1.3
8/1/2019	100	ZEA 324	3	2	9	5	77	NA	15	20.5	NA	NA	1.366666667
8/1/2019	101	B73	3	2	10	1	130	Tassel	17	21.5	NA	NA	1.264705882
8/1/2019	102	B73	3	2	10	2	110	NA	15	19.8	NA	NA	1.32
8/1/2019	103	B73	3	2	10	3	129.5	Tassel	16	20.5	NA	NA	1.28125
8/1/2019	104	B73	3	2	10	4	159	Tassel	19	20.5	NA	NA	1.078947368
8/1/2019	105	B73	3	2	10	5	152	Tassel	18	19.5	NA	NA	1.083333333
8/1/2019	106	ZEA 332	3	2	11	1	64.5	Tassel	11	11	7	11	1
8/1/2019	107	ZEA 332	3	2	11	2	82	Tassel	10	10	6	11	1
8/1/2019	108	ZEA 332	3	2	11	3	104	Tassel	11	11	7	13	1
8/1/2019	109	ZEA 332	3	2	11	4	73	Tassel	10	10	7	11	1
8/1/2019	110	ZEA 332	3	2	11	5	74.5	Tassel	10	10	6	11	1
8/1/2019	111	ZEA 851	1	3	1	1	127.5	Tassel	16	20.5	NA	NA	1.28125
8/1/2019	112	ZEA 851	1	3	1	2	48	NA	11	15.2	NA	NA	1.381818182
8/1/2019	113	ZEA 851	1	3	1	3	152.5	Tassel	15	19.5	NA	NA	1.3
8/1/2019	114	ZEA 851	1	3	1	4	151.5	Tassel	19	19.8	NA	NA	1.042105263
8/1/2019	115	ZEA 851	1	3	1	5	159.5	Tassel	17	19.8	NA	NA	1.164705882
8/1/2019	116	N22	1	3	2	1	87	Tassel	15	18.2	NA	NA	1.213333333
8/1/2019	117	N22	1	3	2	2	154.5	Tassel	16	16	NA	NA	1
8/1/2019	118	N22	1	3	2	3	140	Tassel	16	16	NA	NA	1
8/1/2019	119	N22	1	3	2	4	107	Tassel	16	17.5	NA	NA	1.09375
8/1/2019	120	N22	1	3	2	5	51.5	NA	15	16.8	NA	NA	1.12
8/1/2019	121	ZEA 332	1	3	3	1	80	Tassel	11	11	7	17	1
8/1/2019	122	ZEA 332	1	3	3	2	51	Tassel	11	11	7	10	1
8/1/2019	123	ZEA 332	1	3	3	3	53	Tassel	10	10	6	5	1
8/1/2019	124	ZEA 332	1	3	3	4	25	Tassel	10	10	6	4	1
8/1/2019	125	ZEA 332	1	3	3	5	56	Tassel	10	10	7	14	1
8/1/2019	126	ZEA 132	2	3	4	1	96	Tassel	16	19.8	NA	NA	1.2375
8/1/2019	127	ZEA 132	2	3	4	2	95.5	Tassel	16	20.5	NA	NA	1.28125
8/1/2019	128	ZEA 132	2	3	4	3	100	Tassel	16	20.8	NA	NA	1.3
8/1/2019	129	ZEA 132	2	3	4	4	87.5	Tassel	19	20.5	NA	NA	1.078947368
8/1/2019	130	ZEA 132	2	3	4	5	85	Tassel	18	20.5	NA	NA	1.138888889
8/1/2019	131	P148	2	3	5	1	118	Tassel	14	14	NA	NA	1
8/1/2019	132	P148	2	3	5	2	135.5	Tassel	14	14	NA	NA	1
8/1/2019	133	P148	2	3	5	3	126	Tassel	14	14	NA	NA	1
8/1/2019	134	P148	2	3	5	4	121	Tassel	14	14	NA	NA	1
8/1/2019	135	P148	2	3	5	5	124	Tassel	14	14	NA	NA	1
8/1/2019	136	S052	2	3	6	1	133	Tassel	20	20	NA	NA	1
8/1/2019	137	S052	2	3	6	2	132	Tassel	17	17	NA	NA	1
8/1/2019	138	S052	2	3	6	3	122	Tassel	17	17	NA	NA	1
8/1/2019	139	S052	2	3	6	4	89.5	Tassel	17	17	NA	NA	1
8/1/2019	140	S052	2	3	6	5	89	Tassel	17	17	NA	NA	1
8/1/2019	141	ZEA 324	2	3	7	1	96	NA	15	21.8	NA	NA	1.453333333
8/1/2019	142	ZEA 324	2	3	7	2	96	NA	14	21.2	NA	NA	1.514285714
8/1/2019	143	ZEA 324	2	3	7	3	105	NA	16	21.5	NA	NA	1.34375
8/1/2019	144	ZEA 324	2	3	7	4	89	NA	15	20.5	NA	NA	1.366666667
8/1/2019	145	ZEA 324	2	3	7	5	109	NA	18	22.5	NA	NA	1.25
8/1/2019	146	ZEA 851	3	3	8	1	138	NA	15	20.5	NA	NA	1.366666667
8/1/2019	147	ZEA 851	3	3	8	2	108	Tassel	15	19.8	NA	NA	1.32
8/1/2019	148	ZEA 851	3	3	8	3	145	Tassel	17	18.8	NA	NA	1.105882353
8/1/2019	149	ZEA 851	3	3	8	4	84	NA	11	16.5	NA	NA	1.5
8/1/2019	150	ZEA 851	3	3	8	5	97	NA	14	19.8	NA	NA	1.414285714
8/1/2019	151	P148	3	3	9	1	97	Tassel	14	14	NA	NA	1
8/1/2019	152	P148	3	3	9	2	99	Tassel	14	14	NA	NA	1
8/1/2019	153	P148	3	3	9	3	128	Tassel	13	13	NA	NA	1
8/1/2019	154	P148	3	3	9	4	125	Tassel	14	14	NA	NA	1
8/1/2019	155	P148	3	3	9	5	140	Tassel	15	15	NA	NA	1
8/1/2019	156	ZEA 399	3	3	10	1	141	Tassel	19	19.8	NA	NA	1.042105263
8/1/2019	157	ZEA 399	3	3	10	2	83	Tassel	16	19.5	NA	NA	1.21875
8/1/2019	158	ZEA 399	3	3	10	3	138	Tassel	20	20.8	NA	NA	1.04
8/1/2019	159	ZEA 399	3	3	10	4	97	NA	16	19.8	NA	NA	1.2375
8/1/2019	160	ZEA 399	3	3	10	5	118	Tassel	17	19.8	NA	NA	1.164705882
8/1/2019	161	PHT77	3	3	11	1	78.5	Tassel	12	13.8	NA	NA	1.15
8/1/2019	162	PHT77	3	3	11	2	117	Tassel	14	14.8	NA	NA	1.057142857
8/1/2019	163	PHT77	3	3	11	3	133.5	Tassel	14	14	NA	NA	1
8/1/2019	164	PHT77	3	3	11	4	139	Tassel	13	13	NA	NA	1
8/1/2019	165	PHT77	3	3	11	5	157	Tassel	14	14	NA	NA	1
8/6/2019	1	PHT77	1	1	1	1	134	Tassel	14	14	NA	NA	1
8/6/2019	2	PHT77	1	1	1	2	114	Tassel	13	13	NA	NA	1
8/6/2019	3	PHT77	1	1	1	3	156	Tassel	14	14	NA	NA	1
8/6/2019	4	PHT77	1	1	1	4	182	Tassel	14	14	NA	NA	1
8/6/2019	5	PHT77	1	1	1	5	151	Tassel	14	14	NA	NA	1
8/6/2019	6	ZEA 132	1	1	2	1	78	Tassel	20	20	NA	NA	1
8/6/2019	7	ZEA 132	1	1	2	2	98	Tassel	21	21	NA	NA	1
8/6/2019	8	ZEA 132	1	1	2	3	96	Tassel	18	21.5	NA	NA	1.194444444
8/6/2019	9	ZEA 132	1	1	2	4	106	Tassel	20	20	NA	NA	1
8/6/2019	10	ZEA 132	1	1	2	5	112	Tassel	20	20	NA	NA	1
8/6/2019	11	P148	1	1	3	1	119	Tassel	13	13	NA	NA	1
8/6/2019	12	P148	1	1	3	2	123.5	Tassel	14	14	NA	NA	1
8/6/2019	13	P148	1	1	3	3	112	Tassel	14	14	NA	NA	1
8/6/2019	14	P148	1	1	3	4	111	Tassel	14	14	NA	NA	1
8/6/2019	15	P148	1	1	3	5	105	Tassel	14	14	NA	NA	1
8/6/2019	16	ZEA 399	1	1	4	1	136.5	Tassel	19	19	NA	NA	1
8/6/2019	17	ZEA 399	1	1	4	2	135.5	Tassel	18	18	NA	NA	1
8/6/2019	18	ZEA 399	1	1	4	3	155	Tassel	20	20	NA	NA	1
8/6/2019	19	ZEA 399	1	1	4	4	131	Tassel	17	17	NA	NA	1
8/6/2019	20	ZEA 399	1	1	4	5	126	Tassel	18	18	NA	NA	1
8/6/2019	21	PHT77	2	1	5	1	189	Tassel	15	15	NA	NA	1
8/6/2019	22	PHT77	2	1	5	2	198	Tassel	15	15	NA	NA	1
8/6/2019	23	PHT77	2	1	5	3	155.5	Tassel	14	14	NA	NA	1
8/6/2019	24	PHT77	2	1	5	4	163	Tassel	15	15	NA	NA	1
8/6/2019	25	PHT77	2	1	5	5	165	Tassel	15	15	NA	NA	1
8/6/2019	26	ZEA 3660	2	1	6	1	185.5	Tassel	18	18	NA	NA	1
8/6/2019	27	ZEA 3660	2	1	6	2	177.5	Tassel	18	18	NA	NA	1
8/6/2019	28	ZEA 3660	2	1	6	3	175	Tassel	18	18	NA	NA	1
8/6/2019	29	ZEA 3660	2	1	6	4	145	Tassel	17	17	NA	NA	1
8/6/2019	30	ZEA 3660	2	1	6	5	161	Tassel	17	17	NA	NA	1
8/6/2019	31	ZEA 332	2	1	7	1	87	Tassel	11	11	7	16	1
8/6/2019	32	ZEA 332	2	1	7	2	74	Tassel	10	10	6	6	1
8/6/2019	33	ZEA 332	2	1	7	3	54	Tassel	11	11	8	18	1
8/6/2019	34	ZEA 332	2	1	7	4	70	Tassel	11	11	6	8	1
8/6/2019	35	ZEA 332	2	1	7	5	70	Tassel	11	11	7	16	1
8/6/2019	36	B73	2	1	8	1	148	Tassel	20	20	NA	NA	1
8/6/2019	37	B73	2	1	8	2	158	Tassel	20	20	NA	NA	1
8/6/2019	38	B73	2	1	8	3	176.5	Tassel	21	21	NA	NA	1
8/6/2019	39	B73	2	1	8	4	156	Tassel	20	20	NA	NA	1
8/6/2019	40	B73	2	1	8	5	142	Tassel	20	20	NA	NA	1
8/6/2019	41	ZEA 3660	3	1	9	1	158	Tassel	18	18	NA	NA	1
8/6/2019	42	ZEA 3660	3	1	9	2	152	Tassel	17	17	NA	NA	1
8/6/2019	43	ZEA 3660	3	1	9	3	174.5	Tassel	18	18	NA	NA	1
8/6/2019	44	ZEA 3660	3	1	9	4	109	NA	14	16.8	NA	NA	1.2
8/6/2019	45	ZEA 3660	3	1	9	5	132	Tassel	16	17.8	NA	NA	1.1125
8/6/2019	46	N22	3	1	10	1	166	Tassel	17	18.5	NA	NA	1.088235294
8/6/2019	47	N22	3	1	10	2	168	Tassel	17	17.5	NA	NA	1.029411765
8/6/2019	48	N22	3	1	10	3	169.5	Tassel	18	18	NA	NA	1
8/6/2019	49	N22	3	1	10	4	148	Tassel	17	17	NA	NA	1
8/6/2019	50	N22	3	1	10	5	139	Tassel	17	17	NA	NA	1
8/6/2019	51	S052	3	1	11	1	140	Tassel	18	18	NA	NA	1
8/6/2019	52	S052	3	1	11	2	83	Tassel	17	17	NA	NA	1
8/6/2019	53	S052	3	1	11	3	143	Tassel	17	17	NA	NA	1
8/6/2019	54	S052	3	1	11	4	100	Tassel	18	18	NA	NA	1
8/6/2019	55	S052	3	1	11	5	119	Tassel	18	18	NA	NA	1
8/6/2019	56	B73	1	2	1	1	185	Tassel	20	20	NA	NA	1
8/6/2019	57	B73	1	2	1	2	139.5	Tassel	17	20.5	NA	NA	1.205882353
8/6/2019	58	B73	1	2	1	3	132	Tassel	20	20	NA	NA	1
8/6/2019	59	B73	1	2	1	4	158	Tassel	20	20	NA	NA	1
8/6/2019	60	B73	1	2	1	5	105	NA	17	20.5	NA	NA	1.205882353
8/6/2019	61	S052	1	2	2	1	75	Tassel	17	17	NA	NA	1
8/6/2019	62	S052	1	2	2	2	104	Tassel	17	17	NA	NA	1
8/6/2019	63	S052	1	2	2	3	NA	NA	NA	NA	NA	NA	NA
8/6/2019	64	S052	1	2	2	4	103	Tassel	18	18	NA	NA	1
8/6/2019	65	S052	1	2	2	5	49	Tassel	17	17	NA	NA	1
8/6/2019	66	ZEA 3660	1	2	3	1	NA	NA	NA	NA	NA	NA	NA
8/6/2019	67	ZEA 3660	1	2	3	2	164	Tassel	18	18	NA	NA	1
8/6/2019	68	ZEA 3660	1	2	3	3	169	Tassel	18	18	NA	NA	1
8/6/2019	69	ZEA 3660	1	2	3	4	163	Tassel	19	19	NA	NA	1
8/6/2019	70	ZEA 3660	1	2	3	5	154	Tassel	18	18	NA	NA	1
8/6/2019	71	ZEA 324	1	2	4	1	93.5	NA	17	20.8	NA	NA	1.223529412
8/6/2019	72	ZEA 324	1	2	4	2	98.5	Tassel	18	23.8	NA	NA	1.322222222
8/6/2019	73	ZEA 324	1	2	4	3	96	NA	17	21.8	NA	NA	1.282352941
8/6/2019	74	ZEA 324	1	2	4	4	NA	NA	NA	NA	NA	NA	NA
8/6/2019	75	ZEA 324	1	2	4	5	91	NA	20	24.5	NA	NA	1.225
8/6/2019	76	ZEA 399	2	2	5	1	164	Tassel	19	19	NA	NA	1
8/6/2019	77	ZEA 399	2	2	5	2	117	Tassel	18	18	NA	NA	1
8/6/2019	78	ZEA 399	2	2	5	3	115	Tassel	19	19	NA	NA	1
8/6/2019	79	ZEA 399	2	2	5	4	148	Tassel	21	21	NA	NA	1
8/6/2019	80	ZEA 399	2	2	5	5	124	Tassel	19	19	NA	NA	1
8/6/2019	81	N22	2	2	6	1	169	Tassel	18	18	NA	NA	1
8/6/2019	82	N22	2	2	6	2	157	Tassel	16	16	NA	NA	1
8/6/2019	83	N22	2	2	6	3	159	Tassel	17	17	NA	NA	1
8/6/2019	84	N22	2	2	6	4	149	Tassel	17	17	NA	NA	1
8/6/2019	85	N22	2	2	6	5	91	Tassel	16	16	NA	NA	1
8/6/2019	86	ZEA 851	2	2	7	1	96	Tassel	14	18.8	NA	NA	1.342857143
8/6/2019	87	ZEA 851	2	2	7	2	140	Tassel	16	19.8	NA	NA	1.2375
8/6/2019	88	ZEA 851	2	2	7	3	160.5	Tassel	19	19	NA	NA	1
8/6/2019	89	ZEA 851	2	2	7	4	148	Tassel	19	19	NA	NA	1
8/6/2019	90	ZEA 851	2	2	7	5	84	Tassel	14	18.5	NA	NA	1.321428571
8/6/2019	91	ZEA 132	3	2	8	1	100	Tassel	18	21.5	NA	NA	1.194444444
8/6/2019	92	ZEA 132	3	2	8	2	96	Tassel	18	21.5	NA	NA	1.194444444
8/6/2019	93	ZEA 132	3	2	8	3	84	Tassel	18	19.8	NA	NA	1.1
8/6/2019	94	ZEA 132	3	2	8	4	83	Tassel	20	20	NA	NA	1
8/6/2019	95	ZEA 132	3	2	8	5	110	Tassel	19	19.5	NA	NA	1.026315789
8/6/2019	96	ZEA 324	3	2	9	1	103.5	NA	18	21.8	NA	NA	1.211111111
8/6/2019	97	ZEA 324	3	2	9	2	103.5	NA	18	22.8	NA	NA	1.266666667
8/6/2019	98	ZEA 324	3	2	9	3	120	NA	18	28.5	NA	NA	1.583333333
8/6/2019	99	ZEA 324	3	2	9	4	88	NA	18	21.8	NA	NA	1.211111111
8/6/2019	100	ZEA 324	3	2	9	5	76	NA	17	20.5	NA	NA	1.205882353
8/6/2019	101	B73	3	2	10	1	149.5	Tassel	20	21.8	NA	NA	1.09
8/6/2019	102	B73	3	2	10	2	128.5	Tassel	17	20.8	NA	NA	1.223529412
8/6/2019	103	B73	3	2	10	3	149	Tassel	19	20.8	NA	NA	1.094736842
8/6/2019	104	B73	3	2	10	4	181	Tassel	20	20	NA	NA	1
8/6/2019	105	B73	3	2	10	5	165	Tassel	19	19	NA	NA	1
8/6/2019	106	ZEA 332	3	2	11	1	64.5	Tassel	11	11	7	11	1
8/6/2019	107	ZEA 332	3	2	11	2	82	Tassel	10	10	6	11	1
8/6/2019	108	ZEA 332	3	2	11	3	104	Tassel	11	11	7	13	1
8/6/2019	109	ZEA 332	3	2	11	4	73	Tassel	10	10	7	11	1
8/6/2019	110	ZEA 332	3	2	11	5	74.5	Tassel	10	10	6	11	1
8/6/2019	111	ZEA 851	1	3	1	1	153.5	Tassel	20	20	NA	NA	1
8/6/2019	112	ZEA 851	1	3	1	2	48.5	NA	11	15.5	NA	NA	1.409090909
8/6/2019	113	ZEA 851	1	3	1	3	169	Tassel	19	19	NA	NA	1
8/6/2019	114	ZEA 851	1	3	1	4	180	Tassel	19	19	NA	NA	1
8/6/2019	115	ZEA 851	1	3	1	5	183	Tassel	19	19	NA	NA	1
8/6/2019	116	N22	1	3	2	1	106	Tassel	18	18	NA	NA	1
8/6/2019	117	N22	1	3	2	2	159	Tassel	16	16	NA	NA	1
8/6/2019	118	N22	1	3	2	3	159	Tassel	16	16	NA	NA	1
8/6/2019	119	N22	1	3	2	4	133	Tassel	17	17	NA	NA	1
8/6/2019	120	N22	1	3	2	5	63	Tassel	17	17	NA	NA	1
8/6/2019	121	ZEA 332	1	3	3	1	80	Tassel	11	11	7	17	1
8/6/2019	122	ZEA 332	1	3	3	2	51	Tassel	11	11	7	10	1
8/6/2019	123	ZEA 332	1	3	3	3	53	Tassel	10	10	6	5	1
8/6/2019	124	ZEA 332	1	3	3	4	25	Tassel	10	10	6	4	1
8/6/2019	125	ZEA 332	1	3	3	5	56	Tassel	10	10	7	14	1
8/6/2019	126	ZEA 132	2	3	4	1	102	Tassel	18	21.2	NA	NA	1.177777778
8/6/2019	127	ZEA 132	2	3	4	2	90.5	Tassel	20	21.2	NA	NA	1.06
8/6/2019	128	ZEA 132	2	3	4	3	102.5	Tassel	20	20	NA	NA	1
8/6/2019	129	ZEA 132	2	3	4	4	94	Tassel	20	20	NA	NA	1
8/6/2019	130	ZEA 132	2	3	4	5	91	Tassel	20	20	NA	NA	1
8/6/2019	131	P148	2	3	5	1	119.5	Tassel	14	14	NA	NA	1
8/6/2019	132	P148	2	3	5	2	135.5	Tassel	14	14	NA	NA	1
8/6/2019	133	P148	2	3	5	3	124	Tassel	14	14	NA	NA	1
8/6/2019	134	P148	2	3	5	4	122	Tassel	14	14	NA	NA	1
8/6/2019	135	P148	2	3	5	5	124	Tassel	14	14	NA	NA	1
8/6/2019	136	S052	2	3	6	1	133	Tassel	20	20	NA	NA	1
8/6/2019	137	S052	2	3	6	2	131.5	Tassel	17	17	NA	NA	1
8/6/2019	138	S052	2	3	6	3	124	Tassel	17	17	NA	NA	1
8/6/2019	139	S052	2	3	6	4	89	Tassel	17	17	NA	NA	1
8/6/2019	140	S052	2	3	6	5	89	Tassel	18	18	NA	NA	1
8/6/2019	141	ZEA 324	2	3	7	1	99.5	Tassel	19	24.2	NA	NA	1.273684211
8/6/2019	142	ZEA 324	2	3	7	2	90	Tassel	18	23.2	NA	NA	1.288888889
8/6/2019	143	ZEA 324	2	3	7	3	112	NA	18	22.2	NA	NA	1.233333333
8/6/2019	144	ZEA 324	2	3	7	4	88	NA	18	21.5	NA	NA	1.194444444
8/6/2019	145	ZEA 324	2	3	7	5	112	Tassel	21	24.5	NA	NA	1.166666667
8/6/2019	146	ZEA 851	3	3	8	1	154	Tassel	15	19.8	NA	NA	1.32
8/6/2019	147	ZEA 851	3	3	8	2	126	Tassel	18	19.8	NA	NA	1.1
8/6/2019	148	ZEA 851	3	3	8	3	160	Tassel	18	18	NA	NA	1
8/6/2019	149	ZEA 851	3	3	8	4	57	NA	13	18.5	NA	NA	1.423076923
8/6/2019	150	ZEA 851	3	3	8	5	109	Tassel	17	20.5	NA	NA	1.205882353
8/6/2019	151	P148	3	3	9	1	97	Tassel	14	14	NA	NA	1
8/6/2019	152	P148	3	3	9	2	100	Tassel	14	14	NA	NA	1
8/6/2019	153	P148	3	3	9	3	129	Tassel	13	13	NA	NA	1
8/6/2019	154	P148	3	3	9	4	127	Tassel	14	14	NA	NA	1
8/6/2019	155	P148	3	3	9	5	138	Tassel	15	15	NA	NA	1
8/6/2019	156	ZEA 399	3	3	10	1	147	Tassel	19	19	NA	NA	1
8/6/2019	157	ZEA 399	3	3	10	2	92	Tassel	18	19.8	NA	NA	1.1
8/6/2019	158	ZEA 399	3	3	10	3	150	Tassel	20	20	NA	NA	1
8/6/2019	159	ZEA 399	3	3	10	4	98	Tassel	18	19.8	NA	NA	1.1
8/6/2019	160	ZEA 399	3	3	10	5	139	Tassel	19	19.8	NA	NA	1.042105263
8/6/2019	161	PHT77	3	3	11	1	93	Tassel	13	13	NA	NA	1
8/6/2019	162	PHT77	3	3	11	2	118.5	Tassel	14	14	NA	NA	1
8/6/2019	163	PHT77	3	3	11	3	134	Tassel	14	14	NA	NA	1
8/6/2019	164	PHT77	3	3	11	4	139	Tassel	13	13	NA	NA	1
8/6/2019	165	PHT77	3	3	11	5	160	Tassel	14	14	NA	NA	1
8/14/2019	1	PHT77	1	1	1	1	134	Tassel	14	14	NA	NA	1
8/14/2019	2	PHT77	1	1	1	2	120	Tassel	13	13	NA	NA	1
8/14/2019	3	PHT77	1	1	1	3	154	Tassel	14	14	NA	NA	1
8/14/2019	4	PHT77	1	1	1	4	156	Tassel	14	14	NA	NA	1
8/14/2019	5	PHT77	1	1	1	5	133	Tassel	14	14	NA	NA	1
8/14/2019	6	ZEA 132	1	1	2	1	73	Tassel	20	20	NA	NA	1
8/14/2019	7	ZEA 132	1	1	2	2	89.5	Tassel	21	21	NA	NA	1
8/14/2019	8	ZEA 132	1	1	2	3	106	Tassel	21	21	NA	NA	1
8/14/2019	9	ZEA 132	1	1	2	4	90	Tassel	21	21	NA	NA	1
8/14/2019	10	ZEA 132	1	1	2	5	92	Tassel	20	20	NA	NA	1
8/14/2019	11	P148	1	1	3	1	119	Tassel	14	14	NA	NA	1
8/14/2019	12	P148	1	1	3	2	123	Tassel	14	14	NA	NA	1
8/14/2019	13	P148	1	1	3	3	112	Tassel	14	14	NA	NA	1
8/14/2019	14	P148	1	1	3	4	93	Tassel	14	14	NA	NA	1
8/14/2019	15	P148	1	1	3	5	87	Tassel	14	14	NA	NA	1
8/14/2019	16	ZEA 399	1	1	4	1	150	Tassel	19	19	NA	NA	1
8/14/2019	17	ZEA 399	1	1	4	2	183	Tassel	18	18	NA	NA	1
8/14/2019	18	ZEA 399	1	1	4	3	160	Tassel	20	20	NA	NA	1
8/14/2019	19	ZEA 399	1	1	4	4	114	Tassel	17	17	NA	NA	1
[truncated: 641 more rows]
