# Supplementary material for: Natural plant growth and development achieved in the IPK PhenoSphere by dynamic environment simulation
Source: Nat Commun. 2023 Sep 18;14:5783. doi: 10.1038/s41467-023-41332-4 (PMC10507097; doi:10.1038/s41467-023-41332-4)
Supplement: Supplementary file 5 — Supplementary Code 1 [file 41467_2023_41332_MOESM5_ESM.zip › Supplementary_Code_1/nonlinearmodels/Tassel_nl.R]

# Tassel Occurence modelled. 


# 
# Script written by M. Heuermann, Heuermann et al., 2022
#
# Non linear models functions were adapted from Oddi et al., 2019; https://doi.org/10.1002/ece3.5543
#


# set wd as working directory, and import from nonlinearmodels/raw
##
####
################################################################################
##### 
# set wd, workinfdirectory
# ##
 library(lme4)

# #

library(nlme)
library(bbmle)

library(emmeans)


##
pheno <- list.files(paste(wd,"/nonlinearmodels/raw", sep = ""), pattern = "*.csv")  
##
pheno_files = lapply(paste(wd, "/nonlinearmodels/raw/",   #test/
                           pheno, sep=""), read.csv ) # read csv's into list
names(pheno_files) <- c("GWH","PKH_2016_sim","PKH","2016","2017", "2018", "2019")
##
geno_select <- as.vector(unique(pheno_files[["PKH_2016_sim"]]$Genotype))
##
output_height <- data.frame()
for (i in names(pheno_files)) {
  call_pheno <- pheno_files[[i]][pheno_files[[i]]$Genotype %in% geno_select,c("Date","Genotype","Replicate",
                                                                              "Silkingtime")]
  call_pheno$Year <- rep(i, nrow(call_pheno))
  
  call_pheno["Silkingtime"][call_pheno["Silkingtime"] == "Tassel"] <- "1"
  call_pheno["Silkingtime"][call_pheno["Silkingtime"] == "Tassel "] <- "1"
  call_pheno["Silkingtime"][call_pheno["Silkingtime"] == "tassel"] <- "1"
  call_pheno$Silkingtime[is.na(call_pheno$Silkingtime)] <- 0
  call_pheno$Silkingtime <- as.numeric(call_pheno$Silkingtime)
  output_height <- rbind(output_height,call_pheno)
}
#
table(output_height$Silkingtime)

#####  Add new Sowing Date as 0 time point
Zero_2016 <- "4/27/2016"
Zero_2017 <- "4/28/2017"
Zero_2018 <- "4/20/2018"
Zero_2019 <- "4/25/2019"
Zero_GWH  <- "10/15/2018"
Zero_PKH  <- "10/15/2018"
Zero_PKH_2016_sim <- "12/9/2019"

##############################################################
# create data with zero date

outputfile <- data.frame()
for(i in unique(output_height$Year)){
  Pseudo_sub <- output_height[output_height$Year %in% i,]
  out_pseud <- data.frame()
  for (k in unique(Pseudo_sub$Date)) {
    Pseudo_sub_date <- Pseudo_sub[Pseudo_sub$Date %in% k,]
    P_mean <- aggregate(Pseudo_sub_date[,"Silkingtime"], list(Pseudo_sub_date$Genotype), mean)
    P_mean_x <- cbind( rep(k, nrow(P_mean)),P_mean,rep(unique(Pseudo_sub_date$Year),nrow(P_mean)))
    colnames(P_mean_x) <- c("Date", "Genotype", "Silkingtime", "Year")
    out_pseud <- rbind(out_pseud,P_mean_x)
  }
  #
  if (unique(out_pseud$Year) == "2016") {
    help_date <- as.data.frame(cbind(rep((Zero_2016), 11),
                       P_mean_x$Genotype,
                       P_mean_x$Silkingtime,
                       rep("2016",11)))
    colnames(help_date) <- c("Date", "Genotype", "Silkingtime", "Year")
    help_date$Silkingtime <- rep(0,11)  
    out_pseud <- rbind(help_date,out_pseud)
  } else if (unique(out_pseud$Year) == "2017") {
    help_date <- as.data.frame(cbind(rep((Zero_2017), 11),
                                     P_mean_x$Genotype,
                                     P_mean_x$Silkingtime,
                                     rep("2017",11)))
    colnames(help_date) <- c("Date", "Genotype", "Silkingtime", "Year")
    help_date$Silkingtime <- rep(0,11)  
    out_pseud <- rbind(help_date,out_pseud)
  } else if (unique(out_pseud$Year) == "2018") {
    help_date <- as.data.frame(cbind(rep((Zero_2018), 11),
                                     P_mean_x$Genotype,
                                     P_mean_x$Silkingtime,
                                     rep("2018",11)))
    colnames(help_date) <- c("Date", "Genotype", "Silkingtime", "Year")
    help_date$Silkingtime <- rep(0,11)  
    out_pseud <- rbind(help_date,out_pseud)
  } else if (unique(out_pseud$Year) == "2019") {
    help_date <- as.data.frame(cbind(rep((Zero_2019), 11),
                                     P_mean_x$Genotype,
                                     P_mean_x$Silkingtime,
                                     rep("2019",11)))
    colnames(help_date) <- c("Date", "Genotype", "Silkingtime", "Year")
    help_date$Silkingtime <- rep(0,11)  
    out_pseud <- rbind(help_date,out_pseud)
  } else if (unique(out_pseud$Year) == "GWH") {
    help_date <- as.data.frame(cbind(rep((Zero_GWH), 11),
                                     P_mean_x$Genotype,
                                     P_mean_x$Silkingtime,
                                     rep("GWH",11)))
    colnames(help_date) <- c("Date", "Genotype", "Silkingtime", "Year")
    help_date$Silkingtime <- rep(0,11)  
    out_pseud <- rbind(help_date,out_pseud)
  } else if (unique(out_pseud$Year) == "PKH") {
    help_date <- as.data.frame(cbind(rep((Zero_PKH), 11),
                                     P_mean_x$Genotype,
                                     P_mean_x$Silkingtime,
                                     rep("PKH",11)))
    colnames(help_date) <- c("Date", "Genotype", "Silkingtime", "Year")
    help_date$Silkingtime <- rep(0,11)  
    out_pseud <- rbind(help_date,out_pseud)
  } else if (unique(out_pseud$Year) == "PKH_2016_sim") {
    help_date <- as.data.frame(cbind(rep((Zero_PKH_2016_sim), 11),
                                     P_mean_x$Genotype,
                                     P_mean_x$Silkingtime,
                                     rep("PKH_2016_sim",11)))
    colnames(help_date) <- c("Date", "Genotype", "Silkingtime", "Year")
    help_date$Silkingtime <- rep(0,11)  
    out_pseud <- rbind(help_date,out_pseud)
  } else {
    
  } 
  #
  outputfile_date <- vector()
  for (l in c(1:length(unique(out_pseud$Date)))) {
    if (l < length(unique(out_pseud$Date))) {
      out_date <- difftime(as.Date(unique(out_pseud$Date)[l+1], format = "%m/%d/%Y"  ), # "%m/%d/%Y"   #"%Y-%m-%d"
                           as.Date(unique(out_pseud$Date)[l], format = "%m/%d/%Y" ))
      outputfile_date <- c(outputfile_date, out_date)
    } else {
      
    } 
    
  }
  out_pseud$runningDate <- rep(c(1,cumsum(outputfile_date)), each=11)
  out_g_s <- data.frame()
  for (g in unique(out_pseud$Genotype)) {
    out_pseud_g <- out_pseud[out_pseud$Genotype %in% g,]
    out_pseud_g_s <- cumsum(out_pseud_g$Silkingtime)
    out_pseud_g <- cbind(out_pseud_g,out_pseud_g_s)
    colnames(out_pseud_g) <- c("Date", "Genotype", "Silkingtime", "Year", "runningDate ", "runningTassel")
    out_g_s <- rbind(out_g_s, out_pseud_g)
  }
  outputfile <- rbind(outputfile,out_g_s)
}
unique(outputfile$runningDate)
#

#
outputfile <- na.omit(outputfile)
#
write.csv(outputfile,"outputfile_Silking.csv", row.names = F)
outputfile <- read.csv("outputfile_Silking.csv", header = T)
outputfile$runningDate <- as.numeric(outputfile$runningDate)
#
#####  Add new Sowing Date as 0 time point
nout <- na.omit(outputfile)


################################################################################
############################## Non-linear regression model #####################
##############################    Oddi Paper               #####################
################################################################################


# Data handling 
nout1 <- data.frame()
  for (i in unique(nout$Year)) {
    agsub <- nout[nout$Year %in% i,]
    agsub_ag <- aggregate(agsub[,"Silkingtime"], list(agsub$runningDate), mean)
    agsub_ag <- cbind(agsub_ag, rep(i, nrow(agsub_ag)))
    colnames(agsub_ag) <- c("time", "Tassel", "Year")
    nout1 <- rbind(nout1, agsub_ag)
  }
# Database
ST.data <- nout1
colnames(ST.data) <- c("time","Tassel","Cultivation")
str(ST.data)


# 
ST.data <- ST.data[with(ST.data,order(Cultivation,time)), ] 
 

# 
ST.data$Cultivation <- as.factor(ST.data$Cultivation)
str(ST.data)

# The levels are ordered 

ST.data$Cultivation = with(ST.data, factor(Cultivation, levels=c("2016", "2017", "2018", "2019", "GWH", "PKH", "PKH_2016_sim")))
str(ST.data)


ST.data.gd <- groupedData(Tassel ~ time | Cultivation, data = ST.data, order.groups=FALSE) # and a groupedData class object is created 
str(ST.data.gd)
ST.data.gd$Cultivation = with(ST.data.gd, factor(Cultivation, levels=c("2016", "2017", "2018", "2019", "GWH", "PKH", "PKH_2016_sim"))) # "plot" is coded as factor in the groupedData object
ST.data.gd$Tassel <- ST.data.gd$Tassel*100

#  Base nonlinear model 
nl.fe.0 <- nls(Tassel ~ ((A ) / (1 + exp((m - time)/s))), 
               start = c(A=100, m=80, s=7),
               data = ST.data.gd) # here, time is the only predictor variable 

b <- coef(nl.fe.0) # coefficients of the base model

#   fixed effect 
nl.fe.1 <- nls(Tassel ~ A[Cultivation]/(1 + exp((m[Cultivation] - time)/s[Cultivation])) , 
               start = list(A=rep(b[1], 7), m=rep(b[2], 7), s=rep(b[3], 7)),
               data = ST.data.gd) # and fit is made using the base model's coefficients as start values

b1 <- coef(nl.fe.1) # coefficients of the model 

#write.csv(coef(nl.fe.1),"Tassel_Fixed_Effect_Coef_20211117.csv", row.names = T)

AICtab(nl.fe.0, nl.fe.1)


# Residual checking:
plot(nl.fe.1) # heterocedasticity in the residuals
hist(resid(nl.fe.1), main="", xlab="Residuals") # 
qqnorm(resid(nl.fe.1))
qqline(resid(nl.fe.1))


#  Final model 
M2 <- nl.fe.1
summary(M2)


plot(resid(M2) ~ ST.data.gd$time + ST.data$Cultivation, ylab="Residuals", xlab="Time (days)")
anova(lm(resid(M2) ~ as.factor(ST.data.gd$time) + as.factor(ST.data$Cultivation)))
anova(lm(fitted(M2) ~ 1 + as.factor(ST.data.gd$time) + as.factor(ST.data.gd$Cultivation)))
anova(lm(ST.data.gd$Tassel ~ ST.data.gd$time + ST.data.gd$Cultivation))
#
plot(resid(M2) ~ ST.data.gd$Cultivation, ylab="Residuals", xlab="Cultivation")
anova(lm(resid(M2) ~ ST.data.gd$Cultivation))
anova(lm(fitted(M2) ~ as.factor(ST.data.gd$Cultivation)))


Cultivation_2016 <- subset(ST.data.gd, Cultivation == "2016")
Cultivation_2017 <- subset(ST.data.gd, Cultivation == "2017")
Cultivation_2018 <- subset(ST.data.gd, Cultivation == "2018")
Cultivation_2019 <- subset(ST.data.gd, Cultivation == "2019")
Cultivation_GWH <- subset(ST.data.gd, Cultivation == "GWH")
Cultivation_PKH <- subset(ST.data.gd, Cultivation == "PKH")
Cultivation_PKH_2016_sim <- subset(ST.data.gd, Cultivation == "PKH_2016_sim")
##

## Supplementary Figure 16
pdf("Tassel_Time_Cultivation_Non_Linear_20220710_fixed.pdf", width = 14, height = 9)
layout(matrix(c(1,2,3,4,5,6,7,8), nrow = 4, ncol = 2, byrow = TRUE))
par(mar=c(2, 4,1, 2) + 0.1) 
par(oma=c(3,0,0,0))
#
# Cultivation 2016
plot(Cultivation_2016$time, Cultivation_2016$Tassel, xlab="", ylab="Plants with Tassel (%)", ylim=c(0,105), 
     xlim=c(0,140),main="field 2016", cex.lab=1.2, cex.axis=1.2)
curve(((coef(M2)[1])/(1 + exp(((coef(M2)[8])-x)/coef(M2)[15]))), lwd=3, lty=1, add=T, col="#66CCEE")
abline(v = (coef(M2)[8]), col="#66CCEE", lwd=2, lty=6)
panel.first = abline(h = seq(0,100,by=20),lty=2, col="grey", v = seq(0,140, by=20))
#
# Cultivation 2017
plot(Cultivation_2017$time, Cultivation_2017$Tassel, xlab="", ylab="Plants with Tassel (%)", ylim=c(0,105), 
     xlim=c(0,140),main="field 2017", cex.lab=1.2, cex.axis=1.2)
curve(((coef(M2)[2])/(1 + exp(((coef(M2)[9])-x)/coef(M2)[16]))), lwd=3, lty=1, add=T, col="#228833")
abline(v = (coef(M2)[9]), col="#228833", lwd=2, lty=6)
panel.first = abline(h = seq(0,100,by=20),lty=2, col="grey", v = seq(0,140, by=20))
#
# Cultivation 2018
plot(Cultivation_2018$time, Cultivation_2018$Tassel, xlab="", ylab="Plants with Tassel (%)", ylim=c(0,105), 
     xlim=c(0,140),main="field 2018", cex.lab=1.2, cex.axis=1.2)
curve(((coef(M2)[3])/(1 + exp(((coef(M2)[10])-x)/coef(M2)[17]))), lwd=3, lty=1, add=T, col="#BBBBBB") 
abline(v = (coef(M2)[10]), col="#BBBBBB", lwd=2, lty=6)
panel.first = abline(h = seq(0,100,by=20),lty=2, col="grey", v = seq(0,140, by=20))
#
# Cultivation 2019
plot(Cultivation_2019$time, Cultivation_2019$Tassel, xlab="", ylab="Plants with Tassel (%)", ylim=c(0,105), 
     xlim=c(0,140),main="field 2019", cex.lab=1.2, cex.axis=1.2)
curve(((coef(M2)[4])/(1 + exp(((coef(M2)[11])-x)/coef(M2)[18]))), lwd=3, lty=1, add=T, col="#4477AA") 
abline(v = (coef(M2)[11]), col="#4477AA", lwd=2, lty=6)
panel.first = abline(h = seq(0,100,by=20),lty=2, col="grey", v = seq(0,140, by=20))
#
# Cultivation GWH
plot(Cultivation_GWH$time, Cultivation_GWH$Tassel, xlab="", ylab="Plants with Tassel (%)", ylim=c(0,105), 
     xlim=c(0,140),main="glasshouse", cex.lab=1.2, cex.axis=1.2)
curve(((coef(M2)[5])/(1 + exp(((coef(M2)[12])-x)/coef(M2)[19]))), lwd=3, lty=1, add=T, col="#CCBB44") 
abline(v = (coef(M2)[12]), col="#CCBB44", lwd=2, lty=6)
panel.first = abline(h = seq(0,100,by=20),lty=2, col="grey", v = seq(0,140, by=20))
#
# Cultivation PKH
plot(Cultivation_PKH$time, Cultivation_PKH$Tassel, xlab="DAS", ylab="Plants with Tassel (%)", ylim=c(0,105), 
     xlim=c(0,140),main="PhenoSphere avg", cex.lab=1.2, cex.axis=1.2)
curve(((coef(M2)[6])/(1 + exp(((coef(M2)[13])-x)/coef(M2)[20]))), lwd=3, lty=1, add=T, col="#EE6677") 
abline(v = (coef(M2)[13]), col="#EE6677", lwd=2, lty=6)
panel.first = abline(h = seq(0,100,by=20),lty=2, col="grey", v = seq(0,140, by=20))
#
# Cultivation PKH_2016_sim
plot(Cultivation_PKH_2016_sim$time, Cultivation_PKH_2016_sim$Tassel, xlab="", ylab="Plants with Tassel (%)", ylim=c(0,105), 
     xlim=c(0,140),main="PhenoSphere 2016 sim", cex.lab=1.2, cex.axis=1.2)
curve(((coef(M2)[7])/(1 + exp(((coef(M2)[14])-x)/coef(M2)[21]))), 
      lwd=3, lty=1, add=T, col="#AA3377")
mtext("Days after sowing (DAS)", 1, line = 2.5)
abline(v = (coef(M2)[14]), col="#AA3377", lwd=2, lty=6)
panel.first = abline(h = seq(0,100,by=20),lty=2, col="grey", v = seq(0,140, by=20))
#
# All Cultivation Curves
plot(Cultivation_PKH_2016_sim$time, Cultivation_PKH_2016_sim$Tassel, xlab="", ylab="Plants with Tassel (%)", ylim=c(0,105), 
     xlim=c(0,140),main="All environments", type="n", cex.lab=1.2, cex.axis=1.2)
curve(((coef(M2)[1])/(1 + exp(((coef(M2)[8])-x)/coef(M2)[15]))), lwd=3, lty=1, add=T, col="#66CCEE") 
curve(((coef(M2)[2])/(1 + exp(((coef(M2)[9])-x)/coef(M2)[16]))), lwd=3, lty=1, add=T, col="#228833") 
curve(((coef(M2)[3])/(1 + exp(((coef(M2)[10])-x)/coef(M2)[17]))), lwd=3, lty=1, add=T, col="#BBBBBB") 
curve(((coef(M2)[4])/(1 + exp(((coef(M2)[11])-x)/coef(M2)[18]))), lwd=3, lty=1, add=T, col="#4477AA")
curve(((coef(M2)[5])/(1 + exp(((coef(M2)[12])-x)/coef(M2)[19]))), lwd=3, lty=1, add=T, col="#CCBB44") 
curve(((coef(M2)[6])/(1 + exp(((coef(M2)[13])-x)/coef(M2)[20]))), lwd=3, lty=1, add=T, col="#EE6677") 
curve(((coef(M2)[7])/(1 + exp(((coef(M2)[14])-x)/coef(M2)[21]))), lwd=3, lty=1, add=T, col="#AA3377") 
mtext("Days after sowing (DAS)", 1, line = 2.5)
panel.first = abline(h = seq(0,100,by=20),lty=3, col="grey", v = seq(0,140, by=20))
###
##
legend(x = "topleft",          # Position
       legend = c("field 2016", "field 2017","field 2018","field 2019","GH","PhenoSphere avg","PhenoSphere 2016 sim"),  # Legend texts
       lty = c(1),           # Line types
       col = c("#66CCEE", "#228833","#BBBBBB","#4477AA","#CCBB44","#EE6677","#AA3377"),           # Line colors
       lwd = 2, bty = "n",cex=1.1)                 # Line width
###
dev.off()
###
###########################################################################################################

#  Overall predictions 
Asym2016 <- coef(M2)[1] # "A1" for Cultivation 2016  
Asym2017 <- coef(M2)[2] # "A2" for Cultivation 2017
Asym2018 <- coef(M2)[3] # "A3" for Cultivation 2018
Asym2019 <- coef(M2)[4] # "A4" for Cultivation 2019
AsymGWH <- coef(M2)[5]  # "A5" for Cultivation GWH
AsymPKH <- coef(M2)[6]  # "A6" for Cultivation PKH
AsymPKH_2016_sim <- coef(M2)[7] # "A7" for Cultivation PKH_2016_sim
#
# #
xmid2016 <- coef(M2)[8] # "m1" for Cultivation 2016  
xmid2017 <- coef(M2)[9] # "m2" for Cultivation 2017
xmid2018 <- coef(M2)[10] # "m3" for Cultivation 2018
xmid2019 <- coef(M2)[11] # "m4" for Cultivation 2019
xmidGWH <- coef(M2)[12] # "m5" for Cultivation GWH
xmidPKH <- coef(M2)[13] # "m6" for Cultivation PKH
xmidPKH_2016_sim <- coef(M2)[14] # "m7" for Cultivation PKH_2016_sim
#
scal2016 <- coef(M2)[15] # "s1" for Cultivation 2016  
scal2017 <- coef(M2)[16] # "s2" for Cultivation 2017
scal2018 <- coef(M2)[17] # "s3" for Cultivation 2018
scal2019 <- coef(M2)[18] # "s4" for Cultivation 2019
scalGWH <- coef(M2)[19] # "s5" for Cultivation GWH
scalPKH <- coef(M2)[20] # "s6" for Cultivation PKH
scalPKH_2016_sim <- coef(M2)[21] # "s7" for Cultivation PKH_2016_sim

# Predictions 

# Derivatives  
TT.2016 <- expression((Asym2016)/(1 + exp((xmid2016-x)/scal2016))) 
gs.TT.2016 <- deriv(TT.2016, "x", function.arg = TRUE) 
#
TT.2017 <- expression((Asym2017)/(1 + exp((xmid2017-x)/scal2017))) 
gs.TT.2017 <- deriv(TT.2017, "x", function.arg = TRUE) 
#
TT.2018 <- expression((Asym2018)/(1 + exp((xmid2018-x)/scal2018))) 
gs.TT.2018 <- deriv(TT.2018, "x", function.arg = TRUE) 
#
TT.2019 <- expression((Asym2019)/(1 + exp((xmid2019-x)/scal2019))) 
gs.TT.2019 <- deriv(TT.2019, "x", function.arg = TRUE) 
#
TT.GWH <- expression((AsymGWH)/(1 + exp((xmidGWH-x)/scalGWH))) 
gs.TT.GWH <- deriv(TT.GWH, "x", function.arg = TRUE) 
#
TT.PKH <- expression((AsymPKH)/(1 + exp((xmidPKH-x)/scalPKH))) 
gs.TT.PKH <- deriv(TT.PKH, "x", function.arg = TRUE) 
#
TT.PKH_2016_sim <- expression((AsymPKH_2016_sim)/(1 + exp((xmidPKH_2016_sim-x)/scalPKH_2016_sim))) 
gs.TT.PKH_2016_sim <- deriv(TT.PKH_2016_sim, "x", function.arg = TRUE) 
#

xvec <- seq(0, 140, length = 1000)
y.gs.TT.2016 <- gs.TT.2016(xvec)
y.gs.TT.2017 <- gs.TT.2017(xvec)
y.gs.TT.2018 <- gs.TT.2018(xvec)
y.gs.TT.2019 <- gs.TT.2019(xvec)
y.gs.TT.GWH <- gs.TT.GWH(xvec)
y.gs.TT.PKH <- gs.TT.PKH(xvec)
y.gs.TT.PKH_2016_sim <- gs.TT.PKH_2016_sim(xvec)


##########################################################################################


# Figure 7

pdf("Poster_Tassel_Time_Cultivation_Non_Linear_20220710_fixed.pdf", width = 7.08, height = 5)
layout(matrix(c(1,2), nrow = 2, ncol = 1, byrow = TRUE))
par(mar=c(2, 4,1, .5) + 0.1) 
par(oma=c(2,1,1,.5))

# All Cultivation Curves
# All Cultivation Curves
plot(Cultivation_PKH_2016_sim$time, Cultivation_PKH_2016_sim$Tassel, xlab="", ylab="Plants with tassel (%)", ylim=c(0,110), 
     xlim=c(0,140),main="Plants with tassel", type="n", cex.axis=.8, cex.lab=.9, cex.main = .9)
curve(((coef(M2)[1])/(1 + exp(((coef(M2)[8])-x)/coef(M2)[15]))), lwd=1.5, lty=1, add=T, col="#66CCEE") 
curve(((coef(M2)[2])/(1 + exp(((coef(M2)[9])-x)/coef(M2)[16]))), lwd=1.5, lty=1, add=T, col="#228833") 
curve(((coef(M2)[3])/(1 + exp(((coef(M2)[10])-x)/coef(M2)[17]))), lwd=1.5, lty=1, add=T, col="#BBBBBB") 
curve(((coef(M2)[4])/(1 + exp(((coef(M2)[11])-x)/coef(M2)[18]))), lwd=1.5, lty=1, add=T, col="#4477AA")
curve(((coef(M2)[5])/(1 + exp(((coef(M2)[12])-x)/coef(M2)[19]))), lwd=1.5, lty=1, add=T, col="#CCBB44") 
curve(((coef(M2)[6])/(1 + exp(((coef(M2)[13])-x)/coef(M2)[20]))), lwd=1.5, lty=1, add=T, col="#EE6677") 
curve(((coef(M2)[7])/(1 + exp(((coef(M2)[14])-x)/coef(M2)[21]))), lwd=1.5, lty=1, add=T, col="#AA3377") 
#mtext("Days after sowing (DAS)", 1, line = 2.5)
panel.first = abline(h = seq(0,100,by=20),lty=3, col="grey", lwd=1, v = seq(0,140, by=20))
##
legend(x = "topleft",          # Position
       legend = c("field 2016", "field 2017","field 2018","field 2019","glasshouse","PhenoSphere avg","PhenoSphere 2016 sim"),  # Legend texts
       lty = c(1),           # Line types
       col = c("#66CCEE", "#228833","#BBBBBB","#4477AA","#CCBB44","#EE6677","#AA3377"),           # Line colors
       lwd = 1.5, bty = "n",
       cex = .7)                 # Line width
####
# All Cultivation Curves
plot(xvec, y.gs.TT.PKH_2016_sim, xlim=c(0,140), ylim=c(0,4.3), 
     ylab="Tassel occurrence (% / day)", xlab="", type="n", main="Tassel occurrence", cex.axis=.8, cex.lab=.9, cex.main = .9)
lines(xvec, 1*(attr(y.gs.TT.2016, "grad")), lwd=1.5, lty=1, col="#66CCEE")
lines(xvec, 1*(attr(y.gs.TT.2017, "grad")), lwd=1.5, lty=1, col="#228833")
lines(xvec, 1*(attr(y.gs.TT.2018, "grad")), lwd=1.5, lty=1, col="#BBBBBB")
lines(xvec, 1*(attr(y.gs.TT.2019, "grad")), lwd=1.5, lty=1, col="#4477AA")
lines(xvec, 1*(attr(y.gs.TT.GWH, "grad")), lwd=1.5, lty=1, col="#CCBB44")
lines(xvec, 1*(attr(y.gs.TT.PKH, "grad")), lwd=1.5, lty=1, col="#EE6677")
lines(xvec, 1*(attr(y.gs.TT.PKH_2016_sim, "grad")), lwd=1.5, lty=1, col="#AA3377")
mtext("Days after sowing (DAS)", 1, line = 2, cex = .9)
panel.first = abline(h = seq(1,4,by=1),lty=3, col="grey", lwd=1, v = seq(0,140, by=20))
##
# legend(x = "topright",          # Position
#        legend = c("field 2016", "field 2017","field 2018","field 2019","glasshouse","PhenoSphere avg","PhenoSphere 2016 sim"),  # Legend texts
#        lty = c(1),           # Line types
#        col = c("#66CCEE", "#228833","#BBBBBB","#4477AA","#CCBB44","#EE6677","#AA3377"),           # Line colors
#        lwd = 1.5, bty = "n",
#        cex = .7)                 # Line width
###
dev.off()
