# Supplementary material for: Natural plant growth and development achieved in the IPK PhenoSphere by dynamic environment simulation
Source: Nat Commun. 2023 Sep 18;14:5783. doi: 10.1038/s41467-023-41332-4 (PMC10507097; doi:10.1038/s41467-023-41332-4)
Supplement: Supplementary file 5 — Supplementary Code 1 [file 41467_2023_41332_MOESM5_ESM.zip › Supplementary_Code_1/nonlinearmodels/test/BLUE_Plant_Height_GS_VS_2016.csv]

Date	Genotype	BLUE_Plant_Height	BLUE Growth_Stage	BLUE V_Stage	Repeatability PH	Repeatability GS	Repeatability VS
4/27/2016	B106	0	0	0	0	0	0
4/27/2016	B73	0	0	0	0	0	0
4/27/2016	DK4676A	0	0	0	0	0	0
4/27/2016	DKFBHJ	0	0	0	0	0	0
4/27/2016	EC136	0	0	0	0	0	0
4/27/2016	EC334	0	0	0	0	0	0
4/27/2016	EP2	0	0	0	0	0	0
4/27/2016	F922	0	0	0	0	0	0
4/27/2016	N22	0	0	0	0	0	0
4/27/2016	P074	0	0	0	0	0	0
4/27/2016	P089	0	0	0	0	0	0
4/27/2016	P135	0	0	0	0	0	0
4/27/2016	P148	0	0	0	0	0	0
4/27/2016	PB116	0	0	0	0	0	0
4/27/2016	PHG50	0	0	0	0	0	0
4/27/2016	PHG84	0	0	0	0	0	0
4/27/2016	PHT77	0	0	0	0	0	0
4/27/2016	S052	0	0	0	0	0	0
4/27/2016	W117	0	0	0	0	0	0
4/27/2016	W33	0	0	0	0	0	0
4/27/2016	ZEA 132	0	0	0	0	0	0
4/27/2016	ZEA 324	0	0	0	0	0	0
4/27/2016	ZEA 332	0	0	0	0	0	0
4/27/2016	ZEA 3425	0	0	0	0	0	0
4/27/2016	ZEA 3660	0	0	0	0	0	0
4/27/2016	ZEA 3682	0	0	0	0	0	0
4/27/2016	ZEA 391	0	0	0	0	0	0
4/27/2016	ZEA 392	0	0	0	0	0	0
4/27/2016	ZEA 399	0	0	0	0	0	0
4/27/2016	ZEA 851	0	0	0	0	0	0
5/17/2016	B106	11.7	4.66	2	0.946312573	0.957801294	0.901300884
5/17/2016	B73	13.55	4.35	2	0.946312573	0.957801294	0.901300884
5/17/2016	DK4676A	14.9	4.72	2	0.946312573	0.957801294	0.901300884
5/17/2016	DKFBHJ	17.1	4.93	2.2	0.946312573	0.957801294	0.901300884
5/17/2016	EC136	14.65	4.78	2.3	0.946312573	0.957801294	0.901300884
5/17/2016	EC334	10.75	5.2	2.5	0.946312573	0.957801294	0.901300884
5/17/2016	EP2	11.65	4.33	2	0.946312573	0.957801294	0.901300884
5/17/2016	F922	15	4.89	2.5	0.946312573	0.957801294	0.901300884
5/17/2016	N22	11.15	4.01	2	0.946312573	0.957801294	0.901300884
5/17/2016	P074	13.85	5.23	2.6	0.946312573	0.957801294	0.901300884
5/17/2016	P089	12.6	5.18	2.2	0.946312573	0.957801294	0.901300884
5/17/2016	P135	17.85	4.64	2	0.946312573	0.957801294	0.901300884
5/17/2016	P148	13.65	4.96	2	0.946312573	0.957801294	0.901300884
5/17/2016	PB116	12.6	3.99	2	0.946312573	0.957801294	0.901300884
5/17/2016	PHG50	12.6	4.29	2	0.946312573	0.957801294	0.901300884
5/17/2016	PHG84	10.35	3.86	1.5	0.946312573	0.957801294	0.901300884
5/17/2016	PHT77	21.15	4.65	2	0.946312573	0.957801294	0.901300884
5/17/2016	S052	12.15	4.84	2.5	0.946312573	0.957801294	0.901300884
5/17/2016	W117	9	4.65	2.1	0.946312573	0.957801294	0.901300884
5/17/2016	W33	11.85	4.95	2	0.946312573	0.957801294	0.901300884
5/17/2016	ZEA 132	10.1	4.38	2	0.946312573	0.957801294	0.901300884
5/17/2016	ZEA 324	4.35	3.24	1	0.946312573	0.957801294	0.901300884
5/17/2016	ZEA 332	19.15	4.9	2.1	0.946312573	0.957801294	0.901300884
5/17/2016	ZEA 3425	19	4.9	2.2	0.946312573	0.957801294	0.901300884
5/17/2016	ZEA 3660	13.5	4.28	2	0.946312573	0.957801294	0.901300884
5/17/2016	ZEA 3682	15.85	4.67	2	0.946312573	0.957801294	0.901300884
5/17/2016	ZEA 391	11.1	4.58	2	0.946312573	0.957801294	0.901300884
5/17/2016	ZEA 392	17.85	4.68	2	0.946312573	0.957801294	0.901300884
5/17/2016	ZEA 399	18.9	4.76	2	0.946312573	0.957801294	0.901300884
5/17/2016	ZEA 851	16.9	4.77	2	0.946312573	0.957801294	0.901300884
5/23/2016	B106	14	5.67	2.9	0.951535653	0.947053638	0.8964548
5/23/2016	B73	14.7	5.06	3	0.951535653	0.947053638	0.8964548
5/23/2016	DK4676A	14.9	5.34	3	0.951535653	0.947053638	0.8964548
5/23/2016	DKFBHJ	16.8	5.86	3	0.951535653	0.947053638	0.8964548
5/23/2016	EC136	15.7	5.64	3.4	0.951535653	0.947053638	0.8964548
5/23/2016	EC334	10.4	6.28	3.6	0.951535653	0.947053638	0.8964548
5/23/2016	EP2	15.25	5.06	2.4	0.951535653	0.947053638	0.8964548
5/23/2016	F922	17.6	5.61	3.2	0.951535653	0.947053638	0.8964548
5/23/2016	N22	12.6	4.72	2.8	0.951535653	0.947053638	0.8964548
5/23/2016	P074	15.9	6.11	3.3	0.951535653	0.947053638	0.8964548
5/23/2016	P089	13.4	5.97	3	0.951535653	0.947053638	0.8964548
5/23/2016	P135	18.15	5.25	3	0.951535653	0.947053638	0.8964548
5/23/2016	P148	16.95	5.99	3.1	0.951535653	0.947053638	0.8964548
5/23/2016	PB116	13.65	4.47	2.6	0.951535653	0.947053638	0.8964548
5/23/2016	PHG50	13.7	4.66	2.5	0.951535653	0.947053638	0.8964548
5/23/2016	PHG84	11.7	4.55	2.5	0.951535653	0.947053638	0.8964548
5/23/2016	PHT77	19	5.44	3	0.951535653	0.947053638	0.8964548
5/23/2016	S052	14.1	5.75	3.7	0.951535653	0.947053638	0.8964548
5/23/2016	W117	10.15	5.33	2.9	0.951535653	0.947053638	0.8964548
5/23/2016	W33	11.05	5.82	3.6	0.951535653	0.947053638	0.8964548
5/23/2016	ZEA 132	11.25	5.61	2.4	0.951535653	0.947053638	0.8964548
5/23/2016	ZEA 324	4.5	4.16	2.1	0.951535653	0.947053638	0.8964548
5/23/2016	ZEA 332	19.15	5.64	3	0.951535653	0.947053638	0.8964548
5/23/2016	ZEA 3425	23.5	5.6	3	0.951535653	0.947053638	0.8964548
5/23/2016	ZEA 3660	14.2	4.82	3	0.951535653	0.947053638	0.8964548
5/23/2016	ZEA 3682	17.35	5.44	3	0.951535653	0.947053638	0.8964548
5/23/2016	ZEA 391	11.85	5.7	3	0.951535653	0.947053638	0.8964548
5/23/2016	ZEA 392	19.4	5.62	3.5	0.951535653	0.947053638	0.8964548
5/23/2016	ZEA 399	15.9	5.64	3	0.951535653	0.947053638	0.8964548
5/23/2016	ZEA 851	18.05	5.56	3	0.951535653	0.947053638	0.8964548
5/26/2016	B106	14.5	6.32	3.8	0.960673572	0.955957629	0.925830347
5/26/2016	B73	14.35	5.59	3	0.960673572	0.955957629	0.925830347
5/26/2016	DK4676A	16.15	5.93	3.6	0.960673572	0.955957629	0.925830347
5/26/2016	DKFBHJ	18.75	6.53	3.4	0.960673572	0.955957629	0.925830347
5/26/2016	EC136	17	6.21	3.9	0.960673572	0.955957629	0.925830347
5/26/2016	EC334	12.4	6.95	3.8	0.960673572	0.955957629	0.925830347
5/26/2016	EP2	17.05	5.48	3	0.960673572	0.955957629	0.925830347
5/26/2016	F922	18.35	6.21	4	0.960673572	0.955957629	0.925830347
5/26/2016	N22	12.2	5.28	3	0.960673572	0.955957629	0.925830347
5/26/2016	P074	17.25	6.81	3.9	0.960673572	0.955957629	0.925830347
5/26/2016	P089	14.15	6.37	3.7	0.960673572	0.955957629	0.925830347
5/26/2016	P135	21.3	5.72	3	0.960673572	0.955957629	0.925830347
5/26/2016	P148	17.2	6.51	4	0.960673572	0.955957629	0.925830347
5/26/2016	PB116	16.55	5.47	3	0.960673572	0.955957629	0.925830347
5/26/2016	PHG50	13.23	5.46	3.5	0.960673572	0.955957629	0.925830347
5/26/2016	PHG84	12.35	4.79	2.7	0.960673572	0.955957629	0.925830347
5/26/2016	PHT77	21.3	5.68	4	0.960673572	0.955957629	0.925830347
5/26/2016	S052	16.35	6.45	4	0.960673572	0.955957629	0.925830347
5/26/2016	W117	12.95	6.16	3.6	0.960673572	0.955957629	0.925830347
5/26/2016	W33	12.4	6.45	3.9	0.960673572	0.955957629	0.925830347
5/26/2016	ZEA 132	10.05	6.36	3.1	0.960673572	0.955957629	0.925830347
5/26/2016	ZEA 324	4.1	4.48	2.6	0.960673572	0.955957629	0.925830347
5/26/2016	ZEA 332	19.8	6.13	3.8	0.960673572	0.955957629	0.925830347
5/26/2016	ZEA 3425	24.4	6.49	3.7	0.960673572	0.955957629	0.925830347
5/26/2016	ZEA 3660	16.55	5.28	3	0.960673572	0.955957629	0.925830347
5/26/2016	ZEA 3682	19	5.93	3	0.960673572	0.955957629	0.925830347
5/26/2016	ZEA 391	12.45	6.43	3.8	0.960673572	0.955957629	0.925830347
5/26/2016	ZEA 392	20.55	6.23	3.5	0.960673572	0.955957629	0.925830347
5/26/2016	ZEA 399	15.7	6.48	3.7	0.960673572	0.955957629	0.925830347
5/26/2016	ZEA 851	18.6	6.07	3.5	0.960673572	0.955957629	0.925830347
5/30/2016	B106	18.1	7.17	4.2	0.948381397	0.930042097	0.845957926
5/30/2016	B73	18.5	6.82	4	0.948381397	0.930042097	0.845957926
5/30/2016	DK4676A	15	6.77	4	0.948381397	0.930042097	0.845957926
5/30/2016	DKFBHJ	22.15	7.39	4.2	0.948381397	0.930042097	0.845957926
5/30/2016	EC136	20.75	7.12	4.2	0.948381397	0.930042097	0.845957926
5/30/2016	EC334	16.3	7.84	4.6	0.948381397	0.930042097	0.845957926
5/30/2016	EP2	18.55	6.38	3.3	0.948381397	0.930042097	0.845957926
5/30/2016	F922	21.3	7.22	4.3	0.948381397	0.930042097	0.845957926
5/30/2016	N22	12.85	6.08	3.5	0.948381397	0.930042097	0.845957926
5/30/2016	P074	16.6	7.81	4.6	0.948381397	0.930042097	0.845957926
5/30/2016	P089	14.25	7.26	4.3	0.948381397	0.930042097	0.845957926
5/30/2016	P135	19.05	6.37	4	0.948381397	0.930042097	0.845957926
5/30/2016	P148	20.3	7.73	4.2	0.948381397	0.930042097	0.845957926
5/30/2016	PB116	17.2	6.36	3.7	0.948381397	0.930042097	0.845957926
5/30/2016	PHG50	12.9	6.51	3.9	0.948381397	0.930042097	0.845957926
5/30/2016	PHG84	13.15	6.21	3.6	0.948381397	0.930042097	0.845957926
5/30/2016	PHT77	20.9	6.71	4.1	0.948381397	0.930042097	0.845957926
5/30/2016	S052	18.05	7.5	3.9	0.948381397	0.930042097	0.845957926
5/30/2016	W117	14.05	7.04	4.3	0.948381397	0.930042097	0.845957926
5/30/2016	W33	15.4	7.46	3.8	0.948381397	0.930042097	0.845957926
5/30/2016	ZEA 132	10.8	7.2	4	0.948381397	0.930042097	0.845957926
5/30/2016	ZEA 324	6.2	5.58	3.3	0.948381397	0.930042097	0.845957926
5/30/2016	ZEA 332	20.85	7.24	3.9	0.948381397	0.930042097	0.845957926
5/30/2016	ZEA 3425	25.55	7.43	4	0.948381397	0.930042097	0.845957926
5/30/2016	ZEA 3660	19.85	6.05	3.1	0.948381397	0.930042097	0.845957926
5/30/2016	ZEA 3682	21	6.95	3.9	0.948381397	0.930042097	0.845957926
5/30/2016	ZEA 391	11.95	7.25	3.9	0.948381397	0.930042097	0.845957926
5/30/2016	ZEA 392	20.8	7.43	4	0.948381397	0.930042097	0.845957926
5/30/2016	ZEA 399	17.85	7.65	4.2	0.948381397	0.930042097	0.845957926
5/30/2016	ZEA 851	17.15	6.95	4.1	0.948381397	0.930042097	0.845957926
6/2/2016	B106	23.55	7.7	5	0.954426687	0.95167211	0.896511627
6/2/2016	B73	19.2	7.53	4	0.954426687	0.95167211	0.896511627
6/2/2016	DK4676A	19.15	7.45	4.4	0.954426687	0.95167211	0.896511627
6/2/2016	DKFBHJ	24.85	8.12	4.4	0.954426687	0.95167211	0.896511627
6/2/2016	EC136	24.15	7.75	4.8	0.954426687	0.95167211	0.896511627
6/2/2016	EC334	19.4	8.63	5	0.954426687	0.95167211	0.896511627
6/2/2016	EP2	20.25	6.91	3.9	0.954426687	0.95167211	0.896511627
6/2/2016	F922	27.4	7.63	4.9	0.954426687	0.95167211	0.896511627
6/2/2016	N22	16.95	6.7	4.1	0.954426687	0.95167211	0.896511627
6/2/2016	P074	21	8.39	4.9	0.954426687	0.95167211	0.896511627
6/2/2016	P089	19	8.14	4.8	0.954426687	0.95167211	0.896511627
6/2/2016	P135	23.8	7.1	4.3	0.954426687	0.95167211	0.896511627
6/2/2016	P148	25.45	8.32	5	0.954426687	0.95167211	0.896511627
6/2/2016	PB116	21.1	7.1	4	0.954426687	0.95167211	0.896511627
6/2/2016	PHG50	15.95	7.67	4.1	0.954426687	0.95167211	0.896511627
6/2/2016	PHG84	16.05	6.36	4	0.954426687	0.95167211	0.896511627
6/2/2016	PHT77	26.95	7.35	4.3	0.954426687	0.95167211	0.896511627
6/2/2016	S052	21.4	8.42	5.1	0.954426687	0.95167211	0.896511627
6/2/2016	W117	16.5	7.64	4.6	0.954426687	0.95167211	0.896511627
6/2/2016	W33	17.8	7.84	4.8	0.954426687	0.95167211	0.896511627
6/2/2016	ZEA 132	12.6	8.22	4.7	0.954426687	0.95167211	0.896511627
6/2/2016	ZEA 324	7	6.15	3.8	0.954426687	0.95167211	0.896511627
6/2/2016	ZEA 332	25.2	7.67	4.4	0.954426687	0.95167211	0.896511627
6/2/2016	ZEA 3425	30.25	8.21	4.5	0.954426687	0.95167211	0.896511627
6/2/2016	ZEA 3660	23.25	6.73	3.7	0.954426687	0.95167211	0.896511627
6/2/2016	ZEA 3682	26.6	7.92	4.1	0.954426687	0.95167211	0.896511627
6/2/2016	ZEA 391	16.35	7.85	4.8	0.954426687	0.95167211	0.896511627
6/2/2016	ZEA 392	25.4	8.25	4.4	0.954426687	0.95167211	0.896511627
6/2/2016	ZEA 399	22.1	8.46	5.1	0.954426687	0.95167211	0.896511627
6/2/2016	ZEA 851	19	7.74	4.4	0.954426687	0.95167211	0.896511627
6/6/2016	B106	32.85	8.67	5.5	0.953201218	0.945328525	0.934132779
6/6/2016	B73	24.8	8.44	5.1	0.953201218	0.945328525	0.934132779
6/6/2016	DK4676A	24.55	8.19	5.1	0.953201218	0.945328525	0.934132779
6/6/2016	DKFBHJ	30.45	8.68	5	0.953201218	0.945328525	0.934132779
6/6/2016	EC136	30.05	8.65	5.2	0.953201218	0.945328525	0.934132779
6/6/2016	EC334	21.6	9.77	5.8	0.953201218	0.945328525	0.934132779
6/6/2016	EP2	25.05	7.56	4.2	0.953201218	0.945328525	0.934132779
6/6/2016	F922	32.15	8.47	5.2	0.953201218	0.945328525	0.934132779
6/6/2016	N22	20.5	7.67	4.7	0.953201218	0.945328525	0.934132779
6/6/2016	P074	28.8	9.41	5.8	0.953201218	0.945328525	0.934132779
6/6/2016	P089	25.4	9.05	5.8	0.953201218	0.945328525	0.934132779
6/6/2016	P135	30.65	7.96	5	0.953201218	0.945328525	0.934132779
6/6/2016	P148	27.9	9.29	5.9	0.953201218	0.945328525	0.934132779
6/6/2016	PB116	26.35	7.99	4.8	0.953201218	0.945328525	0.934132779
6/6/2016	PHG50	23	8.43	5	0.953201218	0.945328525	0.934132779
6/6/2016	PHG84	23.5	7.27	4.4	0.953201218	0.945328525	0.934132779
6/6/2016	PHT77	35.9	8.2	5	0.953201218	0.945328525	0.934132779
6/6/2016	S052	28.05	9.32	5.9	0.953201218	0.945328525	0.934132779
6/6/2016	W117	23.3	8.45	5.5	0.953201218	0.945328525	0.934132779
6/6/2016	W33	25.3	8.67	5.2	0.953201218	0.945328525	0.934132779
6/6/2016	ZEA 132	17.6	9.07	5	0.953201218	0.945328525	0.934132779
6/6/2016	ZEA 324	10	7.11	4.2	0.953201218	0.945328525	0.934132779
6/6/2016	ZEA 332	29.2	8.89	4.9	0.953201218	0.945328525	0.934132779
6/6/2016	ZEA 3425	40.15	9.16	5.1	0.953201218	0.945328525	0.934132779
6/6/2016	ZEA 3660	27.35	7.58	4.2	0.953201218	0.945328525	0.934132779
6/6/2016	ZEA 3682	32.55	9.02	4.9	0.953201218	0.945328525	0.934132779
6/6/2016	ZEA 391	19.9	9.02	5.9	0.953201218	0.945328525	0.934132779
6/6/2016	ZEA 392	34.6	9.17	5.2	0.953201218	0.945328525	0.934132779
6/6/2016	ZEA 399	30.9	9.65	5.9	0.953201218	0.945328525	0.934132779
6/6/2016	ZEA 851	25.5	8.57	5.4	0.953201218	0.945328525	0.934132779
6/9/2016	B106	34.75	9.45	6.1	0.953496061	0.943100757	0.926165087
6/9/2016	B73	29.35	9.09	5.5	0.953496061	0.943100757	0.926165087
6/9/2016	DK4676A	27.7	8.9	5.6	0.953496061	0.943100757	0.926165087
6/9/2016	DKFBHJ	34.6	9.51	6.1	0.953496061	0.943100757	0.926165087
6/9/2016	EC136	32.4	9.41	5.8	0.953496061	0.943100757	0.926165087
6/9/2016	EC334	25.15	10.68	6.7	0.953496061	0.943100757	0.926165087
6/9/2016	EP2	30.5	8.09	4.2	0.953496061	0.943100757	0.926165087
6/9/2016	F922	37.85	8.88	5.9	0.953496061	0.943100757	0.926165087
6/9/2016	N22	24.35	8.32	5	0.953496061	0.943100757	0.926165087
6/9/2016	P074	32.7	10.09	5.9	0.953496061	0.943100757	0.926165087
6/9/2016	P089	30.75	9.71	6.1	0.953496061	0.943100757	0.926165087
6/9/2016	P135	36.75	8.61	5.3	0.953496061	0.943100757	0.926165087
6/9/2016	P148	31.9	9.97	6.1	0.953496061	0.943100757	0.926165087
6/9/2016	PB116	29.1	8.64	5.2	0.953496061	0.943100757	0.926165087
6/9/2016	PHG50	27.15	9.08	5.7	0.953496061	0.943100757	0.926165087
6/9/2016	PHG84	27.45	7.93	5	0.953496061	0.943100757	0.926165087
6/9/2016	PHT77	39.65	8.84	5	0.953496061	0.943100757	0.926165087
6/9/2016	S052	31.45	10.13	6.2	0.953496061	0.943100757	0.926165087
6/9/2016	W117	28	9.06	5.5	0.953496061	0.943100757	0.926165087
6/9/2016	W33	28.8	9.15	5.6	0.953496061	0.943100757	0.926165087
6/9/2016	ZEA 132	21.6	10.18	6.3	0.953496061	0.943100757	0.926165087
6/9/2016	ZEA 324	11.5	7.77	5	0.953496061	0.943100757	0.926165087
6/9/2016	ZEA 332	33.3	9.52	5.2	0.953496061	0.943100757	0.926165087
6/9/2016	ZEA 3425	44.7	9.89	5.6	0.953496061	0.943100757	0.926165087
6/9/2016	ZEA 3660	32.9	8.33	4.7	0.953496061	0.943100757	0.926165087
6/9/2016	ZEA 3682	36.75	9.99	5.3	0.953496061	0.943100757	0.926165087
6/9/2016	ZEA 391	24.1	9.7	5.9	0.953496061	0.943100757	0.926165087
6/9/2016	ZEA 392	39.1	9.94	5.9	0.953496061	0.943100757	0.926165087
6/9/2016	ZEA 399	38.15	10.56	6.5	0.953496061	0.943100757	0.926165087
6/9/2016	ZEA 851	31.2	9.28	5.8	0.953496061	0.943100757	0.926165087
6/13/2016	B106	38	10.14	6.6	0.955995734	0.944526936	0.941583584
6/13/2016	B73	29.65	9.85	6	0.955995734	0.944526936	0.941583584
6/13/2016	DK4676A	33.6	9.66	6	0.955995734	0.944526936	0.941583584
6/13/2016	DKFBHJ	42.15	10.26	6.2	0.955995734	0.944526936	0.941583584
6/13/2016	EC136	35.35	10.33	6	0.955995734	0.944526936	0.941583584
6/13/2016	EC334	30.75	11.31	7	0.955995734	0.944526936	0.941583584
6/13/2016	EP2	35.2	8.82	4.8	0.955995734	0.944526936	0.941583584
6/13/2016	F922	40.5	10.05	6.2	0.955995734	0.944526936	0.941583584
6/13/2016	N22	27	9.03	5.9	0.955995734	0.944526936	0.941583584
6/13/2016	P074	35	10.87	6.8	0.955995734	0.944526936	0.941583584
6/13/2016	P089	33.05	10.65	6.9	0.955995734	0.944526936	0.941583584
6/13/2016	P135	40.75	9.77	6	0.955995734	0.944526936	0.941583584
6/13/2016	P148	34.2	10.92	7	0.955995734	0.944526936	0.941583584
6/13/2016	PB116	32.8	9.57	6.1	0.955995734	0.944526936	0.941583584
6/13/2016	PHG50	30.7	9.75	6	0.955995734	0.944526936	0.941583584
6/13/2016	PHG84	28.05	8.63	5.6	0.955995734	0.944526936	0.941583584
6/13/2016	PHT77	41.85	9.73	5.8	0.955995734	0.944526936	0.941583584
6/13/2016	S052	34.65	11.01	6.7	0.955995734	0.944526936	0.941583584
6/13/2016	W117	29.35	9.81	6.2	0.955995734	0.944526936	0.941583584
6/13/2016	W33	31.6	9.95	5.9	0.955995734	0.944526936	0.941583584
6/13/2016	ZEA 132	24.55	11.03	6.7	0.955995734	0.944526936	0.941583584
6/13/2016	ZEA 324	11.65	8.73	5.9	0.955995734	0.944526936	0.941583584
6/13/2016	ZEA 332	36.85	10.81	6	0.955995734	0.944526936	0.941583584
6/13/2016	ZEA 3425	51.2	11.03	6.2	0.955995734	0.944526936	0.941583584
6/13/2016	ZEA 3660	36.55	9.06	5	0.955995734	0.944526936	0.941583584
6/13/2016	ZEA 3682	37.75	11.09	5.9	0.955995734	0.944526936	0.941583584
6/13/2016	ZEA 391	27.1	10.86	6.8	0.955995734	0.944526936	0.941583584
6/13/2016	ZEA 392	44.75	10.75	6.4	0.955995734	0.944526936	0.941583584
6/13/2016	ZEA 399	41.7	11.22	7	0.955995734	0.944526936	0.941583584
6/13/2016	ZEA 851	36.1	10.16	6.3	0.955995734	0.944526936	0.941583584
6/16/2016	B106	41	10.68	7	0.959906712	0.93788895	0.931564529
6/16/2016	B73	36.39	10.31	6.6	0.959906712	0.93788895	0.931564529
6/16/2016	DK4676A	35.25	10.24	6.4	0.959906712	0.93788895	0.931564529
6/16/2016	DKFBHJ	41.7	10.76	6.9	0.959906712	0.93788895	0.931564529
6/16/2016	EC136	36.45	10.52	6.4	0.959906712	0.93788895	0.931564529
6/16/2016	EC334	33.6	11.82	7.7	0.959906712	0.93788895	0.931564529
6/16/2016	EP2	36.95	9.2	5	0.959906712	0.93788895	0.931564529
6/16/2016	F922	42.95	10.46	7	0.959906712	0.93788895	0.931564529
6/16/2016	N22	28.55	9.42	6	0.959906712	0.93788895	0.931564529
6/16/2016	P074	36.75	10.95	6.9	0.959906712	0.93788895	0.931564529
6/16/2016	P089	36.15	11.14	7	0.959906712	0.93788895	0.931564529
6/16/2016	P135	41.35	10.22	6.4	0.959906712	0.93788895	0.931564529
6/16/2016	P148	37.15	11.35	7	0.959906712	0.93788895	0.931564529
6/16/2016	PB116	32.05	10.17	6.2	0.959906712	0.93788895	0.931564529
6/16/2016	PHG50	31.15	10.4	6.3	0.959906712	0.93788895	0.931564529
6/16/2016	PHG84	28.55	9.11	6	0.959906712	0.93788895	0.931564529
6/16/2016	PHT77	43.05	10.29	6.1	0.959906712	0.93788895	0.931564529
6/16/2016	S052	39.85	11.85	6.9	0.959906712	0.93788895	0.931564529
6/16/2016	W117	31.15	10.01	6.2	0.959906712	0.93788895	0.931564529
6/16/2016	W33	31.45	10.56	6.4	0.959906712	0.93788895	0.931564529
6/16/2016	ZEA 132	25.65	11.44	6.9	0.959906712	0.93788895	0.931564529
6/16/2016	ZEA 324	12.85	9.5	6.7	0.959906712	0.93788895	0.931564529
6/16/2016	ZEA 332	35.85	11.09	6.2	0.959906712	0.93788895	0.931564529
6/16/2016	ZEA 3425	56	11.53	6.5	0.959906712	0.93788895	0.931564529
6/16/2016	ZEA 3660	36.5	9.54	5.2	0.959906712	0.93788895	0.931564529
6/16/2016	ZEA 3682	37.6	11.95	6.7	0.959906712	0.93788895	0.931564529
6/16/2016	ZEA 391	29.15	11.29	7	0.959906712	0.93788895	0.931564529
6/16/2016	ZEA 392	51.75	11.13	6.7	0.959906712	0.93788895	0.931564529
6/16/2016	ZEA 399	46.55	11.73	7.5	0.959906712	0.93788895	0.931564529
6/16/2016	ZEA 851	39.2	10.78	6.8	0.959906712	0.93788895	0.931564529
6/20/2016	B106	46.45	11.37	7.4	0.963109966	0.940892428	0.920721199
6/20/2016	B73	40.4	11.14	7	0.963109966	0.940892428	0.920721199
6/20/2016	DK4676A	42.22	11.15	7.4	0.963109966	0.940892428	0.920721199
6/20/2016	DKFBHJ	48.6	11.52	7.2	0.963109966	0.940892428	0.920721199
6/20/2016	EC136	44.1	11.25	7.3	0.963109966	0.940892428	0.920721199
6/20/2016	EC334	38.2	13.01	8.4	0.963109966	0.940892428	0.920721199
6/20/2016	EP2	37.4	10.4	5.7	0.963109966	0.940892428	0.920721199
6/20/2016	F922	53	10.93	7.6	0.963109966	0.940892428	0.920721199
6/20/2016	N22	32.8	10.29	6.7	0.963109966	0.940892428	0.920721199
6/20/2016	P074	43.8	11.93	7.7	0.963109966	0.940892428	0.920721199
6/20/2016	P089	44.1	11.9	7.9	0.963109966	0.940892428	0.920721199
6/20/2016	P135	49.5	11.03	7	0.963109966	0.940892428	0.920721199
6/20/2016	P148	38.7	12.41	8	0.963109966	0.940892428	0.920721199
6/20/2016	PB116	37.15	10.81	7.1	0.963109966	0.940892428	0.920721199
6/20/2016	PHG50	35.6	11.13	7.2	0.963109966	0.940892428	0.920721199
6/20/2016	PHG84	32	9.88	6.5	0.963109966	0.940892428	0.920721199
6/20/2016	PHT77	51.5	10.91	7	0.963109966	0.940892428	0.920721199
6/20/2016	S052	43.15	12.57	7.8	0.963109966	0.940892428	0.920721199
6/20/2016	W117	34.75	11.16	7.2	0.963109966	0.940892428	0.920721199
6/20/2016	W33	32.9	11.24	7.2	0.963109966	0.940892428	0.920721199
6/20/2016	ZEA 132	29.2	12.41	7.8	0.963109966	0.940892428	0.920721199
6/20/2016	ZEA 324	15.35	10.17	7.1	0.963109966	0.940892428	0.920721199
6/20/2016	ZEA 332	45.15	11.3	7.3	0.963109966	0.940892428	0.920721199
6/20/2016	ZEA 3425	64.1	12.73	7.6	0.963109966	0.940892428	0.920721199
6/20/2016	ZEA 3660	41.5	10.21	6	0.963109966	0.940892428	0.920721199
6/20/2016	ZEA 3682	45.05	12.94	7.6	0.963109966	0.940892428	0.920721199
6/20/2016	ZEA 391	37.3	12.14	7.9	0.963109966	0.940892428	0.920721199
6/20/2016	ZEA 392	62	11.9	7.3	0.963109966	0.940892428	0.920721199
6/20/2016	ZEA 399	50.25	12.42	8	0.963109966	0.940892428	0.920721199
6/20/2016	ZEA 851	44.75	11.6	7.5	0.963109966	0.940892428	0.920721199
6/23/2016	B106	55	12.33	8	0.964661088	0.939735464	0.925929863
6/23/2016	B73	54.8	11.89	8	0.964661088	0.939735464	0.925929863
6/23/2016	DK4676A	53.6	11.72	8.1	0.964661088	0.939735464	0.925929863
6/23/2016	DKFBHJ	59.3	12.32	7.8	0.964661088	0.939735464	0.925929863
6/23/2016	EC136	51.6	12.22	7.7	0.964661088	0.939735464	0.925929863
6/23/2016	EC334	49.45	13.97	9	0.964661088	0.939735464	0.925929863
6/23/2016	EP2	44.35	11.49	6	0.964661088	0.939735464	0.925929863
6/23/2016	F922	63.55	11.72	8.3	0.964661088	0.939735464	0.925929863
6/23/2016	N22	38.55	11.09	7.1	0.964661088	0.939735464	0.925929863
6/23/2016	P074	52.3	12.95	8	0.964661088	0.939735464	0.925929863
6/23/2016	P089	57.7	12.46	8.4	0.964661088	0.939735464	0.925929863
6/23/2016	P135	57.1	12.21	7.9	0.964661088	0.939735464	0.925929863
6/23/2016	P148	48.65	13.54	8.7	0.964661088	0.939735464	0.925929863
6/23/2016	PB116	47.25	11.41	7.4	0.964661088	0.939735464	0.925929863
6/23/2016	PHG50	43.35	11.68	7.8	0.964661088	0.939735464	0.925929863
6/23/2016	PHG84	41.2	10.73	6.9	0.964661088	0.939735464	0.925929863
6/23/2016	PHT77	61.3	11.91	7.5	0.964661088	0.939735464	0.925929863
6/23/2016	S052	53.5	14.06	8.5	0.964661088	0.939735464	0.925929863
6/23/2016	W117	40.65	11.91	7.5	0.964661088	0.939735464	0.925929863
6/23/2016	W33	39.15	12.23	7.7	0.964661088	0.939735464	0.925929863
6/23/2016	ZEA 132	37.45	13.13	8.8	0.964661088	0.939735464	0.925929863
6/23/2016	ZEA 324	18.75	10.86	7.8	0.964661088	0.939735464	0.925929863
6/23/2016	ZEA 332	56	11.98	8.7	0.964661088	0.939735464	0.925929863
6/23/2016	ZEA 3425	82.3	13.61	8.2	0.964661088	0.939735464	0.925929863
6/23/2016	ZEA 3660	49.4	11.03	6.9	0.964661088	0.939735464	0.925929863
6/23/2016	ZEA 3682	55.6	13.32	8	0.964661088	0.939735464	0.925929863
6/23/2016	ZEA 391	49.5	12.84	8.7	0.964661088	0.939735464	0.925929863
6/23/2016	ZEA 392	75.25	12.59	7.9	0.964661088	0.939735464	0.925929863
6/23/2016	ZEA 399	59.75	13.38	8.8	0.964661088	0.939735464	0.925929863
6/23/2016	ZEA 851	57.55	12.29	7.9	0.964661088	0.939735464	0.925929863
6/27/2016	B106	70.35	13.79	8.9	0.957207125	0.937556051	0.929613199
6/27/2016	B73	65.8	13.19	8.3	0.957207125	0.937556051	0.929613199
6/27/2016	DK4676A	75.8	12.96	8.7	0.957207125	0.937556051	0.929613199
6/27/2016	DKFBHJ	76.4	13.68	8.7	0.957207125	0.937556051	0.929613199
6/27/2016	EC136	71.7	13.87	8.5	0.957207125	0.937556051	0.929613199
6/27/2016	EC334	61.9	15.28	9.9	0.957207125	0.937556051	0.929613199
6/27/2016	EP2	64.65	13.26	6.8	0.957207125	0.937556051	0.929613199
6/27/2016	F922	89.65	12.63	9	0.957207125	0.937556051	0.929613199
6/27/2016	N22	49.75	12.37	8.2	0.957207125	0.937556051	0.929613199
6/27/2016	P074	69	14.19	9	0.957207125	0.937556051	0.929613199
6/27/2016	P089	75.75	13.38	8.8	0.957207125	0.937556051	0.929613199
6/27/2016	P135	76.55	13.53	8.9	0.957207125	0.937556051	0.929613199
6/27/2016	P148	68.5	14.5	8.9	0.957207125	0.937556051	0.929613199
6/27/2016	PB116	62.05	12.77	7.8	0.957207125	0.937556051	0.929613199
6/27/2016	PHG50	63.8	12.72	8.3	0.957207125	0.937556051	0.929613199
6/27/2016	PHG84	62.6	11.82	7.9	0.957207125	0.937556051	0.929613199
6/27/2016	PHT77	78.4	13.01	8.6	0.957207125	0.937556051	0.929613199
6/27/2016	S052	68.55	15.37	9.2	0.957207125	0.937556051	0.929613199
6/27/2016	W117	54.4	13.39	8.2	0.957207125	0.937556051	0.929613199
6/27/2016	W33	58.05	13.46	8.9	0.957207125	0.937556051	0.929613199
6/27/2016	ZEA 132	55	14.06	9.5	0.957207125	0.937556051	0.929613199
6/27/2016	ZEA 324	27.3	12.32	8.5	0.957207125	0.937556051	0.929613199
6/27/2016	ZEA 332	78.6	11.61	9.9	0.957207125	0.937556051	0.929613199
6/27/2016	ZEA 3425	109.25	14.28	9.2	0.957207125	0.937556051	0.929613199
6/27/2016	ZEA 3660	69.8	12	7.2	0.957207125	0.937556051	0.929613199
6/27/2016	ZEA 3682	81	14.12	10.1	0.957207125	0.937556051	0.929613199
6/27/2016	ZEA 391	74.2	14.06	9.7	0.957207125	0.937556051	0.929613199
6/27/2016	ZEA 392	95.2	13.78	8.7	0.957207125	0.937556051	0.929613199
6/27/2016	ZEA 399	83.55	14.69	9.3	0.957207125	0.937556051	0.929613199
6/27/2016	ZEA 851	79.95	13.32	8.7	0.957207125	0.937556051	0.929613199
6/30/2016	B106	79.2	14.54	9	0.947278053	0.934052798	0.951945669
6/30/2016	B73	78.3	13.99	8.9	0.947278053	0.934052798	0.951945669
6/30/2016	DK4676A	85.96	13.93	9	0.947278053	0.934052798	0.951945669
6/30/2016	DKFBHJ	88	14.56	9.1	0.947278053	0.934052798	0.951945669
6/30/2016	EC136	84.97	14.82	9.2	0.947278053	0.934052798	0.951945669
6/30/2016	EC334	72.8	16.06	10	0.947278053	0.934052798	0.951945669
6/30/2016	EP2	78.35	13.62	7.2	0.947278053	0.934052798	0.951945669
6/30/2016	F922	102.6	13.69	9.4	0.947278053	0.934052798	0.951945669
6/30/2016	N22	55.59	13.22	8.8	0.947278053	0.934052798	0.951945669
6/30/2016	P074	76.32	15.11	9.4	0.947278053	0.934052798	0.951945669
6/30/2016	P089	89.1	13.43	8.9	0.947278053	0.934052798	0.951945669
6/30/2016	P135	88.05	13.98	9.5	0.947278053	0.934052798	0.951945669
6/30/2016	P148	81.4	14.95	10.2	0.947278053	0.934052798	0.951945669
6/30/2016	PB116	73.1	13.83	8.7	0.947278053	0.934052798	0.951945669
6/30/2016	PHG50	72.05	13.87	9.2	0.947278053	0.934052798	0.951945669
6/30/2016	PHG84	72.65	12.64	8	0.947278053	0.934052798	0.951945669
6/30/2016	PHT77	89.45	14.06	9	0.947278053	0.934052798	0.951945669
6/30/2016	S052	79.4	16.15	9.3	0.947278053	0.934052798	0.951945669
6/30/2016	W117	65.6	13.86	8.5	0.947278053	0.934052798	0.951945669
6/30/2016	W33	73	13.78	9.5	0.947278053	0.934052798	0.951945669
6/30/2016	ZEA 132	64.9	14.38	9.4	0.947278053	0.934052798	0.951945669
6/30/2016	ZEA 324	32.85	13.01	9.4	0.947278053	0.934052798	0.951945669
6/30/2016	ZEA 332	91.2	11.61	11.1	0.947278053	0.934052798	0.951945669
6/30/2016	ZEA 3425	122.85	14.78	10.7	0.947278053	0.934052798	0.951945669
6/30/2016	ZEA 3660	80.95	12.87	7.6	0.947278053	0.934052798	0.951945669
6/30/2016	ZEA 3682	94.15	14.28	11.3	0.947278053	0.934052798	0.951945669
6/30/2016	ZEA 391	84.4	14.88	9.5	0.947278053	0.934052798	0.951945669
6/30/2016	ZEA 392	105.05	14.42	9.1	0.947278053	0.934052798	0.951945669
6/30/2016	ZEA 399	93.68	15.38	10.2	0.947278053	0.934052798	0.951945669
6/30/2016	ZEA 851	94.15	14.04	9	0.947278053	0.934052798	0.951945669
7/7/2016	B106	103.55	16.79	10.7	0.946639601	0.953135921	0.944503608
7/7/2016	B73	97.5	15.8	10.4	0.946639601	0.953135921	0.944503608
7/7/2016	DK4676A	107.2	15.6	10.4	0.946639601	0.953135921	0.944503608
7/7/2016	DKFBHJ	105.1	16.82	10.8	0.946639601	0.953135921	0.944503608
7/7/2016	EC136	123.3	15.82	11	0.946639601	0.953135921	0.944503608
7/7/2016	EC334	92.7	18.31	11.5	0.946639601	0.953135921	0.944503608
7/7/2016	EP2	94.55	14.93	9.3	0.946639601	0.953135921	0.944503608
7/7/2016	F922	129.5	15.34	11.1	0.946639601	0.953135921	0.944503608
7/7/2016	N22	78.35	14.68	9.5	0.946639601	0.953135921	0.944503608
7/7/2016	P074	104.55	15.59	11.3	0.946639601	0.953135921	0.944503608
7/7/2016	P089	112.05	15.21	10.6	0.946639601	0.953135921	0.944503608
7/7/2016	P135	117.35	14.45	11.7	0.946639601	0.953135921	0.944503608
7/7/2016	P148	106.25	15.65	11.7	0.946639601	0.953135921	0.944503608
7/7/2016	PB116	92.45	15.74	10.2	0.946639601	0.953135921	0.944503608
7/7/2016	PHG50	92.9	15.97	10.5	0.946639601	0.953135921	0.944503608
7/7/2016	PHG84	94.2	14.04	9.2	0.946639601	0.953135921	0.944503608
7/7/2016	PHT77	116.6	15.69	10.8	0.946639601	0.953135921	0.944503608
7/7/2016	S052	102.7	16.95	11.5	0.946639601	0.953135921	0.944503608
7/7/2016	W117	89.15	13.91	10.6	0.946639601	0.953135921	0.944503608
7/7/2016	W33	117.45	14.16	11.9	0.946639601	0.953135921	0.944503608
7/7/2016	ZEA 132	93	16.97	11	0.946639601	0.953135921	0.944503608
7/7/2016	ZEA 324	41.8	14.78	10.6	0.946639601	0.953135921	0.944503608
7/7/2016	ZEA 332	129.1	11.4	11.4	0.946639601	0.953135921	0.944503608
7/7/2016	ZEA 3425	158.9	15.09	13.8	0.946639601	0.953135921	0.944503608
7/7/2016	ZEA 3660	97.6	14.36	9.1	0.946639601	0.953135921	0.944503608
7/7/2016	ZEA 3682	119.5	13.88	13.7	0.946639601	0.953135921	0.944503608
7/7/2016	ZEA 391	112.05	17.25	11.7	0.946639601	0.953135921	0.944503608
7/7/2016	ZEA 392	128.4	16.42	10.7	0.946639601	0.953135921	0.944503608
7/7/2016	ZEA 399	121.6	17.48	11.6	0.946639601	0.953135921	0.944503608
7/7/2016	ZEA 851	124.1	15.91	9.9	0.946639601	0.953135921	0.944503608
7/11/2016	B106	125.4	17.78	11.8	0.950876317	0.976376439	0.945999392
7/11/2016	B73	120.55	16.69	11.2	0.950876317	0.976376439	0.945999392
7/11/2016	DK4676A	126.7	16.48	11.2	0.950876317	0.976376439	0.945999392
7/11/2016	DKFBHJ	131.1	17.77	12.3	0.950876317	0.976376439	0.945999392
7/11/2016	EC136	148.75	16.12	12.8	0.950876317	0.976376439	0.945999392
7/11/2016	EC334	107.9	19.18	13.1	0.950876317	0.976376439	0.945999392
7/11/2016	EP2	116.3	14.61	11.3	0.950876317	0.976376439	0.945999392
7/11/2016	F922	149.9	15.92	12.6	0.950876317	0.976376439	0.945999392
7/11/2016	N22	94.9	15.73	10.9	0.950876317	0.976376439	0.945999392
7/11/2016	P074	125.3	16.1	12.8	0.950876317	0.976376439	0.945999392
7/11/2016	P089	129.3	15.82	12.4	0.950876317	0.976376439	0.945999392
7/11/2016	P135	139.15	14.08	13.9	0.950876317	0.976376439	0.945999392
7/11/2016	P148	128.45	15.37	14.1	0.950876317	0.976376439	0.945999392
7/11/2016	PB116	108.75	16.44	11.3	0.950876317	0.976376439	0.945999392
7/11/2016	PHG50	110.1	16.65	11.5	0.950876317	0.976376439	0.945999392
7/11/2016	PHG84	116.3	14.87	10	0.950876317	0.976376439	0.945999392
7/11/2016	PHT77	138.2	15.49	11.6	0.950876317	0.976376439	0.945999392
7/11/2016	S052	117.15	17.33	13.3	0.950876317	0.976376439	0.945999392
7/11/2016	W117	103.75	13.98	12.6	0.950876317	0.976376439	0.945999392
7/11/2016	W33	128.4	13.7	13.6	0.950876317	0.976376439	0.945999392
7/11/2016	ZEA 132	109.2	18.14	11.5	0.950876317	0.976376439	0.945999392
7/11/2016	ZEA 324	54.45	16.04	11.3	0.950876317	0.976376439	0.945999392
7/11/2016	ZEA 332	139	11.5	11.5	0.950876317	0.976376439	0.945999392
7/11/2016	ZEA 3425	186.05	14.5	14.3	0.950876317	0.976376439	0.945999392
7/11/2016	ZEA 3660	111.4	15.33	10	0.950876317	0.976376439	0.945999392
7/11/2016	ZEA 3682	132.2	13.7	13.7	0.950876317	0.976376439	0.945999392
7/11/2016	ZEA 391	132.8	18.2	12.6	0.950876317	0.976376439	0.945999392
7/11/2016	ZEA 392	140.1	17.32	11.5	0.950876317	0.976376439	0.945999392
7/11/2016	ZEA 399	134.85	18.35	12.5	0.950876317	0.976376439	0.945999392
7/11/2016	ZEA 851	142.85	16.76	10.8	0.950876317	0.976376439	0.945999392
7/15/2016	B106	143.7	18.37	12.4	0.95359372	0.968661838	0.943139676
7/15/2016	B73	135.3	17.63	12.1	0.95359372	0.968661838	0.943139676
7/15/2016	DK4676A	139.4	17.07	12.6	0.95359372	0.968661838	0.943139676
7/15/2016	DKFBHJ	142.7	18.12	13.4	0.95359372	0.968661838	0.943139676
7/15/2016	EC136	162.7	16.28	14.1	0.95359372	0.968661838	0.943139676
7/15/2016	EC334	117.65	19.56	14	0.95359372	0.968661838	0.943139676
7/15/2016	EP2	139	14.84	13.1	0.95359372	0.968661838	0.943139676
7/15/2016	F922	168	16.92844706	14.22063565	0.95359372	0.968661838	0.943139676
7/15/2016	N22	105.05	17.15	11.3	0.95359372	0.968661838	0.943139676
7/15/2016	P074	138.15	15.82	15.3	0.95359372	0.968661838	0.943139676
7/15/2016	P089	142.9	15.58	13.7	0.95359372	0.968661838	0.943139676
7/15/2016	P135	163.25	14	14	0.95359372	0.968661838	0.943139676
7/15/2016	P148	151.35	15.08	14.9	0.95359372	0.968661838	0.943139676
7/15/2016	PB116	124.3	16.83	12.1	0.95359372	0.968661838	0.943139676
7/15/2016	PHG50	121.5	17.24	12.2	0.95359372	0.968661838	0.943139676
7/15/2016	PHG84	133.1	15.74	11	0.95359372	0.968661838	0.943139676
7/15/2016	PHT77	149.8	15.78	13	0.95359372	0.968661838	0.943139676
7/15/2016	S052	131.55	16.08	14.2	0.95359372	0.968661838	0.943139676
7/15/2016	W117	120.25	13.48	13.4	0.95359372	0.968661838	0.943139676
7/15/2016	W33	147.15	13.7	13.7	0.95359372	0.968661838	0.943139676
7/15/2016	ZEA 132	120.85	18.58	12.5	0.95359372	0.968661838	0.943139676
7/15/2016	ZEA 324	62.65	16.7	11.9	0.95359372	0.968661838	0.943139676
7/15/2016	ZEA 332	140.2	11.6	11.6	0.95359372	0.968661838	0.943139676
7/15/2016	ZEA 3425	210.7	14.4	14.4	0.95359372	0.968661838	0.943139676
7/15/2016	ZEA 3660	120.35	16.18	11.1	0.95359372	0.968661838	0.943139676
7/15/2016	ZEA 3682	134.9	13.7	13.7	0.95359372	0.968661838	0.943139676
7/15/2016	ZEA 391	146.1	19.12	14	0.95359372	0.968661838	0.943139676
7/15/2016	ZEA 392	151.9	18.18	12.8	0.95359372	0.968661838	0.943139676
7/15/2016	ZEA 399	149.9	19.02	13.9	0.95359372	0.968661838	0.943139676
7/15/2016	ZEA 851	155.7	17.49	12	0.95359372	0.968661838	0.943139676
7/18/2016	B106	152.95	18.66	13.8	0.950152473	0.981328578	0.941407684
7/18/2016	B73	137.7	18.19	13	0.950152473	0.981328578	0.941407684
7/18/2016	DK4676A	147.9	17.74	13.2	0.950152473	0.981328578	0.941407684
7/18/2016	DKFBHJ	151.1	18.3	14.5	0.950152473	0.981328578	0.941407684
7/18/2016	EC136	173.05	16.14	15.5	0.950152473	0.981328578	0.941407684
7/18/2016	EC334	124.4	20.17	15.2	0.950152473	0.981328578	0.941407684
7/18/2016	EP2	159	14.48	14.1	0.950152473	0.981328578	0.941407684
7/18/2016	F922	183.05	17.28	14.3	0.950152473	0.981328578	0.941407684
7/18/2016	N22	121.15	16.6	12.7	0.950152473	0.981328578	0.941407684
7/18/2016	P074	154.55	15.5	15.5	0.950152473	0.981328578	0.941407684
7/18/2016	P089	145.9	15.48	14.2	0.950152473	0.981328578	0.941407684
7/18/2016	P135	173.35	14	14	0.950152473	0.981328578	0.941407684
7/18/2016	P148	167.6	15	15	0.950152473	0.981328578	0.941407684
7/18/2016	PB116	119.1	17.25	13.4	0.950152473	0.981328578	0.941407684
7/18/2016	PHG50	130	17.72	13	0.950152473	0.981328578	0.941407684
7/18/2016	PHG84	144.15	16.32	11.5	0.950152473	0.981328578	0.941407684
7/18/2016	PHT77	162.75	15.85	13.7	0.950152473	0.981328578	0.941407684
7/18/2016	S052	142.85	17.01	16.4	0.950152473	0.981328578	0.941407684
7/18/2016	W117	128.9	13.4	13.4	0.950152473	0.981328578	0.941407684
7/18/2016	W33	153.95	13.8	13.8	0.950152473	0.981328578	0.941407684
7/18/2016	ZEA 132	122.3	19.12	13.5	0.950152473	0.981328578	0.941407684
7/18/2016	ZEA 324	68.6	17.48	12.4	0.950152473	0.981328578	0.941407684
7/18/2016	ZEA 332	145	11.5	11.5	0.950152473	0.981328578	0.941407684
7/18/2016	ZEA 3425	214.1	14.6	14.6	0.950152473	0.981328578	0.941407684
7/18/2016	ZEA 3660	119.55	16.76	12	0.950152473	0.981328578	0.941407684
7/18/2016	ZEA 3682	132.95	13.6	13.6	0.950152473	0.981328578	0.941407684
7/18/2016	ZEA 391	152	19.71	14.9	0.950152473	0.981328578	0.941407684
7/18/2016	ZEA 392	163.85	18.26	13.5	0.950152473	0.981328578	0.941407684
7/18/2016	ZEA 399	161	19.2	14.5	0.950152473	0.981328578	0.941407684
7/18/2016	ZEA 851	163	18.02	12.4	0.950152473	0.981328578	0.941407684
7/21/2016	B106	172.3	19.08	15	0.950376138	0.986288039	0.950275934
7/21/2016	B73	149.85	18.75	13.3	0.950376138	0.986288039	0.950275934
7/21/2016	DK4676A	162	18.08	14.3	0.950376138	0.986288039	0.950275934
7/21/2016	DKFBHJ	167.2	19.33	15.2	0.950376138	0.986288039	0.950275934
7/21/2016	EC136	193.2	15.9	15.9	0.950376138	0.986288039	0.950275934
7/21/2016	EC334	137.45	20.49	16.6	0.950376138	0.986288039	0.950275934
7/21/2016	EP2	174.04	14.48	14.3	0.950376138	0.986288039	0.950275934
7/21/2016	F922	195.8	17.15	15.6	0.950376138	0.986288039	0.950275934
7/21/2016	N22	141	17.25	13.9	0.950376138	0.986288039	0.950275934
7/21/2016	P074	166.6	15.6	15.6	0.950376138	0.986288039	0.950275934
7/21/2016	P089	153.3	15.08	14.9	0.950376138	0.986288039	0.950275934
7/21/2016	P135	177.15	13.9	13.9	0.950376138	0.986288039	0.950275934
7/21/2016	P148	177.4	15	15	0.950376138	0.986288039	0.950275934
7/21/2016	PB116	133.5	17.76	15.1	0.950376138	0.986288039	0.950275934
7/21/2016	PHG50	139.15	17.81	14.1	0.950376138	0.986288039	0.950275934
7/21/2016	PHG84	156.35	16.76	12.1	0.950376138	0.986288039	0.950275934
7/21/2016	PHT77	183	15.46	14.9	0.950376138	0.986288039	0.950275934
7/21/2016	S052	143.75	16.9	16.8	0.950376138	0.986288039	0.950275934
7/21/2016	W117	133.2	13.4	13.4	0.950376138	0.986288039	0.950275934
7/21/2016	W33	156.9	13.8	13.8	0.950376138	0.986288039	0.950275934
7/21/2016	ZEA 132	126.35	19.3	14.3	0.950376138	0.986288039	0.950275934
7/21/2016	ZEA 324	75.3	18.05	13.4	0.950376138	0.986288039	0.950275934
7/21/2016	ZEA 332	140.15	11.5	11.5	0.950376138	0.986288039	0.950275934
7/21/2016	ZEA 3425	216.8	14.6	14.6	0.950376138	0.986288039	0.950275934
7/21/2016	ZEA 3660	139.8	17.21	12.9	0.950376138	0.986288039	0.950275934
7/21/2016	ZEA 3682	132.8	13.6	13.6	0.950376138	0.986288039	0.950275934
7/21/2016	ZEA 391	162.8	20.33	16.4	0.950376138	0.986288039	0.950275934
7/21/2016	ZEA 392	172	18.51	14.7	0.950376138	0.986288039	0.950275934
7/21/2016	ZEA 399	172.1	19.98	15	0.950376138	0.986288039	0.950275934
7/21/2016	ZEA 851	167.4	18.3	13.1	0.950376138	0.986288039	0.950275934
7/25/2016	B106	194.9	19.24	16.7	0.953260771	0.987192684	0.964972103
7/25/2016	B73	172.2	19.7	15.8	0.953260771	0.987192684	0.964972103
7/25/2016	DK4676A	184.5	18.78	16.6	0.953260771	0.987192684	0.964972103
7/25/2016	DKFBHJ	191.25	19.82	17.6	0.953260771	0.987192684	0.964972103
7/25/2016	EC136	203.9	15.9	15.9	0.953260771	0.987192684	0.964972103
7/25/2016	EC334	153.25	20.63	19.4	0.953260771	0.987192684	0.964972103
7/25/2016	EP2	181.65	14.4	14.4	0.953260771	0.987192684	0.964972103
7/25/2016	F922	213.65	16.6	16.6	0.953260771	0.987192684	0.964972103
7/25/2016	N22	162.75	17.7	15.3	0.953260771	0.987192684	0.964972103
7/25/2016	P074	166.6	15.6	15.6	0.953260771	0.987192684	0.964972103
7/25/2016	P089	157.1	15	15	0.953260771	0.987192684	0.964972103
7/25/2016	P135	177.15	13.9	13.9	0.953260771	0.987192684	0.964972103
7/25/2016	P148	177.4	15	15	0.953260771	0.987192684	0.964972103
7/25/2016	PB116	140.55	17.71	16.7	0.953260771	0.987192684	0.964972103
7/25/2016	PHG50	149.95	18.08	15.9	0.953260771	0.987192684	0.964972103
7/25/2016	PHG84	168.3	17.53	13.8	0.953260771	0.987192684	0.964972103
7/25/2016	PHT77	207.15	15.3	15.3	0.953260771	0.987192684	0.964972103
7/25/2016	S052	147.2	16.9	16.9	0.953260771	0.987192684	0.964972103
7/25/2016	W117	133.2	13.4	13.4	0.953260771	0.987192684	0.964972103
7/25/2016	W33	156.9	13.8	13.8	0.953260771	0.987192684	0.964972103
7/25/2016	ZEA 132	132.6	19.91	16.5	0.953260771	0.987192684	0.964972103
7/25/2016	ZEA 324	85.55	19.27	14	0.953260771	0.987192684	0.964972103
7/25/2016	ZEA 332	140.15	11.5	11.5	0.953260771	0.987192684	0.964972103
7/25/2016	ZEA 3425	216.8	14.6	14.6	0.953260771	0.987192684	0.964972103
7/25/2016	ZEA 3660	151.7	18.11	14.5	0.953260771	0.987192684	0.964972103
7/25/2016	ZEA 3682	132.8	13.6	13.6	0.953260771	0.987192684	0.964972103
7/25/2016	ZEA 391	180.45	20.84	17.2	0.953260771	0.987192684	0.964972103
7/25/2016	ZEA 392	190.1	18.71	16.7	0.953260771	0.987192684	0.964972103
7/25/2016	ZEA 399	190.6	20.54	17.5	0.953260771	0.987192684	0.964972103
7/25/2016	ZEA 851	190.9	18.78	15.3	0.953260771	0.987192684	0.964972103
7/29/2016	B106	223.8	18.6	18.6	0.961632874	0.987783815	0.977660803
7/29/2016	B73	192.45	20.8	16.8	0.961632874	0.987783815	0.977660803
7/29/2016	DK4676A	198.95	18.7	18.2	0.961632874	0.987783815	0.977660803
7/29/2016	DKFBHJ	204.1	19.2	19.1	0.961632874	0.987783815	0.977660803
7/29/2016	EC136	206.45	15.9	15.9	0.961632874	0.987783815	0.977660803
7/29/2016	EC334	154.85	20.1	20.1	0.961632874	0.987783815	0.977660803
7/29/2016	EP2	182.55	14.3	14.3	0.961632874	0.987783815	0.977660803
7/29/2016	F922	219.7	16.7	16.7	0.961632874	0.987783815	0.977660803
7/29/2016	N22	181.95	17.4	17.4	0.961632874	0.987783815	0.977660803
7/29/2016	P074	166.6	15.6	15.6	0.961632874	0.987783815	0.977660803
7/29/2016	P089	159	15.1	15.1	0.961632874	0.987783815	0.977660803
7/29/2016	P135	177.15	13.9	13.9	0.961632874	0.987783815	0.977660803
7/29/2016	P148	177.4	15	15	0.961632874	0.987783815	0.977660803
7/29/2016	PB116	148.15	17.4	17.4	0.961632874	0.987783815	0.977660803
7/29/2016	PHG50	153.92	17.68	17.3	0.961632874	0.987783815	0.977660803
7/29/2016	PHG84	190.1	17.91	15.4	0.961632874	0.987783815	0.977660803
7/29/2016	PHT77	210.6	15.4	15.4	0.961632874	0.987783815	0.977660803
7/29/2016	S052	147.55	16.9	16.9	0.961632874	0.987783815	0.977660803
7/29/2016	W117	133.2	13.4	13.4	0.961632874	0.987783815	0.977660803
7/29/2016	W33	156.9	13.8	13.8	0.961632874	0.987783815	0.977660803
7/29/2016	ZEA 132	142.7	20.75	17.4	0.961632874	0.987783815	0.977660803
7/29/2016	ZEA 324	89.15	20.17	15.1	0.961632874	0.987783815	0.977660803
7/29/2016	ZEA 332	140.15	11.5	11.5	0.961632874	0.987783815	0.977660803
7/29/2016	ZEA 3425	216.8	14.6	14.6	0.961632874	0.987783815	0.977660803
7/29/2016	ZEA 3660	160.2	18.06	17.4	0.961632874	0.987783815	0.977660803
7/29/2016	ZEA 3682	132.8	13.6	13.6	0.961632874	0.987783815	0.977660803
7/29/2016	ZEA 391	186.85	20.82	19.3	0.961632874	0.987783815	0.977660803
7/29/2016	ZEA 392	211.1	18.08	17.9	0.961632874	0.987783815	0.977660803
7/29/2016	ZEA 399	213.9	20.64	19.4	0.961632874	0.987783815	0.977660803
7/29/2016	ZEA 851	204.7	18.46	17.8	0.961632874	0.987783815	0.977660803
8/1/2016	B106	238.4	18.6	18.6	0.963595749	0.989116603	0.982853595
8/1/2016	B73	209.55	22.22	18.5	0.963595749	0.989116603	0.982853595
8/1/2016	DK4676A	201	18.6	18.3326482	0.963595749	0.989116603	0.982853595
8/1/2016	DKFBHJ	211.8	19.2	19.2	0.963595749	0.989116603	0.982853595
8/1/2016	EC136	206.45	15.9	15.9	0.963595749	0.989116603	0.982853595
8/1/2016	EC334	154.85	20.1	20.1	0.963595749	0.989116603	0.982853595
8/1/2016	EP2	182.55	14.3	14.3	0.963595749	0.989116603	0.982853595
8/1/2016	F922	219.7	16.7	16.7	0.963595749	0.989116603	0.982853595
8/1/2016	N22	202.5	17.5	17.5	0.963595749	0.989116603	0.982853595
8/1/2016	P074	166.6	15.6	15.6	0.963595749	0.989116603	0.982853595
8/1/2016	P089	159	15.1	15.1	0.963595749	0.989116603	0.982853595
8/1/2016	P135	177.15	13.9	13.9	0.963595749	0.989116603	0.982853595
8/1/2016	P148	177.4	15	15	0.963595749	0.989116603	0.982853595
8/1/2016	PB116	150.8	17.3	17.3	0.963595749	0.989116603	0.982853595
8/1/2016	PHG50	166.2	17.6	17.6	0.963595749	0.989116603	0.982853595
8/1/2016	PHG84	200.5	18.19	16.3	0.963595749	0.989116603	0.982853595
8/1/2016	PHT77	210.6	15.4	15.4	0.963595749	0.989116603	0.982853595
8/1/2016	S052	147.55	16.9	16.9	0.963595749	0.989116603	0.982853595
8/1/2016	W117	133.2	13.4	13.4	0.963595749	0.989116603	0.982853595
8/1/2016	W33	156.9	13.8	13.8	0.963595749	0.989116603	0.982853595
8/1/2016	ZEA 132	142.1	21.24	19.1	0.963595749	0.989116603	0.982853595
8/1/2016	ZEA 324	96.46	20.89	15.8	0.963595749	0.989116603	0.982853595
8/1/2016	ZEA 332	140.15	11.5	11.5	0.963595749	0.989116603	0.982853595
8/1/2016	ZEA 3425	216.8	14.6	14.6	0.963595749	0.989116603	0.982853595
8/1/2016	ZEA 3660	172.85	18	17.7	0.963595749	0.989116603	0.982853595
8/1/2016	ZEA 3682	132.8	13.6	13.6	0.963595749	0.989116603	0.982853595
8/1/2016	ZEA 391	187.2	20.66	20.3	0.963595749	0.989116603	0.982853595
8/1/2016	ZEA 392	219.6	18.1	18.1	0.963595749	0.989116603	0.982853595
8/1/2016	ZEA 399	226.05	20.5	19.8	0.963595749	0.989116603	0.982853595
8/1/2016	ZEA 851	209.5	18.3	18.3	0.963595749	0.989116603	0.982853595
8/4/2016	B106	244.7	18.6	18.6	0.965727004	0.986720721	0.982320597
8/4/2016	B73	221.45	21.6	20.1	0.965727004	0.986720721	0.982320597
8/4/2016	DK4676A	201.5	18.75	18.4	0.965727004	0.986720721	0.982320597
8/4/2016	DKFBHJ	211.4	19.1	19.1	0.965727004	0.986720721	0.982320597
8/4/2016	EC136	206.45	15.9	15.9	0.965727004	0.986720721	0.982320597
8/4/2016	EC334	154.85	20.1	20.1	0.965727004	0.986720721	0.982320597
8/4/2016	EP2	182.55	14.3	14.3	0.965727004	0.986720721	0.982320597
8/4/2016	F922	219.7	16.7	16.7	0.965727004	0.986720721	0.982320597
8/4/2016	N22	211.5	17.5	17.5	0.965727004	0.986720721	0.982320597
8/4/2016	P074	166.6	15.6	15.6	0.965727004	0.986720721	0.982320597
8/4/2016	P089	159	15.1	15.1	0.965727004	0.986720721	0.982320597
8/4/2016	P135	177.15	13.9	13.9	0.965727004	0.986720721	0.982320597
8/4/2016	P148	177.4	15	15	0.965727004	0.986720721	0.982320597
8/4/2016	PB116	147.5	17.3	17.3	0.965727004	0.986720721	0.982320597
8/4/2016	PHG50	164	17.6	17.6	0.965727004	0.986720721	0.982320597
8/4/2016	PHG84	207.9	17.9	16.6	0.965727004	0.986720721	0.982320597
8/4/2016	PHT77	210.6	15.4	15.4	0.965727004	0.986720721	0.982320597
8/4/2016	S052	147.55	16.9	16.9	0.965727004	0.986720721	0.982320597
8/4/2016	W117	133.2	13.4	13.4	0.965727004	0.986720721	0.982320597
8/4/2016	W33	156.9	13.8	13.8	0.965727004	0.986720721	0.982320597
8/4/2016	ZEA 132	142.3	20.6	20.2	0.965727004	0.986720721	0.982320597
8/4/2016	ZEA 324	102.6	21.65	16.7	0.965727004	0.986720721	0.982320597
8/4/2016	ZEA 332	140.15	11.5	11.5	0.965727004	0.986720721	0.982320597
8/4/2016	ZEA 3425	216.8	14.6	14.6	0.965727004	0.986720721	0.982320597
8/4/2016	ZEA 3660	177.15	18	18	0.965727004	0.986720721	0.982320597
8/4/2016	ZEA 3682	132.8	13.6	13.6	0.965727004	0.986720721	0.982320597
8/4/2016	ZEA 391	184.95	20.5	20.5	0.965727004	0.986720721	0.982320597
8/4/2016	ZEA 392	223.2	18	18	0.965727004	0.986720721	0.982320597
8/4/2016	ZEA 399	238.3	20.3	20.3	0.965727004	0.986720721	0.982320597
8/4/2016	ZEA 851	213.45	17.3	17.3	0.965727004	0.986720721	0.982320597
8/8/2016	B106	244.7	18.6	18.6	0.966764169	0.98803406	0.983942382
8/8/2016	B73	240.95	21.8	21.8	0.966764169	0.98803406	0.983942382
8/8/2016	DK4676A	201.5	18.75	18.4	0.966764169	0.98803406	0.983942382
8/8/2016	DKFBHJ	211.4	19.1	19.1	0.966764169	0.98803406	0.983942382
8/8/2016	EC136	206.45	15.9	15.9	0.966764169	0.98803406	0.983942382
8/8/2016	EC334	154.85	20.1	20.1	0.966764169	0.98803406	0.983942382
8/8/2016	EP2	182.55	14.3	14.3	0.966764169	0.98803406	0.983942382
8/8/2016	F922	219.7	16.7	16.7	0.966764169	0.98803406	0.983942382
8/8/2016	N22	211.5	17.5	17.5	0.966764169	0.98803406	0.983942382
8/8/2016	P074	166.6	15.6	15.6	0.966764169	0.98803406	0.983942382
8/8/2016	P089	159	15.1	15.1	0.966764169	0.98803406	0.983942382
8/8/2016	P135	177.15	13.9	13.9	0.966764169	0.98803406	0.983942382
8/8/2016	P148	177.4	15	15	0.966764169	0.98803406	0.983942382
8/8/2016	PB116	147.5	17.3	17.3	0.966764169	0.98803406	0.983942382
8/8/2016	PHG50	164	17.6	17.6	0.966764169	0.98803406	0.983942382
8/8/2016	PHG84	221.95	17.8	17.8	0.966764169	0.98803406	0.983942382
8/8/2016	PHT77	210.6	15.4	15.4	0.966764169	0.98803406	0.983942382
8/8/2016	S052	147.55	16.9	16.9	0.966764169	0.98803406	0.983942382
8/8/2016	W117	133.2	13.4	13.4	0.966764169	0.98803406	0.983942382
8/8/2016	W33	156.9	13.8	13.8	0.966764169	0.98803406	0.983942382
8/8/2016	ZEA 132	139.7	20.3	20.3	0.966764169	0.98803406	0.983942382
8/8/2016	ZEA 324	109.65	22.74	17.5	0.966764169	0.98803406	0.983942382
8/8/2016	ZEA 332	140.15	11.5	11.5	0.966764169	0.98803406	0.983942382
8/8/2016	ZEA 3425	216.8	14.6	14.6	0.966764169	0.98803406	0.983942382
8/8/2016	ZEA 3660	177.15	18	18	0.966764169	0.98803406	0.983942382
8/8/2016	ZEA 3682	132.8	13.6	13.6	0.966764169	0.98803406	0.983942382
8/8/2016	ZEA 391	184.95	20.5	20.5	0.966764169	0.98803406	0.983942382
8/8/2016	ZEA 392	223.2	18	18	0.966764169	0.98803406	0.983942382
8/8/2016	ZEA 399	240.05	20.4	20.4	0.966764169	0.98803406	0.983942382
8/8/2016	ZEA 851	213.45	17.3	17.3	0.966764169	0.98803406	0.983942382
8/11/2016	B106	244.7	18.6	18.6	0.967915237	0.98867421	0.983738699
8/11/2016	B73	245.8	22	22	0.967915237	0.98867421	0.983738699
8/11/2016	DK4676A	201.5	18.75	18.4	0.967915237	0.98867421	0.983738699
8/11/2016	DKFBHJ	211.4	19.1	19.1	0.967915237	0.98867421	0.983738699
8/11/2016	EC136	206.45	15.9	15.9	0.967915237	0.98867421	0.983738699
8/11/2016	EC334	154.85	20.1	20.1	0.967915237	0.98867421	0.983738699
8/11/2016	EP2	182.55	14.3	14.3	0.967915237	0.98867421	0.983738699
8/11/2016	F922	219.7	16.7	16.7	0.967915237	0.98867421	0.983738699
8/11/2016	N22	211.5	17.5	17.5	0.967915237	0.98867421	0.983738699
8/11/2016	P074	166.6	15.6	15.6	0.967915237	0.98867421	0.983738699
8/11/2016	P089	159	15.1	15.1	0.967915237	0.98867421	0.983738699
8/11/2016	P135	177.15	13.9	13.9	0.967915237	0.98867421	0.983738699
8/11/2016	P148	177.4	15	15	0.967915237	0.98867421	0.983738699
8/11/2016	PB116	147.5	17.3	17.3	0.967915237	0.98867421	0.983738699
8/11/2016	PHG50	164	17.6	17.6	0.967915237	0.98867421	0.983738699
8/11/2016	PHG84	229.9	17.8	17.8	0.967915237	0.98867421	0.983738699
8/11/2016	PHT77	210.6	15.4	15.4	0.967915237	0.98867421	0.983738699
8/11/2016	S052	147.55	16.9	16.9	0.967915237	0.98867421	0.983738699
8/11/2016	W117	133.2	13.4	13.4	0.967915237	0.98867421	0.983738699
8/11/2016	W33	156.9	13.8	13.8	0.967915237	0.98867421	0.983738699
8/11/2016	ZEA 132	139	20.5	20.5	0.967915237	0.98867421	0.983738699
8/11/2016	ZEA 324	111.55	23.22	18.7	0.967915237	0.98867421	0.983738699
8/11/2016	ZEA 332	140.15	11.5	11.5	0.967915237	0.98867421	0.983738699
8/11/2016	ZEA 3425	216.8	14.6	14.6	0.967915237	0.98867421	0.983738699
8/11/2016	ZEA 3660	177.15	18	18	0.967915237	0.98867421	0.983738699
8/11/2016	ZEA 3682	132.8	13.6	13.6	0.967915237	0.98867421	0.983738699
8/11/2016	ZEA 391	184.95	20.5	20.5	0.967915237	0.98867421	0.983738699
8/11/2016	ZEA 392	223.2	18	18	0.967915237	0.98867421	0.983738699
8/11/2016	ZEA 399	240.4	20.4	20.4	0.967915237	0.98867421	0.983738699
8/11/2016	ZEA 851	213.45	17.3	17.3	0.967915237	0.98867421	0.983738699
8/18/2016	B106	244.7	18.6	18.6	0.963332197	0.989470782	0.983345203
8/18/2016	B73	239.1	21.77777778	21.77950407	0.963332197	0.989470782	0.983345203
8/18/2016	DK4676A	201.5	18.75	18.4	0.963332197	0.989470782	0.983345203
8/18/2016	DKFBHJ	211.4	19.1	19.1	0.963332197	0.989470782	0.983345203
8/18/2016	EC136	206.45	15.9	15.9	0.963332197	0.989470782	0.983345203
8/18/2016	EC334	154.85	20.1	20.1	0.963332197	0.989470782	0.983345203
8/18/2016	EP2	182.55	14.3	14.3	0.963332197	0.989470782	0.983345203
8/18/2016	F922	219.7	16.7	16.7	0.963332197	0.989470782	0.983345203
8/18/2016	N22	211.5	17.5	17.5	0.963332197	0.989470782	0.983345203
8/18/2016	P074	166.6	15.6	15.6	0.963332197	0.989470782	0.983345203
8/18/2016	P089	159	15.1	15.1	0.963332197	0.989470782	0.983345203
8/18/2016	P135	177.15	13.9	13.9	0.963332197	0.989470782	0.983345203
8/18/2016	P148	177.4	15	15	0.963332197	0.989470782	0.983345203
8/18/2016	PB116	147.5	17.3	17.3	0.963332197	0.989470782	0.983345203
8/18/2016	PHG50	164	17.6	17.6	0.963332197	0.989470782	0.983345203
8/18/2016	PHG84	233.3	17.8	17.8	0.963332197	0.989470782	0.983345203
8/18/2016	PHT77	210.6	15.4	15.4	0.963332197	0.989470782	0.983345203
8/18/2016	S052	147.55	16.9	16.9	0.963332197	0.989470782	0.983345203
8/18/2016	W117	133.2	13.4	13.4	0.963332197	0.989470782	0.983345203
8/18/2016	W33	156.9	13.8	13.8	0.963332197	0.989470782	0.983345203
8/18/2016	ZEA 132	139	20.5	20.5	0.963332197	0.989470782	0.983345203
8/18/2016	ZEA 324	122.9	24.26	20.9	0.963332197	0.989470782	0.983345203
8/18/2016	ZEA 332	140.15	11.5	11.5	0.963332197	0.989470782	0.983345203
8/18/2016	ZEA 3425	216.8	14.6	14.6	0.963332197	0.989470782	0.983345203
8/18/2016	ZEA 3660	177.15	18	18	0.963332197	0.989470782	0.983345203
8/18/2016	ZEA 3682	132.8	13.6	13.6	0.963332197	0.989470782	0.983345203
8/18/2016	ZEA 391	184.95	20.5	20.5	0.963332197	0.989470782	0.983345203
8/18/2016	ZEA 392	223.2	18	18	0.963332197	0.989470782	0.983345203
8/18/2016	ZEA 399	240.4	20.4	20.4	0.963332197	0.989470782	0.983345203
8/18/2016	ZEA 851	213.45	17.3	17.3	0.963332197	0.989470782	0.983345203
8/22/2016	B106	244.7	18.6	18.6	0.962905757	0.990147278	0.985702276
8/22/2016	B73	239.1	21.77777778	21.77994142	0.962905757	0.990147278	0.985702276
8/22/2016	DK4676A	201.5	18.75	18.4	0.962905757	0.990147278	0.985702276
8/22/2016	DKFBHJ	211.4	19.1	19.1	0.962905757	0.990147278	0.985702276
8/22/2016	EC136	206.45	15.9	15.9	0.962905757	0.990147278	0.985702276
8/22/2016	EC334	154.85	20.1	20.1	0.962905757	0.990147278	0.985702276
8/22/2016	EP2	182.55	14.3	14.3	0.962905757	0.990147278	0.985702276
8/22/2016	F922	219.7	16.7	16.7	0.962905757	0.990147278	0.985702276
8/22/2016	N22	211.5	17.5	17.5	0.962905757	0.990147278	0.985702276
8/22/2016	P074	166.6	15.6	15.6	0.962905757	0.990147278	0.985702276
8/22/2016	P089	159	15.1	15.1	0.962905757	0.990147278	0.985702276
8/22/2016	P135	177.15	13.9	13.9	0.962905757	0.990147278	0.985702276
8/22/2016	P148	177.4	15	15	0.962905757	0.990147278	0.985702276
8/22/2016	PB116	147.5	17.3	17.3	0.962905757	0.990147278	0.985702276
8/22/2016	PHG50	164	17.6	17.6	0.962905757	0.990147278	0.985702276
8/22/2016	PHG84	233.3	17.8	17.8	0.962905757	0.990147278	0.985702276
8/22/2016	PHT77	210.6	15.4	15.4	0.962905757	0.990147278	0.985702276
8/22/2016	S052	147.55	16.9	16.9	0.962905757	0.990147278	0.985702276
8/22/2016	W117	133.2	13.4	13.4	0.962905757	0.990147278	0.985702276
8/22/2016	W33	156.9	13.8	13.8	0.962905757	0.990147278	0.985702276
8/22/2016	ZEA 132	139	20.5	20.5	0.962905757	0.990147278	0.985702276
8/22/2016	ZEA 324	126.7	24.25	23.2	0.962905757	0.990147278	0.985702276
8/22/2016	ZEA 332	140.15	11.5	11.5	0.962905757	0.990147278	0.985702276
8/22/2016	ZEA 3425	216.8	14.6	14.6	0.962905757	0.990147278	0.985702276
8/22/2016	ZEA 3660	177.15	18	18	0.962905757	0.990147278	0.985702276
8/22/2016	ZEA 3682	132.8	13.6	13.6	0.962905757	0.990147278	0.985702276
8/22/2016	ZEA 391	184.95	20.5	20.5	0.962905757	0.990147278	0.985702276
8/22/2016	ZEA 392	223.2	18	18	0.962905757	0.990147278	0.985702276
8/22/2016	ZEA 399	240.4	20.4	20.4	0.962905757	0.990147278	0.985702276
8/22/2016	ZEA 851	213.45	17.3	17.3	0.962905757	0.990147278	0.985702276
8/25/2016	B106	244.7	18.6	18.6	0.963016551	0.990185027	0.986730282
8/25/2016	B73	239.1	21.77777778	21.77933833	0.963016551	0.990185027	0.986730282
8/25/2016	DK4676A	201.5	18.75	18.4	0.963016551	0.990185027	0.986730282
8/25/2016	DKFBHJ	211.4	19.1	19.1	0.963016551	0.990185027	0.986730282
8/25/2016	EC136	206.45	15.9	15.9	0.963016551	0.990185027	0.986730282
8/25/2016	EC334	154.85	20.1	20.1	0.963016551	0.990185027	0.986730282
8/25/2016	EP2	182.55	14.3	14.3	0.963016551	0.990185027	0.986730282
8/25/2016	F922	219.7	16.7	16.7	0.963016551	0.990185027	0.986730282
8/25/2016	N22	211.5	17.5	17.5	0.963016551	0.990185027	0.986730282
8/25/2016	P074	166.6	15.6	15.6	0.963016551	0.990185027	0.986730282
8/25/2016	P089	159	15.1	15.1	0.963016551	0.990185027	0.986730282
8/25/2016	P135	177.15	13.9	13.9	0.963016551	0.990185027	0.986730282
8/25/2016	P148	177.4	15	15	0.963016551	0.990185027	0.986730282
8/25/2016	PB116	147.5	17.3	17.3	0.963016551	0.990185027	0.986730282
8/25/2016	PHG50	164	17.6	17.6	0.963016551	0.990185027	0.986730282
8/25/2016	PHG84	233.3	17.8	17.8	0.963016551	0.990185027	0.986730282
8/25/2016	PHT77	210.6	15.4	15.4	0.963016551	0.990185027	0.986730282
8/25/2016	S052	147.55	16.9	16.9	0.963016551	0.990185027	0.986730282
8/25/2016	W117	133.2	13.4	13.4	0.963016551	0.990185027	0.986730282
8/25/2016	W33	156.9	13.8	13.8	0.963016551	0.990185027	0.986730282
8/25/2016	ZEA 132	139	20.5	20.5	0.963016551	0.990185027	0.986730282
8/25/2016	ZEA 324	127.85	24.32	23.6	0.963016551	0.990185027	0.986730282
8/25/2016	ZEA 332	140.15	11.5	11.5	0.963016551	0.990185027	0.986730282
8/25/2016	ZEA 3425	216.8	14.6	14.6	0.963016551	0.990185027	0.986730282
8/25/2016	ZEA 3660	177.15	18	18	0.963016551	0.990185027	0.986730282
8/25/2016	ZEA 3682	132.8	13.6	13.6	0.963016551	0.990185027	0.986730282
8/25/2016	ZEA 391	184.95	20.5	20.5	0.963016551	0.990185027	0.986730282
8/25/2016	ZEA 392	223.2	18	18	0.963016551	0.990185027	0.986730282
8/25/2016	ZEA 399	240.4	20.4	20.4	0.963016551	0.990185027	0.986730282
8/25/2016	ZEA 851	213.45	17.3	17.3	0.963016551	0.990185027	0.986730282
8/29/2016	B106	244.7	18.6	18.6	0.962885	0.990416707	0.988224237
8/29/2016	B73	239.1	21.77777778	21.77863066	0.962885	0.990416707	0.988224237
8/29/2016	DK4676A	201.5	18.75	18.4	0.962885	0.990416707	0.988224237
8/29/2016	DKFBHJ	211.4	19.1	19.1	0.962885	0.990416707	0.988224237
8/29/2016	EC136	206.45	15.9	15.9	0.962885	0.990416707	0.988224237
8/29/2016	EC334	154.85	20.1	20.1	0.962885	0.990416707	0.988224237
8/29/2016	EP2	182.55	14.3	14.3	0.962885	0.990416707	0.988224237
8/29/2016	F922	219.7	16.7	16.7	0.962885	0.990416707	0.988224237
8/29/2016	N22	211.5	17.5	17.5	0.962885	0.990416707	0.988224237
8/29/2016	P074	166.6	15.6	15.6	0.962885	0.990416707	0.988224237
8/29/2016	P089	159	15.1	15.1	0.962885	0.990416707	0.988224237
8/29/2016	P135	177.15	13.9	13.9	0.962885	0.990416707	0.988224237
8/29/2016	P148	177.4	15	15	0.962885	0.990416707	0.988224237
8/29/2016	PB116	147.5	17.3	17.3	0.962885	0.990416707	0.988224237
8/29/2016	PHG50	164	17.6	17.6	0.962885	0.990416707	0.988224237
8/29/2016	PHG84	233.3	17.8	17.8	0.962885	0.990416707	0.988224237
8/29/2016	PHT77	210.6	15.4	15.4	0.962885	0.990416707	0.988224237
8/29/2016	S052	147.55	16.9	16.9	0.962885	0.990416707	0.988224237
8/29/2016	W117	133.2	13.4	13.4	0.962885	0.990416707	0.988224237
8/29/2016	W33	156.9	13.8	13.8	0.962885	0.990416707	0.988224237
8/29/2016	ZEA 132	139	20.5	20.5	0.962885	0.990416707	0.988224237
8/29/2016	ZEA 324	129.2	24.35	24.2	0.962885	0.990416707	0.988224237
8/29/2016	ZEA 332	140.15	11.5	11.5	0.962885	0.990416707	0.988224237
8/29/2016	ZEA 3425	216.8	14.6	14.6	0.962885	0.990416707	0.988224237
8/29/2016	ZEA 3660	177.15	18	18	0.962885	0.990416707	0.988224237
8/29/2016	ZEA 3682	132.8	13.6	13.6	0.962885	0.990416707	0.988224237
8/29/2016	ZEA 391	184.95	20.5	20.5	0.962885	0.990416707	0.988224237
8/29/2016	ZEA 392	223.2	18	18	0.962885	0.990416707	0.988224237
8/29/2016	ZEA 399	240.4	20.4	20.4	0.962885	0.990416707	0.988224237
8/29/2016	ZEA 851	213.45	17.3	17.3	0.962885	0.990416707	0.988224237
9/1/2016	B106	244.7	18.6	18.6	0.962837689	0.99033827	0.988448363
9/1/2016	B73	239.1	21.77777778	21.77841407	0.962837689	0.99033827	0.988448363
9/1/2016	DK4676A	201.5	18.75	18.4	0.962837689	0.99033827	0.988448363
9/1/2016	DKFBHJ	211.4	19.1	19.1	0.962837689	0.99033827	0.988448363
9/1/2016	EC136	206.45	15.9	15.9	0.962837689	0.99033827	0.988448363
9/1/2016	EC334	154.85	20.1	20.1	0.962837689	0.99033827	0.988448363
9/1/2016	EP2	182.55	14.3	14.3	0.962837689	0.99033827	0.988448363
9/1/2016	F922	219.7	16.7	16.7	0.962837689	0.99033827	0.988448363
9/1/2016	N22	211.5	17.5	17.5	0.962837689	0.99033827	0.988448363
9/1/2016	P074	166.6	15.6	15.6	0.962837689	0.99033827	0.988448363
9/1/2016	P089	159	15.1	15.1	0.962837689	0.99033827	0.988448363
9/1/2016	P135	177.15	13.9	13.9	0.962837689	0.99033827	0.988448363
9/1/2016	P148	177.4	15	15	0.962837689	0.99033827	0.988448363
9/1/2016	PB116	147.5	17.3	17.3	0.962837689	0.99033827	0.988448363
9/1/2016	PHG50	164	17.6	17.6	0.962837689	0.99033827	0.988448363
9/1/2016	PHG84	233.3	17.8	17.8	0.962837689	0.99033827	0.988448363
9/1/2016	PHT77	210.6	15.4	15.4	0.962837689	0.99033827	0.988448363
9/1/2016	S052	147.55	16.9	16.9	0.962837689	0.99033827	0.988448363
9/1/2016	W117	133.2	13.4	13.4	0.962837689	0.99033827	0.988448363
9/1/2016	W33	156.9	13.8	13.8	0.962837689	0.99033827	0.988448363
9/1/2016	ZEA 132	139	20.5	20.5	0.962837689	0.99033827	0.988448363
9/1/2016	ZEA 324	128.9	24.3	24.3	0.962837689	0.99033827	0.988448363
9/1/2016	ZEA 332	140.15	11.5	11.5	0.962837689	0.99033827	0.988448363
9/1/2016	ZEA 3425	216.8	14.6	14.6	0.962837689	0.99033827	0.988448363
9/1/2016	ZEA 3660	177.15	18	18	0.962837689	0.99033827	0.988448363
9/1/2016	ZEA 3682	132.8	13.6	13.6	0.962837689	0.99033827	0.988448363
9/1/2016	ZEA 391	184.95	20.5	20.5	0.962837689	0.99033827	0.988448363
9/1/2016	ZEA 392	223.2	18	18	0.962837689	0.99033827	0.988448363
9/1/2016	ZEA 399	240.4	20.4	20.4	0.962837689	0.99033827	0.988448363
9/1/2016	ZEA 851	213.45	17.3	17.3	0.962837689	0.99033827	0.988448363
9/13/2016	B106	244.7	18.6	18.6	0.962837689	0.99033827	0.988448363
9/13/2016	B73	239.1	21.77777778	21.77841407	0.962837689	0.99033827	0.988448363
9/13/2016	DK4676A	201.5	18.75	18.4	0.962837689	0.99033827	0.988448363
9/13/2016	DKFBHJ	211.4	19.1	19.1	0.962837689	0.99033827	0.988448363
9/13/2016	EC136	206.45	15.9	15.9	0.962837689	0.99033827	0.988448363
9/13/2016	EC334	154.85	20.1	20.1	0.962837689	0.99033827	0.988448363
9/13/2016	EP2	182.55	14.3	14.3	0.962837689	0.99033827	0.988448363
9/13/2016	F922	219.7	16.7	16.7	0.962837689	0.99033827	0.988448363
9/13/2016	N22	211.5	17.5	17.5	0.962837689	0.99033827	0.988448363
9/13/2016	P074	166.6	15.6	15.6	0.962837689	0.99033827	0.988448363
9/13/2016	P089	159	15.1	15.1	0.962837689	0.99033827	0.988448363
9/13/2016	P135	177.15	13.9	13.9	0.962837689	0.99033827	0.988448363
9/13/2016	P148	177.4	15	15	0.962837689	0.99033827	0.988448363
9/13/2016	PB116	147.5	17.3	17.3	0.962837689	0.99033827	0.988448363
9/13/2016	PHG50	164	17.6	17.6	0.962837689	0.99033827	0.988448363
9/13/2016	PHG84	233.3	17.8	17.8	0.962837689	0.99033827	0.988448363
9/13/2016	PHT77	210.6	15.4	15.4	0.962837689	0.99033827	0.988448363
9/13/2016	S052	147.55	16.9	16.9	0.962837689	0.99033827	0.988448363
9/13/2016	W117	133.2	13.4	13.4	0.962837689	0.99033827	0.988448363
9/13/2016	W33	156.9	13.8	13.8	0.962837689	0.99033827	0.988448363
9/13/2016	ZEA 132	139	20.5	20.5	0.962837689	0.99033827	0.988448363
9/13/2016	ZEA 324	128.9	24.3	24.3	0.962837689	0.99033827	0.988448363
9/13/2016	ZEA 332	140.15	11.5	11.5	0.962837689	0.99033827	0.988448363
9/13/2016	ZEA 3425	216.8	14.6	14.6	0.962837689	0.99033827	0.988448363
9/13/2016	ZEA 3660	177.15	18	18	0.962837689	0.99033827	0.988448363
9/13/2016	ZEA 3682	132.8	13.6	13.6	0.962837689	0.99033827	0.988448363
9/13/2016	ZEA 391	184.95	20.5	20.5	0.962837689	0.99033827	0.988448363
9/13/2016	ZEA 392	223.2	18	18	0.962837689	0.99033827	0.988448363
9/13/2016	ZEA 399	240.4	20.4	20.4	0.962837689	0.99033827	0.988448363
9/13/2016	ZEA 851	213.45	17.3	17.3	0.962837689	0.99033827	0.988448363
