# Supplementary material for: Natural plant growth and development achieved in the IPK PhenoSphere by dynamic environment simulation
Source: Nat Commun. 2023 Sep 18;14:5783. doi: 10.1038/s41467-023-41332-4 (PMC10507097; doi:10.1038/s41467-023-41332-4)
Supplement: Supplementary file 5 — Supplementary Code 1 [file 41467_2023_41332_MOESM5_ESM.zip › Supplementary_Code_1/nonlinearmodels/test/BLUE_Plant_Height_GS_VS_2017.csv]

Date	Genotype	BLUE_Plant_Height	BLUE Growth_Stage	BLUE V_Stage	Repeatability PH	Repeatability GS	Repeatability VS
4/28/2017	B106	0	0	0	0	0	0
4/28/2017	B73	0	0	0	0	0	0
4/28/2017	DK4676A	0	0	0	0	0	0
4/28/2017	DKFBHJ	0	0	0	0	0	0
4/28/2017	EC136	0	0	0	0	0	0
4/28/2017	EC334	0	0	0	0	0	0
4/28/2017	EP2	0	0	0	0	0	0
4/28/2017	F922	0	0	0	0	0	0
4/28/2017	N22	0	0	0	0	0	0
4/28/2017	P074	0	0	0	0	0	0
4/28/2017	P089	0	0	0	0	0	0
4/28/2017	P135	0	0	0	0	0	0
4/28/2017	P148	0	0	0	0	0	0
4/28/2017	PB116	0	0	0	0	0	0
4/28/2017	PHG50	0	0	0	0	0	0
4/28/2017	PHG84	0	0	0	0	0	0
4/28/2017	PHT77	0	0	0	0	0	0
4/28/2017	S052	0	0	0	0	0	0
4/28/2017	W117	0	0	0	0	0	0
4/28/2017	W33	0	0	0	0	0	0
4/28/2017	ZEA 132	0	0	0	0	0	0
4/28/2017	ZEA 324	0	0	0	0	0	0
4/28/2017	ZEA 332	0	0	0	0	0	0
4/28/2017	ZEA 3425	0	0	0	0	0	0
4/28/2017	ZEA 3660	0	0	0	0	0	0
4/28/2017	ZEA 3682	0	0	0	0	0	0
4/28/2017	ZEA 391	0	0	0	0	0	0
4/28/2017	ZEA 392	0	0	0	0	0	0
4/28/2017	ZEA 399	0	0	0	0	0	0
4/28/2017	ZEA 851	0	0	0	0	0	0
5/18/2017	B106	12.7	5.28	2.5	0.958558262	0.953161943	0.814034052
5/18/2017	B73	13.3	4.7	2	0.958558262	0.953161943	0.814034052
5/18/2017	DK4676A	11.35	4.8	2.1	0.958558262	0.953161943	0.814034052
5/18/2017	DKFBHJ	14.3	5.12	2.3	0.958558262	0.953161943	0.814034052
5/18/2017	EC136	18.05	5.15	2.8	0.958558262	0.953161943	0.814034052
5/18/2017	EC334	7.5	5.47	2.1	0.958558262	0.953161943	0.814034052
5/18/2017	EP2	7.6	4.29	2	0.958558262	0.953161943	0.814034052
5/18/2017	F922	12.45	4.7	2	0.958558262	0.953161943	0.814034052
5/18/2017	N22	13.55	4.44	2	0.958558262	0.953161943	0.814034052
5/18/2017	P074	12.45	5.25	2.3	0.958558262	0.953161943	0.814034052
5/18/2017	P089	10.6	5.38	2.3	0.958558262	0.953161943	0.814034052
5/18/2017	P135	15.25	4.94	2.2	0.958558262	0.953161943	0.814034052
5/18/2017	P148	10.7	4.97	2.4	0.958558262	0.953161943	0.814034052
5/18/2017	PB116	16	4.26	2	0.958558262	0.953161943	0.814034052
5/18/2017	PHG50	12.65	4.76	2	0.958558262	0.953161943	0.814034052
5/18/2017	PHG84	9.5	3.92	2	0.958558262	0.953161943	0.814034052
5/18/2017	PHT77	15.7	4.71	2	0.958558262	0.953161943	0.814034052
5/18/2017	S052	11.8	5.31	2.7	0.958558262	0.953161943	0.814034052
5/18/2017	W117	10.55	5.28	2	0.958558262	0.953161943	0.814034052
5/18/2017	W33	11.1	5.26	2	0.958558262	0.953161943	0.814034052
5/18/2017	ZEA 132	6.8	4.61	2	0.958558262	0.953161943	0.814034052
5/18/2017	ZEA 324	5.85	3.72	2	0.958558262	0.953161943	0.814034052
5/18/2017	ZEA 332	15.55	5.4	2.4	0.958558262	0.953161943	0.814034052
5/18/2017	ZEA 3425	15.75	4.89	2.4	0.958558262	0.953161943	0.814034052
5/18/2017	ZEA 3660	12.25	4.16	2	0.958558262	0.953161943	0.814034052
5/18/2017	ZEA 3682	17.6	4.97	2.1	0.958558262	0.953161943	0.814034052
5/18/2017	ZEA 391	10.55	4.94	2.3	0.958558262	0.953161943	0.814034052
5/18/2017	ZEA 392	14.7	4.72	2	0.958558262	0.953161943	0.814034052
5/18/2017	ZEA 399	11.7	4.52	2	0.958558262	0.953161943	0.814034052
5/18/2017	ZEA 851	13.65	4.77	2	0.958558262	0.953161943	0.814034052
5/22/2017	B106	14.25	6.53	3.2	0.945930072	0.963594596	0.851053914
5/22/2017	B73	13.6	5.58	3	0.945930072	0.963594596	0.851053914
5/22/2017	DK4676A	14.95	5.9	3	0.945930072	0.963594596	0.851053914
5/22/2017	DKFBHJ	16.1	6.19	3.4	0.945930072	0.963594596	0.851053914
5/22/2017	EC136	18.3	6.05	3.1	0.945930072	0.963594596	0.851053914
5/22/2017	EC334	10.45	6.4	3.5	0.945930072	0.963594596	0.851053914
5/22/2017	EP2	11.5	5.12	3	0.945930072	0.963594596	0.851053914
5/22/2017	F922	13.3	5.62	2.9	0.945930072	0.963594596	0.851053914
5/22/2017	N22	13.8	5	3	0.945930072	0.963594596	0.851053914
5/22/2017	P074	15.2	6.43	3.4	0.945930072	0.963594596	0.851053914
5/22/2017	P089	12.6	6.32	3	0.945930072	0.963594596	0.851053914
5/22/2017	P135	18.3	5.59	3	0.945930072	0.963594596	0.851053914
5/22/2017	P148	11.75	6.09	3	0.945930072	0.963594596	0.851053914
5/22/2017	PB116	19	5.32	3	0.945930072	0.963594596	0.851053914
5/22/2017	PHG50	14.9	5.75	3	0.945930072	0.963594596	0.851053914
5/22/2017	PHG84	11.05	4.83	2.5	0.945930072	0.963594596	0.851053914
5/22/2017	PHT77	16.85	5.33	3	0.945930072	0.963594596	0.851053914
5/22/2017	S052	14.6	6.53	3.8	0.945930072	0.963594596	0.851053914
5/22/2017	W117	13.1	6.24	3	0.945930072	0.963594596	0.851053914
5/22/2017	W33	14.8	6.16	3.3	0.945930072	0.963594596	0.851053914
5/22/2017	ZEA 132	8.85	5.82	2.9	0.945930072	0.963594596	0.851053914
5/22/2017	ZEA 324	7.25	4.92	2.9	0.945930072	0.963594596	0.851053914
5/22/2017	ZEA 332	19	6.62	3	0.945930072	0.963594596	0.851053914
5/22/2017	ZEA 3425	19.75	5.83	3	0.945930072	0.963594596	0.851053914
5/22/2017	ZEA 3660	15.1	4.98	2.8	0.945930072	0.963594596	0.851053914
5/22/2017	ZEA 3682	18.6	6.01	3	0.945930072	0.963594596	0.851053914
5/22/2017	ZEA 391	11.85	6.01	3.1	0.945930072	0.963594596	0.851053914
5/22/2017	ZEA 392	15.5	5.83	2.9	0.945930072	0.963594596	0.851053914
5/22/2017	ZEA 399	10.9	5.91	3	0.945930072	0.963594596	0.851053914
5/22/2017	ZEA 851	13.75	5.83	3	0.945930072	0.963594596	0.851053914
5/29/2017	B106	19.85	8.01	4.3	0.951103821	0.973119573	0.90770264
5/29/2017	B73	19.7	7.19	4	0.951103821	0.973119573	0.90770264
5/29/2017	DK4676A	21.55	7.36	4	0.951103821	0.973119573	0.90770264
5/29/2017	DKFBHJ	23.55	7.65	4.4	0.951103821	0.973119573	0.90770264
5/29/2017	EC136	22.3	7.61	4	0.951103821	0.973119573	0.90770264
5/29/2017	EC334	16.1	8.25	4.9	0.951103821	0.973119573	0.90770264
5/29/2017	EP2	16.55	6.74	3.5	0.951103821	0.973119573	0.90770264
5/29/2017	F922	18.3	7.23	4	0.951103821	0.973119573	0.90770264
5/29/2017	N22	18.15	6.46	3.7	0.951103821	0.973119573	0.90770264
5/29/2017	P074	20.7	7.86	4.4	0.951103821	0.973119573	0.90770264
5/29/2017	P089	17.85	7.72	4.5	0.951103821	0.973119573	0.90770264
5/29/2017	P135	28.25	7.28	3.9	0.951103821	0.973119573	0.90770264
5/29/2017	P148	15.6	7.6	4.5	0.951103821	0.973119573	0.90770264
5/29/2017	PB116	25.1	6.75	3.8	0.951103821	0.973119573	0.90770264
5/29/2017	PHG50	22.5	7.23	4	0.951103821	0.973119573	0.90770264
5/29/2017	PHG84	15.65	6.17	3.6	0.951103821	0.973119573	0.90770264
5/29/2017	PHT77	20.9	6.76	3.8	0.951103821	0.973119573	0.90770264
5/29/2017	S052	20.8	8.56	5	0.951103821	0.973119573	0.90770264
5/29/2017	W117	20.65	7.74	4.1	0.951103821	0.973119573	0.90770264
5/29/2017	W33	18.95	7.66	4.3	0.951103821	0.973119573	0.90770264
5/29/2017	ZEA 132	12.7	7.72	4.3	0.951103821	0.973119573	0.90770264
5/29/2017	ZEA 324	9.35	6.28	3.5	0.951103821	0.973119573	0.90770264
5/29/2017	ZEA 332	23.6	7.81	4	0.951103821	0.973119573	0.90770264
5/29/2017	ZEA 3425	30.5	7.79	4.1	0.951103821	0.973119573	0.90770264
5/29/2017	ZEA 3660	22.25	6.35	3	0.951103821	0.973119573	0.90770264
5/29/2017	ZEA 3682	24.55	7.91	4	0.951103821	0.973119573	0.90770264
5/29/2017	ZEA 391	15.9	8.07	4	0.951103821	0.973119573	0.90770264
5/29/2017	ZEA 392	20.65	7.52	4.1	0.951103821	0.973119573	0.90770264
5/29/2017	ZEA 399	16	7.51	4.2	0.951103821	0.973119573	0.90770264
5/29/2017	ZEA 851	19.45	7.12	4	0.951103821	0.973119573	0.90770264
6/2/2017	B106	22.9	8.76	5	0.963185799	0.974898647	0.934052856
6/2/2017	B73	21.4	8.14	4.1	0.963185799	0.974898647	0.934052856
6/2/2017	DK4676A	25.3	8.01	4.8	0.963185799	0.974898647	0.934052856
6/2/2017	DKFBHJ	27.25	8.27	4.9	0.963185799	0.974898647	0.934052856
6/2/2017	EC136	26.4	8.27	5	0.963185799	0.974898647	0.934052856
6/2/2017	EC334	18.9	9.2	5.1	0.963185799	0.974898647	0.934052856
6/2/2017	EP2	19.25	7.32	4	0.963185799	0.974898647	0.934052856
6/2/2017	F922	21.05	8.05	5	0.963185799	0.974898647	0.934052856
6/2/2017	N22	20.55	7.35	4	0.963185799	0.974898647	0.934052856
6/2/2017	P074	24.9	8.69	5	0.963185799	0.974898647	0.934052856
6/2/2017	P089	21.9	8.27	5	0.963185799	0.974898647	0.934052856
6/2/2017	P135	33.6	8.11	4.9	0.963185799	0.974898647	0.934052856
6/2/2017	P148	18.65	8.55	4.9	0.963185799	0.974898647	0.934052856
6/2/2017	PB116	27.95	7.48	4.1	0.963185799	0.974898647	0.934052856
6/2/2017	PHG50	25	8	4.3	0.963185799	0.974898647	0.934052856
6/2/2017	PHG84	19.3	6.61	4	0.963185799	0.974898647	0.934052856
6/2/2017	PHT77	24.3	7.33	4.1	0.963185799	0.974898647	0.934052856
6/2/2017	S052	23.45	9.23	5.7	0.963185799	0.974898647	0.934052856
6/2/2017	W117	23.3	8.34	5	0.963185799	0.974898647	0.934052856
6/2/2017	W33	21.55	8.28	4.9	0.963185799	0.974898647	0.934052856
6/2/2017	ZEA 132	12.9	8.71	4.6	0.963185799	0.974898647	0.934052856
6/2/2017	ZEA 324	9.85	6.98	4.4	0.963185799	0.974898647	0.934052856
6/2/2017	ZEA 332	26.1	8.48	4.5	0.963185799	0.974898647	0.934052856
6/2/2017	ZEA 3425	34.9	8.45	4.9	0.963185799	0.974898647	0.934052856
6/2/2017	ZEA 3660	23.85	6.87	4	0.963185799	0.974898647	0.934052856
6/2/2017	ZEA 3682	27.1	8.8	4.1	0.963185799	0.974898647	0.934052856
6/2/2017	ZEA 391	18.45	8.52	4.9	0.963185799	0.974898647	0.934052856
6/2/2017	ZEA 392	24.15	8.26	4.6	0.963185799	0.974898647	0.934052856
6/2/2017	ZEA 399	16.05	8.4	5.1	0.963185799	0.974898647	0.934052856
6/2/2017	ZEA 851	21.75	7.95	4.3	0.963185799	0.974898647	0.934052856
6/8/2017	B106	22.5	9.47	5.7	0.957520973	0.93217118	0.941591581
6/8/2017	B73	22.3	8.95	5	0.957520973	0.93217118	0.941591581
6/8/2017	DK4676A	24.57	8.48	5.2	0.957520973	0.93217118	0.941591581
6/8/2017	DKFBHJ	29.8	9.13	5.7	0.957520973	0.93217118	0.941591581
6/8/2017	EC136	26.8	8.86	5.4	0.957520973	0.93217118	0.941591581
6/8/2017	EC334	20.55	9.81	6	0.957520973	0.93217118	0.941591581
6/8/2017	EP2	19.85	8.11	4.1	0.957520973	0.93217118	0.941591581
6/8/2017	F922	21.37	7.92	5.4	0.957520973	0.93217118	0.941591581
6/8/2017	N22	21.15	8.24	4.9	0.957520973	0.93217118	0.941591581
6/8/2017	P074	28.76	9.16	5.7	0.957520973	0.93217118	0.941591581
6/8/2017	P089	22.81	8.73	5.7	0.957520973	0.93217118	0.941591581
6/8/2017	P135	37.77	8.01	5.2	0.957520973	0.93217118	0.941591581
6/8/2017	P148	19.45	9.39	6	0.957520973	0.93217118	0.941591581
6/8/2017	PB116	30.45	8.18	5	0.957520973	0.93217118	0.941591581
6/8/2017	PHG50	25.89	8.67	4.9	0.957520973	0.93217118	0.941591581
6/8/2017	PHG84	21.72	7.01	5.1	0.957520973	0.93217118	0.941591581
6/8/2017	PHT77	28.06	7.59	4.7	0.957520973	0.93217118	0.941591581
6/8/2017	S052	26.3	9.7	6.1	0.957520973	0.93217118	0.941591581
6/8/2017	W117	23.3	8.86	5.1	0.957520973	0.93217118	0.941591581
6/8/2017	W33	22.07	8.65	5.4	0.957520973	0.93217118	0.941591581
6/8/2017	ZEA 132	13.85	9.56	5.4	0.957520973	0.93217118	0.941591581
6/8/2017	ZEA 324	10.15	8.19	5.1	0.957520973	0.93217118	0.941591581
6/8/2017	ZEA 332	26.56	8.52	5.1	0.957520973	0.93217118	0.941591581
6/8/2017	ZEA 3425	34.1	9.38	5.5	0.957520973	0.93217118	0.941591581
6/8/2017	ZEA 3660	22.97	7.57	4	0.957520973	0.93217118	0.941591581
6/8/2017	ZEA 3682	28.2	10.11	4.9	0.957520973	0.93217118	0.941591581
6/8/2017	ZEA 391	18.43	9.21	6	0.957520973	0.93217118	0.941591581
6/8/2017	ZEA 392	26.85	9.09	5	0.957520973	0.93217118	0.941591581
6/8/2017	ZEA 399	17.57	8.93	5.9	0.957520973	0.93217118	0.941591581
6/8/2017	ZEA 851	23.83	8.3	5.1	0.957520973	0.93217118	0.941591581
6/12/2017	B106	26.6	10.14	6.1	0.961766443	0.927964765	0.862742584
6/12/2017	B73	29	9.68	6.1	0.961766443	0.927964765	0.862742584
6/12/2017	DK4676A	29.32	8.54	6	0.961766443	0.927964765	0.862742584
6/12/2017	DKFBHJ	33.4	10.27	6.2	0.961766443	0.927964765	0.862742584
6/12/2017	EC136	28.05	8.68	6.1	0.961766443	0.927964765	0.862742584
6/12/2017	EC334	23.53	10.31	6.8	0.961766443	0.927964765	0.862742584
6/12/2017	EP2	21.6	8.28	5.2	0.961766443	0.927964765	0.862742584
6/12/2017	F922	27.88	8.37	5.9	0.961766443	0.927964765	0.862742584
6/12/2017	N22	23.8	8.65	5.5	0.961766443	0.927964765	0.862742584
6/12/2017	P074	32.93	9.31	6.5	0.961766443	0.927964765	0.862742584
6/12/2017	P089	29.24	9.69	6	0.961766443	0.927964765	0.862742584
6/12/2017	P135	43.04	8.71	6	0.961766443	0.927964765	0.862742584
6/12/2017	P148	22.61	9.57	6.3	0.961766443	0.927964765	0.862742584
6/12/2017	PB116	32.99	9.19	5.7	0.961766443	0.927964765	0.862742584
6/12/2017	PHG50	28.79	9.46	5.9	0.961766443	0.927964765	0.862742584
6/12/2017	PHG84	21.89	7.51	5.1	0.961766443	0.927964765	0.862742584
6/12/2017	PHT77	33.79	8.33	5.6	0.961766443	0.927964765	0.862742584
6/12/2017	S052	29.27	10.27	6.5	0.961766443	0.927964765	0.862742584
6/12/2017	W117	25.64	9.33	6.1	0.961766443	0.927964765	0.862742584
6/12/2017	W33	23.84	9.12	6	0.961766443	0.927964765	0.862742584
6/12/2017	ZEA 132	16.6	10.44	6.2	0.961766443	0.927964765	0.862742584
6/12/2017	ZEA 324	12.09	8.06	6	0.961766443	0.927964765	0.862742584
6/12/2017	ZEA 332	28.93	9.42	6.2	0.961766443	0.927964765	0.862742584
6/12/2017	ZEA 3425	37.4	10.19	6.1	0.961766443	0.927964765	0.862742584
6/12/2017	ZEA 3660	27.85	7.85	6	0.961766443	0.927964765	0.862742584
6/12/2017	ZEA 3682	31.04	10.79	6.1	0.961766443	0.927964765	0.862742584
6/12/2017	ZEA 391	22.35	8.98	6.4	0.961766443	0.927964765	0.862742584
6/12/2017	ZEA 392	31.85	9.57	5.7	0.961766443	0.927964765	0.862742584
6/12/2017	ZEA 399	19.81	9.83	6.3	0.961766443	0.927964765	0.862742584
6/12/2017	ZEA 851	26.37	8.79	5.7	0.961766443	0.927964765	0.862742584
6/15/2017	B106	28.17	10.09	6.9	0.964479334	0.938973409	0.915981298
6/15/2017	B73	28.95	10.06	6.2	0.964479334	0.938973409	0.915981298
6/15/2017	DK4676A	30.26	9.42	6	0.964479334	0.938973409	0.915981298
6/15/2017	DKFBHJ	37.8	10.74	6.6	0.964479334	0.938973409	0.915981298
6/15/2017	EC136	32.62	9.76	6.1	0.964479334	0.938973409	0.915981298
6/15/2017	EC334	27.6	11.49	7	0.964479334	0.938973409	0.915981298
6/15/2017	EP2	23.4	9.16	5	0.964479334	0.938973409	0.915981298
6/15/2017	F922	28.92	9.02	6.5	0.964479334	0.938973409	0.915981298
6/15/2017	N22	27.3	9.46	5.8	0.964479334	0.938973409	0.915981298
6/15/2017	P074	34.35	10.09	6.7	0.964479334	0.938973409	0.915981298
6/15/2017	P089	31.96	10.05	6.9	0.964479334	0.938973409	0.915981298
6/15/2017	P135	47.8	9.54	6	0.964479334	0.938973409	0.915981298
6/15/2017	P148	22.75	10.46	6.6	0.964479334	0.938973409	0.915981298
6/15/2017	PB116	32.36	9.63	6	0.964479334	0.938973409	0.915981298
6/15/2017	PHG50	30.21	10.22	6.2	0.964479334	0.938973409	0.915981298
6/15/2017	PHG84	22.12	7.89	5.6	0.964479334	0.938973409	0.915981298
6/15/2017	PHT77	33.33	8.6	5.6	0.964479334	0.938973409	0.915981298
6/15/2017	S052	31.4	10.71	7	0.964479334	0.938973409	0.915981298
6/15/2017	W117	25.5	10.26	6.2	0.964479334	0.938973409	0.915981298
6/15/2017	W33	25.2	10.01	6.3	0.964479334	0.938973409	0.915981298
6/15/2017	ZEA 132	18.03	10.22	6.8	0.964479334	0.938973409	0.915981298
6/15/2017	ZEA 324	14.2	9.37	6.1	0.964479334	0.938973409	0.915981298
6/15/2017	ZEA 332	30.78	10.65	6.875	0.964479334	0.938973409	0.915981298
6/15/2017	ZEA 3425	39.2	10.76	6.3	0.964479334	0.938973409	0.915981298
6/15/2017	ZEA 3660	30.73	8.75	5.5	0.964479334	0.938973409	0.915981298
6/15/2017	ZEA 3682	33.35	12.24	6.1	0.964479334	0.938973409	0.915981298
6/15/2017	ZEA 391	25.87	10.2	6.9	0.964479334	0.938973409	0.915981298
6/15/2017	ZEA 392	33.9	10.09	6.2	0.964479334	0.938973409	0.915981298
6/15/2017	ZEA 399	22.42	10.25	7.1	0.964479334	0.938973409	0.915981298
6/15/2017	ZEA 851	26.01	9.59	5.8	0.964479334	0.938973409	0.915981298
6/19/2017	B106	32.4	11.27	7.2	0.959754453	0.932589609	0.916320408
6/19/2017	B73	32.1	10.61	7.1	0.959754453	0.932589609	0.916320408
6/19/2017	DK4676A	33.05	9.92	6.9	0.959754453	0.932589609	0.916320408
6/19/2017	DKFBHJ	43.55	11.39	7	0.959754453	0.932589609	0.916320408
6/19/2017	EC136	35.6	10.21	6.9	0.959754453	0.932589609	0.916320408
6/19/2017	EC334	30.2	11.66	8	0.959754453	0.932589609	0.916320408
6/19/2017	EP2	27.2	9.99	6	0.959754453	0.932589609	0.916320408
6/19/2017	F922	33.5	10.71	6.9	0.959754453	0.932589609	0.916320408
6/19/2017	N22	29.1	9.92	6.6	0.959754453	0.932589609	0.916320408
6/19/2017	P074	38.5	11.45	7.2	0.959754453	0.932589609	0.916320408
6/19/2017	P089	36.3	11.19	7	0.959754453	0.932589609	0.916320408
6/19/2017	P135	54.8	10.86	6.9	0.959754453	0.932589609	0.916320408
6/19/2017	P148	24.8	10.51	7	0.959754453	0.932589609	0.916320408
6/19/2017	PB116	33.2	10.48	6.2	0.959754453	0.932589609	0.916320408
6/19/2017	PHG50	33.55	11.13	6.7	0.959754453	0.932589609	0.916320408
6/19/2017	PHG84	26.85	8.94	5.9	0.959754453	0.932589609	0.916320408
6/19/2017	PHT77	36.15	9.62	6	0.959754453	0.932589609	0.916320408
6/19/2017	S052	35.05	11.49	7.6	0.959754453	0.932589609	0.916320408
6/19/2017	W117	27	11.21	6.5	0.959754453	0.932589609	0.916320408
6/19/2017	W33	27.25	10.61	7	0.959754453	0.932589609	0.916320408
6/19/2017	ZEA 132	20.9	11.73	6.9	0.959754453	0.932589609	0.916320408
6/19/2017	ZEA 324	15.55	10.61	7	0.959754453	0.932589609	0.916320408
6/19/2017	ZEA 332	32.1	11.41677429	7.433737065	0.959754453	0.932589609	0.916320408
6/19/2017	ZEA 3425	45.4	11.54	7.2	0.959754453	0.932589609	0.916320408
6/19/2017	ZEA 3660	36.85	9.92	5.9	0.959754453	0.932589609	0.916320408
6/19/2017	ZEA 3682	34.7	13.01	7.2	0.959754453	0.932589609	0.916320408
6/19/2017	ZEA 391	29.5	11.5	7.6	0.959754453	0.932589609	0.916320408
6/19/2017	ZEA 392	37.75	10.64	7	0.959754453	0.932589609	0.916320408
6/19/2017	ZEA 399	28.95	11.48	7.6	0.959754453	0.932589609	0.916320408
6/19/2017	ZEA 851	29.2	10.64	6.8	0.959754453	0.932589609	0.916320408
6/22/2017	B106	37.65	11.91	7.8	0.96094891	0.958905665	0.949278956
6/22/2017	B73	37.7	11.54	7.1	0.96094891	0.958905665	0.949278956
6/22/2017	DK4676A	40.6	11.07	7.5	0.96094891	0.958905665	0.949278956
6/22/2017	DKFBHJ	52.25	11.9	7.9	0.96094891	0.958905665	0.949278956
6/22/2017	EC136	40.9	11.55	7.2	0.96094891	0.958905665	0.949278956
6/22/2017	EC334	39.75	13.07	8.3	0.96094891	0.958905665	0.949278956
6/22/2017	EP2	33.3	10.71	6	0.96094891	0.958905665	0.949278956
6/22/2017	F922	41	11.18	7.6	0.96094891	0.958905665	0.949278956
6/22/2017	N22	34.35	10.93	7	0.96094891	0.958905665	0.949278956
6/22/2017	P074	42.95	12.04	7.6	0.96094891	0.958905665	0.949278956
6/22/2017	P089	42.45	11.5	7.9	0.96094891	0.958905665	0.949278956
6/22/2017	P135	57.85	12.39	7.6	0.96094891	0.958905665	0.949278956
6/22/2017	P148	27.95	12.12	7.9	0.96094891	0.958905665	0.949278956
6/22/2017	PB116	37.55	11.14	7.1	0.96094891	0.958905665	0.949278956
6/22/2017	PHG50	41.25	11.93	7.6	0.96094891	0.958905665	0.949278956
6/22/2017	PHG84	30.95	9.79	6.1	0.96094891	0.958905665	0.949278956
6/22/2017	PHT77	41.05	9.96	6.5	0.96094891	0.958905665	0.949278956
6/22/2017	S052	38.15	12.85	7.8	0.96094891	0.958905665	0.949278956
6/22/2017	W117	31.94	12.13	7.1	0.96094891	0.958905665	0.949278956
6/22/2017	W33	32.9	12.17	7.2	0.96094891	0.958905665	0.949278956
6/22/2017	ZEA 132	28.35	12.49	7.9	0.96094891	0.958905665	0.949278956
6/22/2017	ZEA 324	19.3	11.03	7.7	0.96094891	0.958905665	0.949278956
6/22/2017	ZEA 332	40.16666667	11.71111111	9.7785483	0.96094891	0.958905665	0.949278956
6/22/2017	ZEA 3425	52.2	12.48	7.6	0.96094891	0.958905665	0.949278956
6/22/2017	ZEA 3660	45.6	10.36	6	0.96094891	0.958905665	0.949278956
6/22/2017	ZEA 3682	42.05	13.9	8.4	0.96094891	0.958905665	0.949278956
6/22/2017	ZEA 391	39.25	12.23	8	0.96094891	0.958905665	0.949278956
6/22/2017	ZEA 392	41.1	11.19	7	0.96094891	0.958905665	0.949278956
6/22/2017	ZEA 399	35.9	12.44	8.3	0.96094891	0.958905665	0.949278956
6/22/2017	ZEA 851	34.75	11.13	7.2	0.96094891	0.958905665	0.949278956
6/26/2017	B106	44.95	13.34	8.6	0.946168875	0.947505682	0.938468992
6/26/2017	B73	42.6	12.47	8.2	0.946168875	0.947505682	0.938468992
6/26/2017	DK4676A	44.05	12.24	8.1	0.946168875	0.947505682	0.938468992
6/26/2017	DKFBHJ	62.05	13.01	8.7	0.946168875	0.947505682	0.938468992
6/26/2017	EC136	45.6	13.09	8.1	0.946168875	0.947505682	0.938468992
6/26/2017	EC334	48.75	14.14	9.5	0.946168875	0.947505682	0.938468992
6/26/2017	EP2	38	12.2	6.8	0.946168875	0.947505682	0.938468992
6/26/2017	F922	45.7	12.18	8.5	0.946168875	0.947505682	0.938468992
6/26/2017	N22	38.15	12.73	8.2	0.946168875	0.947505682	0.938468992
6/26/2017	P074	45.35	13.18	8.9	0.946168875	0.947505682	0.938468992
6/26/2017	P089	50.95	12.75	8.5	0.946168875	0.947505682	0.938468992
6/26/2017	P135	62.9	13.93	8.7	0.946168875	0.947505682	0.938468992
6/26/2017	P148	31.9	13.22	8.8	0.946168875	0.947505682	0.938468992
6/26/2017	PB116	41.3	12.02	7.8	0.946168875	0.947505682	0.938468992
6/26/2017	PHG50	50.55	12.65	8.3	0.946168875	0.947505682	0.938468992
6/26/2017	PHG84	35.05	10.68	7	0.946168875	0.947505682	0.938468992
6/26/2017	PHT77	47.6	11.09	7.5	0.946168875	0.947505682	0.938468992
6/26/2017	S052	42.45	14.69	8.8	0.946168875	0.947505682	0.938468992
6/26/2017	W117	35.9	13.5	8.2	0.946168875	0.947505682	0.938468992
6/26/2017	W33	40	13.54	8.7	0.946168875	0.947505682	0.938468992
6/26/2017	ZEA 132	35.55	13.6	8.8	0.946168875	0.947505682	0.938468992
6/26/2017	ZEA 324	20.95	12.17	8.2	0.946168875	0.947505682	0.938468992
6/26/2017	ZEA 332	48.8	11.44	10.7	0.946168875	0.947505682	0.938468992
6/26/2017	ZEA 3425	57.4	13.74	8.7	0.946168875	0.947505682	0.938468992
6/26/2017	ZEA 3660	54.65	11.24	6.8	0.946168875	0.947505682	0.938468992
6/26/2017	ZEA 3682	52.5	14.47	10.7	0.946168875	0.947505682	0.938468992
6/26/2017	ZEA 391	46.95	13.3	8.7	0.946168875	0.947505682	0.938468992
6/26/2017	ZEA 392	46.65	12.35	7.9	0.946168875	0.947505682	0.938468992
6/26/2017	ZEA 399	48.05	13.45	9.4	0.946168875	0.947505682	0.938468992
6/26/2017	ZEA 851	42.6	12.27	8.1	0.946168875	0.947505682	0.938468992
6/29/2017	B106	46.95	14.2	8.9	0.94714561	0.955299878	0.958567711
6/29/2017	B73	46.9	12.9	9.1	0.94714561	0.955299878	0.958567711
6/29/2017	DK4676A	50.35	12.42	8.8	0.94714561	0.955299878	0.958567711
6/29/2017	DKFBHJ	70.65	13.65	9	0.94714561	0.955299878	0.958567711
6/29/2017	EC136	47.82	13.47	8.7	0.94714561	0.955299878	0.958567711
6/29/2017	EC334	50.1	14.83	9.7	0.94714561	0.955299878	0.958567711
6/29/2017	EP2	42	12.98	7	0.94714561	0.955299878	0.958567711
6/29/2017	F922	49.27	11.62	8.7	0.94714561	0.955299878	0.958567711
6/29/2017	N22	43.75	12.52	8.4	0.94714561	0.955299878	0.958567711
6/29/2017	P074	50.76	13.55	9.2	0.94714561	0.955299878	0.958567711
6/29/2017	P089	58.57	12.96	8.9	0.94714561	0.955299878	0.958567711
6/29/2017	P135	67.86	13.77	9.6	0.94714561	0.955299878	0.958567711
6/29/2017	P148	34.3	14.12	9.3	0.94714561	0.955299878	0.958567711
6/29/2017	PB116	44.19	12.24	8.2	0.94714561	0.955299878	0.958567711
6/29/2017	PHG50	54.79	12.93	8.8	0.94714561	0.955299878	0.958567711
6/29/2017	PHG84	37.77	10.86	7.9	0.94714561	0.955299878	0.958567711
6/29/2017	PHT77	51.79	11.13	8	0.94714561	0.955299878	0.958567711
6/29/2017	S052	47.21	15.28	9.3	0.94714561	0.955299878	0.958567711
6/29/2017	W117	38.5	13.72	8.7	0.94714561	0.955299878	0.958567711
6/29/2017	W33	42.91	13.46	9.4	0.94714561	0.955299878	0.958567711
6/29/2017	ZEA 132	40.45	14.29	9.1	0.94714561	0.955299878	0.958567711
6/29/2017	ZEA 324	22.25	12.85	9.6	0.94714561	0.955299878	0.958567711
6/29/2017	ZEA 332	60.18	11.85334749	11.10972955	0.94714561	0.955299878	0.958567711
6/29/2017	ZEA 3425	61.9	14.38	9.6	0.94714561	0.955299878	0.958567711
6/29/2017	ZEA 3660	58.36	11.47	7.6	0.94714561	0.955299878	0.958567711
6/29/2017	ZEA 3682	64.35	14.49	12.5	0.94714561	0.955299878	0.958567711
6/29/2017	ZEA 391	51.5	13.47	9.8	0.94714561	0.955299878	0.958567711
6/29/2017	ZEA 392	50.85	12.77	8.2	0.94714561	0.955299878	0.958567711
6/29/2017	ZEA 399	52.25	13.54	9.5	0.94714561	0.955299878	0.958567711
6/29/2017	ZEA 851	48.02	12.38	8.5	0.94714561	0.955299878	0.958567711
7/3/2017	B106	55.45	15.07	9.3	0.95085681	0.946483263	0.96767069
7/3/2017	B73	53.9	13.47	9.1	0.95085681	0.946483263	0.96767069
7/3/2017	DK4676A	56	13.4	8.9	0.95085681	0.946483263	0.96767069
7/3/2017	DKFBHJ	74.9	14.51	9.4	0.95085681	0.946483263	0.96767069
7/3/2017	EC136	58.3	14.28	9.3	0.95085681	0.946483263	0.96767069
7/3/2017	EC334	55.5	15.47	10	0.95085681	0.946483263	0.96767069
7/3/2017	EP2	46.55	13.83	7.4	0.95085681	0.946483263	0.96767069
7/3/2017	F922	58.35	13.57	9.2	0.95085681	0.946483263	0.96767069
7/3/2017	N22	49.4	13.15	8.6	0.95085681	0.946483263	0.96767069
7/3/2017	P074	56.25	14.76	10	0.95085681	0.946483263	0.96767069
7/3/2017	P089	62.55	14.31	8.9	0.95085681	0.946483263	0.96767069
7/3/2017	P135	77.65	14.81	10.7	0.95085681	0.946483263	0.96767069
7/3/2017	P148	39.7	14.79	9.7	0.95085681	0.946483263	0.96767069
7/3/2017	PB116	50.3	13.69	8.6	0.95085681	0.946483263	0.96767069
7/3/2017	PHG50	62.55	14.16	9.2	0.95085681	0.946483263	0.96767069
7/3/2017	PHG84	43.35	11.76	7.9	0.95085681	0.946483263	0.96767069
7/3/2017	PHT77	56.8	12.76	8.4	0.95085681	0.946483263	0.96767069
7/3/2017	S052	53.75	16.23	10	0.95085681	0.946483263	0.96767069
7/3/2017	W117	41.2	13.95	9.5	0.95085681	0.946483263	0.96767069
7/3/2017	W33	52.35	14.04	9.8	0.95085681	0.946483263	0.96767069
7/3/2017	ZEA 132	45.7	15.07	9.9	0.95085681	0.946483263	0.96767069
7/3/2017	ZEA 324	25.7	13.5	9.8	0.95085681	0.946483263	0.96767069
7/3/2017	ZEA 332	77.5	12.14527712	11.3306076	0.95085681	0.946483263	0.96767069
7/3/2017	ZEA 3425	67.5	15.09	10.3	0.95085681	0.946483263	0.96767069
7/3/2017	ZEA 3660	66.1	12.89	7.8	0.95085681	0.946483263	0.96767069
7/3/2017	ZEA 3682	72.25	14.52	13.6	0.95085681	0.946483263	0.96767069
7/3/2017	ZEA 391	61.15	14.83	10.1	0.95085681	0.946483263	0.96767069
7/3/2017	ZEA 392	57.7	13.75	8.7	0.95085681	0.946483263	0.96767069
7/3/2017	ZEA 399	62.8	14.87	10.3	0.95085681	0.946483263	0.96767069
7/3/2017	ZEA 851	56.2	13.34	8.9	0.95085681	0.946483263	0.96767069
7/6/2017	B106	60.6	15.96	9.8	0.932878105	0.962130566	0.963583181
7/6/2017	B73	60.95	13.96	9.8	0.932878105	0.962130566	0.963583181
7/6/2017	DK4676A	66.2	14	9.1	0.932878105	0.962130566	0.963583181
7/6/2017	DKFBHJ	83.75	15.23	10.1	0.932878105	0.962130566	0.963583181
7/6/2017	EC136	67.35	14.63	9.4	0.932878105	0.962130566	0.963583181
7/6/2017	EC334	61	16.86	10.5	0.932878105	0.962130566	0.963583181
7/6/2017	EP2	52.55	14.37	7.9	0.932878105	0.962130566	0.963583181
7/6/2017	F922	65.95	14.02	9.2	0.932878105	0.962130566	0.963583181
7/6/2017	N22	56.35	13.99	9.1	0.932878105	0.962130566	0.963583181
7/6/2017	P074	62.4	15.15	10.4	0.932878105	0.962130566	0.963583181
7/6/2017	P089	70.6	15.03	9.7	0.932878105	0.962130566	0.963583181
7/6/2017	P135	82.95	15.25	11.5	0.932878105	0.962130566	0.963583181
7/6/2017	P148	46.8	15.03	10.3	0.932878105	0.962130566	0.963583181
7/6/2017	PB116	60.15	14.76	8.8	0.932878105	0.962130566	0.963583181
7/6/2017	PHG50	72.45	14.82	9.8	0.932878105	0.962130566	0.963583181
7/6/2017	PHG84	51	12.24	8.1	0.932878105	0.962130566	0.963583181
7/6/2017	PHT77	67.05	13.34	8.8	0.932878105	0.962130566	0.963583181
7/6/2017	S052	62.45	16.55	10.3	0.932878105	0.962130566	0.963583181
7/6/2017	W117	50.8	14.11	10.5	0.932878105	0.962130566	0.963583181
7/6/2017	W33	62.2	14.29	10.9	0.932878105	0.962130566	0.963583181
7/6/2017	ZEA 132	51.05	15.67	10.8	0.932878105	0.962130566	0.963583181
7/6/2017	ZEA 324	30.1	14.35	10.5	0.932878105	0.962130566	0.963583181
7/6/2017	ZEA 332	81.45	11.6	11	0.932878105	0.962130566	0.963583181
7/6/2017	ZEA 3425	73.35	15.09	12.3	0.932878105	0.962130566	0.963583181
7/6/2017	ZEA 3660	72.75	13.42	7.8	0.932878105	0.962130566	0.963583181
7/6/2017	ZEA 3682	81.85	14.35092345	13.77777778	0.932878105	0.962130566	0.963583181
7/6/2017	ZEA 391	72.41	15.65	10.2	0.932878105	0.962130566	0.963583181
7/6/2017	ZEA 392	64.1	14.38	9.1	0.932878105	0.962130566	0.963583181
7/6/2017	ZEA 399	67.5	15.57	10.6	0.932878105	0.962130566	0.963583181
7/6/2017	ZEA 851	64.05	13.91	9.1	0.932878105	0.962130566	0.963583181
7/10/2017	B106	77.4	16.49	10.4	0.92735341	0.964680181	0.96996236
7/10/2017	B73	78.15	14.88	10.1	0.92735341	0.964680181	0.96996236
7/10/2017	DK4676A	78.6	15.42	10.2	0.92735341	0.964680181	0.96996236
7/10/2017	DKFBHJ	99.7	16.05	10.6	0.92735341	0.964680181	0.96996236
7/10/2017	EC136	89.45	15.37	12.2	0.92735341	0.964680181	0.96996236
7/10/2017	EC334	74.4	18.11	11.4	0.92735341	0.964680181	0.96996236
7/10/2017	EP2	68.95	15.15	9.6	0.92735341	0.964680181	0.96996236
7/10/2017	F922	79.05	15.44	10.5	0.92735341	0.964680181	0.96996236
7/10/2017	N22	71.65	15.21	10	0.92735341	0.964680181	0.96996236
7/10/2017	P074	78.8	15.96	12.2	0.92735341	0.964680181	0.96996236
7/10/2017	P089	83.2	15.62	11.1	0.92735341	0.964680181	0.96996236
7/10/2017	P135	108.6	14.89	14.2	0.92735341	0.964680181	0.96996236
7/10/2017	P148	56.15	14.91	11.8	0.92735341	0.964680181	0.96996236
7/10/2017	PB116	74.65	15.49	10	0.92735341	0.964680181	0.96996236
7/10/2017	PHG50	92.2	16.16	10.7	0.92735341	0.964680181	0.96996236
7/10/2017	PHG84	66.4	13.33	9	0.92735341	0.964680181	0.96996236
7/10/2017	PHT77	83.5	13.94	10	0.92735341	0.964680181	0.96996236
7/10/2017	S052	79.5	16.88	12.3	0.92735341	0.964680181	0.96996236
7/10/2017	W117	77.6	13.4	13.4	0.92735341	0.964680181	0.96996236
7/10/2017	W33	95.75	14.2	14.2	0.92735341	0.964680181	0.96996236
7/10/2017	ZEA 132	63.95	16.71	10.9	0.92735341	0.964680181	0.96996236
7/10/2017	ZEA 324	43.2	15.61	11.4	0.92735341	0.964680181	0.96996236
7/10/2017	ZEA 332	84.3	11.93	11.4	0.92735341	0.964680181	0.96996236
7/10/2017	ZEA 3425	100.85	14.95	14	0.92735341	0.964680181	0.96996236
7/10/2017	ZEA 3660	92.05	14.62	9.9	0.92735341	0.964680181	0.96996236
7/10/2017	ZEA 3682	89.2	13.9	13.9	0.92735341	0.964680181	0.96996236
7/10/2017	ZEA 391	95.45	17.13	11.6	0.92735341	0.964680181	0.96996236
7/10/2017	ZEA 392	82.75	15.19	10.1	0.92735341	0.964680181	0.96996236
7/10/2017	ZEA 399	89	16.94	11.6	0.92735341	0.964680181	0.96996236
7/10/2017	ZEA 851	77.95	14.47	9.9	0.92735341	0.964680181	0.96996236
7/13/2017	B106	71.75	16.91	10.9	0.926579629	0.966471908	0.979483047
7/13/2017	B73	82.4	15.51	10.3	0.926579629	0.966471908	0.979483047
7/13/2017	DK4676A	84.85	16.17	10.9	0.926579629	0.966471908	0.979483047
7/13/2017	DKFBHJ	102.75	16.36	11.1	0.926579629	0.966471908	0.979483047
7/13/2017	EC136	88.75	15.65	12.9	0.926579629	0.966471908	0.979483047
7/13/2017	EC334	80.55	18.41	11.5	0.926579629	0.966471908	0.979483047
7/13/2017	EP2	67.9	15.13	10.3	0.926579629	0.966471908	0.979483047
7/13/2017	F922	88.45	15.9	10.6	0.926579629	0.966471908	0.979483047
7/13/2017	N22	70.95	15.79	10.5	0.926579629	0.966471908	0.979483047
7/13/2017	P074	82.65	15.58	12.9	0.926579629	0.966471908	0.979483047
7/13/2017	P089	88.25	15.39	10.9	0.926579629	0.966471908	0.979483047
7/13/2017	P135	124	14.83	14.4	0.926579629	0.966471908	0.979483047
7/13/2017	P148	55.1	15.15	12.9	0.926579629	0.966471908	0.979483047
7/13/2017	PB116	77.9	15.7	9.7	0.926579629	0.966471908	0.979483047
7/13/2017	PHG50	97.25	16.5	11	0.926579629	0.966471908	0.979483047
7/13/2017	PHG84	72.45	13.64	9.1	0.926579629	0.966471908	0.979483047
7/13/2017	PHT77	89	14.24	10.3	0.926579629	0.966471908	0.979483047
7/13/2017	S052	83.35	16.49	12	0.926579629	0.966471908	0.979483047
7/13/2017	W117	83.25	13.4	13.4	0.926579629	0.966471908	0.979483047
7/13/2017	W33	93.05	14.27	14	0.926579629	0.966471908	0.979483047
7/13/2017	ZEA 132	64.7	16.88	11.1	0.926579629	0.966471908	0.979483047
7/13/2017	ZEA 324	44.55	15.79	11.9	0.926579629	0.966471908	0.979483047
7/13/2017	ZEA 332	97.23085404	12.17142857	12.14285714	0.926579629	0.966471908	0.979483047
7/13/2017	ZEA 3425	104.4	14.98	14.8	0.926579629	0.966471908	0.979483047
7/13/2017	ZEA 3660	100.05	15.15	9.9	0.926579629	0.966471908	0.979483047
7/13/2017	ZEA 3682	87.3	14.1	14.1	0.926579629	0.966471908	0.979483047
7/13/2017	ZEA 391	94.9	17.85	12	0.926579629	0.966471908	0.979483047
7/13/2017	ZEA 392	74.9	15.33	10.6	0.926579629	0.966471908	0.979483047
7/13/2017	ZEA 399	91.9	17.71	11.4	0.926579629	0.966471908	0.979483047
7/13/2017	ZEA 851	80.15	15.17	9.9	0.926579629	0.966471908	0.979483047
7/17/2017	B106	92.3	17.36	11.9	0.95760803	0.982207944	0.971269402
7/17/2017	B73	88.75	16.63	11.4	0.95760803	0.982207944	0.971269402
7/17/2017	DK4676A	95.75	16.47	11.2	0.95760803	0.982207944	0.971269402
7/17/2017	DKFBHJ	118.35	17.17	12.3	0.95760803	0.982207944	0.971269402
7/17/2017	EC136	108.15	15.23	14.5	0.95760803	0.982207944	0.971269402
7/17/2017	EC334	85.65	19.23	12.6	0.95760803	0.982207944	0.971269402
7/17/2017	EP2	88.8	15.26	11.6	0.95760803	0.982207944	0.971269402
7/17/2017	F922	98.3	16.38	11	0.95760803	0.982207944	0.971269402
7/17/2017	N22	89.7	15.96	11.1	0.95760803	0.982207944	0.971269402
7/17/2017	P074	96.1	15.98	14.7	0.95760803	0.982207944	0.971269402
7/17/2017	P089	92.75	16.18	12.3	0.95760803	0.982207944	0.971269402
7/17/2017	P135	149.15	14.7	14.7	0.95760803	0.982207944	0.971269402
7/17/2017	P148	77.7	15	13.9	0.95760803	0.982207944	0.971269402
7/17/2017	PB116	88.7	16.07	11.1	0.95760803	0.982207944	0.971269402
7/17/2017	PHG50	106.4	17.25	11.7	0.95760803	0.982207944	0.971269402
7/17/2017	PHG84	82.65	14.24	9.9	0.95760803	0.982207944	0.971269402
7/17/2017	PHT77	103.75	14.14	10.9	0.95760803	0.982207944	0.971269402
7/17/2017	S052	97.1	17	13	0.95760803	0.982207944	0.971269402
7/17/2017	W117	91.8	13.4	13.4	0.95760803	0.982207944	0.971269402
7/17/2017	W33	128.3	14.38	14.3	0.95760803	0.982207944	0.971269402
7/17/2017	ZEA 132	74.35	18.26	12.2	0.95760803	0.982207944	0.971269402
7/17/2017	ZEA 324	51.45	17.16	12.1	0.95760803	0.982207944	0.971269402
7/17/2017	ZEA 332	98.3125	11.75	11.750256	0.95760803	0.982207944	0.971269402
7/17/2017	ZEA 3425	126.4	14.9	14.9	0.95760803	0.982207944	0.971269402
7/17/2017	ZEA 3660	109.45	15.62	10	0.95760803	0.982207944	0.971269402
7/17/2017	ZEA 3682	93.2	14.1	14.1	0.95760803	0.982207944	0.971269402
7/17/2017	ZEA 391	109.95	18.49	12.9	0.95760803	0.982207944	0.971269402
7/17/2017	ZEA 392	97.9	15.74	10.9	0.95760803	0.982207944	0.971269402
7/17/2017	ZEA 399	109.05	18.46	12.4	0.95760803	0.982207944	0.971269402
7/17/2017	ZEA 851	91.55	16.1	10.5	0.95760803	0.982207944	0.971269402
7/24/2017	B106	120.15	17.5	14.6	0.955219881	0.988639671	0.959616781
7/24/2017	B73	120.4	17.72	12.5	0.955219881	0.988639671	0.959616781
7/24/2017	DK4676A	130.5	17.92	13.9	0.955219881	0.988639671	0.959616781
7/24/2017	DKFBHJ	158.05	17.89	15.9	0.955219881	0.988639671	0.959616781
7/24/2017	EC136	129.6	15	15	0.955219881	0.988639671	0.959616781
7/24/2017	EC334	104.95	20.29	15.4	0.955219881	0.988639671	0.959616781
7/24/2017	EP2	136.65	14.78	14.6	0.955219881	0.988639671	0.959616781
7/24/2017	F922	125.3	18.25	13.7	0.955219881	0.988639671	0.959616781
7/24/2017	N22	117.3	16.91	13.7	0.955219881	0.988639671	0.959616781
7/24/2017	P074	129.5	15.7	15.7	0.955219881	0.988639671	0.959616781
7/24/2017	P089	111.85	16.48	15.5	0.955219881	0.988639671	0.959616781
7/24/2017	P135	155.1	14.8	14.8	0.955219881	0.988639671	0.959616781
7/24/2017	P148	108.8	14.6	14.6	0.955219881	0.988639671	0.959616781
7/24/2017	PB116	110.3	16.37	13.3	0.955219881	0.988639671	0.959616781
7/24/2017	PHG50	131.35	18.03	14.8	0.955219881	0.988639671	0.959616781
7/24/2017	PHG84	108.5	15.51	11.3	0.955219881	0.988639671	0.959616781
7/24/2017	PHT77	138.65	14.29	13.7	0.955219881	0.988639671	0.959616781
7/24/2017	S052	128.65	16.38	16.2	0.955219881	0.988639671	0.959616781
7/24/2017	W117	97	13.5	13.5	0.955219881	0.988639671	0.959616781
7/24/2017	W33	144.05	14.3	14.3	0.955219881	0.988639671	0.959616781
7/24/2017	ZEA 132	95.05	18.97	13.8	0.955219881	0.988639671	0.959616781
7/24/2017	ZEA 324	67.45	18.82	13.4	0.955219881	0.988639671	0.959616781
7/24/2017	ZEA 332	100.8124514	12.34564685	12.34925103	0.955219881	0.988639671	0.959616781
7/24/2017	ZEA 3425	138.85	14.9	14.9	0.955219881	0.988639671	0.959616781
7/24/2017	ZEA 3660	139.8	17.45	12.7	0.955219881	0.988639671	0.959616781
7/24/2017	ZEA 3682	92.9	14.1	14.1	0.955219881	0.988639671	0.959616781
7/24/2017	ZEA 391	137.35	20.21	16	0.955219881	0.988639671	0.959616781
7/24/2017	ZEA 392	125.15	16.15	13.6	0.955219881	0.988639671	0.959616781
7/24/2017	ZEA 399	139.75	20.69	14.5	0.955219881	0.988639671	0.959616781
7/24/2017	ZEA 851	114.2	17.46	11.9	0.955219881	0.988639671	0.959616781
7/28/2017	B106	126.85	17.12	16.1	0.957088422	0.991106405	0.95758763
7/28/2017	B73	129.5	19.02	13.5	0.957088422	0.991106405	0.95758763
7/28/2017	DK4676A	141.25	18.68	15.1	0.957088422	0.991106405	0.95758763
7/28/2017	DKFBHJ	163.5	18.04	16.6	0.957088422	0.991106405	0.95758763
7/28/2017	EC136	131.6	14.9	14.9	0.957088422	0.991106405	0.95758763
7/28/2017	EC334	113.85	20.48	16.2	0.957088422	0.991106405	0.95758763
7/28/2017	EP2	144.05	14.6	14.6	0.957088422	0.991106405	0.95758763
7/28/2017	F922	141.15	19.16	14.4	0.957088422	0.991106405	0.95758763
7/28/2017	N22	132.1	17.54	14.3	0.957088422	0.991106405	0.95758763
7/28/2017	P074	134.5	15.7	15.7	0.957088422	0.991106405	0.95758763
7/28/2017	P089	118.35	15.9	15.9	0.957088422	0.991106405	0.95758763
7/28/2017	P135	156.7	14.8	14.8	0.957088422	0.991106405	0.95758763
7/28/2017	P148	115.3	14.4	14.4	0.957088422	0.991106405	0.95758763
7/28/2017	PB116	124.85	16.45	15	0.957088422	0.991106405	0.95758763
7/28/2017	PHG50	141.95	18.25	15.5	0.957088422	0.991106405	0.95758763
7/28/2017	PHG84	117.7	16.08	11.8	0.957088422	0.991106405	0.95758763
7/28/2017	PHT77	150	14.08	13.8	0.957088422	0.991106405	0.95758763
7/28/2017	S052	134.55	16.3	16.3	0.957088422	0.991106405	0.95758763
7/28/2017	W117	97.2	13.4	13.4	0.957088422	0.991106405	0.95758763
7/28/2017	W33	146	14.2	14.2	0.957088422	0.991106405	0.95758763
7/28/2017	ZEA 132	103.85	19.81	14.5	0.957088422	0.991106405	0.95758763
7/28/2017	ZEA 324	75.4	19.56	13.8	0.957088422	0.991106405	0.95758763
7/28/2017	ZEA 332	105.375	11.9864889	12.00490244	0.957088422	0.991106405	0.95758763
7/28/2017	ZEA 3425	138.45	14.8	14.8	0.957088422	0.991106405	0.95758763
7/28/2017	ZEA 3660	150.25	17.91	14.1	0.957088422	0.991106405	0.95758763
7/28/2017	ZEA 3682	88.85	14.1	14.1	0.957088422	0.991106405	0.95758763
7/28/2017	ZEA 391	146.15	20.96	17.1	0.957088422	0.991106405	0.95758763
7/28/2017	ZEA 392	136	16.15	14.3	0.957088422	0.991106405	0.95758763
7/28/2017	ZEA 399	147.6	21.8	15.8	0.957088422	0.991106405	0.95758763
7/28/2017	ZEA 851	119.95	17.69	12.9	0.957088422	0.991106405	0.95758763
8/3/2017	B106	147.4	16.8	16.8	0.956073576	0.993302546	0.975472016
8/3/2017	B73	158.3	20.09	15.8	0.956073576	0.993302546	0.975472016
8/3/2017	DK4676A	175.85	19.36	18.5	0.956073576	0.993302546	0.975472016
8/3/2017	DKFBHJ	169.75	17.7	17.7	0.956073576	0.993302546	0.975472016
8/3/2017	EC136	131.6	14.9	14.9	0.956073576	0.993302546	0.975472016
8/3/2017	EC334	126.25	19.9	19.9	0.956073576	0.993302546	0.975472016
8/3/2017	EP2	144.05	14.6	14.6	0.956073576	0.993302546	0.975472016
8/3/2017	F922	173.35	20.27	17.6	0.956073576	0.993302546	0.975472016
8/3/2017	N22	155.4	17.5	17.5	0.956073576	0.993302546	0.975472016
8/3/2017	P074	134.5	15.7	15.7	0.956073576	0.993302546	0.975472016
8/3/2017	P089	132.4	15.9	15.9	0.956073576	0.993302546	0.975472016
8/3/2017	P135	156.7	14.8	14.8	0.956073576	0.993302546	0.975472016
8/3/2017	P148	118.6	14.8	14.8	0.956073576	0.993302546	0.975472016
8/3/2017	PB116	151.7	15.9	15.9	0.956073576	0.993302546	0.975472016
8/3/2017	PHG50	155.45	17.68	17.6	0.956073576	0.993302546	0.975472016
8/3/2017	PHG84	145.95	16.35	13.9	0.956073576	0.993302546	0.975472016
8/3/2017	PHT77	167.1	14	14	0.956073576	0.993302546	0.975472016
8/3/2017	S052	134.55	16.3	16.3	0.956073576	0.993302546	0.975472016
8/3/2017	W117	97.2	13.4	13.4	0.956073576	0.993302546	0.975472016
8/3/2017	W33	146	14.2	14.2	0.956073576	0.993302546	0.975472016
8/3/2017	ZEA 132	115.1	20.24	17	0.956073576	0.993302546	0.975472016
8/3/2017	ZEA 324	91.4	21.93	16.4	0.956073576	0.993302546	0.975472016
8/3/2017	ZEA 332	105.2933406	12	12	0.956073576	0.993302546	0.975472016
8/3/2017	ZEA 3425	138.45	14.8	14.8	0.956073576	0.993302546	0.975472016
8/3/2017	ZEA 3660	167.45	17.78	17.5	0.956073576	0.993302546	0.975472016
8/3/2017	ZEA 3682	88.85	14.1	14.1	0.956073576	0.993302546	0.975472016
8/3/2017	ZEA 391	169.65	20.97	19.7	0.956073576	0.993302546	0.975472016
8/3/2017	ZEA 392	155.45	15.7	15.7	0.956073576	0.993302546	0.975472016
8/3/2017	ZEA 399	168	22.24	18.5	0.956073576	0.993302546	0.975472016
8/3/2017	ZEA 851	139.4	17.92	14.7	0.956073576	0.993302546	0.975472016
8/7/2017	B106	163.5	16.8	16.8	0.972185933	0.993614359	0.982587825
8/7/2017	B73	172.1	20.58	17.5	0.972185933	0.993614359	0.982587825
8/7/2017	DK4676A	194.25	19.1	19.1	0.972185933	0.993614359	0.982587825
8/7/2017	DKFBHJ	169.9	17.6	17.6	0.972185933	0.993614359	0.982587825
8/7/2017	EC136	131.6	14.9	14.9	0.972185933	0.993614359	0.982587825
8/7/2017	EC334	150.1	19.9	19.9	0.972185933	0.993614359	0.982587825
8/7/2017	EP2	144.05	14.6	14.6	0.972185933	0.993614359	0.982587825
8/7/2017	F922	189.95	20.2	20.2	0.972185933	0.993614359	0.982587825
8/7/2017	N22	177.85	17.5	17.5	0.972185933	0.993614359	0.982587825
8/7/2017	P074	134.5	15.7	15.7	0.972185933	0.993614359	0.982587825
8/7/2017	P089	133.5	15.9	15.9	0.972185933	0.993614359	0.982587825
8/7/2017	P135	156.7	14.8	14.8	0.972185933	0.993614359	0.982587825
8/7/2017	P148	118.6	14.8	14.8	0.972185933	0.993614359	0.982587825
8/7/2017	PB116	152.6	15.9	15.9	0.972185933	0.993614359	0.982587825
8/7/2017	PHG50	153.65	17.6	17.6	0.972185933	0.993614359	0.982587825
8/7/2017	PHG84	160.1	16.41	14.9	0.972185933	0.993614359	0.982587825
8/7/2017	PHT77	168.25	14.3	14	0.972185933	0.993614359	0.982587825
8/7/2017	S052	134.55	16.3	16.3	0.972185933	0.993614359	0.982587825
8/7/2017	W117	97.2	13.4	13.4	0.972185933	0.993614359	0.982587825
8/7/2017	W33	146	14.2	14.2	0.972185933	0.993614359	0.982587825
8/7/2017	ZEA 132	115.95	20.38	18.8	0.972185933	0.993614359	0.982587825
8/7/2017	ZEA 324	100.25	22.49	17	0.972185933	0.993614359	0.982587825
8/7/2017	ZEA 332	105.1562239	11.9980843	12	0.972185933	0.993614359	0.982587825
8/7/2017	ZEA 3425	138.45	14.8	14.8	0.972185933	0.993614359	0.982587825
8/7/2017	ZEA 3660	177.15	17.7	17.7	0.972185933	0.993614359	0.982587825
8/7/2017	ZEA 3682	88.85	14.1	14.1	0.972185933	0.993614359	0.982587825
8/7/2017	ZEA 391	176.7	20.8	20.8	0.972185933	0.993614359	0.982587825
8/7/2017	ZEA 392	166.5	15.7	15.7	0.972185933	0.993614359	0.982587825
8/7/2017	ZEA 399	175.45	22.42	20.5	0.972185933	0.993614359	0.982587825
8/7/2017	ZEA 851	157	17.95	16	0.972185933	0.993614359	0.982587825
8/10/2017	B106	162.65	16.8	16.8	0.975289731	0.993099831	0.983479323
8/10/2017	B73	191.75	20.55	19.6	0.975289731	0.993099831	0.983479323
8/10/2017	DK4676A	207.7	19	19	0.975289731	0.993099831	0.983479323
8/10/2017	DKFBHJ	169.9	17.6	17.6	0.975289731	0.993099831	0.983479323
8/10/2017	EC136	131.6	14.9	14.9	0.975289731	0.993099831	0.983479323
8/10/2017	EC334	151.95	19.9	19.9	0.975289731	0.993099831	0.983479323
8/10/2017	EP2	144.05	14.6	14.6	0.975289731	0.993099831	0.983479323
8/10/2017	F922	208.3	20.1	20.1	0.975289731	0.993099831	0.983479323
8/10/2017	N22	188.6	17.4	17.4	0.975289731	0.993099831	0.983479323
8/10/2017	P074	134.5	15.7	15.7	0.975289731	0.993099831	0.983479323
8/10/2017	P089	133.5	15.9	15.9	0.975289731	0.993099831	0.983479323
8/10/2017	P135	156.7	14.8	14.8	0.975289731	0.993099831	0.983479323
8/10/2017	P148	115.3	14.4	14.4	0.975289731	0.993099831	0.983479323
8/10/2017	PB116	152.6	15.9	15.9	0.975289731	0.993099831	0.983479323
8/10/2017	PHG50	153.65	17.6	17.6	0.975289731	0.993099831	0.983479323
8/10/2017	PHG84	169.4	16.33	15.4	0.975289731	0.993099831	0.983479323
8/10/2017	PHT77	168.25	14.3	14	0.975289731	0.993099831	0.983479323
8/10/2017	S052	134.55	16.3	16.3	0.975289731	0.993099831	0.983479323
8/10/2017	W117	97.2	13.4	13.4	0.975289731	0.993099831	0.983479323
8/10/2017	W33	146	14.2	14.2	0.975289731	0.993099831	0.983479323
8/10/2017	ZEA 132	118.95	20.15	19.6	0.975289731	0.993099831	0.983479323
8/10/2017	ZEA 324	111.3	22.61	17.5	0.975289731	0.993099831	0.983479323
8/10/2017	ZEA 332	105.2214779	12.16666667	12.16666667	0.975289731	0.993099831	0.983479323
8/10/2017	ZEA 3425	138.45	14.8	14.8	0.975289731	0.993099831	0.983479323
8/10/2017	ZEA 3660	178.9	17.6	17.6	0.975289731	0.993099831	0.983479323
8/10/2017	ZEA 3682	88.85	14.1	14.1	0.975289731	0.993099831	0.983479323
8/10/2017	ZEA 391	177.8	20.8	20.8	0.975289731	0.993099831	0.983479323
8/10/2017	ZEA 392	170.9	15.7	15.7	0.975289731	0.993099831	0.983479323
8/10/2017	ZEA 399	182.75	22.42	21.8	0.975289731	0.993099831	0.983479323
8/10/2017	ZEA 851	170.9	17.78	16.3	0.975289731	0.993099831	0.983479323
8/14/2017	B106	162.65	16.8	16.8	0.977732929	0.993370781	0.986471421
8/14/2017	B73	206.3	20.4	20.4	0.977732929	0.993370781	0.986471421
8/14/2017	DK4676A	210.15	19.1	19.1	0.977732929	0.993370781	0.986471421
8/14/2017	DKFBHJ	169.9	17.6	17.6	0.977732929	0.993370781	0.986471421
8/14/2017	EC136	131.6	14.9	14.9	0.977732929	0.993370781	0.986471421
8/14/2017	EC334	151.95	19.9	19.9	0.977732929	0.993370781	0.986471421
8/14/2017	EP2	144.05	14.6	14.6	0.977732929	0.993370781	0.986471421
8/14/2017	F922	219.3	20.1	20.1	0.977732929	0.993370781	0.986471421
8/14/2017	N22	189.65	17.5	17.5	0.977732929	0.993370781	0.986471421
8/14/2017	P074	134.5	15.7	15.7	0.977732929	0.993370781	0.986471421
8/14/2017	P089	133.5	15.9	15.9	0.977732929	0.993370781	0.986471421
8/14/2017	P135	156.7	14.8	14.8	0.977732929	0.993370781	0.986471421
8/14/2017	P148	115.3	14.4	14.4	0.977732929	0.993370781	0.986471421
8/14/2017	PB116	152.6	15.9	15.9	0.977732929	0.993370781	0.986471421
8/14/2017	PHG50	153.65	17.6	17.6	0.977732929	0.993370781	0.986471421
8/14/2017	PHG84	180.05	16.2	16.2	0.977732929	0.993370781	0.986471421
8/14/2017	PHT77	168.25	14.3	14	0.977732929	0.993370781	0.986471421
8/14/2017	S052	134.55	16.3	16.3	0.977732929	0.993370781	0.986471421
8/14/2017	W117	97.2	13.4	13.4	0.977732929	0.993370781	0.986471421
8/14/2017	W33	146	14.2	14.2	0.977732929	0.993370781	0.986471421
8/14/2017	ZEA 132	118.9	20	20	0.977732929	0.993370781	0.986471421
8/14/2017	ZEA 324	113.65	22.95	18.6	0.977732929	0.993370781	0.986471421
8/14/2017	ZEA 332	105.3117488	12.16666667	12.16666667	0.977732929	0.993370781	0.986471421
8/14/2017	ZEA 3425	138.45	14.8	14.8	0.977732929	0.993370781	0.986471421
8/14/2017	ZEA 3660	178.9	17.6	17.6	0.977732929	0.993370781	0.986471421
8/14/2017	ZEA 3682	88.85	14.1	14.1	0.977732929	0.993370781	0.986471421
8/14/2017	ZEA 391	177.8	20.8	20.8	0.977732929	0.993370781	0.986471421
8/14/2017	ZEA 392	170.9	15.7	15.7	0.977732929	0.993370781	0.986471421
8/14/2017	ZEA 399	190.8	22.4	22.4	0.977732929	0.993370781	0.986471421
8/14/2017	ZEA 851	177.25	17.95	16.6	0.977732929	0.993370781	0.986471421
8/17/2017	B106	162.65	16.8	16.8	0.979705532	0.993563161	0.986404006
8/17/2017	B73	218.2	20.4	20.4	0.979705532	0.993563161	0.986404006
8/17/2017	DK4676A	211.2	19.1	19.1	0.979705532	0.993563161	0.986404006
8/17/2017	DKFBHJ	169.9	17.6	17.6	0.979705532	0.993563161	0.986404006
8/17/2017	EC136	131.6	14.9	14.9	0.979705532	0.993563161	0.986404006
8/17/2017	EC334	151.95	19.9	19.9	0.979705532	0.993563161	0.986404006
8/17/2017	EP2	144.05	14.6	14.6	0.979705532	0.993563161	0.986404006
8/17/2017	F922	220.25	20.1	20.1	0.979705532	0.993563161	0.986404006
8/17/2017	N22	189.55	17.5	17.5	0.979705532	0.993563161	0.986404006
8/17/2017	P074	134.5	15.7	15.7	0.979705532	0.993563161	0.986404006
8/17/2017	P089	133.5	15.9	15.9	0.979705532	0.993563161	0.986404006
8/17/2017	P135	156.7	14.8	14.8	0.979705532	0.993563161	0.986404006
8/17/2017	P148	115.3	14.4	14.4	0.979705532	0.993563161	0.986404006
8/17/2017	PB116	152.6	15.9	15.9	0.979705532	0.993563161	0.986404006
8/17/2017	PHG50	153.65	17.6	17.6	0.979705532	0.993563161	0.986404006
8/17/2017	PHG84	191.95	16.2	16.2	0.979705532	0.993563161	0.986404006
8/17/2017	PHT77	168.25	14.3	14	0.979705532	0.993563161	0.986404006
8/17/2017	S052	134.55	16.3	16.3	0.979705532	0.993563161	0.986404006
8/17/2017	W117	97.2	13.4	13.4	0.979705532	0.993563161	0.986404006
8/17/2017	W33	146	14.2	14.2	0.979705532	0.993563161	0.986404006
8/17/2017	ZEA 132	122.45	20	20	0.979705532	0.993563161	0.986404006
8/17/2017	ZEA 324	123.7	23.39	19.7	0.979705532	0.993563161	0.986404006
8/17/2017	ZEA 332	105.375	12.16666667	12.16666667	0.979705532	0.993563161	0.986404006
8/17/2017	ZEA 3425	138.45	14.8	14.8	0.979705532	0.993563161	0.986404006
8/17/2017	ZEA 3660	178.9	17.6	17.6	0.979705532	0.993563161	0.986404006
8/17/2017	ZEA 3682	88.85	14.1	14.1	0.979705532	0.993563161	0.986404006
8/17/2017	ZEA 391	177.8	20.8	20.8	0.979705532	0.993563161	0.986404006
8/17/2017	ZEA 392	170.9	15.7	15.7	0.979705532	0.993563161	0.986404006
8/17/2017	ZEA 399	197.65	22.4	22.4	0.979705532	0.993563161	0.986404006
8/17/2017	ZEA 851	183.8	17.97	16.6	0.979705532	0.993563161	0.986404006
8/21/2017	B106	162.65	16.8	16.8	0.979897486	0.993829624	0.987870078
8/21/2017	B73	220.8	20.4	20.4	0.979897486	0.993829624	0.987870078
8/21/2017	DK4676A	211.2	19.1	19.1	0.979897486	0.993829624	0.987870078
8/21/2017	DKFBHJ	169.9	17.6	17.6	0.979897486	0.993829624	0.987870078
8/21/2017	EC136	131.6	14.9	14.9	0.979897486	0.993829624	0.987870078
8/21/2017	EC334	151.95	19.9	19.9	0.979897486	0.993829624	0.987870078
8/21/2017	EP2	144.05	14.6	14.6	0.979897486	0.993829624	0.987870078
8/21/2017	F922	220.25	20.1	20.1	0.979897486	0.993829624	0.987870078
8/21/2017	N22	189.55	17.5	17.5	0.979897486	0.993829624	0.987870078
8/21/2017	P074	134.5	15.7	15.7	0.979897486	0.993829624	0.987870078
8/21/2017	P089	133.5	15.9	15.9	0.979897486	0.993829624	0.987870078
8/21/2017	P135	156.7	14.8	14.8	0.979897486	0.993829624	0.987870078
8/21/2017	P148	115.3	14.4	14.4	0.979897486	0.993829624	0.987870078
8/21/2017	PB116	152.6	15.9	15.9	0.979897486	0.993829624	0.987870078
8/21/2017	PHG50	153.65	17.6	17.6	0.979897486	0.993829624	0.987870078
8/21/2017	PHG84	195.45	16.2	16.2	0.979897486	0.993829624	0.987870078
8/21/2017	PHT77	168.25	14.3	14	0.979897486	0.993829624	0.987870078
8/21/2017	S052	134.55	16.3	16.3	0.979897486	0.993829624	0.987870078
8/21/2017	W117	97.2	13.4	13.4	0.979897486	0.993829624	0.987870078
8/21/2017	W33	146	14.2	14.2	0.979897486	0.993829624	0.987870078
8/21/2017	ZEA 132	122.45	20	20	0.979897486	0.993829624	0.987870078
8/21/2017	ZEA 324	130.85	23.39	21.7	0.979897486	0.993829624	0.987870078
8/21/2017	ZEA 332	105.375	12.16666667	12.16666667	0.979897486	0.993829624	0.987870078
8/21/2017	ZEA 3425	138.45	14.8	14.8	0.979897486	0.993829624	0.987870078
8/21/2017	ZEA 3660	178.9	17.6	17.6	0.979897486	0.993829624	0.987870078
8/21/2017	ZEA 3682	88.85	14.1	14.1	0.979897486	0.993829624	0.987870078
8/21/2017	ZEA 391	177.8	20.8	20.8	0.979897486	0.993829624	0.987870078
8/21/2017	ZEA 392	170.9	15.7	15.7	0.979897486	0.993829624	0.987870078
8/21/2017	ZEA 399	195.35	22.4	22.4	0.979897486	0.993829624	0.987870078
8/21/2017	ZEA 851	190	17.97	16.6	0.979897486	0.993829624	0.987870078
8/24/2017	B106	162.65	16.8	16.8	0.980755368	0.993913099	0.988597861
8/24/2017	B73	221.5	20.4	20.4	0.980755368	0.993913099	0.988597861
8/24/2017	DK4676A	211.2	19.1	19.1	0.980755368	0.993913099	0.988597861
8/24/2017	DKFBHJ	169.9	17.6	17.6	0.980755368	0.993913099	0.988597861
8/24/2017	EC136	131.6	14.9	14.9	0.980755368	0.993913099	0.988597861
8/24/2017	EC334	151.95	19.9	19.9	0.980755368	0.993913099	0.988597861
8/24/2017	EP2	144.05	14.6	14.6	0.980755368	0.993913099	0.988597861
8/24/2017	F922	220.25	20.1	20.1	0.980755368	0.993913099	0.988597861
8/24/2017	N22	189.55	17.5	17.5	0.980755368	0.993913099	0.988597861
8/24/2017	P074	134.5	15.7	15.7	0.980755368	0.993913099	0.988597861
8/24/2017	P089	133.5	15.9	15.9	0.980755368	0.993913099	0.988597861
8/24/2017	P135	156.7	14.8	14.8	0.980755368	0.993913099	0.988597861
8/24/2017	P148	115.3	14.4	14.4	0.980755368	0.993913099	0.988597861
8/24/2017	PB116	152.6	15.9	15.9	0.980755368	0.993913099	0.988597861
8/24/2017	PHG50	153.65	17.6	17.6	0.980755368	0.993913099	0.988597861
8/24/2017	PHG84	197.25	16.2	16.2	0.980755368	0.993913099	0.988597861
8/24/2017	PHT77	168.25	14.3	14	0.980755368	0.993913099	0.988597861
8/24/2017	S052	134.55	16.3	16.3	0.980755368	0.993913099	0.988597861
8/24/2017	W117	97.2	13.4	13.4	0.980755368	0.993913099	0.988597861
8/24/2017	W33	146	14.2	14.2	0.980755368	0.993913099	0.988597861
8/24/2017	ZEA 132	122.45	20	20	0.980755368	0.993913099	0.988597861
8/24/2017	ZEA 324	134.55	23.44	22.3	0.980755368	0.993913099	0.988597861
8/24/2017	ZEA 332	105.375	12.16666667	12.16666667	0.980755368	0.993913099	0.988597861
8/24/2017	ZEA 3425	138.45	14.8	14.8	0.980755368	0.993913099	0.988597861
8/24/2017	ZEA 3660	178.9	17.6	17.6	0.980755368	0.993913099	0.988597861
8/24/2017	ZEA 3682	88.85	14.1	14.1	0.980755368	0.993913099	0.988597861
8/24/2017	ZEA 391	177.8	20.8	20.8	0.980755368	0.993913099	0.988597861
8/24/2017	ZEA 392	170.9	15.7	15.7	0.980755368	0.993913099	0.988597861
8/24/2017	ZEA 399	197.8	22.3	22.3	0.980755368	0.993913099	0.988597861
8/24/2017	ZEA 851	190	17.87	16.6	0.980755368	0.993913099	0.988597861
8/28/2017	B106	162.65	16.8	16.8	0.980974368	0.993888297	0.989544132
8/28/2017	B73	221.5	20.4	20.4	0.980974368	0.993888297	0.989544132
8/28/2017	DK4676A	211.2	19.1	19.1	0.980974368	0.993888297	0.989544132
8/28/2017	DKFBHJ	169.9	17.6	17.6	0.980974368	0.993888297	0.989544132
8/28/2017	EC136	131.6	14.9	14.9	0.980974368	0.993888297	0.989544132
8/28/2017	EC334	151.95	19.9	19.9	0.980974368	0.993888297	0.989544132
8/28/2017	EP2	144.05	14.6	14.6	0.980974368	0.993888297	0.989544132
8/28/2017	F922	220.25	20.1	20.1	0.980974368	0.993888297	0.989544132
8/28/2017	N22	189.55	17.5	17.5	0.980974368	0.993888297	0.989544132
8/28/2017	P074	134.5	15.7	15.7	0.980974368	0.993888297	0.989544132
8/28/2017	P089	133.5	15.9	15.9	0.980974368	0.993888297	0.989544132
8/28/2017	P135	156.7	14.8	14.8	0.980974368	0.993888297	0.989544132
8/28/2017	P148	115.3	14.4	14.4	0.980974368	0.993888297	0.989544132
8/28/2017	PB116	152.6	15.9	15.9	0.980974368	0.993888297	0.989544132
8/28/2017	PHG50	153.65	17.6	17.6	0.980974368	0.993888297	0.989544132
8/28/2017	PHG84	197.25	16.2	16.2	0.980974368	0.993888297	0.989544132
8/28/2017	PHT77	168.25	14.3	14	0.980974368	0.993888297	0.989544132
8/28/2017	S052	134.55	16.3	16.3	0.980974368	0.993888297	0.989544132
8/28/2017	W117	97.2	13.4	13.4	0.980974368	0.993888297	0.989544132
8/28/2017	W33	146	14.2	14.2	0.980974368	0.993888297	0.989544132
8/28/2017	ZEA 132	122.45	20	20	0.980974368	0.993888297	0.989544132
8/28/2017	ZEA 324	140.55	23.25	23.1	0.980974368	0.993888297	0.989544132
8/28/2017	ZEA 332	105.375	12.16666667	12.16666667	0.980974368	0.993888297	0.989544132
8/28/2017	ZEA 3425	138.45	14.8	14.8	0.980974368	0.993888297	0.989544132
8/28/2017	ZEA 3660	178.9	17.6	17.6	0.980974368	0.993888297	0.989544132
8/28/2017	ZEA 3682	88.85	14.1	14.1	0.980974368	0.993888297	0.989544132
8/28/2017	ZEA 391	177.8	20.8	20.8	0.980974368	0.993888297	0.989544132
8/28/2017	ZEA 392	170.9	15.7	15.7	0.980974368	0.993888297	0.989544132
8/28/2017	ZEA 399	197.8	22.3	22.3	0.980974368	0.993888297	0.989544132
8/28/2017	ZEA 851	190	17.87	16.6	0.980974368	0.993888297	0.989544132
8/30/2017	B106	162.65	16.8	16.8	0.98097753	0.99388041	0.989703118
8/30/2017	B73	221.5	20.4	20.4	0.98097753	0.99388041	0.989703118
8/30/2017	DK4676A	211.2	19.1	19.1	0.98097753	0.99388041	0.989703118
8/30/2017	DKFBHJ	169.9	17.6	17.6	0.98097753	0.99388041	0.989703118
8/30/2017	EC136	131.6	14.9	14.9	0.98097753	0.99388041	0.989703118
8/30/2017	EC334	151.95	19.9	19.9	0.98097753	0.99388041	0.989703118
8/30/2017	EP2	144.05	14.6	14.6	0.98097753	0.99388041	0.989703118
8/30/2017	F922	220.25	20.1	20.1	0.98097753	0.99388041	0.989703118
8/30/2017	N22	189.55	17.5	17.5	0.98097753	0.99388041	0.989703118
8/30/2017	P074	134.5	15.7	15.7	0.98097753	0.99388041	0.989703118
8/30/2017	P089	133.5	15.9	15.9	0.98097753	0.99388041	0.989703118
8/30/2017	P135	156.7	14.8	14.8	0.98097753	0.99388041	0.989703118
8/30/2017	P148	115.3	14.4	14.4	0.98097753	0.99388041	0.989703118
8/30/2017	PB116	152.6	15.9	15.9	0.98097753	0.99388041	0.989703118
8/30/2017	PHG50	153.65	17.6	17.6	0.98097753	0.99388041	0.989703118
8/30/2017	PHG84	197.25	16.2	16.2	0.98097753	0.99388041	0.989703118
8/30/2017	PHT77	168.25	14.3	14	0.98097753	0.99388041	0.989703118
8/30/2017	S052	134.55	16.3	16.3	0.98097753	0.99388041	0.989703118
8/30/2017	W117	97.2	13.4	13.4	0.98097753	0.99388041	0.989703118
8/30/2017	W33	146	14.2	14.2	0.98097753	0.99388041	0.989703118
8/30/2017	ZEA 132	122.45	20	20	0.98097753	0.99388041	0.989703118
8/30/2017	ZEA 324	143.2	23.3	23.3	0.98097753	0.99388041	0.989703118
8/30/2017	ZEA 332	105.375	12.16666667	12.16666667	0.98097753	0.99388041	0.989703118
8/30/2017	ZEA 3425	138.45	14.8	14.8	0.98097753	0.99388041	0.989703118
8/30/2017	ZEA 3660	178.9	17.6	17.6	0.98097753	0.99388041	0.989703118
8/30/2017	ZEA 3682	88.85	14.1	14.1	0.98097753	0.99388041	0.989703118
8/30/2017	ZEA 391	177.8	20.8	20.8	0.98097753	0.99388041	0.989703118
8/30/2017	ZEA 392	170.9	15.7	15.7	0.98097753	0.99388041	0.989703118
8/30/2017	ZEA 399	197.8	22.3	22.3	0.98097753	0.99388041	0.989703118
8/30/2017	ZEA 851	190	17.87	16.6	0.98097753	0.99388041	0.989703118
9/12/2017	B106	162.65	16.8	16.8	0.98097753	0.99388041	0.989703118
9/12/2017	B73	221.5	20.4	20.4	0.98097753	0.99388041	0.989703118
9/12/2017	DK4676A	211.2	19.1	19.1	0.98097753	0.99388041	0.989703118
9/12/2017	DKFBHJ	169.9	17.6	17.6	0.98097753	0.99388041	0.989703118
9/12/2017	EC136	131.6	14.9	14.9	0.98097753	0.99388041	0.989703118
9/12/2017	EC334	151.95	19.9	19.9	0.98097753	0.99388041	0.989703118
9/12/2017	EP2	144.05	14.6	14.6	0.98097753	0.99388041	0.989703118
9/12/2017	F922	220.25	20.1	20.1	0.98097753	0.99388041	0.989703118
9/12/2017	N22	189.55	17.5	17.5	0.98097753	0.99388041	0.989703118
9/12/2017	P074	134.5	15.7	15.7	0.98097753	0.99388041	0.989703118
9/12/2017	P089	133.5	15.9	15.9	0.98097753	0.99388041	0.989703118
9/12/2017	P135	156.7	14.8	14.8	0.98097753	0.99388041	0.989703118
9/12/2017	P148	115.3	14.4	14.4	0.98097753	0.99388041	0.989703118
9/12/2017	PB116	152.6	15.9	15.9	0.98097753	0.99388041	0.989703118
9/12/2017	PHG50	153.65	17.6	17.6	0.98097753	0.99388041	0.989703118
9/12/2017	PHG84	197.25	16.2	16.2	0.98097753	0.99388041	0.989703118
9/12/2017	PHT77	168.25	14.3	14	0.98097753	0.99388041	0.989703118
9/12/2017	S052	134.55	16.3	16.3	0.98097753	0.99388041	0.989703118
9/12/2017	W117	97.2	13.4	13.4	0.98097753	0.99388041	0.989703118
9/12/2017	W33	146	14.2	14.2	0.98097753	0.99388041	0.989703118
9/12/2017	ZEA 132	122.45	20	20	0.98097753	0.99388041	0.989703118
9/12/2017	ZEA 324	143.2	23.3	23.3	0.98097753	0.99388041	0.989703118
9/12/2017	ZEA 332	105.375	12.16666667	12.16666667	0.98097753	0.99388041	0.989703118
9/12/2017	ZEA 3425	138.45	14.8	14.8	0.98097753	0.99388041	0.989703118
9/12/2017	ZEA 3660	178.9	17.6	17.6	0.98097753	0.99388041	0.989703118
9/12/2017	ZEA 3682	88.85	14.1	14.1	0.98097753	0.99388041	0.989703118
9/12/2017	ZEA 391	177.8	20.8	20.8	0.98097753	0.99388041	0.989703118
9/12/2017	ZEA 392	170.9	15.7	15.7	0.98097753	0.99388041	0.989703118
9/12/2017	ZEA 399	197.8	22.3	22.3	0.98097753	0.99388041	0.989703118
9/12/2017	ZEA 851	190	17.87	16.6	0.98097753	0.99388041	0.989703118
