# Supplementary material for: Natural plant growth and development achieved in the IPK PhenoSphere by dynamic environment simulation
Source: Nat Commun. 2023 Sep 18;14:5783. doi: 10.1038/s41467-023-41332-4 (PMC10507097; doi:10.1038/s41467-023-41332-4)
Supplement: Supplementary file 5 — Supplementary Code 1 [file 41467_2023_41332_MOESM5_ESM.zip › Supplementary_Code_1/nonlinearmodels/test/BLUE_Plant_Height_GS_VS_2018.csv]

Date	Genotype	BLUE_Plant_Height	BLUE Growth_Stage	BLUE V_Stage	Repeatability PH	Repeatability GS	Repeatability VS
4/20/2018	B106	0	0	0	0	0	0
4/20/2018	B73	0	0	0	0	0	0
4/20/2018	DK4676A	0	0	0	0	0	0
4/20/2018	DKFBHJ	0	0	0	0	0	0
4/20/2018	EC136	0	0	0	0	0	0
4/20/2018	EC334	0	0	0	0	0	0
4/20/2018	EP2	0	0	0	0	0	0
4/20/2018	F922	0	0	0	0	0	0
4/20/2018	N22	0	0	0	0	0	0
4/20/2018	P074	0	0	0	0	0	0
4/20/2018	P089	0	0	0	0	0	0
4/20/2018	P135	0	0	0	0	0	0
4/20/2018	P148	0	0	0	0	0	0
4/20/2018	PB116	0	0	0	0	0	0
4/20/2018	PHG50	0	0	0	0	0	0
4/20/2018	PHG84	0	0	0	0	0	0
4/20/2018	PHT77	0	0	0	0	0	0
4/20/2018	S052	0	0	0	0	0	0
4/20/2018	W117	0	0	0	0	0	0
4/20/2018	W33	0	0	0	0	0	0
4/20/2018	ZEA 132	0	0	0	0	0	0
4/20/2018	ZEA 324	0	0	0	0	0	0
4/20/2018	ZEA 332	0	0	0	0	0	0
4/20/2018	ZEA 3425	0	0	0	0	0	0
4/20/2018	ZEA 3660	0	0	0	0	0	0
4/20/2018	ZEA 3682	0	0	0	0	0	0
4/20/2018	ZEA 391	0	0	0	0	0	0
4/20/2018	ZEA 392	0	0	0	0	0	0
4/20/2018	ZEA 399	0	0	0	0	0	0
4/20/2018	ZEA 851	0	0	0	0	0	0
5/23/2018	B106	22.9	7.27	3.6	0.97381714	0.947335127	0.89973033
5/23/2018	B73	22.7	6.83	3.6	0.97381714	0.947335127	0.89973033
5/23/2018	DK4676A	24.95	7.12	3.7	0.97381714	0.947335127	0.89973033
5/23/2018	DKFBHJ	20.85	7.28	3.9	0.97381714	0.947335127	0.89973033
5/23/2018	EC136	27.4	7.05	4	0.97381714	0.947335127	0.89973033
5/23/2018	EC334	17.05	8.4	4.3	0.97381714	0.947335127	0.89973033
5/23/2018	EP2	19.65	6.68	2.9	0.97381714	0.947335127	0.89973033
5/23/2018	F922	23.25	6.91	3.8	0.97381714	0.947335127	0.89973033
5/23/2018	N22	15	6.56	3.6	0.97381714	0.947335127	0.89973033
5/23/2018	P074	26.95	7.8	4	0.97381714	0.947335127	0.89973033
5/23/2018	P089	16.4	7.29	3.8	0.97381714	0.947335127	0.89973033
5/23/2018	P135	30.5	6.6	3.4	0.97381714	0.947335127	0.89973033
5/23/2018	P148	23.4	8.08	4.2	0.97381714	0.947335127	0.89973033
5/23/2018	PB116	25.4	6.38	3.2	0.97381714	0.947335127	0.89973033
5/23/2018	PHG50	21.4	6.37	3	0.97381714	0.947335127	0.89973033
5/23/2018	PHG84	11.1	6.43	3.8	0.97381714	0.947335127	0.89973033
5/23/2018	PHT77	20.85	6.34	3.2	0.97381714	0.947335127	0.89973033
5/23/2018	S052	24.35	8.69	5	0.97381714	0.947335127	0.89973033
5/23/2018	W117	20.5	7.38	3.9	0.97381714	0.947335127	0.89973033
5/23/2018	W33	19.8	7.57	3.7	0.97381714	0.947335127	0.89973033
5/23/2018	ZEA 132	10.35	7.8	3.9	0.97381714	0.947335127	0.89973033
5/23/2018	ZEA 324	10.9	7.14	4	0.97381714	0.947335127	0.89973033
5/23/2018	ZEA 332	33.15	7.34	3.6	0.97381714	0.947335127	0.89973033
5/23/2018	ZEA 3425	35.5	7.22	3.6	0.97381714	0.947335127	0.89973033
5/23/2018	ZEA 3660	21.95	6.04	3	0.97381714	0.947335127	0.89973033
5/23/2018	ZEA 3682	32.1	7.92	3.9	0.97381714	0.947335127	0.89973033
5/23/2018	ZEA 391	15.6	7.22	3.9	0.97381714	0.947335127	0.89973033
5/23/2018	ZEA 392	23.05	7.2	3.4	0.97381714	0.947335127	0.89973033
5/23/2018	ZEA 399	17.05	7.13	3.7	0.97381714	0.947335127	0.89973033
5/23/2018	ZEA 851	22.35	7.1	3.6	0.97381714	0.947335127	0.89973033
5/28/2018	B106	22.77	7.83	4.9	0.976170828	0.920516865	0.882102231
5/28/2018	B73	21.87	6.75	4.2	0.976170828	0.920516865	0.882102231
5/28/2018	DK4676A	27.64	7.78	4.7	0.976170828	0.920516865	0.882102231
5/28/2018	DKFBHJ	24.31	6.89	4.4	0.976170828	0.920516865	0.882102231
5/28/2018	EC136	28.94	7.45	4.6	0.976170828	0.920516865	0.882102231
5/28/2018	EC334	19.25	8.37	5	0.976170828	0.920516865	0.882102231
5/28/2018	EP2	27.01	6.39	4	0.976170828	0.920516865	0.882102231
5/28/2018	F922	23.25	7.96	4.5	0.976170828	0.920516865	0.882102231
5/28/2018	N22	18.73	7.4	4.6	0.976170828	0.920516865	0.882102231
5/28/2018	P074	28.36	8.31	4.7	0.976170828	0.920516865	0.882102231
5/28/2018	P089	19.3	7.94	4.9	0.976170828	0.920516865	0.882102231
5/28/2018	P135	32.5	7.88	4.1	0.976170828	0.920516865	0.882102231
5/28/2018	P148	26.12	7.84	4.7	0.976170828	0.920516865	0.882102231
5/28/2018	PB116	28.39	7.04	4	0.976170828	0.920516865	0.882102231
5/28/2018	PHG50	21.27	7.54	4.3	0.976170828	0.920516865	0.882102231
5/28/2018	PHG84	14.57	6.55	4.5	0.976170828	0.920516865	0.882102231
5/28/2018	PHT77	22.9	7.53	4	0.976170828	0.920516865	0.882102231
5/28/2018	S052	27.63	9.06	5.5	0.976170828	0.920516865	0.882102231
5/28/2018	W117	22.61	7.39	4.9	0.976170828	0.920516865	0.882102231
5/28/2018	W33	22.67	8.07	4.9	0.976170828	0.920516865	0.882102231
5/28/2018	ZEA 132	12.91	7.42	3.7	0.976170828	0.920516865	0.882102231
5/28/2018	ZEA 324	13.97	7.11	4.7	0.976170828	0.920516865	0.882102231
5/28/2018	ZEA 332	35.2	8.81	4.1	0.976170828	0.920516865	0.882102231
5/28/2018	ZEA 3425	39.81	7.8	4.3	0.976170828	0.920516865	0.882102231
5/28/2018	ZEA 3660	27.71	6.68	4	0.976170828	0.920516865	0.882102231
5/28/2018	ZEA 3682	34.26	9.37	4.5	0.976170828	0.920516865	0.882102231
5/28/2018	ZEA 391	16.9	8.31	4.8	0.976170828	0.920516865	0.882102231
5/28/2018	ZEA 392	25.09	7.94	4.3	0.976170828	0.920516865	0.882102231
5/28/2018	ZEA 399	17.04	7.47	4.3	0.976170828	0.920516865	0.882102231
5/28/2018	ZEA 851	24.52	7.65	4.1	0.976170828	0.920516865	0.882102231
6/4/2018	B106	29.1	10.19	6.4	0.967961781	0.959496911	0.935966846
6/4/2018	B73	26.95	9.36	5.8	0.967961781	0.959496911	0.935966846
6/4/2018	DK4676A	36.15	9.82	6.4	0.967961781	0.959496911	0.935966846
6/4/2018	DKFBHJ	29.3	9.48	5.9	0.967961781	0.959496911	0.935966846
6/4/2018	EC136	33.35	9.79	6	0.967961781	0.959496911	0.935966846
6/4/2018	EC334	25.9	11.15	7	0.967961781	0.959496911	0.935966846
6/4/2018	EP2	28.15	8.79	4.8	0.967961781	0.959496911	0.935966846
6/4/2018	F922	28	9.73	6	0.967961781	0.959496911	0.935966846
6/4/2018	N22	23.9	9.36	5.7	0.967961781	0.959496911	0.935966846
6/4/2018	P074	35.55	10.23	6	0.967961781	0.959496911	0.935966846
6/4/2018	P089	30.5	10.08	6.6	0.967961781	0.959496911	0.935966846
6/4/2018	P135	41.65	9.38	5.7	0.967961781	0.959496911	0.935966846
6/4/2018	P148	28.15	10.79	6.7	0.967961781	0.959496911	0.935966846
6/4/2018	PB116	28.7	9.18	4.9	0.967961781	0.959496911	0.935966846
6/4/2018	PHG50	30.45	9.69	5.9	0.967961781	0.959496911	0.935966846
6/4/2018	PHG84	22.5	8.76	5.9	0.967961781	0.959496911	0.935966846
6/4/2018	PHT77	32.3	8.77	5	0.967961781	0.959496911	0.935966846
6/4/2018	S052	37.95	11.67	7	0.967961781	0.959496911	0.935966846
6/4/2018	W117	28.5	10.12	6	0.967961781	0.959496911	0.935966846
6/4/2018	W33	26	10.13	6	0.967961781	0.959496911	0.935966846
6/4/2018	ZEA 132	19.65	10.65	6.4	0.967961781	0.959496911	0.935966846
6/4/2018	ZEA 324	17.35	10.32	6.9	0.967961781	0.959496911	0.935966846
6/4/2018	ZEA 332	31.8	10.83	5.8	0.967961781	0.959496911	0.935966846
6/4/2018	ZEA 3425	41.25	10.87	6.1	0.967961781	0.959496911	0.935966846
6/4/2018	ZEA 3660	33.45	8.57	4.7	0.967961781	0.959496911	0.935966846
6/4/2018	ZEA 3682	36.45	12.47	5.9	0.967961781	0.959496911	0.935966846
6/4/2018	ZEA 391	21.5	10.34	6.5	0.967961781	0.959496911	0.935966846
6/4/2018	ZEA 392	38.2	9.97	6	0.967961781	0.959496911	0.935966846
6/4/2018	ZEA 399	23.2	10.34	6.6	0.967961781	0.959496911	0.935966846
6/4/2018	ZEA 851	35.05	9.77	5.9	0.967961781	0.959496911	0.935966846
6/11/2018	B106	49.05	11.81	7.6	0.958101424	0.967467277	0.962879671
6/11/2018	B73	46.6	11.31	7.3	0.958101424	0.967467277	0.962879671
6/11/2018	DK4676A	56.1	11.68	7.7	0.958101424	0.967467277	0.962879671
6/11/2018	DKFBHJ	47.55	11.44	7.6	0.958101424	0.967467277	0.962879671
6/11/2018	EC136	53.55	11.82	7	0.958101424	0.967467277	0.962879671
6/11/2018	EC334	44.75	12.82	8.5	0.958101424	0.967467277	0.962879671
6/11/2018	EP2	41.35	11.09	5.9	0.958101424	0.967467277	0.962879671
6/11/2018	F922	47	11.49	7.5	0.958101424	0.967467277	0.962879671
6/11/2018	N22	35.85	11.4	7.2	0.958101424	0.967467277	0.962879671
6/11/2018	P074	49.3	12.18	7.7	0.958101424	0.967467277	0.962879671
6/11/2018	P089	53.8	11.56	7.6	0.958101424	0.967467277	0.962879671
6/11/2018	P135	57.65	12.05	7.2	0.958101424	0.967467277	0.962879671
6/11/2018	P148	47.15	13.2	8.3	0.958101424	0.967467277	0.962879671
6/11/2018	PB116	46.45	11.19	6.8	0.958101424	0.967467277	0.962879671
6/11/2018	PHG50	47.35	11.46	7.3	0.958101424	0.967467277	0.962879671
6/11/2018	PHG84	40	10.54	7	0.958101424	0.967467277	0.962879671
6/11/2018	PHT77	51.05	10.47	6.8	0.958101424	0.967467277	0.962879671
6/11/2018	S052	58.05	14.65	8.2	0.958101424	0.967467277	0.962879671
6/11/2018	W117	43.7	12.59	7.1	0.958101424	0.967467277	0.962879671
6/11/2018	W33	38	12.32	7.5	0.958101424	0.967467277	0.962879671
6/11/2018	ZEA 132	37.1	12.51	7.7	0.958101424	0.967467277	0.962879671
6/11/2018	ZEA 324	28.8	12.28	9	0.958101424	0.967467277	0.962879671
6/11/2018	ZEA 332	48.05	11.95	9.625	0.958101424	0.967467277	0.962879671
6/11/2018	ZEA 3425	62.9	13.13	7.7	0.958101424	0.967467277	0.962879671
6/11/2018	ZEA 3660	45.25	10.46	5.9	0.958101424	0.967467277	0.962879671
6/11/2018	ZEA 3682	56.6	14.27	9.8	0.958101424	0.967467277	0.962879671
6/11/2018	ZEA 391	40.65	12.65	8.5	0.958101424	0.967467277	0.962879671
6/11/2018	ZEA 392	56.7	11.87	7	0.958101424	0.967467277	0.962879671
6/11/2018	ZEA 399	46.9	12.32	8.3	0.958101424	0.967467277	0.962879671
6/11/2018	ZEA 851	54.05	11.77	7.3	0.958101424	0.967467277	0.962879671
6/18/2018	B106	66.45	13.67	8.9	0.946928938	0.950577223	0.976915829
6/18/2018	B73	64.45	12.93	8.4	0.946928938	0.950577223	0.976915829
6/18/2018	DK4676A	77.75	12.98	8.6	0.946928938	0.950577223	0.976915829
6/18/2018	DKFBHJ	67.15	12.91	8.5	0.946928938	0.950577223	0.976915829
6/18/2018	EC136	71.5	13.53	8.1	0.946928938	0.950577223	0.976915829
6/18/2018	EC334	58.4	14.38	9.1	0.946928938	0.950577223	0.976915829
6/18/2018	EP2	54.1	14.03	7.4	0.946928938	0.950577223	0.976915829
6/18/2018	F922	63.45	12.99	8.8	0.946928938	0.950577223	0.976915829
6/18/2018	N22	46.6	12.67	8.6	0.946928938	0.950577223	0.976915829
6/18/2018	P074	64.65	13.86	8.9	0.946928938	0.950577223	0.976915829
6/18/2018	P089	69.9	12.82	8.6	0.946928938	0.950577223	0.976915829
6/18/2018	P135	76	13.7	8.6	0.946928938	0.950577223	0.976915829
6/18/2018	P148	66.1	14.25	9.7	0.946928938	0.950577223	0.976915829
6/18/2018	PB116	59.95	12.79	7.9	0.946928938	0.950577223	0.976915829
6/18/2018	PHG50	66.35	13.26	8.6	0.946928938	0.950577223	0.976915829
6/18/2018	PHG84	54.2	12.08	8	0.946928938	0.950577223	0.976915829
6/18/2018	PHT77	70.35	11.58	7.5	0.946928938	0.950577223	0.976915829
6/18/2018	S052	78.2	16.05	9.7	0.946928938	0.950577223	0.976915829
6/18/2018	W117	63.9	13.63	8.5	0.946928938	0.950577223	0.976915829
6/18/2018	W33	64.25	13.28	9.2	0.946928938	0.950577223	0.976915829
6/18/2018	ZEA 132	52.97	14.06	9.2	0.946928938	0.950577223	0.976915829
6/18/2018	ZEA 324	43.25	14.06	10.1	0.946928938	0.950577223	0.976915829
6/18/2018	ZEA 332	71.8	11.22394075	11.23249453	0.946928938	0.950577223	0.976915829
6/18/2018	ZEA 3425	85.95	14.12	9.5	0.946928938	0.950577223	0.976915829
6/18/2018	ZEA 3660	65.7	11.73	7.1	0.946928938	0.950577223	0.976915829
6/18/2018	ZEA 3682	89.95	14.43	13.1	0.946928938	0.950577223	0.976915829
6/18/2018	ZEA 391	64.45	14.59	10.1	0.946928938	0.950577223	0.976915829
6/18/2018	ZEA 392	76.2	13.28	8.1	0.946928938	0.950577223	0.976915829
6/18/2018	ZEA 399	64.6	13.86	9.3	0.946928938	0.950577223	0.976915829
6/18/2018	ZEA 851	74.1	13.25	8.5	0.946928938	0.950577223	0.976915829
6/25/2018	B106	79.75	15.23	9.8	0.957263161	0.954407968	0.969702257
6/25/2018	B73	77.2	14.16	9.3	0.957263161	0.954407968	0.969702257
6/25/2018	DK4676A	90.27	14.11	9.5	0.957263161	0.954407968	0.969702257
6/25/2018	DKFBHJ	80.45	14.44	9.5	0.957263161	0.954407968	0.969702257
6/25/2018	EC136	93.35	13.9	9.6	0.957263161	0.954407968	0.969702257
6/25/2018	EC334	69.04	15.7	10.4	0.957263161	0.954407968	0.969702257
6/25/2018	EP2	66.54	14.3	8.9	0.957263161	0.954407968	0.969702257
6/25/2018	F922	77.85	14.2	9.4	0.957263161	0.954407968	0.969702257
6/25/2018	N22	57.31	13.16	10.1	0.957263161	0.954407968	0.969702257
6/25/2018	P074	76.52	13.86	10.3	0.957263161	0.954407968	0.969702257
6/25/2018	P089	79.15	14.04	9.5	0.957263161	0.954407968	0.969702257
6/25/2018	P135	93.7	14.4	10	0.957263161	0.954407968	0.969702257
6/25/2018	P148	78.4	14.06	10.9	0.957263161	0.954407968	0.969702257
6/25/2018	PB116	70.9	14.14	8.5	0.957263161	0.954407968	0.969702257
6/25/2018	PHG50	84.85	14.9	9.7	0.957263161	0.954407968	0.969702257
6/25/2018	PHG84	68.8	13.31	8.9	0.957263161	0.954407968	0.969702257
6/25/2018	PHT77	82.57	12.62	8.6	0.957263161	0.954407968	0.969702257
6/25/2018	S052	95.15	17.14	11.3	0.957263161	0.954407968	0.969702257
6/25/2018	W117	80.58	13.46	10.4	0.957263161	0.954407968	0.969702257
6/25/2018	W33	79.08	13.23	11.5	0.957263161	0.954407968	0.969702257
6/25/2018	ZEA 132	63.45	15.91	10.1	0.957263161	0.954407968	0.969702257
6/25/2018	ZEA 324	55.35	14.76	11.2	0.957263161	0.954407968	0.969702257
6/25/2018	ZEA 332	113.9002651	11.42723027	11.40769654	0.957263161	0.954407968	0.969702257
6/25/2018	ZEA 3425	105.92	14.3	11.3	0.957263161	0.954407968	0.969702257
6/25/2018	ZEA 3660	75.38	12.35	8.4	0.957263161	0.954407968	0.969702257
6/25/2018	ZEA 3682	96.38	13.9	13.9	0.957263161	0.954407968	0.969702257
6/25/2018	ZEA 391	83.55	15.99	11.2	0.957263161	0.954407968	0.969702257
6/25/2018	ZEA 392	89.24	14	8.9	0.957263161	0.954407968	0.969702257
6/25/2018	ZEA 399	78.8	15.31	9.9	0.957263161	0.954407968	0.969702257
6/25/2018	ZEA 851	86.55	14.47	9.1	0.957263161	0.954407968	0.969702257
7/2/2018	B106	100.85	17.25	10.9	0.945451163	0.968812762	0.962326409
7/2/2018	B73	97.05	15.35	10.2	0.945451163	0.968812762	0.962326409
7/2/2018	DK4676A	107.05	15.36	11	0.945451163	0.968812762	0.962326409
7/2/2018	DKFBHJ	99.8	16.41	10.8	0.945451163	0.968812762	0.962326409
7/2/2018	EC136	111.95	14.88	11.6	0.945451163	0.968812762	0.962326409
7/2/2018	EC334	82.5	17.87	11	0.945451163	0.968812762	0.962326409
7/2/2018	EP2	95.4	15.21	10.9	0.945451163	0.968812762	0.962326409
7/2/2018	F922	100	15.67	10.9	0.945451163	0.968812762	0.962326409
7/2/2018	N22	73.95	15.64	10.5	0.945451163	0.968812762	0.962326409
7/2/2018	P074	97	14.97	12.3	0.945451163	0.968812762	0.962326409
7/2/2018	P089	98.3	15.38	11.2	0.945451163	0.968812762	0.962326409
7/2/2018	P135	114.65	14.18	13.4	0.945451163	0.968812762	0.962326409
7/2/2018	P148	103.95	13.8	13.5	0.945451163	0.968812762	0.962326409
7/2/2018	PB116	94.4	14.79	9.8	0.945451163	0.968812762	0.962326409
7/2/2018	PHG50	100.9	16.46	10.8	0.945451163	0.968812762	0.962326409
7/2/2018	PHG84	90.9	14.66	10	0.945451163	0.968812762	0.962326409
7/2/2018	PHT77	105.85	14.17	9.9	0.945451163	0.968812762	0.962326409
7/2/2018	S052	117.4	17.44	13.7	0.945451163	0.968812762	0.962326409
7/2/2018	W117	103.2	13.18	13	0.945451163	0.968812762	0.962326409
7/2/2018	W33	115	13.5	13.5	0.945451163	0.968812762	0.962326409
7/2/2018	ZEA 132	77.05	17.16	11	0.945451163	0.968812762	0.962326409
7/2/2018	ZEA 324	72.6	16.71	12.2	0.945451163	0.968812762	0.962326409
7/2/2018	ZEA 332	122.9002699	11.42213771	11.40151263	0.945451163	0.968812762	0.962326409
7/2/2018	ZEA 3425	137.75	14.3	14	0.945451163	0.968812762	0.962326409
7/2/2018	ZEA 3660	92.75	14.09	9	0.945451163	0.968812762	0.962326409
7/2/2018	ZEA 3682	100.9	14.45	12	0.945451163	0.968812762	0.962326409
7/2/2018	ZEA 391	107.2	18.14	12.9	0.945451163	0.968812762	0.962326409
7/2/2018	ZEA 392	103.4	15.73	10	0.945451163	0.968812762	0.962326409
7/2/2018	ZEA 399	100.1	17.12	11	0.945451163	0.968812762	0.962326409
7/2/2018	ZEA 851	103.4	15.42	10.3	0.945451163	0.968812762	0.962326409
7/9/2018	B106	120.1	18.28	13.4	0.940055028	0.98285441	0.963709352
7/9/2018	B73	120	17.41	12	0.940055028	0.98285441	0.963709352
7/9/2018	DK4676A	137.3	16.47	14.1	0.940055028	0.98285441	0.963709352
7/9/2018	DKFBHJ	119.8	17.8	13.2	0.940055028	0.98285441	0.963709352
7/9/2018	EC136	154.2	14.2	14.2	0.940055028	0.98285441	0.963709352
7/9/2018	EC334	100.4	19.17	13.6	0.940055028	0.98285441	0.963709352
7/9/2018	EP2	129.55	14.68	14.5	0.940055028	0.98285441	0.963709352
7/9/2018	F922	124.6	17.45	12.7	0.940055028	0.98285441	0.963709352
7/9/2018	N22	97.7	17.05	12.5	0.940055028	0.98285441	0.963709352
7/9/2018	P074	127.35	14.2	14.2	0.940055028	0.98285441	0.963709352
7/9/2018	P089	122	16.09	13.5	0.940055028	0.98285441	0.963709352
7/9/2018	P135	152.4	14.1	14.1	0.940055028	0.98285441	0.963709352
7/9/2018	P148	138.8	13.8	13.8	0.940055028	0.98285441	0.963709352
7/9/2018	PB116	117.8	15.75	12	0.940055028	0.98285441	0.963709352
7/9/2018	PHG50	122.65	17.67	13	0.940055028	0.98285441	0.963709352
7/9/2018	PHG84	113.1	16.36	11.5	0.940055028	0.98285441	0.963709352
7/9/2018	PHT77	130.55	14.7	12.5	0.940055028	0.98285441	0.963709352
7/9/2018	S052	142.25	16.4	16.4	0.940055028	0.98285441	0.963709352
7/9/2018	W117	125.8	13.1	13.1	0.940055028	0.98285441	0.963709352
7/9/2018	W33	145.75	13.6	13.6	0.940055028	0.98285441	0.963709352
7/9/2018	ZEA 132	99.15	18.54	12.5	0.940055028	0.98285441	0.963709352
7/9/2018	ZEA 324	93.7	18.3	14	0.940055028	0.98285441	0.963709352
7/9/2018	ZEA 332	100.05	11.56172329	11.55890815	0.940055028	0.98285441	0.963709352
7/9/2018	ZEA 3425	166.95	14.1	14.1	0.940055028	0.98285441	0.963709352
7/9/2018	ZEA 3660	113.95	15.82	11.1	0.940055028	0.98285441	0.963709352
7/9/2018	ZEA 3682	99.55	14	14	0.940055028	0.98285441	0.963709352
7/9/2018	ZEA 391	129.6	19.72	15.5	0.940055028	0.98285441	0.963709352
7/9/2018	ZEA 392	125.95	16.49	12.1	0.940055028	0.98285441	0.963709352
7/9/2018	ZEA 399	117.65	19.59	13.1	0.940055028	0.98285441	0.963709352
7/9/2018	ZEA 851	118.8	16.72	10.7	0.940055028	0.98285441	0.963709352
7/16/2018	B106	146	18.3	16.6	0.946400816	0.986002763	0.958209604
7/16/2018	B73	141.55	18.18	14.5	0.946400816	0.986002763	0.958209604
7/16/2018	DK4676A	168.65	16.96	16.5	0.946400816	0.986002763	0.958209604
7/16/2018	DKFBHJ	154.45	18.5	16.2	0.946400816	0.986002763	0.958209604
7/16/2018	EC136	173.05	14.2	14.2	0.946400816	0.986002763	0.958209604
7/16/2018	EC334	120.7	19.74	16.5	0.946400816	0.986002763	0.958209604
7/16/2018	EP2	141.6	14.5	14.5	0.946400816	0.986002763	0.958209604
7/16/2018	F922	149.25	18.94	14.5	0.946400816	0.986002763	0.958209604
7/16/2018	N22	125.7	17.77	14.8	0.946400816	0.986002763	0.958209604
7/16/2018	P074	136.1	14.4	14.2	0.946400816	0.986002763	0.958209604
7/16/2018	P089	132.85	15.5	15.5	0.946400816	0.986002763	0.958209604
7/16/2018	P135	159.15	14.1	14.1	0.946400816	0.986002763	0.958209604
7/16/2018	P148	142.45	13.8	13.8	0.946400816	0.986002763	0.958209604
7/16/2018	PB116	141.7	15.3	15.3	0.946400816	0.986002763	0.958209604
7/16/2018	PHG50	139.95	17.96	16.1	0.946400816	0.986002763	0.958209604
7/16/2018	PHG84	131.65	17.16	13.2	0.946400816	0.986002763	0.958209604
7/16/2018	PHT77	159.05	14.71	14.1	0.946400816	0.986002763	0.958209604
7/16/2018	S052	148.5	16.6	16.6	0.946400816	0.986002763	0.958209604
7/16/2018	W117	128.04	13.1	13.1	0.946400816	0.986002763	0.958209604
7/16/2018	W33	146.2	13.5	13.5	0.946400816	0.986002763	0.958209604
7/16/2018	ZEA 132	113.15	19.11	15.6	0.946400816	0.986002763	0.958209604
7/16/2018	ZEA 324	107.55	19.9	15.5	0.946400816	0.986002763	0.958209604
7/16/2018	ZEA 332	125.7704663	11.56547267	11.55776094	0.946400816	0.986002763	0.958209604
7/16/2018	ZEA 3425	173.8	14.2	14.2	0.946400816	0.986002763	0.958209604
7/16/2018	ZEA 3660	129.8	17.31	12.7	0.946400816	0.986002763	0.958209604
7/16/2018	ZEA 3682	97.1	14	14	0.946400816	0.986002763	0.958209604
7/16/2018	ZEA 391	146.45	20.58	17.7	0.946400816	0.986002763	0.958209604
7/16/2018	ZEA 392	153.05	16.28	15.1	0.946400816	0.986002763	0.958209604
7/16/2018	ZEA 399	134.1	20.93	16	0.946400816	0.986002763	0.958209604
7/16/2018	ZEA 851	131.45	17.55	12.6	0.946400816	0.986002763	0.958209604
7/23/2018	B106	170.4	17.9	17.9	0.953234139	0.98944616	0.973700492
7/23/2018	B73	171.55	20.68	17.6	0.953234139	0.98944616	0.973700492
7/23/2018	DK4676A	171.2	16.9	16.9	0.953234139	0.98944616	0.973700492
7/23/2018	DKFBHJ	191.65	18.7	18.7	0.953234139	0.98944616	0.973700492
7/23/2018	EC136	174.8	14.2	14.2	0.953234139	0.98944616	0.973700492
7/23/2018	EC334	138.65	19.1	19.1	0.953234139	0.98944616	0.973700492
7/23/2018	EP2	141.7	15	15	0.953234139	0.98944616	0.973700492
7/23/2018	F922	185.75	19.94	19.1	0.953234139	0.98944616	0.973700492
7/23/2018	N22	166.9	17.9	17.9	0.953234139	0.98944616	0.973700492
7/23/2018	P074	136.1	14.4	14.2	0.953234139	0.98944616	0.973700492
7/23/2018	P089	145	15.5	15.5	0.953234139	0.98944616	0.973700492
7/23/2018	P135	159.15	14.1	14.1	0.953234139	0.98944616	0.973700492
7/23/2018	P148	142.45	13.8	13.8	0.953234139	0.98944616	0.973700492
7/23/2018	PB116	154.55	15.3	15.3	0.953234139	0.98944616	0.973700492
7/23/2018	PHG50	152.9	17.7	17.7	0.953234139	0.98944616	0.973700492
7/23/2018	PHG84	161.8	18.17	15.6	0.953234139	0.98944616	0.973700492
7/23/2018	PHT77	185.65	14.7	14.7	0.953234139	0.98944616	0.973700492
7/23/2018	S052	148.5	16.6	16.6	0.953234139	0.98944616	0.973700492
7/23/2018	W117	128.04	13.1	13.1	0.953234139	0.98944616	0.973700492
7/23/2018	W33	146.2	13.5	13.5	0.953234139	0.98944616	0.973700492
7/23/2018	ZEA 132	122.2	20.38	17.2	0.953234139	0.98944616	0.973700492
7/23/2018	ZEA 324	120.1	21.6	17.7	0.953234139	0.98944616	0.973700492
7/23/2018	ZEA 332	125.618177	11.55832609	11.5588102	0.953234139	0.98944616	0.973700492
7/23/2018	ZEA 3425	173.8	14.2	14.2	0.953234139	0.98944616	0.973700492
7/23/2018	ZEA 3660	154.95	17.92	17	0.953234139	0.98944616	0.973700492
7/23/2018	ZEA 3682	97.1	14	14	0.953234139	0.98944616	0.973700492
7/23/2018	ZEA 391	163	21.28	20.6	0.953234139	0.98944616	0.973700492
7/23/2018	ZEA 392	181.15	16	16	0.953234139	0.98944616	0.973700492
7/23/2018	ZEA 399	157.15	22.09	19.2	0.953234139	0.98944616	0.973700492
7/23/2018	ZEA 851	145.95	18.02	16.7	0.953234139	0.98944616	0.973700492
7/30/2018	B106	176.55	17.7	17.7	0.97556033	0.992245699	0.989271382
7/30/2018	B73	196.85	20.6	20.6	0.97556033	0.992245699	0.989271382
7/30/2018	DK4676A	171.2	16.9	16.9	0.97556033	0.992245699	0.989271382
7/30/2018	DKFBHJ	203.05	18.9	18.9	0.97556033	0.992245699	0.989271382
7/30/2018	EC136	174.8	14.2	14.2	0.97556033	0.992245699	0.989271382
7/30/2018	EC334	142.3	19	19	0.97556033	0.992245699	0.989271382
7/30/2018	EP2	141.7	15	15	0.97556033	0.992245699	0.989271382
7/30/2018	F922	205.55	20	20	0.97556033	0.992245699	0.989271382
7/30/2018	N22	187.85	17.8	17.8	0.97556033	0.992245699	0.989271382
7/30/2018	P074	136.1	14.4	14.2	0.97556033	0.992245699	0.989271382
7/30/2018	P089	143.25	15.5	15.5	0.97556033	0.992245699	0.989271382
7/30/2018	P135	159.15	14.1	14.1	0.97556033	0.992245699	0.989271382
7/30/2018	P148	142.45	13.8	13.8	0.97556033	0.992245699	0.989271382
7/30/2018	PB116	153.3	15.3	15.3	0.97556033	0.992245699	0.989271382
7/30/2018	PHG50	153.75	17.7	17.7	0.97556033	0.992245699	0.989271382
7/30/2018	PHG84	193.1	18.25	18.25	0.97556033	0.992245699	0.989271382
7/30/2018	PHT77	187.05	14.7	14.7	0.97556033	0.992245699	0.989271382
7/30/2018	S052	148.5	16.6	16.6	0.97556033	0.992245699	0.989271382
7/30/2018	W117	128.04	13.1	13.1	0.97556033	0.992245699	0.989271382
7/30/2018	W33	146.2	13.5	13.5	0.97556033	0.992245699	0.989271382
7/30/2018	ZEA 132	107.4	20	20	0.97556033	0.992245699	0.989271382
7/30/2018	ZEA 324	135.55	24.4	21.2	0.97556033	0.992245699	0.989271382
7/30/2018	ZEA 332	125.7142857	11.56760574	11.56266673	0.97556033	0.992245699	0.989271382
7/30/2018	ZEA 3425	173.8	14.2	14.2	0.97556033	0.992245699	0.989271382
7/30/2018	ZEA 3660	169.5	17.8	17.8	0.97556033	0.992245699	0.989271382
7/30/2018	ZEA 3682	97.1	14	14	0.97556033	0.992245699	0.989271382
7/30/2018	ZEA 391	160.7	21.1	21.1	0.97556033	0.992245699	0.989271382
7/30/2018	ZEA 392	191.4	16	16	0.97556033	0.992245699	0.989271382
7/30/2018	ZEA 399	178.3	21.8	21.8	0.97556033	0.992245699	0.989271382
7/30/2018	ZEA 851	151.7	18.2190246	17.6	0.97556033	0.992245699	0.989271382
8/6/2018	B106	176.55	17.7	17.7	0.974654248	0.992048532	0.990727529
8/6/2018	B73	196.6	20.6	20.6	0.974654248	0.992048532	0.990727529
8/6/2018	DK4676A	171.2	16.9	16.9	0.974654248	0.992048532	0.990727529
8/6/2018	DKFBHJ	204.05	18.9	18.9	0.974654248	0.992048532	0.990727529
8/6/2018	EC136	174.8	14.2	14.2	0.974654248	0.992048532	0.990727529
8/6/2018	EC334	142.3	19	19	0.974654248	0.992048532	0.990727529
8/6/2018	EP2	141.7	15	15	0.974654248	0.992048532	0.990727529
8/6/2018	F922	206.5	20	20	0.974654248	0.992048532	0.990727529
8/6/2018	N22	188.5	17.8	17.8	0.974654248	0.992048532	0.990727529
8/6/2018	P074	136.1	14.4	14.2	0.974654248	0.992048532	0.990727529
8/6/2018	P089	143.25	15.5	15.5	0.974654248	0.992048532	0.990727529
8/6/2018	P135	159.15	14.1	14.1	0.974654248	0.992048532	0.990727529
8/6/2018	P148	142.45	13.8	13.8	0.974654248	0.992048532	0.990727529
8/6/2018	PB116	153.3	15.3	15.3	0.974654248	0.992048532	0.990727529
8/6/2018	PHG50	153.75	17.7	17.7	0.974654248	0.992048532	0.990727529
8/6/2018	PHG84	201.3	18.1	18.1	0.974654248	0.992048532	0.990727529
8/6/2018	PHT77	187.05	14.7	14.7	0.974654248	0.992048532	0.990727529
8/6/2018	S052	148.5	16.6	16.6	0.974654248	0.992048532	0.990727529
8/6/2018	W117	128.04	13.1	13.1	0.974654248	0.992048532	0.990727529
8/6/2018	W33	146.2	13.5	13.5	0.974654248	0.992048532	0.990727529
8/6/2018	ZEA 132	113.25	20.2	20.2	0.974654248	0.992048532	0.990727529
8/6/2018	ZEA 324	146.8	24.2	24.2	0.974654248	0.992048532	0.990727529
8/6/2018	ZEA 332	125.7142857	11.56965031	11.5657043	0.974654248	0.992048532	0.990727529
8/6/2018	ZEA 3425	173.8	14.2	14.2	0.974654248	0.992048532	0.990727529
8/6/2018	ZEA 3660	170.35	17.8	17.8	0.974654248	0.992048532	0.990727529
8/6/2018	ZEA 3682	97.1	14	14	0.974654248	0.992048532	0.990727529
8/6/2018	ZEA 391	160.7	21.1	21.1	0.974654248	0.992048532	0.990727529
8/6/2018	ZEA 392	189.3	16	16	0.974654248	0.992048532	0.990727529
8/6/2018	ZEA 399	177.7	21.8	21.8	0.974654248	0.992048532	0.990727529
8/6/2018	ZEA 851	151.7	18.22003431	17.6	0.974654248	0.992048532	0.990727529
8/13/2018	B106	176.55	17.7	17.7	0.974207044	0.992048532	0.990727529
8/13/2018	B73	196.6	20.6	20.6	0.974207044	0.992048532	0.990727529
8/13/2018	DK4676A	171.2	16.9	16.9	0.974207044	0.992048532	0.990727529
8/13/2018	DKFBHJ	204.05	18.9	18.9	0.974207044	0.992048532	0.990727529
8/13/2018	EC136	174.8	14.2	14.2	0.974207044	0.992048532	0.990727529
8/13/2018	EC334	142.3	19	19	0.974207044	0.992048532	0.990727529
8/13/2018	EP2	141.7	15	15	0.974207044	0.992048532	0.990727529
8/13/2018	F922	206.5	20	20	0.974207044	0.992048532	0.990727529
8/13/2018	N22	188.5	17.8	17.8	0.974207044	0.992048532	0.990727529
8/13/2018	P074	136.1	14.4	14.2	0.974207044	0.992048532	0.990727529
8/13/2018	P089	143.25	15.5	15.5	0.974207044	0.992048532	0.990727529
8/13/2018	P135	159.15	14.1	14.1	0.974207044	0.992048532	0.990727529
8/13/2018	P148	142.45	13.8	13.8	0.974207044	0.992048532	0.990727529
8/13/2018	PB116	153.3	15.3	15.3	0.974207044	0.992048532	0.990727529
8/13/2018	PHG50	153.75	17.7	17.7	0.974207044	0.992048532	0.990727529
8/13/2018	PHG84	199.5	18.1	18.1	0.974207044	0.992048532	0.990727529
8/13/2018	PHT77	187.05	14.7	14.7	0.974207044	0.992048532	0.990727529
8/13/2018	S052	148.5	16.6	16.6	0.974207044	0.992048532	0.990727529
8/13/2018	W117	128.04	13.1	13.1	0.974207044	0.992048532	0.990727529
8/13/2018	W33	146.2	13.5	13.5	0.974207044	0.992048532	0.990727529
8/13/2018	ZEA 132	113.25	20.2	20.2	0.974207044	0.992048532	0.990727529
8/13/2018	ZEA 324	143.6	24.2	24.2	0.974207044	0.992048532	0.990727529
8/13/2018	ZEA 332	125.7142857	11.56965031	11.5657043	0.974207044	0.992048532	0.990727529
8/13/2018	ZEA 3425	173.8	14.2	14.2	0.974207044	0.992048532	0.990727529
8/13/2018	ZEA 3660	170.35	17.8	17.8	0.974207044	0.992048532	0.990727529
8/13/2018	ZEA 3682	97.1	14	14	0.974207044	0.992048532	0.990727529
8/13/2018	ZEA 391	160.7	21.1	21.1	0.974207044	0.992048532	0.990727529
8/13/2018	ZEA 392	189.3	16	16	0.974207044	0.992048532	0.990727529
8/13/2018	ZEA 399	177.7	21.8	21.8	0.974207044	0.992048532	0.990727529
8/13/2018	ZEA 851	151.7	18.22003431	17.6	0.974207044	0.992048532	0.990727529
