# Supplementary material for: Natural plant growth and development achieved in the IPK PhenoSphere by dynamic environment simulation
Source: Nat Commun. 2023 Sep 18;14:5783. doi: 10.1038/s41467-023-41332-4 (PMC10507097; doi:10.1038/s41467-023-41332-4)
Supplement: Supplementary file 5 — Supplementary Code 1 [file 41467_2023_41332_MOESM5_ESM.zip › Supplementary_Code_1/nonlinearmodels/test/BLUE_Plant_Height_GS_VS_2019.csv]

Date	Genotype	BLUE_Plant_Height	BLUE Growth_Stage	BLUE V_Stage	Repeatability PH	Repeatability GS	Repeatability VS
4/25/2019	B73	0	0	0	0	0	0
4/25/2019	N22	0	0	0	0	0	0
4/25/2019	P148	0	0	0	0	0	0
4/25/2019	PHT77	0	0	0	0	0	0
4/25/2019	S052	0	0	0	0	0	0
4/25/2019	ZEA 132	0	0	0	0	0	0
4/25/2019	ZEA 324	0	0	0	0	0	0
4/25/2019	ZEA 332	0	0	0	0	0	0
4/25/2019	ZEA 3660	0	0	0	0	0	0
4/25/2019	ZEA 399	0	0	0	0	0	0
4/25/2019	ZEA 851	0	0	0	0	0	0
5/24/2019	B73	15.06666667	5.24	3	0.969868162	0.959366053	0.812430033
5/24/2019	N22	15.3	4.793333333	2.466666667	0.969868162	0.959366053	0.812430033
5/24/2019	P148	22.03333333	5.82	3.066666667	0.969868162	0.959366053	0.812430033
5/24/2019	PHT77	18.73333333	5.466666667	3	0.969868162	0.959366053	0.812430033
5/24/2019	S052	13.03333333	5.82	3.333333333	0.969868162	0.959366053	0.812430033
5/24/2019	ZEA 132	10.26666667	5.28	2.933333333	0.969868162	0.959366053	0.812430033
5/24/2019	ZEA 324	7.733333333	4.54	2.733333333	0.969868162	0.959366053	0.812430033
5/24/2019	ZEA 332	17.46666667	5.86	3	0.969868162	0.959366053	0.812430033
5/24/2019	ZEA 3660	20.7	5.213333333	3	0.969868162	0.959366053	0.812430033
5/24/2019	ZEA 399	14.73333333	5.366666667	3	0.969868162	0.959366053	0.812430033
5/24/2019	ZEA 851	22.63333333	5.733333333	3	0.969868162	0.959366053	0.812430033
5/29/2019	B73	15.76666667	6.08	3.266666667	0.962057606	0.936046443	0.87483129
5/29/2019	N22	14.8	5.433333333	3.066666667	0.962057606	0.936046443	0.87483129
5/29/2019	P148	22.03333333	6.3	3.933333333	0.962057606	0.936046443	0.87483129
5/29/2019	PHT77	18.5	6.253333333	3.266666667	0.962057606	0.936046443	0.87483129
5/29/2019	S052	14.86666667	6.56	3.8	0.962057606	0.936046443	0.87483129
5/29/2019	ZEA 132	11.36666667	6.4	3.266666667	0.962057606	0.936046443	0.87483129
5/29/2019	ZEA 324	8.8	5.526666667	3.133333333	0.962057606	0.936046443	0.87483129
5/29/2019	ZEA 332	18.96666667	6.486666667	3.533333333	0.962057606	0.936046443	0.87483129
5/29/2019	ZEA 3660	22	5.426666667	3.2	0.962057606	0.936046443	0.87483129
5/29/2019	ZEA 399	17.03333333	6.36	3.466666667	0.962057606	0.936046443	0.87483129
5/29/2019	ZEA 851	19.36666667	6.26	3.866666667	0.962057606	0.936046443	0.87483129
6/6/2019	B73	15.96666667	7.58	4.2	0.975171131	0.957671738	0.918204602
6/6/2019	N22	15.26666667	6.766666667	4.133333333	0.975171131	0.957671738	0.918204602
6/6/2019	P148	22.66666667	8.126666667	5	0.975171131	0.957671738	0.918204602
6/6/2019	PHT77	18.6	7.12	4.4	0.975171131	0.957671738	0.918204602
6/6/2019	S052	18.06666667	8.686666667	5.333333333	0.975171131	0.957671738	0.918204602
6/6/2019	ZEA 132	13	8.306666667	4.933333333	0.975171131	0.957671738	0.918204602
6/6/2019	ZEA 324	11.1	7.22	4.6	0.975171131	0.957671738	0.918204602
6/6/2019	ZEA 332	21	7.893333333	4.266666667	0.975171131	0.957671738	0.918204602
6/6/2019	ZEA 3660	24.63333333	6.9	4.266666667	0.975171131	0.957671738	0.918204602
6/6/2019	ZEA 399	19.56666667	7.893333333	4.6	0.975171131	0.957671738	0.918204602
6/6/2019	ZEA 851	21.46666667	7.906666667	4.866666667	0.975171131	0.957671738	0.918204602
6/14/2019	B73	24.5	9.54	6.2	0.959122456	0.94891425	0.948902369
6/14/2019	N22	20.3	8.966666667	5.866666667	0.959122456	0.94891425	0.948902369
6/14/2019	P148	25.56666667	10.16	6.733333333	0.959122456	0.94891425	0.948902369
6/14/2019	PHT77	25.56666667	8.62	5.533333333	0.959122456	0.94891425	0.948902369
6/14/2019	S052	26.33333333	11.04	7.2	0.959122456	0.94891425	0.948902369
6/14/2019	ZEA 132	20.6	10.48	7	0.959122456	0.94891425	0.948902369
6/14/2019	ZEA 324	16.16666667	9.873333333	6.8	0.959122456	0.94891425	0.948902369
6/14/2019	ZEA 332	27.33333333	9.946666667	6	0.959122456	0.94891425	0.948902369
6/14/2019	ZEA 3660	33.76666667	8.613333333	5.2	0.959122456	0.94891425	0.948902369
6/14/2019	ZEA 399	26.36666667	10.12666667	6.333333333	0.959122456	0.94891425	0.948902369
6/14/2019	ZEA 851	30.76666667	10.09333333	6.133333333	0.959122456	0.94891425	0.948902369
6/19/2019	B73	32.76666667	11.02	7.2	0.946962747	0.950445157	0.96239563
6/19/2019	N22	28.4	10.27333333	6.666666667	0.946962747	0.950445157	0.96239563
6/19/2019	P148	32.3	11.66666667	7.733333333	0.946962747	0.950445157	0.96239563
6/19/2019	PHT77	33.56666667	10.30666667	6.533333333	0.946962747	0.950445157	0.96239563
6/19/2019	S052	36.2	12.61333333	8.2	0.946962747	0.950445157	0.96239563
6/19/2019	ZEA 132	30.43333333	11.98666667	8	0.946962747	0.950445157	0.96239563
6/19/2019	ZEA 324	24.63333333	11.42666667	8.133333333	0.946962747	0.950445157	0.96239563
6/19/2019	ZEA 332	36.73333333	10.6	7.666666667	0.946962747	0.950445157	0.96239563
6/19/2019	ZEA 3660	41.23333333	10.02666667	6.066666667	0.946962747	0.950445157	0.96239563
6/19/2019	ZEA 399	36.23333333	11.38666667	7.466666667	0.946962747	0.950445157	0.96239563
6/19/2019	ZEA 851	45.93333333	11.18	7.066666667	0.946962747	0.950445157	0.96239563
6/26/2019	B73	49.13333333	12.90666667	8.333333333	0.946178167	0.974292045	0.976915027
6/26/2019	N22	39.16666667	11.46666667	7.8	0.946178167	0.974292045	0.976915027
6/26/2019	P148	49.16666667	13.48	8.933333333	0.946178167	0.974292045	0.976915027
6/26/2019	PHT77	50	12.02666667	7.666666667	0.946178167	0.974292045	0.976915027
6/26/2019	S052	53.6	15.13333333	9.266666667	0.946178167	0.974292045	0.976915027
6/26/2019	ZEA 132	49.46666667	13.84666667	9.2	0.946178167	0.974292045	0.976915027
6/26/2019	ZEA 324	37.9491007	13.60231911	9.637819186	0.946178167	0.974292045	0.976915027
6/26/2019	ZEA 332	53.46666667	10.33333333	10.33333333	0.946178167	0.974292045	0.976915027
6/26/2019	ZEA 3660	62.37749965	11.52009036	7.066390614	0.946178167	0.974292045	0.976915027
6/26/2019	ZEA 399	50.2	13.21333333	8.733333333	0.946178167	0.974292045	0.976915027
6/26/2019	ZEA 851	64.5	12.51333333	8.266666667	0.946178167	0.974292045	0.976915027
7/3/2019	B73	66.26666667	14.13333333	9.333333333	0.907018194	0.97593871	0.965444441
7/3/2019	N22	48.33333333	12.97333333	8.666666667	0.907018194	0.97593871	0.965444441
7/3/2019	P148	66.23333333	14.09333333	10.06666667	0.907018194	0.97593871	0.965444441
7/3/2019	PHT77	62.66666667	13.07333333	8.6	0.907018194	0.97593871	0.965444441
7/3/2019	S052	67.1	15.79333333	9.866666667	0.907018194	0.97593871	0.965444441
7/3/2019	ZEA 132	60.06666667	15.09333333	9.6	0.907018194	0.97593871	0.965444441
7/3/2019	ZEA 324	51.58729436	14.64870873	10.49225916	0.907018194	0.97593871	0.965444441
7/3/2019	ZEA 332	66.03333333	10.46666667	10.46666667	0.907018194	0.97593871	0.965444441
7/3/2019	ZEA 3660	75.24119448	12.34885078	7.420830586	0.907018194	0.97593871	0.965444441
7/3/2019	ZEA 399	62.53333333	15.11333333	9.866666667	0.907018194	0.97593871	0.965444441
7/3/2019	ZEA 851	78.36666667	13.57333333	8.733333333	0.907018194	0.97593871	0.965444441
7/10/2019	B73	75.3	15.78	10.73333333	0.903752151	0.975644584	0.950490729
7/10/2019	N22	58.57588098	14.47333333	9.733333333	0.903752151	0.975644584	0.950490729
7/10/2019	P148	79.5	14.52666667	11.93333333	0.903752151	0.975644584	0.950490729
7/10/2019	PHT77	75.56666667	14.06	10.06666667	0.903752151	0.975644584	0.950490729
7/10/2019	S052	78.93333333	16.98666667	11.6	0.903752151	0.975644584	0.950490729
7/10/2019	ZEA 132	69.23333333	16.80666667	10.8	0.903752151	0.975644584	0.950490729
7/10/2019	ZEA 324	60.34238657	16.20880108	11.70057822	0.903752151	0.975644584	0.950490729
7/10/2019	ZEA 332	67.43333333	10.46666667	10.46666667	0.903752151	0.975644584	0.950490729
7/10/2019	ZEA 3660	90.73042748	14.01241801	8.986292504	0.903752151	0.975644584	0.950490729
7/10/2019	ZEA 399	72.73333333	16.71333333	11.2	0.903752151	0.975644584	0.950490729
7/10/2019	ZEA 851	89.46666667	14.71333333	9.466666667	0.903752151	0.975644584	0.950490729
7/17/2019	B73	94.7	16.74666667	11.86666667	0.909981057	0.983137037	0.948083437
7/17/2019	N22	74.4	15.35333333	11	0.909981057	0.983137037	0.948083437
7/17/2019	P148	98.36666667	13.96666667	13.86666667	0.909981057	0.983137037	0.948083437
7/17/2019	PHT77	91.66666667	14.49333333	11.53333333	0.909981057	0.983137037	0.948083437
7/17/2019	S052	92.16666667	17.61333333	14.2	0.909981057	0.983137037	0.948083437
7/17/2019	ZEA 132	81.13333333	18.08	12.26666667	0.909981057	0.983137037	0.948083437
7/17/2019	ZEA 324	70.58646323	17.74354812	12.9829422	0.909981057	0.983137037	0.948083437
7/17/2019	ZEA 332	67.86666667	10.53333333	10.53333333	0.909981057	0.983137037	0.948083437
7/17/2019	ZEA 3660	102.8395127	15.26405692	10.41151363	0.909981057	0.983137037	0.948083437
7/17/2019	ZEA 399	86.93333333	18.02	12.46666667	0.909981057	0.983137037	0.948083437
7/17/2019	ZEA 851	105	16.07333333	10.46666667	0.909981057	0.983137037	0.948083437
7/24/2019	B73	111.3666667	18.63333333	13.53333333	0.923565514	0.988679686	0.948583428
7/24/2019	N22	92	16.60666667	12.93333333	0.923565514	0.988679686	0.948583428
7/24/2019	P148	116	13.98666667	13.93333333	0.923565514	0.988679686	0.948583428
7/24/2019	PHT77	118.3333333	14.6	13.46666667	0.923565514	0.988679686	0.948583428
7/24/2019	S052	98.66542149	17.56782295	16.49638545	0.923565514	0.988679686	0.948583428
7/24/2019	ZEA 132	85.5	19.22666667	14.06666667	0.923565514	0.988679686	0.948583428
7/24/2019	ZEA 324	78.67898501	19.34	14.2	0.923565514	0.988679686	0.948583428
7/24/2019	ZEA 332	67.86666667	10.53333333	10.53333333	0.923565514	0.988679686	0.948583428
7/24/2019	ZEA 3660	114.6618367	17.19939294	12.27846091	0.923565514	0.988679686	0.948583428
7/24/2019	ZEA 399	98.76666667	19.28666667	14.06666667	0.923565514	0.988679686	0.948583428
7/24/2019	ZEA 851	103.6666667	17.89333333	11.8	0.923565514	0.988679686	0.948583428
8/1/2019	B73	130.3666667	20.28666667	17.4	0.929409951	0.995458843	0.974293458
8/1/2019	N22	116.8333333	17.12	16.46666667	0.929409951	0.995458843	0.974293458
8/1/2019	P148	116.4333333	13.93333333	13.93333333	0.929409951	0.995458843	0.974293458
8/1/2019	PHT77	139.1	14.17333333	14	0.929409951	0.995458843	0.974293458
8/1/2019	S052	98.91072423	17.46023873	17.3510496	0.929409951	0.995458843	0.974293458
8/1/2019	ZEA 132	94.06666667	20.66	17.6	0.929409951	0.995458843	0.974293458
8/1/2019	ZEA 324	94.00395018	21.22140222	16.01649569	0.929409951	0.995458843	0.974293458
8/1/2019	ZEA 332	67.86666667	10.53333333	10.53333333	0.929409951	0.995458843	0.974293458
8/1/2019	ZEA 3660	130.2241316	17.82766511	16.06661153	0.929409951	0.995458843	0.974293458
8/1/2019	ZEA 399	119.3	19.58666667	17.53333333	0.929409951	0.995458843	0.974293458
8/1/2019	ZEA 851	122.2	19.06	14.86666667	0.929409951	0.995458843	0.974293458
8/6/2019	B73	151.5333333	20.29333333	19.33333333	0.955046757	0.995131346	0.98728112
8/6/2019	N22	142.3666667	17.06666667	16.93333333	0.955046757	0.995131346	0.98728112
8/6/2019	P148	119.1	13.93333333	13.93333333	0.955046757	0.995131346	0.98728112
8/6/2019	PHT77	150.1333333	14.06666667	14.06666667	0.955046757	0.995131346	0.98728112
8/6/2019	S052	106.1736729	17.56668274	17.57685214	0.955046757	0.995131346	0.98728112
8/6/2019	ZEA 132	96.2	20.48	19.33333333	0.955046757	0.995131346	0.98728112
8/6/2019	ZEA 324	97.88062394	22.98573479	18.21543654	0.955046757	0.995131346	0.98728112
8/6/2019	ZEA 332	67.86666667	10.53333333	10.53333333	0.955046757	0.995131346	0.98728112
8/6/2019	ZEA 3660	158.4955724	17.75336569	17.4322859	0.955046757	0.995131346	0.98728112
8/6/2019	ZEA 399	131.8666667	19.09333333	18.8	0.955046757	0.995131346	0.98728112
8/6/2019	ZEA 851	131.2333333	18.94666667	16.73333333	0.955046757	0.995131346	0.98728112
8/14/2019	B73	163.2	20.06666667	20.06666667	0.957156534	0.996892513	0.992025335
8/14/2019	N22	142.3333333	17	17	0.957156534	0.996892513	0.992025335
8/14/2019	P148	116.1666667	14	14	0.957156534	0.996892513	0.992025335
8/14/2019	PHT77	138.9666667	14.06666667	14.06666667	0.957156534	0.996892513	0.992025335
8/14/2019	S052	97.60558271	17.57361764	17.57588419	0.957156534	0.996892513	0.992025335
8/14/2019	ZEA 132	92.56666667	20.51333333	20.33333333	0.957156534	0.996892513	0.992025335
8/14/2019	ZEA 324	113.1842472	24.66799778	20.85117618	0.957156534	0.996892513	0.992025335
8/14/2019	ZEA 332	67.86666667	10.53333333	10.53333333	0.957156534	0.996892513	0.992025335
8/14/2019	ZEA 3660	146.4907773	17.58612106	17.57910284	0.957156534	0.996892513	0.992025335
8/14/2019	ZEA 399	140.6666667	18.4	18.4	0.957156534	0.996892513	0.992025335
8/14/2019	ZEA 851	138.7666667	18.94	18.06666667	0.957156534	0.996892513	0.992025335
8/21/2019	B73	164.4666667	20.06666667	20.06666667	0.960906297	0.997844563	0.997224616
8/21/2019	N22	142.3333333	17	17	0.960906297	0.997844563	0.997224616
8/21/2019	P148	116.1666667	14	14	0.960906297	0.997844563	0.997224616
8/21/2019	PHT77	138.9666667	14.06666667	14.06666667	0.960906297	0.997844563	0.997224616
8/21/2019	S052	97.49632602	17.5730905	17.57001597	0.960906297	0.997844563	0.997224616
8/21/2019	ZEA 132	93.33333333	20.66666667	20.66666667	0.960906297	0.997844563	0.997224616
8/21/2019	ZEA 324	118.1194415	24.69866191	24.21242701	0.960906297	0.997844563	0.997224616
8/21/2019	ZEA 332	67.86666667	10.53333333	10.53333333	0.960906297	0.997844563	0.997224616
8/21/2019	ZEA 3660	146.427861	17.58441954	17.58500492	0.960906297	0.997844563	0.997224616
8/21/2019	ZEA 399	137.2	18.93333333	18.93333333	0.960906297	0.997844563	0.997224616
8/21/2019	ZEA 851	138.9666667	18.93333333	18.93333333	0.960906297	0.997844563	0.997224616
8/28/2019	B73	164.4666667	20.06666667	20.06666667	0.959945311	0.99780669	0.99780669
8/28/2019	N22	142.3333333	17	17	0.959945311	0.99780669	0.99780669
8/28/2019	P148	116.1666667	14	14	0.959945311	0.99780669	0.99780669
8/28/2019	PHT77	138.9666667	14.06666667	14.06666667	0.959945311	0.99780669	0.99780669
8/28/2019	S052	97.58196303	17.57361739	17.57361739	0.959945311	0.99780669	0.99780669
8/28/2019	ZEA 132	93.33333333	20.66666667	20.66666667	0.959945311	0.99780669	0.99780669
8/28/2019	ZEA 324	116.477071	24.64097197	24.64097197	0.959945311	0.99780669	0.99780669
8/28/2019	ZEA 332	67.86666667	10.53333333	10.53333333	0.959945311	0.99780669	0.99780669
8/28/2019	ZEA 3660	146.4574245	17.58474634	17.58474634	0.959945311	0.99780669	0.99780669
8/28/2019	ZEA 399	136.3666667	18.93333333	18.93333333	0.959945311	0.99780669	0.99780669
8/28/2019	ZEA 851	138.9666667	18.93333333	18.93333333	0.959945311	0.99780669	0.99780669
9/4/2019	B73	164.4666667	20.06666667	20.06666667	0.960055246	0.99780669	0.99780669
9/4/2019	N22	142.3333333	17	17	0.960055246	0.99780669	0.99780669
9/4/2019	P148	116.1666667	14	14	0.960055246	0.99780669	0.99780669
9/4/2019	PHT77	138.9666667	14.06666667	14.06666667	0.960055246	0.99780669	0.99780669
9/4/2019	S052	97.56806686	17.57361739	17.57361739	0.960055246	0.99780669	0.99780669
9/4/2019	ZEA 132	93.33333333	20.66666667	20.66666667	0.960055246	0.99780669	0.99780669
9/4/2019	ZEA 324	118.082291	24.64097197	24.64097197	0.960055246	0.99780669	0.99780669
9/4/2019	ZEA 332	67.86666667	10.53333333	10.53333333	0.960055246	0.99780669	0.99780669
9/4/2019	ZEA 3660	146.4798756	17.58474634	17.58474634	0.960055246	0.99780669	0.99780669
9/4/2019	ZEA 399	135.9333333	18.93333333	18.93333333	0.960055246	0.99780669	0.99780669
9/4/2019	ZEA 851	138.9666667	18.93333333	18.93333333	0.960055246	0.99780669	0.99780669
