# Supplementary material for: Natural plant growth and development achieved in the IPK PhenoSphere by dynamic environment simulation
Source: Nat Commun. 2023 Sep 18;14:5783. doi: 10.1038/s41467-023-41332-4 (PMC10507097; doi:10.1038/s41467-023-41332-4)
Supplement: Supplementary file 5 — Supplementary Code 1 [file 41467_2023_41332_MOESM5_ESM.zip › Supplementary_Code_1/nonlinearmodels/test/GWH_BLUE_Plant_Height_GS_VS.csv]

Date	Genotype	BLUE_Plant_Height	BLUE Growth_Stage	BLUE V_Stage	Repeatability PH	Repeatability GS	Repeatability VS
10/15/2018	B73	0	0	0	0	0	0
10/15/2018	N22	0	0	0	0	0	0
10/15/2018	P148	0	0	0	0	0	0
10/15/2018	PHT77	0	0	0	0	0	0
10/15/2018	S052	0	0	0	0	0	0
10/15/2018	ZEA 132	0	0	0	0	0	0
10/15/2018	ZEA 324	0	0	0	0	0	0
10/15/2018	ZEA 332	0	0	0	0	0	0
10/15/2018	ZEA 3660	0	0	0	0	0	0
10/15/2018	ZEA 399	0	0	0	0	0	0
10/15/2018	ZEA 851	0	0	0	0	0	0
11/1/2018	B73	42.07012864	6.70683515	3.9605841	0.978919496	0.950839731	0.918322991
11/1/2018	N22	35.99402269	6.347760395	3.640210868	0.978919496	0.950839731	0.918322991
11/1/2018	P148	43.85395026	7.090726572	4.169945631	0.978919496	0.950839731	0.918322991
11/1/2018	PHT77	55.56858314	6.506628388	3.97073127	0.978919496	0.950839731	0.918322991
11/1/2018	S052	47.98529119	7.210251631	4.336940388	0.978919496	0.950839731	0.918322991
11/1/2018	ZEA 132	32.05576035	6.722865668	3.962548098	0.978919496	0.950839731	0.918322991
11/1/2018	ZEA 324	13.12656036	5.248829906	3.077596155	0.978919496	0.950839731	0.918322991
11/1/2018	ZEA 332	54.05503459	6.633482748	3.880930062	0.978919496	0.950839731	0.918322991
11/1/2018	ZEA 3660	47.67921519	5.926145852	3.329858042	0.978919496	0.950839731	0.918322991
11/1/2018	ZEA 399	48.19664379	7.324187348	4.502945667	0.978919496	0.950839731	0.918322991
11/1/2018	ZEA 851	46.4648098	6.612286343	3.967709717	0.978919496	0.950839731	0.918322991
11/5/2018	B73	57.45295161	7.386354479	4.9	0.976800793	0.936603239	0.912735124
11/5/2018	N22	47.40563894	6.966821443	4.4	0.976800793	0.936603239	0.912735124
11/5/2018	P148	60.78710404	7.343525101	4.6	0.976800793	0.936603239	0.912735124
11/5/2018	PHT77	63.75230766	7.321453874	4.5	0.976800793	0.936603239	0.912735124
11/5/2018	S052	63.67136874	7.972976184	4.9	0.976800793	0.936603239	0.912735124
11/5/2018	ZEA 132	41.25499914	7.361566092	4.9	0.976800793	0.936603239	0.912735124
11/5/2018	ZEA 324	20.39479718	5.710328325	3.8	0.976800793	0.936603239	0.912735124
11/5/2018	ZEA 332	68.7100453	7.355748811	4.4	0.976800793	0.936603239	0.912735124
11/5/2018	ZEA 3660	68.46597643	6.354762749	3.9	0.976800793	0.936603239	0.912735124
11/5/2018	ZEA 399	60.80311302	8.004600975	5.3	0.976800793	0.936603239	0.912735124
11/5/2018	ZEA 851	63.24169793	7.401861967	4.6	0.976800793	0.936603239	0.912735124
11/12/2018	B73	70.62258084	9.21517567	5.988134857	0.976762733	0.9234738	0.811053104
11/12/2018	N22	68.32047895	9.057262692	5.830660939	0.976762733	0.9234738	0.811053104
11/12/2018	P148	84.35157684	10.08500957	6.443368044	0.976762733	0.9234738	0.811053104
11/12/2018	PHT77	87.3737539	9.361263652	6.196494934	0.976762733	0.9234738	0.811053104
11/12/2018	S052	92.04026632	10.15520819	6.601019352	0.976762733	0.9234738	0.811053104
11/12/2018	ZEA 132	56.58538368	9.48986855	6.086424551	0.976762733	0.9234738	0.811053104
11/12/2018	ZEA 324	33.56304074	7.594574448	5.299937658	0.976762733	0.9234738	0.811053104
11/12/2018	ZEA 332	82.84316631	9.591644933	5.98884202	0.976762733	0.9234738	0.811053104
11/12/2018	ZEA 3660	99.75526266	8.163044179	5.307110326	0.976762733	0.9234738	0.811053104
11/12/2018	ZEA 399	80.6250824	10.09477185	6.679937599	0.976762733	0.9234738	0.811053104
11/12/2018	ZEA 851	94.31940736	9.242176274	6.17806972	0.976762733	0.9234738	0.811053104
11/15/2018	B73	81.86054139	10.68547256	6.668183713	0.985042026	0.944700052	0.900371999
11/15/2018	N22	66.86867928	10.20313964	6.275442267	0.985042026	0.944700052	0.900371999
11/15/2018	P148	95.28561568	11.16835163	6.785663324	0.985042026	0.944700052	0.900371999
11/15/2018	PHT77	100.818513	10.59349164	6.597289719	0.985042026	0.944700052	0.900371999
11/15/2018	S052	103.8241275	11.43028455	7.093815332	0.985042026	0.944700052	0.900371999
11/15/2018	ZEA 132	64.12767667	10.57439426	6.62816455	0.985042026	0.944700052	0.900371999
11/15/2018	ZEA 324	39.74403227	8.621619323	6.050040384	0.985042026	0.944700052	0.900371999
11/15/2018	ZEA 332	90.7875889	10.50735272	6.851300982	0.985042026	0.944700052	0.900371999
11/15/2018	ZEA 3660	109.9365151	8.975486974	5.458807005	0.985042026	0.944700052	0.900371999
11/15/2018	ZEA 399	85.35549876	11.60468212	7.246581101	0.985042026	0.944700052	0.900371999
11/15/2018	ZEA 851	109.5912115	10.41572457	6.444711622	0.985042026	0.944700052	0.900371999
11/19/2018	B73	97.17715485	12.25117775	7.617251178	0.974625417	0.955799864	0.921193924
11/19/2018	N22	78.78525433	11.53543931	7.326669038	0.974625417	0.955799864	0.921193924
11/19/2018	P148	109.6279942	12.87149382	8.129818074	0.974625417	0.955799864	0.921193924
11/19/2018	PHT77	127.7864161	12.1043711	7.976900162	0.974625417	0.955799864	0.921193924
11/19/2018	S052	128.2893085	13.31110988	8.144538955	0.974625417	0.955799864	0.921193924
11/19/2018	ZEA 132	78.61223908	12.04873517	7.653285593	0.974625417	0.955799864	0.921193924
11/19/2018	ZEA 324	47.58249617	9.73627592	6.70550568	0.974625417	0.955799864	0.921193924
11/19/2018	ZEA 332	109.3965327	10.77550676	8.445252179	0.974625417	0.955799864	0.921193924
11/19/2018	ZEA 3660	122.3502424	10.23909973	6.407081346	0.974625417	0.955799864	0.921193924
11/19/2018	ZEA 399	104.1676869	13.06433171	8.727911143	0.974625417	0.955799864	0.921193924
11/19/2018	ZEA 851	127.7746748	11.71245884	7.765786652	0.974625417	0.955799864	0.921193924
11/22/2018	B73	111.6849027	13.0166108	8.42598154	0.976191174	0.967298829	0.938531438
11/22/2018	N22	86.6539757	12.33862135	7.904547911	0.976191174	0.967298829	0.938531438
11/22/2018	P148	124.2369435	13.96818075	8.538895571	0.976191174	0.967298829	0.938531438
11/22/2018	PHT77	144.8819616	13.01022722	8.414529759	0.976191174	0.967298829	0.938531438
11/22/2018	S052	142.5154074	14.64487833	8.975749509	0.976191174	0.967298829	0.938531438
11/22/2018	ZEA 132	83.11036233	12.88024428	8.297122538	0.976191174	0.967298829	0.938531438
11/22/2018	ZEA 324	52.33155137	10.32212713	7.114351985	0.976191174	0.967298829	0.938531438
11/22/2018	ZEA 332	125.2479322	10.68013722	9.738157506	0.976191174	0.967298829	0.938531438
11/22/2018	ZEA 3660	133.7201773	11.02731514	6.810824146	0.976191174	0.967298829	0.938531438
11/22/2018	ZEA 399	103.2318352	13.89726966	8.979402816	0.976191174	0.967298829	0.938531438
11/22/2018	ZEA 851	139.2749507	12.20438812	8.100436719	0.976191174	0.967298829	0.938531438
11/26/2018	B73	132.6225446	14.3769157	9.031731292	0.976063546	0.98139195	0.933662616
11/26/2018	N22	97.84251269	13.98945947	8.773776244	0.976063546	0.98139195	0.933662616
11/26/2018	P148	142.2104624	15.21467829	9.629581845	0.976063546	0.98139195	0.933662616
11/26/2018	PHT77	165.9784305	14.09745839	9.307906611	0.976063546	0.98139195	0.933662616
11/26/2018	S052	155.2377055	16.71378725	9.787891498	0.976063546	0.98139195	0.933662616
11/26/2018	ZEA 132	87.21920007	14.36836616	8.656226521	0.976063546	0.98139195	0.933662616
11/26/2018	ZEA 324	52.98402591	11.56997431	7.843002076	0.976063546	0.98139195	0.933662616
11/26/2018	ZEA 332	155.8124469	10.57551673	10.20491859	0.976063546	0.98139195	0.933662616
11/26/2018	ZEA 3660	152.721973	12.37816266	7.406502686	0.976063546	0.98139195	0.933662616
11/26/2018	ZEA 399	114.6547505	15.77239743	9.90991466	0.976063546	0.98139195	0.933662616
11/26/2018	ZEA 851	156.1159479	13.26328361	8.348547979	0.976063546	0.98139195	0.933662616
11/29/2018	B73	142.3870445	15.25944445	9.745437357	0.968429137	0.984738578	0.951972626
11/29/2018	N22	108.5358264	15.01210286	9.636267735	0.968429137	0.984738578	0.951972626
11/29/2018	P148	151.4091258	16.10119702	10.4425962	0.968429137	0.984738578	0.951972626
11/29/2018	PHT77	177.6999327	14.86737135	9.982159058	0.968429137	0.984738578	0.951972626
11/29/2018	S052	162.0620563	17.59044302	10.58152823	0.968429137	0.984738578	0.951972626
11/29/2018	ZEA 132	106.5067516	15.24979313	9.180818839	0.968429137	0.984738578	0.951972626
11/29/2018	ZEA 324	53.13416115	12.53955864	8.348904248	0.968429137	0.984738578	0.951972626
11/29/2018	ZEA 332	172.3588517	10.67524531	10.46962033	0.968429137	0.984738578	0.951972626
11/29/2018	ZEA 3660	159.714523	13.14617549	7.775288536	0.968429137	0.984738578	0.951972626
11/29/2018	ZEA 399	119.4949789	17.01274977	10.8201072	0.968429137	0.984738578	0.951972626
11/29/2018	ZEA 851	169.5967478	14.07591896	8.917272271	0.968429137	0.984738578	0.951972626
12/3/2018	B73	171.361613	16.6342819	11.0735853	0.971844854	0.989386491	0.967655017
12/3/2018	N22	124.8654796	16.6347567	11.02474947	0.971844854	0.989386491	0.967655017
12/3/2018	P148	167.0708933	17.00842212	12.05105923	0.971844854	0.989386491	0.967655017
12/3/2018	PHT77	192.1107527	16.07569614	10.86922321	0.971844854	0.989386491	0.967655017
12/3/2018	S052	176.1337006	18.2140435	11.78062834	0.971844854	0.989386491	0.967655017
12/3/2018	ZEA 132	111.3728881	16.77051025	10.60766976	0.971844854	0.989386491	0.967655017
12/3/2018	ZEA 324	59.81784465	13.771178	9.104993017	0.971844854	0.989386491	0.967655017
12/3/2018	ZEA 332	176.918309	10.67013729	10.52375138	0.971844854	0.989386491	0.967655017
12/3/2018	ZEA 3660	174.6450299	14.21405141	8.372980793	0.971844854	0.989386491	0.967655017
12/3/2018	ZEA 399	133.5150415	18.60450453	11.79462914	0.971844854	0.989386491	0.967655017
12/3/2018	ZEA 851	191.7384476	15.25241816	9.796730358	0.971844854	0.989386491	0.967655017
12/6/2018	B73	184.5178112	17.66808918	12.33534591	0.970582945	0.990110019	0.962784655
12/6/2018	N22	130.9207419	17.43348477	12.25768456	0.970582945	0.990110019	0.962784655
12/6/2018	P148	181.2233877	17.11235688	13.76656993	0.970582945	0.990110019	0.962784655
12/6/2018	PHT77	194.6044187	17.26337118	12.29901122	0.970582945	0.990110019	0.962784655
12/6/2018	S052	187.3354119	19.02322008	13.4654789	0.970582945	0.990110019	0.962784655
12/6/2018	ZEA 132	119.5492646	17.93308592	12.10091244	0.970582945	0.990110019	0.962784655
12/6/2018	ZEA 324	64.6327577	14.88880951	10.09353217	0.970582945	0.990110019	0.962784655
12/6/2018	ZEA 332	175.5121749	10.80037813	10.60853639	0.970582945	0.990110019	0.962784655
12/6/2018	ZEA 3660	179.667647	15.59787046	10.03174266	0.970582945	0.990110019	0.962784655
12/6/2018	ZEA 399	140.7673955	19.69514549	13.38465893	0.970582945	0.990110019	0.962784655
12/6/2018	ZEA 851	206.5689889	16.11418838	10.75652691	0.970582945	0.990110019	0.962784655
12/10/2018	B73	195.9804777	18.41934201	12.823712	0.970951225	0.993171846	0.969981153
12/10/2018	N22	149.6492376	17.86734223	13.79105334	0.970951225	0.993171846	0.969981153
12/10/2018	P148	191.523961	16.99316826	15.29877293	0.970951225	0.993171846	0.969981153
12/10/2018	PHT77	207.6254244	17.81766987	13.08206965	0.970951225	0.993171846	0.969981153
12/10/2018	S052	199.831532	18.95245456	15.66764454	0.970951225	0.993171846	0.969981153
12/10/2018	ZEA 132	132.1358199	18.5178177	12.84688519	0.970951225	0.993171846	0.969981153
12/10/2018	ZEA 324	71.86700178	15.9614617	10.88007971	0.970951225	0.993171846	0.969981153
12/10/2018	ZEA 332	175.6767939	10.70953528	10.73382406	0.970951225	0.993171846	0.969981153
12/10/2018	ZEA 3660	182.5232607	16.24808139	11.34254569	0.970951225	0.993171846	0.969981153
12/10/2018	ZEA 399	144.1394936	20.04503068	14.58518411	0.970951225	0.993171846	0.969981153
12/10/2018	ZEA 851	222.5969973	16.92809631	11.54822878	0.970951225	0.993171846	0.969981153
12/13/2018	B73	209.4966345	18.9456928	14.42809556	0.972864333	0.988159731	0.984092156
12/13/2018	N22	172.718241	19.11612264	15.70045688	0.972864333	0.988159731	0.984092156
12/13/2018	P148	210.1680186	16.77075541	16.63001733	0.972864333	0.988159731	0.984092156
12/13/2018	PHT77	220.4281477	18.18495174	15.52139907	0.972864333	0.988159731	0.984092156
12/13/2018	S052	210.4250879	18.39018778	18.02854355	0.972864333	0.988159731	0.984092156
12/13/2018	ZEA 132	135.5132053	19.26748158	14.99689556	0.972864333	0.988159731	0.984092156
12/13/2018	ZEA 324	78.16723935	17.0826553	12.26939969	0.972864333	0.988159731	0.984092156
12/13/2018	ZEA 332	173.6866296	10.73560282	10.69656013	0.972864333	0.988159731	0.984092156
12/13/2018	ZEA 3660	188.0890893	17.65217421	13.5045236	0.972864333	0.988159731	0.984092156
12/13/2018	ZEA 399	158.2312933	20.45596103	16.89715184	0.972864333	0.988159731	0.984092156
12/13/2018	ZEA 851	233.7264135	17.95841469	12.52695679	0.972864333	0.988159731	0.984092156
12/17/2018	B73	225.5	20.26648746	15.75608424	0.968075652	0.978736622	0.975806998
12/17/2018	N22	202.4	19.19130598	17.29322313	0.968075652	0.978736622	0.975806998
12/17/2018	P148	220	16.50429208	16.78620759	0.968075652	0.978736622	0.975806998
12/17/2018	PHT77	243.2	19.07865561	17.2203864	0.968075652	0.978736622	0.975806998
12/17/2018	S052	214.5	18.77800827	18.36135124	0.968075652	0.978736622	0.975806998
12/17/2018	ZEA 132	148.3	20.17439572	16.91349733	0.968075652	0.978736622	0.975806998
12/17/2018	ZEA 324	90.5	18.33261543	13.78590284	0.968075652	0.978736622	0.975806998
12/17/2018	ZEA 332	170.6	10.77934192	10.51831179	0.968075652	0.978736622	0.975806998
12/17/2018	ZEA 3660	197.9	17.94847755	15.00323578	0.968075652	0.978736622	0.975806998
12/17/2018	ZEA 399	176.2	20.71163407	18.28726409	0.968075652	0.978736622	0.975806998
12/17/2018	ZEA 851	245.1	19.00165226	13.67453558	0.968075652	0.978736622	0.975806998
12/20/2018	B73	232.3	20.78727082	16.46055086	0.973007137	0.99164485	0.981099759
12/20/2018	N22	225.8	19.2254211	18.034706	0.973007137	0.99164485	0.981099759
12/20/2018	P148	222.8	16.74697917	16.90072639	0.973007137	0.99164485	0.981099759
12/20/2018	PHT77	254.7	17.798974	17.50453043	0.973007137	0.99164485	0.981099759
12/20/2018	S052	215.6	18.59959364	18.34164503	0.973007137	0.99164485	0.981099759
12/20/2018	ZEA 132	148.15	20.31625257	17.48039942	0.973007137	0.99164485	0.981099759
12/20/2018	ZEA 324	99.85	19.308711	13.83734926	0.973007137	0.99164485	0.981099759
12/20/2018	ZEA 332	168.9	10.80067403	10.74825563	0.973007137	0.99164485	0.981099759
12/20/2018	ZEA 3660	208.9	18.89838683	16.68677944	0.973007137	0.99164485	0.981099759
12/20/2018	ZEA 399	189.2	20.62693368	18.86432926	0.973007137	0.99164485	0.981099759
12/20/2018	ZEA 851	263.822137	20.00628323	14.47216731	0.973007137	0.99164485	0.981099759
12/27/2018	B73	NA	20.77442883	19.56930689	NA	0.993862945	0.991714541
12/27/2018	N22	NA	18.93738713	19.07660108	NA	0.993862945	0.991714541
12/27/2018	P148	NA	16.60544086	16.63940448	NA	0.993862945	0.991714541
12/27/2018	PHT77	NA	17.70954002	17.77905834	NA	0.993862945	0.991714541
12/27/2018	S052	NA	18.77909218	18.65886668	NA	0.993862945	0.991714541
12/27/2018	ZEA 132	NA	21.20634864	20.86984151	NA	0.993862945	0.991714541
12/27/2018	ZEA 324	NA	20.64341092	16.50830853	NA	0.993862945	0.991714541
12/27/2018	ZEA 332	NA	10.76468139	10.64590131	NA	0.993862945	0.991714541
12/27/2018	ZEA 3660	NA	17.89436629	17.94762736	NA	0.993862945	0.991714541
12/27/2018	ZEA 399	NA	20.28680264	20.08586584	NA	0.993862945	0.991714541
12/27/2018	ZEA 851	NA	21.32293521	16.31921799	NA	0.993862945	0.991714541
1/3/2019	B73	NA	20.82106846	20.45414351	NA	0.991989608	0.992055869
1/3/2019	N22	NA	18.91778577	18.99188206	NA	0.991989608	0.992055869
1/3/2019	P148	NA	16.59230326	16.6231642	NA	0.991989608	0.992055869
1/3/2019	PHT77	NA	17.69757859	17.73990977	NA	0.991989608	0.992055869
1/3/2019	S052	NA	18.68591705	18.62164526	NA	0.991989608	0.992055869
1/3/2019	ZEA 132	NA	20.5070787	20.41474463	NA	0.991989608	0.992055869
1/3/2019	ZEA 324	NA	22.05341003	19.28818576	NA	0.991989608	0.992055869
1/3/2019	ZEA 332	NA	10.77958439	10.74023075	NA	0.991989608	0.992055869
1/3/2019	ZEA 3660	NA	17.90930065	17.90166821	NA	0.991989608	0.992055869
1/3/2019	ZEA 399	NA	20.10986585	20.13965257	NA	0.991989608	0.992055869
1/3/2019	ZEA 851	NA	22.49697018	19.1847733	NA	0.991989608	0.992055869
1/7/2019	B73	267.2	20.51307502	20.58520545	0.964331586	0.994574511	0.990575474
1/7/2019	N22	264.1	18.92220362	18.98403846	0.964331586	0.994574511	0.990575474
1/7/2019	P148	223.5	16.59556742	16.57234145	0.964331586	0.994574511	0.990575474
1/7/2019	PHT77	264.1	17.80851227	17.83653501	0.964331586	0.994574511	0.990575474
1/7/2019	S052	220.5	18.7788055	18.69359253	0.964331586	0.994574511	0.990575474
1/7/2019	ZEA 132	151.45	20.60590644	20.58464314	0.964331586	0.994574511	0.990575474
1/7/2019	ZEA 324	150.25	22.59690374	20.28003941	0.964331586	0.994574511	0.990575474
1/7/2019	ZEA 332	168.9	10.75577945	10.69481303	0.964331586	0.994574511	0.990575474
1/7/2019	ZEA 3660	223.2	17.90201969	17.89933031	0.964331586	0.994574511	0.990575474
1/7/2019	ZEA 399	229.8	20.21050919	20.24747957	0.964331586	0.994574511	0.990575474
1/7/2019	ZEA 851	233.2	23.03559512	18.6583429	0.964331586	0.994574511	0.990575474
1/10/2019	B73	267.2	20.51307502	20.58520545	0.964331586	0.994574511	0.990575474
1/10/2019	N22	264.1	18.92220362	18.98403846	0.964331586	0.994574511	0.990575474
1/10/2019	P148	223.5	16.59556742	16.57234145	0.964331586	0.994574511	0.990575474
1/10/2019	PHT77	264.1	17.80851227	17.83653501	0.964331586	0.994574511	0.990575474
1/10/2019	S052	220.5	18.7788055	18.69359253	0.964331586	0.994574511	0.990575474
1/10/2019	ZEA 132	151.45	20.60590644	20.58464314	0.964331586	0.994574511	0.990575474
1/10/2019	ZEA 324	150.25	22.59690374	20.28003941	0.964331586	0.994574511	0.990575474
1/10/2019	ZEA 332	168.9	10.75577945	10.69481303	0.964331586	0.994574511	0.990575474
1/10/2019	ZEA 3660	223.2	17.90201969	17.89933031	0.964331586	0.994574511	0.990575474
1/10/2019	ZEA 399	229.8	20.21050919	20.24747957	0.964331586	0.994574511	0.990575474
1/10/2019	ZEA 851	233.2	23.03559512	18.6583429	0.964331586	0.994574511	0.990575474
1/14/2019	B73	264.7	20.5	20.50302213	0.964561835	0.99308105	0.991870784
1/14/2019	N22	264.1	18.9	18.90521954	0.964561835	0.99308105	0.991870784
1/14/2019	P148	223.5	16.6	16.59985548	0.964561835	0.99308105	0.991870784
1/14/2019	PHT77	264.1	17.8	17.80304651	0.964561835	0.99308105	0.991870784
1/14/2019	S052	220.5	18.8	18.79501601	0.964561835	0.99308105	0.991870784
1/14/2019	ZEA 132	151.45	20.62	20.59735315	0.964561835	0.99308105	0.991870784
1/14/2019	ZEA 324	157.8	22.6	22.60330588	0.964561835	0.99308105	0.991870784
1/14/2019	ZEA 332	170.6	10.77451139	10.79531682	0.964561835	0.99308105	0.991870784
1/14/2019	ZEA 3660	223.1	17.9	17.89894293	0.964561835	0.99308105	0.991870784
1/14/2019	ZEA 399	228.5	20	19.99976534	0.964561835	0.99308105	0.991870784
1/14/2019	ZEA 851	220.9887706	22.60832956	22.00510706	0.964561835	0.99308105	0.991870784
1/17/2019	B73	262.8	20.40146589	20.40150571	0.965464954	0.995007424	0.995003021
1/17/2019	N22	264.1	18.90320207	18.90315417	0.965464954	0.995007424	0.995003021
1/17/2019	P148	223.5	16.60051746	16.60034199	0.965464954	0.995007424	0.995003021
1/17/2019	PHT77	264.1	17.80186361	17.80184754	0.965464954	0.995007424	0.995003021
1/17/2019	S052	220.5	18.79758595	18.79754778	0.965464954	0.995007424	0.995003021
1/17/2019	ZEA 132	151.45	20.61710063	20.59717802	0.965464954	0.995007424	0.995003021
1/17/2019	ZEA 324	166.5	22.90119473	22.90118855	0.965464954	0.995007424	0.995003021
1/17/2019	ZEA 332	170.6	10.77024216	10.79687385	0.965464954	0.995007424	0.995003021
1/17/2019	ZEA 3660	223.1	17.90032251	17.90036327	0.965464954	0.995007424	0.995003021
1/17/2019	ZEA 399	227.8	20.20128721	20.20139306	0.965464954	0.995007424	0.995003021
1/17/2019	ZEA 851	247.2	22.87713108	22.87686298	0.965464954	0.995007424	0.995003021
1/21/2019	B73	262.8	20.4	20.4	0.955213568	0.994668414	0.994675872
1/21/2019	N22	264.1	18.9	18.9	0.955213568	0.994668414	0.994675872
1/21/2019	P148	223.5	16.6	16.6	0.955213568	0.994668414	0.994675872
1/21/2019	PHT77	264.1	17.8	17.8	0.955213568	0.994668414	0.994675872
1/21/2019	S052	220.5	18.8	18.8	0.955213568	0.994668414	0.994675872
1/21/2019	ZEA 132	151.45	20.62	20.6	0.955213568	0.994668414	0.994675872
1/21/2019	ZEA 324	173	22.9	22.9	0.955213568	0.994668414	0.994675872
1/21/2019	ZEA 332	170.6	10.7757288	10.8	0.955213568	0.994668414	0.994675872
1/21/2019	ZEA 3660	223.1	17.9	17.9	0.955213568	0.994668414	0.994675872
1/21/2019	ZEA 399	227.8	20.2	20.2	0.955213568	0.994668414	0.994675872
1/21/2019	ZEA 851	245.5	22.44404408	22.44372187	0.955213568	0.994668414	0.994675872
1/24/2019	B73	262.8	20.40056924	20.40046741	0.9636375	0.995025157	0.995036956
1/24/2019	N22	264.1	18.90113035	18.90089318	0.9636375	0.995025157	0.995036956
1/24/2019	P148	223.5	16.60014122	16.60006402	0.9636375	0.995025157	0.995036956
1/24/2019	PHT77	264.1	17.80033036	17.80026064	0.9636375	0.995025157	0.995036956
1/24/2019	S052	220.5	18.79920649	18.79935057	0.9636375	0.995025157	0.995036956
1/24/2019	ZEA 132	151.45	20.61921098	20.59939412	0.9636375	0.995025157	0.995036956
1/24/2019	ZEA 324	166.2	22.89960815	22.89968067	0.9636375	0.995025157	0.995036956
1/24/2019	ZEA 332	170.6	10.77703588	10.79887511	0.9636375	0.995025157	0.995036956
1/24/2019	ZEA 3660	223.1	17.90049408	17.90041109	0.9636375	0.995025157	0.995036956
1/24/2019	ZEA 399	227.8	20.20106183	20.20088275	0.9636375	0.995025157	0.995036956
1/24/2019	ZEA 851	245.7	22.73177473	22.73171103	0.9636375	0.995025157	0.995036956
1/31/2019	B73	262.8	20.40056924	20.40046741	0.9636375	0.995025157	0.995036956
1/31/2019	N22	264.1	18.90113035	18.90089318	0.9636375	0.995025157	0.995036956
1/31/2019	P148	223.5	16.60014122	16.60006402	0.9636375	0.995025157	0.995036956
1/31/2019	PHT77	264.1	17.80033036	17.80026064	0.9636375	0.995025157	0.995036956
1/31/2019	S052	220.5	18.79920649	18.79935057	0.9636375	0.995025157	0.995036956
1/31/2019	ZEA 132	151.45	20.61921098	20.59939412	0.9636375	0.995025157	0.995036956
1/31/2019	ZEA 324	166.2	22.89960815	22.89968067	0.9636375	0.995025157	0.995036956
1/31/2019	ZEA 332	170.6	10.77703588	10.79887511	0.9636375	0.995025157	0.995036956
1/31/2019	ZEA 3660	223.1	17.90049408	17.90041109	0.9636375	0.995025157	0.995036956
1/31/2019	ZEA 399	227.8	20.20106183	20.20088275	0.9636375	0.995025157	0.995036956
1/31/2019	ZEA 851	245.7	22.73177473	22.73171103	0.9636375	0.995025157	0.995036956
2/4/2019	B73	262.8	20.40009676	20.40271125	0.960892966	0.994892474	0.995031991
2/4/2019	N22	264.1	18.90019765	18.90503699	0.960892966	0.994892474	0.995031991
2/4/2019	P148	223.5	16.60003153	16.59998968	0.960892966	0.994892474	0.995031991
2/4/2019	PHT77	264.1	17.80005791	17.80146161	0.960892966	0.994892474	0.995031991
2/4/2019	S052	220.5	18.7998678	18.79559197	0.960892966	0.994892474	0.995031991
2/4/2019	ZEA 132	151.45	20.61986143	20.59679719	0.960892966	0.994892474	0.995031991
2/4/2019	ZEA 324	166.4	22.89003734	22.89777165	0.960892966	0.994892474	0.995031991
2/4/2019	ZEA 332	170.6	10.77828746	10.79437395	0.960892966	0.994892474	0.995031991
2/4/2019	ZEA 3660	223.1	17.90008648	17.9025177	0.960892966	0.994892474	0.995031991
2/4/2019	ZEA 399	227.8	20.20018445	20.20500106	0.960892966	0.994892474	0.995031991
2/4/2019	ZEA 851	230.5	22.69893984	22.87652849	0.960892966	0.994892474	0.995031991
2/7/2019	B73	262.8	20.40009676	20.40271125	0.960892966	0.994892474	0.995031991
2/7/2019	N22	264.1	18.90019765	18.90503699	0.960892966	0.994892474	0.995031991
2/7/2019	P148	223.5	16.60003153	16.59998968	0.960892966	0.994892474	0.995031991
2/7/2019	PHT77	264.1	17.80005791	17.80146161	0.960892966	0.994892474	0.995031991
2/7/2019	S052	220.5	18.7998678	18.79559197	0.960892966	0.994892474	0.995031991
2/7/2019	ZEA 132	151.45	20.61986143	20.59679719	0.960892966	0.994892474	0.995031991
2/7/2019	ZEA 324	166.4	22.89003734	22.89777165	0.960892966	0.994892474	0.995031991
2/7/2019	ZEA 332	170.6	10.77828746	10.79437395	0.960892966	0.994892474	0.995031991
2/7/2019	ZEA 3660	223.1	17.90008648	17.9025177	0.960892966	0.994892474	0.995031991
2/7/2019	ZEA 399	227.8	20.20018445	20.20500106	0.960892966	0.994892474	0.995031991
2/7/2019	ZEA 851	230.5	22.69893984	22.87652849	0.960892966	0.994892474	0.995031991
