# Supplementary material for: Natural plant growth and development achieved in the IPK PhenoSphere by dynamic environment simulation
Source: Nat Commun. 2023 Sep 18;14:5783. doi: 10.1038/s41467-023-41332-4 (PMC10507097; doi:10.1038/s41467-023-41332-4)
Supplement: Supplementary file 5 — Supplementary Code 1 [file 41467_2023_41332_MOESM5_ESM.zip › Supplementary_Code_1/nonlinearmodels/test/PKH_2016_sim_BLUE_Plant_Height_GS_VS.csv]

Date	Genotype	BLUE_Plant_Height	BLUE Growth_Stage	BLUE V_Stage	Repeatability PH	Repeatability GS	Repeatability VS
12/6/2019	B73	0	0	0	0	0	0
12/6/2019	N22	0	0	0	0	0	0
12/6/2019	P148	0	0	0	0	0	0
12/6/2019	PHT77	0	0	0	0	0	0
12/6/2019	S052	0	0	0	0	0	0
12/6/2019	ZEA 132	0	0	0	0	0	0
12/6/2019	ZEA 324	0	0	0	0	0	0
12/6/2019	ZEA 332	0	0	0	0	0	0
12/6/2019	ZEA 3660	0	0	0	0	0	0
12/6/2019	ZEA 399	0	0	0	0	0	0
12/6/2019	ZEA 851	0	0	0	0	0	0
12/19/2019	B73	16.44105499	3.911213535	1.972488042	0.992418751	0.989855378	0.979499175
12/19/2019	N22	14.29594108	3.791566821	1.528119638	0.992418751	0.989855378	0.979499175
12/19/2019	P148	17.88011681	4.415899068	2.070278687	0.992418751	0.989855378	0.979499175
12/19/2019	PHT77	18.19823456	4.09300711	1.996766913	0.992418751	0.989855378	0.979499175
12/19/2019	S052	14.19389088	4.616546391	2.038158582	0.992418751	0.989855378	0.979499175
12/19/2019	ZEA 132	11.16759571	3.855865527	1.547610922	0.992418751	0.989855378	0.979499175
12/19/2019	ZEA 324	4.966935278	2.802777572	1.053130381	0.992418751	0.989855378	0.979499175
12/19/2019	ZEA 332	19.67677593	4.367040464	1.944144386	0.992418751	0.989855378	0.979499175
12/19/2019	ZEA 3660	22.78144694	4.229920247	2.00046652	0.992418751	0.989855378	0.979499175
12/19/2019	ZEA 399	16.95731882	3.88285475	1.950855692	0.992418751	0.989855378	0.979499175
12/19/2019	ZEA 851	19.55323699	4.127063107	1.929617322	0.992418751	0.989855378	0.979499175
12/27/2019	B73	21.29504626	5.267080183	2.965401957	0.993559874	0.987558585	0.981170889
12/27/2019	N22	17.24429922	5.000212333	2.754090136	0.993559874	0.987558585	0.981170889
12/27/2019	P148	22.76353876	5.829780234	3.069082836	0.993559874	0.987558585	0.981170889
12/27/2019	PHT77	28.33065486	5.129744647	2.939708194	0.993559874	0.987558585	0.981170889
12/27/2019	S052	21.18824699	6.361725991	3.606142364	0.993559874	0.987558585	0.981170889
12/27/2019	ZEA 132	13.0756193	5.386982792	2.986564704	0.993559874	0.987558585	0.981170889
12/27/2019	ZEA 324	7.872856841	4.314268449	1.992032557	0.993559874	0.987558585	0.981170889
12/27/2019	ZEA 332	26.96540498	5.812840028	3.01277411	0.993559874	0.987558585	0.981170889
12/27/2019	ZEA 3660	29.47847898	5.27441113	2.958986477	0.993559874	0.987558585	0.981170889
12/27/2019	ZEA 399	20.83073481	5.352970806	2.944054574	0.993559874	0.987558585	0.981170889
12/27/2019	ZEA 851	24.33737147	5.304500772	2.901795354	0.993559874	0.987558585	0.981170889
1/3/2020	B73	23.50304635	5.972759106	3.032046687	0.994353944	0.988119412	0.983144428
1/3/2020	N22	18.94142557	5.275224462	2.996703184	0.994353944	0.988119412	0.983144428
1/3/2020	P148	26.60444766	6.828941116	3.867215778	0.994353944	0.988119412	0.983144428
1/3/2020	PHT77	33.067425	5.39290298	3.08452945	0.994353944	0.988119412	0.983144428
1/3/2020	S052	25.60758132	7.102468077	4.12	0.994353944	0.988119412	0.983144428
1/3/2020	ZEA 132	15.0230375	6.208147746	3.043296816	0.994353944	0.988119412	0.983144428
1/3/2020	ZEA 324	9.339362111	5.304337012	2.998767366	0.994353944	0.988119412	0.983144428
1/3/2020	ZEA 332	30.47964594	6.364549853	3.099101861	0.994353944	0.988119412	0.983144428
1/3/2020	ZEA 3660	31.43060028	5.882949135	3.069152912	0.994353944	0.988119412	0.983144428
1/3/2020	ZEA 399	22.67512348	6.091807486	3.025427588	0.994353944	0.988119412	0.983144428
1/3/2020	ZEA 851	28.61533649	5.880976244	2.983758359	0.994353944	0.988119412	0.983144428
1/9/2020	B73	27.38769113	6.831480076	3.974218842	0.994460907	0.98937141	0.970996993
1/9/2020	N22	22.02523808	6.312440156	3.489852982	0.994460907	0.98937141	0.970996993
1/9/2020	P148	31.0216877	7.676012575	4.152979341	0.994460907	0.98937141	0.970996993
1/9/2020	PHT77	34.30181651	6.330631195	3.954808341	0.994460907	0.98937141	0.970996993
1/9/2020	S052	30.32866505	8.041784145	4.904945802	0.994460907	0.98937141	0.970996993
1/9/2020	ZEA 132	16.97406732	7.092126498	4.027794384	0.994460907	0.98937141	0.970996993
1/9/2020	ZEA 324	10.75972791	6.319929259	3.580804093	0.994460907	0.98937141	0.970996993
1/9/2020	ZEA 332	34.50416022	7.296240544	3.685100512	0.994460907	0.98937141	0.970996993
1/9/2020	ZEA 3660	34.10053213	6.899432402	3.849314216	0.994460907	0.98937141	0.970996993
1/9/2020	ZEA 399	21.90104339	6.851807134	3.956563564	0.994460907	0.98937141	0.970996993
1/9/2020	ZEA 851	31.46127857	6.850544971	3.43989325	0.994460907	0.98937141	0.970996993
1/13/2020	B73	28.34511775	7.481963642	4.102275833	0.992669215	0.983043302	0.981860598
1/13/2020	N22	24.41700685	7.017781776	4.032232791	0.992669215	0.983043302	0.981860598
1/13/2020	P148	33.27066072	8.481890739	5.054281908	0.992669215	0.983043302	0.981860598
1/13/2020	PHT77	41.80705229	7.039661714	4.038066801	0.992669215	0.983043302	0.981860598
1/13/2020	S052	34.54447769	8.973646978	5.469203519	0.992669215	0.983043302	0.981860598
1/13/2020	ZEA 132	20.41484465	8.034589321	4.871788895	0.992669215	0.983043302	0.981860598
1/13/2020	ZEA 324	13.39635503	7.457470997	4.313330484	0.992669215	0.983043302	0.981860598
1/13/2020	ZEA 332	37.28239707	8.369172916	4.279908971	0.992669215	0.983043302	0.981860598
1/13/2020	ZEA 3660	40.75894549	7.6762498	4.106683256	0.992669215	0.983043302	0.981860598
1/13/2020	ZEA 399	25.36205582	7.695969677	4.379429796	0.992669215	0.983043302	0.981860598
1/13/2020	ZEA 851	35.63872502	7.322480175	3.950463999	0.992669215	0.983043302	0.981860598
1/16/2020	B73	31.64100219	7.986224365	5.013902677	0.992050745	0.985508728	0.974466383
1/16/2020	N22	27.3922693	7.521438373	4.354192341	0.992050745	0.985508728	0.974466383
1/16/2020	P148	35.5789726	9.376082523	5.570778251	0.992050745	0.985508728	0.974466383
1/16/2020	PHT77	45.53045043	7.68605842	4.760970434	0.992050745	0.985508728	0.974466383
1/16/2020	S052	41.01477525	9.781544512	5.985419765	0.992050745	0.985508728	0.974466383
1/16/2020	ZEA 132	25.37853074	8.712897683	5.248719309	0.992050745	0.985508728	0.974466383
1/16/2020	ZEA 324	17.8780376	8.228838602	5.076986792	0.992050745	0.985508728	0.974466383
1/16/2020	ZEA 332	39.83281147	9.328113424	4.716049133	0.992050745	0.985508728	0.974466383
1/16/2020	ZEA 3660	47.34757974	8.464250109	4.893621653	0.992050745	0.985508728	0.974466383
1/16/2020	ZEA 399	30.37742654	8.245421052	5.05464262	0.992050745	0.985508728	0.974466383
1/16/2020	ZEA 851	40.17487947	7.947091148	4.313384605	0.992050745	0.985508728	0.974466383
1/20/2020	B73	39.04156822	9.135449691	5.691492887	0.992697218	0.988827744	0.975129965
1/20/2020	N22	34.9950393	8.651646697	5.114508271	0.992697218	0.988827744	0.975129965
1/20/2020	P148	43.53558415	10.28905464	6.161827227	0.992697218	0.988827744	0.975129965
1/20/2020	PHT77	54.54135217	8.773192881	5.037621099	0.992697218	0.988827744	0.975129965
1/20/2020	S052	50.59214176	11.01470345	6.718499104	0.992697218	0.988827744	0.975129965
1/20/2020	ZEA 132	34.0992619	10.02513104	6.121308314	0.992697218	0.988827744	0.975129965
1/20/2020	ZEA 324	21.78729454	9.40988489	6.108099599	0.992697218	0.988827744	0.975129965
1/20/2020	ZEA 332	48.88936446	11.02822628	5.669230398	0.992697218	0.988827744	0.975129965
1/20/2020	ZEA 3660	60.74164892	9.809619897	5.627907445	0.992697218	0.988827744	0.975129965
1/20/2020	ZEA 399	40.99889922	9.355404143	5.815639893	0.992697218	0.988827744	0.975129965
1/20/2020	ZEA 851	49.33254457	8.926385984	5.193205265	0.992697218	0.988827744	0.975129965
1/23/2020	B73	42.04830877	9.624766726	6.05262686	0.991737435	0.97395815	0.97168578
1/23/2020	N22	36.12295633	9.340930618	5.713213121	0.991737435	0.97395815	0.97168578
1/23/2020	P148	46.57681582	10.8712186	6.858039795	0.991737435	0.97395815	0.97168578
1/23/2020	PHT77	60.97765582	9.552498497	5.609106041	0.991737435	0.97395815	0.97168578
1/23/2020	S052	54.77934215	11.64314435	6.983244179	0.991737435	0.97395815	0.97168578
1/23/2020	ZEA 132	35.1078854	10.67043241	6.845297427	0.991737435	0.97395815	0.97168578
1/23/2020	ZEA 324	24.26769585	10.14934302	6.58104958	0.991737435	0.97395815	0.97168578
1/23/2020	ZEA 332	54.64912807	11.89530057	6.385570702	0.991737435	0.97395815	0.97168578
1/23/2020	ZEA 3660	67.79133825	10.86478187	6.170573701	0.991737435	0.97395815	0.97168578
1/23/2020	ZEA 399	43.86845635	10.08240249	6.265223352	0.991737435	0.97395815	0.97168578
1/23/2020	ZEA 851	52.8448182	9.558755825	5.501335279	0.991737435	0.97395815	0.97168578
1/27/2020	B73	45.80400971	10.40870752	6.593505708	0.991131296	0.984944159	0.978581049
1/27/2020	N22	40.43732451	9.857002612	6.111002601	0.991131296	0.984944159	0.978581049
1/27/2020	P148	49.76203147	11.58357445	7.160876415	0.991131296	0.984944159	0.978581049
1/27/2020	PHT77	67.18105238	9.900336399	5.93522991	0.991131296	0.984944159	0.978581049
1/27/2020	S052	58.18362311	12.33447263	7.653304744	0.991131296	0.984944159	0.978581049
1/27/2020	ZEA 132	38.92502813	11.21434673	6.976915799	0.991131296	0.984944159	0.978581049
1/27/2020	ZEA 324	27.77834421	10.77408615	7.061280017	0.991131296	0.984944159	0.978581049
1/27/2020	ZEA 332	61.5676524	11.87214956	7.37657205	0.991131296	0.984944159	0.978581049
1/27/2020	ZEA 3660	76.89910485	11.10432238	6.634370494	0.991131296	0.984944159	0.978581049
1/27/2020	ZEA 399	51.40383029	10.56641192	6.898012612	0.991131296	0.984944159	0.978581049
1/27/2020	ZEA 851	57.87339387	9.922600657	5.937542998	0.991131296	0.984944159	0.978581049
1/30/2020	B73	47.97521669	10.7784558	6.90798038	0.991325756	0.983287718	0.979208174
1/30/2020	N22	43.72057898	10.42231409	6.411650689	0.991325756	0.983287718	0.979208174
1/30/2020	P148	54.19664136	12.23348265	7.869089711	0.991325756	0.983287718	0.979208174
1/30/2020	PHT77	71.26202942	10.57569723	6.508307944	0.991325756	0.983287718	0.979208174
1/30/2020	S052	61.24744485	13.06012602	7.941753126	0.991325756	0.983287718	0.979208174
1/30/2020	ZEA 132	44.24338362	11.69192401	7.290912248	0.991325756	0.983287718	0.979208174
1/30/2020	ZEA 324	34.29244623	11.31704433	7.356024761	0.991325756	0.983287718	0.979208174
1/30/2020	ZEA 332	70.47853545	12.00549426	8.181899161	0.991325756	0.983287718	0.979208174
1/30/2020	ZEA 3660	81.86760225	11.48824296	6.913703018	0.991325756	0.983287718	0.979208174
1/30/2020	ZEA 399	55.60083746	11.11081049	7.067349739	0.991325756	0.983287718	0.979208174
1/30/2020	ZEA 851	63.770667	10.18849598	6.208899682	0.991325756	0.983287718	0.979208174
2/3/2020	B73	58.86859078	11.47604636	7.692490709	0.992908223	0.980728146	0.98059085
2/3/2020	N22	52.96236414	11.06518926	7.23988687	0.992908223	0.980728146	0.98059085
2/3/2020	P148	68.97462861	13.26526005	8.722803759	0.992908223	0.980728146	0.98059085
2/3/2020	PHT77	88.12774552	11.37319875	7.184994766	0.992908223	0.980728146	0.98059085
2/3/2020	S052	76.03386158	14.14137738	8.836798782	0.992908223	0.980728146	0.98059085
2/3/2020	ZEA 132	51.58438841	12.47574564	8.129342129	0.992908223	0.980728146	0.98059085
2/3/2020	ZEA 324	38.39665577	12.00340442	8.157464692	0.992908223	0.980728146	0.98059085
2/3/2020	ZEA 332	90.52339232	12.25820423	9.345613073	0.992908223	0.980728146	0.98059085
2/3/2020	ZEA 3660	102.926052	12.39077373	7.679533268	0.992908223	0.980728146	0.98059085
2/3/2020	ZEA 399	68.69914976	11.97644821	7.98553981	0.992908223	0.980728146	0.98059085
2/3/2020	ZEA 851	77.87637314	11.04299812	7.00219303	0.992908223	0.980728146	0.98059085
2/6/2020	B73	74.67077971	12.35361996	8.120147653	0.993590776	0.985132698	0.98706244
2/6/2020	N22	59.69593986	12.00898232	7.83020603	0.993590776	0.985132698	0.98706244
2/6/2020	P148	84.51106259	14.38840154	9.103732726	0.993590776	0.985132698	0.98706244
2/6/2020	PHT77	99.43783708	12.12642773	7.826595949	0.993590776	0.985132698	0.98706244
2/6/2020	S052	90.42390492	15.24502064	9.235328089	0.993590776	0.985132698	0.98706244
2/6/2020	ZEA 132	56.47682272	13.46769795	8.898210533	0.993590776	0.985132698	0.98706244
2/6/2020	ZEA 324	43.25173749	12.72968757	8.870272214	0.993590776	0.985132698	0.98706244
2/6/2020	ZEA 332	107.4303539	12.13814406	11.07660621	0.993590776	0.985132698	0.98706244
2/6/2020	ZEA 3660	121.8544154	13.42551329	8.360357212	0.993590776	0.985132698	0.98706244
2/6/2020	ZEA 399	82.79559487	12.95219142	8.546714496	0.993590776	0.985132698	0.98706244
2/6/2020	ZEA 851	90.33570954	11.848056	7.507312928	0.993590776	0.985132698	0.98706244
2/10/2020	B73	87.77464334	13.07354698	8.694560796	0.992468256	0.981251494	0.982410094
2/10/2020	N22	72.60580834	12.77349354	8.381252076	0.992468256	0.981251494	0.982410094
2/10/2020	P148	100.9527635	14.99429701	9.991074176	0.992468256	0.981251494	0.982410094
2/10/2020	PHT77	117.1628047	12.78864486	8.505328548	0.992468256	0.981251494	0.982410094
2/10/2020	S052	107.4835975	16.76561046	10.04035511	0.992468256	0.981251494	0.982410094
2/10/2020	ZEA 132	65.20196272	14.55014045	9.616605592	0.992468256	0.981251494	0.982410094
2/10/2020	ZEA 324	45.33041891	13.44447757	9.570699063	0.992468256	0.981251494	0.982410094
2/10/2020	ZEA 332	132.350909	12.02500159	11.57547422	0.992468256	0.981251494	0.982410094
2/10/2020	ZEA 3660	141.1920059	13.80546768	8.808060376	0.992468256	0.981251494	0.982410094
2/10/2020	ZEA 399	89.46294922	13.97399976	9.340525324	0.992468256	0.981251494	0.982410094
2/10/2020	ZEA 851	105.7864366	12.64194069	8.067976796	0.992468256	0.981251494	0.982410094
2/13/2020	B73	97.794996	14.1006069	9.182894606	0.991080797	0.990719319	0.980637759
2/13/2020	N22	81.08989505	13.40280543	9.036567518	0.991080797	0.990719319	0.980637759
2/13/2020	P148	110.4753428	15.51140004	10.88248645	0.991080797	0.990719319	0.980637759
2/13/2020	PHT77	131.4372394	13.5444289	9.240313904	0.991080797	0.990719319	0.980637759
2/13/2020	S052	110.1561247	17.69540785	10.6684603	0.991080797	0.990719319	0.980637759
2/13/2020	ZEA 132	73.31333237	15.02005531	10.19449499	0.991080797	0.990719319	0.980637759
2/13/2020	ZEA 324	49.61678016	14.25270129	9.949462511	0.991080797	0.990719319	0.980637759
2/13/2020	ZEA 332	149.8325309	11.89194057	11.5424614	0.991080797	0.990719319	0.980637759
2/13/2020	ZEA 3660	149.8594855	14.86522778	9.531524911	0.991080797	0.990719319	0.980637759
2/13/2020	ZEA 399	98.60729364	14.70191814	9.711714444	0.991080797	0.990719319	0.980637759
2/13/2020	ZEA 851	113.7104193	13.31271643	8.383999987	0.991080797	0.990719319	0.980637759
2/17/2020	B73	103.2193061	14.72004526	9.821233769	0.989081209	0.992591276	0.981001018
2/17/2020	N22	88.01031125	14.05680406	9.420356279	0.989081209	0.992591276	0.981001018
2/17/2020	P148	117.8308258	15.98407113	11.71307996	0.989081209	0.992591276	0.981001018
2/17/2020	PHT77	142.2130951	14.45253931	9.615707768	0.989081209	0.992591276	0.981001018
2/17/2020	S052	121.5727664	18.68696152	11.47325943	0.989081209	0.992591276	0.981001018
2/17/2020	ZEA 132	77.71401023	16.05927958	10.45625521	0.989081209	0.992591276	0.981001018
2/17/2020	ZEA 324	54.88589537	14.9383668	10.26825903	0.989081209	0.992591276	0.981001018
2/17/2020	ZEA 332	156.949373	11.95609051	11.77430055	0.989081209	0.992591276	0.981001018
2/17/2020	ZEA 3660	157.5458786	15.32351396	9.883408217	0.989081209	0.992591276	0.981001018
2/17/2020	ZEA 399	107.9361242	15.44191664	9.945845407	0.989081209	0.992591276	0.981001018
2/17/2020	ZEA 851	124.9564717	14.02108808	8.812807726	0.989081209	0.992591276	0.981001018
2/20/2020	B73	110.1093444	15.5346395	10.33430795	0.98799601	0.992003157	0.982275587
2/20/2020	N22	94.91101201	14.94433136	10.42189203	0.98799601	0.992003157	0.982275587
2/20/2020	P148	129.0746296	16.08524346	12.77565867	0.98799601	0.992003157	0.982275587
2/20/2020	PHT77	155.2424505	14.98221952	10.47014231	0.98799601	0.992003157	0.982275587
2/20/2020	S052	126.5602778	19.03706729	12.47773841	0.98799601	0.992003157	0.982275587
2/20/2020	ZEA 132	85.25949574	17.2375553	11.21528575	0.98799601	0.992003157	0.982275587
2/20/2020	ZEA 324	61.09176466	15.49747978	11.08925151	0.98799601	0.992003157	0.982275587
2/20/2020	ZEA 332	162.3400268	12.04269996	11.93515157	0.98799601	0.992003157	0.982275587
2/20/2020	ZEA 3660	163.3356702	15.67617309	10.08403866	0.98799601	0.992003157	0.982275587
2/20/2020	ZEA 399	115.8898036	16.18019257	10.62877486	0.98799601	0.992003157	0.982275587
2/20/2020	ZEA 851	128.9125751	14.47820176	9.180113375	0.98799601	0.992003157	0.982275587
2/24/2020	B73	128.8547532	16.39351153	11.07223477	0.98224232	0.993126117	0.988597217
2/24/2020	N22	107.3601038	16.17977122	11.17958187	0.98224232	0.993126117	0.988597217
2/24/2020	P148	145.4208576	15.65827356	14.49439066	0.98224232	0.993126117	0.988597217
2/24/2020	PHT77	166.3429895	15.78850559	11.38448314	0.98224232	0.993126117	0.988597217
2/24/2020	S052	139.32042	19.47847943	14.13673581	0.98224232	0.993126117	0.988597217
2/24/2020	ZEA 132	96.48531106	18.5835979	12.4173669	0.98224232	0.993126117	0.988597217
2/24/2020	ZEA 324	75.93677361	16.57185629	11.65295034	0.98224232	0.993126117	0.988597217
2/24/2020	ZEA 332	162.5525993	12.01144684	12.08890999	0.98224232	0.993126117	0.988597217
2/24/2020	ZEA 3660	162.0921364	16.03592844	10.57082447	0.98224232	0.993126117	0.988597217
2/24/2020	ZEA 399	128.5687323	16.94403969	11.04986831	0.98224232	0.993126117	0.988597217
2/24/2020	ZEA 851	149.3725397	15.17436163	9.799329747	0.98224232	0.993126117	0.988597217
2/27/2020	B73	133.9910535	16.86313158	11.32564348	0.979594637	0.994035921	0.990563391
2/27/2020	N22	113.7150296	16.68153032	11.75956697	0.979594637	0.994035921	0.990563391
2/27/2020	P148	154.3745988	15.39818042	15.08635889	0.979594637	0.994035921	0.990563391
2/27/2020	PHT77	175.8548933	15.90694432	11.86988331	0.979594637	0.994035921	0.990563391
2/27/2020	S052	143.4954474	19.5133406	14.84269164	0.979594637	0.994035921	0.990563391
2/27/2020	ZEA 132	104.8349832	18.92413168	13.12660688	0.979594637	0.994035921	0.990563391
2/27/2020	ZEA 324	85.04765492	16.96424911	11.97444788	0.979594637	0.994035921	0.990563391
2/27/2020	ZEA 332	163.9091705	11.98366874	12.08366717	0.979594637	0.994035921	0.990563391
2/27/2020	ZEA 3660	171.4781078	16.49005531	11.03018751	0.979594637	0.994035921	0.990563391
2/27/2020	ZEA 399	138.4838425	17.53828369	11.26939541	0.979594637	0.994035921	0.990563391
2/27/2020	ZEA 851	155.7381041	15.72597059	10.11068874	0.979594637	0.994035921	0.990563391
3/2/2020	B73	147.3664324	17.89710733	12.34239003	0.981827541	0.994237551	0.989281072
3/2/2020	N22	131.2576056	17.20638461	12.53330034	0.981827541	0.994237551	0.989281072
3/2/2020	P148	179.410572	15.10973819	15.3829581	0.981827541	0.994237551	0.989281072
3/2/2020	PHT77	181.9040616	16.17193587	12.99891848	0.981827541	0.994237551	0.989281072
3/2/2020	S052	156.5675993	19.62992523	16.66014996	0.981827541	0.994237551	0.989281072
3/2/2020	ZEA 132	114.0895536	19.42082031	14.21111374	0.981827541	0.994237551	0.989281072
3/2/2020	ZEA 324	85.74424668	18.08708202	12.52885206	0.981827541	0.994237551	0.989281072
3/2/2020	ZEA 332	162.7099878	11.95366438	12.02840678	0.981827541	0.994237551	0.989281072
3/2/2020	ZEA 3660	172.9568226	17.36079147	11.96574345	0.981827541	0.994237551	0.989281072
3/2/2020	ZEA 399	143.4680708	18.29015711	12.28096109	0.981827541	0.994237551	0.989281072
3/2/2020	ZEA 851	160.615199	16.97753638	10.99036525	0.981827541	0.994237551	0.989281072
3/5/2020	B73	156.2761732	18.35208493	13.21492757	0.982021357	0.994304761	0.99193769
3/5/2020	N22	146.5691178	17.6859897	14.21763226	0.982021357	0.994304761	0.99193769
3/5/2020	P148	194.5755887	15.04763662	15.36450625	0.982021357	0.994304761	0.99193769
3/5/2020	PHT77	188.3294527	16.2055141	13.96483813	0.982021357	0.994304761	0.99193769
3/5/2020	S052	166.8553255	19.68440184	18.42228713	0.982021357	0.994304761	0.99193769
3/5/2020	ZEA 132	118.5569244	19.95491108	15.38030209	0.982021357	0.994304761	0.99193769
3/5/2020	ZEA 324	91.60353077	18.70604561	13.27231192	0.982021357	0.994304761	0.99193769
3/5/2020	ZEA 332	163.1597731	11.77657956	11.80872297	0.982021357	0.994304761	0.99193769
3/5/2020	ZEA 3660	172.7444897	17.69744612	12.4532261	0.982021357	0.994304761	0.99193769
3/5/2020	ZEA 399	146.6731864	18.55489858	12.80327637	0.982021357	0.994304761	0.99193769
3/5/2020	ZEA 851	167.7767937	17.72907537	11.53646123	0.982021357	0.994304761	0.99193769
3/9/2020	B73	169.3335224	19.33948467	14.36574117	0.978938455	0.995337266	0.991456651
3/9/2020	N22	173.4411061	18.54080191	15.74085608	0.978938455	0.995337266	0.991456651
3/9/2020	P148	200.1753041	15.10078907	15.17449394	0.978938455	0.995337266	0.991456651
3/9/2020	PHT77	203.7093104	16.16449674	15.31684378	0.978938455	0.995337266	0.991456651
3/9/2020	S052	178.9997917	19.62021746	19.56534843	0.978938455	0.995337266	0.991456651
3/9/2020	ZEA 132	133.0581516	20.59774988	17.38326639	0.978938455	0.995337266	0.991456651
3/9/2020	ZEA 324	99.49408579	20.0085192	14.75123379	0.978938455	0.995337266	0.991456651
3/9/2020	ZEA 332	165.4070799	11.94684922	11.82206372	0.978938455	0.995337266	0.991456651
3/9/2020	ZEA 3660	179.0347876	18.81926336	14.08470183	0.978938455	0.995337266	0.991456651
3/9/2020	ZEA 399	153.0862657	19.97324038	14.56222811	0.978938455	0.995337266	0.991456651
3/9/2020	ZEA 851	177.622559	19.01940588	12.98494725	0.978938455	0.995337266	0.991456651
3/12/2020	B73	172.8250554	20.01025655	15.3450975	0.974610471	0.996027194	0.98962879
3/12/2020	N22	181.9141649	19.05026425	16.74240011	0.974610471	0.996027194	0.98962879
3/12/2020	P148	203.552142	15.10184032	15.16040182	0.974610471	0.996027194	0.98962879
3/12/2020	PHT77	212.9714028	16.061495	15.62570259	0.974610471	0.996027194	0.98962879
3/12/2020	S052	181.7287061	19.64183225	19.49234608	0.974610471	0.996027194	0.98962879
3/12/2020	ZEA 132	142.4174951	21.09808795	18.6054469	0.974610471	0.996027194	0.98962879
3/12/2020	ZEA 324	109.6209234	20.8673225	15.46931068	0.974610471	0.996027194	0.98962879
3/12/2020	ZEA 332	165.3557006	11.87562171	11.85642085	0.974610471	0.996027194	0.98962879
3/12/2020	ZEA 3660	178.8427572	19.15230775	15.35068874	0.974610471	0.996027194	0.98962879
3/12/2020	ZEA 399	157.3881846	20.72268336	15.83102394	0.974610471	0.996027194	0.98962879
3/12/2020	ZEA 851	180.2467337	19.69689991	13.78283318	0.974610471	0.996027194	0.98962879
3/19/2020	B73	200.0875272	21.17250184	17.41620714	0.977773148	0.996128364	0.99081429
3/19/2020	N22	204.0972372	18.95384406	18.64021085	0.977773148	0.996128364	0.99081429
3/19/2020	P148	199.1700257	15.07859395	15.14728459	0.977773148	0.996128364	0.99081429
3/19/2020	PHT77	222.6534377	16.07397204	15.95146247	0.977773148	0.996128364	0.99081429
3/19/2020	S052	190.1899894	19.60184629	19.63818138	0.977773148	0.996128364	0.99081429
3/19/2020	ZEA 132	152.6694727	21.29506777	20.29548459	0.977773148	0.996128364	0.99081429
3/19/2020	ZEA 324	125.5009813	21.65715388	16.99254347	0.977773148	0.996128364	0.99081429
3/19/2020	ZEA 332	164.4480631	11.87215464	11.89062806	0.977773148	0.996128364	0.99081429
3/19/2020	ZEA 3660	198.7421569	20.32596045	17.17622659	0.977773148	0.996128364	0.99081429
3/19/2020	ZEA 399	171.7639258	21.40873023	18.50138588	0.977773148	0.996128364	0.99081429
3/19/2020	ZEA 851	197.8452548	20.12999538	15.50318246	0.977773148	0.996128364	0.99081429
3/23/2020	B73	211.842427	21.44243841	18.54342963	0.974804778	0.997445638	0.989142521
3/23/2020	N22	218.1346856	19.05950598	18.52551831	0.974804778	0.997445638	0.989142521
3/23/2020	P148	196.7858663	15.06908079	15.04090613	0.974804778	0.997445638	0.989142521
3/23/2020	PHT77	220.7264259	15.96992699	15.88540449	0.974804778	0.997445638	0.989142521
3/23/2020	S052	187.1272067	19.48415003	19.60796896	0.974804778	0.997445638	0.989142521
3/23/2020	ZEA 132	156.4726587	21.54339942	21.11359709	0.974804778	0.997445638	0.989142521
3/23/2020	ZEA 324	132.0699553	22.40387329	18.03282513	0.974804778	0.997445638	0.989142521
3/23/2020	ZEA 332	164.7206545	11.82034896	11.80386327	0.974804778	0.997445638	0.989142521
3/23/2020	ZEA 3660	202.74071	21.00435803	18.98301547	0.974804778	0.997445638	0.989142521
3/23/2020	ZEA 399	179.8088322	21.88121436	19.34422478	0.974804778	0.997445638	0.989142521
3/23/2020	ZEA 851	196.3729558	20.76407288	15.94470794	0.974804778	0.997445638	0.989142521
3/26/2020	B73	218.2310107	21.51055461	20.09204355	0.97091354	0.997008817	0.993384964
3/26/2020	N22	227.2487669	18.91042165	18.91660658	0.97091354	0.997008817	0.993384964
3/26/2020	P148	199.4316987	15.12743382	15.13158624	0.97091354	0.997008817	0.993384964
3/26/2020	PHT77	217.6802602	15.96016991	15.8367451	0.97091354	0.997008817	0.993384964
3/26/2020	S052	188.4291623	19.47709564	19.59089671	0.97091354	0.997008817	0.993384964
3/26/2020	ZEA 132	158.7535365	21.7868124	21.16702819	0.97091354	0.997008817	0.993384964
3/26/2020	ZEA 324	137.5973303	23.01386932	18.95555057	0.97091354	0.997008817	0.993384964
3/26/2020	ZEA 332	164.3410788	11.8601565	11.82560419	0.97091354	0.997008817	0.993384964
3/26/2020	ZEA 3660	205.9401109	21.05945744	19.66809431	0.97091354	0.997008817	0.993384964
3/26/2020	ZEA 399	181.4243049	21.99318595	20.72182884	0.97091354	0.997008817	0.993384964
3/26/2020	ZEA 851	198.3652486	20.25604193	17.48215124	0.97091354	0.997008817	0.993384964
3/31/2020	B73	224.8891398	21.25242276	21.13591322	0.97615206	0.996023027	0.993645754
3/31/2020	N22	233.4810306	18.8582484	18.94002461	0.97615206	0.996023027	0.993645754
3/31/2020	P148	195.5265077	15.0724229	15.08708767	0.97615206	0.996023027	0.993645754
3/31/2020	PHT77	224.1978058	16.01618713	15.88349289	0.97615206	0.996023027	0.993645754
3/31/2020	S052	187.1210506	19.49973167	19.57414281	0.97615206	0.996023027	0.993645754
3/31/2020	ZEA 132	158.4115613	21.75393034	21.19183615	0.97615206	0.996023027	0.993645754
3/31/2020	ZEA 324	140.5888463	23.64933391	19.82298839	0.97615206	0.996023027	0.993645754
3/31/2020	ZEA 332	164.0609112	11.90973233	11.82062342	0.97615206	0.996023027	0.993645754
3/31/2020	ZEA 3660	221.5154584	21.04133368	20.64473196	0.97615206	0.996023027	0.993645754
3/31/2020	ZEA 399	188.142771	21.91765749	21.32276837	0.97615206	0.996023027	0.993645754
3/31/2020	ZEA 851	197.2058537	19.96354769	18.36374125	0.97615206	0.996023027	0.993645754
4/2/2020	B73	227.778516	21.25724352	21.18226312	0.975555005	0.997767684	0.995597929
4/2/2020	N22	232.7624783	18.88680405	18.94155858	0.975555005	0.997767684	0.995597929
4/2/2020	P148	195.2490444	15.10377224	15.10773986	0.975555005	0.997767684	0.995597929
4/2/2020	PHT77	225.3747332	15.98715636	15.77310162	0.975555005	0.997767684	0.995597929
4/2/2020	S052	185.893664	19.47806033	19.57770928	0.975555005	0.997767684	0.995597929
4/2/2020	ZEA 132	160.9773351	21.66709892	21.26232227	0.975555005	0.997767684	0.995597929
4/2/2020	ZEA 324	145.4014622	24.19147968	20.64686424	0.975555005	0.997767684	0.995597929
4/2/2020	ZEA 332	162.9051955	11.89668823	11.77327626	0.975555005	0.997767684	0.995597929
4/2/2020	ZEA 3660	215.5446963	21.10230134	21.06336378	0.975555005	0.997767684	0.995597929
4/2/2020	ZEA 399	191.1810572	21.88496309	21.81719735	0.975555005	0.997767684	0.995597929
4/2/2020	ZEA 851	189.001339	20.71945455	19.30473235	0.975555005	0.997767684	0.995597929
4/6/2020	B73	236.4866466	21.25077312	21.17580594	0.970479837	0.997755958	0.995936953
4/6/2020	N22	234.2874684	18.87499912	18.98872687	0.970479837	0.997755958	0.995936953
4/6/2020	P148	193.178955	15.06387365	15.10224104	0.970479837	0.997755958	0.995936953
4/6/2020	PHT77	225.223936	16.01804526	15.86264701	0.970479837	0.997755958	0.995936953
4/6/2020	S052	186.7095197	19.47996418	19.54014762	0.970479837	0.997755958	0.995936953
4/6/2020	ZEA 132	160.4015243	21.6671471	21.22409441	0.970479837	0.997755958	0.995936953
4/6/2020	ZEA 324	155.7907058	24.38536076	22.30056913	0.970479837	0.997755958	0.995936953
4/6/2020	ZEA 332	163.4658432	11.90943932	11.81771005	0.970479837	0.997755958	0.995936953
4/6/2020	ZEA 3660	215.5684097	21.11616483	21.03228905	0.970479837	0.997755958	0.995936953
4/6/2020	ZEA 399	191.5534955	21.81090921	21.80879001	0.970479837	0.997755958	0.995936953
4/6/2020	ZEA 851	187.7605876	20.55757581	20.09833614	0.970479837	0.997755958	0.995936953
4/9/2020	B73	236.3529119	21.25484013	21.19764158	0.972313417	0.997770402	0.996615639
4/9/2020	N22	232.6245291	18.88268623	18.91449202	0.972313417	0.997770402	0.996615639
4/9/2020	P148	193.4486557	15.07443235	15.0697591	0.972313417	0.997770402	0.996615639
4/9/2020	PHT77	225.0663632	16.0054293	15.91988624	0.972313417	0.997770402	0.996615639
4/9/2020	S052	186.9952857	19.47752844	19.55973881	0.972313417	0.997770402	0.996615639
4/9/2020	ZEA 132	161.6253043	21.66624106	21.1681947	0.972313417	0.997770402	0.996615639
4/9/2020	ZEA 324	159.6080062	24.37354776	23.60969371	0.972313417	0.997770402	0.996615639
4/9/2020	ZEA 332	162.8592602	11.91323534	11.8745501	0.972313417	0.997770402	0.996615639
4/9/2020	ZEA 3660	216.7673492	21.11247566	21.00994257	0.972313417	0.997770402	0.996615639
4/9/2020	ZEA 399	192.6007195	21.92736056	21.9532876	0.972313417	0.997770402	0.996615639
4/9/2020	ZEA 851	192.1143774	20.46743915	20.16122976	0.972313417	0.997770402	0.996615639
4/14/2020	B73	236.3492954	21.25725223	21.19653695	0.971654957	0.997770234	0.996789754
4/14/2020	N22	232.5455349	18.87742032	18.9242007	0.971654957	0.997770234	0.996789754
4/14/2020	P148	193.2990247	15.0635104	15.08084869	0.971654957	0.997770234	0.996789754
4/14/2020	PHT77	225.0546539	16.00665135	15.91611928	0.971654957	0.997770234	0.996789754
4/14/2020	S052	187.086139	19.47465098	19.55929009	0.971654957	0.997770234	0.996789754
4/14/2020	ZEA 132	161.8460694	21.66368892	21.16540837	0.971654957	0.997770234	0.996789754
4/14/2020	ZEA 324	162.2216622	24.20080566	24.04013387	0.971654957	0.997770234	0.996789754
4/14/2020	ZEA 332	162.8110073	11.91648855	11.86990606	0.971654957	0.997770234	0.996789754
4/14/2020	ZEA 3660	216.9637651	21.12407427	21.00336418	0.971654957	0.997770234	0.996789754
4/14/2020	ZEA 399	192.5350291	21.92559126	21.95457294	0.971654957	0.997770234	0.996789754
4/14/2020	ZEA 851	192.105402	20.46639665	20.16493986	0.971654957	0.997770234	0.996789754
4/16/2020	B73	236.2868287	21.25659407	21.19646683	0.971335338	0.997779399	0.996790708
4/16/2020	N22	232.5262797	18.87711152	18.92283006	0.971335338	0.997779399	0.996790708
4/16/2020	P148	193.1751025	15.06202466	15.07596965	0.971335338	0.997779399	0.996790708
4/16/2020	PHT77	225.0690012	16.0057781	15.91523356	0.971335338	0.997779399	0.996790708
4/16/2020	S052	187.1524203	19.47522643	19.55945532	0.971335338	0.997779399	0.996790708
4/16/2020	ZEA 132	161.9137242	21.66433233	21.16883625	0.971335338	0.997779399	0.996790708
4/16/2020	ZEA 324	163.2930248	24.17990714	24.08390663	0.971335338	0.997779399	0.996790708
4/16/2020	ZEA 332	162.8252821	11.91503141	11.86837836	0.971335338	0.997779399	0.996790708
4/16/2020	ZEA 3660	217.0431364	21.12605478	21.00779664	0.971335338	0.997779399	0.996790708
4/16/2020	ZEA 399	192.5280188	21.92613014	21.95277189	0.971335338	0.997779399	0.996790708
4/16/2020	ZEA 851	192.1293203	20.46952954	20.16361862	0.971335338	0.997779399	0.996790708
4/20/2020	B73	236.1369984	21.25726753	21.19887037	0.970974673	0.997787563	0.996796476
4/20/2020	N22	232.5402951	18.87594439	18.91580298	0.970974673	0.997787563	0.996796476
4/20/2020	P148	192.7395104	15.06479304	15.07147528	0.970974673	0.997787563	0.996796476
4/20/2020	PHT77	225.0435988	16.00504086	15.91717706	0.970974673	0.997787563	0.996796476
4/20/2020	S052	187.3632669	19.47477236	19.55989141	0.970974673	0.997787563	0.996796476
4/20/2020	ZEA 132	162.0143607	21.66383614	21.16774972	0.970974673	0.997787563	0.996796476
4/20/2020	ZEA 324	164.6892293	24.16091491	24.12754759	0.970974673	0.997787563	0.996796476
4/20/2020	ZEA 332	162.8383197	11.91449898	11.87140478	0.970974673	0.997787563	0.996796476
4/20/2020	ZEA 3660	217.2125373	21.12462609	21.01036165	0.970974673	0.997787563	0.996796476
4/20/2020	ZEA 399	192.4510477	21.92550344	21.95597527	0.970974673	0.997787563	0.996796476
4/20/2020	ZEA 851	192.2599485	20.46862162	20.15926076	0.970974673	0.997787563	0.996796476
4/23/2020	B73	236.1369984	21.25726753	21.19887037	0.970974673	0.997787563	0.996796476
4/23/2020	N22	232.5402951	18.87594439	18.91580298	0.970974673	0.997787563	0.996796476
4/23/2020	P148	192.7395104	15.06479304	15.07147528	0.970974673	0.997787563	0.996796476
4/23/2020	PHT77	225.0435988	16.00504086	15.91717706	0.970974673	0.997787563	0.996796476
4/23/2020	S052	187.3632669	19.47477236	19.55989141	0.970974673	0.997787563	0.996796476
4/23/2020	ZEA 132	162.0143607	21.66383614	21.16774972	0.970974673	0.997787563	0.996796476
4/23/2020	ZEA 324	164.6892293	24.16091491	24.12754759	0.970974673	0.997787563	0.996796476
4/23/2020	ZEA 332	162.8383197	11.91449898	11.87140478	0.970974673	0.997787563	0.996796476
4/23/2020	ZEA 3660	217.2125373	21.12462609	21.01036165	0.970974673	0.997787563	0.996796476
4/23/2020	ZEA 399	192.4510477	21.92550344	21.95597527	0.970974673	0.997787563	0.996796476
4/23/2020	ZEA 851	192.2599485	20.46862162	20.15926076	0.970974673	0.997787563	0.996796476
