# Supplementary material for: Natural plant growth and development achieved in the IPK PhenoSphere by dynamic environment simulation
Source: Nat Commun. 2023 Sep 18;14:5783. doi: 10.1038/s41467-023-41332-4 (PMC10507097; doi:10.1038/s41467-023-41332-4)
Supplement: Supplementary file 5 — Supplementary Code 1 [file 41467_2023_41332_MOESM5_ESM.zip › Supplementary_Code_1/nonlinearmodels/test/PKH_BLUE_Plant_Height_GS_VS.csv]

Date	Genotype	BLUE_Plant_Height	BLUE Growth_Stage	BLUE V_Stage	Repeatability PH	Repeatability GS	Repeatability VS
10/15/2018	B73	0	0	0	0	0	0
10/15/2018	N22	0	0	0	0	0	0
10/15/2018	P148	0	0	0	0	0	0
10/15/2018	PHT77	0	0	0	0	0	0
10/15/2018	S052	0	0	0	0	0	0
10/15/2018	ZEA 132	0	0	0	0	0	0
10/15/2018	ZEA 324	0	0	0	0	0	0
10/15/2018	ZEA 332	0	0	0	0	0	0
10/15/2018	ZEA 3660	0	0	0	0	0	0
10/15/2018	ZEA 399	0	0	0	0	0	0
10/15/2018	ZEA 851	0	0	0	0	0	0
11/1/2018	B73	27.82445483	5.487094603	2.983318551	0.994101703	0.951652878	0.977490658
11/1/2018	N22	23.8241666	5.208748405	2.973358496	0.994101703	0.951652878	0.977490658
11/1/2018	P148	31.99082841	6.156676213	3.548265985	0.994101703	0.951652878	0.977490658
11/1/2018	PHT77	42.15757657	5.345339267	2.998937183	0.994101703	0.951652878	0.977490658
11/1/2018	S052	31.59191699	6.232	3.972735218	0.994101703	0.951652878	0.977490658
11/1/2018	ZEA 132	19.11414111	5.811251595	2.992088096	0.994101703	0.951652878	0.977490658
11/1/2018	ZEA 324	8.841712952	4.735159857	2.85135999	0.994101703	0.951652878	0.977490658
11/1/2018	ZEA 332	35.7171359	5.766437492	3.048345772	0.994101703	0.951652878	0.977490658
11/1/2018	ZEA 3660	31.82913649	4.975547028	3.004041306	0.994101703	0.951652878	0.977490658
11/1/2018	ZEA 399	32.93526319	5.966901775	3.462341787	0.994101703	0.951652878	0.977490658
11/1/2018	ZEA 851	37.41257021	5.722069866	3.004206066	0.994101703	0.951652878	0.977490658
11/5/2018	B73	30.24612586	6.24891123	3.663023999	0.993963222	0.952686981	0.941172607
11/5/2018	N22	23.70524765	6.170265397	3.603385324	0.993963222	0.952686981	0.941172607
11/5/2018	P148	36.24753325	7.195286798	4.080959414	0.993963222	0.952686981	0.941172607
11/5/2018	PHT77	43.08220737	6.292809878	3.559399106	0.993963222	0.952686981	0.941172607
11/5/2018	S052	36.00971031	7.370778552	4.392952433	0.993963222	0.952686981	0.941172607
11/5/2018	ZEA 132	18.90659698	6.871892477	3.832526909	0.993963222	0.952686981	0.941172607
11/5/2018	ZEA 324	12.06907241	5.963845805	3.539907536	0.993963222	0.952686981	0.941172607
11/5/2018	ZEA 332	38.96747116	6.569407096	3.721853286	0.993963222	0.952686981	0.941172607
11/5/2018	ZEA 3660	32.21484526	5.805929615	3.005584823	0.993963222	0.952686981	0.941172607
11/5/2018	ZEA 399	36.70363484	6.896778761	3.956363515	0.993963222	0.952686981	0.941172607
11/5/2018	ZEA 851	35.08664695	6.602718313	3.64804299	0.993963222	0.952686981	0.941172607
11/12/2018	B73	41.27206631	8.34223567	5.020350759	0.989154528	0.962237687	0.976207621
11/12/2018	N22	34.82890309	7.820105489	4.95811139	0.989154528	0.962237687	0.976207621
11/12/2018	P148	49.43597104	9.045118444	5.665300006	0.989154528	0.962237687	0.976207621
11/12/2018	PHT77	50.01744157	8.09425091	5.041588381	0.989154528	0.962237687	0.976207621
11/12/2018	S052	47.93744191	9.408	5.842831773	0.989154528	0.962237687	0.976207621
11/12/2018	ZEA 132	26.76969246	8.351894511	5.207395235	0.989154528	0.962237687	0.976207621
11/12/2018	ZEA 324	18.7814358	7.788492278	5.149009665	0.989154528	0.962237687	0.976207621
11/12/2018	ZEA 332	47.07587517	8.641246965	4.713556346	0.989154528	0.962237687	0.976207621
11/12/2018	ZEA 3660	45.37240657	7.16338368	4.170074982	0.989154528	0.962237687	0.976207621
11/12/2018	ZEA 399	47.91808181	8.973003944	5.793807733	0.989154528	0.962237687	0.976207621
11/12/2018	ZEA 851	48.14877644	8.13477075	5.004097613	0.989154528	0.962237687	0.976207621
11/15/2018	B73	48.65174206	9.278826366	5.937756101	0.990805612	0.966819033	0.941823406
11/15/2018	N22	42.43858339	8.704202365	5.851683277	0.990805612	0.966819033	0.941823406
11/15/2018	P148	53.5619494	9.981771445	6.301733215	0.990805612	0.966819033	0.941823406
11/15/2018	PHT77	58.64690076	8.90145362	5.893068153	0.990805612	0.966819033	0.941823406
11/15/2018	S052	56.13926593	10.332	6.470066262	0.990805612	0.966819033	0.941823406
11/15/2018	ZEA 132	34.79090175	9.423797635	5.949552893	0.990805612	0.966819033	0.941823406
11/15/2018	ZEA 324	24.92497019	8.67873289	6.138226559	0.990805612	0.966819033	0.941823406
11/15/2018	ZEA 332	52.54500101	9.600357955	5.879811104	0.990805612	0.966819033	0.941823406
11/15/2018	ZEA 3660	54.42410089	8.216416981	5.428420193	0.990805612	0.966819033	0.941823406
11/15/2018	ZEA 399	55.25268993	10.00509566	6.487670453	0.990805612	0.966819033	0.941823406
11/15/2018	ZEA 851	63.00815181	9.017307689	5.937449426	0.990805612	0.966819033	0.941823406
11/19/2018	B73	61.69922283	10.83506588	6.772523462	0.993366798	0.978292581	0.966065157
11/19/2018	N22	54.21863459	9.861054062	6.306321306	0.993366798	0.978292581	0.966065157
11/19/2018	P148	65.69678711	11.48925175	7.225355679	0.993366798	0.978292581	0.966065157
11/19/2018	PHT77	78.94187627	10.2234203	6.637394446	0.993366798	0.978292581	0.966065157
11/19/2018	S052	73.23969562	12.23239032	7.366872297	0.993366798	0.978292581	0.966065157
11/19/2018	ZEA 132	44.33983343	10.63631642	6.97998487	0.993366798	0.978292581	0.966065157
11/19/2018	ZEA 324	29.71774401	9.95940047	6.837895951	0.993366798	0.978292581	0.966065157
11/19/2018	ZEA 332	67.23717066	10.33078146	6.936401976	0.993366798	0.978292581	0.966065157
11/19/2018	ZEA 3660	67.92689897	9.247660745	5.906232472	0.993366798	0.978292581	0.966065157
11/19/2018	ZEA 399	67.11048795	11.58088478	7.458745787	0.993366798	0.978292581	0.966065157
11/19/2018	ZEA 851	80.46094328	10.09093193	6.39842075	0.993366798	0.978292581	0.966065157
11/22/2018	B73	76.09181935	12.02344765	7.444907684	0.992474047	0.983890103	0.97466744
11/22/2018	N22	64.67840124	10.95573955	7.129543476	0.992474047	0.983890103	0.97466744
11/22/2018	P148	81.09442434	12.83744831	8.047037298	0.992474047	0.983890103	0.97466744
11/22/2018	PHT77	93.21168926	11.62436684	7.390819718	0.992474047	0.983890103	0.97466744
11/22/2018	S052	86.08403024	13.86	8.115898683	0.992474047	0.983890103	0.97466744
11/22/2018	ZEA 132	53.58852116	11.80026045	7.696412118	0.992474047	0.983890103	0.97466744
11/22/2018	ZEA 324	35.50393163	10.8797233	7.661032157	0.992474047	0.983890103	0.97466744
11/22/2018	ZEA 332	80.54002831	10.41918811	8.130399823	0.992474047	0.983890103	0.97466744
11/22/2018	ZEA 3660	80.81297629	10.25499674	6.342897895	0.992474047	0.983890103	0.97466744
11/22/2018	ZEA 399	75.98891162	12.95717873	8.243120395	0.992474047	0.983890103	0.97466744
11/22/2018	ZEA 851	94.19018024	10.92216058	7.084380542	0.992474047	0.983890103	0.97466744
11/26/2018	B73	94.84361423	13.34124776	8.343615581	0.993499783	0.988287209	0.981496493
11/26/2018	N22	75.38466974	12.42600695	8.081138294	0.993499783	0.988287209	0.981496493
11/26/2018	P148	103.3312178	14.45215083	9.160518488	0.993499783	0.988287209	0.981496493
11/26/2018	PHT77	113.1759894	13.07858221	8.386109513	0.993499783	0.988287209	0.981496493
11/26/2018	S052	105.264015	16.08197514	9.123358035	0.993499783	0.988287209	0.981496493
11/26/2018	ZEA 132	58.1895011	13.13113899	8.3381187	0.993499783	0.988287209	0.981496493
11/26/2018	ZEA 324	37.79473225	12.16271869	8.412588763	0.993499783	0.988287209	0.981496493
11/26/2018	ZEA 332	97.9221169	10.60002639	9.689339121	0.993499783	0.988287209	0.981496493
11/26/2018	ZEA 3660	93.78343855	11.43035991	6.949365623	0.993499783	0.988287209	0.981496493
11/26/2018	ZEA 399	86.66468156	14.30358885	9.253719271	0.993499783	0.988287209	0.981496493
11/26/2018	ZEA 851	113.6076654	12.00879265	7.716844173	0.993499783	0.988287209	0.981496493
11/29/2018	B73	111.350786	14.56565233	9.160025315	0.992206616	0.99065598	0.983423723
11/29/2018	N22	87.49152488	13.66500979	8.814693561	0.992206616	0.99065598	0.983423723
11/29/2018	P148	117.760332	15.36842968	10.10644579	0.992206616	0.99065598	0.983423723
11/29/2018	PHT77	134.2912076	14.10826096	9.075284704	0.992206616	0.99065598	0.983423723
11/29/2018	S052	123.6327885	17.41355822	9.992344583	0.992206616	0.99065598	0.983423723
11/29/2018	ZEA 132	67.43227258	14.16230399	8.844533598	0.992206616	0.99065598	0.983423723
11/29/2018	ZEA 324	46.10327103	12.98744896	8.981178633	0.992206616	0.99065598	0.983423723
11/29/2018	ZEA 332	123.1612998	10.81604314	10.65444367	0.992206616	0.99065598	0.983423723
11/29/2018	ZEA 3660	108.2387529	12.70369841	7.83103775	0.992206616	0.99065598	0.983423723
11/29/2018	ZEA 399	100.492584	15.51040959	9.96556934	0.992206616	0.99065598	0.983423723
11/29/2018	ZEA 851	123.1981058	12.85921316	8.17762737	0.992206616	0.99065598	0.983423723
12/3/2018	B73	132.5367142	16.19475125	10.06964124	0.992228773	0.99345329	0.977442219
12/3/2018	N22	101.8906801	14.96295733	9.796017067	0.992228773	0.99345329	0.977442219
12/3/2018	P148	141.1156404	16.28136114	11.04822383	0.992228773	0.99345329	0.977442219
12/3/2018	PHT77	153.4409731	15.25203165	9.977964981	0.992228773	0.99345329	0.977442219
12/3/2018	S052	144.3270285	18.83459163	10.98977793	0.992228773	0.99345329	0.977442219
12/3/2018	ZEA 132	77.16257421	15.86410777	9.633491073	0.992228773	0.99345329	0.977442219
12/3/2018	ZEA 324	51.97164702	14.46496115	9.531717262	0.992228773	0.99345329	0.977442219
12/3/2018	ZEA 332	135.9511898	10.63273163	10.59919997	0.992228773	0.99345329	0.977442219
12/3/2018	ZEA 3660	124.3372596	14.25586414	8.523060692	0.992228773	0.99345329	0.977442219
12/3/2018	ZEA 399	113.955316	17.30228412	10.68997874	0.992228773	0.99345329	0.977442219
12/3/2018	ZEA 851	142.6632897	14.25044214	8.924451302	0.992228773	0.99345329	0.977442219
12/6/2018	B73	145.0997841	16.8900501	10.79967858	0.992547608	0.992578841	0.978934634
12/6/2018	N22	115.0894467	15.92359488	10.45801621	0.992547608	0.992578841	0.978934634
12/6/2018	P148	156.6038325	16.58544914	12.00003425	0.992547608	0.992578841	0.978934634
12/6/2018	PHT77	165.3860819	15.77894142	10.90689237	0.992547608	0.992578841	0.978934634
12/6/2018	S052	159.7759329	18.95081591	12.21339647	0.992547608	0.992578841	0.978934634
12/6/2018	ZEA 132	85.53340898	16.63647871	10.34808768	0.992547608	0.992578841	0.978934634
12/6/2018	ZEA 324	60.13925313	15.11542076	10.04496916	0.992547608	0.992578841	0.978934634
12/6/2018	ZEA 332	159.3025133	10.59956406	10.61278559	0.992547608	0.992578841	0.978934634
12/6/2018	ZEA 3660	137.3542243	14.87922723	9.091757576	0.992547608	0.992578841	0.978934634
12/6/2018	ZEA 399	123.9822331	17.92794442	11.22529833	0.992547608	0.992578841	0.978934634
12/6/2018	ZEA 851	157.0890766	14.60885301	9.524995891	0.992547608	0.992578841	0.978934634
12/10/2018	B73	164.7924522	17.68257055	11.81430462	0.991060339	0.994885258	0.985540842
12/10/2018	N22	126.1444796	16.93373551	11.56214905	0.991060339	0.994885258	0.985540842
12/10/2018	P148	181.8515619	16.95700932	13.24961984	0.991060339	0.994885258	0.985540842
12/10/2018	PHT77	190.6687212	16.72598822	11.99174158	0.991060339	0.994885258	0.985540842
12/10/2018	S052	172.6901692	19.4865302	13.99674769	0.991060339	0.994885258	0.985540842
12/10/2018	ZEA 132	104.0270168	17.70793832	11.47391804	0.991060339	0.994885258	0.985540842
12/10/2018	ZEA 324	68.73521022	15.75553591	10.68709925	0.991060339	0.994885258	0.985540842
12/10/2018	ZEA 332	161.4367074	10.66402026	10.67435331	0.991060339	0.994885258	0.985540842
12/10/2018	ZEA 3660	152.8175573	15.94817816	10.33095434	0.991060339	0.994885258	0.985540842
12/10/2018	ZEA 399	136.1383134	18.66294098	12.09578555	0.991060339	0.994885258	0.985540842
12/10/2018	ZEA 851	186.2032367	15.74073871	10.23244459	0.991060339	0.994885258	0.985540842
12/13/2018	B73	178.8441787	18.33622314	12.64788682	0.992241477	0.995373366	0.984922304
12/13/2018	N22	138.6970611	17.2166521	12.50398698	0.992241477	0.995373366	0.984922304
12/13/2018	P148	196.3590598	17.13268528	14.16885621	0.992241477	0.995373366	0.984922304
12/13/2018	PHT77	202.7446717	16.99106141	12.59524762	0.992241477	0.995373366	0.984922304
12/13/2018	S052	191.9331801	19.708	14.81252067	0.992241477	0.995373366	0.984922304
12/13/2018	ZEA 132	113.3379945	18.5593479	12.36922455	0.992241477	0.995373366	0.984922304
12/13/2018	ZEA 324	83.6774842	16.77747995	11.42075972	0.992241477	0.995373366	0.984922304
12/13/2018	ZEA 332	161.4720987	10.59661047	10.54313109	0.992241477	0.995373366	0.984922304
12/13/2018	ZEA 3660	167.1963116	16.62764284	11.30351521	0.992241477	0.995373366	0.984922304
12/13/2018	ZEA 399	141.8952873	18.98645094	12.57489545	0.992241477	0.995373366	0.984922304
12/13/2018	ZEA 851	201.2120682	16.4683487	10.66103819	0.992241477	0.995373366	0.984922304
12/17/2018	B73	186.7325719	18.93118404	13.56513409	0.990199787	0.994113788	0.98930629
12/17/2018	N22	155.6334081	17.97293502	13.7219584	0.990199787	0.994113788	0.98930629
12/17/2018	P148	212.7859134	16.90761623	15.95367699	0.990199787	0.994113788	0.98930629
12/17/2018	PHT77	210.7730091	17.13792403	13.74163495	0.990199787	0.994113788	0.98930629
12/17/2018	S052	197.7647146	19.86286783	16.64	0.990199787	0.994113788	0.98930629
12/17/2018	ZEA 132	124.8196029	18.49088548	13.3980416	0.990199787	0.994113788	0.98930629
12/17/2018	ZEA 324	89.00282394	17.61402634	12.23095409	0.990199787	0.994113788	0.98930629
12/17/2018	ZEA 332	161.4610457	10.58130377	10.56353274	0.990199787	0.994113788	0.98930629
12/17/2018	ZEA 3660	176.4736384	17.42429082	11.98115531	0.990199787	0.994113788	0.98930629
12/17/2018	ZEA 399	148.1258958	19.24046371	13.4981022	0.990199787	0.994113788	0.98930629
12/17/2018	ZEA 851	216.9961545	16.89541292	10.77213763	0.990199787	0.994113788	0.98930629
12/20/2018	B73	192.5220541	19.03707136	14.19736628	0.990777703	0.994628086	0.990629669
12/20/2018	N22	171.6128369	17.97812332	14.33724309	0.990777703	0.994628086	0.990629669
12/20/2018	P148	220.8005543	16.54592468	16.44545225	0.990777703	0.994628086	0.990629669
12/20/2018	PHT77	210.140381	17.03849772	14.50956341	0.990777703	0.994628086	0.990629669
12/20/2018	S052	198.973368	19.23772713	17.81810006	0.990777703	0.994628086	0.990629669
12/20/2018	ZEA 132	130.8388891	19.09086571	14.54403639	0.990777703	0.994628086	0.990629669
12/20/2018	ZEA 324	93.68795799	17.86140179	12.32794483	0.990777703	0.994628086	0.990629669
12/20/2018	ZEA 332	160.9214114	10.68246095	10.52690716	0.990777703	0.994628086	0.990629669
12/20/2018	ZEA 3660	183.4120426	17.53502243	12.73664306	0.990777703	0.994628086	0.990629669
12/20/2018	ZEA 399	147.4376261	19.5021878	13.99505099	0.990777703	0.994628086	0.990629669
12/20/2018	ZEA 851	217.6185406	17.37312736	11.40857614	0.990777703	0.994628086	0.990629669
12/27/2018	B73	NA	20.61792004	16.06672548	NA	0.994715872	0.99120496
12/27/2018	N22	NA	19.10428591	17.31884446	NA	0.994715872	0.99120496
12/27/2018	P148	NA	16.54245511	16.54276511	NA	0.994715872	0.99120496
12/27/2018	PHT77	NA	16.71216895	16.5230258	NA	0.994715872	0.99120496
12/27/2018	S052	NA	19.25582292	19.27395379	NA	0.994715872	0.99120496
12/27/2018	ZEA 132	NA	20.03535197	17.09610299	NA	0.994715872	0.99120496
12/27/2018	ZEA 324	NA	19.0929977	14.19304024	NA	0.994715872	0.99120496
12/27/2018	ZEA 332	NA	10.70094686	10.69768299	NA	0.994715872	0.99120496
12/27/2018	ZEA 3660	NA	18.40583581	15.51964413	NA	0.994715872	0.99120496
12/27/2018	ZEA 399	NA	19.86909111	16.44699335	NA	0.994715872	0.99120496
12/27/2018	ZEA 851	NA	18.91715469	12.67870787	NA	0.994715872	0.99120496
1/3/2019	B73	NA	21.03310702	20.28055839	NA	0.997052925	0.994666819
1/3/2019	N22	NA	19.0625589	18.89685364	NA	0.997052925	0.994666819
1/3/2019	P148	NA	16.6546627	16.54766805	NA	0.997052925	0.994666819
1/3/2019	PHT77	NA	16.47733432	16.38289348	NA	0.997052925	0.994666819
1/3/2019	S052	NA	19.40259066	19.49136312	NA	0.997052925	0.994666819
1/3/2019	ZEA 132	NA	21.00975985	19.99491756	NA	0.997052925	0.994666819
1/3/2019	ZEA 324	NA	21.72391813	17.17038744	NA	0.997052925	0.994666819
1/3/2019	ZEA 332	NA	10.635918	10.70628411	NA	0.997052925	0.994666819
1/3/2019	ZEA 3660	NA	18.0397377	18.00681651	NA	0.997052925	0.994666819
1/3/2019	ZEA 399	NA	20.14839402	18.56852999	NA	0.997052925	0.994666819
1/3/2019	ZEA 851	NA	20.31176507	16.65875293	NA	0.997052925	0.994666819
1/7/2019	B73	262.2384265	20.7427966	20.61453119	0.986271145	0.99704071	0.994708527
1/7/2019	N22	264.7970112	19.12439715	18.86965877	0.986271145	0.99704071	0.994708527
1/7/2019	P148	247.3187136	16.62354769	16.48890285	0.986271145	0.99704071	0.994708527
1/7/2019	PHT77	241.8665708	16.50380143	16.48432692	0.986271145	0.99704071	0.994708527
1/7/2019	S052	216.4553917	19.2833446	19.34846388	0.986271145	0.99704071	0.994708527
1/7/2019	ZEA 132	174.867239	20.78763326	20.779716	0.986271145	0.99704071	0.994708527
1/7/2019	ZEA 324	166.7930119	22.29926566	18.3939947	0.986271145	0.99704071	0.994708527
1/7/2019	ZEA 332	159.683641	10.65098576	10.71666997	0.986271145	0.99704071	0.994708527
1/7/2019	ZEA 3660	239.0586812	17.9965347	18.18728902	0.986271145	0.99704071	0.994708527
1/7/2019	ZEA 399	177.6475628	20.13631968	19.27215145	0.986271145	0.99704071	0.994708527
1/7/2019	ZEA 851	217.8215601	20.90699307	18.06459806	0.986271145	0.99704071	0.994708527
1/10/2019	B73	266.2821698	20.73147207	20.63685549	0.987877308	0.997383715	0.995482661
1/10/2019	N22	263.8026084	19.11966848	18.95111125	0.987877308	0.997383715	0.995482661
1/10/2019	P148	244.218235	16.57722673	16.49188918	0.987877308	0.997383715	0.995482661
1/10/2019	PHT77	243.7073726	16.54821592	16.47208206	0.987877308	0.997383715	0.995482661
1/10/2019	S052	216.7372678	19.41161939	19.41372229	0.987877308	0.997383715	0.995482661
1/10/2019	ZEA 132	176.1252585	21.21012663	20.98733451	0.987877308	0.997383715	0.995482661
1/10/2019	ZEA 324	177.9272969	23.41658707	20.01417558	0.987877308	0.997383715	0.995482661
1/10/2019	ZEA 332	162.7801163	10.61191012	10.66569368	0.987877308	0.997383715	0.995482661
1/10/2019	ZEA 3660	236.5816507	17.93847663	18.01666732	0.987877308	0.997383715	0.995482661
1/10/2019	ZEA 399	183.40458	20.20248906	19.73606668	0.987877308	0.997383715	0.995482661
1/10/2019	ZEA 851	220.7916967	20.71953747	18.70100447	0.987877308	0.997383715	0.995482661
1/14/2019	B73	273.1694407	20.5091222	20.45889889	0.983724317	0.996120536	0.995346392
1/14/2019	N22	263.4454206	19.13821395	19.07723851	0.983724317	0.996120536	0.995346392
1/14/2019	P148	243.077361	16.51792979	16.55441628	0.983724317	0.996120536	0.995346392
1/14/2019	PHT77	241.654135	16.73705869	16.61209141	0.983724317	0.996120536	0.995346392
1/14/2019	S052	218.6620482	19.43199171	19.39257356	0.983724317	0.996120536	0.995346392
1/14/2019	ZEA 132	175.8832497	21.24929378	21.0222083	0.983724317	0.996120536	0.995346392
1/14/2019	ZEA 324	191.1211111	23.7566143	21.98250735	0.983724317	0.996120536	0.995346392
1/14/2019	ZEA 332	159.7638859	10.66805968	10.66926084	0.983724317	0.996120536	0.995346392
1/14/2019	ZEA 3660	237.8929634	17.86842767	17.99704544	0.983724317	0.996120536	0.995346392
1/14/2019	ZEA 399	184.8825011	19.95417642	19.85170585	0.983724317	0.996120536	0.995346392
1/14/2019	ZEA 851	239.2287181	20.91706864	19.83967835	0.983724317	0.996120536	0.995346392
1/17/2019	B73	271.3385589	20.6929257	20.49030519	0.981154736	0.997183125	0.996224172
1/17/2019	N22	264.7666491	19.14095294	19.09860708	0.981154736	0.997183125	0.996224172
1/17/2019	P148	247.1205531	16.58260804	16.5582528	0.981154736	0.997183125	0.996224172
1/17/2019	PHT77	241.8520886	16.71853768	16.60574142	0.981154736	0.997183125	0.996224172
1/17/2019	S052	216.6388842	19.42416888	19.41649011	0.981154736	0.997183125	0.996224172
1/17/2019	ZEA 132	175.598433	21.2645953	21.04961719	0.981154736	0.997183125	0.996224172
1/17/2019	ZEA 324	197.3540288	24.07406992	23.45452401	0.981154736	0.997183125	0.996224172
1/17/2019	ZEA 332	160.6996185	10.66051205	10.64292737	0.981154736	0.997183125	0.996224172
1/17/2019	ZEA 3660	236.0214588	17.87347437	17.97368913	0.981154736	0.997183125	0.996224172
1/17/2019	ZEA 399	188.2878489	19.98169945	19.95498037	0.981154736	0.997183125	0.996224172
1/17/2019	ZEA 851	230.6137859	21.15606883	20.11961981	0.981154736	0.997183125	0.996224172
1/21/2019	B73	272.109248	20.72293627	20.54507333	0.980844382	0.997130454	0.996204993
1/21/2019	N22	265.7204331	19.16907678	19.12928115	0.980844382	0.997130454	0.996204993
1/21/2019	P148	246.8672957	16.67915597	16.53572398	0.980844382	0.997130454	0.996204993
1/21/2019	PHT77	241.2220858	16.75561776	16.67775771	0.980844382	0.997130454	0.996204993
1/21/2019	S052	215.4684343	19.44554488	19.43958061	0.980844382	0.997130454	0.996204993
1/21/2019	ZEA 132	178.4375516	21.29047605	21.07398463	0.980844382	0.997130454	0.996204993
1/21/2019	ZEA 324	195.5056932	23.69815561	23.6952487	0.980844382	0.997130454	0.996204993
1/21/2019	ZEA 332	159.8737887	10.6857768	10.69223016	0.980844382	0.997130454	0.996204993
1/21/2019	ZEA 3660	234.0658469	17.70898588	17.84721128	0.980844382	0.997130454	0.996204993
1/21/2019	ZEA 399	188.2815833	19.97671117	19.9776999	0.980844382	0.997130454	0.996204993
1/21/2019	ZEA 851	230.722552	21.03345053	20.48279459	0.980844382	0.997130454	0.996204993
1/24/2019	B73	271.5909167	20.69108905	20.53676086	0.980343957	0.99724075	0.99614788
1/24/2019	N22	265.6137856	19.13890268	19.1381343	0.980343957	0.99724075	0.99614788
1/24/2019	P148	246.9176541	16.57274217	16.52691316	0.980343957	0.99724075	0.99614788
1/24/2019	PHT77	241.5315093	16.71404859	16.66453911	0.980343957	0.99724075	0.99614788
1/24/2019	S052	216.1321977	19.42266656	19.44226192	0.980343957	0.99724075	0.99614788
1/24/2019	ZEA 132	175.9659728	21.26176527	21.07973065	0.980343957	0.99724075	0.99614788
1/24/2019	ZEA 324	203.77553	23.85292205	23.80003142	0.980343957	0.99724075	0.99614788
1/24/2019	ZEA 332	160.487416	10.65710914	10.68899885	0.980343957	0.99724075	0.99614788
1/24/2019	ZEA 3660	235.694917	17.88823836	17.85701622	0.980343957	0.99724075	0.99614788
1/24/2019	ZEA 399	188.6225284	19.98290768	19.96867209	0.980343957	0.99724075	0.99614788
1/24/2019	ZEA 851	234.4630782	21.15625207	20.88899831	0.980343957	0.99724075	0.99614788
1/31/2019	B73	271.5909167	20.69108905	20.53676086	0.980343957	0.99724075	0.99614788
1/31/2019	N22	265.6137856	19.13890268	19.1381343	0.980343957	0.99724075	0.99614788
1/31/2019	P148	246.9176541	16.57274217	16.52691316	0.980343957	0.99724075	0.99614788
1/31/2019	PHT77	241.5315093	16.71404859	16.66453911	0.980343957	0.99724075	0.99614788
1/31/2019	S052	216.1321977	19.42266656	19.44226192	0.980343957	0.99724075	0.99614788
1/31/2019	ZEA 132	175.9659728	21.26176527	21.07973065	0.980343957	0.99724075	0.99614788
1/31/2019	ZEA 324	203.77553	23.85292205	23.80003142	0.980343957	0.99724075	0.99614788
1/31/2019	ZEA 332	160.487416	10.65710914	10.68899885	0.980343957	0.99724075	0.99614788
1/31/2019	ZEA 3660	235.694917	17.88823836	17.85701622	0.980343957	0.99724075	0.99614788
1/31/2019	ZEA 399	188.6225284	19.98290768	19.96867209	0.980343957	0.99724075	0.99614788
1/31/2019	ZEA 851	234.4630782	21.15625207	20.88899831	0.980343957	0.99724075	0.99614788
2/4/2019	B73	271.7023611	20.68860466	20.53902326	0.977296197	0.997202787	0.996093702
2/4/2019	N22	265.7048667	19.13287452	19.14121658	0.977296197	0.997202787	0.996093702
2/4/2019	P148	247.4787616	16.57558341	16.54180476	0.977296197	0.997202787	0.996093702
2/4/2019	PHT77	241.053286	16.70458078	16.66018188	0.977296197	0.997202787	0.996093702
2/4/2019	S052	216.4155553	19.41916415	19.44872869	0.977296197	0.997202787	0.996093702
2/4/2019	ZEA 132	175.9497305	21.25534628	21.08945161	0.977296197	0.997202787	0.996093702
2/4/2019	ZEA 324	204.5499207	23.84763695	23.80436508	0.977296197	0.997202787	0.996093702
2/4/2019	ZEA 332	160.4030126	10.65098644	10.68937928	0.977296197	0.997202787	0.996093702
2/4/2019	ZEA 3660	235.3918366	17.90419869	17.83702878	0.977296197	0.997202787	0.996093702
2/4/2019	ZEA 399	188.2249158	19.98077341	19.96241262	0.977296197	0.997202787	0.996093702
2/4/2019	ZEA 851	223.0907993	21.06548994	20.88754495	0.977296197	0.997202787	0.996093702
2/7/2019	B73	271.7023611	20.68860466	20.53902326	0.977296197	0.997202787	0.996093702
2/7/2019	N22	265.7048667	19.13287452	19.14121658	0.977296197	0.997202787	0.996093702
2/7/2019	P148	247.4787616	16.57558341	16.54180476	0.977296197	0.997202787	0.996093702
2/7/2019	PHT77	241.053286	16.70458078	16.66018188	0.977296197	0.997202787	0.996093702
2/7/2019	S052	216.4155553	19.41916415	19.44872869	0.977296197	0.997202787	0.996093702
2/7/2019	ZEA 132	175.9497305	21.25534628	21.08945161	0.977296197	0.997202787	0.996093702
2/7/2019	ZEA 324	204.5499207	23.84763695	23.80436508	0.977296197	0.997202787	0.996093702
2/7/2019	ZEA 332	160.4030126	10.65098644	10.68937928	0.977296197	0.997202787	0.996093702
2/7/2019	ZEA 3660	235.3918366	17.90419869	17.83702878	0.977296197	0.997202787	0.996093702
2/7/2019	ZEA 399	188.2249158	19.98077341	19.96241262	0.977296197	0.997202787	0.996093702
2/7/2019	ZEA 851	223.0907993	21.06548994	20.88754495	0.977296197	0.997202787	0.996093702
