# Supplementary material for: Natural plant growth and development achieved in the IPK PhenoSphere by dynamic environment simulation
Source: Nat Commun. 2023 Sep 18;14:5783. doi: 10.1038/s41467-023-41332-4 (PMC10507097; doi:10.1038/s41467-023-41332-4)
Supplement: Supplementary file 5 — Supplementary Code 1 [file 41467_2023_41332_MOESM5_ESM.zip › Supplementary_Code_1/readme.txt]

# Code and data tables for Heuermann et al., 2023
# requirements: Win10 machine and RStudio and R Statistical Software
# Non linear models functions were adapted from Oddi et al., 2019; https://doi.org/10.1002/ece3.5543 as noted in the methods part
# all code was tested under "R version 4.1.0 (2021-05-18)" and RStudio Version 1.4.1717

# all scripts were written by M.Heuermann and any packages required, are loaded at the beginning of each script from open sources

# !!Please note: Internally PhenoSphere was abbreviated with PKH and glasshouse with GWH in all scripts

# folder BLUEs contains the script for calculation of BLUEs used subsequently in the nonlinearmodels

# folder Homogeneity_Test contains the data and script to analyze the homogeneity test experiment

# folder nonlinearmodels contains the data and scripts to analyze the traits plant height, v stage, growth stage and tassel occurence.
# furthermore the folder contains the script and data to approximate the study-wide repeatability for the genotypes over all experiments

# folder Weather_Data contains the sensor data and the script to correlate and map the temperature profiles of each environment

# for reconstruction of the data, in each folder the source data is given and resulting Figures or Supplementary Figures 
# are indicated before relevant code sections

# Table of content for figures

Figure 1	figure created with PowerPoint
Figure 2	/Weather_Data/Weather_Sensor_data.R
Figure 3	/Weather_Data/Weather_Sensor_data.R
Figure 4	figure created with PowerPoint
Figure 5	/nonlinearmodels/Plant_Height_nl.R
Figure 6	/nonlinearmodels/V_Stage_nl.R
Figure 7	/nonlinearmodels/Tassel_nl.R

Supplementary Figure 1	/Weather_Data/Weather_Sensor_data.R
Supplementary Figure 2  /Thermal_Time_VPD/Thermal_Time_VPD.R
Supplementary Figure 3  /Thermal_Time_VPD/Thermal_Time_VPD.R
Supplementary Figure 4  /Thermal_Time_VPD/Thermal_Time_VPD.R
Supplementary Figure 5  /Thermal_Time_VPD/Thermal_Time_VPD.R
Supplementary Figure 6	/nonlinearmodels/Plant_Height_nl.R
Supplementary Figure 7	/nonlinearmodels/Plant_Height_nl.R
Supplementary Figure 8	/nonlinearmodels/V_Stage_nl.R
Supplementary Figure 9	/nonlinearmodels/Growth_Stage_nl.R
Supplementary Figure 10	/nonlinearmodels/Growth_Stage_nl.R
Supplementary Figure 11  /Thermal_Time_VPD/Thermal_Time_VPD.R
Supplementary Figure 12	/nonlinearmodels/Plant_Height_nl.R
Supplementary Figure 13	/nonlinearmodels/V_Stage_nl.R
Supplementary Figure 14	/nonlinearmodels/Growth_Stage_nl.R
Supplementary Figure 15  /Thermal_Time_VPD/Thermal_Time_VPD.R
Supplementary Figure 16	/nonlinearmodels/Tassel_nl.R
Supplementary Figure 17	/Homogeneity_Test/Homogeneity_test.R
Supplementary Figure 18  figure created with PowerPoint
Supplementary Figure 19  /Thermal_Time_VPD/Thermal_Time_VPD.R
Supplementary Figure 20  /Thermal_Time_VPD/Thermal_Time_VPD.R
Supplementary Figure 21  /Yield/Yield_Analysis.R
Supplementary Figure 22  /Yield/Yield_Analysis.R

Supplementary Data file	/nonlinearmodels/Plant_Height_nl.R & V_Stage_nl.R & Growth_Stage_nl.R
Supplementary Data file	/Thermal_Time_VPD/Thermal_Time_VPD.R
