# Supplementary material for: Natural plant growth and development achieved in the IPK PhenoSphere by dynamic environment simulation
Source: Nat Commun. 2023 Sep 18;14:5783. doi: 10.1038/s41467-023-41332-4 (PMC10507097; doi:10.1038/s41467-023-41332-4)
Supplement: Supplementary file 5 — Supplementary Code 1 [file 41467_2023_41332_MOESM5_ESM.zip › Supplementary_Code_1/Thermal_Time_VPD/climate_2016_DAS.csv]

Row.names	Date	ID	date	temp.2m.Avg	precipitation	humidity	pressure	wind.direction	wind.speed	wind.speed.max.	global.solar.radiation	newdate	DAS	Time
2016-04-01 00:00:00	2016-04-01 00:00:00	1	NA	NA	NA	NA	NA	NA	NA	NA	NA	NA	-26	00:00:00
2016-04-01 01:00:00	2016-04-01 01:00:00	2	NA	NA	NA	NA	NA	NA	NA	NA	NA	NA	-26	01:00:00
2016-04-01 02:00:00	2016-04-01 02:00:00	3	NA	NA	NA	NA	NA	NA	NA	NA	NA	NA	-26	02:00:00
2016-04-01 03:00:00	2016-04-01 03:00:00	4	NA	NA	NA	NA	NA	NA	NA	NA	NA	NA	-26	03:00:00
2016-04-01 04:00:00	2016-04-01 04:00:00	5	NA	NA	NA	NA	NA	NA	NA	NA	NA	NA	-26	04:00:00
2016-04-01 05:00:00	2016-04-01 05:00:00	6	NA	NA	NA	NA	NA	NA	NA	NA	NA	NA	-26	05:00:00
2016-04-01 06:00:00	2016-04-01 06:00:00	7	NA	NA	NA	NA	NA	NA	NA	NA	NA	NA	-26	06:00:00
2016-04-01 07:00:00	2016-04-01 07:00:00	8	NA	NA	NA	NA	NA	NA	NA	NA	NA	NA	-26	07:00:00
2016-04-01 08:00:00	2016-04-01 08:00:00	9	NA	NA	NA	NA	NA	NA	NA	NA	NA	NA	-26	08:00:00
2016-04-01 09:00:00	2016-04-01 09:00:00	10	NA	NA	NA	NA	NA	NA	NA	NA	NA	NA	-26	09:00:00
2016-04-01 10:00:00	2016-04-01 10:00:00	11	NA	NA	NA	NA	NA	NA	NA	NA	NA	NA	-26	10:00:00
2016-04-01 11:00:00	2016-04-01 11:00:00	12	NA	NA	NA	NA	NA	NA	NA	NA	NA	NA	-26	11:00:00
2016-04-01 12:00:00	2016-04-01 12:00:00	13	NA	NA	NA	NA	NA	NA	NA	NA	NA	NA	-26	12:00:00
2016-04-01 13:00:00	2016-04-01 13:00:00	14	NA	NA	NA	NA	NA	NA	NA	NA	NA	NA	-26	13:00:00
2016-04-01 14:00:00	2016-04-01 14:00:00	15	NA	NA	NA	NA	NA	NA	NA	NA	NA	NA	-26	14:00:00
2016-04-01 15:00:00	2016-04-01 15:00:00	16	NA	NA	NA	NA	NA	NA	NA	NA	NA	NA	-26	15:00:00
2016-04-01 16:00:00	2016-04-01 16:00:00	17	NA	NA	NA	NA	NA	NA	NA	NA	NA	NA	-26	16:00:00
2016-04-01 17:00:00	2016-04-01 17:00:00	18	NA	NA	NA	NA	NA	NA	NA	NA	NA	NA	-26	17:00:00
2016-04-01 18:00:00	2016-04-01 18:00:00	19	NA	NA	NA	NA	NA	NA	NA	NA	NA	NA	-26	18:00:00
2016-04-01 19:00:00	2016-04-01 19:00:00	20	NA	NA	NA	NA	NA	NA	NA	NA	NA	NA	-26	19:00:00
2016-04-01 20:00:00	2016-04-01 20:00:00	21	NA	NA	NA	NA	NA	NA	NA	NA	NA	NA	-26	20:00:00
2016-04-01 21:00:00	2016-04-01 21:00:00	22	NA	NA	NA	NA	NA	NA	NA	NA	NA	NA	-26	21:00:00
2016-04-01 22:00:00	2016-04-01 22:00:00	23	NA	NA	NA	NA	NA	NA	NA	NA	NA	NA	-26	22:00:00
2016-04-01 23:00:00	2016-04-01 23:00:00	24	NA	NA	NA	NA	NA	NA	NA	NA	NA	NA	-26	23:00:00
2016-04-02 00:00:00	2016-04-02 00:00:00	25	NA	NA	NA	NA	NA	NA	NA	NA	NA	NA	-25	00:00:00
2016-04-02 01:00:00	2016-04-02 01:00:00	26	NA	NA	NA	NA	NA	NA	NA	NA	NA	NA	-25	01:00:00
2016-04-02 02:00:00	2016-04-02 02:00:00	27	NA	NA	NA	NA	NA	NA	NA	NA	NA	NA	-25	02:00:00
2016-04-02 03:00:00	2016-04-02 03:00:00	28	NA	NA	NA	NA	NA	NA	NA	NA	NA	NA	-25	03:00:00
2016-04-02 04:00:00	2016-04-02 04:00:00	29	NA	NA	NA	NA	NA	NA	NA	NA	NA	NA	-25	04:00:00
2016-04-02 05:00:00	2016-04-02 05:00:00	30	NA	NA	NA	NA	NA	NA	NA	NA	NA	NA	-25	05:00:00
2016-04-02 06:00:00	2016-04-02 06:00:00	31	NA	NA	NA	NA	NA	NA	NA	NA	NA	NA	-25	06:00:00
2016-04-02 07:00:00	2016-04-02 07:00:00	32	NA	NA	NA	NA	NA	NA	NA	NA	NA	NA	-25	07:00:00
2016-04-02 08:00:00	2016-04-02 08:00:00	33	NA	NA	NA	NA	NA	NA	NA	NA	NA	NA	-25	08:00:00
2016-04-02 09:00:00	2016-04-02 09:00:00	34	NA	NA	NA	NA	NA	NA	NA	NA	NA	NA	-25	09:00:00
2016-04-02 10:00:00	2016-04-02 10:00:00	35	NA	NA	NA	NA	NA	NA	NA	NA	NA	NA	-25	10:00:00
2016-04-02 11:00:00	2016-04-02 11:00:00	36	NA	NA	NA	NA	NA	NA	NA	NA	NA	NA	-25	11:00:00
2016-04-02 12:00:00	2016-04-02 12:00:00	37	NA	NA	NA	NA	NA	NA	NA	NA	NA	NA	-25	12:00:00
2016-04-02 13:00:00	2016-04-02 13:00:00	38	NA	NA	NA	NA	NA	NA	NA	NA	NA	NA	-25	13:00:00
2016-04-02 14:00:00	2016-04-02 14:00:00	39	NA	NA	NA	NA	NA	NA	NA	NA	NA	NA	-25	14:00:00
2016-04-02 15:00:00	2016-04-02 15:00:00	40	NA	NA	NA	NA	NA	NA	NA	NA	NA	NA	-25	15:00:00
2016-04-02 16:00:00	2016-04-02 16:00:00	41	NA	NA	NA	NA	NA	NA	NA	NA	NA	NA	-25	16:00:00
2016-04-02 17:00:00	2016-04-02 17:00:00	42	NA	NA	NA	NA	NA	NA	NA	NA	NA	NA	-25	17:00:00
2016-04-02 18:00:00	2016-04-02 18:00:00	43	NA	NA	NA	NA	NA	NA	NA	NA	NA	NA	-25	18:00:00
2016-04-02 19:00:00	2016-04-02 19:00:00	44	NA	NA	NA	NA	NA	NA	NA	NA	NA	NA	-25	19:00:00
2016-04-02 20:00:00	2016-04-02 20:00:00	45	NA	NA	NA	NA	NA	NA	NA	NA	NA	NA	-25	20:00:00
2016-04-02 21:00:00	2016-04-02 21:00:00	46	NA	NA	NA	NA	NA	NA	NA	NA	NA	NA	-25	21:00:00
2016-04-02 22:00:00	2016-04-02 22:00:00	47	NA	NA	NA	NA	NA	NA	NA	NA	NA	NA	-25	22:00:00
2016-04-02 23:00:00	2016-04-02 23:00:00	48	NA	NA	NA	NA	NA	NA	NA	NA	NA	NA	-25	23:00:00
2016-04-03 00:00:00	2016-04-03 00:00:00	49	NA	NA	NA	NA	NA	NA	NA	NA	NA	NA	-24	00:00:00
2016-04-03 01:00:00	2016-04-03 01:00:00	50	NA	NA	NA	NA	NA	NA	NA	NA	NA	NA	-24	01:00:00
2016-04-03 02:00:00	2016-04-03 02:00:00	51	NA	NA	NA	NA	NA	NA	NA	NA	NA	NA	-24	02:00:00
2016-04-03 03:00:00	2016-04-03 03:00:00	52	NA	NA	NA	NA	NA	NA	NA	NA	NA	NA	-24	03:00:00
2016-04-03 04:00:00	2016-04-03 04:00:00	53	NA	NA	NA	NA	NA	NA	NA	NA	NA	NA	-24	04:00:00
2016-04-03 05:00:00	2016-04-03 05:00:00	54	NA	NA	NA	NA	NA	NA	NA	NA	NA	NA	-24	05:00:00
2016-04-03 06:00:00	2016-04-03 06:00:00	55	NA	NA	NA	NA	NA	NA	NA	NA	NA	NA	-24	06:00:00
2016-04-03 07:00:00	2016-04-03 07:00:00	56	NA	NA	NA	NA	NA	NA	NA	NA	NA	NA	-24	07:00:00
2016-04-03 08:00:00	2016-04-03 08:00:00	57	NA	NA	NA	NA	NA	NA	NA	NA	NA	NA	-24	08:00:00
2016-04-03 09:00:00	2016-04-03 09:00:00	58	NA	NA	NA	NA	NA	NA	NA	NA	NA	NA	-24	09:00:00
2016-04-03 10:00:00	2016-04-03 10:00:00	59	NA	NA	NA	NA	NA	NA	NA	NA	NA	NA	-24	10:00:00
2016-04-03 11:00:00	2016-04-03 11:00:00	60	NA	NA	NA	NA	NA	NA	NA	NA	NA	NA	-24	11:00:00
2016-04-03 12:00:00	2016-04-03 12:00:00	61	NA	NA	NA	NA	NA	NA	NA	NA	NA	NA	-24	12:00:00
2016-04-03 13:00:00	2016-04-03 13:00:00	62	NA	NA	NA	NA	NA	NA	NA	NA	NA	NA	-24	13:00:00
2016-04-03 14:00:00	2016-04-03 14:00:00	63	NA	NA	NA	NA	NA	NA	NA	NA	NA	NA	-24	14:00:00
2016-04-03 15:00:00	2016-04-03 15:00:00	64	NA	NA	NA	NA	NA	NA	NA	NA	NA	NA	-24	15:00:00
2016-04-03 16:00:00	2016-04-03 16:00:00	65	NA	NA	NA	NA	NA	NA	NA	NA	NA	NA	-24	16:00:00
2016-04-03 17:00:00	2016-04-03 17:00:00	66	NA	NA	NA	NA	NA	NA	NA	NA	NA	NA	-24	17:00:00
2016-04-03 18:00:00	2016-04-03 18:00:00	67	NA	NA	NA	NA	NA	NA	NA	NA	NA	NA	-24	18:00:00
2016-04-03 19:00:00	2016-04-03 19:00:00	68	NA	NA	NA	NA	NA	NA	NA	NA	NA	NA	-24	19:00:00
2016-04-03 20:00:00	2016-04-03 20:00:00	69	NA	NA	NA	NA	NA	NA	NA	NA	NA	NA	-24	20:00:00
2016-04-03 21:00:00	2016-04-03 21:00:00	70	NA	NA	NA	NA	NA	NA	NA	NA	NA	NA	-24	21:00:00
2016-04-03 22:00:00	2016-04-03 22:00:00	71	NA	NA	NA	NA	NA	NA	NA	NA	NA	NA	-24	22:00:00
2016-04-03 23:00:00	2016-04-03 23:00:00	72	NA	NA	NA	NA	NA	NA	NA	NA	NA	NA	-24	23:00:00
2016-04-04 00:00:00	2016-04-04 00:00:00	73	NA	NA	NA	NA	NA	NA	NA	NA	NA	NA	-23	00:00:00
2016-04-04 01:00:00	2016-04-04 01:00:00	74	NA	NA	NA	NA	NA	NA	NA	NA	NA	NA	-23	01:00:00
2016-04-04 02:00:00	2016-04-04 02:00:00	75	NA	NA	NA	NA	NA	NA	NA	NA	NA	NA	-23	02:00:00
2016-04-04 03:00:00	2016-04-04 03:00:00	76	NA	NA	NA	NA	NA	NA	NA	NA	NA	NA	-23	03:00:00
2016-04-04 04:00:00	2016-04-04 04:00:00	77	NA	NA	NA	NA	NA	NA	NA	NA	NA	NA	-23	04:00:00
2016-04-04 05:00:00	2016-04-04 05:00:00	78	NA	NA	NA	NA	NA	NA	NA	NA	NA	NA	-23	05:00:00
2016-04-04 06:00:00	2016-04-04 06:00:00	79	NA	NA	NA	NA	NA	NA	NA	NA	NA	NA	-23	06:00:00
2016-04-04 07:00:00	2016-04-04 07:00:00	80	NA	NA	NA	NA	NA	NA	NA	NA	NA	NA	-23	07:00:00
2016-04-04 08:00:00	2016-04-04 08:00:00	81	NA	NA	NA	NA	NA	NA	NA	NA	NA	NA	-23	08:00:00
2016-04-04 09:00:00	2016-04-04 09:00:00	82	NA	NA	NA	NA	NA	NA	NA	NA	NA	NA	-23	09:00:00
2016-04-04 10:00:00	2016-04-04 10:00:00	83	NA	NA	NA	NA	NA	NA	NA	NA	NA	NA	-23	10:00:00
2016-04-04 11:00:00	2016-04-04 11:00:00	84	NA	NA	NA	NA	NA	NA	NA	NA	NA	NA	-23	11:00:00
2016-04-04 12:00:00	2016-04-04 12:00:00	85	NA	NA	NA	NA	NA	NA	NA	NA	NA	NA	-23	12:00:00
2016-04-04 13:00:00	2016-04-04 13:00:00	86	NA	NA	NA	NA	NA	NA	NA	NA	NA	NA	-23	13:00:00
2016-04-04 14:00:00	2016-04-04 14:00:00	87	NA	NA	NA	NA	NA	NA	NA	NA	NA	NA	-23	14:00:00
2016-04-04 15:00:00	2016-04-04 15:00:00	88	NA	NA	NA	NA	NA	NA	NA	NA	NA	NA	-23	15:00:00
2016-04-04 16:00:00	2016-04-04 16:00:00	89	NA	NA	NA	NA	NA	NA	NA	NA	NA	NA	-23	16:00:00
2016-04-04 17:00:00	2016-04-04 17:00:00	90	NA	NA	NA	NA	NA	NA	NA	NA	NA	NA	-23	17:00:00
2016-04-04 18:00:00	2016-04-04 18:00:00	91	NA	NA	NA	NA	NA	NA	NA	NA	NA	NA	-23	18:00:00
2016-04-04 19:00:00	2016-04-04 19:00:00	92	NA	NA	NA	NA	NA	NA	NA	NA	NA	NA	-23	19:00:00
2016-04-04 20:00:00	2016-04-04 20:00:00	93	NA	NA	NA	NA	NA	NA	NA	NA	NA	NA	-23	20:00:00
2016-04-04 21:00:00	2016-04-04 21:00:00	94	NA	NA	NA	NA	NA	NA	NA	NA	NA	NA	-23	21:00:00
2016-04-04 22:00:00	2016-04-04 22:00:00	95	NA	NA	NA	NA	NA	NA	NA	NA	NA	NA	-23	22:00:00
2016-04-04 23:00:00	2016-04-04 23:00:00	96	NA	NA	NA	NA	NA	NA	NA	NA	NA	NA	-23	23:00:00
2016-04-05 00:00:00	2016-04-05 00:00:00	97	NA	NA	NA	NA	NA	NA	NA	NA	NA	NA	-22	00:00:00
2016-04-05 01:00:00	2016-04-05 01:00:00	98	NA	NA	NA	NA	NA	NA	NA	NA	NA	NA	-22	01:00:00
2016-04-05 02:00:00	2016-04-05 02:00:00	99	NA	NA	NA	NA	NA	NA	NA	NA	NA	NA	-22	02:00:00
2016-04-05 03:00:00	2016-04-05 03:00:00	100	NA	NA	NA	NA	NA	NA	NA	NA	NA	NA	-22	03:00:00
2016-04-05 04:00:00	2016-04-05 04:00:00	101	NA	NA	NA	NA	NA	NA	NA	NA	NA	NA	-22	04:00:00
2016-04-05 05:00:00	2016-04-05 05:00:00	102	NA	NA	NA	NA	NA	NA	NA	NA	NA	NA	-22	05:00:00
2016-04-05 06:00:00	2016-04-05 06:00:00	103	NA	NA	NA	NA	NA	NA	NA	NA	NA	NA	-22	06:00:00
2016-04-05 07:00:00	2016-04-05 07:00:00	104	NA	NA	NA	NA	NA	NA	NA	NA	NA	NA	-22	07:00:00
2016-04-05 08:00:00	2016-04-05 08:00:00	105	NA	NA	NA	NA	NA	NA	NA	NA	NA	NA	-22	08:00:00
2016-04-05 09:00:00	2016-04-05 09:00:00	106	NA	NA	NA	NA	NA	NA	NA	NA	NA	NA	-22	09:00:00
2016-04-05 10:00:00	2016-04-05 10:00:00	107	NA	NA	NA	NA	NA	NA	NA	NA	NA	NA	-22	10:00:00
2016-04-05 11:00:00	2016-04-05 11:00:00	108	NA	NA	NA	NA	NA	NA	NA	NA	NA	NA	-22	11:00:00
2016-04-05 12:00:00	2016-04-05 12:00:00	109	NA	NA	NA	NA	NA	NA	NA	NA	NA	NA	-22	12:00:00
2016-04-05 13:00:00	2016-04-05 13:00:00	110	NA	NA	NA	NA	NA	NA	NA	NA	NA	NA	-22	13:00:00
2016-04-05 14:00:00	2016-04-05 14:00:00	111	NA	NA	NA	NA	NA	NA	NA	NA	NA	NA	-22	14:00:00
2016-04-05 15:00:00	2016-04-05 15:00:00	112	NA	NA	NA	NA	NA	NA	NA	NA	NA	NA	-22	15:00:00
2016-04-05 16:00:00	2016-04-05 16:00:00	113	NA	NA	NA	NA	NA	NA	NA	NA	NA	NA	-22	16:00:00
2016-04-05 17:00:00	2016-04-05 17:00:00	114	NA	NA	NA	NA	NA	NA	NA	NA	NA	NA	-22	17:00:00
2016-04-05 18:00:00	2016-04-05 18:00:00	115	NA	NA	NA	NA	NA	NA	NA	NA	NA	NA	-22	18:00:00
2016-04-05 19:00:00	2016-04-05 19:00:00	116	NA	NA	NA	NA	NA	NA	NA	NA	NA	NA	-22	19:00:00
2016-04-05 20:00:00	2016-04-05 20:00:00	117	NA	NA	NA	NA	NA	NA	NA	NA	NA	NA	-22	20:00:00
2016-04-05 21:00:00	2016-04-05 21:00:00	118	NA	NA	NA	NA	NA	NA	NA	NA	NA	NA	-22	21:00:00
2016-04-05 22:00:00	2016-04-05 22:00:00	119	NA	NA	NA	NA	NA	NA	NA	NA	NA	NA	-22	22:00:00
2016-04-05 23:00:00	2016-04-05 23:00:00	120	NA	NA	NA	NA	NA	NA	NA	NA	NA	NA	-22	23:00:00
2016-04-06 00:00:00	2016-04-06 00:00:00	121	NA	NA	NA	NA	NA	NA	NA	NA	NA	NA	-21	00:00:00
2016-04-06 01:00:00	2016-04-06 01:00:00	122	NA	NA	NA	NA	NA	NA	NA	NA	NA	NA	-21	01:00:00
2016-04-06 02:00:00	2016-04-06 02:00:00	123	NA	NA	NA	NA	NA	NA	NA	NA	NA	NA	-21	02:00:00
2016-04-06 03:00:00	2016-04-06 03:00:00	124	NA	NA	NA	NA	NA	NA	NA	NA	NA	NA	-21	03:00:00
2016-04-06 04:00:00	2016-04-06 04:00:00	125	NA	NA	NA	NA	NA	NA	NA	NA	NA	NA	-21	04:00:00
2016-04-06 05:00:00	2016-04-06 05:00:00	126	NA	NA	NA	NA	NA	NA	NA	NA	NA	NA	-21	05:00:00
2016-04-06 06:00:00	2016-04-06 06:00:00	127	NA	NA	NA	NA	NA	NA	NA	NA	NA	NA	-21	06:00:00
2016-04-06 07:00:00	2016-04-06 07:00:00	128	NA	NA	NA	NA	NA	NA	NA	NA	NA	NA	-21	07:00:00
2016-04-06 08:00:00	2016-04-06 08:00:00	129	NA	NA	NA	NA	NA	NA	NA	NA	NA	NA	-21	08:00:00
2016-04-06 09:00:00	2016-04-06 09:00:00	130	NA	NA	NA	NA	NA	NA	NA	NA	NA	NA	-21	09:00:00
2016-04-06 10:00:00	2016-04-06 10:00:00	131	NA	NA	NA	NA	NA	NA	NA	NA	NA	NA	-21	10:00:00
2016-04-06 11:00:00	2016-04-06 11:00:00	132	NA	NA	NA	NA	NA	NA	NA	NA	NA	NA	-21	11:00:00
2016-04-06 12:00:00	2016-04-06 12:00:00	133	NA	NA	NA	NA	NA	NA	NA	NA	NA	NA	-21	12:00:00
2016-04-06 13:00:00	2016-04-06 13:00:00	134	NA	NA	NA	NA	NA	NA	NA	NA	NA	NA	-21	13:00:00
2016-04-06 14:00:00	2016-04-06 14:00:00	135	NA	NA	NA	NA	NA	NA	NA	NA	NA	NA	-21	14:00:00
2016-04-06 15:00:00	2016-04-06 15:00:00	136	NA	NA	NA	NA	NA	NA	NA	NA	NA	NA	-21	15:00:00
2016-04-06 16:00:00	2016-04-06 16:00:00	137	NA	NA	NA	NA	NA	NA	NA	NA	NA	NA	-21	16:00:00
2016-04-06 17:00:00	2016-04-06 17:00:00	138	NA	NA	NA	NA	NA	NA	NA	NA	NA	NA	-21	17:00:00
2016-04-06 18:00:00	2016-04-06 18:00:00	139	NA	NA	NA	NA	NA	NA	NA	NA	NA	NA	-21	18:00:00
2016-04-06 19:00:00	2016-04-06 19:00:00	140	NA	NA	NA	NA	NA	NA	NA	NA	NA	NA	-21	19:00:00
2016-04-06 20:00:00	2016-04-06 20:00:00	141	NA	NA	NA	NA	NA	NA	NA	NA	NA	NA	-21	20:00:00
2016-04-06 21:00:00	2016-04-06 21:00:00	142	NA	NA	NA	NA	NA	NA	NA	NA	NA	NA	-21	21:00:00
2016-04-06 22:00:00	2016-04-06 22:00:00	143	NA	NA	NA	NA	NA	NA	NA	NA	NA	NA	-21	22:00:00
2016-04-06 23:00:00	2016-04-06 23:00:00	144	NA	NA	NA	NA	NA	NA	NA	NA	NA	NA	-21	23:00:00
2016-04-07 00:00:00	2016-04-07 00:00:00	145	NA	NA	NA	NA	NA	NA	NA	NA	NA	NA	-20	00:00:00
2016-04-07 01:00:00	2016-04-07 01:00:00	146	NA	NA	NA	NA	NA	NA	NA	NA	NA	NA	-20	01:00:00
2016-04-07 02:00:00	2016-04-07 02:00:00	147	NA	NA	NA	NA	NA	NA	NA	NA	NA	NA	-20	02:00:00
2016-04-07 03:00:00	2016-04-07 03:00:00	148	NA	NA	NA	NA	NA	NA	NA	NA	NA	NA	-20	03:00:00
2016-04-07 04:00:00	2016-04-07 04:00:00	149	NA	NA	NA	NA	NA	NA	NA	NA	NA	NA	-20	04:00:00
2016-04-07 05:00:00	2016-04-07 05:00:00	150	NA	NA	NA	NA	NA	NA	NA	NA	NA	NA	-20	05:00:00
2016-04-07 06:00:00	2016-04-07 06:00:00	151	NA	NA	NA	NA	NA	NA	NA	NA	NA	NA	-20	06:00:00
2016-04-07 07:00:00	2016-04-07 07:00:00	152	NA	NA	NA	NA	NA	NA	NA	NA	NA	NA	-20	07:00:00
2016-04-07 08:00:00	2016-04-07 08:00:00	153	NA	NA	NA	NA	NA	NA	NA	NA	NA	NA	-20	08:00:00
2016-04-07 09:00:00	2016-04-07 09:00:00	154	NA	NA	NA	NA	NA	NA	NA	NA	NA	NA	-20	09:00:00
2016-04-07 10:00:00	2016-04-07 10:00:00	155	NA	NA	NA	NA	NA	NA	NA	NA	NA	NA	-20	10:00:00
2016-04-07 11:00:00	2016-04-07 11:00:00	156	NA	NA	NA	NA	NA	NA	NA	NA	NA	NA	-20	11:00:00
2016-04-07 12:00:00	2016-04-07 12:00:00	157	NA	NA	NA	NA	NA	NA	NA	NA	NA	NA	-20	12:00:00
2016-04-07 13:00:00	2016-04-07 13:00:00	158	NA	NA	NA	NA	NA	NA	NA	NA	NA	NA	-20	13:00:00
2016-04-07 14:00:00	2016-04-07 14:00:00	159	NA	NA	NA	NA	NA	NA	NA	NA	NA	NA	-20	14:00:00
2016-04-07 15:00:00	2016-04-07 15:00:00	160	NA	NA	NA	NA	NA	NA	NA	NA	NA	NA	-20	15:00:00
2016-04-07 16:00:00	2016-04-07 16:00:00	161	NA	NA	NA	NA	NA	NA	NA	NA	NA	NA	-20	16:00:00
2016-04-07 17:00:00	2016-04-07 17:00:00	162	NA	NA	NA	NA	NA	NA	NA	NA	NA	NA	-20	17:00:00
2016-04-07 18:00:00	2016-04-07 18:00:00	163	NA	NA	NA	NA	NA	NA	NA	NA	NA	NA	-20	18:00:00
2016-04-07 19:00:00	2016-04-07 19:00:00	164	NA	NA	NA	NA	NA	NA	NA	NA	NA	NA	-20	19:00:00
2016-04-07 20:00:00	2016-04-07 20:00:00	165	NA	NA	NA	NA	NA	NA	NA	NA	NA	NA	-20	20:00:00
2016-04-07 21:00:00	2016-04-07 21:00:00	166	NA	NA	NA	NA	NA	NA	NA	NA	NA	NA	-20	21:00:00
2016-04-07 22:00:00	2016-04-07 22:00:00	167	NA	NA	NA	NA	NA	NA	NA	NA	NA	NA	-20	22:00:00
2016-04-07 23:00:00	2016-04-07 23:00:00	168	NA	NA	NA	NA	NA	NA	NA	NA	NA	NA	-20	23:00:00
2016-04-08 00:00:00	2016-04-08 00:00:00	169	NA	NA	NA	NA	NA	NA	NA	NA	NA	NA	-19	00:00:00
2016-04-08 01:00:00	2016-04-08 01:00:00	170	NA	NA	NA	NA	NA	NA	NA	NA	NA	NA	-19	01:00:00
2016-04-08 02:00:00	2016-04-08 02:00:00	171	NA	NA	NA	NA	NA	NA	NA	NA	NA	NA	-19	02:00:00
2016-04-08 03:00:00	2016-04-08 03:00:00	172	NA	NA	NA	NA	NA	NA	NA	NA	NA	NA	-19	03:00:00
2016-04-08 04:00:00	2016-04-08 04:00:00	173	NA	NA	NA	NA	NA	NA	NA	NA	NA	NA	-19	04:00:00
2016-04-08 05:00:00	2016-04-08 05:00:00	174	NA	NA	NA	NA	NA	NA	NA	NA	NA	NA	-19	05:00:00
2016-04-08 06:00:00	2016-04-08 06:00:00	175	NA	NA	NA	NA	NA	NA	NA	NA	NA	NA	-19	06:00:00
2016-04-08 07:00:00	2016-04-08 07:00:00	176	NA	NA	NA	NA	NA	NA	NA	NA	NA	NA	-19	07:00:00
2016-04-08 08:00:00	2016-04-08 08:00:00	177	NA	NA	NA	NA	NA	NA	NA	NA	NA	NA	-19	08:00:00
2016-04-08 09:00:00	2016-04-08 09:00:00	178	NA	NA	NA	NA	NA	NA	NA	NA	NA	NA	-19	09:00:00
2016-04-08 10:00:00	2016-04-08 10:00:00	179	NA	NA	NA	NA	NA	NA	NA	NA	NA	NA	-19	10:00:00
2016-04-08 11:00:00	2016-04-08 11:00:00	180	NA	NA	NA	NA	NA	NA	NA	NA	NA	NA	-19	11:00:00
2016-04-08 12:00:00	2016-04-08 12:00:00	181	NA	NA	NA	NA	NA	NA	NA	NA	NA	NA	-19	12:00:00
2016-04-08 13:00:00	2016-04-08 13:00:00	182	NA	NA	NA	NA	NA	NA	NA	NA	NA	NA	-19	13:00:00
2016-04-08 14:00:00	2016-04-08 14:00:00	183	NA	NA	NA	NA	NA	NA	NA	NA	NA	NA	-19	14:00:00
2016-04-08 15:00:00	2016-04-08 15:00:00	184	NA	NA	NA	NA	NA	NA	NA	NA	NA	NA	-19	15:00:00
2016-04-08 16:00:00	2016-04-08 16:00:00	185	NA	NA	NA	NA	NA	NA	NA	NA	NA	NA	-19	16:00:00
2016-04-08 17:00:00	2016-04-08 17:00:00	186	NA	NA	NA	NA	NA	NA	NA	NA	NA	NA	-19	17:00:00
2016-04-08 18:00:00	2016-04-08 18:00:00	187	NA	NA	NA	NA	NA	NA	NA	NA	NA	NA	-19	18:00:00
2016-04-08 19:00:00	2016-04-08 19:00:00	188	NA	NA	NA	NA	NA	NA	NA	NA	NA	NA	-19	19:00:00
2016-04-08 20:00:00	2016-04-08 20:00:00	189	NA	NA	NA	NA	NA	NA	NA	NA	NA	NA	-19	20:00:00
2016-04-08 21:00:00	2016-04-08 21:00:00	190	NA	NA	NA	NA	NA	NA	NA	NA	NA	NA	-19	21:00:00
2016-04-08 22:00:00	2016-04-08 22:00:00	191	NA	NA	NA	NA	NA	NA	NA	NA	NA	NA	-19	22:00:00
2016-04-08 23:00:00	2016-04-08 23:00:00	192	NA	NA	NA	NA	NA	NA	NA	NA	NA	NA	-19	23:00:00
2016-04-09 00:00:00	2016-04-09 00:00:00	193	NA	NA	NA	NA	NA	NA	NA	NA	NA	NA	-18	00:00:00
2016-04-09 01:00:00	2016-04-09 01:00:00	194	NA	NA	NA	NA	NA	NA	NA	NA	NA	NA	-18	01:00:00
2016-04-09 02:00:00	2016-04-09 02:00:00	195	NA	NA	NA	NA	NA	NA	NA	NA	NA	NA	-18	02:00:00
2016-04-09 03:00:00	2016-04-09 03:00:00	196	NA	NA	NA	NA	NA	NA	NA	NA	NA	NA	-18	03:00:00
2016-04-09 04:00:00	2016-04-09 04:00:00	197	NA	NA	NA	NA	NA	NA	NA	NA	NA	NA	-18	04:00:00
2016-04-09 05:00:00	2016-04-09 05:00:00	198	NA	NA	NA	NA	NA	NA	NA	NA	NA	NA	-18	05:00:00
2016-04-09 06:00:00	2016-04-09 06:00:00	199	NA	NA	NA	NA	NA	NA	NA	NA	NA	NA	-18	06:00:00
2016-04-09 07:00:00	2016-04-09 07:00:00	200	NA	NA	NA	NA	NA	NA	NA	NA	NA	NA	-18	07:00:00
2016-04-09 08:00:00	2016-04-09 08:00:00	201	NA	NA	NA	NA	NA	NA	NA	NA	NA	NA	-18	08:00:00
2016-04-09 09:00:00	2016-04-09 09:00:00	202	NA	NA	NA	NA	NA	NA	NA	NA	NA	NA	-18	09:00:00
2016-04-09 10:00:00	2016-04-09 10:00:00	203	NA	NA	NA	NA	NA	NA	NA	NA	NA	NA	-18	10:00:00
2016-04-09 11:00:00	2016-04-09 11:00:00	204	NA	NA	NA	NA	NA	NA	NA	NA	NA	NA	-18	11:00:00
2016-04-09 12:00:00	2016-04-09 12:00:00	205	NA	NA	NA	NA	NA	NA	NA	NA	NA	NA	-18	12:00:00
2016-04-09 13:00:00	2016-04-09 13:00:00	206	NA	NA	NA	NA	NA	NA	NA	NA	NA	NA	-18	13:00:00
2016-04-09 14:00:00	2016-04-09 14:00:00	207	NA	NA	NA	NA	NA	NA	NA	NA	NA	NA	-18	14:00:00
2016-04-09 15:00:00	2016-04-09 15:00:00	208	NA	NA	NA	NA	NA	NA	NA	NA	NA	NA	-18	15:00:00
2016-04-09 16:00:00	2016-04-09 16:00:00	209	NA	NA	NA	NA	NA	NA	NA	NA	NA	NA	-18	16:00:00
2016-04-09 17:00:00	2016-04-09 17:00:00	210	NA	NA	NA	NA	NA	NA	NA	NA	NA	NA	-18	17:00:00
2016-04-09 18:00:00	2016-04-09 18:00:00	211	NA	NA	NA	NA	NA	NA	NA	NA	NA	NA	-18	18:00:00
2016-04-09 19:00:00	2016-04-09 19:00:00	212	NA	NA	NA	NA	NA	NA	NA	NA	NA	NA	-18	19:00:00
2016-04-09 20:00:00	2016-04-09 20:00:00	213	NA	NA	NA	NA	NA	NA	NA	NA	NA	NA	-18	20:00:00
2016-04-09 21:00:00	2016-04-09 21:00:00	214	NA	NA	NA	NA	NA	NA	NA	NA	NA	NA	-18	21:00:00
2016-04-09 22:00:00	2016-04-09 22:00:00	215	NA	NA	NA	NA	NA	NA	NA	NA	NA	NA	-18	22:00:00
2016-04-09 23:00:00	2016-04-09 23:00:00	216	NA	NA	NA	NA	NA	NA	NA	NA	NA	NA	-18	23:00:00
2016-04-10 00:00:00	2016-04-10 00:00:00	217	NA	NA	NA	NA	NA	NA	NA	NA	NA	NA	-17	00:00:00
2016-04-10 01:00:00	2016-04-10 01:00:00	218	NA	NA	NA	NA	NA	NA	NA	NA	NA	NA	-17	01:00:00
2016-04-10 02:00:00	2016-04-10 02:00:00	219	NA	NA	NA	NA	NA	NA	NA	NA	NA	NA	-17	02:00:00
2016-04-10 03:00:00	2016-04-10 03:00:00	220	NA	NA	NA	NA	NA	NA	NA	NA	NA	NA	-17	03:00:00
2016-04-10 04:00:00	2016-04-10 04:00:00	221	NA	NA	NA	NA	NA	NA	NA	NA	NA	NA	-17	04:00:00
2016-04-10 05:00:00	2016-04-10 05:00:00	222	NA	NA	NA	NA	NA	NA	NA	NA	NA	NA	-17	05:00:00
2016-04-10 06:00:00	2016-04-10 06:00:00	223	NA	NA	NA	NA	NA	NA	NA	NA	NA	NA	-17	06:00:00
2016-04-10 07:00:00	2016-04-10 07:00:00	224	NA	NA	NA	NA	NA	NA	NA	NA	NA	NA	-17	07:00:00
2016-04-10 08:00:00	2016-04-10 08:00:00	225	NA	NA	NA	NA	NA	NA	NA	NA	NA	NA	-17	08:00:00
2016-04-10 09:00:00	2016-04-10 09:00:00	226	NA	NA	NA	NA	NA	NA	NA	NA	NA	NA	-17	09:00:00
2016-04-10 10:00:00	2016-04-10 10:00:00	227	NA	NA	NA	NA	NA	NA	NA	NA	NA	NA	-17	10:00:00
2016-04-10 11:00:00	2016-04-10 11:00:00	228	NA	NA	NA	NA	NA	NA	NA	NA	NA	NA	-17	11:00:00
2016-04-10 12:00:00	2016-04-10 12:00:00	229	NA	NA	NA	NA	NA	NA	NA	NA	NA	NA	-17	12:00:00
2016-04-10 13:00:00	2016-04-10 13:00:00	230	NA	NA	NA	NA	NA	NA	NA	NA	NA	NA	-17	13:00:00
2016-04-10 14:00:00	2016-04-10 14:00:00	231	NA	NA	NA	NA	NA	NA	NA	NA	NA	NA	-17	14:00:00
2016-04-10 15:00:00	2016-04-10 15:00:00	232	NA	NA	NA	NA	NA	NA	NA	NA	NA	NA	-17	15:00:00
2016-04-10 16:00:00	2016-04-10 16:00:00	233	NA	NA	NA	NA	NA	NA	NA	NA	NA	NA	-17	16:00:00
2016-04-10 17:00:00	2016-04-10 17:00:00	234	NA	NA	NA	NA	NA	NA	NA	NA	NA	NA	-17	17:00:00
2016-04-10 18:00:00	2016-04-10 18:00:00	235	NA	NA	NA	NA	NA	NA	NA	NA	NA	NA	-17	18:00:00
2016-04-10 19:00:00	2016-04-10 19:00:00	236	NA	NA	NA	NA	NA	NA	NA	NA	NA	NA	-17	19:00:00
2016-04-10 20:00:00	2016-04-10 20:00:00	237	NA	NA	NA	NA	NA	NA	NA	NA	NA	NA	-17	20:00:00
2016-04-10 21:00:00	2016-04-10 21:00:00	238	NA	NA	NA	NA	NA	NA	NA	NA	NA	NA	-17	21:00:00
2016-04-10 22:00:00	2016-04-10 22:00:00	239	NA	NA	NA	NA	NA	NA	NA	NA	NA	NA	-17	22:00:00
2016-04-10 23:00:00	2016-04-10 23:00:00	240	NA	NA	NA	NA	NA	NA	NA	NA	NA	NA	-17	23:00:00
2016-04-11 00:00:00	2016-04-11 00:00:00	241	NA	NA	NA	NA	NA	NA	NA	NA	NA	NA	-16	00:00:00
2016-04-11 01:00:00	2016-04-11 01:00:00	242	NA	NA	NA	NA	NA	NA	NA	NA	NA	NA	-16	01:00:00
2016-04-11 02:00:00	2016-04-11 02:00:00	243	NA	NA	NA	NA	NA	NA	NA	NA	NA	NA	-16	02:00:00
2016-04-11 03:00:00	2016-04-11 03:00:00	244	NA	NA	NA	NA	NA	NA	NA	NA	NA	NA	-16	03:00:00
2016-04-11 04:00:00	2016-04-11 04:00:00	245	NA	NA	NA	NA	NA	NA	NA	NA	NA	NA	-16	04:00:00
2016-04-11 05:00:00	2016-04-11 05:00:00	246	NA	NA	NA	NA	NA	NA	NA	NA	NA	NA	-16	05:00:00
2016-04-11 06:00:00	2016-04-11 06:00:00	247	NA	NA	NA	NA	NA	NA	NA	NA	NA	NA	-16	06:00:00
2016-04-11 07:00:00	2016-04-11 07:00:00	248	NA	NA	NA	NA	NA	NA	NA	NA	NA	NA	-16	07:00:00
2016-04-11 08:00:00	2016-04-11 08:00:00	249	NA	NA	NA	NA	NA	NA	NA	NA	NA	NA	-16	08:00:00
2016-04-11 09:00:00	2016-04-11 09:00:00	250	NA	NA	NA	NA	NA	NA	NA	NA	NA	NA	-16	09:00:00
2016-04-11 10:00:00	2016-04-11 10:00:00	251	NA	NA	NA	NA	NA	NA	NA	NA	NA	NA	-16	10:00:00
2016-04-11 11:00:00	2016-04-11 11:00:00	252	NA	NA	NA	NA	NA	NA	NA	NA	NA	NA	-16	11:00:00
2016-04-11 12:00:00	2016-04-11 12:00:00	253	NA	NA	NA	NA	NA	NA	NA	NA	NA	NA	-16	12:00:00
2016-04-11 13:00:00	2016-04-11 13:00:00	254	NA	NA	NA	NA	NA	NA	NA	NA	NA	NA	-16	13:00:00
2016-04-11 14:00:00	2016-04-11 14:00:00	255	NA	NA	NA	NA	NA	NA	NA	NA	NA	NA	-16	14:00:00
2016-04-11 15:00:00	2016-04-11 15:00:00	256	NA	NA	NA	NA	NA	NA	NA	NA	NA	NA	-16	15:00:00
2016-04-11 16:00:00	2016-04-11 16:00:00	257	NA	NA	NA	NA	NA	NA	NA	NA	NA	NA	-16	16:00:00
2016-04-11 17:00:00	2016-04-11 17:00:00	258	NA	NA	NA	NA	NA	NA	NA	NA	NA	NA	-16	17:00:00
2016-04-11 18:00:00	2016-04-11 18:00:00	259	NA	NA	NA	NA	NA	NA	NA	NA	NA	NA	-16	18:00:00
2016-04-11 19:00:00	2016-04-11 19:00:00	260	NA	NA	NA	NA	NA	NA	NA	NA	NA	NA	-16	19:00:00
2016-04-11 20:00:00	2016-04-11 20:00:00	261	NA	NA	NA	NA	NA	NA	NA	NA	NA	NA	-16	20:00:00
2016-04-11 21:00:00	2016-04-11 21:00:00	262	NA	NA	NA	NA	NA	NA	NA	NA	NA	NA	-16	21:00:00
2016-04-11 22:00:00	2016-04-11 22:00:00	263	NA	NA	NA	NA	NA	NA	NA	NA	NA	NA	-16	22:00:00
2016-04-11 23:00:00	2016-04-11 23:00:00	264	NA	NA	NA	NA	NA	NA	NA	NA	NA	NA	-16	23:00:00
2016-04-12 00:00:00	2016-04-12 00:00:00	265	NA	NA	NA	NA	NA	NA	NA	NA	NA	NA	-15	00:00:00
2016-04-12 01:00:00	2016-04-12 01:00:00	266	NA	NA	NA	NA	NA	NA	NA	NA	NA	NA	-15	01:00:00
2016-04-12 02:00:00	2016-04-12 02:00:00	267	NA	NA	NA	NA	NA	NA	NA	NA	NA	NA	-15	02:00:00
2016-04-12 03:00:00	2016-04-12 03:00:00	268	NA	NA	NA	NA	NA	NA	NA	NA	NA	NA	-15	03:00:00
2016-04-12 04:00:00	2016-04-12 04:00:00	269	NA	NA	NA	NA	NA	NA	NA	NA	NA	NA	-15	04:00:00
2016-04-12 05:00:00	2016-04-12 05:00:00	270	NA	NA	NA	NA	NA	NA	NA	NA	NA	NA	-15	05:00:00
2016-04-12 06:00:00	2016-04-12 06:00:00	271	NA	NA	NA	NA	NA	NA	NA	NA	NA	NA	-15	06:00:00
2016-04-12 07:00:00	2016-04-12 07:00:00	272	NA	NA	NA	NA	NA	NA	NA	NA	NA	NA	-15	07:00:00
2016-04-12 08:00:00	2016-04-12 08:00:00	273	NA	NA	NA	NA	NA	NA	NA	NA	NA	NA	-15	08:00:00
2016-04-12 09:00:00	2016-04-12 09:00:00	274	NA	NA	NA	NA	NA	NA	NA	NA	NA	NA	-15	09:00:00
2016-04-12 10:00:00	2016-04-12 10:00:00	275	NA	NA	NA	NA	NA	NA	NA	NA	NA	NA	-15	10:00:00
2016-04-12 11:00:00	2016-04-12 11:00:00	276	NA	NA	NA	NA	NA	NA	NA	NA	NA	NA	-15	11:00:00
2016-04-12 12:00:00	2016-04-12 12:00:00	277	NA	NA	NA	NA	NA	NA	NA	NA	NA	NA	-15	12:00:00
2016-04-12 13:00:00	2016-04-12 13:00:00	278	NA	NA	NA	NA	NA	NA	NA	NA	NA	NA	-15	13:00:00
2016-04-12 14:00:00	2016-04-12 14:00:00	279	NA	NA	NA	NA	NA	NA	NA	NA	NA	NA	-15	14:00:00
2016-04-12 15:00:00	2016-04-12 15:00:00	280	NA	NA	NA	NA	NA	NA	NA	NA	NA	NA	-15	15:00:00
2016-04-12 16:00:00	2016-04-12 16:00:00	281	NA	NA	NA	NA	NA	NA	NA	NA	NA	NA	-15	16:00:00
2016-04-12 17:00:00	2016-04-12 17:00:00	282	NA	NA	NA	NA	NA	NA	NA	NA	NA	NA	-15	17:00:00
2016-04-12 18:00:00	2016-04-12 18:00:00	283	NA	NA	NA	NA	NA	NA	NA	NA	NA	NA	-15	18:00:00
2016-04-12 19:00:00	2016-04-12 19:00:00	284	NA	NA	NA	NA	NA	NA	NA	NA	NA	NA	-15	19:00:00
2016-04-12 20:00:00	2016-04-12 20:00:00	285	NA	NA	NA	NA	NA	NA	NA	NA	NA	NA	-15	20:00:00
2016-04-12 21:00:00	2016-04-12 21:00:00	286	NA	NA	NA	NA	NA	NA	NA	NA	NA	NA	-15	21:00:00
2016-04-12 22:00:00	2016-04-12 22:00:00	287	NA	NA	NA	NA	NA	NA	NA	NA	NA	NA	-15	22:00:00
2016-04-12 23:00:00	2016-04-12 23:00:00	288	NA	NA	NA	NA	NA	NA	NA	NA	NA	NA	-15	23:00:00
2016-04-13 00:00:00	2016-04-13 00:00:00	289	NA	NA	NA	NA	NA	NA	NA	NA	NA	NA	-14	00:00:00
2016-04-13 01:00:00	2016-04-13 01:00:00	290	NA	NA	NA	NA	NA	NA	NA	NA	NA	NA	-14	01:00:00
2016-04-13 02:00:00	2016-04-13 02:00:00	291	NA	NA	NA	NA	NA	NA	NA	NA	NA	NA	-14	02:00:00
2016-04-13 03:00:00	2016-04-13 03:00:00	292	NA	NA	NA	NA	NA	NA	NA	NA	NA	NA	-14	03:00:00
2016-04-13 04:00:00	2016-04-13 04:00:00	293	NA	NA	NA	NA	NA	NA	NA	NA	NA	NA	-14	04:00:00
2016-04-13 05:00:00	2016-04-13 05:00:00	294	NA	NA	NA	NA	NA	NA	NA	NA	NA	NA	-14	05:00:00
2016-04-13 06:00:00	2016-04-13 06:00:00	295	NA	NA	NA	NA	NA	NA	NA	NA	NA	NA	-14	06:00:00
2016-04-13 07:00:00	2016-04-13 07:00:00	296	NA	NA	NA	NA	NA	NA	NA	NA	NA	NA	-14	07:00:00
2016-04-13 08:00:00	2016-04-13 08:00:00	297	NA	NA	NA	NA	NA	NA	NA	NA	NA	NA	-14	08:00:00
2016-04-13 09:00:00	2016-04-13 09:00:00	298	NA	NA	NA	NA	NA	NA	NA	NA	NA	NA	-14	09:00:00
2016-04-13 10:00:00	2016-04-13 10:00:00	299	NA	NA	NA	NA	NA	NA	NA	NA	NA	NA	-14	10:00:00
2016-04-13 11:00:00	2016-04-13 11:00:00	300	NA	NA	NA	NA	NA	NA	NA	NA	NA	NA	-14	11:00:00
2016-04-13 12:00:00	2016-04-13 12:00:00	301	NA	NA	NA	NA	NA	NA	NA	NA	NA	NA	-14	12:00:00
2016-04-13 13:00:00	2016-04-13 13:00:00	302	NA	NA	NA	NA	NA	NA	NA	NA	NA	NA	-14	13:00:00
2016-04-13 14:00:00	2016-04-13 14:00:00	303	NA	NA	NA	NA	NA	NA	NA	NA	NA	NA	-14	14:00:00
2016-04-13 15:00:00	2016-04-13 15:00:00	304	NA	NA	NA	NA	NA	NA	NA	NA	NA	NA	-14	15:00:00
2016-04-13 16:00:00	2016-04-13 16:00:00	305	NA	NA	NA	NA	NA	NA	NA	NA	NA	NA	-14	16:00:00
2016-04-13 17:00:00	2016-04-13 17:00:00	306	NA	NA	NA	NA	NA	NA	NA	NA	NA	NA	-14	17:00:00
2016-04-13 18:00:00	2016-04-13 18:00:00	307	NA	NA	NA	NA	NA	NA	NA	NA	NA	NA	-14	18:00:00
2016-04-13 19:00:00	2016-04-13 19:00:00	308	NA	NA	NA	NA	NA	NA	NA	NA	NA	NA	-14	19:00:00
2016-04-13 20:00:00	2016-04-13 20:00:00	309	NA	NA	NA	NA	NA	NA	NA	NA	NA	NA	-14	20:00:00
2016-04-13 21:00:00	2016-04-13 21:00:00	310	NA	NA	NA	NA	NA	NA	NA	NA	NA	NA	-14	21:00:00
2016-04-13 22:00:00	2016-04-13 22:00:00	311	NA	NA	NA	NA	NA	NA	NA	NA	NA	NA	-14	22:00:00
2016-04-13 23:00:00	2016-04-13 23:00:00	312	NA	NA	NA	NA	NA	NA	NA	NA	NA	NA	-14	23:00:00
2016-04-14 00:00:00	2016-04-14 00:00:00	313	NA	NA	NA	NA	NA	NA	NA	NA	NA	NA	-13	00:00:00
2016-04-14 01:00:00	2016-04-14 01:00:00	314	NA	NA	NA	NA	NA	NA	NA	NA	NA	NA	-13	01:00:00
2016-04-14 02:00:00	2016-04-14 02:00:00	315	NA	NA	NA	NA	NA	NA	NA	NA	NA	NA	-13	02:00:00
2016-04-14 03:00:00	2016-04-14 03:00:00	316	NA	NA	NA	NA	NA	NA	NA	NA	NA	NA	-13	03:00:00
2016-04-14 04:00:00	2016-04-14 04:00:00	317	NA	NA	NA	NA	NA	NA	NA	NA	NA	NA	-13	04:00:00
2016-04-14 05:00:00	2016-04-14 05:00:00	318	NA	NA	NA	NA	NA	NA	NA	NA	NA	NA	-13	05:00:00
2016-04-14 06:00:00	2016-04-14 06:00:00	319	NA	NA	NA	NA	NA	NA	NA	NA	NA	NA	-13	06:00:00
2016-04-14 07:00:00	2016-04-14 07:00:00	320	NA	NA	NA	NA	NA	NA	NA	NA	NA	NA	-13	07:00:00
2016-04-14 08:00:00	2016-04-14 08:00:00	321	NA	NA	NA	NA	NA	NA	NA	NA	NA	NA	-13	08:00:00
2016-04-14 09:00:00	2016-04-14 09:00:00	322	NA	NA	NA	NA	NA	NA	NA	NA	NA	NA	-13	09:00:00
2016-04-14 10:00:00	2016-04-14 10:00:00	323	NA	NA	NA	NA	NA	NA	NA	NA	NA	NA	-13	10:00:00
2016-04-14 11:00:00	2016-04-14 11:00:00	324	NA	NA	NA	NA	NA	NA	NA	NA	NA	NA	-13	11:00:00
2016-04-14 12:00:00	2016-04-14 12:00:00	325	NA	NA	NA	NA	NA	NA	NA	NA	NA	NA	-13	12:00:00
2016-04-14 13:00:00	2016-04-14 13:00:00	326	NA	NA	NA	NA	NA	NA	NA	NA	NA	NA	-13	13:00:00
2016-04-14 14:00:00	2016-04-14 14:00:00	327	NA	NA	NA	NA	NA	NA	NA	NA	NA	NA	-13	14:00:00
2016-04-14 15:00:00	2016-04-14 15:00:00	328	NA	NA	NA	NA	NA	NA	NA	NA	NA	NA	-13	15:00:00
2016-04-14 16:00:00	2016-04-14 16:00:00	329	NA	NA	NA	NA	NA	NA	NA	NA	NA	NA	-13	16:00:00
2016-04-14 17:00:00	2016-04-14 17:00:00	330	NA	NA	NA	NA	NA	NA	NA	NA	NA	NA	-13	17:00:00
2016-04-14 18:00:00	2016-04-14 18:00:00	331	NA	NA	NA	NA	NA	NA	NA	NA	NA	NA	-13	18:00:00
2016-04-14 19:00:00	2016-04-14 19:00:00	332	NA	NA	NA	NA	NA	NA	NA	NA	NA	NA	-13	19:00:00
2016-04-14 20:00:00	2016-04-14 20:00:00	333	NA	NA	NA	NA	NA	NA	NA	NA	NA	NA	-13	20:00:00
2016-04-14 21:00:00	2016-04-14 21:00:00	334	NA	NA	NA	NA	NA	NA	NA	NA	NA	NA	-13	21:00:00
2016-04-14 22:00:00	2016-04-14 22:00:00	335	NA	NA	NA	NA	NA	NA	NA	NA	NA	NA	-13	22:00:00
2016-04-14 23:00:00	2016-04-14 23:00:00	336	NA	NA	NA	NA	NA	NA	NA	NA	NA	NA	-13	23:00:00
2016-04-15 00:00:00	2016-04-15 00:00:00	337	2016-04-15 00:00	4.1	0	100	1,007.40	86.6	1.1	1.9	5.4	2016-04-15 00:00:00	-12	00:00:00
2016-04-15 01:00:00	2016-04-15 01:00:00	338	2016-04-15 01:00	3.8	0	100	1,007.10	71.7	1.1	1.9	5	2016-04-15 01:00:00	-12	01:00:00
2016-04-15 02:00:00	2016-04-15 02:00:00	339	2016-04-15 02:00	3.1	0	100	1,006.80	83.7	1.2	2.1	5.1	2016-04-15 02:00:00	-12	02:00:00
2016-04-15 03:00:00	2016-04-15 03:00:00	340	2016-04-15 03:00	3.2	0	100	1,006.40	79	1.5	2.5	5.5	2016-04-15 03:00:00	-12	03:00:00
2016-04-15 04:00:00	2016-04-15 04:00:00	341	2016-04-15 04:00	4	0	100	1,005.90	76.6	1.8	3.3	5.1	2016-04-15 04:00:00	-12	04:00:00
2016-04-15 05:00:00	2016-04-15 05:00:00	342	2016-04-15 05:00	4.7	0	98.5	1,005.40	81.1	1.9	3.2	5.3	2016-04-15 05:00:00	-12	05:00:00
2016-04-15 06:00:00	2016-04-15 06:00:00	343	2016-04-15 06:00	5.6	0	94.7	1,005.10	83	1.8	2.9	12.8	2016-04-15 06:00:00	-12	06:00:00
2016-04-15 07:00:00	2016-04-15 07:00:00	344	2016-04-15 07:00	7	0	93.2	1,004.80	77.9	1.7	2.7	58.1	2016-04-15 07:00:00	-12	07:00:00
2016-04-15 08:00:00	2016-04-15 08:00:00	345	2016-04-15 08:00	8.1	0	92.2	1,004.50	82.9	2	4.2	56.9	2016-04-15 08:00:00	-12	08:00:00
2016-04-15 09:00:00	2016-04-15 09:00:00	346	2016-04-15 09:00	9.9	0	77.5	1,004.10	121.2	2.2	4.6	63.6	2016-04-15 09:00:00	-12	09:00:00
2016-04-15 10:00:00	2016-04-15 10:00:00	347	2016-04-15 10:00	10.6	0	81.7	1,003.90	175.8	2.4	6.7	99.2	2016-04-15 10:00:00	-12	10:00:00
2016-04-15 11:00:00	2016-04-15 11:00:00	348	2016-04-15 11:00	11.3	0	82.3	1,003.70	179.5	2.5	5.8	131.9	2016-04-15 11:00:00	-12	11:00:00
2016-04-15 12:00:00	2016-04-15 12:00:00	349	2016-04-15 12:00	12.1	0	79.2	1,003.50	202	2.7	7	125.4	2016-04-15 12:00:00	-12	12:00:00
2016-04-15 13:00:00	2016-04-15 13:00:00	350	2016-04-15 13:00	12.3	0	79.8	1,003.40	224	3	6.4	156.2	2016-04-15 13:00:00	-12	13:00:00
2016-04-15 14:00:00	2016-04-15 14:00:00	351	2016-04-15 14:00	14.6	0	68.7	1,003.00	233.2	3.8	7.8	459.5	2016-04-15 14:00:00	-12	14:00:00
2016-04-15 15:00:00	2016-04-15 15:00:00	352	2016-04-15 15:00	15.1	0.1	64.2	1,002.70	224.8	2.7	6.8	245.9	2016-04-15 15:00:00	-12	15:00:00
2016-04-15 16:00:00	2016-04-15 16:00:00	353	2016-04-15 16:00	16	0	62.5	1,002.70	231.6	4	8.8	474.6	2016-04-15 16:00:00	-12	16:00:00
2016-04-15 17:00:00	2016-04-15 17:00:00	354	2016-04-15 17:00	15.2	0	59.5	1,002.60	264.2	3.7	9.7	227.1	2016-04-15 17:00:00	-12	17:00:00
2016-04-15 18:00:00	2016-04-15 18:00:00	355	2016-04-15 18:00	13.7	0	74	1,002.80	281.2	1.6	3.9	156.9	2016-04-15 18:00:00	-12	18:00:00
2016-04-15 19:00:00	2016-04-15 19:00:00	356	2016-04-15 19:00	12.8	0	79.5	1,002.70	131.1	1.5	2.6	49.8	2016-04-15 19:00:00	-12	19:00:00
2016-04-15 20:00:00	2016-04-15 20:00:00	357	2016-04-15 20:00	10.2	0	91.5	1,002.90	101.8	1.8	3.8	5.4	2016-04-15 20:00:00	-12	20:00:00
2016-04-15 21:00:00	2016-04-15 21:00:00	358	2016-04-15 21:00	7.9	0	98.7	1,003.00	95.2	1.4	3.2	3.6	2016-04-15 21:00:00	-12	21:00:00
2016-04-15 22:00:00	2016-04-15 22:00:00	359	2016-04-15 22:00	6	0	100	1,003.10	129.6	1.1	2.4	4.6	2016-04-15 22:00:00	-12	22:00:00
2016-04-15 23:00:00	2016-04-15 23:00:00	360	2016-04-15 23:00	4.6	0	100	1,003.10	140	1.1	3	4.2	2016-04-15 23:00:00	-12	23:00:00
2016-04-16 00:00:00	2016-04-16 00:00:00	361	2016-04-16 00:00	3.7	0	100	1,003.00	118.5	1.2	1.7	5	2016-04-16 00:00:00	-11	00:00:00
2016-04-16 01:00:00	2016-04-16 01:00:00	362	2016-04-16 01:00	4.3	0	100	1,002.80	143.4	1.2	2.8	5.6	2016-04-16 01:00:00	-11	01:00:00
2016-04-16 02:00:00	2016-04-16 02:00:00	363	2016-04-16 02:00	8.1	0	94	1,002.70	196.2	1.9	4.4	6.1	2016-04-16 02:00:00	-11	02:00:00
2016-04-16 03:00:00	2016-04-16 03:00:00	364	2016-04-16 03:00	8.4	0	90.7	1,002.40	142.9	1.2	4.3	5.6	2016-04-16 03:00:00	-11	03:00:00
2016-04-16 04:00:00	2016-04-16 04:00:00	365	2016-04-16 04:00	8.6	0	93.7	1,002.30	145.7	1.6	3.3	5.8	2016-04-16 04:00:00	-11	04:00:00
2016-04-16 05:00:00	2016-04-16 05:00:00	366	2016-04-16 05:00	9.5	0	87.3	1,002.10	136.7	1.7	3.9	5.5	2016-04-16 05:00:00	-11	05:00:00
2016-04-16 06:00:00	2016-04-16 06:00:00	367	2016-04-16 06:00	9.4	0	89.8	1,001.90	99.6	1.7	3	15.6	2016-04-16 06:00:00	-11	06:00:00
2016-04-16 07:00:00	2016-04-16 07:00:00	368	2016-04-16 07:00	9.8	0	91.3	1,001.90	91.4	1.4	2.3	54.6	2016-04-16 07:00:00	-11	07:00:00
2016-04-16 08:00:00	2016-04-16 08:00:00	369	2016-04-16 08:00	11.1	0	88.7	1,002.00	182.3	1.9	5.6	111.8	2016-04-16 08:00:00	-11	08:00:00
2016-04-16 09:00:00	2016-04-16 09:00:00	370	2016-04-16 09:00	12.2	0	84	1,002.00	172.3	1.9	5.1	103.2	2016-04-16 09:00:00	-11	09:00:00
2016-04-16 10:00:00	2016-04-16 10:00:00	371	2016-04-16 10:00	12.7	0	78.2	1,002.10	192.6	1.9	4.8	81.7	2016-04-16 10:00:00	-11	10:00:00
2016-04-16 11:00:00	2016-04-16 11:00:00	372	2016-04-16 11:00	13	0	72.3	1,002.30	212.1	2.4	6.4	149.4	2016-04-16 11:00:00	-11	11:00:00
2016-04-16 12:00:00	2016-04-16 12:00:00	373	2016-04-16 12:00	13	0	71.8	1,002.40	225.6	2.6	5.9	121.1	2016-04-16 12:00:00	-11	12:00:00
2016-04-16 13:00:00	2016-04-16 13:00:00	374	2016-04-16 13:00	13.4	0	71.5	1,002.40	194.1	2.3	7.7	187.2	2016-04-16 13:00:00	-11	13:00:00
2016-04-16 14:00:00	2016-04-16 14:00:00	375	2016-04-16 14:00	14.4	0	67	1,002.50	239.1	3.1	6.9	348.5	2016-04-16 14:00:00	-11	14:00:00
2016-04-16 15:00:00	2016-04-16 15:00:00	376	2016-04-16 15:00	10.9	0.5	91.3	1,002.90	250	3.5	7.4	71.5	2016-04-16 15:00:00	-11	15:00:00
2016-04-16 16:00:00	2016-04-16 16:00:00	377	2016-04-16 16:00	13.4	0	77.3	1,002.70	225.4	3.7	8.5	438.4	2016-04-16 16:00:00	-11	16:00:00
2016-04-16 17:00:00	2016-04-16 17:00:00	378	2016-04-16 17:00	15.4	0	59.3	1,002.80	225.9	3.8	8.6	422.4	2016-04-16 17:00:00	-11	17:00:00
2016-04-16 18:00:00	2016-04-16 18:00:00	379	2016-04-16 18:00	14.2	0	62.8	1,002.70	228	3.3	7.8	146.6	2016-04-16 18:00:00	-11	18:00:00
2016-04-16 19:00:00	2016-04-16 19:00:00	380	2016-04-16 19:00	12.7	0	68.5	1,003.00	224.4	3	6.7	40.8	2016-04-16 19:00:00	-11	19:00:00
2016-04-16 20:00:00	2016-04-16 20:00:00	381	2016-04-16 20:00	11	0	78.5	1,003.20	228.9	2.2	7.1	5.6	2016-04-16 20:00:00	-11	20:00:00
2016-04-16 21:00:00	2016-04-16 21:00:00	382	2016-04-16 21:00	10.3	0	87.2	1,003.30	251	1.5	3.3	4.7	2016-04-16 21:00:00	-11	21:00:00
2016-04-16 22:00:00	2016-04-16 22:00:00	383	2016-04-16 22:00	9.7	0.1	89.8	1,003.40	215.4	1.2	2.9	4.5	2016-04-16 22:00:00	-11	22:00:00
2016-04-16 23:00:00	2016-04-16 23:00:00	384	2016-04-16 23:00	8.8	0.6	98.7	1,003.40	200.2	1.3	3.3	4.4	2016-04-16 23:00:00	-11	23:00:00
2016-04-17 00:00:00	2016-04-17 00:00:00	385	2016-04-17 00:00	8.2	0	100	1,003.20	235.4	1.4	2.8	5.2	2016-04-17 00:00:00	-10	00:00:00
2016-04-17 01:00:00	2016-04-17 01:00:00	386	2016-04-17 01:00	8.5	0	97.8	1,003.20	299.1	1.8	3.6	6.1	2016-04-17 01:00:00	-10	01:00:00
2016-04-17 02:00:00	2016-04-17 02:00:00	387	2016-04-17 02:00	7.9	0.3	90.8	1,003.60	302.2	2	4.4	5.4	2016-04-17 02:00:00	-10	02:00:00
2016-04-17 03:00:00	2016-04-17 03:00:00	388	2016-04-17 03:00	7	0.8	98.8	1,003.70	246.6	1.1	2.1	4.9	2016-04-17 03:00:00	-10	03:00:00
2016-04-17 04:00:00	2016-04-17 04:00:00	389	2016-04-17 04:00	6.8	0.5	100	1,003.60	274.7	1.6	3.3	5.1	2016-04-17 04:00:00	-10	04:00:00
2016-04-17 05:00:00	2016-04-17 05:00:00	390	2016-04-17 05:00	6.5	1.4	99.3	1,004.00	284.9	2.3	4.3	5.1	2016-04-17 05:00:00	-10	05:00:00
2016-04-17 06:00:00	2016-04-17 06:00:00	391	2016-04-17 06:00	6.1	0.6	99.8	1,004.40	290.5	1.4	2.5	7.1	2016-04-17 06:00:00	-10	06:00:00
2016-04-17 07:00:00	2016-04-17 07:00:00	392	2016-04-17 07:00	5.8	0.2	100	1,004.70	282.9	1.3	2.3	13.5	2016-04-17 07:00:00	-10	07:00:00
2016-04-17 08:00:00	2016-04-17 08:00:00	393	2016-04-17 08:00	5.8	0	100	1,005.20	294.6	1.7	3.1	47.9	2016-04-17 08:00:00	-10	08:00:00
2016-04-17 09:00:00	2016-04-17 09:00:00	394	2016-04-17 09:00	6.1	0	95.3	1,005.50	310.1	2.6	5.5	79.3	2016-04-17 09:00:00	-10	09:00:00
2016-04-17 10:00:00	2016-04-17 10:00:00	395	2016-04-17 10:00	6.9	0	83.3	1,005.80	296.5	3.5	6.4	197.8	2016-04-17 10:00:00	-10	10:00:00
2016-04-17 11:00:00	2016-04-17 11:00:00	396	2016-04-17 11:00	8	0	76	1,006.40	280.1	3.7	6.4	298.7	2016-04-17 11:00:00	-10	11:00:00
2016-04-17 12:00:00	2016-04-17 12:00:00	397	2016-04-17 12:00	10.1	0	63	1,006.60	283.5	3.8	7.8	575.1	2016-04-17 12:00:00	-10	12:00:00
2016-04-17 13:00:00	2016-04-17 13:00:00	398	2016-04-17 13:00	11.2	0	52.7	1,006.80	289	4.4	8.4	662	2016-04-17 13:00:00	-10	13:00:00
2016-04-17 14:00:00	2016-04-17 14:00:00	399	2016-04-17 14:00	11.3	0	47.8	1,007.00	291.6	4.4	7.4	463.7	2016-04-17 14:00:00	-10	14:00:00
2016-04-17 15:00:00	2016-04-17 15:00:00	400	2016-04-17 15:00	12	0	44.8	1,007.30	290.5	4.3	8.5	492.1	2016-04-17 15:00:00	-10	15:00:00
2016-04-17 16:00:00	2016-04-17 16:00:00	401	2016-04-17 16:00	12.4	0	42.8	1,007.30	299.1	4.4	8.9	475.7	2016-04-17 16:00:00	-10	16:00:00
2016-04-17 17:00:00	2016-04-17 17:00:00	402	2016-04-17 17:00	11.5	0	50.2	1,007.70	304.9	4.2	9.1	285.2	2016-04-17 17:00:00	-10	17:00:00
2016-04-17 18:00:00	2016-04-17 18:00:00	403	2016-04-17 18:00	10.5	0	53.7	1,007.90	303	3.7	7	186.3	2016-04-17 18:00:00	-10	18:00:00
2016-04-17 19:00:00	2016-04-17 19:00:00	404	2016-04-17 19:00	9.3	0	53.8	1,008.40	301.7	2.9	6.6	63.8	2016-04-17 19:00:00	-10	19:00:00
2016-04-17 20:00:00	2016-04-17 20:00:00	405	2016-04-17 20:00	7.3	0	71.5	1,008.90	268.2	1.4	2.3	6.9	2016-04-17 20:00:00	-10	20:00:00
2016-04-17 21:00:00	2016-04-17 21:00:00	406	2016-04-17 21:00	4.1	0	93.7	1,009.20	142	0.8	1.4	3.8	2016-04-17 21:00:00	-10	21:00:00
2016-04-17 22:00:00	2016-04-17 22:00:00	407	2016-04-17 22:00	2.1	0	98.8	1,009.40	236.2	1.4	3.3	4.6	2016-04-17 22:00:00	-10	22:00:00
2016-04-17 23:00:00	2016-04-17 23:00:00	408	2016-04-17 23:00	3.8	0	87.7	1,010.00	276.8	2.3	4.4	3.6	2016-04-17 23:00:00	-10	23:00:00
2016-04-18 00:00:00	2016-04-18 00:00:00	409	2016-04-18 00:00	2.2	0	96.2	1,010.30	272.7	1.3	2.7	4.2	2016-04-18 00:00:00	-9	00:00:00
2016-04-18 01:00:00	2016-04-18 01:00:00	410	2016-04-18 01:00	-0.3	0	100	1,010.60	266	0.9	1.5	4.9	2016-04-18 01:00:00	-9	01:00:00
2016-04-18 02:00:00	2016-04-18 02:00:00	411	2016-04-18 02:00	-0.9	0	100	1,010.90	202.4	0.7	1.1	4.9	2016-04-18 02:00:00	-9	02:00:00
2016-04-18 03:00:00	2016-04-18 03:00:00	412	2016-04-18 03:00	-1.5	0	100	1,011.00	255.5	1.1	1.5	4.6	2016-04-18 03:00:00	-9	03:00:00
2016-04-18 04:00:00	2016-04-18 04:00:00	413	2016-04-18 04:00	-1.8	0	100	1,011.20	161.9	0.7	1.1	5.2	2016-04-18 04:00:00	-9	04:00:00
2016-04-18 05:00:00	2016-04-18 05:00:00	414	2016-04-18 05:00	-1.9	0	100	1,011.20	281.7	1	1.7	5.4	2016-04-18 05:00:00	-9	05:00:00
2016-04-18 06:00:00	2016-04-18 06:00:00	415	2016-04-18 06:00	-1.7	0	100	1,011.20	219.3	1.1	1.9	35.7	2016-04-18 06:00:00	-9	06:00:00
2016-04-18 07:00:00	2016-04-18 07:00:00	416	2016-04-18 07:00	0.8	0	100	1,011.50	203	1.2	2	137.6	2016-04-18 07:00:00	-9	07:00:00
2016-04-18 08:00:00	2016-04-18 08:00:00	417	2016-04-18 08:00	5.5	0	84.2	1,011.80	154.2	1.4	2.5	320.4	2016-04-18 08:00:00	-9	08:00:00
2016-04-18 09:00:00	2016-04-18 09:00:00	418	2016-04-18 09:00	9.2	0	63.5	1,011.90	244.2	1.6	3.9	492.6	2016-04-18 09:00:00	-9	09:00:00
2016-04-18 10:00:00	2016-04-18 10:00:00	419	2016-04-18 10:00	10.7	0	50.7	1,012.00	290.3	3.4	7.5	632.7	2016-04-18 10:00:00	-9	10:00:00
2016-04-18 11:00:00	2016-04-18 11:00:00	420	2016-04-18 11:00	11.8	0	43.5	1,011.80	282	3	5.8	663.6	2016-04-18 11:00:00	-9	11:00:00
2016-04-18 12:00:00	2016-04-18 12:00:00	421	2016-04-18 12:00	12.9	0	41	1,011.60	283.7	3.1	6.6	790.1	2016-04-18 12:00:00	-9	12:00:00
2016-04-18 13:00:00	2016-04-18 13:00:00	422	2016-04-18 13:00	13.7	0	38.3	1,011.50	268.2	2.8	6	784.4	2016-04-18 13:00:00	-9	13:00:00
2016-04-18 14:00:00	2016-04-18 14:00:00	423	2016-04-18 14:00	13.3	0	37.2	1,011.50	279.3	3	5.5	587.5	2016-04-18 14:00:00	-9	14:00:00
2016-04-18 15:00:00	2016-04-18 15:00:00	424	2016-04-18 15:00	13.6	0	35.8	1,011.40	276.2	3.2	6.5	414	2016-04-18 15:00:00	-9	15:00:00
2016-04-18 16:00:00	2016-04-18 16:00:00	425	2016-04-18 16:00	13.1	0	35.5	1,011.20	288.2	3.7	6.4	313.2	2016-04-18 16:00:00	-9	16:00:00
2016-04-18 17:00:00	2016-04-18 17:00:00	426	2016-04-18 17:00	13	0	35.3	1,011.20	275.6	4.1	6.8	264.5	2016-04-18 17:00:00	-9	17:00:00
2016-04-18 18:00:00	2016-04-18 18:00:00	427	2016-04-18 18:00	12.8	0	36	1,011.20	295.1	3.8	7.1	224.2	2016-04-18 18:00:00	-9	18:00:00
2016-04-18 19:00:00	2016-04-18 19:00:00	428	2016-04-18 19:00	11.1	0	39.7	1,011.30	294.2	3.3	6.6	67.4	2016-04-18 19:00:00	-9	19:00:00
2016-04-18 20:00:00	2016-04-18 20:00:00	429	2016-04-18 20:00	8.5	0	47.7	1,011.60	296.5	2.3	4.9	5.8	2016-04-18 20:00:00	-9	20:00:00
2016-04-18 21:00:00	2016-04-18 21:00:00	430	2016-04-18 21:00	4.9	0	73	1,012.00	247.4	1.6	2.5	3.3	2016-04-18 21:00:00	-9	21:00:00
2016-04-18 22:00:00	2016-04-18 22:00:00	431	2016-04-18 22:00	5	0	74.7	1,012.10	221.6	2.4	4.4	5.3	2016-04-18 22:00:00	-9	22:00:00
2016-04-18 23:00:00	2016-04-18 23:00:00	432	2016-04-18 23:00	6.5	0	67.5	1,012.10	228.4	2.3	4.1	5.7	2016-04-18 23:00:00	-9	23:00:00
2016-04-19 00:00:00	2016-04-19 00:00:00	433	2016-04-19 00:00	7.7	0	63	1,012.20	235.5	2.6	4.9	5.2	2016-04-19 00:00:00	-8	00:00:00
2016-04-19 01:00:00	2016-04-19 01:00:00	434	2016-04-19 01:00	8.1	0	61	1,012.20	232.3	2.5	4.7	4.8	2016-04-19 01:00:00	-8	01:00:00
2016-04-19 02:00:00	2016-04-19 02:00:00	435	2016-04-19 02:00	8.3	0	61.3	1,012.20	258.3	2.9	5	4.7	2016-04-19 02:00:00	-8	02:00:00
2016-04-19 03:00:00	2016-04-19 03:00:00	436	2016-04-19 03:00	8.1	0	65.2	1,012.20	257.2	2.8	5.8	4.7	2016-04-19 03:00:00	-8	03:00:00
2016-04-19 04:00:00	2016-04-19 04:00:00	437	2016-04-19 04:00	8.1	0	61.3	1,012.30	268.2	3.2	5.8	4.6	2016-04-19 04:00:00	-8	04:00:00
2016-04-19 05:00:00	2016-04-19 05:00:00	438	2016-04-19 05:00	7.8	0	64.3	1,012.40	258.3	2.8	4.9	4.6	2016-04-19 05:00:00	-8	05:00:00
2016-04-19 06:00:00	2016-04-19 06:00:00	439	2016-04-19 06:00	7.5	0	67.7	1,012.50	247.9	2.4	4.2	14.2	2016-04-19 06:00:00	-8	06:00:00
2016-04-19 07:00:00	2016-04-19 07:00:00	440	2016-04-19 07:00	7.9	0	71.7	1,012.60	253.5	3.1	6.4	52.2	2016-04-19 07:00:00	-8	07:00:00
2016-04-19 08:00:00	2016-04-19 08:00:00	441	2016-04-19 08:00	8.1	0	80.8	1,012.80	256.7	2.9	6.1	77.8	2016-04-19 08:00:00	-8	08:00:00
2016-04-19 09:00:00	2016-04-19 09:00:00	442	2016-04-19 09:00	9.4	0	79	1,012.80	267.7	4.4	8.7	206.9	2016-04-19 09:00:00	-8	09:00:00
2016-04-19 10:00:00	2016-04-19 10:00:00	443	2016-04-19 10:00	10.3	0	74	1,012.90	278.7	5.5	10.2	268.4	2016-04-19 10:00:00	-8	10:00:00
2016-04-19 11:00:00	2016-04-19 11:00:00	444	2016-04-19 11:00	11.4	0	66.2	1,013.00	278.6	5.7	10.7	464.9	2016-04-19 11:00:00	-8	11:00:00
2016-04-19 12:00:00	2016-04-19 12:00:00	445	2016-04-19 12:00	11.4	0	59	1,013.10	286.5	5.8	11	299.5	2016-04-19 12:00:00	-8	12:00:00
2016-04-19 13:00:00	2016-04-19 13:00:00	446	2016-04-19 13:00	12.4	0	50.7	1,013.00	278.9	5.9	10.3	353.3	2016-04-19 13:00:00	-8	13:00:00
2016-04-19 14:00:00	2016-04-19 14:00:00	447	2016-04-19 14:00	12.4	0	49.2	1,013.00	280.7	6.2	10.3	335.6	2016-04-19 14:00:00	-8	14:00:00
2016-04-19 15:00:00	2016-04-19 15:00:00	448	2016-04-19 15:00	12.7	0	48.7	1,013.10	283.1	6.2	10.7	368.6	2016-04-19 15:00:00	-8	15:00:00
2016-04-19 16:00:00	2016-04-19 16:00:00	449	2016-04-19 16:00	13.3	0	46.2	1,013.10	285	6.9	13.3	335.4	2016-04-19 16:00:00	-8	16:00:00
2016-04-19 17:00:00	2016-04-19 17:00:00	450	2016-04-19 17:00	13	0	46.5	1,013.20	292.8	6.4	13.1	293.2	2016-04-19 17:00:00	-8	17:00:00
2016-04-19 18:00:00	2016-04-19 18:00:00	451	2016-04-19 18:00	12.5	0	43.7	1,013.30	298.9	6.2	12.9	207.5	2016-04-19 18:00:00	-8	18:00:00
2016-04-19 19:00:00	2016-04-19 19:00:00	452	2016-04-19 19:00	11	0	46.7	1,013.60	306.5	5.5	13	74.6	2016-04-19 19:00:00	-8	19:00:00
2016-04-19 20:00:00	2016-04-19 20:00:00	453	2016-04-19 20:00	8.8	0	55.8	1,014.10	299.4	4.6	7.8	6.9	2016-04-19 20:00:00	-8	20:00:00
2016-04-19 21:00:00	2016-04-19 21:00:00	454	2016-04-19 21:00	7.2	0	65.8	1,014.50	292.8	3.9	7.4	2.7	2016-04-19 21:00:00	-8	21:00:00
2016-04-19 22:00:00	2016-04-19 22:00:00	455	2016-04-19 22:00	6.1	0	77.5	1,014.70	289.1	3.5	6	3.5	2016-04-19 22:00:00	-8	22:00:00
2016-04-19 23:00:00	2016-04-19 23:00:00	456	2016-04-19 23:00	5.5	0	84.8	1,015.10	287	3.1	5.6	3.3	2016-04-19 23:00:00	-8	23:00:00
2016-04-20 00:00:00	2016-04-20 00:00:00	457	2016-04-20 00:00	5.1	0	88	1,015.30	293	4.4	8	3.4	2016-04-20 00:00:00	-7	00:00:00
2016-04-20 01:00:00	2016-04-20 01:00:00	458	2016-04-20 01:00	4.5	0	91	1,015.50	275.1	3.6	6.7	3	2016-04-20 01:00:00	-7	01:00:00
2016-04-20 02:00:00	2016-04-20 02:00:00	459	2016-04-20 02:00	4.3	0	91	1,015.70	275.4	4.3	7	3.6	2016-04-20 02:00:00	-7	02:00:00
2016-04-20 03:00:00	2016-04-20 03:00:00	460	2016-04-20 03:00	3.7	0	91	1,015.80	290.9	4.2	6.9	3.2	2016-04-20 03:00:00	-7	03:00:00
2016-04-20 04:00:00	2016-04-20 04:00:00	461	2016-04-20 04:00	3.2	0	93	1,015.80	295.2	3.8	6.6	3.4	2016-04-20 04:00:00	-7	04:00:00
2016-04-20 05:00:00	2016-04-20 05:00:00	462	2016-04-20 05:00	3.5	0	92.5	1,015.90	291	3.3	6.5	4.7	2016-04-20 05:00:00	-7	05:00:00
2016-04-20 06:00:00	2016-04-20 06:00:00	463	2016-04-20 06:00	3.9	0	92.7	1,016.10	287.6	3.3	6.5	33.8	2016-04-20 06:00:00	-7	06:00:00
2016-04-20 07:00:00	2016-04-20 07:00:00	464	2016-04-20 07:00	5.4	0	90.3	1,016.30	294.5	3.4	5.9	129.5	2016-04-20 07:00:00	-7	07:00:00
2016-04-20 08:00:00	2016-04-20 08:00:00	465	2016-04-20 08:00	7.3	0	83	1,016.50	286.5	4.3	8.7	329	2016-04-20 08:00:00	-7	08:00:00
2016-04-20 09:00:00	2016-04-20 09:00:00	466	2016-04-20 09:00	7.6	0	72.8	1,016.70	291.3	5.3	9.2	250.9	2016-04-20 09:00:00	-7	09:00:00
2016-04-20 10:00:00	2016-04-20 10:00:00	467	2016-04-20 10:00	8.6	0	68.2	1,017.00	286.1	4.5	8.1	345.4	2016-04-20 10:00:00	-7	10:00:00
2016-04-20 11:00:00	2016-04-20 11:00:00	468	2016-04-20 11:00	9.4	0	63	1,017.10	283.5	4.4	8.3	415.8	2016-04-20 11:00:00	-7	11:00:00
2016-04-20 12:00:00	2016-04-20 12:00:00	469	2016-04-20 12:00	11.2	0	57	1,017.00	286.6	4.6	8.7	751.1	2016-04-20 12:00:00	-7	12:00:00
2016-04-20 13:00:00	2016-04-20 13:00:00	470	2016-04-20 13:00	12.1	0	52.2	1,016.90	289.5	4.9	8.4	807.9	2016-04-20 13:00:00	-7	13:00:00
2016-04-20 14:00:00	2016-04-20 14:00:00	471	2016-04-20 14:00	12.9	0	49.7	1,016.80	293.3	4.7	8.4	750.6	2016-04-20 14:00:00	-7	14:00:00
2016-04-20 15:00:00	2016-04-20 15:00:00	472	2016-04-20 15:00	13.4	0	47.8	1,016.70	297.6	4.7	8.7	664.8	2016-04-20 15:00:00	-7	15:00:00
2016-04-20 16:00:00	2016-04-20 16:00:00	473	2016-04-20 16:00	13.6	0	46.3	1,016.60	298.3	4.3	8.1	537.9	2016-04-20 16:00:00	-7	16:00:00
2016-04-20 17:00:00	2016-04-20 17:00:00	474	2016-04-20 17:00	13.6	0	45.2	1,016.50	299.5	3.7	7.4	400.4	2016-04-20 17:00:00	-7	17:00:00
2016-04-20 18:00:00	2016-04-20 18:00:00	475	2016-04-20 18:00	12.9	0	46	1,016.30	298.4	3.5	6.5	232.5	2016-04-20 18:00:00	-7	18:00:00
2016-04-20 19:00:00	2016-04-20 19:00:00	476	2016-04-20 19:00	11.3	0	51.7	1,016.20	304.3	2.8	6.1	76.9	2016-04-20 19:00:00	-7	19:00:00
2016-04-20 20:00:00	2016-04-20 20:00:00	477	2016-04-20 20:00	7.9	0	64.7	1,016.30	306.9	1.6	3.6	7	2016-04-20 20:00:00	-7	20:00:00
2016-04-20 21:00:00	2016-04-20 21:00:00	478	2016-04-20 21:00	4.3	0	88	1,016.50	274.7	1.2	1.5	4.1	2016-04-20 21:00:00	-7	21:00:00
2016-04-20 22:00:00	2016-04-20 22:00:00	479	2016-04-20 22:00	1.6	0	99	1,016.50	258.3	1.2	1.9	4.8	2016-04-20 22:00:00	-7	22:00:00
2016-04-20 23:00:00	2016-04-20 23:00:00	480	2016-04-20 23:00	2.2	0	96.5	1,016.40	270	1.4	2.4	4.9	2016-04-20 23:00:00	-7	23:00:00
2016-04-21 00:00:00	2016-04-21 00:00:00	481	2016-04-21 00:00	0.2	0	100	1,016.40	278.6	0.9	1.7	5	2016-04-21 00:00:00	-6	00:00:00
2016-04-21 01:00:00	2016-04-21 01:00:00	482	2016-04-21 01:00	-0.9	0	100	1,016.30	207.3	0.7	1.4	5	2016-04-21 01:00:00	-6	01:00:00
2016-04-21 02:00:00	2016-04-21 02:00:00	483	2016-04-21 02:00	-1.6	0	100	1,016.20	229.9	0.8	1.4	4.3	2016-04-21 02:00:00	-6	02:00:00
2016-04-21 03:00:00	2016-04-21 03:00:00	484	2016-04-21 03:00	-1.6	0	100	1,016.00	270.8	0.7	1.1	5.3	2016-04-21 03:00:00	-6	03:00:00
2016-04-21 04:00:00	2016-04-21 04:00:00	485	2016-04-21 04:00	-2.1	0	100	1,016.00	292.9	0.8	1.3	5.3	2016-04-21 04:00:00	-6	04:00:00
2016-04-21 05:00:00	2016-04-21 05:00:00	486	2016-04-21 05:00	-2.5	0	100	1,015.90	234.2	0.7	1.1	5.5	2016-04-21 05:00:00	-6	05:00:00
2016-04-21 06:00:00	2016-04-21 06:00:00	487	2016-04-21 06:00	-2.1	0	100	1,015.80	252.7	0.7	1.1	44.1	2016-04-21 06:00:00	-6	06:00:00
2016-04-21 07:00:00	2016-04-21 07:00:00	488	2016-04-21 07:00	1.1	0	99.8	1,015.70	288.1	1	2.2	151.2	2016-04-21 07:00:00	-6	07:00:00
2016-04-21 08:00:00	2016-04-21 08:00:00	489	2016-04-21 08:00	5.1	0	83.5	1,015.70	290.1	0.9	2.3	331.5	2016-04-21 08:00:00	-6	08:00:00
2016-04-21 09:00:00	2016-04-21 09:00:00	490	2016-04-21 09:00	8.6	0	67.2	1,015.60	260.5	1.1	2.5	499.8	2016-04-21 09:00:00	-6	09:00:00
2016-04-21 10:00:00	2016-04-21 10:00:00	491	2016-04-21 10:00	11	0	56.7	1,015.50	208.1	1.2	2.3	631.2	2016-04-21 10:00:00	-6	10:00:00
2016-04-21 11:00:00	2016-04-21 11:00:00	492	2016-04-21 11:00	13.1	0	51	1,015.20	238.1	1.7	3.6	725.2	2016-04-21 11:00:00	-6	11:00:00
2016-04-21 12:00:00	2016-04-21 12:00:00	493	2016-04-21 12:00	14.2	0	48.8	1,014.90	270	2.3	5	793.2	2016-04-21 12:00:00	-6	12:00:00
2016-04-21 13:00:00	2016-04-21 13:00:00	494	2016-04-21 13:00	15.2	0	46.3	1,014.50	228.1	1.8	3.5	800.7	2016-04-21 13:00:00	-6	13:00:00
2016-04-21 14:00:00	2016-04-21 14:00:00	495	2016-04-21 14:00	16.1	0	45.5	1,014.10	238.9	2.3	4.8	753.1	2016-04-21 14:00:00	-6	14:00:00
2016-04-21 15:00:00	2016-04-21 15:00:00	496	2016-04-21 15:00	16.7	0	44.5	1,013.60	248.2	2	4	653	2016-04-21 15:00:00	-6	15:00:00
2016-04-21 16:00:00	2016-04-21 16:00:00	497	2016-04-21 16:00	17.2	0	44.2	1,013.10	241.2	1.9	3.6	531.3	2016-04-21 16:00:00	-6	16:00:00
2016-04-21 17:00:00	2016-04-21 17:00:00	498	2016-04-21 17:00	17.2	0	44.5	1,012.70	282.8	2.1	3.7	386.9	2016-04-21 17:00:00	-6	17:00:00
2016-04-21 18:00:00	2016-04-21 18:00:00	499	2016-04-21 18:00	16.5	0	46.7	1,012.30	278.7	1.8	3.5	215.4	2016-04-21 18:00:00	-6	18:00:00
2016-04-21 19:00:00	2016-04-21 19:00:00	500	2016-04-21 19:00	14.4	0	51.7	1,011.90	277.1	1.7	3.7	69.3	2016-04-21 19:00:00	-6	19:00:00
2016-04-21 20:00:00	2016-04-21 20:00:00	501	2016-04-21 20:00	10.1	0	69.3	1,011.90	296.6	1.2	3	7	2016-04-21 20:00:00	-6	20:00:00
2016-04-21 21:00:00	2016-04-21 21:00:00	502	2016-04-21 21:00	6.1	0	92.7	1,011.90	265.7	1.1	1.5	4.1	2016-04-21 21:00:00	-6	21:00:00
2016-04-21 22:00:00	2016-04-21 22:00:00	503	2016-04-21 22:00	3.4	0	97.8	1,011.90	243.1	0.9	1.7	4.5	2016-04-21 22:00:00	-6	22:00:00
2016-04-21 23:00:00	2016-04-21 23:00:00	504	2016-04-21 23:00	2.6	0	99.7	1,011.90	287.4	1.3	2.7	5.4	2016-04-21 23:00:00	-6	23:00:00
2016-04-22 00:00:00	2016-04-22 00:00:00	505	2016-04-22 00:00	3.7	0	90.8	1,012.10	273.3	1.8	3.2	4.1	2016-04-22 00:00:00	-5	00:00:00
2016-04-22 01:00:00	2016-04-22 01:00:00	506	2016-04-22 01:00	2.7	0	94.3	1,012.10	240.3	2.1	3.5	4.4	2016-04-22 01:00:00	-5	01:00:00
2016-04-22 02:00:00	2016-04-22 02:00:00	507	2016-04-22 02:00	2.8	0	93.5	1,012.10	265.3	1.7	3.3	4.4	2016-04-22 02:00:00	-5	02:00:00
2016-04-22 03:00:00	2016-04-22 03:00:00	508	2016-04-22 03:00	1.3	0	97.3	1,012.00	239.7	1.1	2.2	3.7	2016-04-22 03:00:00	-5	03:00:00
2016-04-22 04:00:00	2016-04-22 04:00:00	509	2016-04-22 04:00	0.1	0	100	1,012.00	258	1.5	2.7	4.3	2016-04-22 04:00:00	-5	04:00:00
2016-04-22 05:00:00	2016-04-22 05:00:00	510	2016-04-22 05:00	-1.1	0	100	1,011.90	245.5	1	1.7	5.6	2016-04-22 05:00:00	-5	05:00:00
2016-04-22 06:00:00	2016-04-22 06:00:00	511	2016-04-22 06:00	0.5	0	100	1,011.90	290.8	1.8	3.3	36.3	2016-04-22 06:00:00	-5	06:00:00
2016-04-22 07:00:00	2016-04-22 07:00:00	512	2016-04-22 07:00	3.6	0	93.5	1,012.00	292.5	2.2	4.4	163.8	2016-04-22 07:00:00	-5	07:00:00
2016-04-22 08:00:00	2016-04-22 08:00:00	513	2016-04-22 08:00	6.9	0	83.8	1,012.10	301.6	3.3	7.6	305.4	2016-04-22 08:00:00	-5	08:00:00
2016-04-22 09:00:00	2016-04-22 09:00:00	514	2016-04-22 09:00	8.4	0	71.8	1,012.10	299	3.4	7.1	481.1	2016-04-22 09:00:00	-5	09:00:00
2016-04-22 10:00:00	2016-04-22 10:00:00	515	2016-04-22 10:00	9.6	0	63.3	1,012.10	286.8	2.9	6.2	548.3	2016-04-22 10:00:00	-5	10:00:00
2016-04-22 11:00:00	2016-04-22 11:00:00	516	2016-04-22 11:00	11.2	0	52.8	1,011.90	273.8	2.9	6.4	715.4	2016-04-22 11:00:00	-5	11:00:00
2016-04-22 12:00:00	2016-04-22 12:00:00	517	2016-04-22 12:00	12.2	0	43	1,011.60	280	3.2	5.8	813.7	2016-04-22 12:00:00	-5	12:00:00
2016-04-22 13:00:00	2016-04-22 13:00:00	518	2016-04-22 13:00	13.3	0	37.4	1,011.30	268.7	3.1	6.6	820.7	2016-04-22 13:00:00	-5	13:00:00
2016-04-22 14:00:00	2016-04-22 14:00:00	519	2016-04-22 14:00	13.8	0	35	1,010.70	179.5	3	5.6	750	2016-04-22 14:00:00	-5	14:00:00
2016-04-22 15:00:00	2016-04-22 15:00:00	520	2016-04-22 15:00	14.7	0	34	1,010.50	251.1	2.5	6	677.1	2016-04-22 15:00:00	-5	15:00:00
2016-04-22 16:00:00	2016-04-22 16:00:00	521	2016-04-22 16:00	14.9	0	33	1,010.10	276.9	2.7	5.6	558.2	2016-04-22 16:00:00	-5	16:00:00
2016-04-22 17:00:00	2016-04-22 17:00:00	522	2016-04-22 17:00	14.6	0	32	1,009.80	287	2.8	5.5	384.8	2016-04-22 17:00:00	-5	17:00:00
2016-04-22 18:00:00	2016-04-22 18:00:00	523	2016-04-22 18:00	12.8	0	32.3	1,009.60	287.5	2.5	6	130.9	2016-04-22 18:00:00	-5	18:00:00
2016-04-22 19:00:00	2016-04-22 19:00:00	524	2016-04-22 19:00	10.9	0	39.5	1,009.40	295	1.8	3.2	43.8	2016-04-22 19:00:00	-5	19:00:00
2016-04-22 20:00:00	2016-04-22 20:00:00	525	2016-04-22 20:00	8.7	0	57.7	1,009.20	269.3	1.2	1.9	6.6	2016-04-22 20:00:00	-5	20:00:00
2016-04-22 21:00:00	2016-04-22 21:00:00	526	2016-04-22 21:00	6.5	0	74.8	1,009.10	288	1.4	1.9	4.9	2016-04-22 21:00:00	-5	21:00:00
2016-04-22 22:00:00	2016-04-22 22:00:00	527	2016-04-22 22:00	6	0	74.8	1,009.10	279.9	1.8	2.8	4.9	2016-04-22 22:00:00	-5	22:00:00
2016-04-22 23:00:00	2016-04-22 23:00:00	528	2016-04-22 23:00	5.7	0	77.3	1,009.10	290.2	2.1	3.8	4.4	2016-04-22 23:00:00	-5	23:00:00
2016-04-23 00:00:00	2016-04-23 00:00:00	529	2016-04-23 00:00	4.9	0	84.2	1,009.10	279	2.3	4	4	2016-04-23 00:00:00	-4	00:00:00
2016-04-23 01:00:00	2016-04-23 01:00:00	530	2016-04-23 01:00	4.4	0	89.2	1,009.00	291	2.4	4.1	4	2016-04-23 01:00:00	-4	01:00:00
2016-04-23 02:00:00	2016-04-23 02:00:00	531	2016-04-23 02:00	4	0	92	1,008.70	294.2	2.6	3.8	4.6	2016-04-23 02:00:00	-4	02:00:00
2016-04-23 03:00:00	2016-04-23 03:00:00	532	2016-04-23 03:00	3.9	0	92	1,008.50	299.8	2.4	4	4.7	2016-04-23 03:00:00	-4	03:00:00
2016-04-23 04:00:00	2016-04-23 04:00:00	533	2016-04-23 04:00	3.7	0	93.3	1,008.40	290	2.5	4.2	4.7	2016-04-23 04:00:00	-4	04:00:00
2016-04-23 05:00:00	2016-04-23 05:00:00	534	2016-04-23 05:00	3.6	0	94.5	1,008.20	292.4	2.8	4.6	4.9	2016-04-23 05:00:00	-4	05:00:00
2016-04-23 06:00:00	2016-04-23 06:00:00	535	2016-04-23 06:00	3.3	0	95.5	1,008.10	292.3	2.8	4.8	24.4	2016-04-23 06:00:00	-4	06:00:00
2016-04-23 07:00:00	2016-04-23 07:00:00	536	2016-04-23 07:00	3.8	0	91.7	1,008.00	300.8	2.9	6.4	76.8	2016-04-23 07:00:00	-4	07:00:00
2016-04-23 08:00:00	2016-04-23 08:00:00	537	2016-04-23 08:00	4.7	0	82.7	1,008.00	282.5	2.6	5.9	173.5	2016-04-23 08:00:00	-4	08:00:00
2016-04-23 09:00:00	2016-04-23 09:00:00	538	2016-04-23 09:00	5.9	0	72.8	1,007.80	291.9	3	6.8	280.6	2016-04-23 09:00:00	-4	09:00:00
2016-04-23 10:00:00	2016-04-23 10:00:00	539	2016-04-23 10:00	7.1	0	67.5	1,007.60	276.5	3	6	412.5	2016-04-23 10:00:00	-4	10:00:00
2016-04-23 11:00:00	2016-04-23 11:00:00	540	2016-04-23 11:00	7.8	0	62.3	1,007.50	289.8	3.3	6.6	440.5	2016-04-23 11:00:00	-4	11:00:00
2016-04-23 12:00:00	2016-04-23 12:00:00	541	2016-04-23 12:00	8	0	58.5	1,007.30	302.2	3.8	7.8	337.8	2016-04-23 12:00:00	-4	12:00:00
2016-04-23 13:00:00	2016-04-23 13:00:00	542	2016-04-23 13:00	8.1	0	57.8	1,007.10	300.9	3.9	7.3	349.8	2016-04-23 13:00:00	-4	13:00:00
2016-04-23 14:00:00	2016-04-23 14:00:00	543	2016-04-23 14:00	8.7	0	54.8	1,006.80	287.4	4.4	8.6	399	2016-04-23 14:00:00	-4	14:00:00
2016-04-23 15:00:00	2016-04-23 15:00:00	544	2016-04-23 15:00	8.9	0	52	1,006.50	285.9	4.5	7.4	368.9	2016-04-23 15:00:00	-4	15:00:00
2016-04-23 16:00:00	2016-04-23 16:00:00	545	2016-04-23 16:00	8.4	0	51	1,006.30	285.2	5.5	10.8	258.1	2016-04-23 16:00:00	-4	16:00:00
2016-04-23 17:00:00	2016-04-23 17:00:00	546	2016-04-23 17:00	8	0	52.7	1,006.20	289.3	4.4	7.8	149.5	2016-04-23 17:00:00	-4	17:00:00
2016-04-23 18:00:00	2016-04-23 18:00:00	547	2016-04-23 18:00	7.8	0	51.7	1,006.20	296.9	3.9	7.9	97.2	2016-04-23 18:00:00	-4	18:00:00
2016-04-23 19:00:00	2016-04-23 19:00:00	548	2016-04-23 19:00	7.2	0	52.5	1,006.20	299.6	3.9	7.9	72.3	2016-04-23 19:00:00	-4	19:00:00
2016-04-23 20:00:00	2016-04-23 20:00:00	549	2016-04-23 20:00	5.1	0	60.8	1,006.40	287.8	3.1	5.9	8	2016-04-23 20:00:00	-4	20:00:00
2016-04-23 21:00:00	2016-04-23 21:00:00	550	2016-04-23 21:00	4	0	73.5	1,006.80	288.8	2.4	7.1	3.6	2016-04-23 21:00:00	-4	21:00:00
2016-04-23 22:00:00	2016-04-23 22:00:00	551	2016-04-23 22:00	3	0	85.7	1,006.80	261.3	1.9	4.1	4	2016-04-23 22:00:00	-4	22:00:00
2016-04-23 23:00:00	2016-04-23 23:00:00	552	2016-04-23 23:00	2.2	0	85.5	1,006.90	283.5	3.3	6.1	3.3	2016-04-23 23:00:00	-4	23:00:00
2016-04-24 00:00:00	2016-04-24 00:00:00	553	2016-04-24 00:00	1.9	0	84.5	1,007.00	284.1	4.1	6.7	3.3	2016-04-24 00:00:00	-3	00:00:00
2016-04-24 01:00:00	2016-04-24 01:00:00	554	2016-04-24 01:00	1.7	0	86	1,007.10	288.6	4.1	7.2	3.3	2016-04-24 01:00:00	-3	01:00:00
2016-04-24 02:00:00	2016-04-24 02:00:00	555	2016-04-24 02:00	1	0	91.8	1,007.20	276.2	3.2	6.1	3.4	2016-04-24 02:00:00	-3	02:00:00
2016-04-24 03:00:00	2016-04-24 03:00:00	556	2016-04-24 03:00	0.6	0	96.8	1,007.20	277.1	2.7	5.5	3.6	2016-04-24 03:00:00	-3	03:00:00
2016-04-24 04:00:00	2016-04-24 04:00:00	557	2016-04-24 04:00	0.1	0	99.5	1,007.10	295.5	2.9	5.5	3.4	2016-04-24 04:00:00	-3	04:00:00
2016-04-24 05:00:00	2016-04-24 05:00:00	558	2016-04-24 05:00	-0.4	0	100	1,007.10	268.2	2.4	4.3	4.3	2016-04-24 05:00:00	-3	05:00:00
2016-04-24 06:00:00	2016-04-24 06:00:00	559	2016-04-24 06:00	-0.3	0	97.2	1,007.00	277.4	1.8	3.2	39.6	2016-04-24 06:00:00	-3	06:00:00
2016-04-24 07:00:00	2016-04-24 07:00:00	560	2016-04-24 07:00	2.6	0	82.2	1,007.00	255.7	2.5	4.7	139.7	2016-04-24 07:00:00	-3	07:00:00
2016-04-24 08:00:00	2016-04-24 08:00:00	561	2016-04-24 08:00	4.3	0	76.3	1,007.00	290	3.7	6.9	203.4	2016-04-24 08:00:00	-3	08:00:00
2016-04-24 09:00:00	2016-04-24 09:00:00	562	2016-04-24 09:00	4	0	80.8	1,007.00	283.5	5.1	9.4	258.8	2016-04-24 09:00:00	-3	09:00:00
2016-04-24 10:00:00	2016-04-24 10:00:00	563	2016-04-24 10:00	6.1	0	62.7	1,006.90	281	5.5	10.1	562.1	2016-04-24 10:00:00	-3	10:00:00
2016-04-24 11:00:00	2016-04-24 11:00:00	564	2016-04-24 11:00	6.3	0	63.8	1,007.00	288.5	5.5	12.2	515.8	2016-04-24 11:00:00	-3	11:00:00
2016-04-24 12:00:00	2016-04-24 12:00:00	565	2016-04-24 12:00	5.7	0	63.8	1,006.90	290.3	5.8	12.3	462.6	2016-04-24 12:00:00	-3	12:00:00
2016-04-24 13:00:00	2016-04-24 13:00:00	566	2016-04-24 13:00	7.9	0	55.2	1,006.50	275.6	4.7	8.4	763.7	2016-04-24 13:00:00	-3	13:00:00
2016-04-24 14:00:00	2016-04-24 14:00:00	567	2016-04-24 14:00	8.9	0	47.3	1,006.30	281.2	4.9	9.4	695.9	2016-04-24 14:00:00	-3	14:00:00
2016-04-24 15:00:00	2016-04-24 15:00:00	568	2016-04-24 15:00	8.7	0	45	1,006.10	260.3	4.5	13.8	432.2	2016-04-24 15:00:00	-3	15:00:00
2016-04-24 16:00:00	2016-04-24 16:00:00	569	2016-04-24 16:00	5	0	81.3	1,006.40	287.8	5.4	13.9	214.1	2016-04-24 16:00:00	-3	16:00:00
2016-04-24 17:00:00	2016-04-24 17:00:00	570	2016-04-24 17:00	7	0	69.2	1,006.10	242.6	3.6	7.1	340.4	2016-04-24 17:00:00	-3	17:00:00
2016-04-24 18:00:00	2016-04-24 18:00:00	571	2016-04-24 18:00	6.3	0	67.2	1,006.10	272.3	4	8.1	172.7	2016-04-24 18:00:00	-3	18:00:00
2016-04-24 19:00:00	2016-04-24 19:00:00	572	2016-04-24 19:00	4.2	0	75.2	1,006.30	282.4	5.4	9.4	45.4	2016-04-24 19:00:00	-3	19:00:00
2016-04-24 20:00:00	2016-04-24 20:00:00	573	2016-04-24 20:00	2.4	0	88.2	1,006.40	263.1	4.1	7.1	9.4	2016-04-24 20:00:00	-3	20:00:00
2016-04-24 21:00:00	2016-04-24 21:00:00	574	2016-04-24 21:00	0.3	0	98.7	1,006.60	253.9	1.7	4.6	3.3	2016-04-24 21:00:00	-3	21:00:00
2016-04-24 22:00:00	2016-04-24 22:00:00	575	2016-04-24 22:00	-0.5	0	100	1,006.60	264.6	1.6	3.8	3.9	2016-04-24 22:00:00	-3	22:00:00
2016-04-24 23:00:00	2016-04-24 23:00:00	576	2016-04-24 23:00	-0.5	0	100	1,006.60	248.6	2.1	4	4	2016-04-24 23:00:00	-3	23:00:00
2016-04-25 00:00:00	2016-04-25 00:00:00	577	2016-04-25 00:00	-1.3	0	100	1,006.70	290.2	1.6	2.8	4.2	2016-04-25 00:00:00	-2	00:00:00
2016-04-25 01:00:00	2016-04-25 01:00:00	578	2016-04-25 01:00	-2.1	0	100	1,006.70	251.7	1	1.9	4.2	2016-04-25 01:00:00	-2	01:00:00
2016-04-25 02:00:00	2016-04-25 02:00:00	579	2016-04-25 02:00	-3.2	0	100	1,006.60	263	1	1.5	5.1	2016-04-25 02:00:00	-2	02:00:00
2016-04-25 03:00:00	2016-04-25 03:00:00	580	2016-04-25 03:00	-3.6	0	100	1,006.60	227.2	0.8	1.4	5.4	2016-04-25 03:00:00	-2	03:00:00
2016-04-25 04:00:00	2016-04-25 04:00:00	581	2016-04-25 04:00	-3.3	0	100	1,006.50	280.8	1.1	2.1	5.7	2016-04-25 04:00:00	-2	04:00:00
2016-04-25 05:00:00	2016-04-25 05:00:00	582	2016-04-25 05:00	-3.1	0	100	1,006.40	265.4	1	1.5	6.2	2016-04-25 05:00:00	-2	05:00:00
2016-04-25 06:00:00	2016-04-25 06:00:00	583	2016-04-25 06:00	-2.6	0	100	1,006.50	222.8	0.7	1.4	30.6	2016-04-25 06:00:00	-2	06:00:00
2016-04-25 07:00:00	2016-04-25 07:00:00	584	2016-04-25 07:00	-0.6	0	99.7	1,006.50	222.6	0.8	1.4	149.8	2016-04-25 07:00:00	-2	07:00:00
2016-04-25 08:00:00	2016-04-25 08:00:00	585	2016-04-25 08:00	3.8	0	79	1,006.40	257.7	2.1	5.7	318.5	2016-04-25 08:00:00	-2	08:00:00
2016-04-25 09:00:00	2016-04-25 09:00:00	586	2016-04-25 09:00	5.6	0	60.3	1,006.30	256.1	4.1	8.4	381	2016-04-25 09:00:00	-2	09:00:00
2016-04-25 10:00:00	2016-04-25 10:00:00	587	2016-04-25 10:00	6.5	0	49.7	1,006.20	249.4	4.8	9	450.1	2016-04-25 10:00:00	-2	10:00:00
2016-04-25 11:00:00	2016-04-25 11:00:00	588	2016-04-25 11:00	7.5	0	45.3	1,006.00	249.2	4.6	7.9	577.4	2016-04-25 11:00:00	-2	11:00:00
2016-04-25 12:00:00	2016-04-25 12:00:00	589	2016-04-25 12:00	7.3	0	44.3	1,005.70	272.4	3.9	8.5	333.8	2016-04-25 12:00:00	-2	12:00:00
2016-04-25 13:00:00	2016-04-25 13:00:00	590	2016-04-25 13:00	8.6	0	43	1,005.30	236.8	4.2	10.6	542.8	2016-04-25 13:00:00	-2	13:00:00
2016-04-25 14:00:00	2016-04-25 14:00:00	591	2016-04-25 14:00	9.5	0	42.5	1,005.00	230.1	4.2	8.4	665.7	2016-04-25 14:00:00	-2	14:00:00
2016-04-25 15:00:00	2016-04-25 15:00:00	592	2016-04-25 15:00	10.1	0	36.3	1,004.60	230.8	3.9	9.8	479	2016-04-25 15:00:00	-2	15:00:00
2016-04-25 16:00:00	2016-04-25 16:00:00	593	2016-04-25 16:00	10.5	0	37.5	1,004.30	231.5	4.2	9.3	492.4	2016-04-25 16:00:00	-2	16:00:00
2016-04-25 17:00:00	2016-04-25 17:00:00	594	2016-04-25 17:00	9.3	0	39.3	1,004.00	189.8	2.4	6.4	207.7	2016-04-25 17:00:00	-2	17:00:00
2016-04-25 18:00:00	2016-04-25 18:00:00	595	2016-04-25 18:00	8.3	0	42.5	1,003.60	183.6	2.5	6.7	90.6	2016-04-25 18:00:00	-2	18:00:00
2016-04-25 19:00:00	2016-04-25 19:00:00	596	2016-04-25 19:00	7.4	0	47.5	1,003.20	192.1	2.7	9	34.7	2016-04-25 19:00:00	-2	19:00:00
2016-04-25 20:00:00	2016-04-25 20:00:00	597	2016-04-25 20:00	5.7	0	67.5	1,002.90	208.2	2.2	8.4	6.7	2016-04-25 20:00:00	-2	20:00:00
2016-04-25 21:00:00	2016-04-25 21:00:00	598	2016-04-25 21:00	5.4	0	72.8	1,002.60	183.7	2.8	6.8	4.4	2016-04-25 21:00:00	-2	21:00:00
2016-04-25 22:00:00	2016-04-25 22:00:00	599	2016-04-25 22:00	4.2	0	90.3	1,001.90	151.6	2.8	6.6	4.4	2016-04-25 22:00:00	-2	22:00:00
2016-04-25 23:00:00	2016-04-25 23:00:00	600	2016-04-25 23:00	3.9	0.3	94.7	1,001.50	168.1	3.2	7.4	4.2	2016-04-25 23:00:00	-2	23:00:00
2016-04-26 00:00:00	2016-04-26 00:00:00	601	2016-04-26 00:00	3.3	0	99.7	1,000.90	161.6	2.8	7	5.4	2016-04-26 00:00:00	-1	00:00:00
2016-04-26 01:00:00	2016-04-26 01:00:00	602	2016-04-26 01:00	3.3	0	98.7	1,000.60	195.5	2.1	4.8	6.3	2016-04-26 01:00:00	-1	01:00:00
2016-04-26 02:00:00	2016-04-26 02:00:00	603	2016-04-26 02:00	3.4	0	97	1,000.50	231.3	2.1	4	6.5	2016-04-26 02:00:00	-1	02:00:00
2016-04-26 03:00:00	2016-04-26 03:00:00	604	2016-04-26 03:00	3.6	0	94.7	1,000.40	251.6	2	3.4	6.7	2016-04-26 03:00:00	-1	03:00:00
2016-04-26 04:00:00	2016-04-26 04:00:00	605	2016-04-26 04:00	2.2	0	98.2	1,000.40	214.7	1.3	2.8	4.4	2016-04-26 04:00:00	-1	04:00:00
2016-04-26 05:00:00	2016-04-26 05:00:00	606	2016-04-26 05:00	1.7	0	100	1,000.40	265.6	1.6	3.6	6.2	2016-04-26 05:00:00	-1	05:00:00
2016-04-26 06:00:00	2016-04-26 06:00:00	607	2016-04-26 06:00	2.1	0	99.8	1,000.50	280.9	1.3	2.5	28	2016-04-26 06:00:00	-1	06:00:00
2016-04-26 07:00:00	2016-04-26 07:00:00	608	2016-04-26 07:00	2.8	0	94.8	1,000.70	282.1	2.3	4.2	67.3	2016-04-26 07:00:00	-1	07:00:00
2016-04-26 08:00:00	2016-04-26 08:00:00	609	2016-04-26 08:00	3.7	0	83.3	1,000.80	274.6	3.2	5.3	246.7	2016-04-26 08:00:00	-1	08:00:00
2016-04-26 09:00:00	2016-04-26 09:00:00	610	2016-04-26 09:00	5.7	0	63.2	1,000.90	243.8	2.9	7.4	444.1	2016-04-26 09:00:00	-1	09:00:00
2016-04-26 10:00:00	2016-04-26 10:00:00	611	2016-04-26 10:00	6	0	57	1,001.10	245.8	4.3	7.7	447.7	2016-04-26 10:00:00	-1	10:00:00
2016-04-26 11:00:00	2016-04-26 11:00:00	612	2016-04-26 11:00	7.3	0	50.7	1,001.10	249.7	4.5	8.4	600.3	2016-04-26 11:00:00	-1	11:00:00
2016-04-26 12:00:00	2016-04-26 12:00:00	613	2016-04-26 12:00	7.6	0	47.7	1,000.90	247.6	4.2	8.8	459.2	2016-04-26 12:00:00	-1	12:00:00
2016-04-26 13:00:00	2016-04-26 13:00:00	614	2016-04-26 13:00	8.8	0	43.2	1,000.70	236.9	3.9	8.8	543.8	2016-04-26 13:00:00	-1	13:00:00
2016-04-26 14:00:00	2016-04-26 14:00:00	615	2016-04-26 14:00	7.2	0	59.5	1,000.80	219.2	4.1	12.2	417.8	2016-04-26 14:00:00	-1	14:00:00
2016-04-26 15:00:00	2016-04-26 15:00:00	616	2016-04-26 15:00	9	0	56.2	1,000.60	229.9	3.1	9	520.2	2016-04-26 15:00:00	-1	15:00:00
2016-04-26 16:00:00	2016-04-26 16:00:00	617	2016-04-26 16:00	8.6	0	53.7	1,000.40	225.3	3.9	9.2	353	2016-04-26 16:00:00	-1	16:00:00
2016-04-26 17:00:00	2016-04-26 17:00:00	618	2016-04-26 17:00	6.2	0.6	70.3	1,000.60	224.6	4.1	15.3	142.9	2016-04-26 17:00:00	-1	17:00:00
2016-04-26 18:00:00	2016-04-26 18:00:00	619	2016-04-26 18:00	4.2	0.2	94.2	1,000.90	212.1	2.6	9.2	89.7	2016-04-26 18:00:00	-1	18:00:00
2016-04-26 19:00:00	2016-04-26 19:00:00	620	2016-04-26 19:00	3.7	0.5	94.8	1,001.10	231.1	5.1	11.1	86.6	2016-04-26 19:00:00	-1	19:00:00
2016-04-26 20:00:00	2016-04-26 20:00:00	621	2016-04-26 20:00	2.6	0	97.3	1,001.00	217.9	1.9	5.4	14	2016-04-26 20:00:00	-1	20:00:00
2016-04-26 21:00:00	2016-04-26 21:00:00	622	2016-04-26 21:00	1.8	0	99.7	1,001.10	174.6	1.5	3.9	4.6	2016-04-26 21:00:00	-1	21:00:00
2016-04-26 22:00:00	2016-04-26 22:00:00	623	2016-04-26 22:00	2.2	0	98.3	1,001.00	193.1	1.8	4.3	4.8	2016-04-26 22:00:00	-1	22:00:00
2016-04-26 23:00:00	2016-04-26 23:00:00	624	2016-04-26 23:00	3	0	92.7	1,000.90	194.9	1.9	4.7	6.7	2016-04-26 23:00:00	-1	23:00:00
2016-04-27 00:00:00	2016-04-27 00:00:00	625	2016-04-27 00:00	2.9	0	92.5	1,000.90	197.8	1.9	5.7	6.2	2016-04-27 00:00:00	0	00:00:00
2016-04-27 01:00:00	2016-04-27 01:00:00	626	2016-04-27 01:00	3	0	87.3	1,000.90	218.9	2.8	5.9	5.9	2016-04-27 01:00:00	0	01:00:00
2016-04-27 02:00:00	2016-04-27 02:00:00	627	2016-04-27 02:00	3.1	0	86.7	1,001.00	215.1	2.2	5.1	5.4	2016-04-27 02:00:00	0	02:00:00
2016-04-27 03:00:00	2016-04-27 03:00:00	628	2016-04-27 03:00	3.2	0	84.7	1,001.00	212.8	2.2	5.2	5.2	2016-04-27 03:00:00	0	03:00:00
2016-04-27 04:00:00	2016-04-27 04:00:00	629	2016-04-27 04:00	3.2	0	81.8	1,001.00	201.7	2.2	6.4	4.8	2016-04-27 04:00:00	0	04:00:00
2016-04-27 05:00:00	2016-04-27 05:00:00	630	2016-04-27 05:00	3	0	85.3	1,001.20	205.8	2.6	6.4	5.5	2016-04-27 05:00:00	0	05:00:00
2016-04-27 06:00:00	2016-04-27 06:00:00	631	2016-04-27 06:00	2.8	0	92.5	1,001.40	188.2	2.2	5.1	33.3	2016-04-27 06:00:00	0	06:00:00
2016-04-27 07:00:00	2016-04-27 07:00:00	632	2016-04-27 07:00	3.4	0	90.7	1,001.50	206	2	5.2	64	2016-04-27 07:00:00	0	07:00:00
2016-04-27 08:00:00	2016-04-27 08:00:00	633	2016-04-27 08:00	4.1	0	88.2	1,001.80	225.6	3.4	7.3	90.2	2016-04-27 08:00:00	0	08:00:00
2016-04-27 09:00:00	2016-04-27 09:00:00	634	2016-04-27 09:00	4.7	0	84.5	1,002.10	231.2	3.7	6.8	145.5	2016-04-27 09:00:00	0	09:00:00
2016-04-27 10:00:00	2016-04-27 10:00:00	635	2016-04-27 10:00	5	0	81.8	1,002.30	221.3	3.2	7.4	126	2016-04-27 10:00:00	0	10:00:00
2016-04-27 11:00:00	2016-04-27 11:00:00	636	2016-04-27 11:00	6	0	78.5	1,002.40	222.9	4.2	10.3	264.9	2016-04-27 11:00:00	0	11:00:00
2016-04-27 12:00:00	2016-04-27 12:00:00	637	2016-04-27 12:00	6.3	0	79.2	1,002.50	221	3.9	11.8	429.9	2016-04-27 12:00:00	0	12:00:00
2016-04-27 13:00:00	2016-04-27 13:00:00	638	2016-04-27 13:00	8.7	0	65.2	1,002.60	221.3	5.2	11.9	811.7	2016-04-27 13:00:00	0	13:00:00
2016-04-27 14:00:00	2016-04-27 14:00:00	639	2016-04-27 14:00	6.7	0.1	77.7	1,003.00	240.9	5.8	13.6	300	2016-04-27 14:00:00	0	14:00:00
2016-04-27 15:00:00	2016-04-27 15:00:00	640	2016-04-27 15:00	7.5	0	72.7	1,003.30	257	6	12.1	528.6	2016-04-27 15:00:00	0	15:00:00
2016-04-27 16:00:00	2016-04-27 16:00:00	641	2016-04-27 16:00	8	0.1	64.7	1,003.60	242.1	5.4	10.6	262.2	2016-04-27 16:00:00	0	16:00:00
2016-04-27 17:00:00	2016-04-27 17:00:00	642	2016-04-27 17:00	6.4	0	81.5	1,004.00	234.1	4.3	10.3	227.7	2016-04-27 17:00:00	0	17:00:00
2016-04-27 18:00:00	2016-04-27 18:00:00	643	2016-04-27 18:00	6.5	0	74.7	1,004.30	249.9	5.2	9.3	187.9	2016-04-27 18:00:00	0	18:00:00
2016-04-27 19:00:00	2016-04-27 19:00:00	644	2016-04-27 19:00	5.5	0	76.5	1,004.60	240.8	4.5	8.7	59	2016-04-27 19:00:00	0	19:00:00
2016-04-27 20:00:00	2016-04-27 20:00:00	645	2016-04-27 20:00	3.6	1.7	92.7	1,005.20	254.7	4.7	10.6	6.8	2016-04-27 20:00:00	0	20:00:00
2016-04-27 21:00:00	2016-04-27 21:00:00	646	2016-04-27 21:00	2.6	0.4	100	1,005.30	220.9	2.7	7.2	5	2016-04-27 21:00:00	0	21:00:00
2016-04-27 22:00:00	2016-04-27 22:00:00	647	2016-04-27 22:00	3	0	98.8	1,005.50	239	2.5	5.9	5	2016-04-27 22:00:00	0	22:00:00
2016-04-27 23:00:00	2016-04-27 23:00:00	648	2016-04-27 23:00	3.3	0	96.5	1,005.80	242.4	2.1	5.3	5.5	2016-04-27 23:00:00	0	23:00:00
2016-04-28 00:00:00	2016-04-28 00:00:00	649	2016-04-28 00:00	2.1	0	100	1,005.90	233.5	1.9	3.9	4.3	2016-04-28 00:00:00	1	00:00:00
2016-04-28 01:00:00	2016-04-28 01:00:00	650	2016-04-28 01:00	1.6	0	99.2	1,006.10	232.8	1.6	4.2	3.8	2016-04-28 01:00:00	1	01:00:00
2016-04-28 02:00:00	2016-04-28 02:00:00	651	2016-04-28 02:00	1	0	100	1,006.30	212.2	1.1	2.4	5.5	2016-04-28 02:00:00	1	02:00:00
2016-04-28 03:00:00	2016-04-28 03:00:00	652	2016-04-28 03:00	1.1	0	100	1,006.40	222.3	1.9	4	4.6	2016-04-28 03:00:00	1	03:00:00
2016-04-28 04:00:00	2016-04-28 04:00:00	653	2016-04-28 04:00	1.1	0	100	1,006.50	224.6	2	3.8	4.1	2016-04-28 04:00:00	1	04:00:00
2016-04-28 05:00:00	2016-04-28 05:00:00	654	2016-04-28 05:00	-0.2	0	100	1,006.70	214.8	1.6	3	4.7	2016-04-28 05:00:00	1	05:00:00
2016-04-28 06:00:00	2016-04-28 06:00:00	655	2016-04-28 06:00	0.6	0	99.5	1,007.00	234.6	1.5	3.6	55	2016-04-28 06:00:00	1	06:00:00
2016-04-28 07:00:00	2016-04-28 07:00:00	656	2016-04-28 07:00	3.5	0	89.8	1,007.20	244.6	2.5	5.3	195.8	2016-04-28 07:00:00	1	07:00:00
2016-04-28 08:00:00	2016-04-28 08:00:00	657	2016-04-28 08:00	6	0	73	1,007.50	250.1	4.3	7.9	381.7	2016-04-28 08:00:00	1	08:00:00
2016-04-28 09:00:00	2016-04-28 09:00:00	658	2016-04-28 09:00	7.1	0	61.2	1,007.70	259.7	4.8	10	441.1	2016-04-28 09:00:00	1	09:00:00
2016-04-28 10:00:00	2016-04-28 10:00:00	659	2016-04-28 10:00	7.3	0	59.8	1,007.90	257.3	4.6	8.1	330.7	2016-04-28 10:00:00	1	10:00:00
2016-04-28 11:00:00	2016-04-28 11:00:00	660	2016-04-28 11:00	8.3	0	52	1,008.20	268.3	5.3	9.3	561.4	2016-04-28 11:00:00	1	11:00:00
2016-04-28 12:00:00	2016-04-28 12:00:00	661	2016-04-28 12:00	9.3	0	46.8	1,008.30	258.7	4.9	8.8	550.3	2016-04-28 12:00:00	1	12:00:00
2016-04-28 13:00:00	2016-04-28 13:00:00	662	2016-04-28 13:00	9	0	47.5	1,008.30	277	4.4	8.4	394	2016-04-28 13:00:00	1	13:00:00
2016-04-28 14:00:00	2016-04-28 14:00:00	663	2016-04-28 14:00	9.3	0	47.7	1,008.40	287.8	4.1	8	310.2	2016-04-28 14:00:00	1	14:00:00
2016-04-28 15:00:00	2016-04-28 15:00:00	664	2016-04-28 15:00	9.8	0.1	47.8	1,008.50	285.6	3.9	10.5	335.2	2016-04-28 15:00:00	1	15:00:00
2016-04-28 16:00:00	2016-04-28 16:00:00	665	2016-04-28 16:00	9.6	0	52.8	1,008.60	273.4	4.2	7.9	332.6	2016-04-28 16:00:00	1	16:00:00
2016-04-28 17:00:00	2016-04-28 17:00:00	666	2016-04-28 17:00	10.2	0	47.8	1,008.80	278	4.3	10.7	409.8	2016-04-28 17:00:00	1	17:00:00
2016-04-28 18:00:00	2016-04-28 18:00:00	667	2016-04-28 18:00	9.2	0	56.5	1,009.10	296.4	4.5	12.4	279.1	2016-04-28 18:00:00	1	18:00:00
2016-04-28 19:00:00	2016-04-28 19:00:00	668	2016-04-28 19:00	7.7	0.1	67	1,009.40	297	2.8	5.3	104.2	2016-04-28 19:00:00	1	19:00:00
2016-04-28 20:00:00	2016-04-28 20:00:00	669	2016-04-28 20:00	5.7	0	80.7	1,009.70	209.6	1.9	4.3	11.8	2016-04-28 20:00:00	1	20:00:00
2016-04-28 21:00:00	2016-04-28 21:00:00	670	2016-04-28 21:00	2.9	0	96	1,009.80	168.4	0.9	1.7	3.3	2016-04-28 21:00:00	1	21:00:00
2016-04-28 22:00:00	2016-04-28 22:00:00	671	2016-04-28 22:00	0.9	0	100	1,009.80	128.3	1.2	2.1	4.5	2016-04-28 22:00:00	1	22:00:00
2016-04-28 23:00:00	2016-04-28 23:00:00	672	2016-04-28 23:00	-0.3	0	100	1,009.90	111.7	1.1	1.9	4.7	2016-04-28 23:00:00	1	23:00:00
2016-04-29 00:00:00	2016-04-29 00:00:00	673	2016-04-29 00:00	-0.9	0	100	1,010.00	125.3	1.3	2.5	4.3	2016-04-29 00:00:00	2	00:00:00
2016-04-29 01:00:00	2016-04-29 01:00:00	674	2016-04-29 01:00	-0.9	0	100	1,010.10	79.3	1.4	2.3	5.1	2016-04-29 01:00:00	2	01:00:00
2016-04-29 02:00:00	2016-04-29 02:00:00	675	2016-04-29 02:00	-1.5	0	100	1,010.00	81.6	1.1	2.2	5.3	2016-04-29 02:00:00	2	02:00:00
2016-04-29 03:00:00	2016-04-29 03:00:00	676	2016-04-29 03:00	-1.8	0	100	1,010.00	114.9	1.2	2.3	4.9	2016-04-29 03:00:00	2	03:00:00
2016-04-29 04:00:00	2016-04-29 04:00:00	677	2016-04-29 04:00	-1.8	0	100	1,010.00	87.2	1.3	1.9	4.8	2016-04-29 04:00:00	2	04:00:00
2016-04-29 05:00:00	2016-04-29 05:00:00	678	2016-04-29 05:00	-2.2	0	100	1,010.10	75.9	1.2	1.9	7.5	2016-04-29 05:00:00	2	05:00:00
2016-04-29 06:00:00	2016-04-29 06:00:00	679	2016-04-29 06:00	-0.3	0	100	1,010.10	143.5	1.2	2.5	82.4	2016-04-29 06:00:00	2	06:00:00
2016-04-29 07:00:00	2016-04-29 07:00:00	680	2016-04-29 07:00	4	0	89.7	1,010.30	192.4	1.2	3.7	189.4	2016-04-29 07:00:00	2	07:00:00
2016-04-29 08:00:00	2016-04-29 08:00:00	681	2016-04-29 08:00	8	0	64	1,010.40	180.1	2.5	6.8	359.1	2016-04-29 08:00:00	2	08:00:00
2016-04-29 09:00:00	2016-04-29 09:00:00	682	2016-04-29 09:00	10.1	0	52	1,010.60	189.5	2.6	6.5	425.8	2016-04-29 09:00:00	2	09:00:00
2016-04-29 10:00:00	2016-04-29 10:00:00	683	2016-04-29 10:00	11.5	0	46.7	1,010.60	190	3	7.6	518	2016-04-29 10:00:00	2	10:00:00
2016-04-29 11:00:00	2016-04-29 11:00:00	684	2016-04-29 11:00	10.9	0	46.5	1,010.60	187.3	2.5	7.5	196.5	2016-04-29 11:00:00	2	11:00:00
2016-04-29 12:00:00	2016-04-29 12:00:00	685	2016-04-29 12:00	11	0	45.8	1,010.60	202.3	2.3	5.3	172	2016-04-29 12:00:00	2	12:00:00
2016-04-29 13:00:00	2016-04-29 13:00:00	686	2016-04-29 13:00	12	0	42.2	1,010.50	185	2.7	8.4	291.5	2016-04-29 13:00:00	2	13:00:00
2016-04-29 14:00:00	2016-04-29 14:00:00	687	2016-04-29 14:00	13.3	0	38.8	1,010.50	194.4	2.9	7.6	453.7	2016-04-29 14:00:00	2	14:00:00
2016-04-29 15:00:00	2016-04-29 15:00:00	688	2016-04-29 15:00	14	0	37.2	1,010.40	185	3.2	7.8	451.5	2016-04-29 15:00:00	2	15:00:00
2016-04-29 16:00:00	2016-04-29 16:00:00	689	2016-04-29 16:00	14.1	0	36.5	1,010.30	180.1	3.2	6.8	424	2016-04-29 16:00:00	2	16:00:00
2016-04-29 17:00:00	2016-04-29 17:00:00	690	2016-04-29 17:00	13.2	0	38.5	1,010.20	164.4	2.9	6	168.4	2016-04-29 17:00:00	2	17:00:00
2016-04-29 18:00:00	2016-04-29 18:00:00	691	2016-04-29 18:00	12.7	0	40	1,010.20	171	2.4	6.1	114.7	2016-04-29 18:00:00	2	18:00:00
2016-04-29 19:00:00	2016-04-29 19:00:00	692	2016-04-29 19:00	11.7	0	45.5	1,010.20	159.8	1.7	3	69.6	2016-04-29 19:00:00	2	19:00:00
2016-04-29 20:00:00	2016-04-29 20:00:00	693	2016-04-29 20:00	8.4	0	65.3	1,010.30	146	1.3	1.9	11.3	2016-04-29 20:00:00	2	20:00:00
2016-04-29 21:00:00	2016-04-29 21:00:00	694	2016-04-29 21:00	6.8	0	78.7	1,010.40	145.5	1	1.9	5.5	2016-04-29 21:00:00	2	21:00:00
2016-04-29 22:00:00	2016-04-29 22:00:00	695	2016-04-29 22:00	6	0	82.3	1,010.50	151.3	1.1	1.9	5.6	2016-04-29 22:00:00	2	22:00:00
2016-04-29 23:00:00	2016-04-29 23:00:00	696	2016-04-29 23:00	5.5	0	84.7	1,010.40	129.6	1	1.7	5.3	2016-04-29 23:00:00	2	23:00:00
2016-04-30 00:00:00	2016-04-30 00:00:00	697	2016-04-30 00:00	3.7	0	94	1,010.50	144.7	0.8	1.4	5.4	2016-04-30 00:00:00	3	00:00:00
2016-04-30 01:00:00	2016-04-30 01:00:00	698	2016-04-30 01:00	3.4	0	96.7	1,010.50	92.1	1.1	1.9	5.5	2016-04-30 01:00:00	3	01:00:00
2016-04-30 02:00:00	2016-04-30 02:00:00	699	2016-04-30 02:00	2.2	0	99.3	1,010.40	118.1	0.9	1.5	5.5	2016-04-30 02:00:00	3	02:00:00
2016-04-30 03:00:00	2016-04-30 03:00:00	700	2016-04-30 03:00	1.7	0	100	1,010.40	166.6	0.8	1.5	5.4	2016-04-30 03:00:00	3	03:00:00
2016-04-30 04:00:00	2016-04-30 04:00:00	701	2016-04-30 04:00	1.6	0	100	1,010.40	148.6	0.8	1.1	5.8	2016-04-30 04:00:00	3	04:00:00
2016-04-30 05:00:00	2016-04-30 05:00:00	702	2016-04-30 05:00	2.6	0	100	1,010.30	146.2	0.6	1.1	6.5	2016-04-30 05:00:00	3	05:00:00
2016-04-30 06:00:00	2016-04-30 06:00:00	703	2016-04-30 06:00	3.5	0	100	1,010.30	136.5	0.7	1.4	23.6	2016-04-30 06:00:00	3	06:00:00
2016-04-30 07:00:00	2016-04-30 07:00:00	704	2016-04-30 07:00	4.8	0	97.2	1,010.50	153.3	0.7	1.5	62.5	2016-04-30 07:00:00	3	07:00:00
2016-04-30 08:00:00	2016-04-30 08:00:00	705	2016-04-30 08:00	7.2	0	86.5	1,010.60	214.4	0.8	1.4	155.4	2016-04-30 08:00:00	3	08:00:00
2016-04-30 09:00:00	2016-04-30 09:00:00	706	2016-04-30 09:00	10.9	0	63.2	1,010.50	188.5	0.9	1.5	280.3	2016-04-30 09:00:00	3	09:00:00
2016-04-30 10:00:00	2016-04-30 10:00:00	707	2016-04-30 10:00	14.5	0	44.5	1,010.50	115	1.5	3.1	559.7	2016-04-30 10:00:00	3	10:00:00
2016-04-30 11:00:00	2016-04-30 11:00:00	708	2016-04-30 11:00	16.5	0	33.8	1,010.30	98.9	2.1	4.3	659.8	2016-04-30 11:00:00	3	11:00:00
2016-04-30 12:00:00	2016-04-30 12:00:00	709	2016-04-30 12:00	17.1	0	33.5	1,010.20	73.2	2.4	4.7	726.6	2016-04-30 12:00:00	3	12:00:00
2016-04-30 13:00:00	2016-04-30 13:00:00	710	2016-04-30 13:00	17.2	0	36.2	1,010.10	75.4	2.7	5.5	643.4	2016-04-30 13:00:00	3	13:00:00
2016-04-30 14:00:00	2016-04-30 14:00:00	711	2016-04-30 14:00	17.3	0	37.5	1,010.00	88.8	2.4	4.8	448.3	2016-04-30 14:00:00	3	14:00:00
2016-04-30 15:00:00	2016-04-30 15:00:00	712	2016-04-30 15:00	16.6	0	41.3	1,010.00	174.9	2.1	5.1	203.5	2016-04-30 15:00:00	3	15:00:00
2016-04-30 16:00:00	2016-04-30 16:00:00	713	2016-04-30 16:00	16	0	49.5	1,010.10	297.8	3.4	6.8	355.9	2016-04-30 16:00:00	3	16:00:00
2016-04-30 17:00:00	2016-04-30 17:00:00	714	2016-04-30 17:00	14.3	0	55.2	1,010.20	298.4	3	6.2	112.6	2016-04-30 17:00:00	3	17:00:00
2016-04-30 18:00:00	2016-04-30 18:00:00	715	2016-04-30 18:00	13	0.5	63.2	1,010.60	289.6	3	6.5	52.2	2016-04-30 18:00:00	3	18:00:00
2016-04-30 19:00:00	2016-04-30 19:00:00	716	2016-04-30 19:00	10.9	0	82.8	1,010.90	297.4	2.4	4.7	39.3	2016-04-30 19:00:00	3	19:00:00
2016-04-30 20:00:00	2016-04-30 20:00:00	717	2016-04-30 20:00	9.3	0	94.8	1,011.10	281.1	2.5	4.1	11.6	2016-04-30 20:00:00	3	20:00:00
2016-04-30 21:00:00	2016-04-30 21:00:00	718	2016-04-30 21:00	8.2	0	97.2	1,011.50	292.1	2.9	6.4	5.3	2016-04-30 21:00:00	3	21:00:00
2016-04-30 22:00:00	2016-04-30 22:00:00	719	2016-04-30 22:00	7.1	0	98.5	1,011.80	285.8	2.7	4.8	5.2	2016-04-30 22:00:00	3	22:00:00
2016-04-30 23:00:00	2016-04-30 23:00:00	720	2016-04-30 23:00	6.5	0	98.2	1,011.80	287.9	2.8	4.5	4.7	2016-04-30 23:00:00	3	23:00:00
2016-05-01 00:00:00	2016-05-01 00:00:00	721	2016-05-01 00:00	6.1	0	98	1,012.00	288	2.9	4.8	4.8	2016-05-01 00:00:00	4	00:00:00
2016-05-01 01:00:00	2016-05-01 01:00:00	722	2016-05-01 01:00	6.2	0	98	1,012.10	287.8	3.1	5.5	4.9	2016-05-01 01:00:00	4	01:00:00
2016-05-01 02:00:00	2016-05-01 02:00:00	723	2016-05-01 02:00	6.6	0	98	1,012.20	294.9	3.2	5.7	5.1	2016-05-01 02:00:00	4	02:00:00
2016-05-01 03:00:00	2016-05-01 03:00:00	724	2016-05-01 03:00	6.5	0	98.3	1,012.30	291.7	3.2	6.2	4.9	2016-05-01 03:00:00	4	03:00:00
2016-05-01 04:00:00	2016-05-01 04:00:00	725	2016-05-01 04:00	6.3	0	100	1,012.50	294.7	3.5	5.8	4.9	2016-05-01 04:00:00	4	04:00:00
2016-05-01 05:00:00	2016-05-01 05:00:00	726	2016-05-01 05:00	6.2	0	100	1,012.70	302.1	3.3	6.1	6.2	2016-05-01 05:00:00	4	05:00:00
2016-05-01 06:00:00	2016-05-01 06:00:00	727	2016-05-01 06:00	6.2	0	100	1,012.90	296.3	2.7	5.5	34.9	2016-05-01 06:00:00	4	06:00:00
2016-05-01 07:00:00	2016-05-01 07:00:00	728	2016-05-01 07:00	6.9	0	98.3	1,013.10	296.6	2.9	5.2	136.2	2016-05-01 07:00:00	4	07:00:00
2016-05-01 08:00:00	2016-05-01 08:00:00	729	2016-05-01 08:00	7.8	0	93	1,013.40	301.1	3.4	6.7	212.2	2016-05-01 08:00:00	4	08:00:00
2016-05-01 09:00:00	2016-05-01 09:00:00	730	2016-05-01 09:00	9	0	87.8	1,013.50	291.7	3.5	7.2	363.8	2016-05-01 09:00:00	4	09:00:00
2016-05-01 10:00:00	2016-05-01 10:00:00	731	2016-05-01 10:00	10.9	0	81	1,013.60	293.9	3.5	6.9	536	2016-05-01 10:00:00	4	10:00:00
2016-05-01 11:00:00	2016-05-01 11:00:00	732	2016-05-01 11:00	13.2	0	74.2	1,013.70	290.2	3.3	7.5	650.2	2016-05-01 11:00:00	4	11:00:00
2016-05-01 12:00:00	2016-05-01 12:00:00	733	2016-05-01 12:00	15.1	0	65.8	1,013.60	235.4	3.1	7.2	514.9	2016-05-01 12:00:00	4	12:00:00
2016-05-01 13:00:00	2016-05-01 13:00:00	734	2016-05-01 13:00	16.7	0	46.7	1,013.60	68.5	3.6	8	666.6	2016-05-01 13:00:00	4	13:00:00
2016-05-01 14:00:00	2016-05-01 14:00:00	735	2016-05-01 14:00	17.6	0	39	1,013.60	70.7	3.8	7.7	714.2	2016-05-01 14:00:00	4	14:00:00
2016-05-01 15:00:00	2016-05-01 15:00:00	736	2016-05-01 15:00	18.2	0	36.7	1,013.60	78.3	3.6	7.2	681.9	2016-05-01 15:00:00	4	15:00:00
2016-05-01 16:00:00	2016-05-01 16:00:00	737	2016-05-01 16:00	18.5	0	35.7	1,013.50	77.5	3.2	6.6	537.7	2016-05-01 16:00:00	4	16:00:00
2016-05-01 17:00:00	2016-05-01 17:00:00	738	2016-05-01 17:00	18.1	0	36	1,013.60	83	2.8	5.8	333.3	2016-05-01 17:00:00	4	17:00:00
2016-05-01 18:00:00	2016-05-01 18:00:00	739	2016-05-01 18:00	17.7	0	35.8	1,013.60	60.8	2.8	7.1	238.5	2016-05-01 18:00:00	4	18:00:00
2016-05-01 19:00:00	2016-05-01 19:00:00	740	2016-05-01 19:00	16.8	0	37.8	1,013.80	63.9	2.2	4.8	105.3	2016-05-01 19:00:00	4	19:00:00
2016-05-01 20:00:00	2016-05-01 20:00:00	741	2016-05-01 20:00	13.5	0	45.5	1,014.00	149.4	1.7	3.5	12.1	2016-05-01 20:00:00	4	20:00:00
2016-05-01 21:00:00	2016-05-01 21:00:00	742	2016-05-01 21:00	10.7	0	54.8	1,014.30	135.1	1.4	3.1	4.3	2016-05-01 21:00:00	4	21:00:00
2016-05-01 22:00:00	2016-05-01 22:00:00	743	2016-05-01 22:00	10.3	0	72.3	1,014.40	179.8	1.9	4.9	4.5	2016-05-01 22:00:00	4	22:00:00
2016-05-01 23:00:00	2016-05-01 23:00:00	744	2016-05-01 23:00	10	0	88	1,014.40	156	1.8	4.5	3.5	2016-05-01 23:00:00	4	23:00:00
2016-05-02 00:00:00	2016-05-02 00:00:00	745	2016-05-02 00:00	7.8	0	96.8	1,014.60	266.4	2	3.9	3.8	2016-05-02 00:00:00	5	00:00:00
2016-05-02 01:00:00	2016-05-02 01:00:00	746	2016-05-02 01:00	8.8	0	87.8	1,014.70	236.3	2.1	4.7	3.8	2016-05-02 01:00:00	5	01:00:00
2016-05-02 02:00:00	2016-05-02 02:00:00	747	2016-05-02 02:00	5.2	0	99	1,014.90	237.4	1.2	2.5	3	2016-05-02 02:00:00	5	02:00:00
2016-05-02 03:00:00	2016-05-02 03:00:00	748	2016-05-02 03:00	2.8	0	100	1,014.90	279.4	1.1	1.7	4.4	2016-05-02 03:00:00	5	03:00:00
2016-05-02 04:00:00	2016-05-02 04:00:00	749	2016-05-02 04:00	1.6	0	100	1,014.90	255	1.4	2.5	4.5	2016-05-02 04:00:00	5	04:00:00
2016-05-02 05:00:00	2016-05-02 05:00:00	750	2016-05-02 05:00	0.4	0	100	1,014.70	235.7	0.6	1.1	8.1	2016-05-02 05:00:00	5	05:00:00
2016-05-02 06:00:00	2016-05-02 06:00:00	751	2016-05-02 06:00	1.6	0	100	1,014.70	273.5	0.9	1.4	61.2	2016-05-02 06:00:00	5	06:00:00
2016-05-02 07:00:00	2016-05-02 07:00:00	752	2016-05-02 07:00	6	0	98.2	1,014.60	299.1	1.4	2.4	204.9	2016-05-02 07:00:00	5	07:00:00
2016-05-02 08:00:00	2016-05-02 08:00:00	753	2016-05-02 08:00	9.9	0	80.2	1,014.60	273.2	1.5	2.5	377.4	2016-05-02 08:00:00	5	08:00:00
2016-05-02 09:00:00	2016-05-02 09:00:00	754	2016-05-02 09:00	12.9	0	63.3	1,014.60	281.3	2.1	4.1	536	2016-05-02 09:00:00	5	09:00:00
2016-05-02 10:00:00	2016-05-02 10:00:00	755	2016-05-02 10:00	14.9	0	52	1,014.50	282.9	2.3	5.9	661.5	2016-05-02 10:00:00	5	10:00:00
2016-05-02 11:00:00	2016-05-02 11:00:00	756	2016-05-02 11:00	17	0	47.2	1,014.30	243	1.9	4.2	747.2	2016-05-02 11:00:00	5	11:00:00
2016-05-02 12:00:00	2016-05-02 12:00:00	757	2016-05-02 12:00	17.7	0	44.8	1,014.00	104.8	2.2	4.1	798.6	2016-05-02 12:00:00	5	12:00:00
2016-05-02 13:00:00	2016-05-02 13:00:00	758	2016-05-02 13:00	18.5	0	40.2	1,013.70	109.3	2.2	5.6	826.2	2016-05-02 13:00:00	5	13:00:00
2016-05-02 14:00:00	2016-05-02 14:00:00	759	2016-05-02 14:00	19.2	0	36.7	1,013.50	84.7	2.8	5.5	783.3	2016-05-02 14:00:00	5	14:00:00
2016-05-02 15:00:00	2016-05-02 15:00:00	760	2016-05-02 15:00	19.4	0	37.8	1,013.10	83.2	2.6	6.2	682.7	2016-05-02 15:00:00	5	15:00:00
2016-05-02 16:00:00	2016-05-02 16:00:00	761	2016-05-02 16:00	19.8	0	38	1,012.80	87.2	2.5	6.6	564.8	2016-05-02 16:00:00	5	16:00:00
2016-05-02 17:00:00	2016-05-02 17:00:00	762	2016-05-02 17:00	19.9	0	36.5	1,012.40	91.8	2.1	4.4	429.2	2016-05-02 17:00:00	5	17:00:00
2016-05-02 18:00:00	2016-05-02 18:00:00	763	2016-05-02 18:00	19.9	0	36.5	1,012.10	97.1	1.5	4	266.3	2016-05-02 18:00:00	5	18:00:00
2016-05-02 19:00:00	2016-05-02 19:00:00	764	2016-05-02 19:00	19	0	37.7	1,011.80	104	1.3	2.5	112.5	2016-05-02 19:00:00	5	19:00:00
2016-05-02 20:00:00	2016-05-02 20:00:00	765	2016-05-02 20:00	14.3	0	54.3	1,011.70	134.3	1.3	2.6	11.3	2016-05-02 20:00:00	5	20:00:00
2016-05-02 21:00:00	2016-05-02 21:00:00	766	2016-05-02 21:00	9.6	0	81.8	1,011.70	142.7	0.8	1.7	4	2016-05-02 21:00:00	5	21:00:00
2016-05-02 22:00:00	2016-05-02 22:00:00	767	2016-05-02 22:00	7.2	0	93.8	1,011.70	112.6	0.8	1.5	4.9	2016-05-02 22:00:00	5	22:00:00
2016-05-02 23:00:00	2016-05-02 23:00:00	768	2016-05-02 23:00	5.7	0	98.5	1,011.70	71.6	1	1.9	4.8	2016-05-02 23:00:00	5	23:00:00
2016-05-03 00:00:00	2016-05-03 00:00:00	769	2016-05-03 00:00	4.2	0	99.8	1,011.70	77.9	0.9	1.5	5	2016-05-03 00:00:00	6	00:00:00
2016-05-03 01:00:00	2016-05-03 01:00:00	770	2016-05-03 01:00	3.7	0	100	1,011.50	79.6	0.9	1.7	5.2	2016-05-03 01:00:00	6	01:00:00
2016-05-03 02:00:00	2016-05-03 02:00:00	771	2016-05-03 02:00	3.6	0	100	1,011.10	80.2	1.1	2	5.5	2016-05-03 02:00:00	6	02:00:00
2016-05-03 03:00:00	2016-05-03 03:00:00	772	2016-05-03 03:00	3.7	0	100	1,010.70	96.7	1.2	2.2	5.1	2016-05-03 03:00:00	6	03:00:00
2016-05-03 04:00:00	2016-05-03 04:00:00	773	2016-05-03 04:00	2.6	0	100	1,010.70	84.8	0.9	1.5	5	2016-05-03 04:00:00	6	04:00:00
2016-05-03 05:00:00	2016-05-03 05:00:00	774	2016-05-03 05:00	1.9	0	100	1,010.50	81.7	0.9	1.5	9.8	2016-05-03 05:00:00	6	05:00:00
2016-05-03 06:00:00	2016-05-03 06:00:00	775	2016-05-03 06:00	3.6	0	100	1,010.40	76.9	1.1	1.7	72.8	2016-05-03 06:00:00	6	06:00:00
2016-05-03 07:00:00	2016-05-03 07:00:00	776	2016-05-03 07:00	10.1	0	80	1,010.40	83	0.9	1.5	243.9	2016-05-03 07:00:00	6	07:00:00
2016-05-03 08:00:00	2016-05-03 08:00:00	777	2016-05-03 08:00	14.7	0	58.2	1,010.30	84.6	1.3	2.8	386.3	2016-05-03 08:00:00	6	08:00:00
2016-05-03 09:00:00	2016-05-03 09:00:00	778	2016-05-03 09:00	17.2	0	48.5	1,010.30	255	1.8	3.7	535.5	2016-05-03 09:00:00	6	09:00:00
2016-05-03 10:00:00	2016-05-03 10:00:00	779	2016-05-03 10:00	17.7	0	47.2	1,010.40	269.6	2.7	5.8	546.2	2016-05-03 10:00:00	6	10:00:00
2016-05-03 11:00:00	2016-05-03 11:00:00	780	2016-05-03 11:00	17.7	0	51.3	1,010.50	282.6	3.3	6.6	633	2016-05-03 11:00:00	6	11:00:00
2016-05-03 12:00:00	2016-05-03 12:00:00	781	2016-05-03 12:00	17.7	0	52.3	1,010.60	289.3	4.7	9.1	637.7	2016-05-03 12:00:00	6	12:00:00
2016-05-03 13:00:00	2016-05-03 13:00:00	782	2016-05-03 13:00	13.6	0	70.2	1,011.00	289.7	7.3	14.7	288	2016-05-03 13:00:00	6	13:00:00
2016-05-03 14:00:00	2016-05-03 14:00:00	783	2016-05-03 14:00	11.1	0	82.8	1,011.50	293.1	7.1	12.7	249.5	2016-05-03 14:00:00	6	14:00:00
2016-05-03 15:00:00	2016-05-03 15:00:00	784	2016-05-03 15:00	10.7	0	83.5	1,011.80	292.6	6.7	12.7	238.6	2016-05-03 15:00:00	6	15:00:00
2016-05-03 16:00:00	2016-05-03 16:00:00	785	2016-05-03 16:00	10.7	0	80	1,012.00	297.9	5.5	10.8	140.6	2016-05-03 16:00:00	6	16:00:00
2016-05-03 17:00:00	2016-05-03 17:00:00	786	2016-05-03 17:00	10.8	0	77.3	1,012.20	296.5	3.7	9	94.2	2016-05-03 17:00:00	6	17:00:00
2016-05-03 18:00:00	2016-05-03 18:00:00	787	2016-05-03 18:00	10.8	0	80.2	1,012.40	298.9	3.1	6.7	109.1	2016-05-03 18:00:00	6	18:00:00
2016-05-03 19:00:00	2016-05-03 19:00:00	788	2016-05-03 19:00	10.2	0	82.5	1,012.70	286.2	2.8	6.7	22.4	2016-05-03 19:00:00	6	19:00:00
2016-05-03 20:00:00	2016-05-03 20:00:00	789	2016-05-03 20:00	9.3	0	91	1,013.10	297.1	2.6	4.2	10.8	2016-05-03 20:00:00	6	20:00:00
2016-05-03 21:00:00	2016-05-03 21:00:00	790	2016-05-03 21:00	9.1	0	92	1,013.50	293.7	2.5	4.4	4.5	2016-05-03 21:00:00	6	21:00:00
2016-05-03 22:00:00	2016-05-03 22:00:00	791	2016-05-03 22:00	8.5	0	97.2	1,013.80	290.1	2.8	4.5	4.2	2016-05-03 22:00:00	6	22:00:00
2016-05-03 23:00:00	2016-05-03 23:00:00	792	2016-05-03 23:00	8.5	0	87.5	1,014.20	294.8	3	6.2	4.3	2016-05-03 23:00:00	6	23:00:00
2016-05-04 00:00:00	2016-05-04 00:00:00	793	2016-05-04 00:00	7.1	0	86.7	1,014.50	295.1	3.5	6	3.4	2016-05-04 00:00:00	7	00:00:00
2016-05-04 01:00:00	2016-05-04 01:00:00	794	2016-05-04 01:00	5	0	93.8	1,014.80	287	3.2	5.1	3.7	2016-05-04 01:00:00	7	01:00:00
2016-05-04 02:00:00	2016-05-04 02:00:00	795	2016-05-04 02:00	4	0	98.3	1,015.00	288.2	2.9	5.2	3.3	2016-05-04 02:00:00	7	02:00:00
2016-05-04 03:00:00	2016-05-04 03:00:00	796	2016-05-04 03:00	3.4	0	100	1,015.20	287.4	3	5.1	3.4	2016-05-04 03:00:00	7	03:00:00
2016-05-04 04:00:00	2016-05-04 04:00:00	797	2016-05-04 04:00	3.2	0	100	1,015.40	288.2	2.5	4.2	3.6	2016-05-04 04:00:00	7	04:00:00
2016-05-04 05:00:00	2016-05-04 05:00:00	798	2016-05-04 05:00	3.7	0	100	1,015.50	290.4	2.5	3.9	6.8	2016-05-04 05:00:00	7	05:00:00
2016-05-04 06:00:00	2016-05-04 06:00:00	799	2016-05-04 06:00	4.7	0	100	1,015.80	291.5	2.5	4.6	38.3	2016-05-04 06:00:00	7	06:00:00
2016-05-04 07:00:00	2016-05-04 07:00:00	800	2016-05-04 07:00	6	0	96.8	1,016.00	296	2.9	6	141.3	2016-05-04 07:00:00	7	07:00:00
2016-05-04 08:00:00	2016-05-04 08:00:00	801	2016-05-04 08:00	7.7	0	85.5	1,016.20	294.8	3.8	7.2	252.7	2016-05-04 08:00:00	7	08:00:00
2016-05-04 09:00:00	2016-05-04 09:00:00	802	2016-05-04 09:00	8.3	0	74.7	1,016.40	297.1	3.5	6.7	231.1	2016-05-04 09:00:00	7	09:00:00
2016-05-04 10:00:00	2016-05-04 10:00:00	803	2016-05-04 10:00	9.9	0	67.5	1,016.60	284.3	3.6	7.3	528.5	2016-05-04 10:00:00	7	10:00:00
2016-05-04 11:00:00	2016-05-04 11:00:00	804	2016-05-04 11:00	10.9	0	60.3	1,016.50	286.1	3.4	7.3	553.6	2016-05-04 11:00:00	7	11:00:00
2016-05-04 12:00:00	2016-05-04 12:00:00	805	2016-05-04 12:00	12.1	0	54.8	1,016.50	281.5	3.4	6.6	651	2016-05-04 12:00:00	7	12:00:00
2016-05-04 13:00:00	2016-05-04 13:00:00	806	2016-05-04 13:00	13.5	0	49	1,016.40	274.4	3.4	6.9	796.3	2016-05-04 13:00:00	7	13:00:00
2016-05-04 14:00:00	2016-05-04 14:00:00	807	2016-05-04 14:00	14.7	0	43.2	1,016.40	256.5	2.8	6.9	705.7	2016-05-04 14:00:00	7	14:00:00
2016-05-04 15:00:00	2016-05-04 15:00:00	808	2016-05-04 15:00	15.2	0	41.7	1,016.30	235.3	2.8	6.5	609.4	2016-05-04 15:00:00	7	15:00:00
2016-05-04 16:00:00	2016-05-04 16:00:00	809	2016-05-04 16:00	15	0	39	1,016.10	235.5	2.5	5.7	479.5	2016-05-04 16:00:00	7	16:00:00
2016-05-04 17:00:00	2016-05-04 17:00:00	810	2016-05-04 17:00	15.7	0	36.5	1,015.90	271.6	2.7	5.5	444.9	2016-05-04 17:00:00	7	17:00:00
2016-05-04 18:00:00	2016-05-04 18:00:00	811	2016-05-04 18:00	14.4	0	38.8	1,015.90	201.1	1.9	4.3	216.7	2016-05-04 18:00:00	7	18:00:00
2016-05-04 19:00:00	2016-05-04 19:00:00	812	2016-05-04 19:00	13.1	0	42.2	1,015.90	270.9	1.5	3.2	85.4	2016-05-04 19:00:00	7	19:00:00
2016-05-04 20:00:00	2016-05-04 20:00:00	813	2016-05-04 20:00	9.5	0	57	1,016.00	300.1	1	1.9	16.5	2016-05-04 20:00:00	7	20:00:00
2016-05-04 21:00:00	2016-05-04 21:00:00	814	2016-05-04 21:00	5.3	0	87.8	1,016.20	255.1	0.8	1.4	4.3	2016-05-04 21:00:00	7	21:00:00
2016-05-04 22:00:00	2016-05-04 22:00:00	815	2016-05-04 22:00	3.1	0	95.8	1,016.40	194.5	0.7	1.4	4.9	2016-05-04 22:00:00	7	22:00:00
2016-05-04 23:00:00	2016-05-04 23:00:00	816	2016-05-04 23:00	2.3	0	99	1,016.60	186.8	0.7	1.1	6.1	2016-05-04 23:00:00	7	23:00:00
2016-05-05 00:00:00	2016-05-05 00:00:00	817	2016-05-05 00:00	2.6	0	98.5	1,016.60	175.6	0.8	1.1	5.2	2016-05-05 00:00:00	8	00:00:00
2016-05-05 01:00:00	2016-05-05 01:00:00	818	2016-05-05 01:00	1.7	0	100	1,016.50	162.4	1	1.5	4.7	2016-05-05 01:00:00	8	01:00:00
2016-05-05 02:00:00	2016-05-05 02:00:00	819	2016-05-05 02:00	0.5	0	100	1,016.40	180.2	0.8	1.5	4.9	2016-05-05 02:00:00	8	02:00:00
2016-05-05 03:00:00	2016-05-05 03:00:00	820	2016-05-05 03:00	-0.8	0	100	1,016.50	227.3	0.7	1	5.1	2016-05-05 03:00:00	8	03:00:00
2016-05-05 04:00:00	2016-05-05 04:00:00	821	2016-05-05 04:00	-1.2	0	100	1,016.40	267.3	0.6	1	6	2016-05-05 04:00:00	8	04:00:00
2016-05-05 05:00:00	2016-05-05 05:00:00	822	2016-05-05 05:00	-0.5	0	100	1,016.50	236.8	0.8	1.4	8.7	2016-05-05 05:00:00	8	05:00:00
2016-05-05 06:00:00	2016-05-05 06:00:00	823	2016-05-05 06:00	1.5	0	100	1,016.60	234	0.6	1.4	29.9	2016-05-05 06:00:00	8	06:00:00
2016-05-05 07:00:00	2016-05-05 07:00:00	824	2016-05-05 07:00	4	0	97.3	1,016.60	255.6	0.9	1.7	76.2	2016-05-05 07:00:00	8	07:00:00
2016-05-05 08:00:00	2016-05-05 08:00:00	825	2016-05-05 08:00	6.8	0	83.2	1,016.50	267.2	1.1	2.3	202.4	2016-05-05 08:00:00	8	08:00:00
2016-05-05 09:00:00	2016-05-05 09:00:00	826	2016-05-05 09:00	11.4	0	59.3	1,016.40	203.8	1.2	2.6	533.3	2016-05-05 09:00:00	8	09:00:00
2016-05-05 10:00:00	2016-05-05 10:00:00	827	2016-05-05 10:00	14.4	0	48.2	1,016.30	130.8	1.9	4.7	661	2016-05-05 10:00:00	8	10:00:00
2016-05-05 11:00:00	2016-05-05 11:00:00	828	2016-05-05 11:00	15.5	0	42.5	1,016.10	79.2	2.9	5.8	747.9	2016-05-05 11:00:00	8	11:00:00
2016-05-05 12:00:00	2016-05-05 12:00:00	829	2016-05-05 12:00	16.5	0	40.7	1,015.90	106.3	2.7	5.1	797	2016-05-05 12:00:00	8	12:00:00
2016-05-05 13:00:00	2016-05-05 13:00:00	830	2016-05-05 13:00	17.3	0	41	1,015.50	93.6	2.9	5.6	789.1	2016-05-05 13:00:00	8	13:00:00
2016-05-05 14:00:00	2016-05-05 14:00:00	831	2016-05-05 14:00	18.2	0	39.5	1,015.20	94.7	2.9	6.2	767.7	2016-05-05 14:00:00	8	14:00:00
2016-05-05 15:00:00	2016-05-05 15:00:00	832	2016-05-05 15:00	18.7	0	37.7	1,014.80	104.9	3.3	6.5	699.1	2016-05-05 15:00:00	8	15:00:00
2016-05-05 16:00:00	2016-05-05 16:00:00	833	2016-05-05 16:00	19.2	0	37.7	1,014.40	89.1	3.6	7.5	580	2016-05-05 16:00:00	8	16:00:00
2016-05-05 17:00:00	2016-05-05 17:00:00	834	2016-05-05 17:00	19.4	0	39	1,014.10	98.7	3.1	6.2	438	2016-05-05 17:00:00	8	17:00:00
2016-05-05 18:00:00	2016-05-05 18:00:00	835	2016-05-05 18:00	19	0	41.8	1,013.80	121.7	2.8	5.9	278	2016-05-05 18:00:00	8	18:00:00
2016-05-05 19:00:00	2016-05-05 19:00:00	836	2016-05-05 19:00	17.9	0	46	1,013.50	138.5	2.2	5	119.9	2016-05-05 19:00:00	8	19:00:00
2016-05-05 20:00:00	2016-05-05 20:00:00	837	2016-05-05 20:00	15.1	0	58.5	1,013.40	132.9	1.7	2.9	16.5	2016-05-05 20:00:00	8	20:00:00
2016-05-05 21:00:00	2016-05-05 21:00:00	838	2016-05-05 21:00	10.8	0	86.7	1,013.40	97.4	1.1	2.2	4.1	2016-05-05 21:00:00	8	21:00:00
2016-05-05 22:00:00	2016-05-05 22:00:00	839	2016-05-05 22:00	9.4	0	91.5	1,013.30	91.1	1.3	2.2	4.5	2016-05-05 22:00:00	8	22:00:00
2016-05-05 23:00:00	2016-05-05 23:00:00	840	2016-05-05 23:00	6.7	0	99	1,013.30	181.8	0.7	1.1	4.7	2016-05-05 23:00:00	8	23:00:00
2016-05-06 00:00:00	2016-05-06 00:00:00	841	2016-05-06 00:00	5.6	0	100	1,013.20	104.9	0.9	1.5	5.1	2016-05-06 00:00:00	9	00:00:00
2016-05-06 01:00:00	2016-05-06 01:00:00	842	2016-05-06 01:00	4.6	0	100	1,013.10	125.1	0.5	1.1	5.2	2016-05-06 01:00:00	9	01:00:00
2016-05-06 02:00:00	2016-05-06 02:00:00	843	2016-05-06 02:00	4.1	0	100	1,012.90	102.3	0.6	1	5.5	2016-05-06 02:00:00	9	02:00:00
2016-05-06 03:00:00	2016-05-06 03:00:00	844	2016-05-06 03:00	3.9	0	100	1,012.70	117.2	1	1.5	5.6	2016-05-06 03:00:00	9	03:00:00
2016-05-06 04:00:00	2016-05-06 04:00:00	845	2016-05-06 04:00	4	0	100	1,012.50	83.3	1.3	1.7	5.4	2016-05-06 04:00:00	9	04:00:00
2016-05-06 05:00:00	2016-05-06 05:00:00	846	2016-05-06 05:00	3.6	0	100	1,012.40	80.2	1.2	2.4	10	2016-05-06 05:00:00	9	05:00:00
2016-05-06 06:00:00	2016-05-06 06:00:00	847	2016-05-06 06:00	5.6	0	100	1,012.30	83.9	1.4	2.5	66.9	2016-05-06 06:00:00	9	06:00:00
2016-05-06 07:00:00	2016-05-06 07:00:00	848	2016-05-06 07:00	10.4	0	88.2	1,012.30	76.7	2.3	3.9	212.3	2016-05-06 07:00:00	9	07:00:00
2016-05-06 08:00:00	2016-05-06 08:00:00	849	2016-05-06 08:00	13.6	0	73.3	1,012.20	84.8	2.3	4.3	386.2	2016-05-06 08:00:00	9	08:00:00
2016-05-06 09:00:00	2016-05-06 09:00:00	850	2016-05-06 09:00	17.3	0	61.3	1,012.00	114	2.4	5	533.3	2016-05-06 09:00:00	9	09:00:00
2016-05-06 10:00:00	2016-05-06 10:00:00	851	2016-05-06 10:00	19.8	0	52.7	1,011.80	118.9	3	6	650.4	2016-05-06 10:00:00	9	10:00:00
2016-05-06 11:00:00	2016-05-06 11:00:00	852	2016-05-06 11:00	21.1	0	46	1,011.70	130.5	3.4	7	735.8	2016-05-06 11:00:00	9	11:00:00
2016-05-06 12:00:00	2016-05-06 12:00:00	853	2016-05-06 12:00	22.1	0	38.5	1,011.40	128.9	3.8	7.7	782	2016-05-06 12:00:00	9	12:00:00
2016-05-06 13:00:00	2016-05-06 13:00:00	854	2016-05-06 13:00	22.9	0	35	1,011.10	118.7	3.6	7.8	774.5	2016-05-06 13:00:00	9	13:00:00
2016-05-06 14:00:00	2016-05-06 14:00:00	855	2016-05-06 14:00	23.4	0	31.3	1,010.80	117	3.7	8.1	777.1	2016-05-06 14:00:00	9	14:00:00
2016-05-06 15:00:00	2016-05-06 15:00:00	856	2016-05-06 15:00	23.5	0	30	1,010.50	122.8	3.8	8.1	678.3	2016-05-06 15:00:00	9	15:00:00
2016-05-06 16:00:00	2016-05-06 16:00:00	857	2016-05-06 16:00	23.6	0	32.3	1,010.20	121.5	3.6	7.7	580.6	2016-05-06 16:00:00	9	16:00:00
2016-05-06 17:00:00	2016-05-06 17:00:00	858	2016-05-06 17:00	23.5	0	33.8	1,009.90	109.7	3.4	7.6	444.7	2016-05-06 17:00:00	9	17:00:00
2016-05-06 18:00:00	2016-05-06 18:00:00	859	2016-05-06 18:00	23	0	34.5	1,009.70	95.4	3.5	7.7	285	2016-05-06 18:00:00	9	18:00:00
2016-05-06 19:00:00	2016-05-06 19:00:00	860	2016-05-06 19:00	21.9	0	36.3	1,009.50	98	3.1	6.5	125.7	2016-05-06 19:00:00	9	19:00:00
2016-05-06 20:00:00	2016-05-06 20:00:00	861	2016-05-06 20:00	19.6	0	41.5	1,009.50	98.8	2.3	5.6	17.4	2016-05-06 20:00:00	9	20:00:00
2016-05-06 21:00:00	2016-05-06 21:00:00	862	2016-05-06 21:00	16	0	55.3	1,009.60	86.8	1.6	3.3	2.6	2016-05-06 21:00:00	9	21:00:00
2016-05-06 22:00:00	2016-05-06 22:00:00	863	2016-05-06 22:00	13.5	0	71.2	1,009.60	76.6	1.5	3.4	4.7	2016-05-06 22:00:00	9	22:00:00
2016-05-06 23:00:00	2016-05-06 23:00:00	864	2016-05-06 23:00	11.4	0	84	1,009.60	80.2	1.4	2.5	4.4	2016-05-06 23:00:00	9	23:00:00
2016-05-07 00:00:00	2016-05-07 00:00:00	865	2016-05-07 00:00	9.8	0	94	1,009.70	80.3	1.3	2.5	5.3	2016-05-07 00:00:00	10	00:00:00
2016-05-07 01:00:00	2016-05-07 01:00:00	866	2016-05-07 01:00	10.5	0	91.2	1,009.70	77.5	2	3.3	5.4	2016-05-07 01:00:00	10	01:00:00
2016-05-07 02:00:00	2016-05-07 02:00:00	867	2016-05-07 02:00	10.7	0	88.7	1,009.70	77.2	2.2	3.4	4.2	2016-05-07 02:00:00	10	02:00:00
2016-05-07 03:00:00	2016-05-07 03:00:00	868	2016-05-07 03:00	9.4	0	94.7	1,009.60	92.4	1.6	2.5	4.5	2016-05-07 03:00:00	10	03:00:00
2016-05-07 04:00:00	2016-05-07 04:00:00	869	2016-05-07 04:00	7.8	0	99.3	1,009.60	95.2	1.6	2.5	4.6	2016-05-07 04:00:00	10	04:00:00
2016-05-07 05:00:00	2016-05-07 05:00:00	870	2016-05-07 05:00	8	0	98.7	1,009.60	87.4	1.6	2.9	9.4	2016-05-07 05:00:00	10	05:00:00
2016-05-07 06:00:00	2016-05-07 06:00:00	871	2016-05-07 06:00	8.4	0	94.2	1,009.80	99	1.3	2.7	72.3	2016-05-07 06:00:00	10	06:00:00
2016-05-07 07:00:00	2016-05-07 07:00:00	872	2016-05-07 07:00	12.6	0	74.5	1,009.90	89.8	2	4.3	221.2	2016-05-07 07:00:00	10	07:00:00
2016-05-07 08:00:00	2016-05-07 08:00:00	873	2016-05-07 08:00	15.1	0	63.3	1,010.00	86.5	2.8	4.8	398.1	2016-05-07 08:00:00	10	08:00:00
2016-05-07 09:00:00	2016-05-07 09:00:00	874	2016-05-07 09:00	17.4	0	58.2	1,010.10	94.4	2.9	5.2	543.8	2016-05-07 09:00:00	10	09:00:00
2016-05-07 10:00:00	2016-05-07 10:00:00	875	2016-05-07 10:00	20	0	48.7	1,010.10	115.4	2.9	5.7	657.7	2016-05-07 10:00:00	10	10:00:00
2016-05-07 11:00:00	2016-05-07 11:00:00	876	2016-05-07 11:00	22.1	0	40.7	1,010.00	115.5	3.1	7.4	737.6	2016-05-07 11:00:00	10	11:00:00
2016-05-07 12:00:00	2016-05-07 12:00:00	877	2016-05-07 12:00	23.1	0	36	1,009.90	119.6	3.8	7.8	803.9	2016-05-07 12:00:00	10	12:00:00
2016-05-07 13:00:00	2016-05-07 13:00:00	878	2016-05-07 13:00	23.3	0	31	1,009.80	111.4	4.8	9.9	835.6	2016-05-07 13:00:00	10	13:00:00
2016-05-07 14:00:00	2016-05-07 14:00:00	879	2016-05-07 14:00	23.9	0	29.2	1,009.60	108.5	4.8	10.5	799.7	2016-05-07 14:00:00	10	14:00:00
2016-05-07 15:00:00	2016-05-07 15:00:00	880	2016-05-07 15:00	24.3	0	30.8	1,009.40	111.6	4.4	11.1	705.5	2016-05-07 15:00:00	10	15:00:00
2016-05-07 16:00:00	2016-05-07 16:00:00	881	2016-05-07 16:00	24.3	0	30.7	1,009.20	103.7	4.8	10.9	588	2016-05-07 16:00:00	10	16:00:00
2016-05-07 17:00:00	2016-05-07 17:00:00	882	2016-05-07 17:00	24.3	0	30	1,009.00	106.7	3.9	9.3	449.9	2016-05-07 17:00:00	10	17:00:00
2016-05-07 18:00:00	2016-05-07 18:00:00	883	2016-05-07 18:00	23.8	0	30.2	1,008.90	106.3	3.7	8.3	289.4	2016-05-07 18:00:00	10	18:00:00
2016-05-07 19:00:00	2016-05-07 19:00:00	884	2016-05-07 19:00	22.8	0	32.3	1,008.90	108.2	2.9	7.5	128.5	2016-05-07 19:00:00	10	19:00:00
2016-05-07 20:00:00	2016-05-07 20:00:00	885	2016-05-07 20:00	20.3	0	38.5	1,009.00	96	2.1	4.4	20.6	2016-05-07 20:00:00	10	20:00:00
2016-05-07 21:00:00	2016-05-07 21:00:00	886	2016-05-07 21:00	16.4	0	51.7	1,009.20	71.8	1.6	3	3.2	2016-05-07 21:00:00	10	21:00:00
2016-05-07 22:00:00	2016-05-07 22:00:00	887	2016-05-07 22:00	12	0	78.3	1,009.40	147.8	1	2.1	3.5	2016-05-07 22:00:00	10	22:00:00
2016-05-07 23:00:00	2016-05-07 23:00:00	888	2016-05-07 23:00	9.3	0	94.3	1,009.70	132.2	1	1.9	4.7	2016-05-07 23:00:00	10	23:00:00
2016-05-08 00:00:00	2016-05-08 00:00:00	889	2016-05-08 00:00	8	0	97.8	1,009.80	79.5	1	1.5	5.2	2016-05-08 00:00:00	11	00:00:00
2016-05-08 01:00:00	2016-05-08 01:00:00	890	2016-05-08 01:00	7.9	0	95.5	1,010.00	69.1	1.4	2.2	6	2016-05-08 01:00:00	11	01:00:00
2016-05-08 02:00:00	2016-05-08 02:00:00	891	2016-05-08 02:00	8.6	0	89	1,010.00	72.9	1.9	3.1	5.8	2016-05-08 02:00:00	11	02:00:00
2016-05-08 03:00:00	2016-05-08 03:00:00	892	2016-05-08 03:00	8.7	0	86	1,010.10	74.4	1.9	3	4.9	2016-05-08 03:00:00	11	03:00:00
2016-05-08 04:00:00	2016-05-08 04:00:00	893	2016-05-08 04:00	6.7	0	94.5	1,010.20	96.2	1.1	1.9	4.4	2016-05-08 04:00:00	11	04:00:00
2016-05-08 05:00:00	2016-05-08 05:00:00	894	2016-05-08 05:00	7.6	0	93.8	1,010.30	79.6	1.8	2.8	11	2016-05-08 05:00:00	11	05:00:00
2016-05-08 06:00:00	2016-05-08 06:00:00	895	2016-05-08 06:00	9.3	0	85.2	1,010.50	97.4	1.8	3.9	76.5	2016-05-08 06:00:00	11	06:00:00
2016-05-08 07:00:00	2016-05-08 07:00:00	896	2016-05-08 07:00	13.1	0	68.3	1,010.80	96.8	2.1	4.7	229.2	2016-05-08 07:00:00	11	07:00:00
2016-05-08 08:00:00	2016-05-08 08:00:00	897	2016-05-08 08:00	15.6	0	58.7	1,011.00	96.2	2.5	4.9	407.1	2016-05-08 08:00:00	11	08:00:00
2016-05-08 09:00:00	2016-05-08 09:00:00	898	2016-05-08 09:00	17.7	0	51.5	1,011.00	91.4	3.5	7.7	554.6	2016-05-08 09:00:00	11	09:00:00
2016-05-08 10:00:00	2016-05-08 10:00:00	899	2016-05-08 10:00	19.7	0	45	1,011.00	96.2	4.3	9.1	670.1	2016-05-08 10:00:00	11	10:00:00
2016-05-08 11:00:00	2016-05-08 11:00:00	900	2016-05-08 11:00	21.3	0	40.8	1,010.80	111.1	4.8	9.6	752.3	2016-05-08 11:00:00	11	11:00:00
2016-05-08 12:00:00	2016-05-08 12:00:00	901	2016-05-08 12:00	22.3	0	39	1,010.60	100	4.9	10.3	812.6	2016-05-08 12:00:00	11	12:00:00
2016-05-08 13:00:00	2016-05-08 13:00:00	902	2016-05-08 13:00	23	0	36.8	1,010.50	98.1	5.4	12.4	821.7	2016-05-08 13:00:00	11	13:00:00
2016-05-08 14:00:00	2016-05-08 14:00:00	903	2016-05-08 14:00	23	0	36.8	1,010.30	104.5	5.4	11.2	802.2	2016-05-08 14:00:00	11	14:00:00
2016-05-08 15:00:00	2016-05-08 15:00:00	904	2016-05-08 15:00	23.2	0	37.3	1,010.20	98.6	5.1	10.7	604.3	2016-05-08 15:00:00	11	15:00:00
2016-05-08 16:00:00	2016-05-08 16:00:00	905	2016-05-08 16:00	23.7	0	36.2	1,010.20	102.8	5.1	14	601.4	2016-05-08 16:00:00	11	16:00:00
2016-05-08 17:00:00	2016-05-08 17:00:00	906	2016-05-08 17:00	23	0	36.7	1,010.20	110.9	4.8	10.9	400.9	2016-05-08 17:00:00	11	17:00:00
2016-05-08 18:00:00	2016-05-08 18:00:00	907	2016-05-08 18:00	22.7	0	38	1,010.10	100.5	4.3	8.9	288.9	2016-05-08 18:00:00	11	18:00:00
2016-05-08 19:00:00	2016-05-08 19:00:00	908	2016-05-08 19:00	21.8	0	40.2	1,010.10	99.1	3.7	8.1	132.9	2016-05-08 19:00:00	11	19:00:00
2016-05-08 20:00:00	2016-05-08 20:00:00	909	2016-05-08 20:00	19.9	0	44.8	1,010.20	94.4	2.8	6.6	22.5	2016-05-08 20:00:00	11	20:00:00
2016-05-08 21:00:00	2016-05-08 21:00:00	910	2016-05-08 21:00	18.3	0	47.7	1,010.50	90.1	2.8	6.5	2.8	2016-05-08 21:00:00	11	21:00:00
2016-05-08 22:00:00	2016-05-08 22:00:00	911	2016-05-08 22:00	15.3	0	61	1,010.60	81.6	1.8	3.3	2.6	2016-05-08 22:00:00	11	22:00:00
2016-05-08 23:00:00	2016-05-08 23:00:00	912	2016-05-08 23:00	11	0	89.2	1,010.70	136.9	0.8	1.5	3.7	2016-05-08 23:00:00	11	23:00:00
2016-05-09 00:00:00	2016-05-09 00:00:00	913	2016-05-09 00:00	8.6	0	98.3	1,010.80	149.8	0.8	1.5	4.7	2016-05-09 00:00:00	12	00:00:00
2016-05-09 01:00:00	2016-05-09 01:00:00	914	2016-05-09 01:00	7.5	0	100	1,010.90	143.5	0.6	1.1	5	2016-05-09 01:00:00	12	01:00:00
2016-05-09 02:00:00	2016-05-09 02:00:00	915	2016-05-09 02:00	6.8	0	100	1,010.80	153.2	0.9	1.5	4.8	2016-05-09 02:00:00	12	02:00:00
2016-05-09 03:00:00	2016-05-09 03:00:00	916	2016-05-09 03:00	6	0	100	1,010.80	122.1	0.7	1.1	5	2016-05-09 03:00:00	12	03:00:00
2016-05-09 04:00:00	2016-05-09 04:00:00	917	2016-05-09 04:00	5.1	0	100	1,010.80	103.9	0.6	1.4	5	2016-05-09 04:00:00	12	04:00:00
2016-05-09 05:00:00	2016-05-09 05:00:00	918	2016-05-09 05:00	5.2	0	100	1,010.80	94.1	1.1	1.9	11.2	2016-05-09 05:00:00	12	05:00:00
2016-05-09 06:00:00	2016-05-09 06:00:00	919	2016-05-09 06:00	7.7	0	98.2	1,011.00	143.7	1.3	2.1	85.9	2016-05-09 06:00:00	12	06:00:00
2016-05-09 07:00:00	2016-05-09 07:00:00	920	2016-05-09 07:00	13.2	0	78.3	1,011.20	118.6	1.8	4.1	231.2	2016-05-09 07:00:00	12	07:00:00
2016-05-09 08:00:00	2016-05-09 08:00:00	921	2016-05-09 08:00	15.7	0	70.3	1,011.30	94.4	3.2	5.8	404	2016-05-09 08:00:00	12	08:00:00
2016-05-09 09:00:00	2016-05-09 09:00:00	922	2016-05-09 09:00	17.6	0	63.3	1,011.40	95.3	3.6	6.7	551.2	2016-05-09 09:00:00	12	09:00:00
2016-05-09 10:00:00	2016-05-09 10:00:00	923	2016-05-09 10:00	19.8	0	53.7	1,011.30	93.7	4.1	8.8	666.6	2016-05-09 10:00:00	12	10:00:00
2016-05-09 11:00:00	2016-05-09 11:00:00	924	2016-05-09 11:00	21.5	0	47	1,011.20	104.9	4	8.2	752.5	2016-05-09 11:00:00	12	11:00:00
2016-05-09 12:00:00	2016-05-09 12:00:00	925	2016-05-09 12:00	22.5	0	43	1,010.90	95.9	4.6	9.1	808.1	2016-05-09 12:00:00	12	12:00:00
2016-05-09 13:00:00	2016-05-09 13:00:00	926	2016-05-09 13:00	23.3	0	39.7	1,010.70	87.3	5	11.4	815.6	2016-05-09 13:00:00	12	13:00:00
2016-05-09 14:00:00	2016-05-09 14:00:00	927	2016-05-09 14:00	23.7	0	38.3	1,010.60	92.2	4.8	9.6	753.7	2016-05-09 14:00:00	12	14:00:00
2016-05-09 15:00:00	2016-05-09 15:00:00	928	2016-05-09 15:00	24	0	37.8	1,010.50	97.9	4.4	9.8	604.5	2016-05-09 15:00:00	12	15:00:00
2016-05-09 16:00:00	2016-05-09 16:00:00	929	2016-05-09 16:00	24.3	0	36	1,010.20	103.5	4.4	9.6	538.1	2016-05-09 16:00:00	12	16:00:00
2016-05-09 17:00:00	2016-05-09 17:00:00	930	2016-05-09 17:00	24.3	0	35.3	1,010.00	108.9	3.8	8.6	459.3	2016-05-09 17:00:00	12	17:00:00
2016-05-09 18:00:00	2016-05-09 18:00:00	931	2016-05-09 18:00	23.7	0	36.2	1,009.90	113.2	3.4	7.7	299	2016-05-09 18:00:00	12	18:00:00
2016-05-09 19:00:00	2016-05-09 19:00:00	932	2016-05-09 19:00	22.6	0	37.7	1,009.90	114.8	3.1	7	138.9	2016-05-09 19:00:00	12	19:00:00
2016-05-09 20:00:00	2016-05-09 20:00:00	933	2016-05-09 20:00	20.3	0	43.8	1,010.00	100	2.2	6.1	15.9	2016-05-09 20:00:00	12	20:00:00
2016-05-09 21:00:00	2016-05-09 21:00:00	934	2016-05-09 21:00	17.1	0	58.7	1,010.20	72.3	1.8	3.2	3.6	2016-05-09 21:00:00	12	21:00:00
2016-05-09 22:00:00	2016-05-09 22:00:00	935	2016-05-09 22:00	14.6	0	75	1,010.20	92	1.4	3.3	3.2	2016-05-09 22:00:00	12	22:00:00
2016-05-09 23:00:00	2016-05-09 23:00:00	936	2016-05-09 23:00	11.7	0	92.8	1,010.30	138.5	1.2	2	4.5	2016-05-09 23:00:00	12	23:00:00
2016-05-10 00:00:00	2016-05-10 00:00:00	937	2016-05-10 00:00	9.7	0	98.5	1,010.40	111.3	0.7	1.5	5	2016-05-10 00:00:00	13	00:00:00
2016-05-10 01:00:00	2016-05-10 01:00:00	938	2016-05-10 01:00	9.7	0	97.8	1,010.20	68.5	1.5	2.3	5	2016-05-10 01:00:00	13	01:00:00
2016-05-10 02:00:00	2016-05-10 02:00:00	939	2016-05-10 02:00	10.5	0	91.2	1,010.00	73.4	1.7	2.7	5.3	2016-05-10 02:00:00	13	02:00:00
2016-05-10 03:00:00	2016-05-10 03:00:00	940	2016-05-10 03:00	10.3	0	89.7	1,009.90	107.5	1.5	2.7	4.7	2016-05-10 03:00:00	13	03:00:00
2016-05-10 04:00:00	2016-05-10 04:00:00	941	2016-05-10 04:00	7.6	0	98.8	1,009.70	78.3	0.9	2.2	4.6	2016-05-10 04:00:00	13	04:00:00
2016-05-10 05:00:00	2016-05-10 05:00:00	942	2016-05-10 05:00	6.4	0	100	1,009.60	108	0.7	2	12.5	2016-05-10 05:00:00	13	05:00:00
2016-05-10 06:00:00	2016-05-10 06:00:00	943	2016-05-10 06:00	7.9	0	96.3	1,009.50	143.3	0.8	1.5	96.2	2016-05-10 06:00:00	13	06:00:00
2016-05-10 07:00:00	2016-05-10 07:00:00	944	2016-05-10 07:00	13.5	0	73.5	1,009.40	85.1	2.2	3.8	260.7	2016-05-10 07:00:00	13	07:00:00
2016-05-10 08:00:00	2016-05-10 08:00:00	945	2016-05-10 08:00	15.5	0	65.2	1,009.30	85.9	2.8	5.1	430.9	2016-05-10 08:00:00	13	08:00:00
2016-05-10 09:00:00	2016-05-10 09:00:00	946	2016-05-10 09:00	17.1	0	61	1,009.10	93	3	5.7	555.6	2016-05-10 09:00:00	13	09:00:00
2016-05-10 10:00:00	2016-05-10 10:00:00	947	2016-05-10 10:00	18.8	0	56.5	1,009.00	95.8	3.4	7	664.8	2016-05-10 10:00:00	13	10:00:00
2016-05-10 11:00:00	2016-05-10 11:00:00	948	2016-05-10 11:00	20.9	0	50.5	1,008.90	92.9	3.7	8.6	739.4	2016-05-10 11:00:00	13	11:00:00
2016-05-10 12:00:00	2016-05-10 12:00:00	949	2016-05-10 12:00	22.4	0	44.8	1,008.60	106.3	4	9.8	811.2	2016-05-10 12:00:00	13	12:00:00
2016-05-10 13:00:00	2016-05-10 13:00:00	950	2016-05-10 13:00	23.4	0	40.3	1,008.30	101.8	4.1	8.8	786.5	2016-05-10 13:00:00	13	13:00:00
2016-05-10 14:00:00	2016-05-10 14:00:00	951	2016-05-10 14:00	23.9	0	37.3	1,008.00	100.2	4.3	9.7	786.8	2016-05-10 14:00:00	13	14:00:00
2016-05-10 15:00:00	2016-05-10 15:00:00	952	2016-05-10 15:00	24.3	0	36.7	1,007.70	106.6	3.8	8.2	695.8	2016-05-10 15:00:00	13	15:00:00
2016-05-10 16:00:00	2016-05-10 16:00:00	953	2016-05-10 16:00	24.2	0	37.2	1,007.60	108.6	3.7	8.7	536.9	2016-05-10 16:00:00	13	16:00:00
2016-05-10 17:00:00	2016-05-10 17:00:00	954	2016-05-10 17:00	23.8	0	36.5	1,007.30	100.6	3.8	9.2	378.7	2016-05-10 17:00:00	13	17:00:00
2016-05-10 18:00:00	2016-05-10 18:00:00	955	2016-05-10 18:00	23.6	0	36.7	1,007.10	97.4	3.6	7.8	279.6	2016-05-10 18:00:00	13	18:00:00
2016-05-10 19:00:00	2016-05-10 19:00:00	956	2016-05-10 19:00	22.4	0	38.7	1,007.00	96.5	3	6.4	110.7	2016-05-10 19:00:00	13	19:00:00
2016-05-10 20:00:00	2016-05-10 20:00:00	957	2016-05-10 20:00	20.1	0	43.5	1,007.00	90.4	2.2	5.2	15.7	2016-05-10 20:00:00	13	20:00:00
2016-05-10 21:00:00	2016-05-10 21:00:00	958	2016-05-10 21:00	16.8	0	55.8	1,007.10	70.8	1.6	2.4	3.6	2016-05-10 21:00:00	13	21:00:00
2016-05-10 22:00:00	2016-05-10 22:00:00	959	2016-05-10 22:00	13.4	0	76.8	1,007.20	93.1	1.1	1.9	3.7	2016-05-10 22:00:00	13	22:00:00
2016-05-10 23:00:00	2016-05-10 23:00:00	960	2016-05-10 23:00	10.8	0	91.3	1,007.10	144.1	0.9	1.5	4.3	2016-05-10 23:00:00	13	23:00:00
2016-05-11 00:00:00	2016-05-11 00:00:00	961	2016-05-11 00:00	10.2	0	95.3	1,007.00	102.8	1.3	2.2	5.7	2016-05-11 00:00:00	14	00:00:00
2016-05-11 01:00:00	2016-05-11 01:00:00	962	2016-05-11 01:00	11.3	0	90.3	1,007.00	80.5	1.6	2.5	5.7	2016-05-11 01:00:00	14	01:00:00
2016-05-11 02:00:00	2016-05-11 02:00:00	963	2016-05-11 02:00	10	0	96.5	1,006.90	94.4	1.3	2.7	4.6	2016-05-11 02:00:00	14	02:00:00
2016-05-11 03:00:00	2016-05-11 03:00:00	964	2016-05-11 03:00	9.5	0	100	1,006.90	87.2	1.3	2	5	2016-05-11 03:00:00	14	03:00:00
2016-05-11 04:00:00	2016-05-11 04:00:00	965	2016-05-11 04:00	8.2	0	100	1,006.90	120.8	1.2	1.9	4.6	2016-05-11 04:00:00	14	04:00:00
2016-05-11 05:00:00	2016-05-11 05:00:00	966	2016-05-11 05:00	7.6	0	100	1,006.90	90.9	1.2	2.5	12.8	2016-05-11 05:00:00	14	05:00:00
2016-05-11 06:00:00	2016-05-11 06:00:00	967	2016-05-11 06:00	9.2	0	99.2	1,006.90	104.7	1.3	2.5	89.5	2016-05-11 06:00:00	14	06:00:00
2016-05-11 07:00:00	2016-05-11 07:00:00	968	2016-05-11 07:00	14	0	80	1,006.80	95.1	2.1	4.8	233.1	2016-05-11 07:00:00	14	07:00:00
2016-05-11 08:00:00	2016-05-11 08:00:00	969	2016-05-11 08:00	16.7	0	68	1,006.80	96.1	2.5	5.1	405.4	2016-05-11 08:00:00	14	08:00:00
2016-05-11 09:00:00	2016-05-11 09:00:00	970	2016-05-11 09:00	18.7	0	60.7	1,006.80	106	2.8	7.1	554.2	2016-05-11 09:00:00	14	09:00:00
2016-05-11 10:00:00	2016-05-11 10:00:00	971	2016-05-11 10:00	20.1	0	53.8	1,006.90	98.4	3.6	7.1	667.4	2016-05-11 10:00:00	14	10:00:00
2016-05-11 11:00:00	2016-05-11 11:00:00	972	2016-05-11 11:00	21.6	0	45	1,006.60	97.9	4.6	8.7	750.3	2016-05-11 11:00:00	14	11:00:00
2016-05-11 12:00:00	2016-05-11 12:00:00	973	2016-05-11 12:00	23.1	0	37.2	1,006.30	99.5	4.4	10.3	837.1	2016-05-11 12:00:00	14	12:00:00
2016-05-11 13:00:00	2016-05-11 13:00:00	974	2016-05-11 13:00	23.8	0	36.7	1,006.00	100	4.5	11.2	850.6	2016-05-11 13:00:00	14	13:00:00
2016-05-11 14:00:00	2016-05-11 14:00:00	975	2016-05-11 14:00	23.5	0	37.2	1,005.90	110.9	4.8	12.1	725.7	2016-05-11 14:00:00	14	14:00:00
2016-05-11 15:00:00	2016-05-11 15:00:00	976	2016-05-11 15:00	23.3	0	38.2	1,005.70	122.8	4.4	10.2	605.1	2016-05-11 15:00:00	14	15:00:00
2016-05-11 16:00:00	2016-05-11 16:00:00	977	2016-05-11 16:00	23.2	0	38.3	1,005.60	119.2	4.6	9.5	531.8	2016-05-11 16:00:00	14	16:00:00
2016-05-11 17:00:00	2016-05-11 17:00:00	978	2016-05-11 17:00	22.4	0	39.5	1,005.30	117.6	3.9	10.6	259.2	2016-05-11 17:00:00	14	17:00:00
2016-05-11 18:00:00	2016-05-11 18:00:00	979	2016-05-11 18:00	21.7	0	41.2	1,005.00	115.7	2.9	8.1	150.1	2016-05-11 18:00:00	14	18:00:00
2016-05-11 19:00:00	2016-05-11 19:00:00	980	2016-05-11 19:00	22.5	0	40.5	1,004.80	101.5	2.5	6.6	192.9	2016-05-11 19:00:00	14	19:00:00
2016-05-11 20:00:00	2016-05-11 20:00:00	981	2016-05-11 20:00	20.6	0	45.2	1,004.70	95	2.1	4.8	34.4	2016-05-11 20:00:00	14	20:00:00
2016-05-11 21:00:00	2016-05-11 21:00:00	982	2016-05-11 21:00	17.2	0	62	1,004.70	69.6	1.7	2.7	3.8	2016-05-11 21:00:00	14	21:00:00
2016-05-11 22:00:00	2016-05-11 22:00:00	983	2016-05-11 22:00	13.3	0	84.7	1,004.60	68.4	0.8	1.7	3.2	2016-05-11 22:00:00	14	22:00:00
2016-05-11 23:00:00	2016-05-11 23:00:00	984	2016-05-11 23:00	10.8	0	96.7	1,004.50	107.7	0.8	1.6	4.8	2016-05-11 23:00:00	14	23:00:00
2016-05-12 00:00:00	2016-05-12 00:00:00	985	2016-05-12 00:00	10	0	98	1,004.60	93.5	0.8	1.7	5.2	2016-05-12 00:00:00	15	00:00:00
2016-05-12 01:00:00	2016-05-12 01:00:00	986	2016-05-12 01:00	9.2	0	99.2	1,004.40	229	0.6	1.1	4.9	2016-05-12 01:00:00	15	01:00:00
2016-05-12 02:00:00	2016-05-12 02:00:00	987	2016-05-12 02:00	8.3	0	99.8	1,004.20	156.9	0.8	1.5	4.8	2016-05-12 02:00:00	15	02:00:00
2016-05-12 03:00:00	2016-05-12 03:00:00	988	2016-05-12 03:00	7.6	0	99.7	1,004.10	139	0.9	1.7	4.9	2016-05-12 03:00:00	15	03:00:00
2016-05-12 04:00:00	2016-05-12 04:00:00	989	2016-05-12 04:00	6.7	0	100	1,004.10	179.9	0.8	1.4	5.1	2016-05-12 04:00:00	15	04:00:00
2016-05-12 05:00:00	2016-05-12 05:00:00	990	2016-05-12 05:00	5.9	0	100	1,004.00	183.7	0.8	1.5	11.4	2016-05-12 05:00:00	15	05:00:00
2016-05-12 06:00:00	2016-05-12 06:00:00	991	2016-05-12 06:00	6.9	0	98.8	1,003.90	166.1	0.8	1.5	72.2	2016-05-12 06:00:00	15	06:00:00
2016-05-12 07:00:00	2016-05-12 07:00:00	992	2016-05-12 07:00	13.2	0	75.3	1,003.90	91.5	1.6	3.5	228.7	2016-05-12 07:00:00	15	07:00:00
2016-05-12 08:00:00	2016-05-12 08:00:00	993	2016-05-12 08:00	16.6	0	62.5	1,003.80	97.9	2.3	5.2	399.8	2016-05-12 08:00:00	15	08:00:00
2016-05-12 09:00:00	2016-05-12 09:00:00	994	2016-05-12 09:00	18.4	0	59.8	1,003.60	75.7	2.9	6.6	537.4	2016-05-12 09:00:00	15	09:00:00
2016-05-12 10:00:00	2016-05-12 10:00:00	995	2016-05-12 10:00	20.7	0	53.3	1,003.40	79.6	3.5	7.4	652.2	2016-05-12 10:00:00	15	10:00:00
2016-05-12 11:00:00	2016-05-12 11:00:00	996	2016-05-12 11:00	22.3	0	46	1,003.20	90.3	4.3	10.6	715.3	2016-05-12 11:00:00	15	11:00:00
2016-05-12 12:00:00	2016-05-12 12:00:00	997	2016-05-12 12:00	23.3	0	42	1,002.90	90.9	4.5	9.1	782.3	2016-05-12 12:00:00	15	12:00:00
2016-05-12 13:00:00	2016-05-12 13:00:00	998	2016-05-12 13:00	23.8	0	40.2	1,002.60	92.4	4	9	728.5	2016-05-12 13:00:00	15	13:00:00
2016-05-12 14:00:00	2016-05-12 14:00:00	999	2016-05-12 14:00	24.6	0	36.5	1,002.30	89.5	4.6	9.3	802.2	2016-05-12 14:00:00	15	14:00:00
2016-05-12 15:00:00	2016-05-12 15:00:00	1000	2016-05-12 15:00	24.7	0	35.3	1,002.10	77.1	4	8.9	559.3	2016-05-12 15:00:00	15	15:00:00
2016-05-12 16:00:00	2016-05-12 16:00:00	1001	2016-05-12 16:00	24.5	0	34.7	1,001.80	76.5	3.7	9.3	501.9	2016-05-12 16:00:00	15	16:00:00
2016-05-12 17:00:00	2016-05-12 17:00:00	1002	2016-05-12 17:00	23.9	0	35.5	1,001.50	68.5	3.7	8.2	331.7	2016-05-12 17:00:00	15	17:00:00
2016-05-12 18:00:00	2016-05-12 18:00:00	1003	2016-05-12 18:00	24.1	0	36	1,001.40	73.3	3.3	7.7	297.8	2016-05-12 18:00:00	15	18:00:00
2016-05-12 19:00:00	2016-05-12 19:00:00	1004	2016-05-12 19:00	22.4	0	41.3	1,001.30	59.5	2.6	5.4	137.5	2016-05-12 19:00:00	15	19:00:00
2016-05-12 20:00:00	2016-05-12 20:00:00	1005	2016-05-12 20:00	19.7	0	49.8	1,001.30	68.3	2.7	8.3	29.9	2016-05-12 20:00:00	15	20:00:00
2016-05-12 21:00:00	2016-05-12 21:00:00	1006	2016-05-12 21:00	18	0.1	62.7	1,001.60	81.6	3	6.4	2.7	2016-05-12 21:00:00	15	21:00:00
2016-05-12 22:00:00	2016-05-12 22:00:00	1007	2016-05-12 22:00	16.1	0	81.5	1,002.00	65.9	2.1	6.4	7.1	2016-05-12 22:00:00	15	22:00:00
2016-05-12 23:00:00	2016-05-12 23:00:00	1008	2016-05-12 23:00	15	0	85.8	1,002.00	63.9	2.3	4.3	4.3	2016-05-12 23:00:00	15	23:00:00
2016-05-13 00:00:00	2016-05-13 00:00:00	1009	2016-05-13 00:00	14.2	0	90.2	1,002.00	88.9	1.9	4.6	3.5	2016-05-13 00:00:00	16	00:00:00
2016-05-13 01:00:00	2016-05-13 01:00:00	1010	2016-05-13 01:00	13.3	0	94.5	1,001.90	115.8	1.9	6.6	4	2016-05-13 01:00:00	16	01:00:00
2016-05-13 02:00:00	2016-05-13 02:00:00	1011	2016-05-13 02:00	12.8	0	93.7	1,001.80	184.9	1.4	3.8	3.8	2016-05-13 02:00:00	16	02:00:00
2016-05-13 03:00:00	2016-05-13 03:00:00	1012	2016-05-13 03:00	10.7	0	99.3	1,001.80	257.9	1.4	2.4	3.5	2016-05-13 03:00:00	16	03:00:00
2016-05-13 04:00:00	2016-05-13 04:00:00	1013	2016-05-13 04:00	10.3	0	98	1,001.90	275.4	1.8	3.4	4.6	2016-05-13 04:00:00	16	04:00:00
2016-05-13 05:00:00	2016-05-13 05:00:00	1014	2016-05-13 05:00	10.3	0	88	1,002.10	281.6	1.9	5.1	9.1	2016-05-13 05:00:00	16	05:00:00
2016-05-13 06:00:00	2016-05-13 06:00:00	1015	2016-05-13 06:00	10.4	0	86.5	1,002.20	287.9	2.5	4.2	56.8	2016-05-13 06:00:00	16	06:00:00
2016-05-13 07:00:00	2016-05-13 07:00:00	1016	2016-05-13 07:00	9.5	5.2	97	1,002.30	278.8	2	3.3	54.8	2016-05-13 07:00:00	16	07:00:00
2016-05-13 08:00:00	2016-05-13 08:00:00	1017	2016-05-13 08:00	10.3	0.7	99.8	1,002.30	277.5	1.8	3.5	82.9	2016-05-13 08:00:00	16	08:00:00
2016-05-13 09:00:00	2016-05-13 09:00:00	1018	2016-05-13 09:00	13.9	0	86.2	1,002.30	268.4	2.4	5.4	566.1	2016-05-13 09:00:00	16	09:00:00
2016-05-13 10:00:00	2016-05-13 10:00:00	1019	2016-05-13 10:00	16.6	0	75.3	1,002.40	278.2	2.8	5.8	657	2016-05-13 10:00:00	16	10:00:00
2016-05-13 11:00:00	2016-05-13 11:00:00	1020	2016-05-13 11:00	18.7	0	67.7	1,002.40	252.6	2.9	6.6	747.6	2016-05-13 11:00:00	16	11:00:00
2016-05-13 12:00:00	2016-05-13 12:00:00	1021	2016-05-13 12:00	20.8	0	59.2	1,002.40	228.4	2.6	6	749.8	2016-05-13 12:00:00	16	12:00:00
2016-05-13 13:00:00	2016-05-13 13:00:00	1022	2016-05-13 13:00	21.7	0	54.5	1,002.30	252.7	3	6.6	761	2016-05-13 13:00:00	16	13:00:00
2016-05-13 14:00:00	2016-05-13 14:00:00	1023	2016-05-13 14:00	22.8	0	41.8	1,002.10	215.1	2.7	6.6	786.7	2016-05-13 14:00:00	16	14:00:00
2016-05-13 15:00:00	2016-05-13 15:00:00	1024	2016-05-13 15:00	23.6	0	31.5	1,001.90	218	3	7.7	709	2016-05-13 15:00:00	16	15:00:00
2016-05-13 16:00:00	2016-05-13 16:00:00	1025	2016-05-13 16:00	23.4	0	29.3	1,001.80	239.9	3.2	8.4	581.7	2016-05-13 16:00:00	16	16:00:00
2016-05-13 17:00:00	2016-05-13 17:00:00	1026	2016-05-13 17:00	22.9	0	30.3	1,001.80	260.9	3.3	7.4	469.1	2016-05-13 17:00:00	16	17:00:00
2016-05-13 18:00:00	2016-05-13 18:00:00	1027	2016-05-13 18:00	21.9	0	32.7	1,002.00	233.9	2.8	8	312.5	2016-05-13 18:00:00	16	18:00:00
2016-05-13 19:00:00	2016-05-13 19:00:00	1028	2016-05-13 19:00	20.1	0	35.3	1,002.20	253.4	2.6	6.7	154.3	2016-05-13 19:00:00	16	19:00:00
2016-05-13 20:00:00	2016-05-13 20:00:00	1029	2016-05-13 20:00	16.6	0	41.2	1,002.40	263.5	1.9	5.3	22.7	2016-05-13 20:00:00	16	20:00:00
2016-05-13 21:00:00	2016-05-13 21:00:00	1030	2016-05-13 21:00	13	0	55.8	1,002.70	278.1	1.5	3.3	3.6	2016-05-13 21:00:00	16	21:00:00
2016-05-13 22:00:00	2016-05-13 22:00:00	1031	2016-05-13 22:00	10.1	0	78.8	1,002.90	272.9	1.1	1.9	3.4	2016-05-13 22:00:00	16	22:00:00
2016-05-13 23:00:00	2016-05-13 23:00:00	1032	2016-05-13 23:00	8.7	0	86.8	1,003.00	283.9	1.4	4.3	5.4	2016-05-13 23:00:00	16	23:00:00
2016-05-14 00:00:00	2016-05-14 00:00:00	1033	2016-05-14 00:00	9.9	0	83.3	1,003.20	274.9	1.9	2.8	5.5	2016-05-14 00:00:00	17	00:00:00
2016-05-14 01:00:00	2016-05-14 01:00:00	1034	2016-05-14 01:00	11.7	0	81.3	1,003.30	291.6	3.7	9.4	4.1	2016-05-14 01:00:00	17	01:00:00
2016-05-14 02:00:00	2016-05-14 02:00:00	1035	2016-05-14 02:00	10.1	0	75	1,003.60	285.5	5.3	10	2.8	2016-05-14 02:00:00	17	02:00:00
2016-05-14 03:00:00	2016-05-14 03:00:00	1036	2016-05-14 03:00	8.3	0	84.3	1,003.80	291.6	5.9	9.5	3	2016-05-14 03:00:00	17	03:00:00
2016-05-14 04:00:00	2016-05-14 04:00:00	1037	2016-05-14 04:00	7.3	0	93.5	1,004.10	293.9	6.1	9.7	3.2	2016-05-14 04:00:00	17	04:00:00
2016-05-14 05:00:00	2016-05-14 05:00:00	1038	2016-05-14 05:00	7	0	91.3	1,004.40	293.8	6	9.8	15.6	2016-05-14 05:00:00	17	05:00:00
2016-05-14 06:00:00	2016-05-14 06:00:00	1039	2016-05-14 06:00	7.5	0	89.2	1,004.60	297.5	5.3	9.8	68.1	2016-05-14 06:00:00	17	06:00:00
2016-05-14 07:00:00	2016-05-14 07:00:00	1040	2016-05-14 07:00	7.9	0	84.5	1,004.80	296	6.3	11.5	69.4	2016-05-14 07:00:00	17	07:00:00
2016-05-14 08:00:00	2016-05-14 08:00:00	1041	2016-05-14 08:00	7.8	0	85	1,005.10	294.6	5.7	10.1	143.6	2016-05-14 08:00:00	17	08:00:00
2016-05-14 09:00:00	2016-05-14 09:00:00	1042	2016-05-14 09:00	9.2	0	70.7	1,005.20	288.8	6.6	12.5	437.1	2016-05-14 09:00:00	17	09:00:00
2016-05-14 10:00:00	2016-05-14 10:00:00	1043	2016-05-14 10:00	10	0	63.7	1,005.40	289.3	6.2	11.5	441.6	2016-05-14 10:00:00	17	10:00:00
2016-05-14 11:00:00	2016-05-14 11:00:00	1044	2016-05-14 11:00	10.1	0	56.7	1,005.70	282.7	7.1	12.6	472.8	2016-05-14 11:00:00	17	11:00:00
2016-05-14 12:00:00	2016-05-14 12:00:00	1045	2016-05-14 12:00	10.9	0	51.8	1,005.80	286.7	6.5	11.9	532	2016-05-14 12:00:00	17	12:00:00
2016-05-14 13:00:00	2016-05-14 13:00:00	1046	2016-05-14 13:00	11.4	0	48.3	1,005.90	287.7	6.7	12.4	531.4	2016-05-14 13:00:00	17	13:00:00
2016-05-14 14:00:00	2016-05-14 14:00:00	1047	2016-05-14 14:00	11.6	0	48	1,006.00	282.8	6.5	11.1	487.3	2016-05-14 14:00:00	17	14:00:00
2016-05-14 15:00:00	2016-05-14 15:00:00	1048	2016-05-14 15:00	12	0	47.7	1,005.90	276.1	5.8	11.2	465.2	2016-05-14 15:00:00	17	15:00:00
2016-05-14 16:00:00	2016-05-14 16:00:00	1049	2016-05-14 16:00	11.8	0	49.2	1,005.90	275	6.1	10.8	297.2	2016-05-14 16:00:00	17	16:00:00
2016-05-14 17:00:00	2016-05-14 17:00:00	1050	2016-05-14 17:00	11.4	0	50.3	1,006.10	276.4	6.3	11.7	227.2	2016-05-14 17:00:00	17	17:00:00
2016-05-14 18:00:00	2016-05-14 18:00:00	1051	2016-05-14 18:00	10.2	0	55.5	1,006.30	288.9	6.1	11.4	125.3	2016-05-14 18:00:00	17	18:00:00
2016-05-14 19:00:00	2016-05-14 19:00:00	1052	2016-05-14 19:00	9	0	66.8	1,006.50	271.8	5	8.8	75.6	2016-05-14 19:00:00	17	19:00:00
2016-05-14 20:00:00	2016-05-14 20:00:00	1053	2016-05-14 20:00	7.5	0	73.3	1,006.70	280.1	3.5	7.9	46.8	2016-05-14 20:00:00	17	20:00:00
2016-05-14 21:00:00	2016-05-14 21:00:00	1054	2016-05-14 21:00	6.2	0	82.5	1,006.80	265.3	2.4	3.9	3.9	2016-05-14 21:00:00	17	21:00:00
2016-05-14 22:00:00	2016-05-14 22:00:00	1055	2016-05-14 22:00	6.1	0	81.3	1,007.00	271.5	3.7	7	3.8	2016-05-14 22:00:00	17	22:00:00
2016-05-14 23:00:00	2016-05-14 23:00:00	1056	2016-05-14 23:00	6.3	0	78.5	1,007.20	275.8	4.4	8	3.4	2016-05-14 23:00:00	17	23:00:00
2016-05-15 00:00:00	2016-05-15 00:00:00	1057	2016-05-15 00:00	5.8	0	80.7	1,007.30	273.5	5	9.2	3.1	2016-05-15 00:00:00	18	00:00:00
2016-05-15 01:00:00	2016-05-15 01:00:00	1058	2016-05-15 01:00	5.4	0	83.2	1,007.40	271	4.7	8	3.3	2016-05-15 01:00:00	18	01:00:00
2016-05-15 02:00:00	2016-05-15 02:00:00	1059	2016-05-15 02:00	6.2	0	79.2	1,007.30	275.2	5.6	10.8	4.9	2016-05-15 02:00:00	18	02:00:00
2016-05-15 03:00:00	2016-05-15 03:00:00	1060	2016-05-15 03:00	6	0	87.2	1,007.40	276.6	6.5	11.5	4.3	2016-05-15 03:00:00	18	03:00:00
2016-05-15 04:00:00	2016-05-15 04:00:00	1061	2016-05-15 04:00	5.6	0	94.5	1,007.60	279.7	5.5	11.3	4.4	2016-05-15 04:00:00	18	04:00:00
2016-05-15 05:00:00	2016-05-15 05:00:00	1062	2016-05-15 05:00	5.5	0	97.2	1,007.80	287	6	10.7	6	2016-05-15 05:00:00	18	05:00:00
2016-05-15 06:00:00	2016-05-15 06:00:00	1063	2016-05-15 06:00	5.3	0	99	1,008.10	289.8	5.3	9.5	16.7	2016-05-15 06:00:00	18	06:00:00
2016-05-15 07:00:00	2016-05-15 07:00:00	1064	2016-05-15 07:00	5.7	0	97.5	1,008.30	286.5	5.6	10.7	39.8	2016-05-15 07:00:00	18	07:00:00
2016-05-15 08:00:00	2016-05-15 08:00:00	1065	2016-05-15 08:00	6.3	0	93.3	1,008.60	281.7	6.1	11.4	159.6	2016-05-15 08:00:00	18	08:00:00
2016-05-15 09:00:00	2016-05-15 09:00:00	1066	2016-05-15 09:00	8.1	0	78.2	1,008.70	283.2	6.8	12.4	387.1	2016-05-15 09:00:00	18	09:00:00
2016-05-15 10:00:00	2016-05-15 10:00:00	1067	2016-05-15 10:00	8.7	0	71.7	1,008.80	279	7.1	12.5	396.9	2016-05-15 10:00:00	18	10:00:00
2016-05-15 11:00:00	2016-05-15 11:00:00	1068	2016-05-15 11:00	9	0.1	71.7	1,008.90	284.6	5.7	12.6	380.1	2016-05-15 11:00:00	18	11:00:00
2016-05-15 12:00:00	2016-05-15 12:00:00	1069	2016-05-15 12:00	8.4	0.8	87.3	1,009.00	287.7	4.7	15.1	406.5	2016-05-15 12:00:00	18	12:00:00
2016-05-15 13:00:00	2016-05-15 13:00:00	1070	2016-05-15 13:00	9.4	0	78.7	1,009.00	261.7	6	11.8	654.4	2016-05-15 13:00:00	18	13:00:00
2016-05-15 14:00:00	2016-05-15 14:00:00	1071	2016-05-15 14:00	10.4	0.2	70.2	1,009.00	278.6	5.6	12.1	480.4	2016-05-15 14:00:00	18	14:00:00
2016-05-15 15:00:00	2016-05-15 15:00:00	1072	2016-05-15 15:00	9.5	0	81	1,009.10	272.2	6.5	13	536.5	2016-05-15 15:00:00	18	15:00:00
2016-05-15 16:00:00	2016-05-15 16:00:00	1073	2016-05-15 16:00	8.8	0	80.8	1,009.10	283.4	3.8	8.8	213.8	2016-05-15 16:00:00	18	16:00:00
2016-05-15 17:00:00	2016-05-15 17:00:00	1074	2016-05-15 17:00	10.7	0	72.3	1,009.10	283.9	4.9	10	364.9	2016-05-15 17:00:00	18	17:00:00
2016-05-15 18:00:00	2016-05-15 18:00:00	1075	2016-05-15 18:00	10.1	0	67.8	1,009.30	283.9	6.3	10.7	222.1	2016-05-15 18:00:00	18	18:00:00
2016-05-15 19:00:00	2016-05-15 19:00:00	1076	2016-05-15 19:00	8.9	0	71	1,009.50	276.5	5.9	11.7	138.8	2016-05-15 19:00:00	18	19:00:00
2016-05-15 20:00:00	2016-05-15 20:00:00	1077	2016-05-15 20:00	7	0	85.8	1,009.70	284.9	4.6	9.1	14.7	2016-05-15 20:00:00	18	20:00:00
2016-05-15 21:00:00	2016-05-15 21:00:00	1078	2016-05-15 21:00	5.9	0	92.7	1,009.80	266	2.7	5.3	4.4	2016-05-15 21:00:00	18	21:00:00
2016-05-15 22:00:00	2016-05-15 22:00:00	1079	2016-05-15 22:00	5.7	0	92	1,009.90	269.5	3.6	7	3.6	2016-05-15 22:00:00	18	22:00:00
2016-05-15 23:00:00	2016-05-15 23:00:00	1080	2016-05-15 23:00	5.8	0	91	1,010.10	269.7	4.2	8	3.3	2016-05-15 23:00:00	18	23:00:00
2016-05-16 00:00:00	2016-05-16 00:00:00	1081	2016-05-16 00:00	4.9	0	93.8	1,010.20	257.1	2.7	5.5	3.4	2016-05-16 00:00:00	19	00:00:00
2016-05-16 01:00:00	2016-05-16 01:00:00	1082	2016-05-16 01:00	4.6	0	96.8	1,010.30	261.9	2.8	5.5	3.8	2016-05-16 01:00:00	19	01:00:00
2016-05-16 02:00:00	2016-05-16 02:00:00	1083	2016-05-16 02:00	4.4	0	98	1,010.30	252.9	2.3	5.9	3.3	2016-05-16 02:00:00	19	02:00:00
2016-05-16 03:00:00	2016-05-16 03:00:00	1084	2016-05-16 03:00	3.6	0	100	1,010.30	243.1	2.2	4.1	4	2016-05-16 03:00:00	19	03:00:00
2016-05-16 04:00:00	2016-05-16 04:00:00	1085	2016-05-16 04:00	4	0	98.8	1,010.30	262.5	2.5	5.7	4.3	2016-05-16 04:00:00	19	04:00:00
2016-05-16 05:00:00	2016-05-16 05:00:00	1086	2016-05-16 05:00	5.6	0	93.8	1,010.20	280.5	3.9	7	10	2016-05-16 05:00:00	19	05:00:00
2016-05-16 06:00:00	2016-05-16 06:00:00	1087	2016-05-16 06:00	6.2	0	91.3	1,010.30	281.2	4.2	7	65.3	2016-05-16 06:00:00	19	06:00:00
2016-05-16 07:00:00	2016-05-16 07:00:00	1088	2016-05-16 07:00	6.9	0	86.3	1,010.40	277.9	4.8	8.4	231.5	2016-05-16 07:00:00	19	07:00:00
2016-05-16 08:00:00	2016-05-16 08:00:00	1089	2016-05-16 08:00	7.9	0	80.2	1,010.50	279.8	4.8	10.3	264.8	2016-05-16 08:00:00	19	08:00:00
2016-05-16 09:00:00	2016-05-16 09:00:00	1090	2016-05-16 09:00	8.8	0	75.5	1,010.60	284.8	5.3	9.3	424.5	2016-05-16 09:00:00	19	09:00:00
2016-05-16 10:00:00	2016-05-16 10:00:00	1091	2016-05-16 10:00	8.7	0	70.8	1,010.60	282.4	4.8	8.9	251.5	2016-05-16 10:00:00	19	10:00:00
2016-05-16 11:00:00	2016-05-16 11:00:00	1092	2016-05-16 11:00	10	0	63.8	1,010.60	283.5	4.7	8.8	443.8	2016-05-16 11:00:00	19	11:00:00
2016-05-16 12:00:00	2016-05-16 12:00:00	1093	2016-05-16 12:00	10.5	0	58.8	1,010.50	287.5	4.7	8.6	426.5	2016-05-16 12:00:00	19	12:00:00
2016-05-16 13:00:00	2016-05-16 13:00:00	1094	2016-05-16 13:00	12.1	0	52.2	1,010.40	282.6	4.8	10.1	703	2016-05-16 13:00:00	19	13:00:00
2016-05-16 14:00:00	2016-05-16 14:00:00	1095	2016-05-16 14:00	12	0	52.8	1,010.40	290	5	10.2	554.2	2016-05-16 14:00:00	19	14:00:00
2016-05-16 15:00:00	2016-05-16 15:00:00	1096	2016-05-16 15:00	12.7	0	46.2	1,010.20	288	5.2	9.4	542.7	2016-05-16 15:00:00	19	15:00:00
2016-05-16 16:00:00	2016-05-16 16:00:00	1097	2016-05-16 16:00	12	0	46.5	1,010.00	281.8	5.8	10.7	432.8	2016-05-16 16:00:00	19	16:00:00
2016-05-16 17:00:00	2016-05-16 17:00:00	1098	2016-05-16 17:00	11.4	0	45.5	1,010.00	284.8	5.1	8.8	240.6	2016-05-16 17:00:00	19	17:00:00
2016-05-16 18:00:00	2016-05-16 18:00:00	1099	2016-05-16 18:00	11.2	0	49	1,009.90	280.4	4.3	8.4	175.3	2016-05-16 18:00:00	19	18:00:00
2016-05-16 19:00:00	2016-05-16 19:00:00	1100	2016-05-16 19:00	10.8	0	51	1,009.90	285.6	4.9	9.5	94.9	2016-05-16 19:00:00	19	19:00:00
2016-05-16 20:00:00	2016-05-16 20:00:00	1101	2016-05-16 20:00	9.8	0	53.3	1,009.90	275.6	3.9	8.8	23.4	2016-05-16 20:00:00	19	20:00:00
2016-05-16 21:00:00	2016-05-16 21:00:00	1102	2016-05-16 21:00	8.8	0	59.8	1,010.10	261.1	2.4	4.4	4.5	2016-05-16 21:00:00	19	21:00:00
2016-05-16 22:00:00	2016-05-16 22:00:00	1103	2016-05-16 22:00	8	0	67.5	1,010.20	260.1	2.3	4.1	4.1	2016-05-16 22:00:00	19	22:00:00
2016-05-16 23:00:00	2016-05-16 23:00:00	1104	2016-05-16 23:00	6.1	0	84.2	1,010.10	246.6	1.4	2.9	3.8	2016-05-16 23:00:00	19	23:00:00
2016-05-17 00:00:00	2016-05-17 00:00:00	1105	2016-05-17 00:00	5.1	0	93.2	1,010.10	270.4	1.3	2.5	4.5	2016-05-17 00:00:00	20	00:00:00
2016-05-17 01:00:00	2016-05-17 01:00:00	1106	2016-05-17 01:00	3.2	0	99.7	1,010.10	233.5	1.2	2.7	4.4	2016-05-17 01:00:00	20	01:00:00
2016-05-17 02:00:00	2016-05-17 02:00:00	1107	2016-05-17 02:00	4.5	0	95.2	1,010.00	257.2	1.9	5.5	5.3	2016-05-17 02:00:00	20	02:00:00
2016-05-17 03:00:00	2016-05-17 03:00:00	1108	2016-05-17 03:00	5	0	95	1,009.90	235.5	2	4.3	4.7	2016-05-17 03:00:00	20	03:00:00
2016-05-17 04:00:00	2016-05-17 04:00:00	1109	2016-05-17 04:00	5.9	0	94.2	1,009.80	260.7	2.1	4.4	5.6	2016-05-17 04:00:00	20	04:00:00
2016-05-17 05:00:00	2016-05-17 05:00:00	1110	2016-05-17 05:00	7.3	0	89.3	1,009.70	270.8	3.5	6.8	10.9	2016-05-17 05:00:00	20	05:00:00
2016-05-17 06:00:00	2016-05-17 06:00:00	1111	2016-05-17 06:00	7.9	0	84	1,009.70	272.4	4.2	7.7	45.6	2016-05-17 06:00:00	20	06:00:00
2016-05-17 07:00:00	2016-05-17 07:00:00	1112	2016-05-17 07:00	8.2	0	84.5	1,009.80	276.8	4.6	9.4	108.7	2016-05-17 07:00:00	20	07:00:00
2016-05-17 08:00:00	2016-05-17 08:00:00	1113	2016-05-17 08:00	9.1	0	79.7	1,009.90	277.9	5.4	8.6	206	2016-05-17 08:00:00	20	08:00:00
2016-05-17 09:00:00	2016-05-17 09:00:00	1114	2016-05-17 09:00	9.5	0	76.7	1,009.90	279.1	5.2	9.6	282.7	2016-05-17 09:00:00	20	09:00:00
2016-05-17 10:00:00	2016-05-17 10:00:00	1115	2016-05-17 10:00	10.5	0	71	1,009.90	273.9	5.3	9.5	287.3	2016-05-17 10:00:00	20	10:00:00
2016-05-17 11:00:00	2016-05-17 11:00:00	1116	2016-05-17 11:00	11.1	0	65.8	1,009.80	278.2	6.1	11.3	356.4	2016-05-17 11:00:00	20	11:00:00
2016-05-17 12:00:00	2016-05-17 12:00:00	1117	2016-05-17 12:00	11.7	0	62	1,009.80	273.9	6.1	11.9	297.6	2016-05-17 12:00:00	20	12:00:00
2016-05-17 13:00:00	2016-05-17 13:00:00	1118	2016-05-17 13:00	11.8	0	62.8	1,009.80	284.3	5.6	9.2	256	2016-05-17 13:00:00	20	13:00:00
2016-05-17 14:00:00	2016-05-17 14:00:00	1119	2016-05-17 14:00	12.6	0	60.8	1,009.70	290.3	4.6	9.9	309.4	2016-05-17 14:00:00	20	14:00:00
2016-05-17 15:00:00	2016-05-17 15:00:00	1120	2016-05-17 15:00	12.7	0	62.5	1,009.60	285.4	3.2	6.7	213.8	2016-05-17 15:00:00	20	15:00:00
2016-05-17 16:00:00	2016-05-17 16:00:00	1121	2016-05-17 16:00	13.7	0	60.3	1,009.40	283.7	2.9	5.3	281.3	2016-05-17 16:00:00	20	16:00:00
2016-05-17 17:00:00	2016-05-17 17:00:00	1122	2016-05-17 17:00	13.9	0	60	1,009.30	251.7	1.8	4.1	195.6	2016-05-17 17:00:00	20	17:00:00
2016-05-17 18:00:00	2016-05-17 18:00:00	1123	2016-05-17 18:00	13.9	0	61.5	1,009.10	207.8	1.3	2.4	130.7	2016-05-17 18:00:00	20	18:00:00
2016-05-17 19:00:00	2016-05-17 19:00:00	1124	2016-05-17 19:00	13	0	67.2	1,009.10	240.2	1.1	2.2	71.3	2016-05-17 19:00:00	20	19:00:00
2016-05-17 20:00:00	2016-05-17 20:00:00	1125	2016-05-17 20:00	11.6	0	78	1,009.10	128.4	0.9	1.5	26.3	2016-05-17 20:00:00	20	20:00:00
2016-05-17 21:00:00	2016-05-17 21:00:00	1126	2016-05-17 21:00	9.2	0	94.3	1,009.10	150.2	1	1.5	4.6	2016-05-17 21:00:00	20	21:00:00
2016-05-17 22:00:00	2016-05-17 22:00:00	1127	2016-05-17 22:00	8.1	0	99.7	1,009.20	147.6	1.1	1.7	5.6	2016-05-17 22:00:00	20	22:00:00
2016-05-17 23:00:00	2016-05-17 23:00:00	1128	2016-05-17 23:00	6.8	0	100	1,009.00	102	1	1.9	4.3	2016-05-17 23:00:00	20	23:00:00
2016-05-18 00:00:00	2016-05-18 00:00:00	1129	2016-05-18 00:00	6.1	0	100	1,009.00	134.1	0.8	1.5	5.6	2016-05-18 00:00:00	21	00:00:00
2016-05-18 01:00:00	2016-05-18 01:00:00	1130	2016-05-18 01:00	5.4	0	100	1,008.80	115.5	0.8	1.4	4.8	2016-05-18 01:00:00	21	01:00:00
2016-05-18 02:00:00	2016-05-18 02:00:00	1131	2016-05-18 02:00	4.9	0	100	1,008.70	83.1	1	1.5	4.9	2016-05-18 02:00:00	21	02:00:00
2016-05-18 03:00:00	2016-05-18 03:00:00	1132	2016-05-18 03:00	4.1	0	100	1,008.50	119.5	0.8	1.5	5.2	2016-05-18 03:00:00	21	03:00:00
2016-05-18 04:00:00	2016-05-18 04:00:00	1133	2016-05-18 04:00	4	0	100	1,008.30	129.5	0.9	1.7	5.2	2016-05-18 04:00:00	21	04:00:00
2016-05-18 05:00:00	2016-05-18 05:00:00	1134	2016-05-18 05:00	3.9	0	100	1,008.20	114.2	0.8	1.4	18.1	2016-05-18 05:00:00	21	05:00:00
2016-05-18 06:00:00	2016-05-18 06:00:00	1135	2016-05-18 06:00	5.6	0	100	1,008.20	87.5	0.9	1.4	86.7	2016-05-18 06:00:00	21	06:00:00
2016-05-18 07:00:00	2016-05-18 07:00:00	1136	2016-05-18 07:00	9.1	0	93.3	1,008.30	70.3	1	1.7	155.7	2016-05-18 07:00:00	21	07:00:00
2016-05-18 08:00:00	2016-05-18 08:00:00	1137	2016-05-18 08:00	13.7	0	68.3	1,008.30	226.2	1.2	2.9	280.9	2016-05-18 08:00:00	21	08:00:00
2016-05-18 09:00:00	2016-05-18 09:00:00	1138	2016-05-18 09:00	13.9	0	66.2	1,008.20	237	1.5	3.1	164.1	2016-05-18 09:00:00	21	09:00:00
2016-05-18 10:00:00	2016-05-18 10:00:00	1139	2016-05-18 10:00	15.9	0	60.3	1,008.10	191.1	1.7	3.2	371.2	2016-05-18 10:00:00	21	10:00:00
2016-05-18 11:00:00	2016-05-18 11:00:00	1140	2016-05-18 11:00	17.8	0	51	1,008.00	199.2	1.6	3.8	450.4	2016-05-18 11:00:00	21	11:00:00
2016-05-18 12:00:00	2016-05-18 12:00:00	1141	2016-05-18 12:00	18.4	0	48.2	1,007.80	219.1	1.6	5.2	425.2	2016-05-18 12:00:00	21	12:00:00
2016-05-18 13:00:00	2016-05-18 13:00:00	1142	2016-05-18 13:00	18.5	0	40.5	1,007.40	241.1	2.9	6.8	389.6	2016-05-18 13:00:00	21	13:00:00
2016-05-18 14:00:00	2016-05-18 14:00:00	1143	2016-05-18 14:00	19	0	38	1,007.10	241.8	2.4	5.4	354	2016-05-18 14:00:00	21	14:00:00
2016-05-18 15:00:00	2016-05-18 15:00:00	1144	2016-05-18 15:00	17.9	0	41	1,007.00	233.4	2.3	5	190.9	2016-05-18 15:00:00	21	15:00:00
2016-05-18 16:00:00	2016-05-18 16:00:00	1145	2016-05-18 16:00	20	0	37.8	1,006.90	240.5	3.2	6.6	624.7	2016-05-18 16:00:00	21	16:00:00
2016-05-18 17:00:00	2016-05-18 17:00:00	1146	2016-05-18 17:00	18.6	0	39.5	1,006.70	240.3	2.3	4.9	225.5	2016-05-18 17:00:00	21	17:00:00
2016-05-18 18:00:00	2016-05-18 18:00:00	1147	2016-05-18 18:00	17.9	0	42.3	1,006.50	179.7	1.2	2.4	114.6	2016-05-18 18:00:00	21	18:00:00
2016-05-18 19:00:00	2016-05-18 19:00:00	1148	2016-05-18 19:00	16.5	0	48.7	1,006.30	176.7	1.3	4.7	58.1	2016-05-18 19:00:00	21	19:00:00
2016-05-18 20:00:00	2016-05-18 20:00:00	1149	2016-05-18 20:00	14.9	0	55	1,006.20	120.6	1.1	2.3	16.6	2016-05-18 20:00:00	21	20:00:00
2016-05-18 21:00:00	2016-05-18 21:00:00	1150	2016-05-18 21:00	13.4	0	64.5	1,006.10	105.8	1.1	2.1	5.2	2016-05-18 21:00:00	21	21:00:00
2016-05-18 22:00:00	2016-05-18 22:00:00	1151	2016-05-18 22:00	12.2	0	74	1,006.00	89.6	1	2.6	4.3	2016-05-18 22:00:00	21	22:00:00
2016-05-18 23:00:00	2016-05-18 23:00:00	1152	2016-05-18 23:00	9.9	0	86.2	1,006.00	106.8	1.2	1.7	4.3	2016-05-18 23:00:00	21	23:00:00
2016-05-19 00:00:00	2016-05-19 00:00:00	1153	2016-05-19 00:00	7.8	0	94.7	1,005.80	113.7	1.1	2.2	4.7	2016-05-19 00:00:00	22	00:00:00
2016-05-19 01:00:00	2016-05-19 01:00:00	1154	2016-05-19 01:00	6.5	0	98.5	1,005.70	108.2	1.2	2.1	5	2016-05-19 01:00:00	22	01:00:00
2016-05-19 02:00:00	2016-05-19 02:00:00	1155	2016-05-19 02:00	5.9	0	100	1,005.50	100	0.9	1.4	5.2	2016-05-19 02:00:00	22	02:00:00
2016-05-19 03:00:00	2016-05-19 03:00:00	1156	2016-05-19 03:00	5.5	0	100	1,005.30	128.1	1	1.4	5.3	2016-05-19 03:00:00	22	03:00:00
2016-05-19 04:00:00	2016-05-19 04:00:00	1157	2016-05-19 04:00	5.3	0	100	1,005.30	135.5	1	1.7	4.9	2016-05-19 04:00:00	22	04:00:00
2016-05-19 05:00:00	2016-05-19 05:00:00	1158	2016-05-19 05:00	5.6	0	100	1,005.30	119.8	1	1.5	15.7	2016-05-19 05:00:00	22	05:00:00
2016-05-19 06:00:00	2016-05-19 06:00:00	1159	2016-05-19 06:00	7.6	0	97.3	1,005.40	99.7	1	1.9	64.1	2016-05-19 06:00:00	22	06:00:00
2016-05-19 07:00:00	2016-05-19 07:00:00	1160	2016-05-19 07:00	11.4	0	77.7	1,005.50	75.2	1.4	2.2	211	2016-05-19 07:00:00	22	07:00:00
2016-05-19 08:00:00	2016-05-19 08:00:00	1161	2016-05-19 08:00	14.4	0	62	1,005.80	73.7	1.9	3.2	299	2016-05-19 08:00:00	22	08:00:00
2016-05-19 09:00:00	2016-05-19 09:00:00	1162	2016-05-19 09:00	16.3	0	56.7	1,006.00	87.8	1.6	3.1	266.3	2016-05-19 09:00:00	22	09:00:00
2016-05-19 10:00:00	2016-05-19 10:00:00	1163	2016-05-19 10:00	18.2	0	47.3	1,006.20	102	1.6	2.7	358.8	2016-05-19 10:00:00	22	10:00:00
2016-05-19 11:00:00	2016-05-19 11:00:00	1164	2016-05-19 11:00	19.5	0	45.8	1,006.50	97.8	2.1	5.6	534.1	2016-05-19 11:00:00	22	11:00:00
2016-05-19 12:00:00	2016-05-19 12:00:00	1165	2016-05-19 12:00	19.8	0	46.3	1,006.80	148	1.9	3.9	409.4	2016-05-19 12:00:00	22	12:00:00
2016-05-19 13:00:00	2016-05-19 13:00:00	1166	2016-05-19 13:00	21.7	0	41	1,006.90	150.8	2.1	4.4	830.2	2016-05-19 13:00:00	22	13:00:00
2016-05-19 14:00:00	2016-05-19 14:00:00	1167	2016-05-19 14:00	22	0	40.8	1,007.00	129.1	1.9	4.5	699.7	2016-05-19 14:00:00	22	14:00:00
2016-05-19 15:00:00	2016-05-19 15:00:00	1168	2016-05-19 15:00	22.9	0	37.7	1,007.10	175	2.2	4	698.3	2016-05-19 15:00:00	22	15:00:00
2016-05-19 16:00:00	2016-05-19 16:00:00	1169	2016-05-19 16:00	22.3	0	39.5	1,007.30	171.4	2.2	4.3	426.7	2016-05-19 16:00:00	22	16:00:00
2016-05-19 17:00:00	2016-05-19 17:00:00	1170	2016-05-19 17:00	21.6	0	40.5	1,007.40	161.6	2	4.6	324.7	2016-05-19 17:00:00	22	17:00:00
2016-05-19 18:00:00	2016-05-19 18:00:00	1171	2016-05-19 18:00	21.9	0	38.3	1,007.60	177.9	1.9	3.7	305.9	2016-05-19 18:00:00	22	18:00:00
2016-05-19 19:00:00	2016-05-19 19:00:00	1172	2016-05-19 19:00	20.4	0	43.8	1,007.90	166.8	1.7	3.1	126.1	2016-05-19 19:00:00	22	19:00:00
2016-05-19 20:00:00	2016-05-19 20:00:00	1173	2016-05-19 20:00	17.8	0	56.3	1,008.30	172.8	1.2	2.4	27.1	2016-05-19 20:00:00	22	20:00:00
2016-05-19 21:00:00	2016-05-19 21:00:00	1174	2016-05-19 21:00	14.3	0	78.7	1,008.70	276.7	1.8	5.1	4.3	2016-05-19 21:00:00	22	21:00:00
2016-05-19 22:00:00	2016-05-19 22:00:00	1175	2016-05-19 22:00	13.4	0	84.2	1,009.00	272.4	1.8	3.2	3.3	2016-05-19 22:00:00	22	22:00:00
2016-05-19 23:00:00	2016-05-19 23:00:00	1176	2016-05-19 23:00	12.9	0	90.5	1,009.30	271.6	1.7	3	4.6	2016-05-19 23:00:00	22	23:00:00
2016-05-20 00:00:00	2016-05-20 00:00:00	1177	2016-05-20 00:00	12.4	0	91	1,009.40	266.7	1.5	2.5	3.6	2016-05-20 00:00:00	23	00:00:00
2016-05-20 01:00:00	2016-05-20 01:00:00	1178	2016-05-20 01:00	9	0	99.5	1,009.50	200.2	0.8	1.4	4	2016-05-20 01:00:00	23	01:00:00
2016-05-20 02:00:00	2016-05-20 02:00:00	1179	2016-05-20 02:00	8	0	100	1,009.70	277.9	1.1	1.7	5.1	2016-05-20 02:00:00	23	02:00:00
2016-05-20 03:00:00	2016-05-20 03:00:00	1180	2016-05-20 03:00	7.3	0	100	1,009.70	241.9	0.8	1.5	5	2016-05-20 03:00:00	23	03:00:00
2016-05-20 04:00:00	2016-05-20 04:00:00	1181	2016-05-20 04:00	6.6	0	100	1,009.80	102.5	0.8	1.4	5.5	2016-05-20 04:00:00	23	04:00:00
2016-05-20 05:00:00	2016-05-20 05:00:00	1182	2016-05-20 05:00	7.2	0	100	1,010.00	93.5	0.8	1.7	23.1	2016-05-20 05:00:00	23	05:00:00
2016-05-20 06:00:00	2016-05-20 06:00:00	1183	2016-05-20 06:00	8.5	0	100	1,010.20	147.5	0.9	1.9	94.6	2016-05-20 06:00:00	23	06:00:00
2016-05-20 07:00:00	2016-05-20 07:00:00	1184	2016-05-20 07:00	13.3	0	87.2	1,010.40	219.1	1	2.1	178.8	2016-05-20 07:00:00	23	07:00:00
2016-05-20 08:00:00	2016-05-20 08:00:00	1185	2016-05-20 08:00	16.1	0	69.8	1,010.50	235.6	1.6	4.7	350.6	2016-05-20 08:00:00	23	08:00:00
2016-05-20 09:00:00	2016-05-20 09:00:00	1186	2016-05-20 09:00	18.2	0	50.5	1,010.40	245.3	3	5.8	500.1	2016-05-20 09:00:00	23	09:00:00
2016-05-20 10:00:00	2016-05-20 10:00:00	1187	2016-05-20 10:00	19.3	0	46.7	1,010.40	240.3	2.7	5.1	558.3	2016-05-20 10:00:00	23	10:00:00
2016-05-20 11:00:00	2016-05-20 11:00:00	1188	2016-05-20 11:00	21.3	0	41.2	1,010.30	218.6	2.7	7.3	843.9	2016-05-20 11:00:00	23	11:00:00
2016-05-20 12:00:00	2016-05-20 12:00:00	1189	2016-05-20 12:00	20.9	0	40.3	1,010.30	242.3	3.8	7.1	698.3	2016-05-20 12:00:00	23	12:00:00
2016-05-20 13:00:00	2016-05-20 13:00:00	1190	2016-05-20 13:00	21	0	39.7	1,010.20	240.1	3.8	8.9	640.1	2016-05-20 13:00:00	23	13:00:00
2016-05-20 14:00:00	2016-05-20 14:00:00	1191	2016-05-20 14:00	21.5	0	39.2	1,010.10	248.3	3.5	8.9	564.5	2016-05-20 14:00:00	23	14:00:00
2016-05-20 15:00:00	2016-05-20 15:00:00	1192	2016-05-20 15:00	20.6	0	39.8	1,010.20	252.1	3.8	7	297.8	2016-05-20 15:00:00	23	15:00:00
2016-05-20 16:00:00	2016-05-20 16:00:00	1193	2016-05-20 16:00	19.3	0	43.8	1,010.30	260.4	3.5	6.2	175.8	2016-05-20 16:00:00	23	16:00:00
2016-05-20 17:00:00	2016-05-20 17:00:00	1194	2016-05-20 17:00	19.3	0	46.3	1,010.30	255.1	3.7	6.1	198.7	2016-05-20 17:00:00	23	17:00:00
2016-05-20 18:00:00	2016-05-20 18:00:00	1195	2016-05-20 18:00	18.9	0	48.8	1,010.40	240	3	7.5	142.7	2016-05-20 18:00:00	23	18:00:00
2016-05-20 19:00:00	2016-05-20 19:00:00	1196	2016-05-20 19:00	18.2	0	52.2	1,010.50	238	2.7	5.2	44.8	2016-05-20 19:00:00	23	19:00:00
2016-05-20 20:00:00	2016-05-20 20:00:00	1197	2016-05-20 20:00	17.4	0	55.7	1,010.60	256.4	2.3	4.8	16	2016-05-20 20:00:00	23	20:00:00
2016-05-20 21:00:00	2016-05-20 21:00:00	1198	2016-05-20 21:00	15.7	0	71.8	1,010.80	186.9	0.8	1.9	4.3	2016-05-20 21:00:00	23	21:00:00
2016-05-20 22:00:00	2016-05-20 22:00:00	1199	NA	NA	NA	NA	NA	NA	NA	NA	NA	NA	23	22:00:00
2016-05-20 23:00:00	2016-05-20 23:00:00	1200	2016-05-20 23:00	13	0	94.3	1,010.90	169.5	0.9	1.9	4.3	2016-05-20 23:00:00	23	23:00:00
2016-05-21 00:00:00	2016-05-21 00:00:00	1201	2016-05-21 00:00	11.8	0	97.5	1,010.80	114.3	0.8	1.4	4.8	2016-05-21 00:00:00	24	00:00:00
2016-05-21 01:00:00	2016-05-21 01:00:00	1202	2016-05-21 01:00	11.9	0	94.7	1,010.90	195.9	1.4	3.2	5.6	2016-05-21 01:00:00	24	01:00:00
2016-05-21 02:00:00	2016-05-21 02:00:00	1203	2016-05-21 02:00	12.5	0	88.3	1,010.80	249.6	1.3	3.3	5	2016-05-21 02:00:00	24	02:00:00
2016-05-21 03:00:00	2016-05-21 03:00:00	1204	2016-05-21 03:00	12.3	0	90.5	1,010.70	177.6	1.2	2.2	5.1	2016-05-21 03:00:00	24	03:00:00
2016-05-21 04:00:00	2016-05-21 04:00:00	1205	2016-05-21 04:00	11.7	0	93.8	1,010.50	150.2	1.1	1.9	4.9	2016-05-21 04:00:00	24	04:00:00
2016-05-21 05:00:00	2016-05-21 05:00:00	1206	2016-05-21 05:00	11.6	0	97.2	1,010.60	71.9	0.8	1.5	14	2016-05-21 05:00:00	24	05:00:00
2016-05-21 06:00:00	2016-05-21 06:00:00	1207	2016-05-21 06:00	11.9	0	96.8	1,010.70	135.4	0.8	1.5	69.8	2016-05-21 06:00:00	24	06:00:00
2016-05-21 07:00:00	2016-05-21 07:00:00	1208	2016-05-21 07:00	14.9	0	82.2	1,010.70	144.8	1	1.7	208.6	2016-05-21 07:00:00	24	07:00:00
2016-05-21 08:00:00	2016-05-21 08:00:00	1209	2016-05-21 08:00	17.9	0	69	1,010.90	201.7	1.1	2.3	342.7	2016-05-21 08:00:00	24	08:00:00
2016-05-21 09:00:00	2016-05-21 09:00:00	1210	2016-05-21 09:00	20	0	57.8	1,010.80	175.1	1.7	3	569.3	2016-05-21 09:00:00	24	09:00:00
2016-05-21 10:00:00	2016-05-21 10:00:00	1211	2016-05-21 10:00	21.3	0	53.8	1,010.70	193.4	1.6	3.3	690.4	2016-05-21 10:00:00	24	10:00:00
2016-05-21 11:00:00	2016-05-21 11:00:00	1212	2016-05-21 11:00	22.2	0	47.8	1,010.50	196.9	1.9	4.3	665.1	2016-05-21 11:00:00	24	11:00:00
2016-05-21 12:00:00	2016-05-21 12:00:00	1213	2016-05-21 12:00	23	0	44	1,010.30	205.3	2	5.2	645.7	2016-05-21 12:00:00	24	12:00:00
2016-05-21 13:00:00	2016-05-21 13:00:00	1214	2016-05-21 13:00	23.7	0	43	1,010.20	213.7	2.3	5.1	737	2016-05-21 13:00:00	24	13:00:00
2016-05-21 14:00:00	2016-05-21 14:00:00	1215	2016-05-21 14:00	22.9	0	46.2	1,010.10	199.1	1.9	4	374.5	2016-05-21 14:00:00	24	14:00:00
2016-05-21 15:00:00	2016-05-21 15:00:00	1216	2016-05-21 15:00	24.6	0	41	1,010.00	193.6	2.3	4.7	713.1	2016-05-21 15:00:00	24	15:00:00
2016-05-21 16:00:00	2016-05-21 16:00:00	1217	2016-05-21 16:00	24.5	0	40.7	1,009.90	201.6	2.2	6.5	490.2	2016-05-21 16:00:00	24	16:00:00
2016-05-21 17:00:00	2016-05-21 17:00:00	1218	2016-05-21 17:00	24.4	0	40.8	1,009.80	210.8	2.1	4.8	408.4	2016-05-21 17:00:00	24	17:00:00
2016-05-21 18:00:00	2016-05-21 18:00:00	1219	2016-05-21 18:00	23.3	0	46	1,009.60	178.2	2	4	239.4	2016-05-21 18:00:00	24	18:00:00
2016-05-21 19:00:00	2016-05-21 19:00:00	1220	2016-05-21 19:00	21.8	0	52.3	1,009.50	174	1.9	3.9	132.2	2016-05-21 19:00:00	24	19:00:00
2016-05-21 20:00:00	2016-05-21 20:00:00	1221	2016-05-21 20:00	19.2	0	62	1,009.50	167.8	1.6	3	39.9	2016-05-21 20:00:00	24	20:00:00
2016-05-21 21:00:00	2016-05-21 21:00:00	1222	2016-05-21 21:00	15.3	0	84.2	1,009.50	150.1	0.9	1.9	4.3	2016-05-21 21:00:00	24	21:00:00
2016-05-21 22:00:00	2016-05-21 22:00:00	1223	2016-05-21 22:00	13.5	0	94	1,009.40	148.8	1.1	2.5	4.7	2016-05-21 22:00:00	24	22:00:00
2016-05-21 23:00:00	2016-05-21 23:00:00	1224	2016-05-21 23:00	13	0	95	1,009.20	75.3	1.1	2.2	5.5	2016-05-21 23:00:00	24	23:00:00
2016-05-22 00:00:00	2016-05-22 00:00:00	1225	2016-05-22 00:00	12.7	0	94.3	1,009.00	70.3	1.1	1.9	4.6	2016-05-22 00:00:00	25	00:00:00
2016-05-22 01:00:00	2016-05-22 01:00:00	1226	2016-05-22 01:00	11.2	0	99.8	1,008.80	78	1.2	1.9	4.5	2016-05-22 01:00:00	25	01:00:00
2016-05-22 02:00:00	2016-05-22 02:00:00	1227	2016-05-22 02:00	10.4	0	100	1,008.40	68.9	1.3	2.7	4.8	2016-05-22 02:00:00	25	02:00:00
2016-05-22 03:00:00	2016-05-22 03:00:00	1228	2016-05-22 03:00	9.5	0	100	1,008.20	63.6	0.8	1.9	4.7	2016-05-22 03:00:00	25	03:00:00
2016-05-22 04:00:00	2016-05-22 04:00:00	1229	2016-05-22 04:00	8.8	0	100	1,008.00	110.2	1.1	1.8	4.8	2016-05-22 04:00:00	25	04:00:00
2016-05-22 05:00:00	2016-05-22 05:00:00	1230	2016-05-22 05:00	8.5	0	100	1,007.90	78.7	1.1	2.5	20.7	2016-05-22 05:00:00	25	05:00:00
2016-05-22 06:00:00	2016-05-22 06:00:00	1231	2016-05-22 06:00	11.6	0	94.2	1,007.80	72.3	2	3.4	97.8	2016-05-22 06:00:00	25	06:00:00
2016-05-22 07:00:00	2016-05-22 07:00:00	1232	2016-05-22 07:00	16.4	0	74	1,007.60	83.3	1.8	3.1	257.4	2016-05-22 07:00:00	25	07:00:00
2016-05-22 08:00:00	2016-05-22 08:00:00	1233	2016-05-22 08:00	21.1	0	52.8	1,007.40	125.3	2.3	4.2	418.5	2016-05-22 08:00:00	25	08:00:00
2016-05-22 09:00:00	2016-05-22 09:00:00	1234	2016-05-22 09:00	23.2	0	44.3	1,007.30	132.2	2.2	4.6	442.4	2016-05-22 09:00:00	25	09:00:00
2016-05-22 10:00:00	2016-05-22 10:00:00	1235	2016-05-22 10:00	25.3	0	39.5	1,007.00	130.5	2.7	5.2	668.8	2016-05-22 10:00:00	25	10:00:00
2016-05-22 11:00:00	2016-05-22 11:00:00	1236	2016-05-22 11:00	26.7	0	37.8	1,006.70	143.4	3.1	7	748.1	2016-05-22 11:00:00	25	11:00:00
2016-05-22 12:00:00	2016-05-22 12:00:00	1237	2016-05-22 12:00	27.4	0	37.5	1,006.50	140.3	3.2	7.3	769.3	2016-05-22 12:00:00	25	12:00:00
2016-05-22 13:00:00	2016-05-22 13:00:00	1238	2016-05-22 13:00	28	0	35.5	1,006.10	144.1	3	6.7	738.1	2016-05-22 13:00:00	25	13:00:00
2016-05-22 14:00:00	2016-05-22 14:00:00	1239	2016-05-22 14:00	28.5	0	33.8	1,005.80	134.1	2.9	7	636.8	2016-05-22 14:00:00	25	14:00:00
2016-05-22 15:00:00	2016-05-22 15:00:00	1240	2016-05-22 15:00	29	0	33.5	1,005.60	147.8	2.6	6.7	480.6	2016-05-22 15:00:00	25	15:00:00
2016-05-22 16:00:00	2016-05-22 16:00:00	1241	2016-05-22 16:00	30	0	32	1,005.40	193.1	2.1	6.1	542.1	2016-05-22 16:00:00	25	16:00:00
2016-05-22 17:00:00	2016-05-22 17:00:00	1242	2016-05-22 17:00	29.3	0	31.7	1,005.30	204.2	2.1	7.2	387.5	2016-05-22 17:00:00	25	17:00:00
2016-05-22 18:00:00	2016-05-22 18:00:00	1243	2016-05-22 18:00	28.5	0	34.8	1,005.20	207.5	1.4	3.7	198.4	2016-05-22 18:00:00	25	18:00:00
2016-05-22 19:00:00	2016-05-22 19:00:00	1244	2016-05-22 19:00	26.9	0	40.8	1,005.10	140.8	1.1	2.2	129.5	2016-05-22 19:00:00	25	19:00:00
2016-05-22 20:00:00	2016-05-22 20:00:00	1245	2016-05-22 20:00	24.2	0	49.2	1,005.00	127.3	1.3	2.6	41.8	2016-05-22 20:00:00	25	20:00:00
2016-05-22 21:00:00	2016-05-22 21:00:00	1246	2016-05-22 21:00	20.4	0	67.7	1,005.10	213.8	1.2	5.1	4.3	2016-05-22 21:00:00	25	21:00:00
2016-05-22 22:00:00	2016-05-22 22:00:00	1247	2016-05-22 22:00	19.5	0	67	1,005.30	276.5	2.2	4.2	4.3	2016-05-22 22:00:00	25	22:00:00
2016-05-22 23:00:00	2016-05-22 23:00:00	1248	2016-05-22 23:00	20	1.1	67.3	1,005.60	294.7	2.8	5.1	2.6	2016-05-22 23:00:00	25	23:00:00
2016-05-23 00:00:00	2016-05-23 00:00:00	1249	2016-05-23 00:00	17.1	0	93.7	1,005.90	290.6	3.1	7.5	7.8	2016-05-23 00:00:00	26	00:00:00
2016-05-23 01:00:00	2016-05-23 01:00:00	1250	2016-05-23 01:00	16.4	0.4	97.8	1,006.00	257.8	1.8	4.5	6.1	2016-05-23 01:00:00	26	01:00:00
2016-05-23 02:00:00	2016-05-23 02:00:00	1251	2016-05-23 02:00	15.7	3.1	100	1,006.30	183.8	1.4	4.3	4.6	2016-05-23 02:00:00	26	02:00:00
2016-05-23 03:00:00	2016-05-23 03:00:00	1252	2016-05-23 03:00	15.3	0.4	100	1,005.90	199	1.2	2.3	4.3	2016-05-23 03:00:00	26	03:00:00
2016-05-23 04:00:00	2016-05-23 04:00:00	1253	2016-05-23 04:00	14.8	0.1	100	1,005.60	201.6	1.2	2.5	4.3	2016-05-23 04:00:00	26	04:00:00
2016-05-23 05:00:00	2016-05-23 05:00:00	1254	2016-05-23 05:00	14.2	0	100	1,005.80	170.8	0.8	1.9	15.4	2016-05-23 05:00:00	26	05:00:00
2016-05-23 06:00:00	2016-05-23 06:00:00	1255	2016-05-23 06:00	14.3	0.1	100	1,005.90	174.1	1	2.6	47	2016-05-23 06:00:00	26	06:00:00
2016-05-23 07:00:00	2016-05-23 07:00:00	1256	2016-05-23 07:00	15.2	0	100	1,006.00	236.6	1.1	2.3	106.6	2016-05-23 07:00:00	26	07:00:00
2016-05-23 08:00:00	2016-05-23 08:00:00	1257	2016-05-23 08:00	16.6	0	98.8	1,006.10	202.3	1	2.1	193.5	2016-05-23 08:00:00	26	08:00:00
2016-05-23 09:00:00	2016-05-23 09:00:00	1258	2016-05-23 09:00	19.4	0	81.3	1,006.20	254.1	1.6	4.3	511	2016-05-23 09:00:00	26	09:00:00
2016-05-23 10:00:00	2016-05-23 10:00:00	1259	2016-05-23 10:00	21.1	0	68.5	1,006.10	280.6	2.3	4.6	589.6	2016-05-23 10:00:00	26	10:00:00
2016-05-23 11:00:00	2016-05-23 11:00:00	1260	2016-05-23 11:00	21.5	0	66.2	1,006.10	248.4	1.8	4.7	407.1	2016-05-23 11:00:00	26	11:00:00
2016-05-23 12:00:00	2016-05-23 12:00:00	1261	2016-05-23 12:00	21.4	0	69	1,006.00	176.2	2	5.5	459.2	2016-05-23 12:00:00	26	12:00:00
2016-05-23 13:00:00	2016-05-23 13:00:00	1262	2016-05-23 13:00	22.8	0	62.8	1,006.10	210.1	1.8	4	591.3	2016-05-23 13:00:00	26	13:00:00
2016-05-23 14:00:00	2016-05-23 14:00:00	1263	2016-05-23 14:00	23.3	0	59	1,006.10	240.9	2	5.3	599.7	2016-05-23 14:00:00	26	14:00:00
2016-05-23 15:00:00	2016-05-23 15:00:00	1264	2016-05-23 15:00	22.5	0	66.7	1,006.10	289.5	3.3	6.7	486	2016-05-23 15:00:00	26	15:00:00
2016-05-23 16:00:00	2016-05-23 16:00:00	1265	2016-05-23 16:00	22.8	0	64.3	1,006.00	281.4	3.1	6.1	509.6	2016-05-23 16:00:00	26	16:00:00
2016-05-23 17:00:00	2016-05-23 17:00:00	1266	2016-05-23 17:00	21.1	0	68.2	1,006.00	287.1	3.1	6.7	276.8	2016-05-23 17:00:00	26	17:00:00
2016-05-23 18:00:00	2016-05-23 18:00:00	1267	2016-05-23 18:00	21.1	0	64.8	1,005.90	285.7	2.9	6.7	221.2	2016-05-23 18:00:00	26	18:00:00
2016-05-23 19:00:00	2016-05-23 19:00:00	1268	2016-05-23 19:00	19.7	0	65.2	1,006.00	296.6	3.7	7.1	50.4	2016-05-23 19:00:00	26	19:00:00
2016-05-23 20:00:00	2016-05-23 20:00:00	1269	2016-05-23 20:00	18.8	0	64.8	1,005.80	294.1	3.9	7.1	14.2	2016-05-23 20:00:00	26	20:00:00
2016-05-23 21:00:00	2016-05-23 21:00:00	1270	2016-05-23 21:00	18	0	70.2	1,006.00	282.7	4.6	8.3	5.9	2016-05-23 21:00:00	26	21:00:00
2016-05-23 22:00:00	2016-05-23 22:00:00	1271	2016-05-23 22:00	16.1	1.2	90.3	1,006.20	284.7	3.9	7.5	5	2016-05-23 22:00:00	26	22:00:00
2016-05-23 23:00:00	2016-05-23 23:00:00	1272	2016-05-23 23:00	15.1	5.3	98.7	1,006.50	290.3	4	7.4	4.9	2016-05-23 23:00:00	26	23:00:00
2016-05-24 00:00:00	2016-05-24 00:00:00	1273	2016-05-24 00:00	14.2	13.2	100	1,006.60	284.1	4	6.6	4.7	2016-05-24 00:00:00	27	00:00:00
2016-05-24 01:00:00	2016-05-24 01:00:00	1274	2016-05-24 01:00	13.9	3	100	1,006.50	274.8	2.9	7.8	4.8	2016-05-24 01:00:00	27	01:00:00
2016-05-24 02:00:00	2016-05-24 02:00:00	1275	2016-05-24 02:00	14	0.5	100	1,006.00	291	3.9	8.1	4.9	2016-05-24 02:00:00	27	02:00:00
2016-05-24 03:00:00	2016-05-24 03:00:00	1276	2016-05-24 03:00	14.5	0	100	1,006.10	280.3	3.2	6.4	4.8	2016-05-24 03:00:00	27	03:00:00
2016-05-24 04:00:00	2016-05-24 04:00:00	1277	2016-05-24 04:00	14.2	0	100	1,006.20	287.3	3.9	8.5	5	2016-05-24 04:00:00	27	04:00:00
2016-05-24 05:00:00	2016-05-24 05:00:00	1278	2016-05-24 05:00	13	0	100	1,006.40	288.1	4.2	8.8	9.7	2016-05-24 05:00:00	27	05:00:00
2016-05-24 06:00:00	2016-05-24 06:00:00	1279	2016-05-24 06:00	12.5	0	100	1,006.50	290	4.5	7.7	18.1	2016-05-24 06:00:00	27	06:00:00
2016-05-24 07:00:00	2016-05-24 07:00:00	1280	2016-05-24 07:00	12.4	0	100	1,006.70	290.8	4.7	7.7	24.5	2016-05-24 07:00:00	27	07:00:00
2016-05-24 08:00:00	2016-05-24 08:00:00	1281	2016-05-24 08:00	12.2	0	100	1,007.00	290.6	4.7	9.2	35.9	2016-05-24 08:00:00	27	08:00:00
2016-05-24 09:00:00	2016-05-24 09:00:00	1282	2016-05-24 09:00	11.9	0.4	100	1,007.20	285.6	5	8.9	98.6	2016-05-24 09:00:00	27	09:00:00
2016-05-24 10:00:00	2016-05-24 10:00:00	1283	2016-05-24 10:00	11.7	0.2	100	1,007.50	288.2	5.4	10.9	133.7	2016-05-24 10:00:00	27	10:00:00
2016-05-24 11:00:00	2016-05-24 11:00:00	1284	2016-05-24 11:00	11.5	0	99.7	1,007.60	289.2	6	11.9	153	2016-05-24 11:00:00	27	11:00:00
2016-05-24 12:00:00	2016-05-24 12:00:00	1285	2016-05-24 12:00	11.5	0	98	1,007.90	291.4	5.2	9.9	129.4	2016-05-24 12:00:00	27	12:00:00
2016-05-24 13:00:00	2016-05-24 13:00:00	1286	2016-05-24 13:00	11.4	0	98	1,008.00	289.9	5.3	9.2	129.2	2016-05-24 13:00:00	27	13:00:00
2016-05-24 14:00:00	2016-05-24 14:00:00	1287	2016-05-24 14:00	11.5	0	97	1,008.10	290.2	6	9.7	171.8	2016-05-24 14:00:00	27	14:00:00
2016-05-24 15:00:00	2016-05-24 15:00:00	1288	2016-05-24 15:00	11.6	0	95.8	1,008.10	292.2	6	10.7	172.1	2016-05-24 15:00:00	27	15:00:00
2016-05-24 16:00:00	2016-05-24 16:00:00	1289	2016-05-24 16:00	11.9	0	94.3	1,008.10	291.4	5.5	9.2	170.4	2016-05-24 16:00:00	27	16:00:00
2016-05-24 17:00:00	2016-05-24 17:00:00	1290	2016-05-24 17:00	12.1	0	93.5	1,008.30	288.5	4.4	8.8	121.4	2016-05-24 17:00:00	27	17:00:00
2016-05-24 18:00:00	2016-05-24 18:00:00	1291	2016-05-24 18:00	12.2	0	92.7	1,008.40	287.1	4.1	8.1	64.7	2016-05-24 18:00:00	27	18:00:00
2016-05-24 19:00:00	2016-05-24 19:00:00	1292	2016-05-24 19:00	12.2	0	93	1,008.50	289.1	3.6	6.5	39.2	2016-05-24 19:00:00	27	19:00:00
2016-05-24 20:00:00	2016-05-24 20:00:00	1293	2016-05-24 20:00	12.2	0	93.3	1,008.50	283	3.5	6.5	18	2016-05-24 20:00:00	27	20:00:00
2016-05-24 21:00:00	2016-05-24 21:00:00	1294	2016-05-24 21:00	12	0	94	1,008.50	281.4	3.8	6.9	5.7	2016-05-24 21:00:00	27	21:00:00
2016-05-24 22:00:00	2016-05-24 22:00:00	1295	2016-05-24 22:00	11.8	0	94	1,008.80	284.6	3.6	6	4.6	2016-05-24 22:00:00	27	22:00:00
2016-05-24 23:00:00	2016-05-24 23:00:00	1296	2016-05-24 23:00	11.5	0	93.7	1,009.00	277.8	3.3	5.4	4.6	2016-05-24 23:00:00	27	23:00:00
2016-05-25 00:00:00	2016-05-25 00:00:00	1297	2016-05-25 00:00	11.1	0	94.5	1,008.90	288.9	3.2	6	4.1	2016-05-25 00:00:00	28	00:00:00
2016-05-25 01:00:00	2016-05-25 01:00:00	1298	2016-05-25 01:00	10.8	0	95.7	1,008.80	283.4	3.4	6	4.6	2016-05-25 01:00:00	28	01:00:00
2016-05-25 02:00:00	2016-05-25 02:00:00	1299	2016-05-25 02:00	10.7	0	91.8	1,009.00	283.1	3.6	6.5	4.7	2016-05-25 02:00:00	28	02:00:00
2016-05-25 03:00:00	2016-05-25 03:00:00	1300	2016-05-25 03:00	10.6	0	92.7	1,008.90	284.6	3.4	6	4.7	2016-05-25 03:00:00	28	03:00:00
2016-05-25 04:00:00	2016-05-25 04:00:00	1301	2016-05-25 04:00	10.4	0	93	1,008.90	289	3.2	5.8	4.7	2016-05-25 04:00:00	28	04:00:00
2016-05-25 05:00:00	2016-05-25 05:00:00	1302	NA	NA	NA	NA	NA	NA	NA	NA	NA	NA	28	05:00:00
2016-05-25 06:00:00	2016-05-25 06:00:00	1303	NA	NA	NA	NA	NA	NA	NA	NA	NA	NA	28	06:00:00
2016-05-25 07:00:00	2016-05-25 07:00:00	1304	NA	NA	NA	NA	NA	NA	NA	NA	NA	NA	28	07:00:00
2016-05-25 08:00:00	2016-05-25 08:00:00	1305	NA	NA	NA	NA	NA	NA	NA	NA	NA	NA	28	08:00:00
2016-05-25 09:00:00	2016-05-25 09:00:00	1306	2016-05-25 09:00	9.1	0	65.3	757	282.7	2	4.6	154.6	2016-05-25 09:00:00	28	09:00:00
2016-05-25 10:00:00	2016-05-25 10:00:00	1307	2016-05-25 10:00	12.6	0	85.3	1,009.30	274.8	2.8	4.6	288.8	2016-05-25 10:00:00	28	10:00:00
2016-05-25 11:00:00	2016-05-25 11:00:00	1308	2016-05-25 11:00	13	0	84.5	1,009.40	280.1	2.7	4.4	244	2016-05-25 11:00:00	28	11:00:00
2016-05-25 12:00:00	2016-05-25 12:00:00	1309	2016-05-25 12:00	13.7	0	83.2	1,009.50	253.8	1.8	3.7	238.7	2016-05-25 12:00:00	28	12:00:00
2016-05-25 13:00:00	2016-05-25 13:00:00	1310	2016-05-25 13:00	14.4	0	81.5	1,009.40	266.7	1.9	3.3	259.9	2016-05-25 13:00:00	28	13:00:00
2016-05-25 14:00:00	2016-05-25 14:00:00	1311	2016-05-25 14:00	14.9	0	81.7	1,009.40	274.1	2.1	3.9	314.1	2016-05-25 14:00:00	28	14:00:00
2016-05-25 15:00:00	2016-05-25 15:00:00	1312	2016-05-25 15:00	15.2	0	81.8	1,009.40	270.8	2.2	3.6	286.2	2016-05-25 15:00:00	28	15:00:00
2016-05-25 16:00:00	2016-05-25 16:00:00	1313	2016-05-25 16:00	15.1	0	82.7	1,009.40	271.1	2	3.5	187.2	2016-05-25 16:00:00	28	16:00:00
2016-05-25 17:00:00	2016-05-25 17:00:00	1314	2016-05-25 17:00	15.5	0	81	1,009.30	257	1.5	3.1	201.7	2016-05-25 17:00:00	28	17:00:00
2016-05-25 18:00:00	2016-05-25 18:00:00	1315	2016-05-25 18:00	15	0	84	1,009.30	240.5	1.7	3.3	97.1	2016-05-25 18:00:00	28	18:00:00
2016-05-25 19:00:00	2016-05-25 19:00:00	1316	2016-05-25 19:00	14.3	0	87.5	1,009.30	265.2	1.7	3.7	47.7	2016-05-25 19:00:00	28	19:00:00
2016-05-25 20:00:00	2016-05-25 20:00:00	1317	2016-05-25 20:00	13.7	0	90.8	1,009.50	245.2	1.4	2.6	14.4	2016-05-25 20:00:00	28	20:00:00
2016-05-25 21:00:00	2016-05-25 21:00:00	1318	2016-05-25 21:00	13.2	0	92.8	1,009.70	280.9	1.6	2.6	4.9	2016-05-25 21:00:00	28	21:00:00
2016-05-25 22:00:00	2016-05-25 22:00:00	1319	2016-05-25 22:00	13	0	94.7	1,009.80	268.9	1.2	2.2	4.4	2016-05-25 22:00:00	28	22:00:00
2016-05-25 23:00:00	2016-05-25 23:00:00	1320	2016-05-25 23:00	12.9	0	95.3	1,009.90	260.7	1.3	2.6	4.5	2016-05-25 23:00:00	28	23:00:00
2016-05-26 00:00:00	2016-05-26 00:00:00	1321	2016-05-26 00:00	12.5	0	97.5	1,009.90	210	0.6	1.4	4.4	2016-05-26 00:00:00	29	00:00:00
2016-05-26 01:00:00	2016-05-26 01:00:00	1322	2016-05-26 01:00	12.4	0	98.8	1,009.90	261.6	1.1	1.9	4.7	2016-05-26 01:00:00	29	01:00:00
2016-05-26 02:00:00	2016-05-26 02:00:00	1323	2016-05-26 02:00	12.4	0	98	1,009.80	229.1	1	1.7	4.5	2016-05-26 02:00:00	29	02:00:00
2016-05-26 03:00:00	2016-05-26 03:00:00	1324	2016-05-26 03:00	11.3	0	99.7	1,009.70	208.6	0.6	1.4	3.6	2016-05-26 03:00:00	29	03:00:00
2016-05-26 04:00:00	2016-05-26 04:00:00	1325	2016-05-26 04:00	9.6	0	100	1,009.70	166.7	0.4	1	5.3	2016-05-26 04:00:00	29	04:00:00
2016-05-26 05:00:00	2016-05-26 05:00:00	1326	2016-05-26 05:00	9.5	0	100	1,009.80	242	0.8	1.4	24.1	2016-05-26 05:00:00	29	05:00:00
2016-05-26 06:00:00	2016-05-26 06:00:00	1327	2016-05-26 06:00	10.3	0	100	1,009.90	241.5	1	1.5	88.1	2016-05-26 06:00:00	29	06:00:00
2016-05-26 07:00:00	2016-05-26 07:00:00	1328	2016-05-26 07:00	12	0	97.7	1,010.10	256.3	1.3	2.2	151	2016-05-26 07:00:00	29	07:00:00
2016-05-26 08:00:00	2016-05-26 08:00:00	1329	2016-05-26 08:00	14.1	0	87	1,010.30	259.2	1.7	2.9	287.5	2016-05-26 08:00:00	29	08:00:00
2016-05-26 09:00:00	2016-05-26 09:00:00	1330	2016-05-26 09:00	16.2	0	71.3	1,010.30	276.9	2.5	4.4	502.5	2016-05-26 09:00:00	29	09:00:00
2016-05-26 10:00:00	2016-05-26 10:00:00	1331	2016-05-26 10:00	17.7	0	65	1,010.30	274.7	2.7	5.4	646.1	2016-05-26 10:00:00	29	10:00:00
2016-05-26 11:00:00	2016-05-26 11:00:00	1332	2016-05-26 11:00	19.1	0	57.5	1,010.30	274.9	2.6	5.1	822.6	2016-05-26 11:00:00	29	11:00:00
2016-05-26 12:00:00	2016-05-26 12:00:00	1333	2016-05-26 12:00	18.6	0	58.3	1,010.20	272.8	2.7	5	415.5	2016-05-26 12:00:00	29	12:00:00
2016-05-26 13:00:00	2016-05-26 13:00:00	1334	2016-05-26 13:00	19.1	0	56.7	1,010.30	265.6	2.1	4.6	412.5	2016-05-26 13:00:00	29	13:00:00
2016-05-26 14:00:00	2016-05-26 14:00:00	1335	2016-05-26 14:00	20	0	52.5	1,010.30	250.8	2.2	4.4	514.1	2016-05-26 14:00:00	29	14:00:00
2016-05-26 15:00:00	2016-05-26 15:00:00	1336	2016-05-26 15:00	20.3	0	51.3	1,010.30	245.4	1.9	3.9	455.5	2016-05-26 15:00:00	29	15:00:00
2016-05-26 16:00:00	2016-05-26 16:00:00	1337	2016-05-26 16:00	20	0	51.3	1,010.10	234.5	1.4	3.1	278.1	2016-05-26 16:00:00	29	16:00:00
2016-05-26 17:00:00	2016-05-26 17:00:00	1338	2016-05-26 17:00	20.8	0	48.2	1,010.10	257.7	1.4	2.7	370.7	2016-05-26 17:00:00	29	17:00:00
2016-05-26 18:00:00	2016-05-26 18:00:00	1339	2016-05-26 18:00	19.5	0	54.5	1,010.00	238.1	1.2	2.4	135.4	2016-05-26 18:00:00	29	18:00:00
2016-05-26 19:00:00	2016-05-26 19:00:00	1340	2016-05-26 19:00	18.9	0	62	1,010.00	204.8	0.7	1.9	86.6	2016-05-26 19:00:00	29	19:00:00
2016-05-26 20:00:00	2016-05-26 20:00:00	1341	2016-05-26 20:00	17.3	0	65.8	1,010.00	143.1	0.8	1.5	40.2	2016-05-26 20:00:00	29	20:00:00
2016-05-26 21:00:00	2016-05-26 21:00:00	1342	2016-05-26 21:00	13.3	0	92.7	1,010.20	232	0.7	1.1	5.7	2016-05-26 21:00:00	29	21:00:00
2016-05-26 22:00:00	2016-05-26 22:00:00	1343	2016-05-26 22:00	11.5	0	98.8	1,010.30	160.3	0.8	1.4	4.2	2016-05-26 22:00:00	29	22:00:00
2016-05-26 23:00:00	2016-05-26 23:00:00	1344	2016-05-26 23:00	10.5	0	100	1,010.30	155.8	0.7	1.9	4.4	2016-05-26 23:00:00	29	23:00:00
2016-05-27 00:00:00	2016-05-27 00:00:00	1345	2016-05-27 00:00	9.9	0	100	1,010.30	164.5	0.8	1.4	4.4	2016-05-27 00:00:00	30	00:00:00
2016-05-27 01:00:00	2016-05-27 01:00:00	1346	2016-05-27 01:00	9.1	0	100	1,010.20	201.8	0.7	1.1	4.8	2016-05-27 01:00:00	30	01:00:00
2016-05-27 02:00:00	2016-05-27 02:00:00	1347	2016-05-27 02:00	9	0	100	1,010.10	182.4	0.6	1	5.2	2016-05-27 02:00:00	30	02:00:00
2016-05-27 03:00:00	2016-05-27 03:00:00	1348	2016-05-27 03:00	8.5	0	100	1,010.10	165.7	0.9	1.5	4.7	2016-05-27 03:00:00	30	03:00:00
2016-05-27 04:00:00	2016-05-27 04:00:00	1349	2016-05-27 04:00	8.4	0	100	1,010.10	150	0.8	1.7	5.4	2016-05-27 04:00:00	30	04:00:00
2016-05-27 05:00:00	2016-05-27 05:00:00	1350	2016-05-27 05:00	8.4	0	100	1,010.30	198.8	0.9	2.1	28.6	2016-05-27 05:00:00	30	05:00:00
2016-05-27 06:00:00	2016-05-27 06:00:00	1351	2016-05-27 06:00	9.8	0	100	1,010.20	147.9	0.5	1.1	98.2	2016-05-27 06:00:00	30	06:00:00
2016-05-27 07:00:00	2016-05-27 07:00:00	1352	2016-05-27 07:00	11.6	0	99.5	1,010.40	177.1	1	1.5	167.9	2016-05-27 07:00:00	30	07:00:00
2016-05-27 08:00:00	2016-05-27 08:00:00	1353	2016-05-27 08:00	13.3	0	94.7	1,010.50	137.2	1.1	2.1	184.1	2016-05-27 08:00:00	30	08:00:00
2016-05-27 09:00:00	2016-05-27 09:00:00	1354	2016-05-27 09:00	15.1	0	92.2	1,010.50	139.3	1.2	2.6	305.2	2016-05-27 09:00:00	30	09:00:00
2016-05-27 10:00:00	2016-05-27 10:00:00	1355	2016-05-27 10:00	16.1	0	89.7	1,010.50	84.9	1.6	3.1	240	2016-05-27 10:00:00	30	10:00:00
2016-05-27 11:00:00	2016-05-27 11:00:00	1356	2016-05-27 11:00	17.4	0	81.3	1,010.50	85.8	1.8	3.1	334.3	2016-05-27 11:00:00	30	11:00:00
2016-05-27 12:00:00	2016-05-27 12:00:00	1357	2016-05-27 12:00	17.8	0	74.8	1,010.40	77.8	2	3.5	237.9	2016-05-27 12:00:00	30	12:00:00
2016-05-27 13:00:00	2016-05-27 13:00:00	1358	2016-05-27 13:00	19.1	0	70	1,010.40	123.6	1.8	3.2	395.7	2016-05-27 13:00:00	30	13:00:00
2016-05-27 14:00:00	2016-05-27 14:00:00	1359	2016-05-27 14:00	18.8	0	68.3	1,010.40	139.5	1.7	3.6	209.5	2016-05-27 14:00:00	30	14:00:00
2016-05-27 15:00:00	2016-05-27 15:00:00	1360	2016-05-27 15:00	18.8	0	67.3	1,010.40	125.2	1.7	3.2	218.3	2016-05-27 15:00:00	30	15:00:00
2016-05-27 16:00:00	2016-05-27 16:00:00	1361	2016-05-27 16:00	19.6	0	64.3	1,010.30	88.5	2.2	4.3	432.1	2016-05-27 16:00:00	30	16:00:00
2016-05-27 17:00:00	2016-05-27 17:00:00	1362	2016-05-27 17:00	20.5	0	58.8	1,010.10	83	2.3	4.5	425.1	2016-05-27 17:00:00	30	17:00:00
2016-05-27 18:00:00	2016-05-27 18:00:00	1363	2016-05-27 18:00	20.1	0	59.8	1,010.10	80	2.1	3.9	220.8	2016-05-27 18:00:00	30	18:00:00
2016-05-27 19:00:00	2016-05-27 19:00:00	1364	2016-05-27 19:00	19.2	0	62.5	1,010.00	102.7	1.7	3.4	117.8	2016-05-27 19:00:00	30	19:00:00
2016-05-27 20:00:00	2016-05-27 20:00:00	1365	2016-05-27 20:00	17.7	0	75.5	1,010.00	113.3	0.9	2.1	46.2	2016-05-27 20:00:00	30	20:00:00
2016-05-27 21:00:00	2016-05-27 21:00:00	1366	2016-05-27 21:00	14.7	0	95.5	1,010.20	144.1	0.6	1.7	6.3	2016-05-27 21:00:00	30	21:00:00
2016-05-27 22:00:00	2016-05-27 22:00:00	1367	2016-05-27 22:00	12.6	0	99.7	1,010.20	127.3	0.5	1.4	4.6	2016-05-27 22:00:00	30	22:00:00
2016-05-27 23:00:00	2016-05-27 23:00:00	1368	2016-05-27 23:00	11.8	0	100	1,010.10	143.1	0.6	1.4	4.6	2016-05-27 23:00:00	30	23:00:00
2016-05-28 00:00:00	2016-05-28 00:00:00	1369	2016-05-28 00:00	10.8	0	100	1,010.00	118.1	1	1.5	4.4	2016-05-28 00:00:00	31	00:00:00
2016-05-28 01:00:00	2016-05-28 01:00:00	1370	2016-05-28 01:00	9.7	0	100	1,009.80	128.2	1	1.9	4.6	2016-05-28 01:00:00	31	01:00:00
2016-05-28 02:00:00	2016-05-28 02:00:00	1371	2016-05-28 02:00	9	0	100	1,009.90	92.8	0.8	1.4	5	2016-05-28 02:00:00	31	02:00:00
2016-05-28 03:00:00	2016-05-28 03:00:00	1372	2016-05-28 03:00	8.4	0	100	1,009.80	160.9	0.9	1.5	5	2016-05-28 03:00:00	31	03:00:00
2016-05-28 04:00:00	2016-05-28 04:00:00	1373	2016-05-28 04:00	8.4	0	100	1,009.70	248.8	0.8	1.4	5.5	2016-05-28 04:00:00	31	04:00:00
2016-05-28 05:00:00	2016-05-28 05:00:00	1374	2016-05-28 05:00	9.3	0	100	1,009.80	200	0.9	2.5	16.6	2016-05-28 05:00:00	31	05:00:00
2016-05-28 06:00:00	2016-05-28 06:00:00	1375	2016-05-28 06:00	10.3	0	100	1,009.80	137.9	1.2	1.7	28.7	2016-05-28 06:00:00	31	06:00:00
2016-05-28 07:00:00	2016-05-28 07:00:00	1376	2016-05-28 07:00	11	0.2	100	1,009.90	115.9	0.8	2	42.7	2016-05-28 07:00:00	31	07:00:00
2016-05-28 08:00:00	2016-05-28 08:00:00	1377	2016-05-28 08:00	12.4	0.2	100	1,009.80	176.2	0.9	1.9	113.7	2016-05-28 08:00:00	31	08:00:00
2016-05-28 09:00:00	2016-05-28 09:00:00	1378	2016-05-28 09:00	14.5	0	98.5	1,009.60	183.7	0.9	1.7	329.2	2016-05-28 09:00:00	31	09:00:00
2016-05-28 10:00:00	2016-05-28 10:00:00	1379	2016-05-28 10:00	19.7	0	69.7	1,009.40	108.5	1.5	3	744.7	2016-05-28 10:00:00	31	10:00:00
2016-05-28 11:00:00	2016-05-28 11:00:00	1380	2016-05-28 11:00	20.6	0	60.2	1,009.30	93.6	2.1	4.3	695.6	2016-05-28 11:00:00	31	11:00:00
2016-05-28 12:00:00	2016-05-28 12:00:00	1381	2016-05-28 12:00	22	0	52.2	1,009.30	110.1	2.3	4.9	869.7	2016-05-28 12:00:00	31	12:00:00
2016-05-28 13:00:00	2016-05-28 13:00:00	1382	2016-05-28 13:00	22.4	0	48.2	1,009.20	123.8	2.3	4.6	828.9	2016-05-28 13:00:00	31	13:00:00
2016-05-28 14:00:00	2016-05-28 14:00:00	1383	2016-05-28 14:00	23.3	0	45.8	1,008.90	121.9	1.9	4.9	810.2	2016-05-28 14:00:00	31	14:00:00
2016-05-28 15:00:00	2016-05-28 15:00:00	1384	2016-05-28 15:00	23.6	0	46.8	1,008.70	100.3	2.1	4.5	721.2	2016-05-28 15:00:00	31	15:00:00
2016-05-28 16:00:00	2016-05-28 16:00:00	1385	2016-05-28 16:00	24.2	0	47.7	1,008.40	88.2	2.1	4.7	595.7	2016-05-28 16:00:00	31	16:00:00
2016-05-28 17:00:00	2016-05-28 17:00:00	1386	2016-05-28 17:00	23.5	0	51.3	1,008.20	84.2	2.2	4.9	342.6	2016-05-28 17:00:00	31	17:00:00
2016-05-28 18:00:00	2016-05-28 18:00:00	1387	2016-05-28 18:00	22	0	58.5	1,008.10	69.9	1.9	3.7	151.3	2016-05-28 18:00:00	31	18:00:00
2016-05-28 19:00:00	2016-05-28 19:00:00	1388	2016-05-28 19:00	21	0	67.5	1,007.90	61.2	1.5	2.7	74.7	2016-05-28 19:00:00	31	19:00:00
2016-05-28 20:00:00	2016-05-28 20:00:00	1389	2016-05-28 20:00	19.4	0	76.3	1,007.80	64.5	1.4	2.5	33.9	2016-05-28 20:00:00	31	20:00:00
2016-05-28 21:00:00	2016-05-28 21:00:00	1390	2016-05-28 21:00	17.9	0	83.8	1,007.70	79.5	1.5	2.9	5.8	2016-05-28 21:00:00	31	21:00:00
2016-05-28 22:00:00	2016-05-28 22:00:00	1391	2016-05-28 22:00	16.9	0	89	1,007.70	81	1.3	2.4	4.1	2016-05-28 22:00:00	31	22:00:00
2016-05-28 23:00:00	2016-05-28 23:00:00	1392	2016-05-28 23:00	15.9	0	95.2	1,007.60	125.2	1	2.2	4.4	2016-05-28 23:00:00	31	23:00:00
2016-05-29 00:00:00	2016-05-29 00:00:00	1393	2016-05-29 00:00	15.5	0	98	1,007.50	213.8	0.9	1.5	4.4	2016-05-29 00:00:00	32	00:00:00
2016-05-29 01:00:00	2016-05-29 01:00:00	1394	2016-05-29 01:00	16.3	0	91.5	1,007.20	99.7	1.3	3.4	5.3	2016-05-29 01:00:00	32	01:00:00
2016-05-29 02:00:00	2016-05-29 02:00:00	1395	2016-05-29 02:00	16.2	0.5	94.7	1,007.00	196.2	1.2	3.2	3.7	2016-05-29 02:00:00	32	02:00:00
2016-05-29 03:00:00	2016-05-29 03:00:00	1396	2016-05-29 03:00	15.4	1.1	100	1,006.70	246.4	1.1	2.9	4.5	2016-05-29 03:00:00	32	03:00:00
2016-05-29 04:00:00	2016-05-29 04:00:00	1397	2016-05-29 04:00	15.1	3.4	100	1,006.60	232.2	1.4	3.3	4.5	2016-05-29 04:00:00	32	04:00:00
2016-05-29 05:00:00	2016-05-29 05:00:00	1398	2016-05-29 05:00	14.9	1.7	100	1,006.40	263.4	1.5	2.8	6.2	2016-05-29 05:00:00	32	05:00:00
2016-05-29 06:00:00	2016-05-29 06:00:00	1399	2016-05-29 06:00	14.7	0.7	100	1,006.20	245.8	1.5	2.7	14.4	2016-05-29 06:00:00	32	06:00:00
2016-05-29 07:00:00	2016-05-29 07:00:00	1400	2016-05-29 07:00	14.9	0	100	1,006.00	213.9	1.5	3.6	82.2	2016-05-29 07:00:00	32	07:00:00
2016-05-29 08:00:00	2016-05-29 08:00:00	1401	2016-05-29 08:00	15.8	0	100	1,006.00	207.3	1.2	2.9	119.2	2016-05-29 08:00:00	32	08:00:00
2016-05-29 09:00:00	2016-05-29 09:00:00	1402	2016-05-29 09:00	16.5	0	98.5	1,006.00	76	1.5	2.9	148.7	2016-05-29 09:00:00	32	09:00:00
2016-05-29 10:00:00	2016-05-29 10:00:00	1403	2016-05-29 10:00	17.7	0	93.8	1,006.00	130.3	1.3	2.8	211.2	2016-05-29 10:00:00	32	10:00:00
2016-05-29 11:00:00	2016-05-29 11:00:00	1404	2016-05-29 11:00	19.1	0	89.5	1,005.80	268.6	1.8	3.4	336.6	2016-05-29 11:00:00	32	11:00:00
2016-05-29 12:00:00	2016-05-29 12:00:00	1405	2016-05-29 12:00	20.5	0	86.8	1,005.60	260.9	2	3.4	458.4	2016-05-29 12:00:00	32	12:00:00
2016-05-29 13:00:00	2016-05-29 13:00:00	1406	2016-05-29 13:00	21.5	0	85.2	1,005.40	275.3	2.2	4.1	580.2	2016-05-29 13:00:00	32	13:00:00
2016-05-29 14:00:00	2016-05-29 14:00:00	1407	2016-05-29 14:00	22.3	0	84.3	1,005.30	272.6	2.4	4.2	509.7	2016-05-29 14:00:00	32	14:00:00
2016-05-29 15:00:00	2016-05-29 15:00:00	1408	2016-05-29 15:00	23.3	0	83.2	1,005.10	279.8	3	5.1	598.1	2016-05-29 15:00:00	32	15:00:00
2016-05-29 16:00:00	2016-05-29 16:00:00	1409	2016-05-29 16:00	22.8	0	86.2	1,004.90	282.2	3.1	4.5	344.5	2016-05-29 16:00:00	32	16:00:00
2016-05-29 17:00:00	2016-05-29 17:00:00	1410	2016-05-29 17:00	21.9	0	90.8	1,004.70	287.2	3.1	4.7	189	2016-05-29 17:00:00	32	17:00:00
2016-05-29 18:00:00	2016-05-29 18:00:00	1411	2016-05-29 18:00	21.9	0	92.5	1,004.40	280.4	1.9	4	155.3	2016-05-29 18:00:00	32	18:00:00
2016-05-29 19:00:00	2016-05-29 19:00:00	1412	2016-05-29 19:00	20.8	0	96.3	1,004.50	284.2	2.4	3.8	69.9	2016-05-29 19:00:00	32	19:00:00
2016-05-29 20:00:00	2016-05-29 20:00:00	1413	2016-05-29 20:00	20.1	0.1	97.8	1,004.70	284.6	2.2	3.9	11.8	2016-05-29 20:00:00	32	20:00:00
2016-05-29 21:00:00	2016-05-29 21:00:00	1414	2016-05-29 21:00	19	0	99.8	1,004.40	280.9	2.2	3.8	4.4	2016-05-29 21:00:00	32	21:00:00
2016-05-29 22:00:00	2016-05-29 22:00:00	1415	2016-05-29 22:00	18.2	0	100	1,004.40	274.8	2.1	3.8	3.6	2016-05-29 22:00:00	32	22:00:00
2016-05-29 23:00:00	2016-05-29 23:00:00	1416	2016-05-29 23:00	17.5	0	100	1,004.50	274	1.7	3.5	3.7	2016-05-29 23:00:00	32	23:00:00
2016-05-30 00:00:00	2016-05-30 00:00:00	1417	2016-05-30 00:00	16.8	0	100	1,004.30	271.4	1.5	3.7	3.6	2016-05-30 00:00:00	33	00:00:00
2016-05-30 01:00:00	2016-05-30 01:00:00	1418	2016-05-30 01:00	16.1	0	100	1,004.00	278.3	1.6	2.7	3.7	2016-05-30 01:00:00	33	01:00:00
2016-05-30 02:00:00	2016-05-30 02:00:00	1419	2016-05-30 02:00	15.4	0	100	1,003.80	273	1.8	3.2	3.7	2016-05-30 02:00:00	33	02:00:00
2016-05-30 03:00:00	2016-05-30 03:00:00	1420	2016-05-30 03:00	14.9	0	100	1,003.50	279.5	1.5	2.8	3.8	2016-05-30 03:00:00	33	03:00:00
2016-05-30 04:00:00	2016-05-30 04:00:00	1421	2016-05-30 04:00	14	0	100	1,003.40	228.4	0.9	1.9	4.8	2016-05-30 04:00:00	33	04:00:00
2016-05-30 05:00:00	2016-05-30 05:00:00	1422	2016-05-30 05:00	14.3	0	100	1,003.30	273.5	1.1	2.4	27.2	2016-05-30 05:00:00	33	05:00:00
2016-05-30 06:00:00	2016-05-30 06:00:00	1423	2016-05-30 06:00	15.6	0	100	1,003.20	238.6	1	2.4	119.9	2016-05-30 06:00:00	33	06:00:00
2016-05-30 07:00:00	2016-05-30 07:00:00	1424	2016-05-30 07:00	18	0	99.7	1,003.20	41.4	1.6	4.1	224.6	2016-05-30 07:00:00	33	07:00:00
2016-05-30 08:00:00	2016-05-30 08:00:00	1425	2016-05-30 08:00	19.6	0	90.7	1,003.20	82.5	1.9	4	237.3	2016-05-30 08:00:00	33	08:00:00
2016-05-30 09:00:00	2016-05-30 09:00:00	1426	2016-05-30 09:00	19.8	0	90.2	1,003.20	80.5	2.1	3.6	170.7	2016-05-30 09:00:00	33	09:00:00
2016-05-30 10:00:00	2016-05-30 10:00:00	1427	2016-05-30 10:00	20.5	0	87.7	1,003.30	93.6	2.2	4.7	200.1	2016-05-30 10:00:00	33	10:00:00
2016-05-30 11:00:00	2016-05-30 11:00:00	1428	2016-05-30 11:00	22	0	82.7	1,003.40	108.2	2.4	5.1	411.3	2016-05-30 11:00:00	33	11:00:00
2016-05-30 12:00:00	2016-05-30 12:00:00	1429	2016-05-30 12:00	23.6	0	76.2	1,003.60	132.8	3.1	8.6	593.5	2016-05-30 12:00:00	33	12:00:00
2016-05-30 13:00:00	2016-05-30 13:00:00	1430	2016-05-30 13:00	23.9	0	68.3	1,003.70	131.5	3.3	7.9	702.3	2016-05-30 13:00:00	33	13:00:00
2016-05-30 14:00:00	2016-05-30 14:00:00	1431	2016-05-30 14:00	23.4	0.3	69	1,003.80	134.5	2.6	6.1	395.5	2016-05-30 14:00:00	33	14:00:00
2016-05-30 15:00:00	2016-05-30 15:00:00	1432	2016-05-30 15:00	24.6	0	60.5	1,003.60	141.1	2.9	6.6	741.5	2016-05-30 15:00:00	33	15:00:00
2016-05-30 16:00:00	2016-05-30 16:00:00	1433	2016-05-30 16:00	24.7	0	58.3	1,003.70	161.9	2.2	5.2	417.7	2016-05-30 16:00:00	33	16:00:00
2016-05-30 17:00:00	2016-05-30 17:00:00	1434	2016-05-30 17:00	23.9	0	59.2	1,003.80	133	2.1	3.9	261.2	2016-05-30 17:00:00	33	17:00:00
2016-05-30 18:00:00	2016-05-30 18:00:00	1435	2016-05-30 18:00	24.8	0	55.5	1,004.00	155.5	2.2	5	335.8	2016-05-30 18:00:00	33	18:00:00
2016-05-30 19:00:00	2016-05-30 19:00:00	1436	2016-05-30 19:00	24	0	62	1,004.20	158.6	1.6	3.3	173.4	2016-05-30 19:00:00	33	19:00:00
2016-05-30 20:00:00	2016-05-30 20:00:00	1437	NA	NA	NA	NA	NA	NA	NA	NA	NA	NA	33	20:00:00
2016-05-30 21:00:00	2016-05-30 21:00:00	1438	NA	NA	NA	NA	NA	NA	NA	NA	NA	NA	33	21:00:00
2016-05-30 22:00:00	2016-05-30 22:00:00	1439	NA	NA	NA	NA	NA	NA	NA	NA	NA	NA	33	22:00:00
2016-05-30 23:00:00	2016-05-30 23:00:00	1440	2016-05-30 23:00	14.4	0	99	1,005.20	126	1	1.9	4.1	2016-05-30 23:00:00	33	23:00:00
2016-05-31 00:00:00	2016-05-31 00:00:00	1441	2016-05-31 00:00	13.7	0	99.5	1,005.40	64.2	1.1	1.7	4.5	2016-05-31 00:00:00	34	00:00:00
2016-05-31 01:00:00	2016-05-31 01:00:00	1442	2016-05-31 01:00	12.9	0	100	1,005.50	108.3	0.9	1.7	4.4	2016-05-31 01:00:00	34	01:00:00
2016-05-31 02:00:00	2016-05-31 02:00:00	1443	2016-05-31 02:00	12.4	0	100	1,005.60	111.8	1	2	4.7	2016-05-31 02:00:00	34	02:00:00
2016-05-31 03:00:00	2016-05-31 03:00:00	1444	2016-05-31 03:00	11.8	0	100	1,005.70	145.2	1	1.7	4.4	2016-05-31 03:00:00	34	03:00:00
2016-05-31 04:00:00	2016-05-31 04:00:00	1445	NA	NA	NA	NA	NA	NA	NA	NA	NA	NA	34	04:00:00
2016-05-31 05:00:00	2016-05-31 05:00:00	1446	2016-05-31 05:00	11.4	0	100	1,006.20	145.8	0.9	1.9	19.1	2016-05-31 05:00:00	34	05:00:00
2016-05-31 06:00:00	2016-05-31 06:00:00	1447	2016-05-31 06:00	13.7	0	100	1,006.30	147.4	1.3	2.1	109.2	2016-05-31 06:00:00	34	06:00:00
2016-05-31 07:00:00	2016-05-31 07:00:00	1448	2016-05-31 07:00	18	0	86.8	1,006.40	233.7	1	1.5	287	2016-05-31 07:00:00	34	07:00:00
2016-05-31 08:00:00	2016-05-31 08:00:00	1449	2016-05-31 08:00	19.9	0	76.5	1,006.60	229	1.5	2.9	424.6	2016-05-31 08:00:00	34	08:00:00
2016-05-31 09:00:00	2016-05-31 09:00:00	1450	2016-05-31 09:00	22.1	0	62.3	1,006.90	182.5	1.4	2.7	572.3	2016-05-31 09:00:00	34	09:00:00
2016-05-31 10:00:00	2016-05-31 10:00:00	1451	2016-05-31 10:00	23	0	56.7	1,006.90	161.3	1.8	4	687.8	2016-05-31 10:00:00	34	10:00:00
2016-05-31 11:00:00	2016-05-31 11:00:00	1452	2016-05-31 11:00	24.2	0	50.8	1,006.90	143.3	2	4.2	763.1	2016-05-31 11:00:00	34	11:00:00
2016-05-31 12:00:00	2016-05-31 12:00:00	1453	2016-05-31 12:00	24.7	0	51.2	1,007.00	141.3	2.2	5.1	815.3	2016-05-31 12:00:00	34	12:00:00
2016-05-31 13:00:00	2016-05-31 13:00:00	1454	2016-05-31 13:00	24.4	0	50.2	1,007.10	116.7	2.2	4.4	618.1	2016-05-31 13:00:00	34	13:00:00
2016-05-31 14:00:00	2016-05-31 14:00:00	1455	2016-05-31 14:00	25.7	0	45.7	1,007.00	128.9	1.9	6.4	761.4	2016-05-31 14:00:00	34	14:00:00
2016-05-31 15:00:00	2016-05-31 15:00:00	1456	2016-05-31 15:00	26.5	0	42.7	1,006.90	132.8	2	3.7	743.7	2016-05-31 15:00:00	34	15:00:00
2016-05-31 16:00:00	2016-05-31 16:00:00	1457	2016-05-31 16:00	27	0	40.8	1,006.70	123.4	1.6	4	624.2	2016-05-31 16:00:00	34	16:00:00
2016-05-31 17:00:00	2016-05-31 17:00:00	1458	NA	NA	NA	NA	NA	NA	NA	NA	NA	NA	34	17:00:00
2016-05-31 18:00:00	2016-05-31 18:00:00	1459	2016-05-31 18:00	25.3	0	53.8	1,006.70	205.5	1.2	2.7	168.5	2016-05-31 18:00:00	34	18:00:00
2016-05-31 19:00:00	2016-05-31 19:00:00	1460	2016-05-31 19:00	23.7	0	61.3	1,006.90	89.2	2	5.7	68.6	2016-05-31 19:00:00	34	19:00:00
2016-05-31 20:00:00	2016-05-31 20:00:00	1461	2016-05-31 20:00	20.1	0	86.8	1,007.20	81	2.4	6.6	17.2	2016-05-31 20:00:00	34	20:00:00
2016-05-31 21:00:00	2016-05-31 21:00:00	1462	2016-05-31 21:00	18	0.4	95.3	1,007.50	173.7	1.8	4.5	3.9	2016-05-31 21:00:00	34	21:00:00
2016-05-31 22:00:00	2016-05-31 22:00:00	1463	2016-05-31 22:00	17	0.3	99	1,007.60	253.8	2	4.1	4.1	2016-05-31 22:00:00	34	22:00:00
2016-05-31 23:00:00	2016-05-31 23:00:00	1464	2016-05-31 23:00	16.5	0	99	1,007.70	260.8	1.4	3	3.6	2016-05-31 23:00:00	34	23:00:00
2016-06-01 00:00:00	2016-06-01 00:00:00	1465	2016-06-01 00:00	15.5	0	100	1,007.70	269	1	1.7	4	2016-06-01 00:00:00	35	00:00:00
2016-06-01 01:00:00	2016-06-01 01:00:00	1466	2016-06-01 01:00	15.2	0	100	1,007.70	278.4	1.6	3.3	3.6	2016-06-01 01:00:00	35	01:00:00
2016-06-01 02:00:00	2016-06-01 02:00:00	1467	2016-06-01 02:00	14.7	0	100	1,007.60	273.3	1.5	2.2	4.2	2016-06-01 02:00:00	35	02:00:00
2016-06-01 03:00:00	2016-06-01 03:00:00	1468	2016-06-01 03:00	14.7	0.1	100	1,007.60	263.8	1.5	2.7	4	2016-06-01 03:00:00	35	03:00:00
2016-06-01 04:00:00	2016-06-01 04:00:00	1469	2016-06-01 04:00	14.6	0	100	1,007.40	278.3	1.6	2.7	4.6	2016-06-01 04:00:00	35	04:00:00
2016-06-01 05:00:00	2016-06-01 05:00:00	1470	2016-06-01 05:00	15.1	0	100	1,007.30	286	1.9	3.5	11.8	2016-06-01 05:00:00	35	05:00:00
2016-06-01 06:00:00	2016-06-01 06:00:00	1471	2016-06-01 06:00	15.7	0	100	1,007.40	285.8	1.9	4.2	25.5	2016-06-01 06:00:00	35	06:00:00
2016-06-01 07:00:00	2016-06-01 07:00:00	1472	2016-06-01 07:00	16.3	0	100	1,007.30	288.4	2.3	3.9	45.9	2016-06-01 07:00:00	35	07:00:00
2016-06-01 08:00:00	2016-06-01 08:00:00	1473	2016-06-01 08:00	16.6	0.2	100	1,007.30	291.6	2.1	3.8	54.3	2016-06-01 08:00:00	35	08:00:00
2016-06-01 09:00:00	2016-06-01 09:00:00	1474	2016-06-01 09:00	17	0.7	100	1,007.30	291.3	2.8	5.1	74.1	2016-06-01 09:00:00	35	09:00:00
2016-06-01 10:00:00	2016-06-01 10:00:00	1475	2016-06-01 10:00	17	1.5	100	1,007.20	288.9	2	3.8	43.7	2016-06-01 10:00:00	35	10:00:00
2016-06-01 11:00:00	2016-06-01 11:00:00	1476	2016-06-01 11:00	16.8	4.4	100	1,007.20	269.2	1.5	3.4	48.1	2016-06-01 11:00:00	35	11:00:00
2016-06-01 12:00:00	2016-06-01 12:00:00	1477	2016-06-01 12:00	17.2	1.9	100	1,007.10	273.7	2.2	4.3	167.7	2016-06-01 12:00:00	35	12:00:00
2016-06-01 13:00:00	2016-06-01 13:00:00	1478	2016-06-01 13:00	19.2	0.1	98.5	1,007.10	276.6	1.9	4.1	521.2	2016-06-01 13:00:00	35	13:00:00
2016-06-01 14:00:00	2016-06-01 14:00:00	1479	2016-06-01 14:00	20.8	0	88.5	1,006.90	268.6	2	3.8	477.2	2016-06-01 14:00:00	35	14:00:00
2016-06-01 15:00:00	2016-06-01 15:00:00	1480	2016-06-01 15:00	21.8	0	82.7	1,006.70	203.9	1.5	3.8	447.3	2016-06-01 15:00:00	35	15:00:00
2016-06-01 16:00:00	2016-06-01 16:00:00	1481	2016-06-01 16:00	22.3	0	80	1,006.40	173.3	1.7	3.2	341.3	2016-06-01 16:00:00	35	16:00:00
2016-06-01 17:00:00	2016-06-01 17:00:00	1482	2016-06-01 17:00	23	0	75.3	1,006.30	212.9	2	4.9	449.6	2016-06-01 17:00:00	35	17:00:00
2016-06-01 18:00:00	2016-06-01 18:00:00	1483	2016-06-01 18:00	23	0	76.7	1,006.50	171.9	2	4.3	283.8	2016-06-01 18:00:00	35	18:00:00
2016-06-01 19:00:00	2016-06-01 19:00:00	1484	2016-06-01 19:00	20.5	0	92.2	1,006.60	135.7	1.9	5.1	78.2	2016-06-01 19:00:00	35	19:00:00
2016-06-01 20:00:00	2016-06-01 20:00:00	1485	2016-06-01 20:00	19.1	0	97.2	1,006.80	121	1.4	3.1	24.4	2016-06-01 20:00:00	35	20:00:00
2016-06-01 21:00:00	2016-06-01 21:00:00	1486	2016-06-01 21:00	17.6	0	99	1,007.00	95.5	1.6	2.8	5.9	2016-06-01 21:00:00	35	21:00:00
2016-06-01 22:00:00	2016-06-01 22:00:00	1487	2016-06-01 22:00	16.3	0	99	1,007.20	113.8	1.2	2.6	3.4	2016-06-01 22:00:00	35	22:00:00
2016-06-01 23:00:00	2016-06-01 23:00:00	1488	2016-06-01 23:00	14.9	0	99.8	1,007.30	122.4	0.7	1.5	3.8	2016-06-01 23:00:00	35	23:00:00
2016-06-02 00:00:00	2016-06-02 00:00:00	1489	2016-06-02 00:00	13.8	0	100	1,007.30	94.7	0.9	1.7	4.2	2016-06-02 00:00:00	36	00:00:00
2016-06-02 01:00:00	2016-06-02 01:00:00	1490	2016-06-02 01:00	13.1	0	100	1,007.30	138.2	1	1.5	4.2	2016-06-02 01:00:00	36	01:00:00
2016-06-02 02:00:00	2016-06-02 02:00:00	1491	2016-06-02 02:00	11.9	0	100	1,007.20	130	0.8	1.4	4.2	2016-06-02 02:00:00	36	02:00:00
2016-06-02 03:00:00	2016-06-02 03:00:00	1492	2016-06-02 03:00	11.1	0	100	1,007.20	250.6	0.8	1.5	4.6	2016-06-02 03:00:00	36	03:00:00
2016-06-02 04:00:00	2016-06-02 04:00:00	1493	2016-06-02 04:00	11.8	0	100	1,007.10	259.7	1.1	1.7	5.5	2016-06-02 04:00:00	36	04:00:00
2016-06-02 05:00:00	2016-06-02 05:00:00	1494	2016-06-02 05:00	12.5	0	100	1,007.10	268	1.4	2.1	17.1	2016-06-02 05:00:00	36	05:00:00
2016-06-02 06:00:00	2016-06-02 06:00:00	1495	2016-06-02 06:00	13.3	0	100	1,007.00	280.5	1.5	3	38.8	2016-06-02 06:00:00	36	06:00:00
2016-06-02 07:00:00	2016-06-02 07:00:00	1496	2016-06-02 07:00	14.6	0	100	1,007.00	265	1.9	3.3	59.4	2016-06-02 07:00:00	36	07:00:00
2016-06-02 08:00:00	2016-06-02 08:00:00	1497	2016-06-02 08:00	15.6	0	100	1,006.90	253.6	2.2	5.2	83.6	2016-06-02 08:00:00	36	08:00:00
2016-06-02 09:00:00	2016-06-02 09:00:00	1498	2016-06-02 09:00	16.8	10.7	100	1,006.90	218.4	1.3	3.1	65.7	2016-06-02 09:00:00	36	09:00:00
2016-06-02 10:00:00	2016-06-02 10:00:00	1499	2016-06-02 10:00	16	0.8	100	1,007.30	198.3	1.5	3	53.5	2016-06-02 10:00:00	36	10:00:00
2016-06-02 11:00:00	2016-06-02 11:00:00	1500	2016-06-02 11:00	16.7	0	99.5	1,007.20	257	2.3	4.5	375.1	2016-06-02 11:00:00	36	11:00:00
2016-06-02 12:00:00	2016-06-02 12:00:00	1501	2016-06-02 12:00	21.1	0	82.5	1,007.10	247.5	2.2	3.9	794.2	2016-06-02 12:00:00	36	12:00:00
2016-06-02 13:00:00	2016-06-02 13:00:00	1502	2016-06-02 13:00	22.5	0	74	1,007.00	181.3	1.9	4.2	681.1	2016-06-02 13:00:00	36	13:00:00
2016-06-02 14:00:00	2016-06-02 14:00:00	1503	2016-06-02 14:00	22.6	0	70.5	1,006.90	87.4	2.1	5	440.8	2016-06-02 14:00:00	36	14:00:00
2016-06-02 15:00:00	2016-06-02 15:00:00	1504	2016-06-02 15:00	21.9	0.1	80	1,006.80	126.9	1.8	4	464.4	2016-06-02 15:00:00	36	15:00:00
2016-06-02 16:00:00	2016-06-02 16:00:00	1505	2016-06-02 16:00	23.6	0	64.8	1,006.80	110.7	2.1	4.9	454	2016-06-02 16:00:00	36	16:00:00
2016-06-02 17:00:00	2016-06-02 17:00:00	1506	2016-06-02 17:00	24	0	57.7	1,006.70	125.4	2.5	5.3	490.5	2016-06-02 17:00:00	36	17:00:00
2016-06-02 18:00:00	2016-06-02 18:00:00	1507	2016-06-02 18:00	23.9	0	59	1,006.80	131.1	2.1	4	350.3	2016-06-02 18:00:00	36	18:00:00
2016-06-02 19:00:00	2016-06-02 19:00:00	1508	2016-06-02 19:00	22.2	0	65.3	1,007.00	141.4	1.4	3.7	115.1	2016-06-02 19:00:00	36	19:00:00
2016-06-02 20:00:00	2016-06-02 20:00:00	1509	2016-06-02 20:00	20.1	0	86.7	1,007.00	145.8	0.8	1.5	32.2	2016-06-02 20:00:00	36	20:00:00
2016-06-02 21:00:00	2016-06-02 21:00:00	1510	2016-06-02 21:00	18.1	0	95	1,007.30	62.1	1.5	3.2	7.4	2016-06-02 21:00:00	36	21:00:00
2016-06-02 22:00:00	2016-06-02 22:00:00	1511	2016-06-02 22:00	16.5	0	98.8	1,007.50	96.1	1	1.7	3.6	2016-06-02 22:00:00	36	22:00:00
2016-06-02 23:00:00	2016-06-02 23:00:00	1512	2016-06-02 23:00	14.9	0	99	1,007.70	225.4	0.7	1.4	3.7	2016-06-02 23:00:00	36	23:00:00
2016-06-03 00:00:00	2016-06-03 00:00:00	1513	2016-06-03 00:00	13.7	0	99.7	1,007.70	151	0.7	1.5	4.2	2016-06-03 00:00:00	37	00:00:00
2016-06-03 01:00:00	2016-06-03 01:00:00	1514	2016-06-03 01:00	13.3	0	100	1,007.60	258.3	0.9	1.7	4.6	2016-06-03 01:00:00	37	01:00:00
2016-06-03 02:00:00	2016-06-03 02:00:00	1515	2016-06-03 02:00	13.4	0	100	1,007.70	231.5	0.9	2.4	4.6	2016-06-03 02:00:00	37	02:00:00
2016-06-03 03:00:00	2016-06-03 03:00:00	1516	2016-06-03 03:00	13.8	0	100	1,007.60	275	1.7	2.7	4.3	2016-06-03 03:00:00	37	03:00:00
2016-06-03 04:00:00	2016-06-03 04:00:00	1517	2016-06-03 04:00	13.8	0	100	1,007.50	270.3	1.5	2.3	5.2	2016-06-03 04:00:00	37	04:00:00
2016-06-03 05:00:00	2016-06-03 05:00:00	1518	2016-06-03 05:00	14	0	100	1,007.50	268.3	1.4	2.5	10.1	2016-06-03 05:00:00	37	05:00:00
2016-06-03 06:00:00	2016-06-03 06:00:00	1519	2016-06-03 06:00	14.3	0	100	1,007.50	277.9	1.7	2.9	30.5	2016-06-03 06:00:00	37	06:00:00
2016-06-03 07:00:00	2016-06-03 07:00:00	1520	2016-06-03 07:00	15.7	0	100	1,007.60	273.6	1.5	2.4	196.7	2016-06-03 07:00:00	37	07:00:00
2016-06-03 08:00:00	2016-06-03 08:00:00	1521	2016-06-03 08:00	18.9	0	91.5	1,007.80	221.1	1.3	3.3	332.3	2016-06-03 08:00:00	37	08:00:00
2016-06-03 09:00:00	2016-06-03 09:00:00	1522	2016-06-03 09:00	21.3	0	78.5	1,007.80	81.4	2.2	4.8	517.6	2016-06-03 09:00:00	37	09:00:00
2016-06-03 10:00:00	2016-06-03 10:00:00	1523	2016-06-03 10:00	22.4	0	71	1,007.70	78.5	2.9	6.6	520.6	2016-06-03 10:00:00	37	10:00:00
2016-06-03 11:00:00	2016-06-03 11:00:00	1524	2016-06-03 11:00	23.4	0	62.8	1,007.60	73.2	3.2	7	620.1	2016-06-03 11:00:00	37	11:00:00
2016-06-03 12:00:00	2016-06-03 12:00:00	1525	2016-06-03 12:00	24.3	0	54.7	1,007.50	76	3.7	9.7	719.8	2016-06-03 12:00:00	37	12:00:00
2016-06-03 13:00:00	2016-06-03 13:00:00	1526	2016-06-03 13:00	25.3	0	48.8	1,007.40	69.4	3.6	8.5	781.4	2016-06-03 13:00:00	37	13:00:00
2016-06-03 14:00:00	2016-06-03 14:00:00	1527	2016-06-03 14:00	25.5	0	46.2	1,007.30	77.8	3.6	7.8	715.5	2016-06-03 14:00:00	37	14:00:00
2016-06-03 15:00:00	2016-06-03 15:00:00	1528	2016-06-03 15:00	26.1	0	42.2	1,007.10	80.9	3.8	8.8	735.4	2016-06-03 15:00:00	37	15:00:00
2016-06-03 16:00:00	2016-06-03 16:00:00	1529	2016-06-03 16:00	26	0	41.8	1,007.00	77.9	3.4	7.6	559.4	2016-06-03 16:00:00	37	16:00:00
2016-06-03 17:00:00	2016-06-03 17:00:00	1530	2016-06-03 17:00	26	0	41.8	1,007.00	78.5	3.1	6.6	436.2	2016-06-03 17:00:00	37	17:00:00
2016-06-03 18:00:00	2016-06-03 18:00:00	1531	2016-06-03 18:00	24.8	0	46.8	1,007.00	89.8	2.6	5.1	225.5	2016-06-03 18:00:00	37	18:00:00
2016-06-03 19:00:00	2016-06-03 19:00:00	1532	2016-06-03 19:00	23.3	0	54.3	1,007.10	113.6	1.8	4.6	89.9	2016-06-03 19:00:00	37	19:00:00
2016-06-03 20:00:00	2016-06-03 20:00:00	1533	2016-06-03 20:00	22	0	73.8	1,007.20	160.8	1.1	2.1	56.3	2016-06-03 20:00:00	37	20:00:00
2016-06-03 21:00:00	2016-06-03 21:00:00	1534	2016-06-03 21:00	19.7	0	88	1,007.40	193.8	0.7	2.1	8.1	2016-06-03 21:00:00	37	21:00:00
2016-06-03 22:00:00	2016-06-03 22:00:00	1535	2016-06-03 22:00	18.1	0	96.5	1,007.60	96.6	0.5	1.1	4.1	2016-06-03 22:00:00	37	22:00:00
2016-06-03 23:00:00	2016-06-03 23:00:00	1536	2016-06-03 23:00	17.2	0	98.7	1,007.70	231.2	0.6	1.1	3.6	2016-06-03 23:00:00	37	23:00:00
2016-06-04 00:00:00	2016-06-04 00:00:00	1537	2016-06-04 00:00	15.9	0	99.2	1,007.80	251	0.7	1.1	4.1	2016-06-04 00:00:00	38	00:00:00
2016-06-04 01:00:00	2016-06-04 01:00:00	1538	2016-06-04 01:00	14.1	0	100	1,007.80	190.7	0.7	1.4	3.8	2016-06-04 01:00:00	38	01:00:00
2016-06-04 02:00:00	2016-06-04 02:00:00	1539	2016-06-04 02:00	13.4	0	100	1,007.80	211.9	0.6	1.1	4.5	2016-06-04 02:00:00	38	02:00:00
2016-06-04 03:00:00	2016-06-04 03:00:00	1540	2016-06-04 03:00	12.5	0	100	1,007.90	214.2	1	2.4	4	2016-06-04 03:00:00	38	03:00:00
2016-06-04 04:00:00	2016-06-04 04:00:00	1541	2016-06-04 04:00	11.9	0	100	1,007.80	272.5	1	1.9	5.3	2016-06-04 04:00:00	38	04:00:00
2016-06-04 05:00:00	2016-06-04 05:00:00	1542	2016-06-04 05:00	11.6	0	100	1,007.90	244.1	0.8	1.4	23	2016-06-04 05:00:00	38	05:00:00
2016-06-04 06:00:00	2016-06-04 06:00:00	1543	2016-06-04 06:00	13.5	0	100	1,008.00	279.6	1.3	2.1	112.4	2016-06-04 06:00:00	38	06:00:00
2016-06-04 07:00:00	2016-06-04 07:00:00	1544	2016-06-04 07:00	16.7	0	94.2	1,008.10	275.2	1.3	1.9	280.5	2016-06-04 07:00:00	38	07:00:00
2016-06-04 08:00:00	2016-06-04 08:00:00	1545	2016-06-04 08:00	19.8	0	76.8	1,008.30	259.8	1.4	2.5	436.4	2016-06-04 08:00:00	38	08:00:00
2016-06-04 09:00:00	2016-06-04 09:00:00	1546	2016-06-04 09:00	22.8	0	60.2	1,008.40	101.3	1.6	3.1	582.1	2016-06-04 09:00:00	38	09:00:00
2016-06-04 10:00:00	2016-06-04 10:00:00	1547	2016-06-04 10:00	23.9	0	57	1,008.50	110.6	2.1	3.9	678.7	2016-06-04 10:00:00	38	10:00:00
2016-06-04 11:00:00	2016-06-04 11:00:00	1548	2016-06-04 11:00	24.7	0	52	1,008.50	86.6	2.3	5.5	727.7	2016-06-04 11:00:00	38	11:00:00
2016-06-04 12:00:00	2016-06-04 12:00:00	1549	2016-06-04 12:00	24.7	0	50.7	1,008.60	74.1	2.7	5.3	637.8	2016-06-04 12:00:00	38	12:00:00
2016-06-04 13:00:00	2016-06-04 13:00:00	1550	2016-06-04 13:00	24.5	0	50.3	1,008.50	90.7	2.1	4.5	471.9	2016-06-04 13:00:00	38	13:00:00
2016-06-04 14:00:00	2016-06-04 14:00:00	1551	2016-06-04 14:00	26.4	0	44.2	1,008.40	82.1	2.8	5.9	855	2016-06-04 14:00:00	38	14:00:00
2016-06-04 15:00:00	2016-06-04 15:00:00	1552	2016-06-04 15:00	27	0	41	1,008.20	86	2.3	4.6	753.4	2016-06-04 15:00:00	38	15:00:00
2016-06-04 16:00:00	2016-06-04 16:00:00	1553	2016-06-04 16:00	27.1	0	39.3	1,008.00	80.1	2.6	5.7	625.6	2016-06-04 16:00:00	38	16:00:00
2016-06-04 17:00:00	2016-06-04 17:00:00	1554	2016-06-04 17:00	27.2	0	38.7	1,007.90	72.7	2.2	4.1	495.5	2016-06-04 17:00:00	38	17:00:00
2016-06-04 18:00:00	2016-06-04 18:00:00	1555	2016-06-04 18:00	26.9	0	39.7	1,007.80	66.9	2.2	4.7	357	2016-06-04 18:00:00	38	18:00:00
2016-06-04 19:00:00	2016-06-04 19:00:00	1556	2016-06-04 19:00	26.6	0	41	1,007.90	74	1.6	2.8	195.5	2016-06-04 19:00:00	38	19:00:00
2016-06-04 20:00:00	2016-06-04 20:00:00	1557	2016-06-04 20:00	24.4	0	52	1,008.10	197.2	1	2.1	55.2	2016-06-04 20:00:00	38	20:00:00
2016-06-04 21:00:00	2016-06-04 21:00:00	1558	2016-06-04 21:00	20.4	0	80.2	1,008.40	209.6	0.6	1.1	5.6	2016-06-04 21:00:00	38	21:00:00
2016-06-04 22:00:00	2016-06-04 22:00:00	1559	2016-06-04 22:00	18.4	0	90.7	1,008.80	98.7	0.9	1.9	3.9	2016-06-04 22:00:00	38	22:00:00
2016-06-04 23:00:00	2016-06-04 23:00:00	1560	2016-06-04 23:00	17.1	0	94.7	1,008.90	247.3	1	1.5	3.5	2016-06-04 23:00:00	38	23:00:00
2016-06-05 00:00:00	2016-06-05 00:00:00	1561	2016-06-05 00:00	14.7	0	99.2	1,009.00	212.7	0.8	1.5	3.7	2016-06-05 00:00:00	39	00:00:00
2016-06-05 01:00:00	2016-06-05 01:00:00	1562	2016-06-05 01:00	14	0	100	1,009.10	256.7	1	1.7	4.4	2016-06-05 01:00:00	39	01:00:00
2016-06-05 02:00:00	2016-06-05 02:00:00	1563	2016-06-05 02:00	13.6	0	100	1,009.20	242.8	0.9	1.5	4.3	2016-06-05 02:00:00	39	02:00:00
2016-06-05 03:00:00	2016-06-05 03:00:00	1564	2016-06-05 03:00	13.1	0	100	1,009.20	250.9	1	2	4.3	2016-06-05 03:00:00	39	03:00:00
2016-06-05 04:00:00	2016-06-05 04:00:00	1565	2016-06-05 04:00	12.4	0	100	1,009.30	252.2	0.8	1.5	5.8	2016-06-05 04:00:00	39	04:00:00
2016-06-05 05:00:00	2016-06-05 05:00:00	1566	2016-06-05 05:00	12.3	0	100	1,009.40	223.2	0.8	1.4	23.4	2016-06-05 05:00:00	39	05:00:00
2016-06-05 06:00:00	2016-06-05 06:00:00	1567	2016-06-05 06:00	14	0	100	1,009.60	258.6	1.1	2	112	2016-06-05 06:00:00	39	06:00:00
2016-06-05 07:00:00	2016-06-05 07:00:00	1568	2016-06-05 07:00	17.3	0	93.8	1,009.70	270.9	2	3.3	253.8	2016-06-05 07:00:00	39	07:00:00
2016-06-05 08:00:00	2016-06-05 08:00:00	1569	2016-06-05 08:00	20.4	0	83.3	1,009.80	283.3	2.2	3.6	409.8	2016-06-05 08:00:00	39	08:00:00
2016-06-05 09:00:00	2016-06-05 09:00:00	1570	2016-06-05 09:00	22.5	0	76.8	1,010.00	271.7	2.4	3.8	554.9	2016-06-05 09:00:00	39	09:00:00
2016-06-05 10:00:00	2016-06-05 10:00:00	1571	2016-06-05 10:00	25.3	0	63.5	1,010.10	267.7	1.7	3.6	671.6	2016-06-05 10:00:00	39	10:00:00
2016-06-05 11:00:00	2016-06-05 11:00:00	1572	2016-06-05 11:00	26.8	0	55.2	1,010.20	183.4	1.9	3.9	756.3	2016-06-05 11:00:00	39	11:00:00
2016-06-05 12:00:00	2016-06-05 12:00:00	1573	2016-06-05 12:00	27.6	0	49	1,010.20	101.6	2.1	4.9	837.1	2016-06-05 12:00:00	39	12:00:00
2016-06-05 13:00:00	2016-06-05 13:00:00	1574	2016-06-05 13:00	27.9	0	42.5	1,010.10	111.8	2.2	5.4	809.4	2016-06-05 13:00:00	39	13:00:00
2016-06-05 14:00:00	2016-06-05 14:00:00	1575	2016-06-05 14:00	28.5	0	41.2	1,010.00	204.3	2.2	4.9	790.2	2016-06-05 14:00:00	39	14:00:00
2016-06-05 15:00:00	2016-06-05 15:00:00	1576	2016-06-05 15:00	28.8	0	41.5	1,010.00	231.3	1.9	4.5	669.5	2016-06-05 15:00:00	39	15:00:00
2016-06-05 16:00:00	2016-06-05 16:00:00	1577	2016-06-05 16:00	29	0	40.5	1,009.80	217.9	2.2	5.3	628	2016-06-05 16:00:00	39	16:00:00
2016-06-05 17:00:00	2016-06-05 17:00:00	1578	2016-06-05 17:00	28.9	0	40	1,009.70	165	2.3	5.1	505	2016-06-05 17:00:00	39	17:00:00
2016-06-05 18:00:00	2016-06-05 18:00:00	1579	2016-06-05 18:00	28.8	0	39	1,009.80	141	2.1	5.1	405.7	2016-06-05 18:00:00	39	18:00:00
2016-06-05 19:00:00	2016-06-05 19:00:00	1580	2016-06-05 19:00	26.6	0	46.2	1,009.90	215.7	1.6	3.8	125.9	2016-06-05 19:00:00	39	19:00:00
2016-06-05 20:00:00	2016-06-05 20:00:00	1581	2016-06-05 20:00	23	0	58.3	1,010.10	248.6	1	2.5	40.6	2016-06-05 20:00:00	39	20:00:00
2016-06-05 21:00:00	2016-06-05 21:00:00	1582	2016-06-05 21:00	20.2	0	78.7	1,010.40	202.9	0.9	3.8	7.6	2016-06-05 21:00:00	39	21:00:00
2016-06-05 22:00:00	2016-06-05 22:00:00	1583	2016-06-05 22:00	16.8	0	96	1,010.70	196.2	0.7	1.7	3.2	2016-06-05 22:00:00	39	22:00:00
2016-06-05 23:00:00	2016-06-05 23:00:00	1584	2016-06-05 23:00	15.3	0	98.8	1,010.90	251.5	0.8	1.5	4.3	2016-06-05 23:00:00	39	23:00:00
2016-06-06 00:00:00	2016-06-06 00:00:00	1585	2016-06-06 00:00	14.7	0	99	1,011.00	240.8	1	2.1	4.2	2016-06-06 00:00:00	40	00:00:00
2016-06-06 01:00:00	2016-06-06 01:00:00	1586	2016-06-06 01:00	14.3	0	99	1,011.10	215.1	0.8	1.9	4.6	2016-06-06 01:00:00	40	01:00:00
2016-06-06 02:00:00	2016-06-06 02:00:00	1587	2016-06-06 02:00	14.2	0	99	1,011.20	198.8	0.8	1.5	4.2	2016-06-06 02:00:00	40	02:00:00
2016-06-06 03:00:00	2016-06-06 03:00:00	1588	2016-06-06 03:00	13.6	0	99	1,011.30	190.4	0.9	1.6	4.1	2016-06-06 03:00:00	40	03:00:00
2016-06-06 04:00:00	2016-06-06 04:00:00	1589	2016-06-06 04:00	13	0	100	1,011.40	191.3	0.9	1.5	5.5	2016-06-06 04:00:00	40	04:00:00
2016-06-06 05:00:00	2016-06-06 05:00:00	1590	2016-06-06 05:00	12.7	0	100	1,011.60	245.9	1	1.5	24.8	2016-06-06 05:00:00	40	05:00:00
2016-06-06 06:00:00	2016-06-06 06:00:00	1591	2016-06-06 06:00	15.1	0	98.5	1,011.70	260	1.2	2.6	127.2	2016-06-06 06:00:00	40	06:00:00
2016-06-06 07:00:00	2016-06-06 07:00:00	1592	2016-06-06 07:00	18.6	0	87.3	1,011.90	278.6	1.6	2.5	280.4	2016-06-06 07:00:00	40	07:00:00
2016-06-06 08:00:00	2016-06-06 08:00:00	1593	2016-06-06 08:00	21.7	0	71.7	1,012.10	214	1.2	2.2	434	2016-06-06 08:00:00	40	08:00:00
2016-06-06 09:00:00	2016-06-06 09:00:00	1594	2016-06-06 09:00	23.2	0	67.2	1,012.20	253.7	1.5	3	572	2016-06-06 09:00:00	40	09:00:00
2016-06-06 10:00:00	2016-06-06 10:00:00	1595	2016-06-06 10:00	24.3	0	63.8	1,012.30	214.5	1.8	3.5	687.1	2016-06-06 10:00:00	40	10:00:00
2016-06-06 11:00:00	2016-06-06 11:00:00	1596	2016-06-06 11:00	25.1	0	60.3	1,012.50	101.2	2.1	4	735.9	2016-06-06 11:00:00	40	11:00:00
2016-06-06 12:00:00	2016-06-06 12:00:00	1597	2016-06-06 12:00	25.3	0	58.8	1,012.60	102	2.1	4.5	693.2	2016-06-06 12:00:00	40	12:00:00
2016-06-06 13:00:00	2016-06-06 13:00:00	1598	2016-06-06 13:00	25.9	0	52.2	1,012.50	74.9	2.6	5.5	818.8	2016-06-06 13:00:00	40	13:00:00
2016-06-06 14:00:00	2016-06-06 14:00:00	1599	2016-06-06 14:00	26.5	0	47.2	1,012.50	92.9	2.4	5.7	833.1	2016-06-06 14:00:00	40	14:00:00
2016-06-06 15:00:00	2016-06-06 15:00:00	1600	2016-06-06 15:00	26.6	0	45.2	1,012.30	80.8	2.7	7.1	719.2	2016-06-06 15:00:00	40	15:00:00
2016-06-06 16:00:00	2016-06-06 16:00:00	1601	2016-06-06 16:00	26.9	0	42.2	1,012.30	86.2	2.6	6.1	636.8	2016-06-06 16:00:00	40	16:00:00
2016-06-06 17:00:00	2016-06-06 17:00:00	1602	2016-06-06 17:00	26.8	0	40.7	1,012.30	75.9	2.4	5.3	502.1	2016-06-06 17:00:00	40	17:00:00
2016-06-06 18:00:00	2016-06-06 18:00:00	1603	2016-06-06 18:00	26.2	0	41.5	1,012.20	71	2.3	5.1	356.1	2016-06-06 18:00:00	40	18:00:00
2016-06-06 19:00:00	2016-06-06 19:00:00	1604	2016-06-06 19:00	25.4	0	43	1,012.30	72.7	2.2	4	201.6	2016-06-06 19:00:00	40	19:00:00
2016-06-06 20:00:00	2016-06-06 20:00:00	1605	2016-06-06 20:00	23.7	0	49	1,012.40	76.8	1.3	2.9	64.1	2016-06-06 20:00:00	40	20:00:00
2016-06-06 21:00:00	2016-06-06 21:00:00	1606	2016-06-06 21:00	19	0	76	1,012.60	72.4	0.9	1.9	5.3	2016-06-06 21:00:00	40	21:00:00
2016-06-06 22:00:00	2016-06-06 22:00:00	1607	2016-06-06 22:00	15.6	0	94	1,012.80	124.6	0.4	1.1	3.8	2016-06-06 22:00:00	40	22:00:00
2016-06-06 23:00:00	2016-06-06 23:00:00	1608	2016-06-06 23:00	13.8	0	98.5	1,012.90	143.2	0.7	1.5	4.1	2016-06-06 23:00:00	40	23:00:00
2016-06-07 00:00:00	2016-06-07 00:00:00	1609	2016-06-07 00:00	12.8	0	99.2	1,013.00	155.4	0.7	1.8	4.3	2016-06-07 00:00:00	41	00:00:00
2016-06-07 01:00:00	2016-06-07 01:00:00	1610	2016-06-07 01:00	11.9	0	100	1,013.10	202.2	0.7	1.4	4.5	2016-06-07 01:00:00	41	01:00:00
2016-06-07 02:00:00	2016-06-07 02:00:00	1611	2016-06-07 02:00	11.2	0	100	1,013.10	93.4	0.6	1.1	4.6	2016-06-07 02:00:00	41	02:00:00
2016-06-07 03:00:00	2016-06-07 03:00:00	1612	2016-06-07 03:00	10.3	0	100	1,013.20	154.8	0.7	1.3	4.5	2016-06-07 03:00:00	41	03:00:00
2016-06-07 04:00:00	2016-06-07 04:00:00	1613	2016-06-07 04:00	10.1	0	100	1,013.20	207.3	0.9	1.4	6.1	2016-06-07 04:00:00	41	04:00:00
2016-06-07 05:00:00	2016-06-07 05:00:00	1614	2016-06-07 05:00	9.7	0	100	1,013.20	175.5	0.7	1.1	22.7	2016-06-07 05:00:00	41	05:00:00
2016-06-07 06:00:00	2016-06-07 06:00:00	1615	2016-06-07 06:00	11	0	100	1,013.30	156.5	1.1	2	106.7	2016-06-07 06:00:00	41	06:00:00
2016-06-07 07:00:00	2016-06-07 07:00:00	1616	2016-06-07 07:00	15.1	0	87.5	1,013.40	143.3	1.1	1.7	234.3	2016-06-07 07:00:00	41	07:00:00
2016-06-07 08:00:00	2016-06-07 08:00:00	1617	2016-06-07 08:00	18.8	0	69.3	1,013.50	168.9	1.2	1.9	370.1	2016-06-07 08:00:00	41	08:00:00
2016-06-07 09:00:00	2016-06-07 09:00:00	1618	2016-06-07 09:00	21.8	0	59.5	1,013.50	149.1	1.1	2.4	539.1	2016-06-07 09:00:00	41	09:00:00
2016-06-07 10:00:00	2016-06-07 10:00:00	1619	2016-06-07 10:00	24.5	0	49.5	1,013.50	115	1.4	2.4	673.4	2016-06-07 10:00:00	41	10:00:00
2016-06-07 11:00:00	2016-06-07 11:00:00	1620	2016-06-07 11:00	26.1	0	37.3	1,013.50	140.6	1.7	4.2	739.4	2016-06-07 11:00:00	41	11:00:00
2016-06-07 12:00:00	2016-06-07 12:00:00	1621	2016-06-07 12:00	26.3	0	34.8	1,013.40	83.7	2.2	4.9	817.7	2016-06-07 12:00:00	41	12:00:00
2016-06-07 13:00:00	2016-06-07 13:00:00	1622	2016-06-07 13:00	26.5	0	34.7	1,013.30	71.1	2.2	4.2	879.8	2016-06-07 13:00:00	41	13:00:00
2016-06-07 14:00:00	2016-06-07 14:00:00	1623	2016-06-07 14:00	27	0	31.8	1,013.10	86.7	1.9	4.5	752.7	2016-06-07 14:00:00	41	14:00:00
2016-06-07 15:00:00	2016-06-07 15:00:00	1624	2016-06-07 15:00	27.4	0	30	1,012.90	93.5	2	3.9	725.1	2016-06-07 15:00:00	41	15:00:00
2016-06-07 16:00:00	2016-06-07 16:00:00	1625	2016-06-07 16:00	27.4	0	31	1,012.50	85.1	2.2	4.6	654.5	2016-06-07 16:00:00	41	16:00:00
2016-06-07 17:00:00	2016-06-07 17:00:00	1626	2016-06-07 17:00	27.3	0	31	1,012.20	90.5	2	4.1	490.5	2016-06-07 17:00:00	41	17:00:00
2016-06-07 18:00:00	2016-06-07 18:00:00	1627	2016-06-07 18:00	27.1	0	32.5	1,012.00	81.7	1.8	3.7	354.8	2016-06-07 18:00:00	41	18:00:00
2016-06-07 19:00:00	2016-06-07 19:00:00	1628	2016-06-07 19:00	24.5	0	41.2	1,012.00	76.6	1.7	3.3	116.6	2016-06-07 19:00:00	41	19:00:00
2016-06-07 20:00:00	2016-06-07 20:00:00	1629	2016-06-07 20:00	22.5	0	54.5	1,012.10	78.5	0.9	2.7	58.8	2016-06-07 20:00:00	41	20:00:00
2016-06-07 21:00:00	2016-06-07 21:00:00	1630	2016-06-07 21:00	18.4	0	83.2	1,012.20	153.1	0.7	1.4	8.9	2016-06-07 21:00:00	41	21:00:00
2016-06-07 22:00:00	2016-06-07 22:00:00	1631	2016-06-07 22:00	15.9	0	95.3	1,012.10	156.1	0.6	1.5	3.6	2016-06-07 22:00:00	41	22:00:00
2016-06-07 23:00:00	2016-06-07 23:00:00	1632	2016-06-07 23:00	14.4	0	98.7	1,012.00	111.9	0.8	1.1	4.3	2016-06-07 23:00:00	41	23:00:00
2016-06-08 00:00:00	2016-06-08 00:00:00	1633	2016-06-08 00:00	14.3	0	98.3	1,012.00	187.2	0.9	3	4.4	2016-06-08 00:00:00	42	00:00:00
2016-06-08 01:00:00	2016-06-08 01:00:00	1634	2016-06-08 01:00	14	0	98.5	1,011.90	271.1	0.8	1.7	4	2016-06-08 01:00:00	42	01:00:00
2016-06-08 02:00:00	2016-06-08 02:00:00	1635	2016-06-08 02:00	12.9	0	100	1,011.80	240.5	1.1	2.3	4	2016-06-08 02:00:00	42	02:00:00
2016-06-08 03:00:00	2016-06-08 03:00:00	1636	2016-06-08 03:00	12.9	0	99.5	1,011.70	280.9	1.6	2.7	3.9	2016-06-08 03:00:00	42	03:00:00
2016-06-08 04:00:00	2016-06-08 04:00:00	1637	2016-06-08 04:00	12.1	0	99.8	1,011.60	260.9	1	1.9	4.9	2016-06-08 04:00:00	42	04:00:00
2016-06-08 05:00:00	2016-06-08 05:00:00	1638	2016-06-08 05:00	11.3	0	100	1,011.60	192	0.7	1.2	27.2	2016-06-08 05:00:00	42	05:00:00
2016-06-08 06:00:00	2016-06-08 06:00:00	1639	2016-06-08 06:00	14.1	0	98.3	1,011.50	244.3	0.8	1.5	110	2016-06-08 06:00:00	42	06:00:00
2016-06-08 07:00:00	2016-06-08 07:00:00	1640	2016-06-08 07:00	17.8	0	81	1,011.50	263.7	1.2	2.4	272.7	2016-06-08 07:00:00	42	07:00:00
2016-06-08 08:00:00	2016-06-08 08:00:00	1641	2016-06-08 08:00	20.4	0	71.7	1,011.40	280.2	2.3	4.8	447.4	2016-06-08 08:00:00	42	08:00:00
2016-06-08 09:00:00	2016-06-08 09:00:00	1642	2016-06-08 09:00	20.2	0	74.5	1,011.20	286.1	2.6	5.1	315.6	2016-06-08 09:00:00	42	09:00:00
2016-06-08 10:00:00	2016-06-08 10:00:00	1643	2016-06-08 10:00	22.7	0	62.2	1,011.10	271.2	2.9	5.3	697.6	2016-06-08 10:00:00	42	10:00:00
2016-06-08 11:00:00	2016-06-08 11:00:00	1644	2016-06-08 11:00	24	0	58.5	1,010.90	279.9	3.3	6.6	776.5	2016-06-08 11:00:00	42	11:00:00
2016-06-08 12:00:00	2016-06-08 12:00:00	1645	2016-06-08 12:00	25	0	60.2	1,010.60	251.1	2.8	5.7	810.9	2016-06-08 12:00:00	42	12:00:00
2016-06-08 13:00:00	2016-06-08 13:00:00	1646	2016-06-08 13:00	24.8	0	61.7	1,010.50	276.6	3.5	6.8	809	2016-06-08 13:00:00	42	13:00:00
2016-06-08 14:00:00	2016-06-08 14:00:00	1647	2016-06-08 14:00	24.6	0	59.7	1,010.20	257.3	3.3	7.1	678.8	2016-06-08 14:00:00	42	14:00:00
2016-06-08 15:00:00	2016-06-08 15:00:00	1648	2016-06-08 15:00	24.9	0	48.7	1,010.10	268.2	3.7	8.7	745.7	2016-06-08 15:00:00	42	15:00:00
2016-06-08 16:00:00	2016-06-08 16:00:00	1649	2016-06-08 16:00	24.3	0	43	1,010.00	281.4	4.1	11.3	643	2016-06-08 16:00:00	42	16:00:00
2016-06-08 17:00:00	2016-06-08 17:00:00	1650	2016-06-08 17:00	23.5	0	47	1,010.00	274.1	3.7	9.5	526.5	2016-06-08 17:00:00	42	17:00:00
2016-06-08 18:00:00	2016-06-08 18:00:00	1651	2016-06-08 18:00	21.4	0	54.8	1,010.10	283.2	4.6	9.5	368.3	2016-06-08 18:00:00	42	18:00:00
2016-06-08 19:00:00	2016-06-08 19:00:00	1652	2016-06-08 19:00	19.2	0	61.5	1,010.10	292.6	5	9	210.7	2016-06-08 19:00:00	42	19:00:00
2016-06-08 20:00:00	2016-06-08 20:00:00	1653	2016-06-08 20:00	17	0	73.2	1,010.30	293.2	4.5	7.7	75.3	2016-06-08 20:00:00	42	20:00:00
2016-06-08 21:00:00	2016-06-08 21:00:00	1654	2016-06-08 21:00	14.9	0	86.8	1,010.50	295.4	3.8	7.4	8.1	2016-06-08 21:00:00	42	21:00:00
2016-06-08 22:00:00	2016-06-08 22:00:00	1655	2016-06-08 22:00	13.7	0	94	1,010.50	294.9	3.1	5.3	3.2	2016-06-08 22:00:00	42	22:00:00
2016-06-08 23:00:00	2016-06-08 23:00:00	1656	2016-06-08 23:00	13.8	0	94.8	1,010.50	293.2	3.3	6.4	4	2016-06-08 23:00:00	42	23:00:00
2016-06-09 00:00:00	2016-06-09 00:00:00	1657	2016-06-09 00:00	13.3	0	96.2	1,010.70	277.6	2.5	6.6	3.9	2016-06-09 00:00:00	43	00:00:00
2016-06-09 01:00:00	2016-06-09 01:00:00	1658	2016-06-09 01:00	13.3	0	96	1,010.80	278.9	2.7	4.7	4.7	2016-06-09 01:00:00	43	01:00:00
2016-06-09 02:00:00	2016-06-09 02:00:00	1659	2016-06-09 02:00	13	0	94.7	1,010.70	288.1	3.5	6.6	4.4	2016-06-09 02:00:00	43	02:00:00
2016-06-09 03:00:00	2016-06-09 03:00:00	1660	2016-06-09 03:00	12.5	0	95.3	1,010.70	286.7	4.1	6.6	4.4	2016-06-09 03:00:00	43	03:00:00
2016-06-09 04:00:00	2016-06-09 04:00:00	1661	2016-06-09 04:00	12.3	0	95.2	1,010.70	283.4	3.7	5.9	4.9	2016-06-09 04:00:00	43	04:00:00
2016-06-09 05:00:00	2016-06-09 05:00:00	1662	2016-06-09 05:00	12.4	0	94.2	1,010.60	289.3	3.8	6.8	16.7	2016-06-09 05:00:00	43	05:00:00
2016-06-09 06:00:00	2016-06-09 06:00:00	1663	2016-06-09 06:00	12.6	0	92.2	1,010.70	284.3	3.4	6.3	40.4	2016-06-09 06:00:00	43	06:00:00
2016-06-09 07:00:00	2016-06-09 07:00:00	1664	2016-06-09 07:00	12.8	0	92	1,010.60	287.5	3.8	6.6	83.2	2016-06-09 07:00:00	43	07:00:00
2016-06-09 08:00:00	2016-06-09 08:00:00	1665	2016-06-09 08:00	12.9	0	93.5	1,010.70	292.4	3.7	7.5	73	2016-06-09 08:00:00	43	08:00:00
2016-06-09 09:00:00	2016-06-09 09:00:00	1666	2016-06-09 09:00	13.4	0	95	1,010.70	284.7	3.6	6.6	123.2	2016-06-09 09:00:00	43	09:00:00
2016-06-09 10:00:00	2016-06-09 10:00:00	1667	2016-06-09 10:00	13.9	0	95	1,010.70	286.1	3.2	5.3	147.7	2016-06-09 10:00:00	43	10:00:00
2016-06-09 11:00:00	2016-06-09 11:00:00	1668	2016-06-09 11:00	14.5	0	94.5	1,010.70	282.9	2.7	5.3	121.9	2016-06-09 11:00:00	43	11:00:00
2016-06-09 12:00:00	2016-06-09 12:00:00	1669	2016-06-09 12:00	16.1	0	88.5	1,010.60	283.2	3.4	5.9	402.8	2016-06-09 12:00:00	43	12:00:00
2016-06-09 13:00:00	2016-06-09 13:00:00	1670	2016-06-09 13:00	18.6	0	73.3	1,010.40	279.9	3.5	6.1	674.1	2016-06-09 13:00:00	43	13:00:00
2016-06-09 14:00:00	2016-06-09 14:00:00	1671	2016-06-09 14:00	20.3	0	63.3	1,010.20	274.3	3.6	6.6	776.6	2016-06-09 14:00:00	43	14:00:00
2016-06-09 15:00:00	2016-06-09 15:00:00	1672	2016-06-09 15:00	21	0	58.5	1,010.00	289.8	3.4	7.4	662.1	2016-06-09 15:00:00	43	15:00:00
2016-06-09 16:00:00	2016-06-09 16:00:00	1673	2016-06-09 16:00	21	0	57.3	1,009.80	282.7	3.7	8.1	515.9	2016-06-09 16:00:00	43	16:00:00
2016-06-09 17:00:00	2016-06-09 17:00:00	1674	2016-06-09 17:00	21	0	56.3	1,009.60	281.5	4	7.8	448.1	2016-06-09 17:00:00	43	17:00:00
2016-06-09 18:00:00	2016-06-09 18:00:00	1675	2016-06-09 18:00	20.3	0	59	1,009.50	293.9	3.9	7.8	289.9	2016-06-09 18:00:00	43	18:00:00
2016-06-09 19:00:00	2016-06-09 19:00:00	1676	2016-06-09 19:00	19.5	0	62.3	1,009.30	290.1	3.5	7.1	178.1	2016-06-09 19:00:00	43	19:00:00
2016-06-09 20:00:00	2016-06-09 20:00:00	1677	NA	NA	NA	NA	NA	NA	NA	NA	NA	NA	43	20:00:00
2016-06-09 21:00:00	2016-06-09 21:00:00	1678	NA	NA	NA	NA	NA	NA	NA	NA	NA	NA	43	21:00:00
2016-06-09 22:00:00	2016-06-09 22:00:00	1679	2016-06-09 22:00	14.7	0	89.2	1,009.20	291.7	2.8	4.8	3	2016-06-09 22:00:00	43	22:00:00
2016-06-09 23:00:00	2016-06-09 23:00:00	1680	NA	NA	NA	NA	NA	NA	NA	NA	NA	NA	43	23:00:00
2016-06-10 00:00:00	2016-06-10 00:00:00	1681	2016-06-10 00:00	13.4	0	98.7	1,009.10	282.1	2.3	4.7	3.3	2016-06-10 00:00:00	44	00:00:00
2016-06-10 01:00:00	2016-06-10 01:00:00	1682	2016-06-10 01:00	12.6	0	100	1,009.00	288	2.1	3.2	3.4	2016-06-10 01:00:00	44	01:00:00
2016-06-10 02:00:00	2016-06-10 02:00:00	1683	2016-06-10 02:00	11.7	0	100	1,008.80	257.9	1.5	2.5	3.6	2016-06-10 02:00:00	44	02:00:00
2016-06-10 03:00:00	2016-06-10 03:00:00	1684	2016-06-10 03:00	10.9	0	100	1,008.60	285.3	1.9	3.2	4	2016-06-10 03:00:00	44	03:00:00
2016-06-10 04:00:00	2016-06-10 04:00:00	1685	2016-06-10 04:00	10.9	0	100	1,008.50	288.5	2.5	4.5	4.9	2016-06-10 04:00:00	44	04:00:00
2016-06-10 05:00:00	2016-06-10 05:00:00	1686	2016-06-10 05:00	10.4	0	98.5	1,008.50	286	2.6	4.4	26.1	2016-06-10 05:00:00	44	05:00:00
2016-06-10 06:00:00	2016-06-10 06:00:00	1687	2016-06-10 06:00	10.7	0	92.7	1,008.50	282.3	2.8	5.1	63.7	2016-06-10 06:00:00	44	06:00:00
2016-06-10 07:00:00	2016-06-10 07:00:00	1688	2016-06-10 07:00	11.6	0	89.8	1,008.40	282.1	2.8	5.5	179.5	2016-06-10 07:00:00	44	07:00:00
2016-06-10 08:00:00	2016-06-10 08:00:00	1689	2016-06-10 08:00	13.3	0	78.5	1,008.40	287.9	3.5	6.7	345.7	2016-06-10 08:00:00	44	08:00:00
2016-06-10 09:00:00	2016-06-10 09:00:00	1690	2016-06-10 09:00	14.8	0	61	1,008.40	288	4.4	8.1	633.1	2016-06-10 09:00:00	44	09:00:00
2016-06-10 10:00:00	2016-06-10 10:00:00	1691	2016-06-10 10:00	16.5	0	49.8	1,008.30	274.7	4.1	7.3	793.1	2016-06-10 10:00:00	44	10:00:00
2016-06-10 11:00:00	2016-06-10 11:00:00	1692	2016-06-10 11:00	18.4	0	45.3	1,008.10	280.6	3.6	6.5	852.9	2016-06-10 11:00:00	44	11:00:00
2016-06-10 12:00:00	2016-06-10 12:00:00	1693	2016-06-10 12:00	20	0	38.5	1,008.00	279.3	4.2	7.2	903.4	2016-06-10 12:00:00	44	12:00:00
2016-06-10 13:00:00	2016-06-10 13:00:00	1694	2016-06-10 13:00	20.9	0	37.7	1,007.90	278.5	3.9	7.8	900.9	2016-06-10 13:00:00	44	13:00:00
2016-06-10 14:00:00	2016-06-10 14:00:00	1695	2016-06-10 14:00	22.1	0	35.8	1,007.70	271.5	3.6	7.7	861.4	2016-06-10 14:00:00	44	14:00:00
2016-06-10 15:00:00	2016-06-10 15:00:00	1696	2016-06-10 15:00	22.7	0	35.7	1,007.50	272.4	3.7	8.7	788	2016-06-10 15:00:00	44	15:00:00
2016-06-10 16:00:00	2016-06-10 16:00:00	1697	2016-06-10 16:00	21.2	0	36.5	1,007.40	281.5	4	7.2	384.2	2016-06-10 16:00:00	44	16:00:00
2016-06-10 17:00:00	2016-06-10 17:00:00	1698	2016-06-10 17:00	20.3	0	40.7	1,007.20	273.1	3.1	7.9	199.7	2016-06-10 17:00:00	44	17:00:00
2016-06-10 18:00:00	2016-06-10 18:00:00	1699	2016-06-10 18:00	19.8	0	42.2	1,007.10	266.1	2.9	7	163.6	2016-06-10 18:00:00	44	18:00:00
2016-06-10 19:00:00	2016-06-10 19:00:00	1700	2016-06-10 19:00	19.3	0	44.5	1,007.10	271.7	2.8	8.2	142.3	2016-06-10 19:00:00	44	19:00:00
2016-06-10 20:00:00	2016-06-10 20:00:00	1701	2016-06-10 20:00	17.5	0	56.2	1,007.00	262.4	1.8	5.4	38	2016-06-10 20:00:00	44	20:00:00
2016-06-10 21:00:00	2016-06-10 21:00:00	1702	2016-06-10 21:00	16.4	0	68	1,007.20	280.6	1.7	4	7.8	2016-06-10 21:00:00	44	21:00:00
2016-06-10 22:00:00	2016-06-10 22:00:00	1703	2016-06-10 22:00	14.5	0	83.8	1,007.30	215.9	1	1.7	3.4	2016-06-10 22:00:00	44	22:00:00
2016-06-10 23:00:00	2016-06-10 23:00:00	1704	2016-06-10 23:00	13.3	0	93.3	1,007.30	168.5	0.9	1.4	4.6	2016-06-10 23:00:00	44	23:00:00
2016-06-11 00:00:00	2016-06-11 00:00:00	1705	2016-06-11 00:00	12.8	0	96.3	1,007.30	227.4	0.9	1.4	4.8	2016-06-11 00:00:00	45	00:00:00
2016-06-11 01:00:00	2016-06-11 01:00:00	1706	2016-06-11 01:00	12.3	0	97.7	1,007.30	280.6	0.9	1.7	5.1	2016-06-11 01:00:00	45	01:00:00
2016-06-11 02:00:00	2016-06-11 02:00:00	1707	2016-06-11 02:00	12.5	0	88.8	1,007.40	271.8	1.5	2.5	4.9	2016-06-11 02:00:00	45	02:00:00
2016-06-11 03:00:00	2016-06-11 03:00:00	1708	2016-06-11 03:00	11.7	0	93.7	1,007.40	266.6	1.2	2.2	4.7	2016-06-11 03:00:00	45	03:00:00
2016-06-11 04:00:00	2016-06-11 04:00:00	1709	2016-06-11 04:00	11.2	0	97.7	1,007.40	230.5	0.8	2	5.8	2016-06-11 04:00:00	45	04:00:00
2016-06-11 05:00:00	2016-06-11 05:00:00	1710	2016-06-11 05:00	11.2	0	96	1,007.40	282.4	1.3	2.1	44.6	2016-06-11 05:00:00	45	05:00:00
2016-06-11 06:00:00	2016-06-11 06:00:00	1711	2016-06-11 06:00	12.8	0	87.2	1,007.50	280.5	1.5	2.4	112.2	2016-06-11 06:00:00	45	06:00:00
2016-06-11 07:00:00	2016-06-11 07:00:00	1712	2016-06-11 07:00	13.2	0	87	1,007.70	270.4	2	2.7	136.4	2016-06-11 07:00:00	45	07:00:00
2016-06-11 08:00:00	2016-06-11 08:00:00	1713	2016-06-11 08:00	14.9	0	79.8	1,007.80	266.3	1.6	2.6	268.1	2016-06-11 08:00:00	45	08:00:00
2016-06-11 09:00:00	2016-06-11 09:00:00	1714	2016-06-11 09:00	16.5	0	71.5	1,007.80	218.4	1.3	2.5	319.2	2016-06-11 09:00:00	45	09:00:00
2016-06-11 10:00:00	2016-06-11 10:00:00	1715	2016-06-11 10:00	17.6	0	67	1,007.90	128.6	1.3	3	352.8	2016-06-11 10:00:00	45	10:00:00
2016-06-11 11:00:00	2016-06-11 11:00:00	1716	2016-06-11 11:00	18.5	0	61.8	1,007.90	151.7	1.5	3.5	485.9	2016-06-11 11:00:00	45	11:00:00
2016-06-11 12:00:00	2016-06-11 12:00:00	1717	2016-06-11 12:00	20	0	54.2	1,007.80	143.2	1.5	3.6	597.3	2016-06-11 12:00:00	45	12:00:00
2016-06-11 13:00:00	2016-06-11 13:00:00	1718	2016-06-11 13:00	20.7	0	49.7	1,007.70	153.1	1.8	3.9	621.5	2016-06-11 13:00:00	45	13:00:00
2016-06-11 14:00:00	2016-06-11 14:00:00	1719	2016-06-11 14:00	20.7	0	49.5	1,007.60	94.5	1.7	3.1	519.4	2016-06-11 14:00:00	45	14:00:00
2016-06-11 15:00:00	2016-06-11 15:00:00	1720	2016-06-11 15:00	21	0	49.7	1,007.50	103.2	1.7	4.6	428.7	2016-06-11 15:00:00	45	15:00:00
2016-06-11 16:00:00	2016-06-11 16:00:00	1721	2016-06-11 16:00	21.2	0	48.5	1,007.30	108.7	1.9	4.3	511.1	2016-06-11 16:00:00	45	16:00:00
2016-06-11 17:00:00	2016-06-11 17:00:00	1722	2016-06-11 17:00	21.2	0	47.8	1,007.30	79.9	1.5	2.7	267	2016-06-11 17:00:00	45	17:00:00
2016-06-11 18:00:00	2016-06-11 18:00:00	1723	2016-06-11 18:00	20.2	0	50.7	1,007.20	104.1	1.3	2.8	135.1	2016-06-11 18:00:00	45	18:00:00
2016-06-11 19:00:00	2016-06-11 19:00:00	1724	2016-06-11 19:00	19.8	0	53.2	1,007.20	95.8	1.2	2.4	123.5	2016-06-11 19:00:00	45	19:00:00
2016-06-11 20:00:00	2016-06-11 20:00:00	1725	2016-06-11 20:00	19.3	0	56.3	1,007.20	124.4	1.1	1.7	74.7	2016-06-11 20:00:00	45	20:00:00
2016-06-11 21:00:00	2016-06-11 21:00:00	1726	2016-06-11 21:00	15.1	0	84.3	1,007.20	213.1	0.7	1.4	8.2	2016-06-11 21:00:00	45	21:00:00
2016-06-11 22:00:00	2016-06-11 22:00:00	1727	2016-06-11 22:00	12.7	0	98	1,007.30	226	0.5	1	4.7	2016-06-11 22:00:00	45	22:00:00
2016-06-11 23:00:00	2016-06-11 23:00:00	1728	2016-06-11 23:00	11.8	0	100	1,007.30	158.8	0.8	1.5	4.7	2016-06-11 23:00:00	45	23:00:00
2016-06-12 00:00:00	2016-06-12 00:00:00	1729	2016-06-12 00:00	11.8	0	100	1,007.30	174	0.8	1.4	4.7	2016-06-12 00:00:00	46	00:00:00
2016-06-12 01:00:00	2016-06-12 01:00:00	1730	2016-06-12 01:00	11.1	0	100	1,007.20	161.5	0.8	1.5	4.6	2016-06-12 01:00:00	46	01:00:00
2016-06-12 02:00:00	2016-06-12 02:00:00	1731	2016-06-12 02:00	10.5	0	100	1,007.10	193.7	0.8	1.4	5	2016-06-12 02:00:00	46	02:00:00
2016-06-12 03:00:00	2016-06-12 03:00:00	1732	2016-06-12 03:00	10.3	0	100	1,006.90	156.8	0.9	1.7	5	2016-06-12 03:00:00	46	03:00:00
2016-06-12 04:00:00	2016-06-12 04:00:00	1733	2016-06-12 04:00	11	0	100	1,006.70	166.3	0.7	1.7	5.4	2016-06-12 04:00:00	46	04:00:00
2016-06-12 05:00:00	2016-06-12 05:00:00	1734	2016-06-12 05:00	11.5	0	99.8	1,006.70	142.7	0.9	1.9	16.5	2016-06-12 05:00:00	46	05:00:00
2016-06-12 06:00:00	2016-06-12 06:00:00	1735	2016-06-12 06:00	12.3	0	96.3	1,006.70	143.5	0.8	1.5	63.6	2016-06-12 06:00:00	46	06:00:00
2016-06-12 07:00:00	2016-06-12 07:00:00	1736	2016-06-12 07:00	14.3	0	86.2	1,006.70	82.3	1.2	2.3	156.1	2016-06-12 07:00:00	46	07:00:00
2016-06-12 08:00:00	2016-06-12 08:00:00	1737	2016-06-12 08:00	16.5	0	76.5	1,006.60	102.7	1.5	3.1	323.1	2016-06-12 08:00:00	46	08:00:00
2016-06-12 09:00:00	2016-06-12 09:00:00	1738	2016-06-12 09:00	18.5	0	71	1,006.50	106.2	1.8	3.3	369.7	2016-06-12 09:00:00	46	09:00:00
2016-06-12 10:00:00	2016-06-12 10:00:00	1739	2016-06-12 10:00	20.5	0	62.3	1,006.30	119.6	2.1	4.5	510.9	2016-06-12 10:00:00	46	10:00:00
2016-06-12 11:00:00	2016-06-12 11:00:00	1740	2016-06-12 11:00	22.5	0	50.7	1,006.10	132.9	2.2	4.2	721.9	2016-06-12 11:00:00	46	11:00:00
2016-06-12 12:00:00	2016-06-12 12:00:00	1741	2016-06-12 12:00	23.6	0	47	1,005.80	95.9	2.3	5.4	785.9	2016-06-12 12:00:00	46	12:00:00
2016-06-12 13:00:00	2016-06-12 13:00:00	1742	2016-06-12 13:00	21.5	0	52.3	1,005.60	86.7	2.1	4.4	165.9	2016-06-12 13:00:00	46	13:00:00
2016-06-12 14:00:00	2016-06-12 14:00:00	1743	2016-06-12 14:00	18.1	0	86.3	1,005.50	262.6	2.1	5.1	85.1	2016-06-12 14:00:00	46	14:00:00
2016-06-12 15:00:00	2016-06-12 15:00:00	1744	2016-06-12 15:00	17	0.1	97.2	1,005.40	264.9	1.8	3.7	93.3	2016-06-12 15:00:00	46	15:00:00
2016-06-12 16:00:00	2016-06-12 16:00:00	1745	2016-06-12 16:00	17	0	95.5	1,005.30	275.7	2.7	5.3	67.4	2016-06-12 16:00:00	46	16:00:00
2016-06-12 17:00:00	2016-06-12 17:00:00	1746	2016-06-12 17:00	16	2.7	99.5	1,005.50	267.8	3.4	6.4	51.4	2016-06-12 17:00:00	46	17:00:00
2016-06-12 18:00:00	2016-06-12 18:00:00	1747	2016-06-12 18:00	15.3	2.1	100	1,005.50	278	2	3.5	58	2016-06-12 18:00:00	46	18:00:00
2016-06-12 19:00:00	2016-06-12 19:00:00	1748	2016-06-12 19:00	15	0.5	100	1,005.30	283.5	2.2	3.8	74.5	2016-06-12 19:00:00	46	19:00:00
2016-06-12 20:00:00	2016-06-12 20:00:00	1749	2016-06-12 20:00	14.7	0.3	100	1,005.20	250.8	1.3	2.3	24.1	2016-06-12 20:00:00	46	20:00:00
2016-06-12 21:00:00	2016-06-12 21:00:00	1750	2016-06-12 21:00	14.3	0	100	1,005.10	267.9	1.4	2.2	7.2	2016-06-12 21:00:00	46	21:00:00
2016-06-12 22:00:00	2016-06-12 22:00:00	1751	2016-06-12 22:00	14.1	0	100	1,005.10	265.5	1	1.9	4.5	2016-06-12 22:00:00	46	22:00:00
2016-06-12 23:00:00	2016-06-12 23:00:00	1752	2016-06-12 23:00	14.1	0	100	1,004.90	270.9	1.5	2.5	4.4	2016-06-12 23:00:00	46	23:00:00
2016-06-13 00:00:00	2016-06-13 00:00:00	1753	2016-06-13 00:00	14.1	0	100	1,004.70	273.7	1.4	2.5	4.4	2016-06-13 00:00:00	47	00:00:00
2016-06-13 01:00:00	2016-06-13 01:00:00	1754	2016-06-13 01:00	13.8	0	100	1,004.50	278.8	1.2	2.3	4.4	2016-06-13 01:00:00	47	01:00:00
2016-06-13 02:00:00	2016-06-13 02:00:00	1755	2016-06-13 02:00	13.3	0	100	1,004.30	283.3	1.2	2.5	4.4	2016-06-13 02:00:00	47	02:00:00
2016-06-13 03:00:00	2016-06-13 03:00:00	1756	2016-06-13 03:00	13.2	0	100	1,004.10	263.7	1.1	1.9	4.5	2016-06-13 03:00:00	47	03:00:00
2016-06-13 04:00:00	2016-06-13 04:00:00	1757	2016-06-13 04:00	12.9	0	100	1,003.80	239.1	0.8	1.7	4.9	2016-06-13 04:00:00	47	04:00:00
2016-06-13 05:00:00	2016-06-13 05:00:00	1758	2016-06-13 05:00	13	0	100	1,003.60	176.2	0.6	1.1	16.5	2016-06-13 05:00:00	47	05:00:00
2016-06-13 06:00:00	2016-06-13 06:00:00	1759	2016-06-13 06:00	13.3	0	100	1,003.50	164	0.6	1.1	47.8	2016-06-13 06:00:00	47	06:00:00
2016-06-13 07:00:00	2016-06-13 07:00:00	1760	2016-06-13 07:00	13.9	0	100	1,003.30	124.2	0.7	1.5	92.3	2016-06-13 07:00:00	47	07:00:00
2016-06-13 08:00:00	2016-06-13 08:00:00	1761	2016-06-13 08:00	15.8	0	97.3	1,003.20	87.4	1.1	1.5	286.1	2016-06-13 08:00:00	47	08:00:00
2016-06-13 09:00:00	2016-06-13 09:00:00	1762	2016-06-13 09:00	18.3	0	84.2	1,003.10	238.5	1.1	1.9	421.1	2016-06-13 09:00:00	47	09:00:00
2016-06-13 10:00:00	2016-06-13 10:00:00	1763	2016-06-13 10:00	18.7	0	81.8	1,002.90	202.5	1.3	2.4	309.6	2016-06-13 10:00:00	47	10:00:00
2016-06-13 11:00:00	2016-06-13 11:00:00	1764	2016-06-13 11:00	18.6	0	83.2	1,002.80	128.2	1.2	2.5	210.5	2016-06-13 11:00:00	47	11:00:00
2016-06-13 12:00:00	2016-06-13 12:00:00	1765	2016-06-13 12:00	18.7	0	81.8	1,002.50	83.4	1.6	3.4	237.9	2016-06-13 12:00:00	47	12:00:00
2016-06-13 13:00:00	2016-06-13 13:00:00	1766	2016-06-13 13:00	19.5	0	79.3	1,002.20	75.1	1.8	3.1	446.7	2016-06-13 13:00:00	47	13:00:00
2016-06-13 14:00:00	2016-06-13 14:00:00	1767	2016-06-13 14:00	20.9	0	66.8	1,001.90	88.9	1.8	3.5	500.6	2016-06-13 14:00:00	47	14:00:00
2016-06-13 15:00:00	2016-06-13 15:00:00	1768	2016-06-13 15:00	19.9	1.5	70.3	1,001.70	96.6	1.9	5.8	138.8	2016-06-13 15:00:00	47	15:00:00
2016-06-13 16:00:00	2016-06-13 16:00:00	1769	2016-06-13 16:00	17.1	3.4	97	1,001.80	163.7	1.6	4.3	188.5	2016-06-13 16:00:00	47	16:00:00
2016-06-13 17:00:00	2016-06-13 17:00:00	1770	2016-06-13 17:00	18.1	0	82.7	1,001.80	113.1	1.4	3.2	254.1	2016-06-13 17:00:00	47	17:00:00
2016-06-13 18:00:00	2016-06-13 18:00:00	1771	2016-06-13 18:00	15.1	3.6	98.2	1,001.80	254.6	2.3	7.8	30.2	2016-06-13 18:00:00	47	18:00:00
2016-06-13 19:00:00	2016-06-13 19:00:00	1772	2016-06-13 19:00	15.1	0.1	99.7	1,001.60	158.6	1.4	2.6	122.4	2016-06-13 19:00:00	47	19:00:00
2016-06-13 20:00:00	2016-06-13 20:00:00	1773	2016-06-13 20:00	15.6	0	99	1,001.60	126.3	0.9	1.9	74.1	2016-06-13 20:00:00	47	20:00:00
2016-06-13 21:00:00	2016-06-13 21:00:00	1774	2016-06-13 21:00	14.5	0	99.7	1,001.80	81.5	1	1.5	13.2	2016-06-13 21:00:00	47	21:00:00
2016-06-13 22:00:00	2016-06-13 22:00:00	1775	2016-06-13 22:00	13.3	0	100	1,001.80	139.7	0.9	1.5	4.5	2016-06-13 22:00:00	47	22:00:00
2016-06-13 23:00:00	2016-06-13 23:00:00	1776	2016-06-13 23:00	12.3	0	100	1,001.60	183.5	0.9	1.7	4.4	2016-06-13 23:00:00	47	23:00:00
2016-06-14 00:00:00	2016-06-14 00:00:00	1777	2016-06-14 00:00	11.2	0	100	1,001.60	126.1	0.6	1.1	4.7	2016-06-14 00:00:00	48	00:00:00
2016-06-14 01:00:00	2016-06-14 01:00:00	1778	2016-06-14 01:00	10.2	0	100	1,001.60	228.2	0.6	1.1	4.8	2016-06-14 01:00:00	48	01:00:00
2016-06-14 02:00:00	2016-06-14 02:00:00	1779	2016-06-14 02:00	10.2	0	100	1,001.60	287.5	1	1.9	5.3	2016-06-14 02:00:00	48	02:00:00
2016-06-14 03:00:00	2016-06-14 03:00:00	1780	2016-06-14 03:00	10.8	0	100	1,001.50	166.1	0.8	1.4	5	2016-06-14 03:00:00	48	03:00:00
2016-06-14 04:00:00	2016-06-14 04:00:00	1781	2016-06-14 04:00	11.1	0	100	1,001.50	108.5	0.8	1.5	5.6	2016-06-14 04:00:00	48	04:00:00
2016-06-14 05:00:00	2016-06-14 05:00:00	1782	2016-06-14 05:00	11.7	0	100	1,001.50	97	0.7	1.4	26.8	2016-06-14 05:00:00	48	05:00:00
2016-06-14 06:00:00	2016-06-14 06:00:00	1783	2016-06-14 06:00	12.7	0	100	1,001.60	100.9	0.9	1.5	42.1	2016-06-14 06:00:00	48	06:00:00
2016-06-14 07:00:00	2016-06-14 07:00:00	1784	2016-06-14 07:00	13.4	0	100	1,001.70	260.3	1	1.9	45.1	2016-06-14 07:00:00	48	07:00:00
2016-06-14 08:00:00	2016-06-14 08:00:00	1785	2016-06-14 08:00	14.4	0.1	100	1,001.80	217.6	0.9	1.7	203.7	2016-06-14 08:00:00	48	08:00:00
2016-06-14 09:00:00	2016-06-14 09:00:00	1786	2016-06-14 09:00	16.8	0	96	1,001.80	236	1.4	2.7	317	2016-06-14 09:00:00	48	09:00:00
2016-06-14 10:00:00	2016-06-14 10:00:00	1787	2016-06-14 10:00	18.1	0	84.5	1,001.70	249.3	2.4	6.2	571.7	2016-06-14 10:00:00	48	10:00:00
2016-06-14 11:00:00	2016-06-14 11:00:00	1788	2016-06-14 11:00	19.9	0	72	1,001.50	236.3	2.2	4.5	637.4	2016-06-14 11:00:00	48	11:00:00
2016-06-14 12:00:00	2016-06-14 12:00:00	1789	2016-06-14 12:00	20.1	0	70.5	1,001.40	216.5	2.3	5.8	605.3	2016-06-14 12:00:00	48	12:00:00
2016-06-14 13:00:00	2016-06-14 13:00:00	1790	2016-06-14 13:00	20.6	0	66.3	1,001.20	215.8	2	5.3	467.7	2016-06-14 13:00:00	48	13:00:00
2016-06-14 14:00:00	2016-06-14 14:00:00	1791	2016-06-14 14:00	19.4	0	75.7	1,001.10	184.4	2.3	6.1	465.4	2016-06-14 14:00:00	48	14:00:00
2016-06-14 15:00:00	2016-06-14 15:00:00	1792	2016-06-14 15:00	21.5	0	66.5	1,000.80	183.6	1.5	4	472	2016-06-14 15:00:00	48	15:00:00
2016-06-14 16:00:00	2016-06-14 16:00:00	1793	2016-06-14 16:00	20.9	0	70.7	1,000.70	257.1	1.8	5.1	198.8	2016-06-14 16:00:00	48	16:00:00
2016-06-14 17:00:00	2016-06-14 17:00:00	1794	2016-06-14 17:00	18.5	0.7	87.5	1,000.80	271.6	2.5	5.2	210.3	2016-06-14 17:00:00	48	17:00:00
2016-06-14 18:00:00	2016-06-14 18:00:00	1795	2016-06-14 18:00	18.2	0	81.2	1,000.80	257.5	1.9	5.1	158.6	2016-06-14 18:00:00	48	18:00:00
2016-06-14 19:00:00	2016-06-14 19:00:00	1796	2016-06-14 19:00	15.2	0.6	97.2	1,001.00	138.7	1.8	4.1	52.7	2016-06-14 19:00:00	48	19:00:00
2016-06-14 20:00:00	2016-06-14 20:00:00	1797	2016-06-14 20:00	15.8	0	96.8	1,001.00	144.5	0.8	1.9	67.3	2016-06-14 20:00:00	48	20:00:00
2016-06-14 21:00:00	2016-06-14 21:00:00	1798	2016-06-14 21:00	14.5	0	99.8	1,001.20	99.6	1.3	2.5	8.3	2016-06-14 21:00:00	48	21:00:00
2016-06-14 22:00:00	2016-06-14 22:00:00	1799	2016-06-14 22:00	14.1	0.2	100	1,001.30	136.9	1.3	2.5	4.2	2016-06-14 22:00:00	48	22:00:00
2016-06-14 23:00:00	2016-06-14 23:00:00	1800	2016-06-14 23:00	13.1	0	100	1,001.40	123.1	0.8	1.9	4.5	2016-06-14 23:00:00	48	23:00:00
2016-06-15 00:00:00	2016-06-15 00:00:00	1801	2016-06-15 00:00	12.9	0	100	1,001.40	139.8	1.1	1.9	4.8	2016-06-15 00:00:00	49	00:00:00
2016-06-15 01:00:00	2016-06-15 01:00:00	1802	2016-06-15 01:00	12.4	0	100	1,001.30	216.4	0.8	1.9	4.5	2016-06-15 01:00:00	49	01:00:00
2016-06-15 02:00:00	2016-06-15 02:00:00	1803	2016-06-15 02:00	11.9	0	100	1,001.20	163.4	0.9	1.9	4.5	2016-06-15 02:00:00	49	02:00:00
2016-06-15 03:00:00	2016-06-15 03:00:00	1804	2016-06-15 03:00	11.4	0	100	1,001.20	123.5	0.9	2.4	4.7	2016-06-15 03:00:00	49	03:00:00
2016-06-15 04:00:00	2016-06-15 04:00:00	1805	2016-06-15 04:00	11.1	0	100	1,001.20	97	1.2	1.8	5.5	2016-06-15 04:00:00	49	04:00:00
2016-06-15 05:00:00	2016-06-15 05:00:00	1806	2016-06-15 05:00	11.1	0	100	1,001.10	90.4	0.9	1.7	32.4	2016-06-15 05:00:00	49	05:00:00
2016-06-15 06:00:00	2016-06-15 06:00:00	1807	2016-06-15 06:00	12.5	0	100	1,001.20	167.6	0.8	1.7	118.1	2016-06-15 06:00:00	49	06:00:00
2016-06-15 07:00:00	2016-06-15 07:00:00	1808	2016-06-15 07:00	15.9	0	95.7	1,001.40	243.9	1.2	2.1	247.3	2016-06-15 07:00:00	49	07:00:00
2016-06-15 08:00:00	2016-06-15 08:00:00	1809	2016-06-15 08:00	16.6	0	91.3	1,001.70	261.3	1.6	3.9	119.9	2016-06-15 08:00:00	49	08:00:00
2016-06-15 09:00:00	2016-06-15 09:00:00	1810	2016-06-15 09:00	16.1	0	93.5	1,001.80	268	2	3.7	205.8	2016-06-15 09:00:00	49	09:00:00
2016-06-15 10:00:00	2016-06-15 10:00:00	1811	2016-06-15 10:00	17	0	90.8	1,001.90	282.7	2.5	5.2	310.8	2016-06-15 10:00:00	49	10:00:00
2016-06-15 11:00:00	2016-06-15 11:00:00	1812	2016-06-15 11:00	17.9	0.1	83.7	1,001.90	265.4	1.8	3.5	322.4	2016-06-15 11:00:00	49	11:00:00
2016-06-15 12:00:00	2016-06-15 12:00:00	1813	2016-06-15 12:00	19.6	0	75	1,001.80	175.8	1.3	2.8	729.3	2016-06-15 12:00:00	49	12:00:00
2016-06-15 13:00:00	2016-06-15 13:00:00	1814	2016-06-15 13:00	21.3	0	65.8	1,001.60	121.1	1.8	3.8	765.4	2016-06-15 13:00:00	49	13:00:00
2016-06-15 14:00:00	2016-06-15 14:00:00	1815	2016-06-15 14:00	21.5	0	58.7	1,001.40	126.5	1.9	4.3	487.8	2016-06-15 14:00:00	49	14:00:00
2016-06-15 15:00:00	2016-06-15 15:00:00	1816	2016-06-15 15:00	18.8	0.9	76.7	1,001.30	232.6	2.5	6	183	2016-06-15 15:00:00	49	15:00:00
2016-06-15 16:00:00	2016-06-15 16:00:00	1817	2016-06-15 16:00	16.6	6.4	87.7	1,001.60	147.7	1.8	4.5	85.2	2016-06-15 16:00:00	49	16:00:00
2016-06-15 17:00:00	2016-06-15 17:00:00	1818	2016-06-15 17:00	15	0	98.2	1,001.90	216.6	1.3	3.7	110.3	2016-06-15 17:00:00	49	17:00:00
2016-06-15 18:00:00	2016-06-15 18:00:00	1819	2016-06-15 18:00	16.8	0	92.2	1,002.00	257.8	1.2	2.4	218.7	2016-06-15 18:00:00	49	18:00:00
2016-06-15 19:00:00	2016-06-15 19:00:00	1820	2016-06-15 19:00	16.4	0	93.7	1,002.00	170.1	1	1.7	96.1	2016-06-15 19:00:00	49	19:00:00
2016-06-15 20:00:00	2016-06-15 20:00:00	1821	2016-06-15 20:00	15.3	0	98	1,002.10	179.7	0.8	1.7	50	2016-06-15 20:00:00	49	20:00:00
2016-06-15 21:00:00	2016-06-15 21:00:00	1822	2016-06-15 21:00	13.9	0	99.8	1,002.40	155.8	0.8	1.5	11.7	2016-06-15 21:00:00	49	21:00:00
2016-06-15 22:00:00	2016-06-15 22:00:00	1823	2016-06-15 22:00	12.9	0	100	1,002.70	165.5	0.8	1.4	4.5	2016-06-15 22:00:00	49	22:00:00
2016-06-15 23:00:00	2016-06-15 23:00:00	1824	2016-06-15 23:00	11.8	0	100	1,002.80	191	1	2.4	4	2016-06-15 23:00:00	49	23:00:00
2016-06-16 00:00:00	2016-06-16 00:00:00	1825	2016-06-16 00:00	11.1	0	100	1,002.90	204.7	1.3	3.1	3.9	2016-06-16 00:00:00	50	00:00:00
2016-06-16 01:00:00	2016-06-16 01:00:00	1826	2016-06-16 01:00	10.1	0	100	1,002.90	116	0.9	1.9	4.4	2016-06-16 01:00:00	50	01:00:00
2016-06-16 02:00:00	2016-06-16 02:00:00	1827	2016-06-16 02:00	9.2	0	100	1,002.90	135.9	0.8	1.5	4.8	2016-06-16 02:00:00	50	02:00:00
2016-06-16 03:00:00	2016-06-16 03:00:00	1828	2016-06-16 03:00	8.7	0	100	1,003.00	147.5	0.9	1.5	4.7	2016-06-16 03:00:00	50	03:00:00
2016-06-16 04:00:00	2016-06-16 04:00:00	1829	2016-06-16 04:00	8.1	0	100	1,002.90	207.1	0.8	1.4	5.6	2016-06-16 04:00:00	50	04:00:00
2016-06-16 05:00:00	2016-06-16 05:00:00	1830	2016-06-16 05:00	8.1	0	100	1,003.00	152.9	1.3	2.7	24.7	2016-06-16 05:00:00	50	05:00:00
2016-06-16 06:00:00	2016-06-16 06:00:00	1831	2016-06-16 06:00	11.4	0	100	1,003.30	107.7	0.9	1.9	111.6	2016-06-16 06:00:00	50	06:00:00
2016-06-16 07:00:00	2016-06-16 07:00:00	1832	2016-06-16 07:00	14.7	0	92.8	1,003.30	229	1.5	3.9	279	2016-06-16 07:00:00	50	07:00:00
2016-06-16 08:00:00	2016-06-16 08:00:00	1833	2016-06-16 08:00	16.6	0	78.5	1,003.50	232.6	2	4.4	430.2	2016-06-16 08:00:00	50	08:00:00
2016-06-16 09:00:00	2016-06-16 09:00:00	1834	2016-06-16 09:00	18.2	0	70	1,003.60	246.9	1.6	2.7	457.7	2016-06-16 09:00:00	50	09:00:00
2016-06-16 10:00:00	2016-06-16 10:00:00	1835	2016-06-16 10:00	19.2	0	61.8	1,003.60	190.8	1.4	3.2	508.8	2016-06-16 10:00:00	50	10:00:00
2016-06-16 11:00:00	2016-06-16 11:00:00	1836	2016-06-16 11:00	20.4	0	57.8	1,003.60	253.9	1.5	2.5	575.6	2016-06-16 11:00:00	50	11:00:00
2016-06-16 12:00:00	2016-06-16 12:00:00	1837	2016-06-16 12:00	21	0	52.7	1,003.60	235.4	1.3	2.5	475.7	2016-06-16 12:00:00	50	12:00:00
2016-06-16 13:00:00	2016-06-16 13:00:00	1838	2016-06-16 13:00	20.8	0	54	1,003.70	112.7	1.5	3	405	2016-06-16 13:00:00	50	13:00:00
2016-06-16 14:00:00	2016-06-16 14:00:00	1839	2016-06-16 14:00	21	0	56.5	1,003.60	81.4	1.9	4.4	429.9	2016-06-16 14:00:00	50	14:00:00
2016-06-16 15:00:00	2016-06-16 15:00:00	1840	2016-06-16 15:00	21.3	0	55.7	1,003.40	86.7	2.3	5.6	416	2016-06-16 15:00:00	50	15:00:00
2016-06-16 16:00:00	2016-06-16 16:00:00	1841	2016-06-16 16:00	20.8	0	55.2	1,003.50	140.2	1.5	3	160.2	2016-06-16 16:00:00	50	16:00:00
2016-06-16 17:00:00	2016-06-16 17:00:00	1842	2016-06-16 17:00	19.2	0	68.2	1,003.50	138.7	1.4	2.7	62.2	2016-06-16 17:00:00	50	17:00:00
2016-06-16 18:00:00	2016-06-16 18:00:00	1843	2016-06-16 18:00	18.4	0	81.2	1,003.40	146.5	1	2	56	2016-06-16 18:00:00	50	18:00:00
2016-06-16 19:00:00	2016-06-16 19:00:00	1844	2016-06-16 19:00	18	0	86.2	1,003.30	184.2	0.8	1.9	27.6	2016-06-16 19:00:00	50	19:00:00
2016-06-16 20:00:00	2016-06-16 20:00:00	1845	2016-06-16 20:00	17.1	0	93.5	1,003.20	244.9	0.9	2.1	21.4	2016-06-16 20:00:00	50	20:00:00
2016-06-16 21:00:00	2016-06-16 21:00:00	1846	2016-06-16 21:00	16.1	0	95.7	1,003.20	233.2	1.2	3.3	16.1	2016-06-16 21:00:00	50	21:00:00
2016-06-16 22:00:00	2016-06-16 22:00:00	1847	2016-06-16 22:00	14.8	0	99	1,003.20	219.5	1	2.4	3.7	2016-06-16 22:00:00	50	22:00:00
2016-06-16 23:00:00	2016-06-16 23:00:00	1848	2016-06-16 23:00	14.2	0	99.8	1,002.90	86.7	0.8	1.5	4.5	2016-06-16 23:00:00	50	23:00:00
2016-06-17 00:00:00	2016-06-17 00:00:00	1849	2016-06-17 00:00	13.9	0	100	1,002.70	217.7	1	1.7	4.4	2016-06-17 00:00:00	51	00:00:00
2016-06-17 01:00:00	2016-06-17 01:00:00	1850	2016-06-17 01:00	13.9	0	100	1,002.60	207.6	1.1	2.6	4.4	2016-06-17 01:00:00	51	01:00:00
2016-06-17 02:00:00	2016-06-17 02:00:00	1851	2016-06-17 02:00	14	1.4	100	1,002.60	89	1	1.7	4.7	2016-06-17 02:00:00	51	02:00:00
2016-06-17 03:00:00	2016-06-17 03:00:00	1852	2016-06-17 03:00	14	0.1	100	1,002.30	244.1	0.9	2	4.5	2016-06-17 03:00:00	51	03:00:00
2016-06-17 04:00:00	2016-06-17 04:00:00	1853	2016-06-17 04:00	13.8	0.3	100	1,002.20	205.6	1	2.3	4.6	2016-06-17 04:00:00	51	04:00:00
2016-06-17 05:00:00	2016-06-17 05:00:00	1854	2016-06-17 05:00	13.9	2	100	1,002.20	265.7	1.4	2.8	7.3	2016-06-17 05:00:00	51	05:00:00
2016-06-17 06:00:00	2016-06-17 06:00:00	1855	2016-06-17 06:00	13.8	0.7	100	1,002.20	272.1	1.9	2.9	22.4	2016-06-17 06:00:00	51	06:00:00
2016-06-17 07:00:00	2016-06-17 07:00:00	1856	2016-06-17 07:00	13.8	0.1	100	1,002.30	263.6	1.9	3.1	43.7	2016-06-17 07:00:00	51	07:00:00
2016-06-17 08:00:00	2016-06-17 08:00:00	1857	2016-06-17 08:00	14.4	0	99.8	1,002.30	274.1	2.8	5.1	158.2	2016-06-17 08:00:00	51	08:00:00
2016-06-17 09:00:00	2016-06-17 09:00:00	1858	2016-06-17 09:00	15.6	0	95.3	1,002.40	284.7	3.1	5.5	253.7	2016-06-17 09:00:00	51	09:00:00
2016-06-17 10:00:00	2016-06-17 10:00:00	1859	2016-06-17 10:00	16.5	0	89.7	1,002.70	277.8	3.5	5.5	287.6	2016-06-17 10:00:00	51	10:00:00
2016-06-17 11:00:00	2016-06-17 11:00:00	1860	2016-06-17 11:00	17.4	0	79.5	1,003.00	285.3	3.6	7.4	341.9	2016-06-17 11:00:00	51	11:00:00
2016-06-17 12:00:00	2016-06-17 12:00:00	1861	2016-06-17 12:00	19.4	0	70.8	1,003.20	273.1	2.9	5.4	550.5	2016-06-17 12:00:00	51	12:00:00
2016-06-17 13:00:00	2016-06-17 13:00:00	1862	2016-06-17 13:00	19.1	0.6	79.8	1,003.50	219	1.5	4.5	225.5	2016-06-17 13:00:00	51	13:00:00
2016-06-17 14:00:00	2016-06-17 14:00:00	1863	2016-06-17 14:00	17.4	1.7	85.2	1,003.90	264.4	3.8	10.2	571	2016-06-17 14:00:00	51	14:00:00
2016-06-17 15:00:00	2016-06-17 15:00:00	1864	2016-06-17 15:00	19.2	0	70.2	1,004.20	252.7	4.7	11.1	534.6	2016-06-17 15:00:00	51	15:00:00
2016-06-17 16:00:00	2016-06-17 16:00:00	1865	2016-06-17 16:00	19.5	0	66.2	1,004.50	246.6	4.4	9.6	429.9	2016-06-17 16:00:00	51	16:00:00
2016-06-17 17:00:00	2016-06-17 17:00:00	1866	2016-06-17 17:00	19.2	0	66.8	1,004.90	263.1	4.3	7.4	274.1	2016-06-17 17:00:00	51	17:00:00
2016-06-17 18:00:00	2016-06-17 18:00:00	1867	2016-06-17 18:00	18.4	0	72.2	1,005.30	280.3	3.9	7.8	186.1	2016-06-17 18:00:00	51	18:00:00
2016-06-17 19:00:00	2016-06-17 19:00:00	1868	2016-06-17 19:00	18	0	73.7	1,005.70	255.5	3.5	6.6	170.9	2016-06-17 19:00:00	51	19:00:00
2016-06-17 20:00:00	2016-06-17 20:00:00	1869	2016-06-17 20:00	17.3	0	76	1,006.20	260.7	3.1	5.3	75.1	2016-06-17 20:00:00	51	20:00:00
2016-06-17 21:00:00	2016-06-17 21:00:00	1870	2016-06-17 21:00	14.9	0	91.3	1,006.60	275.5	2.2	4.2	8.3	2016-06-17 21:00:00	51	21:00:00
2016-06-17 22:00:00	2016-06-17 22:00:00	1871	2016-06-17 22:00	13.5	0	98	1,006.90	264.2	1.3	2.5	3.2	2016-06-17 22:00:00	51	22:00:00
2016-06-17 23:00:00	2016-06-17 23:00:00	1872	2016-06-17 23:00	11.8	0	100	1,007.20	186.7	1	1.9	3.9	2016-06-17 23:00:00	51	23:00:00
2016-06-18 00:00:00	2016-06-18 00:00:00	1873	2016-06-18 00:00	11.3	0	100	1,007.50	190.5	1.3	3.4	4	2016-06-18 00:00:00	52	00:00:00
2016-06-18 01:00:00	2016-06-18 01:00:00	1874	2016-06-18 01:00	10.5	0	100	1,007.80	150.1	1.1	1.9	4.1	2016-06-18 01:00:00	52	01:00:00
2016-06-18 02:00:00	2016-06-18 02:00:00	1875	2016-06-18 02:00	9.9	0	100	1,007.90	93.9	1	1.7	4.7	2016-06-18 02:00:00	52	02:00:00
2016-06-18 03:00:00	2016-06-18 03:00:00	1876	2016-06-18 03:00	9.6	0	100	1,007.90	83.8	1	1.5	4.7	2016-06-18 03:00:00	52	03:00:00
2016-06-18 04:00:00	2016-06-18 04:00:00	1877	2016-06-18 04:00	9.2	0	100	1,008.10	104.6	1.1	2.5	6.1	2016-06-18 04:00:00	52	04:00:00
2016-06-18 05:00:00	2016-06-18 05:00:00	1878	2016-06-18 05:00	10.3	0	100	1,008.20	101.3	1	2.1	31.9	2016-06-18 05:00:00	52	05:00:00
2016-06-18 06:00:00	2016-06-18 06:00:00	1879	2016-06-18 06:00	11.9	0	100	1,008.40	78.9	1.1	2.1	48.7	2016-06-18 06:00:00	52	06:00:00
2016-06-18 07:00:00	2016-06-18 07:00:00	1880	2016-06-18 07:00	13.8	0	98.5	1,008.60	219.6	1.4	3.8	140.4	2016-06-18 07:00:00	52	07:00:00
2016-06-18 08:00:00	2016-06-18 08:00:00	1881	2016-06-18 08:00	15.5	0	87	1,008.80	239.9	2.3	4.6	229.4	2016-06-18 08:00:00	52	08:00:00
2016-06-18 09:00:00	2016-06-18 09:00:00	1882	2016-06-18 09:00	17.1	0	75.2	1,008.90	247.5	2.9	5.5	505.6	2016-06-18 09:00:00	52	09:00:00
2016-06-18 10:00:00	2016-06-18 10:00:00	1883	2016-06-18 10:00	19.4	0	65	1,009.00	243.4	2.5	6	699.7	2016-06-18 10:00:00	52	10:00:00
2016-06-18 11:00:00	2016-06-18 11:00:00	1884	2016-06-18 11:00	20.6	0	58.8	1,009.00	253	3.2	6.2	631.2	2016-06-18 11:00:00	52	11:00:00
2016-06-18 12:00:00	2016-06-18 12:00:00	1885	2016-06-18 12:00	20	0	62	1,009.00	250.3	2.8	6.7	338.1	2016-06-18 12:00:00	52	12:00:00
2016-06-18 13:00:00	2016-06-18 13:00:00	1886	2016-06-18 13:00	20.2	0	70.2	1,009.10	248.7	1.8	4.1	527.9	2016-06-18 13:00:00	52	13:00:00
2016-06-18 14:00:00	2016-06-18 14:00:00	1887	2016-06-18 14:00	20.9	0.3	65.2	1,009.00	216	2.1	5.6	524.1	2016-06-18 14:00:00	52	14:00:00
2016-06-18 15:00:00	2016-06-18 15:00:00	1888	2016-06-18 15:00	18.8	2.6	81.8	1,009.10	273.7	2.7	6	266.8	2016-06-18 15:00:00	52	15:00:00
2016-06-18 16:00:00	2016-06-18 16:00:00	1889	2016-06-18 16:00	20.5	0	71.7	1,009.20	282.8	2.8	6.8	599.5	2016-06-18 16:00:00	52	16:00:00
2016-06-18 17:00:00	2016-06-18 17:00:00	1890	2016-06-18 17:00	21.2	0	63.7	1,009.30	278.4	2.8	6.9	433.5	2016-06-18 17:00:00	52	17:00:00
2016-06-18 18:00:00	2016-06-18 18:00:00	1891	2016-06-18 18:00	20.3	0	65.7	1,009.30	276.5	2.6	5.2	212.9	2016-06-18 18:00:00	52	18:00:00
2016-06-18 19:00:00	2016-06-18 19:00:00	1892	2016-06-18 19:00	18.4	0	72.2	1,009.50	257	1.8	3.9	110.1	2016-06-18 19:00:00	52	19:00:00
2016-06-18 20:00:00	2016-06-18 20:00:00	1893	2016-06-18 20:00	17.8	0	82.3	1,009.70	158.1	1.1	1.7	50.1	2016-06-18 20:00:00	52	20:00:00
2016-06-18 21:00:00	2016-06-18 21:00:00	1894	2016-06-18 21:00	16.5	0	93	1,010.00	156.1	1.1	2	8.3	2016-06-18 21:00:00	52	21:00:00
2016-06-18 22:00:00	2016-06-18 22:00:00	1895	2016-06-18 22:00	15	0	96.8	1,010.30	216.5	1.3	3.9	3.2	2016-06-18 22:00:00	52	22:00:00
2016-06-18 23:00:00	2016-06-18 23:00:00	1896	2016-06-18 23:00	13.5	0	99.8	1,010.40	236.6	1.2	2.3	4	2016-06-18 23:00:00	52	23:00:00
2016-06-19 00:00:00	2016-06-19 00:00:00	1897	2016-06-19 00:00	13.3	0	95.8	1,010.40	279.1	1.5	2.3	3.6	2016-06-19 00:00:00	53	00:00:00
2016-06-19 01:00:00	2016-06-19 01:00:00	1898	2016-06-19 01:00	12.7	0	99	1,010.60	278	1.7	3	4.8	2016-06-19 01:00:00	53	01:00:00
2016-06-19 02:00:00	2016-06-19 02:00:00	1899	2016-06-19 02:00	13.2	0	97.8	1,010.80	249.4	1.2	2.3	4.2	2016-06-19 02:00:00	53	02:00:00
2016-06-19 03:00:00	2016-06-19 03:00:00	1900	2016-06-19 03:00	12.4	0	99.7	1,010.90	259.5	1	2.3	4.5	2016-06-19 03:00:00	53	03:00:00
2016-06-19 04:00:00	2016-06-19 04:00:00	1901	2016-06-19 04:00	12.1	0	100	1,011.10	177.8	0.8	1.4	5.5	2016-06-19 04:00:00	53	04:00:00
2016-06-19 05:00:00	2016-06-19 05:00:00	1902	2016-06-19 05:00	11.7	0	100	1,011.40	162.9	0.8	1.4	23.1	2016-06-19 05:00:00	53	05:00:00
2016-06-19 06:00:00	2016-06-19 06:00:00	1903	2016-06-19 06:00	13.4	0	98.3	1,011.70	157.3	0.9	1.7	110.4	2016-06-19 06:00:00	53	06:00:00
2016-06-19 07:00:00	2016-06-19 07:00:00	1904	2016-06-19 07:00	15.1	0	88	1,011.90	277.7	1.6	3.6	216.7	2016-06-19 07:00:00	53	07:00:00
2016-06-19 08:00:00	2016-06-19 08:00:00	1905	2016-06-19 08:00	16.3	0	80.5	1,012.20	281.9	2.9	5.1	281.8	2016-06-19 08:00:00	53	08:00:00
2016-06-19 09:00:00	2016-06-19 09:00:00	1906	2016-06-19 09:00	17	0	76.8	1,012.50	285.7	3.1	5.4	358.3	2016-06-19 09:00:00	53	09:00:00
2016-06-19 10:00:00	2016-06-19 10:00:00	1907	2016-06-19 10:00	17.1	0	77.5	1,012.60	268.2	2.1	4.9	278.6	2016-06-19 10:00:00	53	10:00:00
2016-06-19 11:00:00	2016-06-19 11:00:00	1908	2016-06-19 11:00	15.6	1.8	90.7	1,012.90	275.8	2.3	4.8	136.7	2016-06-19 11:00:00	53	11:00:00
2016-06-19 12:00:00	2016-06-19 12:00:00	1909	2016-06-19 12:00	14.6	0.5	98.8	1,013.20	288	2.9	5.9	199.8	2016-06-19 12:00:00	53	12:00:00
2016-06-19 13:00:00	2016-06-19 13:00:00	1910	2016-06-19 13:00	15.8	0	94.7	1,013.40	276.9	3	5.9	372.7	2016-06-19 13:00:00	53	13:00:00
2016-06-19 14:00:00	2016-06-19 14:00:00	1911	2016-06-19 14:00	17.7	0	80.3	1,013.30	277.4	3.3	7	575.9	2016-06-19 14:00:00	53	14:00:00
2016-06-19 15:00:00	2016-06-19 15:00:00	1912	2016-06-19 15:00	17.9	0	74.5	1,013.40	280.8	2.8	6.7	376.6	2016-06-19 15:00:00	53	15:00:00
2016-06-19 16:00:00	2016-06-19 16:00:00	1913	2016-06-19 16:00	18.7	0	67.5	1,013.40	277.3	3.1	6.2	495.6	2016-06-19 16:00:00	53	16:00:00
2016-06-19 17:00:00	2016-06-19 17:00:00	1914	2016-06-19 17:00	18.8	0	63.8	1,013.40	287.5	3.2	6.6	356.9	2016-06-19 17:00:00	53	17:00:00
2016-06-19 18:00:00	2016-06-19 18:00:00	1915	2016-06-19 18:00	17.5	0	67.3	1,013.40	283.6	2.7	6.6	168	2016-06-19 18:00:00	53	18:00:00
2016-06-19 19:00:00	2016-06-19 19:00:00	1916	2016-06-19 19:00	17.1	0	71.2	1,013.40	268.4	2	4.3	124.5	2016-06-19 19:00:00	53	19:00:00
2016-06-19 20:00:00	2016-06-19 20:00:00	1917	2016-06-19 20:00	15.4	0	77.8	1,013.50	281.3	1.9	4.9	48.5	2016-06-19 20:00:00	53	20:00:00
2016-06-19 21:00:00	2016-06-19 21:00:00	1918	2016-06-19 21:00	12.4	0	93.5	1,013.70	243.2	1	2.4	9.1	2016-06-19 21:00:00	53	21:00:00
2016-06-19 22:00:00	2016-06-19 22:00:00	1919	2016-06-19 22:00	10.3	0	99.8	1,014.00	167.8	0.6	1.4	4.4	2016-06-19 22:00:00	53	22:00:00
2016-06-19 23:00:00	2016-06-19 23:00:00	1920	2016-06-19 23:00	9.1	0	100	1,014.10	241.1	0.7	1.4	5.1	2016-06-19 23:00:00	53	23:00:00
2016-06-20 00:00:00	2016-06-20 00:00:00	1921	2016-06-20 00:00	8.7	0	100	1,014.10	220.7	0.7	1.7	5.1	2016-06-20 00:00:00	54	00:00:00
2016-06-20 01:00:00	2016-06-20 01:00:00	1922	2016-06-20 01:00	8.3	0	100	1,014.10	196.3	0.8	1.4	4.9	2016-06-20 01:00:00	54	01:00:00
2016-06-20 02:00:00	2016-06-20 02:00:00	1923	2016-06-20 02:00	7.6	0	100	1,014.00	154	0.8	1.5	5.1	2016-06-20 02:00:00	54	02:00:00
2016-06-20 03:00:00	2016-06-20 03:00:00	1924	2016-06-20 03:00	6.9	0	100	1,013.80	217.7	0.7	1.1	4.9	2016-06-20 03:00:00	54	03:00:00
2016-06-20 04:00:00	2016-06-20 04:00:00	1925	2016-06-20 04:00	6.2	0	100	1,013.60	170.5	0.8	1.5	6.3	2016-06-20 04:00:00	54	04:00:00
2016-06-20 05:00:00	2016-06-20 05:00:00	1926	2016-06-20 05:00	6.2	0	100	1,013.50	115.5	0.8	1.5	26.7	2016-06-20 05:00:00	54	05:00:00
2016-06-20 06:00:00	2016-06-20 06:00:00	1927	2016-06-20 06:00	9.4	0	100	1,013.60	150.9	0.6	1.1	107.1	2016-06-20 06:00:00	54	06:00:00
2016-06-20 07:00:00	2016-06-20 07:00:00	1928	2016-06-20 07:00	13.1	0	93.7	1,013.50	113.5	1.1	2.3	292.9	2016-06-20 07:00:00	54	07:00:00
2016-06-20 08:00:00	2016-06-20 08:00:00	1929	2016-06-20 08:00	16.4	0	71	1,013.30	130	1.4	2.3	457.9	2016-06-20 08:00:00	54	08:00:00
2016-06-20 09:00:00	2016-06-20 09:00:00	1930	2016-06-20 09:00	19	0	57.8	1,013.10	207.3	1.5	2.9	591.7	2016-06-20 09:00:00	54	09:00:00
2016-06-20 10:00:00	2016-06-20 10:00:00	1931	2016-06-20 10:00	20.2	0	50.3	1,012.80	216.1	1.9	4.3	684.1	2016-06-20 10:00:00	54	10:00:00
2016-06-20 11:00:00	2016-06-20 11:00:00	1932	2016-06-20 11:00	20.7	0	45.8	1,012.60	208.1	2.2	5	691	2016-06-20 11:00:00	54	11:00:00
2016-06-20 12:00:00	2016-06-20 12:00:00	1933	2016-06-20 12:00	21.3	0	45.3	1,012.40	199.1	2.3	6	747	2016-06-20 12:00:00	54	12:00:00
2016-06-20 13:00:00	2016-06-20 13:00:00	1934	2016-06-20 13:00	22	0	44	1,012.10	191.5	2.4	6.1	866.8	2016-06-20 13:00:00	54	13:00:00
2016-06-20 14:00:00	2016-06-20 14:00:00	1935	2016-06-20 14:00	22.6	0	42	1,011.70	195.8	2.6	5.9	853.4	2016-06-20 14:00:00	54	14:00:00
2016-06-20 15:00:00	2016-06-20 15:00:00	1936	2016-06-20 15:00	23.2	0	41.7	1,011.20	191.7	2.6	5.5	735.6	2016-06-20 15:00:00	54	15:00:00
2016-06-20 16:00:00	2016-06-20 16:00:00	1937	2016-06-20 16:00	23.5	0	40.7	1,010.80	202.9	2.7	6.7	628.5	2016-06-20 16:00:00	54	16:00:00
2016-06-20 17:00:00	2016-06-20 17:00:00	1938	2016-06-20 17:00	22.7	0	44	1,010.40	208.3	1.9	5.8	324	2016-06-20 17:00:00	54	17:00:00
2016-06-20 18:00:00	2016-06-20 18:00:00	1939	2016-06-20 18:00	21.1	0	51.2	1,010.10	205.6	1.4	3.2	162.7	2016-06-20 18:00:00	54	18:00:00
2016-06-20 19:00:00	2016-06-20 19:00:00	1940	2016-06-20 19:00	20	0	62.2	1,010.00	224.6	1.4	2.9	100.6	2016-06-20 19:00:00	54	19:00:00
2016-06-20 20:00:00	2016-06-20 20:00:00	1941	2016-06-20 20:00	19	0	66.7	1,009.90	176.4	1.1	3.9	33.5	2016-06-20 20:00:00	54	20:00:00
2016-06-20 21:00:00	2016-06-20 21:00:00	1942	2016-06-20 21:00	17.7	0	72.3	1,009.90	169	1.2	2.4	6.2	2016-06-20 21:00:00	54	21:00:00
2016-06-20 22:00:00	2016-06-20 22:00:00	1943	2016-06-20 22:00	17	0.4	78.8	1,010.10	216.3	1.6	4.8	3.1	2016-06-20 22:00:00	54	22:00:00
2016-06-20 23:00:00	2016-06-20 23:00:00	1944	2016-06-20 23:00	15.2	0.6	94.8	1,010.10	187.4	1.4	4	4.2	2016-06-20 23:00:00	54	23:00:00
2016-06-21 00:00:00	2016-06-21 00:00:00	1945	2016-06-21 00:00	14.7	1.5	96.7	1,010.00	217	1.5	3.7	4.5	2016-06-21 00:00:00	55	00:00:00
2016-06-21 01:00:00	2016-06-21 01:00:00	1946	2016-06-21 01:00	14.5	0.8	96.3	1,009.90	217.3	2	9.3	6.3	2016-06-21 01:00:00	55	01:00:00
2016-06-21 02:00:00	2016-06-21 02:00:00	1947	2016-06-21 02:00	14.1	0.3	98.3	1,009.70	193.7	1.8	4.9	4.5	2016-06-21 02:00:00	55	02:00:00
2016-06-21 03:00:00	2016-06-21 03:00:00	1948	2016-06-21 03:00	14.1	0.3	99.8	1,009.60	175.1	1.9	4.1	4.8	2016-06-21 03:00:00	55	03:00:00
2016-06-21 04:00:00	2016-06-21 04:00:00	1949	2016-06-21 04:00	14.2	0	99.3	1,009.60	217.8	1.4	3.2	5.9	2016-06-21 04:00:00	55	04:00:00
2016-06-21 05:00:00	2016-06-21 05:00:00	1950	2016-06-21 05:00	14	0	100	1,009.80	232.3	1.4	3.2	16.2	2016-06-21 05:00:00	55	05:00:00
2016-06-21 06:00:00	2016-06-21 06:00:00	1951	2016-06-21 06:00	14.9	0	99.5	1,010.10	235.9	1.6	2.9	42.7	2016-06-21 06:00:00	55	06:00:00
2016-06-21 07:00:00	2016-06-21 07:00:00	1952	2016-06-21 07:00	15.9	0	96.8	1,010.40	264.5	1.8	2.9	72.4	2016-06-21 07:00:00	55	07:00:00
2016-06-21 08:00:00	2016-06-21 08:00:00	1953	2016-06-21 08:00	16.7	0	92.5	1,010.70	272.7	2.1	4.9	160.6	2016-06-21 08:00:00	55	08:00:00
2016-06-21 09:00:00	2016-06-21 09:00:00	1954	2016-06-21 09:00	19.4	0	76.5	1,011.00	269	2.9	6.9	493.3	2016-06-21 09:00:00	55	09:00:00
2016-06-21 10:00:00	2016-06-21 10:00:00	1955	2016-06-21 10:00	20.6	0	65	1,011.30	281	4.1	8.9	601.5	2016-06-21 10:00:00	55	10:00:00
2016-06-21 11:00:00	2016-06-21 11:00:00	1956	2016-06-21 11:00	20	0	69.5	1,011.70	257.8	3	6.5	252.9	2016-06-21 11:00:00	55	11:00:00
2016-06-21 12:00:00	2016-06-21 12:00:00	1957	2016-06-21 12:00	21.5	0	66.5	1,011.90	269.1	2.8	5.9	482.4	2016-06-21 12:00:00	55	12:00:00
2016-06-21 13:00:00	2016-06-21 13:00:00	1958	2016-06-21 13:00	22.3	0	62.5	1,011.90	267.8	2.6	4.5	524.5	2016-06-21 13:00:00	55	13:00:00
2016-06-21 14:00:00	2016-06-21 14:00:00	1959	2016-06-21 14:00	23.4	0	59.3	1,012.00	250.9	3	6.6	609	2016-06-21 14:00:00	55	14:00:00
2016-06-21 15:00:00	2016-06-21 15:00:00	1960	2016-06-21 15:00	23.8	0	57.2	1,012.10	258.3	2.8	6.2	674.9	2016-06-21 15:00:00	55	15:00:00
2016-06-21 16:00:00	2016-06-21 16:00:00	1961	2016-06-21 16:00	23.7	0	58	1,012.10	242.6	1.6	3.2	238.7	2016-06-21 16:00:00	55	16:00:00
2016-06-21 17:00:00	2016-06-21 17:00:00	1962	2016-06-21 17:00	24.6	0	56	1,012.10	219.5	1.4	2.8	342.2	2016-06-21 17:00:00	55	17:00:00
2016-06-21 18:00:00	2016-06-21 18:00:00	1963	2016-06-21 18:00	24.3	0	54.7	1,012.10	143.6	1.3	2.3	291.8	2016-06-21 18:00:00	55	18:00:00
2016-06-21 19:00:00	2016-06-21 19:00:00	1964	2016-06-21 19:00	23.5	0	58.3	1,012.20	84	1.2	2.6	145.8	2016-06-21 19:00:00	55	19:00:00
2016-06-21 20:00:00	2016-06-21 20:00:00	1965	2016-06-21 20:00	22.8	0	65.7	1,012.30	92.9	1.1	2.2	71.8	2016-06-21 20:00:00	55	20:00:00
2016-06-21 21:00:00	2016-06-21 21:00:00	1966	2016-06-21 21:00	19	0	89.5	1,012.40	108.6	0.9	1.5	6.9	2016-06-21 21:00:00	55	21:00:00
2016-06-21 22:00:00	2016-06-21 22:00:00	1967	2016-06-21 22:00	16.4	0	99.3	1,012.60	136.9	0.9	1.7	3.7	2016-06-21 22:00:00	55	22:00:00
2016-06-21 23:00:00	2016-06-21 23:00:00	1968	2016-06-21 23:00	15	0	100	1,012.80	148.3	0.8	1.5	4.1	2016-06-21 23:00:00	55	23:00:00
2016-06-22 00:00:00	2016-06-22 00:00:00	1969	2016-06-22 00:00	14.3	0	100	1,012.90	137.8	1	2.4	4.2	2016-06-22 00:00:00	56	00:00:00
2016-06-22 01:00:00	2016-06-22 01:00:00	1970	2016-06-22 01:00	14.2	0	100	1,013.00	105.6	1.1	2.2	4.3	2016-06-22 01:00:00	56	01:00:00
2016-06-22 02:00:00	2016-06-22 02:00:00	1971	2016-06-22 02:00	13.6	0	100	1,013.00	62.2	0.9	1.7	4.6	2016-06-22 02:00:00	56	02:00:00
2016-06-22 03:00:00	2016-06-22 03:00:00	1972	2016-06-22 03:00	13.3	0	100	1,013.10	96.2	0.8	1.7	4.7	2016-06-22 03:00:00	56	03:00:00
2016-06-22 04:00:00	2016-06-22 04:00:00	1973	2016-06-22 04:00	13.4	0	100	1,013.10	105.8	0.9	1.5	6.7	2016-06-22 04:00:00	56	04:00:00
2016-06-22 05:00:00	2016-06-22 05:00:00	1974	2016-06-22 05:00	14.7	0	100	1,013.10	67.9	1.1	1.5	15.5	2016-06-22 05:00:00	56	05:00:00
2016-06-22 06:00:00	2016-06-22 06:00:00	1975	2016-06-22 06:00	16.3	0	99.7	1,013.20	107.8	0.8	1.4	65.9	2016-06-22 06:00:00	56	06:00:00
2016-06-22 07:00:00	2016-06-22 07:00:00	1976	2016-06-22 07:00	18.5	0	93.5	1,013.40	99.6	1	3.5	112.3	2016-06-22 07:00:00	56	07:00:00
2016-06-22 08:00:00	2016-06-22 08:00:00	1977	2016-06-22 08:00	19.2	0.1	93.3	1,013.50	152.3	1.3	3.1	157.2	2016-06-22 08:00:00	56	08:00:00
2016-06-22 09:00:00	2016-06-22 09:00:00	1978	2016-06-22 09:00	21.4	0	82.5	1,013.60	173	1.7	4.7	343.8	2016-06-22 09:00:00	56	09:00:00
2016-06-22 10:00:00	2016-06-22 10:00:00	1979	2016-06-22 10:00	23.2	0	70.5	1,013.60	228.7	2.1	4.2	589.4	2016-06-22 10:00:00	56	10:00:00
2016-06-22 11:00:00	2016-06-22 11:00:00	1980	2016-06-22 11:00	24.6	0	63.5	1,013.70	223	2.2	4.6	650.3	2016-06-22 11:00:00	56	11:00:00
2016-06-22 12:00:00	2016-06-22 12:00:00	1981	2016-06-22 12:00	24.3	0	65.7	1,013.70	201.2	1.9	3.9	455.7	2016-06-22 12:00:00	56	12:00:00
2016-06-22 13:00:00	2016-06-22 13:00:00	1982	2016-06-22 13:00	25.5	0	63.2	1,013.70	212.6	1.9	4.2	618.2	2016-06-22 13:00:00	56	13:00:00
2016-06-22 14:00:00	2016-06-22 14:00:00	1983	2016-06-22 14:00	27	0	55.5	1,013.60	204.5	1.8	3.7	800.4	2016-06-22 14:00:00	56	14:00:00
2016-06-22 15:00:00	2016-06-22 15:00:00	1984	2016-06-22 15:00	27.5	0	52.5	1,013.40	179	1.8	3.8	638.2	2016-06-22 15:00:00	56	15:00:00
2016-06-22 16:00:00	2016-06-22 16:00:00	1985	2016-06-22 16:00	27.8	0	52.5	1,013.30	161.2	1.5	2.9	529.2	2016-06-22 16:00:00	56	16:00:00
2016-06-22 17:00:00	2016-06-22 17:00:00	1986	2016-06-22 17:00	28.6	0	49.8	1,013.30	187.2	1.5	3.9	495.7	2016-06-22 17:00:00	56	17:00:00
2016-06-22 18:00:00	2016-06-22 18:00:00	1987	2016-06-22 18:00	28.5	0	50	1,013.30	197.7	1.5	4	354.2	2016-06-22 18:00:00	56	18:00:00
2016-06-22 19:00:00	2016-06-22 19:00:00	1988	2016-06-22 19:00	26.4	0	59.2	1,013.50	135.5	1.6	3.6	137.9	2016-06-22 19:00:00	56	19:00:00
2016-06-22 20:00:00	2016-06-22 20:00:00	1989	2016-06-22 20:00	25.6	0	65.2	1,013.50	164.7	1.3	3	80.6	2016-06-22 20:00:00	56	20:00:00
2016-06-22 21:00:00	2016-06-22 21:00:00	1990	2016-06-22 21:00	21.6	0	87.3	1,013.60	173.4	0.7	1.5	7.6	2016-06-22 21:00:00	56	21:00:00
2016-06-22 22:00:00	2016-06-22 22:00:00	1991	2016-06-22 22:00	18.3	0	98.5	1,013.80	157.3	0.4	1.1	3.4	2016-06-22 22:00:00	56	22:00:00
2016-06-22 23:00:00	2016-06-22 23:00:00	1992	2016-06-22 23:00	16.4	0	99	1,013.80	158.5	0.7	1.7	3.7	2016-06-22 23:00:00	56	23:00:00
2016-06-23 00:00:00	2016-06-23 00:00:00	1993	2016-06-23 00:00	15.6	0	99	1,013.80	196.2	0.6	1.1	4.3	2016-06-23 00:00:00	57	00:00:00
2016-06-23 01:00:00	2016-06-23 01:00:00	1994	2016-06-23 01:00	14.8	0	99.8	1,013.70	149.2	0.7	1.4	4.5	2016-06-23 01:00:00	57	01:00:00
2016-06-23 02:00:00	2016-06-23 02:00:00	1995	2016-06-23 02:00	14.3	0	100	1,013.70	164.1	0.5	1.1	4.7	2016-06-23 02:00:00	57	02:00:00
2016-06-23 03:00:00	2016-06-23 03:00:00	1996	2016-06-23 03:00	13.8	0	100	1,013.70	142.4	0.6	1.4	4.6	2016-06-23 03:00:00	57	03:00:00
2016-06-23 04:00:00	2016-06-23 04:00:00	1997	2016-06-23 04:00	13.6	0	100	1,013.60	72.5	0.6	1.1	6.3	2016-06-23 04:00:00	57	04:00:00
2016-06-23 05:00:00	2016-06-23 05:00:00	1998	2016-06-23 05:00	13.9	0	100	1,013.40	131.9	0.8	1.7	24.3	2016-06-23 05:00:00	57	05:00:00
2016-06-23 06:00:00	2016-06-23 06:00:00	1999	2016-06-23 06:00	17	0	100	1,013.40	122.9	0.9	1.9	114.6	2016-06-23 06:00:00	57	06:00:00
[truncated: 3,090 more rows]
