# Supplementary material for: Natural plant growth and development achieved in the IPK PhenoSphere by dynamic environment simulation
Source: Nat Commun. 2023 Sep 18;14:5783. doi: 10.1038/s41467-023-41332-4 (PMC10507097; doi:10.1038/s41467-023-41332-4)
Supplement: Supplementary file 5 — Supplementary Code 1 [file 41467_2023_41332_MOESM5_ESM.zip › Supplementary_Code_1/Thermal_Time_VPD/climate_2017_DAS.csv]

Row.names	Date	ID	date	temp.2m.Avg	precipitation	humidity	pressure	wind.direction	wind.speed	wind.speed.max.	global.solar.radiation	newdate	DAS	Time
2017-04-01 00:00:00	2017-04-01 00:00:00	1	NA	NA	NA	NA	NA	NA	NA	NA	NA	NA	-27	00:00:00
2017-04-01 01:00:00	2017-04-01 01:00:00	2	NA	NA	NA	NA	NA	NA	NA	NA	NA	NA	-27	01:00:00
2017-04-01 02:00:00	2017-04-01 02:00:00	3	NA	NA	NA	NA	NA	NA	NA	NA	NA	NA	-27	02:00:00
2017-04-01 03:00:00	2017-04-01 03:00:00	4	NA	NA	NA	NA	NA	NA	NA	NA	NA	NA	-27	03:00:00
2017-04-01 04:00:00	2017-04-01 04:00:00	5	NA	NA	NA	NA	NA	NA	NA	NA	NA	NA	-27	04:00:00
2017-04-01 05:00:00	2017-04-01 05:00:00	6	NA	NA	NA	NA	NA	NA	NA	NA	NA	NA	-27	05:00:00
2017-04-01 06:00:00	2017-04-01 06:00:00	7	NA	NA	NA	NA	NA	NA	NA	NA	NA	NA	-27	06:00:00
2017-04-01 07:00:00	2017-04-01 07:00:00	8	NA	NA	NA	NA	NA	NA	NA	NA	NA	NA	-27	07:00:00
2017-04-01 08:00:00	2017-04-01 08:00:00	9	NA	NA	NA	NA	NA	NA	NA	NA	NA	NA	-27	08:00:00
2017-04-01 09:00:00	2017-04-01 09:00:00	10	NA	NA	NA	NA	NA	NA	NA	NA	NA	NA	-27	09:00:00
2017-04-01 10:00:00	2017-04-01 10:00:00	11	NA	NA	NA	NA	NA	NA	NA	NA	NA	NA	-27	10:00:00
2017-04-01 11:00:00	2017-04-01 11:00:00	12	NA	NA	NA	NA	NA	NA	NA	NA	NA	NA	-27	11:00:00
2017-04-01 12:00:00	2017-04-01 12:00:00	13	NA	NA	NA	NA	NA	NA	NA	NA	NA	NA	-27	12:00:00
2017-04-01 13:00:00	2017-04-01 13:00:00	14	NA	NA	NA	NA	NA	NA	NA	NA	NA	NA	-27	13:00:00
2017-04-01 14:00:00	2017-04-01 14:00:00	15	NA	NA	NA	NA	NA	NA	NA	NA	NA	NA	-27	14:00:00
2017-04-01 15:00:00	2017-04-01 15:00:00	16	NA	NA	NA	NA	NA	NA	NA	NA	NA	NA	-27	15:00:00
2017-04-01 16:00:00	2017-04-01 16:00:00	17	NA	NA	NA	NA	NA	NA	NA	NA	NA	NA	-27	16:00:00
2017-04-01 17:00:00	2017-04-01 17:00:00	18	NA	NA	NA	NA	NA	NA	NA	NA	NA	NA	-27	17:00:00
2017-04-01 18:00:00	2017-04-01 18:00:00	19	NA	NA	NA	NA	NA	NA	NA	NA	NA	NA	-27	18:00:00
2017-04-01 19:00:00	2017-04-01 19:00:00	20	NA	NA	NA	NA	NA	NA	NA	NA	NA	NA	-27	19:00:00
2017-04-01 20:00:00	2017-04-01 20:00:00	21	NA	NA	NA	NA	NA	NA	NA	NA	NA	NA	-27	20:00:00
2017-04-01 21:00:00	2017-04-01 21:00:00	22	NA	NA	NA	NA	NA	NA	NA	NA	NA	NA	-27	21:00:00
2017-04-01 22:00:00	2017-04-01 22:00:00	23	NA	NA	NA	NA	NA	NA	NA	NA	NA	NA	-27	22:00:00
2017-04-01 23:00:00	2017-04-01 23:00:00	24	NA	NA	NA	NA	NA	NA	NA	NA	NA	NA	-27	23:00:00
2017-04-02 00:00:00	2017-04-02 00:00:00	25	NA	NA	NA	NA	NA	NA	NA	NA	NA	NA	-26	00:00:00
2017-04-02 01:00:00	2017-04-02 01:00:00	26	NA	NA	NA	NA	NA	NA	NA	NA	NA	NA	-26	01:00:00
2017-04-02 02:00:00	2017-04-02 02:00:00	27	NA	NA	NA	NA	NA	NA	NA	NA	NA	NA	-26	02:00:00
2017-04-02 03:00:00	2017-04-02 03:00:00	28	NA	NA	NA	NA	NA	NA	NA	NA	NA	NA	-26	03:00:00
2017-04-02 04:00:00	2017-04-02 04:00:00	29	NA	NA	NA	NA	NA	NA	NA	NA	NA	NA	-26	04:00:00
2017-04-02 05:00:00	2017-04-02 05:00:00	30	NA	NA	NA	NA	NA	NA	NA	NA	NA	NA	-26	05:00:00
2017-04-02 06:00:00	2017-04-02 06:00:00	31	NA	NA	NA	NA	NA	NA	NA	NA	NA	NA	-26	06:00:00
2017-04-02 07:00:00	2017-04-02 07:00:00	32	NA	NA	NA	NA	NA	NA	NA	NA	NA	NA	-26	07:00:00
2017-04-02 08:00:00	2017-04-02 08:00:00	33	NA	NA	NA	NA	NA	NA	NA	NA	NA	NA	-26	08:00:00
2017-04-02 09:00:00	2017-04-02 09:00:00	34	NA	NA	NA	NA	NA	NA	NA	NA	NA	NA	-26	09:00:00
2017-04-02 10:00:00	2017-04-02 10:00:00	35	NA	NA	NA	NA	NA	NA	NA	NA	NA	NA	-26	10:00:00
2017-04-02 11:00:00	2017-04-02 11:00:00	36	NA	NA	NA	NA	NA	NA	NA	NA	NA	NA	-26	11:00:00
2017-04-02 12:00:00	2017-04-02 12:00:00	37	NA	NA	NA	NA	NA	NA	NA	NA	NA	NA	-26	12:00:00
2017-04-02 13:00:00	2017-04-02 13:00:00	38	NA	NA	NA	NA	NA	NA	NA	NA	NA	NA	-26	13:00:00
2017-04-02 14:00:00	2017-04-02 14:00:00	39	NA	NA	NA	NA	NA	NA	NA	NA	NA	NA	-26	14:00:00
2017-04-02 15:00:00	2017-04-02 15:00:00	40	NA	NA	NA	NA	NA	NA	NA	NA	NA	NA	-26	15:00:00
2017-04-02 16:00:00	2017-04-02 16:00:00	41	NA	NA	NA	NA	NA	NA	NA	NA	NA	NA	-26	16:00:00
2017-04-02 17:00:00	2017-04-02 17:00:00	42	NA	NA	NA	NA	NA	NA	NA	NA	NA	NA	-26	17:00:00
2017-04-02 18:00:00	2017-04-02 18:00:00	43	NA	NA	NA	NA	NA	NA	NA	NA	NA	NA	-26	18:00:00
2017-04-02 19:00:00	2017-04-02 19:00:00	44	NA	NA	NA	NA	NA	NA	NA	NA	NA	NA	-26	19:00:00
2017-04-02 20:00:00	2017-04-02 20:00:00	45	NA	NA	NA	NA	NA	NA	NA	NA	NA	NA	-26	20:00:00
2017-04-02 21:00:00	2017-04-02 21:00:00	46	NA	NA	NA	NA	NA	NA	NA	NA	NA	NA	-26	21:00:00
2017-04-02 22:00:00	2017-04-02 22:00:00	47	NA	NA	NA	NA	NA	NA	NA	NA	NA	NA	-26	22:00:00
2017-04-02 23:00:00	2017-04-02 23:00:00	48	NA	NA	NA	NA	NA	NA	NA	NA	NA	NA	-26	23:00:00
2017-04-03 00:00:00	2017-04-03 00:00:00	49	NA	NA	NA	NA	NA	NA	NA	NA	NA	NA	-25	00:00:00
2017-04-03 01:00:00	2017-04-03 01:00:00	50	NA	NA	NA	NA	NA	NA	NA	NA	NA	NA	-25	01:00:00
2017-04-03 02:00:00	2017-04-03 02:00:00	51	NA	NA	NA	NA	NA	NA	NA	NA	NA	NA	-25	02:00:00
2017-04-03 03:00:00	2017-04-03 03:00:00	52	NA	NA	NA	NA	NA	NA	NA	NA	NA	NA	-25	03:00:00
2017-04-03 04:00:00	2017-04-03 04:00:00	53	NA	NA	NA	NA	NA	NA	NA	NA	NA	NA	-25	04:00:00
2017-04-03 05:00:00	2017-04-03 05:00:00	54	NA	NA	NA	NA	NA	NA	NA	NA	NA	NA	-25	05:00:00
2017-04-03 06:00:00	2017-04-03 06:00:00	55	NA	NA	NA	NA	NA	NA	NA	NA	NA	NA	-25	06:00:00
2017-04-03 07:00:00	2017-04-03 07:00:00	56	NA	NA	NA	NA	NA	NA	NA	NA	NA	NA	-25	07:00:00
2017-04-03 08:00:00	2017-04-03 08:00:00	57	NA	NA	NA	NA	NA	NA	NA	NA	NA	NA	-25	08:00:00
2017-04-03 09:00:00	2017-04-03 09:00:00	58	NA	NA	NA	NA	NA	NA	NA	NA	NA	NA	-25	09:00:00
2017-04-03 10:00:00	2017-04-03 10:00:00	59	NA	NA	NA	NA	NA	NA	NA	NA	NA	NA	-25	10:00:00
2017-04-03 11:00:00	2017-04-03 11:00:00	60	NA	NA	NA	NA	NA	NA	NA	NA	NA	NA	-25	11:00:00
2017-04-03 12:00:00	2017-04-03 12:00:00	61	NA	NA	NA	NA	NA	NA	NA	NA	NA	NA	-25	12:00:00
2017-04-03 13:00:00	2017-04-03 13:00:00	62	NA	NA	NA	NA	NA	NA	NA	NA	NA	NA	-25	13:00:00
2017-04-03 14:00:00	2017-04-03 14:00:00	63	NA	NA	NA	NA	NA	NA	NA	NA	NA	NA	-25	14:00:00
2017-04-03 15:00:00	2017-04-03 15:00:00	64	NA	NA	NA	NA	NA	NA	NA	NA	NA	NA	-25	15:00:00
2017-04-03 16:00:00	2017-04-03 16:00:00	65	NA	NA	NA	NA	NA	NA	NA	NA	NA	NA	-25	16:00:00
2017-04-03 17:00:00	2017-04-03 17:00:00	66	NA	NA	NA	NA	NA	NA	NA	NA	NA	NA	-25	17:00:00
2017-04-03 18:00:00	2017-04-03 18:00:00	67	NA	NA	NA	NA	NA	NA	NA	NA	NA	NA	-25	18:00:00
2017-04-03 19:00:00	2017-04-03 19:00:00	68	NA	NA	NA	NA	NA	NA	NA	NA	NA	NA	-25	19:00:00
2017-04-03 20:00:00	2017-04-03 20:00:00	69	NA	NA	NA	NA	NA	NA	NA	NA	NA	NA	-25	20:00:00
2017-04-03 21:00:00	2017-04-03 21:00:00	70	NA	NA	NA	NA	NA	NA	NA	NA	NA	NA	-25	21:00:00
2017-04-03 22:00:00	2017-04-03 22:00:00	71	NA	NA	NA	NA	NA	NA	NA	NA	NA	NA	-25	22:00:00
2017-04-03 23:00:00	2017-04-03 23:00:00	72	NA	NA	NA	NA	NA	NA	NA	NA	NA	NA	-25	23:00:00
2017-04-04 00:00:00	2017-04-04 00:00:00	73	NA	NA	NA	NA	NA	NA	NA	NA	NA	NA	-24	00:00:00
2017-04-04 01:00:00	2017-04-04 01:00:00	74	NA	NA	NA	NA	NA	NA	NA	NA	NA	NA	-24	01:00:00
2017-04-04 02:00:00	2017-04-04 02:00:00	75	NA	NA	NA	NA	NA	NA	NA	NA	NA	NA	-24	02:00:00
2017-04-04 03:00:00	2017-04-04 03:00:00	76	NA	NA	NA	NA	NA	NA	NA	NA	NA	NA	-24	03:00:00
2017-04-04 04:00:00	2017-04-04 04:00:00	77	NA	NA	NA	NA	NA	NA	NA	NA	NA	NA	-24	04:00:00
2017-04-04 05:00:00	2017-04-04 05:00:00	78	NA	NA	NA	NA	NA	NA	NA	NA	NA	NA	-24	05:00:00
2017-04-04 06:00:00	2017-04-04 06:00:00	79	NA	NA	NA	NA	NA	NA	NA	NA	NA	NA	-24	06:00:00
2017-04-04 07:00:00	2017-04-04 07:00:00	80	NA	NA	NA	NA	NA	NA	NA	NA	NA	NA	-24	07:00:00
2017-04-04 08:00:00	2017-04-04 08:00:00	81	NA	NA	NA	NA	NA	NA	NA	NA	NA	NA	-24	08:00:00
2017-04-04 09:00:00	2017-04-04 09:00:00	82	NA	NA	NA	NA	NA	NA	NA	NA	NA	NA	-24	09:00:00
2017-04-04 10:00:00	2017-04-04 10:00:00	83	NA	NA	NA	NA	NA	NA	NA	NA	NA	NA	-24	10:00:00
2017-04-04 11:00:00	2017-04-04 11:00:00	84	NA	NA	NA	NA	NA	NA	NA	NA	NA	NA	-24	11:00:00
2017-04-04 12:00:00	2017-04-04 12:00:00	85	NA	NA	NA	NA	NA	NA	NA	NA	NA	NA	-24	12:00:00
2017-04-04 13:00:00	2017-04-04 13:00:00	86	NA	NA	NA	NA	NA	NA	NA	NA	NA	NA	-24	13:00:00
2017-04-04 14:00:00	2017-04-04 14:00:00	87	NA	NA	NA	NA	NA	NA	NA	NA	NA	NA	-24	14:00:00
2017-04-04 15:00:00	2017-04-04 15:00:00	88	NA	NA	NA	NA	NA	NA	NA	NA	NA	NA	-24	15:00:00
2017-04-04 16:00:00	2017-04-04 16:00:00	89	NA	NA	NA	NA	NA	NA	NA	NA	NA	NA	-24	16:00:00
2017-04-04 17:00:00	2017-04-04 17:00:00	90	NA	NA	NA	NA	NA	NA	NA	NA	NA	NA	-24	17:00:00
2017-04-04 18:00:00	2017-04-04 18:00:00	91	NA	NA	NA	NA	NA	NA	NA	NA	NA	NA	-24	18:00:00
2017-04-04 19:00:00	2017-04-04 19:00:00	92	NA	NA	NA	NA	NA	NA	NA	NA	NA	NA	-24	19:00:00
2017-04-04 20:00:00	2017-04-04 20:00:00	93	NA	NA	NA	NA	NA	NA	NA	NA	NA	NA	-24	20:00:00
2017-04-04 21:00:00	2017-04-04 21:00:00	94	NA	NA	NA	NA	NA	NA	NA	NA	NA	NA	-24	21:00:00
2017-04-04 22:00:00	2017-04-04 22:00:00	95	NA	NA	NA	NA	NA	NA	NA	NA	NA	NA	-24	22:00:00
2017-04-04 23:00:00	2017-04-04 23:00:00	96	NA	NA	NA	NA	NA	NA	NA	NA	NA	NA	-24	23:00:00
2017-04-05 00:00:00	2017-04-05 00:00:00	97	NA	NA	NA	NA	NA	NA	NA	NA	NA	NA	-23	00:00:00
2017-04-05 01:00:00	2017-04-05 01:00:00	98	NA	NA	NA	NA	NA	NA	NA	NA	NA	NA	-23	01:00:00
2017-04-05 02:00:00	2017-04-05 02:00:00	99	NA	NA	NA	NA	NA	NA	NA	NA	NA	NA	-23	02:00:00
2017-04-05 03:00:00	2017-04-05 03:00:00	100	NA	NA	NA	NA	NA	NA	NA	NA	NA	NA	-23	03:00:00
2017-04-05 04:00:00	2017-04-05 04:00:00	101	NA	NA	NA	NA	NA	NA	NA	NA	NA	NA	-23	04:00:00
2017-04-05 05:00:00	2017-04-05 05:00:00	102	NA	NA	NA	NA	NA	NA	NA	NA	NA	NA	-23	05:00:00
2017-04-05 06:00:00	2017-04-05 06:00:00	103	NA	NA	NA	NA	NA	NA	NA	NA	NA	NA	-23	06:00:00
2017-04-05 07:00:00	2017-04-05 07:00:00	104	NA	NA	NA	NA	NA	NA	NA	NA	NA	NA	-23	07:00:00
2017-04-05 08:00:00	2017-04-05 08:00:00	105	NA	NA	NA	NA	NA	NA	NA	NA	NA	NA	-23	08:00:00
2017-04-05 09:00:00	2017-04-05 09:00:00	106	NA	NA	NA	NA	NA	NA	NA	NA	NA	NA	-23	09:00:00
2017-04-05 10:00:00	2017-04-05 10:00:00	107	NA	NA	NA	NA	NA	NA	NA	NA	NA	NA	-23	10:00:00
2017-04-05 11:00:00	2017-04-05 11:00:00	108	NA	NA	NA	NA	NA	NA	NA	NA	NA	NA	-23	11:00:00
2017-04-05 12:00:00	2017-04-05 12:00:00	109	NA	NA	NA	NA	NA	NA	NA	NA	NA	NA	-23	12:00:00
2017-04-05 13:00:00	2017-04-05 13:00:00	110	NA	NA	NA	NA	NA	NA	NA	NA	NA	NA	-23	13:00:00
2017-04-05 14:00:00	2017-04-05 14:00:00	111	NA	NA	NA	NA	NA	NA	NA	NA	NA	NA	-23	14:00:00
2017-04-05 15:00:00	2017-04-05 15:00:00	112	NA	NA	NA	NA	NA	NA	NA	NA	NA	NA	-23	15:00:00
2017-04-05 16:00:00	2017-04-05 16:00:00	113	NA	NA	NA	NA	NA	NA	NA	NA	NA	NA	-23	16:00:00
2017-04-05 17:00:00	2017-04-05 17:00:00	114	NA	NA	NA	NA	NA	NA	NA	NA	NA	NA	-23	17:00:00
2017-04-05 18:00:00	2017-04-05 18:00:00	115	NA	NA	NA	NA	NA	NA	NA	NA	NA	NA	-23	18:00:00
2017-04-05 19:00:00	2017-04-05 19:00:00	116	NA	NA	NA	NA	NA	NA	NA	NA	NA	NA	-23	19:00:00
2017-04-05 20:00:00	2017-04-05 20:00:00	117	NA	NA	NA	NA	NA	NA	NA	NA	NA	NA	-23	20:00:00
2017-04-05 21:00:00	2017-04-05 21:00:00	118	NA	NA	NA	NA	NA	NA	NA	NA	NA	NA	-23	21:00:00
2017-04-05 22:00:00	2017-04-05 22:00:00	119	NA	NA	NA	NA	NA	NA	NA	NA	NA	NA	-23	22:00:00
2017-04-05 23:00:00	2017-04-05 23:00:00	120	NA	NA	NA	NA	NA	NA	NA	NA	NA	NA	-23	23:00:00
2017-04-06 00:00:00	2017-04-06 00:00:00	121	NA	NA	NA	NA	NA	NA	NA	NA	NA	NA	-22	00:00:00
2017-04-06 01:00:00	2017-04-06 01:00:00	122	NA	NA	NA	NA	NA	NA	NA	NA	NA	NA	-22	01:00:00
2017-04-06 02:00:00	2017-04-06 02:00:00	123	NA	NA	NA	NA	NA	NA	NA	NA	NA	NA	-22	02:00:00
2017-04-06 03:00:00	2017-04-06 03:00:00	124	NA	NA	NA	NA	NA	NA	NA	NA	NA	NA	-22	03:00:00
2017-04-06 04:00:00	2017-04-06 04:00:00	125	NA	NA	NA	NA	NA	NA	NA	NA	NA	NA	-22	04:00:00
2017-04-06 05:00:00	2017-04-06 05:00:00	126	NA	NA	NA	NA	NA	NA	NA	NA	NA	NA	-22	05:00:00
2017-04-06 06:00:00	2017-04-06 06:00:00	127	NA	NA	NA	NA	NA	NA	NA	NA	NA	NA	-22	06:00:00
2017-04-06 07:00:00	2017-04-06 07:00:00	128	NA	NA	NA	NA	NA	NA	NA	NA	NA	NA	-22	07:00:00
2017-04-06 08:00:00	2017-04-06 08:00:00	129	NA	NA	NA	NA	NA	NA	NA	NA	NA	NA	-22	08:00:00
2017-04-06 09:00:00	2017-04-06 09:00:00	130	NA	NA	NA	NA	NA	NA	NA	NA	NA	NA	-22	09:00:00
2017-04-06 10:00:00	2017-04-06 10:00:00	131	NA	NA	NA	NA	NA	NA	NA	NA	NA	NA	-22	10:00:00
2017-04-06 11:00:00	2017-04-06 11:00:00	132	NA	NA	NA	NA	NA	NA	NA	NA	NA	NA	-22	11:00:00
2017-04-06 12:00:00	2017-04-06 12:00:00	133	NA	NA	NA	NA	NA	NA	NA	NA	NA	NA	-22	12:00:00
2017-04-06 13:00:00	2017-04-06 13:00:00	134	NA	NA	NA	NA	NA	NA	NA	NA	NA	NA	-22	13:00:00
2017-04-06 14:00:00	2017-04-06 14:00:00	135	NA	NA	NA	NA	NA	NA	NA	NA	NA	NA	-22	14:00:00
2017-04-06 15:00:00	2017-04-06 15:00:00	136	NA	NA	NA	NA	NA	NA	NA	NA	NA	NA	-22	15:00:00
2017-04-06 16:00:00	2017-04-06 16:00:00	137	NA	NA	NA	NA	NA	NA	NA	NA	NA	NA	-22	16:00:00
2017-04-06 17:00:00	2017-04-06 17:00:00	138	NA	NA	NA	NA	NA	NA	NA	NA	NA	NA	-22	17:00:00
2017-04-06 18:00:00	2017-04-06 18:00:00	139	NA	NA	NA	NA	NA	NA	NA	NA	NA	NA	-22	18:00:00
2017-04-06 19:00:00	2017-04-06 19:00:00	140	NA	NA	NA	NA	NA	NA	NA	NA	NA	NA	-22	19:00:00
2017-04-06 20:00:00	2017-04-06 20:00:00	141	NA	NA	NA	NA	NA	NA	NA	NA	NA	NA	-22	20:00:00
2017-04-06 21:00:00	2017-04-06 21:00:00	142	NA	NA	NA	NA	NA	NA	NA	NA	NA	NA	-22	21:00:00
2017-04-06 22:00:00	2017-04-06 22:00:00	143	NA	NA	NA	NA	NA	NA	NA	NA	NA	NA	-22	22:00:00
2017-04-06 23:00:00	2017-04-06 23:00:00	144	NA	NA	NA	NA	NA	NA	NA	NA	NA	NA	-22	23:00:00
2017-04-07 00:00:00	2017-04-07 00:00:00	145	NA	NA	NA	NA	NA	NA	NA	NA	NA	NA	-21	00:00:00
2017-04-07 01:00:00	2017-04-07 01:00:00	146	NA	NA	NA	NA	NA	NA	NA	NA	NA	NA	-21	01:00:00
2017-04-07 02:00:00	2017-04-07 02:00:00	147	NA	NA	NA	NA	NA	NA	NA	NA	NA	NA	-21	02:00:00
2017-04-07 03:00:00	2017-04-07 03:00:00	148	NA	NA	NA	NA	NA	NA	NA	NA	NA	NA	-21	03:00:00
2017-04-07 04:00:00	2017-04-07 04:00:00	149	NA	NA	NA	NA	NA	NA	NA	NA	NA	NA	-21	04:00:00
2017-04-07 05:00:00	2017-04-07 05:00:00	150	NA	NA	NA	NA	NA	NA	NA	NA	NA	NA	-21	05:00:00
2017-04-07 06:00:00	2017-04-07 06:00:00	151	NA	NA	NA	NA	NA	NA	NA	NA	NA	NA	-21	06:00:00
2017-04-07 07:00:00	2017-04-07 07:00:00	152	NA	NA	NA	NA	NA	NA	NA	NA	NA	NA	-21	07:00:00
2017-04-07 08:00:00	2017-04-07 08:00:00	153	NA	NA	NA	NA	NA	NA	NA	NA	NA	NA	-21	08:00:00
2017-04-07 09:00:00	2017-04-07 09:00:00	154	NA	NA	NA	NA	NA	NA	NA	NA	NA	NA	-21	09:00:00
2017-04-07 10:00:00	2017-04-07 10:00:00	155	NA	NA	NA	NA	NA	NA	NA	NA	NA	NA	-21	10:00:00
2017-04-07 11:00:00	2017-04-07 11:00:00	156	NA	NA	NA	NA	NA	NA	NA	NA	NA	NA	-21	11:00:00
2017-04-07 12:00:00	2017-04-07 12:00:00	157	NA	NA	NA	NA	NA	NA	NA	NA	NA	NA	-21	12:00:00
2017-04-07 13:00:00	2017-04-07 13:00:00	158	NA	NA	NA	NA	NA	NA	NA	NA	NA	NA	-21	13:00:00
2017-04-07 14:00:00	2017-04-07 14:00:00	159	NA	NA	NA	NA	NA	NA	NA	NA	NA	NA	-21	14:00:00
2017-04-07 15:00:00	2017-04-07 15:00:00	160	NA	NA	NA	NA	NA	NA	NA	NA	NA	NA	-21	15:00:00
2017-04-07 16:00:00	2017-04-07 16:00:00	161	NA	NA	NA	NA	NA	NA	NA	NA	NA	NA	-21	16:00:00
2017-04-07 17:00:00	2017-04-07 17:00:00	162	NA	NA	NA	NA	NA	NA	NA	NA	NA	NA	-21	17:00:00
2017-04-07 18:00:00	2017-04-07 18:00:00	163	NA	NA	NA	NA	NA	NA	NA	NA	NA	NA	-21	18:00:00
2017-04-07 19:00:00	2017-04-07 19:00:00	164	NA	NA	NA	NA	NA	NA	NA	NA	NA	NA	-21	19:00:00
2017-04-07 20:00:00	2017-04-07 20:00:00	165	NA	NA	NA	NA	NA	NA	NA	NA	NA	NA	-21	20:00:00
2017-04-07 21:00:00	2017-04-07 21:00:00	166	NA	NA	NA	NA	NA	NA	NA	NA	NA	NA	-21	21:00:00
2017-04-07 22:00:00	2017-04-07 22:00:00	167	NA	NA	NA	NA	NA	NA	NA	NA	NA	NA	-21	22:00:00
2017-04-07 23:00:00	2017-04-07 23:00:00	168	NA	NA	NA	NA	NA	NA	NA	NA	NA	NA	-21	23:00:00
2017-04-08 00:00:00	2017-04-08 00:00:00	169	NA	NA	NA	NA	NA	NA	NA	NA	NA	NA	-20	00:00:00
2017-04-08 01:00:00	2017-04-08 01:00:00	170	NA	NA	NA	NA	NA	NA	NA	NA	NA	NA	-20	01:00:00
2017-04-08 02:00:00	2017-04-08 02:00:00	171	NA	NA	NA	NA	NA	NA	NA	NA	NA	NA	-20	02:00:00
2017-04-08 03:00:00	2017-04-08 03:00:00	172	NA	NA	NA	NA	NA	NA	NA	NA	NA	NA	-20	03:00:00
2017-04-08 04:00:00	2017-04-08 04:00:00	173	NA	NA	NA	NA	NA	NA	NA	NA	NA	NA	-20	04:00:00
2017-04-08 05:00:00	2017-04-08 05:00:00	174	NA	NA	NA	NA	NA	NA	NA	NA	NA	NA	-20	05:00:00
2017-04-08 06:00:00	2017-04-08 06:00:00	175	NA	NA	NA	NA	NA	NA	NA	NA	NA	NA	-20	06:00:00
2017-04-08 07:00:00	2017-04-08 07:00:00	176	NA	NA	NA	NA	NA	NA	NA	NA	NA	NA	-20	07:00:00
2017-04-08 08:00:00	2017-04-08 08:00:00	177	NA	NA	NA	NA	NA	NA	NA	NA	NA	NA	-20	08:00:00
2017-04-08 09:00:00	2017-04-08 09:00:00	178	NA	NA	NA	NA	NA	NA	NA	NA	NA	NA	-20	09:00:00
2017-04-08 10:00:00	2017-04-08 10:00:00	179	NA	NA	NA	NA	NA	NA	NA	NA	NA	NA	-20	10:00:00
2017-04-08 11:00:00	2017-04-08 11:00:00	180	NA	NA	NA	NA	NA	NA	NA	NA	NA	NA	-20	11:00:00
2017-04-08 12:00:00	2017-04-08 12:00:00	181	NA	NA	NA	NA	NA	NA	NA	NA	NA	NA	-20	12:00:00
2017-04-08 13:00:00	2017-04-08 13:00:00	182	NA	NA	NA	NA	NA	NA	NA	NA	NA	NA	-20	13:00:00
2017-04-08 14:00:00	2017-04-08 14:00:00	183	NA	NA	NA	NA	NA	NA	NA	NA	NA	NA	-20	14:00:00
2017-04-08 15:00:00	2017-04-08 15:00:00	184	NA	NA	NA	NA	NA	NA	NA	NA	NA	NA	-20	15:00:00
2017-04-08 16:00:00	2017-04-08 16:00:00	185	NA	NA	NA	NA	NA	NA	NA	NA	NA	NA	-20	16:00:00
2017-04-08 17:00:00	2017-04-08 17:00:00	186	NA	NA	NA	NA	NA	NA	NA	NA	NA	NA	-20	17:00:00
2017-04-08 18:00:00	2017-04-08 18:00:00	187	NA	NA	NA	NA	NA	NA	NA	NA	NA	NA	-20	18:00:00
2017-04-08 19:00:00	2017-04-08 19:00:00	188	NA	NA	NA	NA	NA	NA	NA	NA	NA	NA	-20	19:00:00
2017-04-08 20:00:00	2017-04-08 20:00:00	189	NA	NA	NA	NA	NA	NA	NA	NA	NA	NA	-20	20:00:00
2017-04-08 21:00:00	2017-04-08 21:00:00	190	NA	NA	NA	NA	NA	NA	NA	NA	NA	NA	-20	21:00:00
2017-04-08 22:00:00	2017-04-08 22:00:00	191	NA	NA	NA	NA	NA	NA	NA	NA	NA	NA	-20	22:00:00
2017-04-08 23:00:00	2017-04-08 23:00:00	192	NA	NA	NA	NA	NA	NA	NA	NA	NA	NA	-20	23:00:00
2017-04-09 00:00:00	2017-04-09 00:00:00	193	NA	NA	NA	NA	NA	NA	NA	NA	NA	NA	-19	00:00:00
2017-04-09 01:00:00	2017-04-09 01:00:00	194	NA	NA	NA	NA	NA	NA	NA	NA	NA	NA	-19	01:00:00
2017-04-09 02:00:00	2017-04-09 02:00:00	195	NA	NA	NA	NA	NA	NA	NA	NA	NA	NA	-19	02:00:00
2017-04-09 03:00:00	2017-04-09 03:00:00	196	NA	NA	NA	NA	NA	NA	NA	NA	NA	NA	-19	03:00:00
2017-04-09 04:00:00	2017-04-09 04:00:00	197	NA	NA	NA	NA	NA	NA	NA	NA	NA	NA	-19	04:00:00
2017-04-09 05:00:00	2017-04-09 05:00:00	198	NA	NA	NA	NA	NA	NA	NA	NA	NA	NA	-19	05:00:00
2017-04-09 06:00:00	2017-04-09 06:00:00	199	NA	NA	NA	NA	NA	NA	NA	NA	NA	NA	-19	06:00:00
2017-04-09 07:00:00	2017-04-09 07:00:00	200	NA	NA	NA	NA	NA	NA	NA	NA	NA	NA	-19	07:00:00
2017-04-09 08:00:00	2017-04-09 08:00:00	201	NA	NA	NA	NA	NA	NA	NA	NA	NA	NA	-19	08:00:00
2017-04-09 09:00:00	2017-04-09 09:00:00	202	NA	NA	NA	NA	NA	NA	NA	NA	NA	NA	-19	09:00:00
2017-04-09 10:00:00	2017-04-09 10:00:00	203	NA	NA	NA	NA	NA	NA	NA	NA	NA	NA	-19	10:00:00
2017-04-09 11:00:00	2017-04-09 11:00:00	204	NA	NA	NA	NA	NA	NA	NA	NA	NA	NA	-19	11:00:00
2017-04-09 12:00:00	2017-04-09 12:00:00	205	NA	NA	NA	NA	NA	NA	NA	NA	NA	NA	-19	12:00:00
2017-04-09 13:00:00	2017-04-09 13:00:00	206	NA	NA	NA	NA	NA	NA	NA	NA	NA	NA	-19	13:00:00
2017-04-09 14:00:00	2017-04-09 14:00:00	207	NA	NA	NA	NA	NA	NA	NA	NA	NA	NA	-19	14:00:00
2017-04-09 15:00:00	2017-04-09 15:00:00	208	NA	NA	NA	NA	NA	NA	NA	NA	NA	NA	-19	15:00:00
2017-04-09 16:00:00	2017-04-09 16:00:00	209	NA	NA	NA	NA	NA	NA	NA	NA	NA	NA	-19	16:00:00
2017-04-09 17:00:00	2017-04-09 17:00:00	210	NA	NA	NA	NA	NA	NA	NA	NA	NA	NA	-19	17:00:00
2017-04-09 18:00:00	2017-04-09 18:00:00	211	NA	NA	NA	NA	NA	NA	NA	NA	NA	NA	-19	18:00:00
2017-04-09 19:00:00	2017-04-09 19:00:00	212	NA	NA	NA	NA	NA	NA	NA	NA	NA	NA	-19	19:00:00
2017-04-09 20:00:00	2017-04-09 20:00:00	213	NA	NA	NA	NA	NA	NA	NA	NA	NA	NA	-19	20:00:00
2017-04-09 21:00:00	2017-04-09 21:00:00	214	NA	NA	NA	NA	NA	NA	NA	NA	NA	NA	-19	21:00:00
2017-04-09 22:00:00	2017-04-09 22:00:00	215	NA	NA	NA	NA	NA	NA	NA	NA	NA	NA	-19	22:00:00
2017-04-09 23:00:00	2017-04-09 23:00:00	216	NA	NA	NA	NA	NA	NA	NA	NA	NA	NA	-19	23:00:00
2017-04-10 00:00:00	2017-04-10 00:00:00	217	NA	NA	NA	NA	NA	NA	NA	NA	NA	NA	-18	00:00:00
2017-04-10 01:00:00	2017-04-10 01:00:00	218	NA	NA	NA	NA	NA	NA	NA	NA	NA	NA	-18	01:00:00
2017-04-10 02:00:00	2017-04-10 02:00:00	219	NA	NA	NA	NA	NA	NA	NA	NA	NA	NA	-18	02:00:00
2017-04-10 03:00:00	2017-04-10 03:00:00	220	NA	NA	NA	NA	NA	NA	NA	NA	NA	NA	-18	03:00:00
2017-04-10 04:00:00	2017-04-10 04:00:00	221	NA	NA	NA	NA	NA	NA	NA	NA	NA	NA	-18	04:00:00
2017-04-10 05:00:00	2017-04-10 05:00:00	222	NA	NA	NA	NA	NA	NA	NA	NA	NA	NA	-18	05:00:00
2017-04-10 06:00:00	2017-04-10 06:00:00	223	NA	NA	NA	NA	NA	NA	NA	NA	NA	NA	-18	06:00:00
2017-04-10 07:00:00	2017-04-10 07:00:00	224	NA	NA	NA	NA	NA	NA	NA	NA	NA	NA	-18	07:00:00
2017-04-10 08:00:00	2017-04-10 08:00:00	225	NA	NA	NA	NA	NA	NA	NA	NA	NA	NA	-18	08:00:00
2017-04-10 09:00:00	2017-04-10 09:00:00	226	NA	NA	NA	NA	NA	NA	NA	NA	NA	NA	-18	09:00:00
2017-04-10 10:00:00	2017-04-10 10:00:00	227	NA	NA	NA	NA	NA	NA	NA	NA	NA	NA	-18	10:00:00
2017-04-10 11:00:00	2017-04-10 11:00:00	228	NA	NA	NA	NA	NA	NA	NA	NA	NA	NA	-18	11:00:00
2017-04-10 12:00:00	2017-04-10 12:00:00	229	NA	NA	NA	NA	NA	NA	NA	NA	NA	NA	-18	12:00:00
2017-04-10 13:00:00	2017-04-10 13:00:00	230	NA	NA	NA	NA	NA	NA	NA	NA	NA	NA	-18	13:00:00
2017-04-10 14:00:00	2017-04-10 14:00:00	231	NA	NA	NA	NA	NA	NA	NA	NA	NA	NA	-18	14:00:00
2017-04-10 15:00:00	2017-04-10 15:00:00	232	NA	NA	NA	NA	NA	NA	NA	NA	NA	NA	-18	15:00:00
2017-04-10 16:00:00	2017-04-10 16:00:00	233	NA	NA	NA	NA	NA	NA	NA	NA	NA	NA	-18	16:00:00
2017-04-10 17:00:00	2017-04-10 17:00:00	234	NA	NA	NA	NA	NA	NA	NA	NA	NA	NA	-18	17:00:00
2017-04-10 18:00:00	2017-04-10 18:00:00	235	NA	NA	NA	NA	NA	NA	NA	NA	NA	NA	-18	18:00:00
2017-04-10 19:00:00	2017-04-10 19:00:00	236	NA	NA	NA	NA	NA	NA	NA	NA	NA	NA	-18	19:00:00
2017-04-10 20:00:00	2017-04-10 20:00:00	237	NA	NA	NA	NA	NA	NA	NA	NA	NA	NA	-18	20:00:00
2017-04-10 21:00:00	2017-04-10 21:00:00	238	NA	NA	NA	NA	NA	NA	NA	NA	NA	NA	-18	21:00:00
2017-04-10 22:00:00	2017-04-10 22:00:00	239	NA	NA	NA	NA	NA	NA	NA	NA	NA	NA	-18	22:00:00
2017-04-10 23:00:00	2017-04-10 23:00:00	240	NA	NA	NA	NA	NA	NA	NA	NA	NA	NA	-18	23:00:00
2017-04-11 00:00:00	2017-04-11 00:00:00	241	NA	NA	NA	NA	NA	NA	NA	NA	NA	NA	-17	00:00:00
2017-04-11 01:00:00	2017-04-11 01:00:00	242	NA	NA	NA	NA	NA	NA	NA	NA	NA	NA	-17	01:00:00
2017-04-11 02:00:00	2017-04-11 02:00:00	243	NA	NA	NA	NA	NA	NA	NA	NA	NA	NA	-17	02:00:00
2017-04-11 03:00:00	2017-04-11 03:00:00	244	NA	NA	NA	NA	NA	NA	NA	NA	NA	NA	-17	03:00:00
2017-04-11 04:00:00	2017-04-11 04:00:00	245	NA	NA	NA	NA	NA	NA	NA	NA	NA	NA	-17	04:00:00
2017-04-11 05:00:00	2017-04-11 05:00:00	246	NA	NA	NA	NA	NA	NA	NA	NA	NA	NA	-17	05:00:00
2017-04-11 06:00:00	2017-04-11 06:00:00	247	NA	NA	NA	NA	NA	NA	NA	NA	NA	NA	-17	06:00:00
2017-04-11 07:00:00	2017-04-11 07:00:00	248	NA	NA	NA	NA	NA	NA	NA	NA	NA	NA	-17	07:00:00
2017-04-11 08:00:00	2017-04-11 08:00:00	249	NA	NA	NA	NA	NA	NA	NA	NA	NA	NA	-17	08:00:00
2017-04-11 09:00:00	2017-04-11 09:00:00	250	NA	NA	NA	NA	NA	NA	NA	NA	NA	NA	-17	09:00:00
2017-04-11 10:00:00	2017-04-11 10:00:00	251	NA	NA	NA	NA	NA	NA	NA	NA	NA	NA	-17	10:00:00
2017-04-11 11:00:00	2017-04-11 11:00:00	252	NA	NA	NA	NA	NA	NA	NA	NA	NA	NA	-17	11:00:00
2017-04-11 12:00:00	2017-04-11 12:00:00	253	NA	NA	NA	NA	NA	NA	NA	NA	NA	NA	-17	12:00:00
2017-04-11 13:00:00	2017-04-11 13:00:00	254	NA	NA	NA	NA	NA	NA	NA	NA	NA	NA	-17	13:00:00
2017-04-11 14:00:00	2017-04-11 14:00:00	255	NA	NA	NA	NA	NA	NA	NA	NA	NA	NA	-17	14:00:00
2017-04-11 15:00:00	2017-04-11 15:00:00	256	NA	NA	NA	NA	NA	NA	NA	NA	NA	NA	-17	15:00:00
2017-04-11 16:00:00	2017-04-11 16:00:00	257	NA	NA	NA	NA	NA	NA	NA	NA	NA	NA	-17	16:00:00
2017-04-11 17:00:00	2017-04-11 17:00:00	258	NA	NA	NA	NA	NA	NA	NA	NA	NA	NA	-17	17:00:00
2017-04-11 18:00:00	2017-04-11 18:00:00	259	NA	NA	NA	NA	NA	NA	NA	NA	NA	NA	-17	18:00:00
2017-04-11 19:00:00	2017-04-11 19:00:00	260	NA	NA	NA	NA	NA	NA	NA	NA	NA	NA	-17	19:00:00
2017-04-11 20:00:00	2017-04-11 20:00:00	261	NA	NA	NA	NA	NA	NA	NA	NA	NA	NA	-17	20:00:00
2017-04-11 21:00:00	2017-04-11 21:00:00	262	NA	NA	NA	NA	NA	NA	NA	NA	NA	NA	-17	21:00:00
2017-04-11 22:00:00	2017-04-11 22:00:00	263	NA	NA	NA	NA	NA	NA	NA	NA	NA	NA	-17	22:00:00
2017-04-11 23:00:00	2017-04-11 23:00:00	264	NA	NA	NA	NA	NA	NA	NA	NA	NA	NA	-17	23:00:00
2017-04-12 00:00:00	2017-04-12 00:00:00	265	NA	NA	NA	NA	NA	NA	NA	NA	NA	NA	-16	00:00:00
2017-04-12 01:00:00	2017-04-12 01:00:00	266	NA	NA	NA	NA	NA	NA	NA	NA	NA	NA	-16	01:00:00
2017-04-12 02:00:00	2017-04-12 02:00:00	267	NA	NA	NA	NA	NA	NA	NA	NA	NA	NA	-16	02:00:00
2017-04-12 03:00:00	2017-04-12 03:00:00	268	NA	NA	NA	NA	NA	NA	NA	NA	NA	NA	-16	03:00:00
2017-04-12 04:00:00	2017-04-12 04:00:00	269	NA	NA	NA	NA	NA	NA	NA	NA	NA	NA	-16	04:00:00
2017-04-12 05:00:00	2017-04-12 05:00:00	270	NA	NA	NA	NA	NA	NA	NA	NA	NA	NA	-16	05:00:00
2017-04-12 06:00:00	2017-04-12 06:00:00	271	NA	NA	NA	NA	NA	NA	NA	NA	NA	NA	-16	06:00:00
2017-04-12 07:00:00	2017-04-12 07:00:00	272	NA	NA	NA	NA	NA	NA	NA	NA	NA	NA	-16	07:00:00
2017-04-12 08:00:00	2017-04-12 08:00:00	273	NA	NA	NA	NA	NA	NA	NA	NA	NA	NA	-16	08:00:00
2017-04-12 09:00:00	2017-04-12 09:00:00	274	NA	NA	NA	NA	NA	NA	NA	NA	NA	NA	-16	09:00:00
2017-04-12 10:00:00	2017-04-12 10:00:00	275	NA	NA	NA	NA	NA	NA	NA	NA	NA	NA	-16	10:00:00
2017-04-12 11:00:00	2017-04-12 11:00:00	276	NA	NA	NA	NA	NA	NA	NA	NA	NA	NA	-16	11:00:00
2017-04-12 12:00:00	2017-04-12 12:00:00	277	NA	NA	NA	NA	NA	NA	NA	NA	NA	NA	-16	12:00:00
2017-04-12 13:00:00	2017-04-12 13:00:00	278	NA	NA	NA	NA	NA	NA	NA	NA	NA	NA	-16	13:00:00
2017-04-12 14:00:00	2017-04-12 14:00:00	279	NA	NA	NA	NA	NA	NA	NA	NA	NA	NA	-16	14:00:00
2017-04-12 15:00:00	2017-04-12 15:00:00	280	NA	NA	NA	NA	NA	NA	NA	NA	NA	NA	-16	15:00:00
2017-04-12 16:00:00	2017-04-12 16:00:00	281	NA	NA	NA	NA	NA	NA	NA	NA	NA	NA	-16	16:00:00
2017-04-12 17:00:00	2017-04-12 17:00:00	282	NA	NA	NA	NA	NA	NA	NA	NA	NA	NA	-16	17:00:00
2017-04-12 18:00:00	2017-04-12 18:00:00	283	NA	NA	NA	NA	NA	NA	NA	NA	NA	NA	-16	18:00:00
2017-04-12 19:00:00	2017-04-12 19:00:00	284	NA	NA	NA	NA	NA	NA	NA	NA	NA	NA	-16	19:00:00
2017-04-12 20:00:00	2017-04-12 20:00:00	285	NA	NA	NA	NA	NA	NA	NA	NA	NA	NA	-16	20:00:00
2017-04-12 21:00:00	2017-04-12 21:00:00	286	NA	NA	NA	NA	NA	NA	NA	NA	NA	NA	-16	21:00:00
2017-04-12 22:00:00	2017-04-12 22:00:00	287	NA	NA	NA	NA	NA	NA	NA	NA	NA	NA	-16	22:00:00
2017-04-12 23:00:00	2017-04-12 23:00:00	288	NA	NA	NA	NA	NA	NA	NA	NA	NA	NA	-16	23:00:00
2017-04-13 00:00:00	2017-04-13 00:00:00	289	NA	NA	NA	NA	NA	NA	NA	NA	NA	NA	-15	00:00:00
2017-04-13 01:00:00	2017-04-13 01:00:00	290	NA	NA	NA	NA	NA	NA	NA	NA	NA	NA	-15	01:00:00
2017-04-13 02:00:00	2017-04-13 02:00:00	291	NA	NA	NA	NA	NA	NA	NA	NA	NA	NA	-15	02:00:00
2017-04-13 03:00:00	2017-04-13 03:00:00	292	NA	NA	NA	NA	NA	NA	NA	NA	NA	NA	-15	03:00:00
2017-04-13 04:00:00	2017-04-13 04:00:00	293	NA	NA	NA	NA	NA	NA	NA	NA	NA	NA	-15	04:00:00
2017-04-13 05:00:00	2017-04-13 05:00:00	294	NA	NA	NA	NA	NA	NA	NA	NA	NA	NA	-15	05:00:00
2017-04-13 06:00:00	2017-04-13 06:00:00	295	NA	NA	NA	NA	NA	NA	NA	NA	NA	NA	-15	06:00:00
2017-04-13 07:00:00	2017-04-13 07:00:00	296	NA	NA	NA	NA	NA	NA	NA	NA	NA	NA	-15	07:00:00
2017-04-13 08:00:00	2017-04-13 08:00:00	297	NA	NA	NA	NA	NA	NA	NA	NA	NA	NA	-15	08:00:00
2017-04-13 09:00:00	2017-04-13 09:00:00	298	NA	NA	NA	NA	NA	NA	NA	NA	NA	NA	-15	09:00:00
2017-04-13 10:00:00	2017-04-13 10:00:00	299	NA	NA	NA	NA	NA	NA	NA	NA	NA	NA	-15	10:00:00
2017-04-13 11:00:00	2017-04-13 11:00:00	300	NA	NA	NA	NA	NA	NA	NA	NA	NA	NA	-15	11:00:00
2017-04-13 12:00:00	2017-04-13 12:00:00	301	NA	NA	NA	NA	NA	NA	NA	NA	NA	NA	-15	12:00:00
2017-04-13 13:00:00	2017-04-13 13:00:00	302	NA	NA	NA	NA	NA	NA	NA	NA	NA	NA	-15	13:00:00
2017-04-13 14:00:00	2017-04-13 14:00:00	303	NA	NA	NA	NA	NA	NA	NA	NA	NA	NA	-15	14:00:00
2017-04-13 15:00:00	2017-04-13 15:00:00	304	NA	NA	NA	NA	NA	NA	NA	NA	NA	NA	-15	15:00:00
2017-04-13 16:00:00	2017-04-13 16:00:00	305	NA	NA	NA	NA	NA	NA	NA	NA	NA	NA	-15	16:00:00
2017-04-13 17:00:00	2017-04-13 17:00:00	306	NA	NA	NA	NA	NA	NA	NA	NA	NA	NA	-15	17:00:00
2017-04-13 18:00:00	2017-04-13 18:00:00	307	NA	NA	NA	NA	NA	NA	NA	NA	NA	NA	-15	18:00:00
2017-04-13 19:00:00	2017-04-13 19:00:00	308	NA	NA	NA	NA	NA	NA	NA	NA	NA	NA	-15	19:00:00
2017-04-13 20:00:00	2017-04-13 20:00:00	309	NA	NA	NA	NA	NA	NA	NA	NA	NA	NA	-15	20:00:00
2017-04-13 21:00:00	2017-04-13 21:00:00	310	NA	NA	NA	NA	NA	NA	NA	NA	NA	NA	-15	21:00:00
2017-04-13 22:00:00	2017-04-13 22:00:00	311	NA	NA	NA	NA	NA	NA	NA	NA	NA	NA	-15	22:00:00
2017-04-13 23:00:00	2017-04-13 23:00:00	312	NA	NA	NA	NA	NA	NA	NA	NA	NA	NA	-15	23:00:00
2017-04-14 00:00:00	2017-04-14 00:00:00	313	NA	NA	NA	NA	NA	NA	NA	NA	NA	NA	-14	00:00:00
2017-04-14 01:00:00	2017-04-14 01:00:00	314	NA	NA	NA	NA	NA	NA	NA	NA	NA	NA	-14	01:00:00
2017-04-14 02:00:00	2017-04-14 02:00:00	315	NA	NA	NA	NA	NA	NA	NA	NA	NA	NA	-14	02:00:00
2017-04-14 03:00:00	2017-04-14 03:00:00	316	NA	NA	NA	NA	NA	NA	NA	NA	NA	NA	-14	03:00:00
2017-04-14 04:00:00	2017-04-14 04:00:00	317	NA	NA	NA	NA	NA	NA	NA	NA	NA	NA	-14	04:00:00
2017-04-14 05:00:00	2017-04-14 05:00:00	318	NA	NA	NA	NA	NA	NA	NA	NA	NA	NA	-14	05:00:00
2017-04-14 06:00:00	2017-04-14 06:00:00	319	NA	NA	NA	NA	NA	NA	NA	NA	NA	NA	-14	06:00:00
2017-04-14 07:00:00	2017-04-14 07:00:00	320	NA	NA	NA	NA	NA	NA	NA	NA	NA	NA	-14	07:00:00
2017-04-14 08:00:00	2017-04-14 08:00:00	321	NA	NA	NA	NA	NA	NA	NA	NA	NA	NA	-14	08:00:00
2017-04-14 09:00:00	2017-04-14 09:00:00	322	NA	NA	NA	NA	NA	NA	NA	NA	NA	NA	-14	09:00:00
2017-04-14 10:00:00	2017-04-14 10:00:00	323	NA	NA	NA	NA	NA	NA	NA	NA	NA	NA	-14	10:00:00
2017-04-14 11:00:00	2017-04-14 11:00:00	324	NA	NA	NA	NA	NA	NA	NA	NA	NA	NA	-14	11:00:00
2017-04-14 12:00:00	2017-04-14 12:00:00	325	NA	NA	NA	NA	NA	NA	NA	NA	NA	NA	-14	12:00:00
2017-04-14 13:00:00	2017-04-14 13:00:00	326	NA	NA	NA	NA	NA	NA	NA	NA	NA	NA	-14	13:00:00
2017-04-14 14:00:00	2017-04-14 14:00:00	327	NA	NA	NA	NA	NA	NA	NA	NA	NA	NA	-14	14:00:00
2017-04-14 15:00:00	2017-04-14 15:00:00	328	NA	NA	NA	NA	NA	NA	NA	NA	NA	NA	-14	15:00:00
2017-04-14 16:00:00	2017-04-14 16:00:00	329	NA	NA	NA	NA	NA	NA	NA	NA	NA	NA	-14	16:00:00
2017-04-14 17:00:00	2017-04-14 17:00:00	330	NA	NA	NA	NA	NA	NA	NA	NA	NA	NA	-14	17:00:00
2017-04-14 18:00:00	2017-04-14 18:00:00	331	NA	NA	NA	NA	NA	NA	NA	NA	NA	NA	-14	18:00:00
2017-04-14 19:00:00	2017-04-14 19:00:00	332	NA	NA	NA	NA	NA	NA	NA	NA	NA	NA	-14	19:00:00
2017-04-14 20:00:00	2017-04-14 20:00:00	333	NA	NA	NA	NA	NA	NA	NA	NA	NA	NA	-14	20:00:00
2017-04-14 21:00:00	2017-04-14 21:00:00	334	NA	NA	NA	NA	NA	NA	NA	NA	NA	NA	-14	21:00:00
2017-04-14 22:00:00	2017-04-14 22:00:00	335	NA	NA	NA	NA	NA	NA	NA	NA	NA	NA	-14	22:00:00
2017-04-14 23:00:00	2017-04-14 23:00:00	336	NA	NA	NA	NA	NA	NA	NA	NA	NA	NA	-14	23:00:00
2017-04-15 00:00:00	2017-04-15 00:00:00	337	2017-04-15 00:00	8	0	84.3	1,008.90	234.2	1.5	2.5	4.8	2017-04-15 00:00:00	-13	00:00:00
2017-04-15 01:00:00	2017-04-15 01:00:00	338	2017-04-15 01:00	7.9	0	85	1,008.80	257.5	1.8	3.2	5	2017-04-15 01:00:00	-13	01:00:00
2017-04-15 02:00:00	2017-04-15 02:00:00	339	2017-04-15 02:00	7.8	0	84.8	1,008.50	238.8	1.8	3.7	4.3	2017-04-15 02:00:00	-13	02:00:00
2017-04-15 03:00:00	2017-04-15 03:00:00	340	2017-04-15 03:00	7.5	0	87	1,008.30	236.8	1.9	3.9	4.8	2017-04-15 03:00:00	-13	03:00:00
2017-04-15 04:00:00	2017-04-15 04:00:00	341	2017-04-15 04:00	6.7	0	91	1,008.10	234.7	1.8	3.3	3.8	2017-04-15 04:00:00	-13	04:00:00
2017-04-15 05:00:00	2017-04-15 05:00:00	342	2017-04-15 05:00	4.7	0	99.3	1,007.70	219.2	1.5	3.9	4.4	2017-04-15 05:00:00	-13	05:00:00
2017-04-15 06:00:00	2017-04-15 06:00:00	343	2017-04-15 06:00	6.1	0	92.2	1,007.20	188.3	1.4	3.5	17.9	2017-04-15 06:00:00	-13	06:00:00
2017-04-15 07:00:00	2017-04-15 07:00:00	344	2017-04-15 07:00	7.3	0	86.8	1,007.00	218.3	1.7	4.1	30.6	2017-04-15 07:00:00	-13	07:00:00
2017-04-15 08:00:00	2017-04-15 08:00:00	345	2017-04-15 08:00	8.8	0	81.7	1,006.80	231.2	2.6	5.8	50.7	2017-04-15 08:00:00	-13	08:00:00
2017-04-15 09:00:00	2017-04-15 09:00:00	346	2017-04-15 09:00	10	0	75.2	1,006.70	243.2	3.8	8	85.5	2017-04-15 09:00:00	-13	09:00:00
2017-04-15 10:00:00	2017-04-15 10:00:00	347	2017-04-15 10:00	11	0	71.8	1,006.60	248	4.7	10.8	155.8	2017-04-15 10:00:00	-13	10:00:00
2017-04-15 11:00:00	2017-04-15 11:00:00	348	2017-04-15 11:00	11.4	0	73	1,006.60	247.7	5.5	10	164.2	2017-04-15 11:00:00	-13	11:00:00
2017-04-15 12:00:00	2017-04-15 12:00:00	349	2017-04-15 12:00	11.3	0	74.5	1,006.70	257.9	5.3	9.8	82.6	2017-04-15 12:00:00	-13	12:00:00
2017-04-15 13:00:00	2017-04-15 13:00:00	350	2017-04-15 13:00	11.4	0	77	1,006.70	252.6	5.7	11.1	323.3	2017-04-15 13:00:00	-13	13:00:00
2017-04-15 14:00:00	2017-04-15 14:00:00	351	2017-04-15 14:00	12.1	0	64.7	1,006.60	283.8	8.3	14.7	371.1	2017-04-15 14:00:00	-13	14:00:00
2017-04-15 15:00:00	2017-04-15 15:00:00	352	2017-04-15 15:00	9.4	0	76	1,006.90	281	8.2	16.3	108.8	2017-04-15 15:00:00	-13	15:00:00
2017-04-15 16:00:00	2017-04-15 16:00:00	353	2017-04-15 16:00	11.2	0	70.3	1,006.80	267.7	5.9	10.5	237.8	2017-04-15 16:00:00	-13	16:00:00
2017-04-15 17:00:00	2017-04-15 17:00:00	354	2017-04-15 17:00	9.7	0.3	83.5	1,007.00	280.9	5.3	12.4	104.1	2017-04-15 17:00:00	-13	17:00:00
2017-04-15 18:00:00	2017-04-15 18:00:00	355	2017-04-15 18:00	10.2	0	66.5	1,007.00	282	5.6	10.7	123	2017-04-15 18:00:00	-13	18:00:00
2017-04-15 19:00:00	2017-04-15 19:00:00	356	2017-04-15 19:00	9.5	0	62	1,007.30	294.1	5.1	12.6	57.5	2017-04-15 19:00:00	-13	19:00:00
2017-04-15 20:00:00	2017-04-15 20:00:00	357	2017-04-15 20:00	8.1	0	64.3	1,007.60	283.6	5.1	9.5	4.1	2017-04-15 20:00:00	-13	20:00:00
2017-04-15 21:00:00	2017-04-15 21:00:00	358	2017-04-15 21:00	7.2	0	69	1,008.00	274.7	3.7	8.1	3.9	2017-04-15 21:00:00	-13	21:00:00
2017-04-15 22:00:00	2017-04-15 22:00:00	359	2017-04-15 22:00	6.3	0	75.2	1,008.30	272.8	3	5.6	3.5	2017-04-15 22:00:00	-13	22:00:00
2017-04-15 23:00:00	2017-04-15 23:00:00	360	2017-04-15 23:00	6.1	0	76.7	1,008.30	274.4	3.1	5.6	4.1	2017-04-15 23:00:00	-13	23:00:00
2017-04-16 00:00:00	2017-04-16 00:00:00	361	2017-04-16 00:00	5.7	0	78.3	1,008.50	263.6	3.9	9.2	3.3	2017-04-16 00:00:00	-12	00:00:00
2017-04-16 01:00:00	2017-04-16 01:00:00	362	2017-04-16 01:00	5.6	0	76.8	1,008.50	271.1	4	8.3	3.6	2017-04-16 01:00:00	-12	01:00:00
2017-04-16 02:00:00	2017-04-16 02:00:00	363	2017-04-16 02:00	5.4	0	80.3	1,008.50	270.1	4.3	9.8	4	2017-04-16 02:00:00	-12	02:00:00
2017-04-16 03:00:00	2017-04-16 03:00:00	364	2017-04-16 03:00	4.7	0	87.7	1,008.50	268.2	4.1	7.9	3.2	2017-04-16 03:00:00	-12	03:00:00
2017-04-16 04:00:00	2017-04-16 04:00:00	365	2017-04-16 04:00	5.1	0	82.2	1,008.60	270.5	4.8	8.2	3.6	2017-04-16 04:00:00	-12	04:00:00
2017-04-16 05:00:00	2017-04-16 05:00:00	366	2017-04-16 05:00	5.1	0	79.3	1,008.50	255.1	4.1	8.5	4.5	2017-04-16 05:00:00	-12	05:00:00
2017-04-16 06:00:00	2017-04-16 06:00:00	367	2017-04-16 06:00	5.6	0	79.2	1,008.70	276.1	6	12.4	28.8	2017-04-16 06:00:00	-12	06:00:00
2017-04-16 07:00:00	2017-04-16 07:00:00	368	2017-04-16 07:00	5.7	0	83.7	1,009.00	270.3	5.8	10	57.2	2017-04-16 07:00:00	-12	07:00:00
2017-04-16 08:00:00	2017-04-16 08:00:00	369	2017-04-16 08:00	6.4	0	82	1,009.20	281.2	6.8	11.8	149.5	2017-04-16 08:00:00	-12	08:00:00
2017-04-16 09:00:00	2017-04-16 09:00:00	370	2017-04-16 09:00	7.1	0	79.7	1,009.30	284.1	6.9	11.5	238.1	2017-04-16 09:00:00	-12	09:00:00
2017-04-16 10:00:00	2017-04-16 10:00:00	371	2017-04-16 10:00	7.7	0	78	1,009.60	279.6	6.9	12.2	283.8	2017-04-16 10:00:00	-12	10:00:00
2017-04-16 11:00:00	2017-04-16 11:00:00	372	2017-04-16 11:00	8.6	0	74.8	1,009.70	279.6	6.2	11.1	432.1	2017-04-16 11:00:00	-12	11:00:00
2017-04-16 12:00:00	2017-04-16 12:00:00	373	2017-04-16 12:00	10.1	0	64.3	1,009.60	281.2	6.4	11	525.3	2017-04-16 12:00:00	-12	12:00:00
2017-04-16 13:00:00	2017-04-16 13:00:00	374	2017-04-16 13:00	10.8	0.1	59.3	1,009.60	286	6.4	11.9	589.6	2017-04-16 13:00:00	-12	13:00:00
2017-04-16 14:00:00	2017-04-16 14:00:00	375	2017-04-16 14:00	9.9	0.1	66	1,009.70	291.1	5.8	13.6	487.8	2017-04-16 14:00:00	-12	14:00:00
2017-04-16 15:00:00	2017-04-16 15:00:00	376	2017-04-16 15:00	10.4	0	60.2	1,009.70	300.7	5.1	10.1	397	2017-04-16 15:00:00	-12	15:00:00
2017-04-16 16:00:00	2017-04-16 16:00:00	377	2017-04-16 16:00	11.6	0	55.3	1,009.50	294.6	4.7	9.6	500.6	2017-04-16 16:00:00	-12	16:00:00
2017-04-16 17:00:00	2017-04-16 17:00:00	378	2017-04-16 17:00	9.1	0.2	70	1,009.70	295.3	3.9	10.2	135.1	2017-04-16 17:00:00	-12	17:00:00
2017-04-16 18:00:00	2017-04-16 18:00:00	379	2017-04-16 18:00	7.9	0	82	1,009.80	294.9	3	7.9	76.7	2017-04-16 18:00:00	-12	18:00:00
2017-04-16 19:00:00	2017-04-16 19:00:00	380	2017-04-16 19:00	6.4	0.1	90	1,009.80	267.6	2.6	5.1	46.4	2017-04-16 19:00:00	-12	19:00:00
2017-04-16 20:00:00	2017-04-16 20:00:00	381	2017-04-16 20:00	5.2	0	98.5	1,010.00	257.3	1.8	3.4	5.4	2017-04-16 20:00:00	-12	20:00:00
2017-04-16 21:00:00	2017-04-16 21:00:00	382	2017-04-16 21:00	3.6	0	100	1,010.30	282.9	1.3	2.4	5.2	2017-04-16 21:00:00	-12	21:00:00
2017-04-16 22:00:00	2017-04-16 22:00:00	383	2017-04-16 22:00	4.8	0	94.8	1,010.40	294.1	3	6.9	4.8	2017-04-16 22:00:00	-12	22:00:00
2017-04-16 23:00:00	2017-04-16 23:00:00	384	2017-04-16 23:00	4.6	0	96.5	1,010.40	247.4	2	4.5	4.9	2017-04-16 23:00:00	-12	23:00:00
2017-04-17 00:00:00	2017-04-17 00:00:00	385	2017-04-17 00:00	4.4	0.2	98.8	1,010.30	253.5	1.1	2	4.7	2017-04-17 00:00:00	-11	00:00:00
2017-04-17 01:00:00	2017-04-17 01:00:00	386	2017-04-17 01:00	4.2	0	100	1,010.20	215.7	0.9	1.7	5	2017-04-17 01:00:00	-11	01:00:00
2017-04-17 02:00:00	2017-04-17 02:00:00	387	2017-04-17 02:00	4.1	0	100	1,009.90	238.4	1.2	1.9	4.9	2017-04-17 02:00:00	-11	02:00:00
2017-04-17 03:00:00	2017-04-17 03:00:00	388	2017-04-17 03:00	4.3	0	99.3	1,009.80	279.9	1.5	2.5	5.3	2017-04-17 03:00:00	-11	03:00:00
2017-04-17 04:00:00	2017-04-17 04:00:00	389	2017-04-17 04:00	4.5	0	95.2	1,009.70	276.1	1.5	2.5	5.4	2017-04-17 04:00:00	-11	04:00:00
2017-04-17 05:00:00	2017-04-17 05:00:00	390	2017-04-17 05:00	3.8	0.8	97.8	1,009.60	280.6	2.1	6.6	5.1	2017-04-17 05:00:00	-11	05:00:00
2017-04-17 06:00:00	2017-04-17 06:00:00	391	2017-04-17 06:00	3.5	0	100	1,009.60	260.6	1.1	2.5	18	2017-04-17 06:00:00	-11	06:00:00
2017-04-17 07:00:00	2017-04-17 07:00:00	392	2017-04-17 07:00	4.1	0	100	1,009.50	183.3	0.8	1.4	61.7	2017-04-17 07:00:00	-11	07:00:00
2017-04-17 08:00:00	2017-04-17 08:00:00	393	2017-04-17 08:00	5.3	0	96.3	1,009.40	268.7	1.6	4.4	109.1	2017-04-17 08:00:00	-11	08:00:00
2017-04-17 09:00:00	2017-04-17 09:00:00	394	2017-04-17 09:00	4.8	0.1	93.3	1,009.40	283.4	3.9	8.1	110.2	2017-04-17 09:00:00	-11	09:00:00
2017-04-17 10:00:00	2017-04-17 10:00:00	395	2017-04-17 10:00	5.3	0.1	94.5	1,009.40	289.7	2.4	4.1	226.2	2017-04-17 10:00:00	-11	10:00:00
2017-04-17 11:00:00	2017-04-17 11:00:00	396	2017-04-17 11:00	8.5	0	75.7	1,009.20	266.2	2.1	5	509.1	2017-04-17 11:00:00	-11	11:00:00
2017-04-17 12:00:00	2017-04-17 12:00:00	397	2017-04-17 12:00	10.4	0	56.7	1,009.00	257	2.6	5.8	640.4	2017-04-17 12:00:00	-11	12:00:00
2017-04-17 13:00:00	2017-04-17 13:00:00	398	2017-04-17 13:00	8.8	0	61.2	1,009.00	288.8	4.6	10.1	339	2017-04-17 13:00:00	-11	13:00:00
2017-04-17 14:00:00	2017-04-17 14:00:00	399	2017-04-17 14:00	9.2	0	58.3	1,008.90	288.1	3.6	8.9	585.8	2017-04-17 14:00:00	-11	14:00:00
2017-04-17 15:00:00	2017-04-17 15:00:00	400	2017-04-17 15:00	9.3	0	56.2	1,009.10	298.8	4.8	11.1	414.4	2017-04-17 15:00:00	-11	15:00:00
2017-04-17 16:00:00	2017-04-17 16:00:00	401	2017-04-17 16:00	9.8	0	58.5	1,009.00	296	3.2	5.7	479.4	2017-04-17 16:00:00	-11	16:00:00
2017-04-17 17:00:00	2017-04-17 17:00:00	402	2017-04-17 17:00	9.2	0	57.8	1,009.00	279.2	3.7	7.8	186.6	2017-04-17 17:00:00	-11	17:00:00
2017-04-17 18:00:00	2017-04-17 18:00:00	403	2017-04-17 18:00	6.8	0	77	1,009.20	117.8	1.6	3.8	87.9	2017-04-17 18:00:00	-11	18:00:00
2017-04-17 19:00:00	2017-04-17 19:00:00	404	2017-04-17 19:00	7.4	0	75	1,009.30	208.4	1.4	5.3	72.5	2017-04-17 19:00:00	-11	19:00:00
2017-04-17 20:00:00	2017-04-17 20:00:00	405	2017-04-17 20:00	5.2	0	84.7	1,009.80	244.8	1.9	4.9	4.6	2017-04-17 20:00:00	-11	20:00:00
2017-04-17 21:00:00	2017-04-17 21:00:00	406	2017-04-17 21:00	3.4	1.5	98.7	1,010.30	292	2.9	8.4	4.6	2017-04-17 21:00:00	-11	21:00:00
2017-04-17 22:00:00	2017-04-17 22:00:00	407	2017-04-17 22:00	3	0	100	1,010.30	275.9	2	3.2	4.9	2017-04-17 22:00:00	-11	22:00:00
2017-04-17 23:00:00	2017-04-17 23:00:00	408	2017-04-17 23:00	3.1	0	100	1,010.40	248.9	2.2	3.9	5.3	2017-04-17 23:00:00	-11	23:00:00
2017-04-18 00:00:00	2017-04-18 00:00:00	409	2017-04-18 00:00	3.4	0	98.7	1,010.40	288	2.5	4.2	5.6	2017-04-18 00:00:00	-10	00:00:00
2017-04-18 01:00:00	2017-04-18 01:00:00	410	2017-04-18 01:00	2.7	0	98.5	1,010.40	277.4	2.2	4.4	4.6	2017-04-18 01:00:00	-10	01:00:00
2017-04-18 02:00:00	2017-04-18 02:00:00	411	2017-04-18 02:00	1.6	0	100	1,010.40	281.8	2.6	4.1	3.7	2017-04-18 02:00:00	-10	02:00:00
2017-04-18 03:00:00	2017-04-18 03:00:00	412	2017-04-18 03:00	1.2	0	100	1,010.50	288.3	2.6	4.3	4.2	2017-04-18 03:00:00	-10	03:00:00
2017-04-18 04:00:00	2017-04-18 04:00:00	413	2017-04-18 04:00	1.6	0	100	1,010.60	286.1	2.7	4.1	4.9	2017-04-18 04:00:00	-10	04:00:00
2017-04-18 05:00:00	2017-04-18 05:00:00	414	2017-04-18 05:00	1.8	0	100	1,010.80	290.4	3	5.5	5.4	2017-04-18 05:00:00	-10	05:00:00
2017-04-18 06:00:00	2017-04-18 06:00:00	415	2017-04-18 06:00	1.6	0.1	100	1,011.00	291.2	3.2	5.5	14.7	2017-04-18 06:00:00	-10	06:00:00
2017-04-18 07:00:00	2017-04-18 07:00:00	416	2017-04-18 07:00	2	0.1	100	1,011.40	299.6	2.9	6	39.5	2017-04-18 07:00:00	-10	07:00:00
2017-04-18 08:00:00	2017-04-18 08:00:00	417	2017-04-18 08:00	2.3	0.4	100	1,011.80	293.3	2.9	5.8	72.3	2017-04-18 08:00:00	-10	08:00:00
2017-04-18 09:00:00	2017-04-18 09:00:00	418	2017-04-18 09:00	2.2	0.3	100	1,012.20	293.5	2.4	4.9	111.8	2017-04-18 09:00:00	-10	09:00:00
2017-04-18 10:00:00	2017-04-18 10:00:00	419	2017-04-18 10:00	4.4	0	98.5	1,012.60	243.8	2.2	5.5	233.3	2017-04-18 10:00:00	-10	10:00:00
2017-04-18 11:00:00	2017-04-18 11:00:00	420	2017-04-18 11:00	4.4	1.7	94.3	1,013.00	151.9	2.4	6.6	185.5	2017-04-18 11:00:00	-10	11:00:00
2017-04-18 12:00:00	2017-04-18 12:00:00	421	2017-04-18 12:00	4.6	0	93.3	1,013.40	142.8	3.3	7.7	172.7	2017-04-18 12:00:00	-10	12:00:00
2017-04-18 13:00:00	2017-04-18 13:00:00	422	2017-04-18 13:00	5.5	0	84.2	1,013.80	122.9	3.4	7.9	257.3	2017-04-18 13:00:00	-10	13:00:00
2017-04-18 14:00:00	2017-04-18 14:00:00	423	2017-04-18 14:00	6.2	0	76.5	1,014.00	147.8	2.9	6.4	206.4	2017-04-18 14:00:00	-10	14:00:00
2017-04-18 15:00:00	2017-04-18 15:00:00	424	2017-04-18 15:00	6.8	0.1	71.8	1,014.10	166	3.2	8.2	280.3	2017-04-18 15:00:00	-10	15:00:00
2017-04-18 16:00:00	2017-04-18 16:00:00	425	2017-04-18 16:00	6.2	0	78.2	1,014.50	205.4	3.3	7.9	293.7	2017-04-18 16:00:00	-10	16:00:00
2017-04-18 17:00:00	2017-04-18 17:00:00	426	2017-04-18 17:00	4	1.1	92.7	1,014.90	148.1	2.4	8.3	56.2	2017-04-18 17:00:00	-10	17:00:00
2017-04-18 18:00:00	2017-04-18 18:00:00	427	2017-04-18 18:00	3.2	0.2	98.8	1,015.30	77.6	2.1	5.1	30.4	2017-04-18 18:00:00	-10	18:00:00
2017-04-18 19:00:00	2017-04-18 19:00:00	428	2017-04-18 19:00	3.5	0	95.5	1,015.60	148.8	2.2	5.2	24.7	2017-04-18 19:00:00	-10	19:00:00
2017-04-18 20:00:00	2017-04-18 20:00:00	429	2017-04-18 20:00	3.2	0	90.7	1,016.10	175.3	1.7	4.1	7.1	2017-04-18 20:00:00	-10	20:00:00
2017-04-18 21:00:00	2017-04-18 21:00:00	430	2017-04-18 21:00	3	0	87.8	1,016.50	223.7	1.9	4.3	7.2	2017-04-18 21:00:00	-10	21:00:00
2017-04-18 22:00:00	2017-04-18 22:00:00	431	2017-04-18 22:00	2.9	0	86.2	1,016.70	179.3	2.4	5.6	7.8	2017-04-18 22:00:00	-10	22:00:00
2017-04-18 23:00:00	2017-04-18 23:00:00	432	2017-04-18 23:00	2.5	0	81.2	1,016.80	171.5	2.7	6.9	8.5	2017-04-18 23:00:00	-10	23:00:00
2017-04-19 00:00:00	2017-04-19 00:00:00	433	2017-04-19 00:00	1.7	0	84.8	1,017.10	259.6	1.6	3.8	6.7	2017-04-19 00:00:00	-9	00:00:00
2017-04-19 01:00:00	2017-04-19 01:00:00	434	2017-04-19 01:00	0.6	0	89.3	1,017.20	247	1.7	4.4	5.1	2017-04-19 01:00:00	-9	01:00:00
2017-04-19 02:00:00	2017-04-19 02:00:00	435	2017-04-19 02:00	-0.8	0	96	1,017.20	284.2	2.5	4.2	3.9	2017-04-19 02:00:00	-9	02:00:00
2017-04-19 03:00:00	2017-04-19 03:00:00	436	2017-04-19 03:00	-1.4	0	99.2	1,017.40	291.8	2.1	3.4	3.7	2017-04-19 03:00:00	-9	03:00:00
2017-04-19 04:00:00	2017-04-19 04:00:00	437	2017-04-19 04:00	-1.6	0	100	1,017.60	286.2	2.2	3.7	4.4	2017-04-19 04:00:00	-9	04:00:00
2017-04-19 05:00:00	2017-04-19 05:00:00	438	2017-04-19 05:00	-1.1	0	99.2	1,017.70	289.8	2.6	4.2	4.1	2017-04-19 05:00:00	-9	05:00:00
2017-04-19 06:00:00	2017-04-19 06:00:00	439	NA	NA	NA	NA	NA	NA	NA	NA	NA	NA	-9	06:00:00
2017-04-19 07:00:00	2017-04-19 07:00:00	440	NA	NA	NA	NA	NA	NA	NA	NA	NA	NA	-9	07:00:00
2017-04-19 08:00:00	2017-04-19 08:00:00	441	NA	NA	NA	NA	NA	NA	NA	NA	NA	NA	-9	08:00:00
2017-04-19 09:00:00	2017-04-19 09:00:00	442	NA	NA	NA	NA	NA	NA	NA	NA	NA	NA	-9	09:00:00
2017-04-19 10:00:00	2017-04-19 10:00:00	443	NA	NA	NA	NA	NA	NA	NA	NA	NA	NA	-9	10:00:00
2017-04-19 11:00:00	2017-04-19 11:00:00	444	NA	NA	NA	NA	NA	NA	NA	NA	NA	NA	-9	11:00:00
2017-04-19 12:00:00	2017-04-19 12:00:00	445	NA	NA	NA	NA	NA	NA	NA	NA	NA	NA	-9	12:00:00
2017-04-19 13:00:00	2017-04-19 13:00:00	446	2017-04-19 13:00	5.9	0	50.2	1,019.00	116.2	3.5	7.5	380.4	2017-04-19 13:00:00	-9	13:00:00
2017-04-19 14:00:00	2017-04-19 14:00:00	447	2017-04-19 14:00	6	0	54	1,019.10	155.2	3.2	7.9	333.7	2017-04-19 14:00:00	-9	14:00:00
2017-04-19 15:00:00	2017-04-19 15:00:00	448	2017-04-19 15:00	6.7	0	50.5	1,019.00	184.2	3.3	8	498.3	2017-04-19 15:00:00	-9	15:00:00
2017-04-19 16:00:00	2017-04-19 16:00:00	449	2017-04-19 16:00	6.6	0	48.7	1,018.80	136.7	3	7.5	252.7	2017-04-19 16:00:00	-9	16:00:00
2017-04-19 17:00:00	2017-04-19 17:00:00	450	2017-04-19 17:00	7.1	0	43.8	1,018.80	166.3	2.9	7	301.4	2017-04-19 17:00:00	-9	17:00:00
2017-04-19 18:00:00	2017-04-19 18:00:00	451	2017-04-19 18:00	5.9	0	45.7	1,018.90	155.8	3	6.9	124.8	2017-04-19 18:00:00	-9	18:00:00
2017-04-19 19:00:00	2017-04-19 19:00:00	452	2017-04-19 19:00	4.6	0	48.8	1,019.10	126.2	2.5	6.1	40.1	2017-04-19 19:00:00	-9	19:00:00
2017-04-19 20:00:00	2017-04-19 20:00:00	453	2017-04-19 20:00	2.7	0	56.3	1,019.40	135.9	1.7	4	4.9	2017-04-19 20:00:00	-9	20:00:00
2017-04-19 21:00:00	2017-04-19 21:00:00	454	2017-04-19 21:00	1.9	0	62.7	1,019.60	122	1.5	2.8	5.7	2017-04-19 21:00:00	-9	21:00:00
2017-04-19 22:00:00	2017-04-19 22:00:00	455	2017-04-19 22:00	2.1	0	65.7	1,019.80	84.6	1.7	3.2	5.1	2017-04-19 22:00:00	-9	22:00:00
2017-04-19 23:00:00	2017-04-19 23:00:00	456	2017-04-19 23:00	1.1	0	69.5	1,019.90	88.8	1.6	3.8	3.7	2017-04-19 23:00:00	-9	23:00:00
2017-04-20 00:00:00	2017-04-20 00:00:00	457	2017-04-20 00:00	-1.9	0	87.2	1,020.00	241.9	1	1.7	4.1	2017-04-20 00:00:00	-8	00:00:00
2017-04-20 01:00:00	2017-04-20 01:00:00	458	2017-04-20 01:00	-3.5	0	99	1,020.00	283.6	1.1	2	5.2	2017-04-20 01:00:00	-8	01:00:00
2017-04-20 02:00:00	2017-04-20 02:00:00	459	2017-04-20 02:00	-4	0	100	1,019.80	263.9	0.8	1.2	6	2017-04-20 02:00:00	-8	02:00:00
2017-04-20 03:00:00	2017-04-20 03:00:00	460	2017-04-20 03:00	-4.3	0	100	1,019.80	237	0.9	1.4	5	2017-04-20 03:00:00	-8	03:00:00
2017-04-20 04:00:00	2017-04-20 04:00:00	461	2017-04-20 04:00	-5.1	0	100	1,019.90	260	1.1	1.7	5.1	2017-04-20 04:00:00	-8	04:00:00
2017-04-20 05:00:00	2017-04-20 05:00:00	462	2017-04-20 05:00	-5.8	0	100	1,020.00	233.7	0.9	1.4	6.2	2017-04-20 05:00:00	-8	05:00:00
2017-04-20 06:00:00	2017-04-20 06:00:00	463	2017-04-20 06:00	-5.1	0	100	1,020.10	263.3	0.9	1.4	63.9	2017-04-20 06:00:00	-8	06:00:00
2017-04-20 07:00:00	2017-04-20 07:00:00	464	2017-04-20 07:00	-2.1	0	97.2	1,020.20	269.2	1.5	2.2	150.3	2017-04-20 07:00:00	-8	07:00:00
2017-04-20 08:00:00	2017-04-20 08:00:00	465	2017-04-20 08:00	1.4	0	77.5	1,020.20	278.7	1.8	3.3	393.7	2017-04-20 08:00:00	-8	08:00:00
2017-04-20 09:00:00	2017-04-20 09:00:00	466	2017-04-20 09:00	4.5	0	56	1,020.30	277.2	1.9	3.6	529	2017-04-20 09:00:00	-8	09:00:00
2017-04-20 10:00:00	2017-04-20 10:00:00	467	2017-04-20 10:00	6.1	0	46.8	1,020.30	227.5	2.1	4.4	649.3	2017-04-20 10:00:00	-8	10:00:00
2017-04-20 11:00:00	2017-04-20 11:00:00	468	2017-04-20 11:00	6.7	0	43.5	1,020.30	226.6	2	4.2	599.6	2017-04-20 11:00:00	-8	11:00:00
2017-04-20 12:00:00	2017-04-20 12:00:00	469	2017-04-20 12:00	6.9	0	43.5	1,020.10	117	2	4.3	637.1	2017-04-20 12:00:00	-8	12:00:00
2017-04-20 13:00:00	2017-04-20 13:00:00	470	2017-04-20 13:00	8.2	0	40.3	1,019.90	232.6	2.2	5.2	662.4	2017-04-20 13:00:00	-8	13:00:00
2017-04-20 14:00:00	2017-04-20 14:00:00	471	2017-04-20 14:00	9.5	0	37.8	1,019.70	232.4	2.2	5.2	759.6	2017-04-20 14:00:00	-8	14:00:00
2017-04-20 15:00:00	2017-04-20 15:00:00	472	2017-04-20 15:00	9.7	0	36.2	1,019.20	236.9	2.5	5.3	634.9	2017-04-20 15:00:00	-8	15:00:00
2017-04-20 16:00:00	2017-04-20 16:00:00	473	2017-04-20 16:00	10.1	0	33.5	1,018.80	228.1	2.1	5.1	508.9	2017-04-20 16:00:00	-8	16:00:00
2017-04-20 17:00:00	2017-04-20 17:00:00	474	2017-04-20 17:00	10.5	0	31.8	1,018.60	258.7	2	5.7	369.1	2017-04-20 17:00:00	-8	17:00:00
2017-04-20 18:00:00	2017-04-20 18:00:00	475	2017-04-20 18:00	9.9	0	33.5	1,018.50	267.9	2.1	5	210.8	2017-04-20 18:00:00	-8	18:00:00
2017-04-20 19:00:00	2017-04-20 19:00:00	476	2017-04-20 19:00	7.9	0	36.5	1,018.40	289.6	2.1	4.5	49.5	2017-04-20 19:00:00	-8	19:00:00
2017-04-20 20:00:00	2017-04-20 20:00:00	477	2017-04-20 20:00	6.1	0	45.3	1,018.40	262.5	1.5	2.7	6.1	2017-04-20 20:00:00	-8	20:00:00
2017-04-20 21:00:00	2017-04-20 21:00:00	478	2017-04-20 21:00	5.2	0	57	1,018.40	211.1	1	2.2	4.9	2017-04-20 21:00:00	-8	21:00:00
2017-04-20 22:00:00	2017-04-20 22:00:00	479	2017-04-20 22:00	5	0	61.2	1,018.20	207.4	1.3	2.8	5	2017-04-20 22:00:00	-8	22:00:00
2017-04-20 23:00:00	2017-04-20 23:00:00	480	2017-04-20 23:00	4.7	0	62.2	1,018.00	187.6	1	1.5	5.2	2017-04-20 23:00:00	-8	23:00:00
2017-04-21 00:00:00	2017-04-21 00:00:00	481	2017-04-21 00:00	4.6	0	63.8	1,017.80	197.1	0.9	1.7	5.1	2017-04-21 00:00:00	-7	00:00:00
2017-04-21 01:00:00	2017-04-21 01:00:00	482	2017-04-21 01:00	4.5	0	65.5	1,017.50	200.3	1.1	2.3	5.1	2017-04-21 01:00:00	-7	01:00:00
2017-04-21 02:00:00	2017-04-21 02:00:00	483	2017-04-21 02:00	4.4	0	68.4	1,017.20	229.7	1.1	2.1	5.1	2017-04-21 02:00:00	-7	02:00:00
2017-04-21 03:00:00	2017-04-21 03:00:00	484	2017-04-21 03:00	2.6	0	79	1,016.80	154	0.7	1.1	5.2	2017-04-21 03:00:00	-7	03:00:00
2017-04-21 04:00:00	2017-04-21 04:00:00	485	2017-04-21 04:00	2.7	0	78.8	1,016.60	174.8	1	2	6.2	2017-04-21 04:00:00	-7	04:00:00
2017-04-21 05:00:00	2017-04-21 05:00:00	486	2017-04-21 05:00	4.5	0	67.8	1,016.40	221.3	1.1	2.5	6.2	2017-04-21 05:00:00	-7	05:00:00
2017-04-21 06:00:00	2017-04-21 06:00:00	487	2017-04-21 06:00	4.7	0	69.5	1,016.30	208.5	1.1	2.7	29.6	2017-04-21 06:00:00	-7	06:00:00
2017-04-21 07:00:00	2017-04-21 07:00:00	488	2017-04-21 07:00	6.6	0	64.3	1,016.20	243.8	1.4	3.9	138.3	2017-04-21 07:00:00	-7	07:00:00
2017-04-21 08:00:00	2017-04-21 08:00:00	489	2017-04-21 08:00	9.2	0	55.5	1,016.10	260.3	3.1	5.7	324.5	2017-04-21 08:00:00	-7	08:00:00
2017-04-21 09:00:00	2017-04-21 09:00:00	490	2017-04-21 09:00	11.1	0	54.2	1,015.90	284.5	4.9	8.6	462	2017-04-21 09:00:00	-7	09:00:00
2017-04-21 10:00:00	2017-04-21 10:00:00	491	2017-04-21 10:00	12.8	0	51.8	1,015.70	290	5.9	10.5	579.8	2017-04-21 10:00:00	-7	10:00:00
2017-04-21 11:00:00	2017-04-21 11:00:00	492	2017-04-21 11:00	14	0	55	1,015.50	286.7	6.9	11.6	768.3	2017-04-21 11:00:00	-7	11:00:00
2017-04-21 12:00:00	2017-04-21 12:00:00	493	2017-04-21 12:00	14.1	0	55.8	1,015.20	289.6	5.5	9.7	510.8	2017-04-21 12:00:00	-7	12:00:00
2017-04-21 13:00:00	2017-04-21 13:00:00	494	2017-04-21 13:00	14.4	0	53.2	1,014.90	287.5	6.1	11.9	486.6	2017-04-21 13:00:00	-7	13:00:00
2017-04-21 14:00:00	2017-04-21 14:00:00	495	2017-04-21 14:00	14.6	0	49.7	1,014.50	288.6	5.9	10.2	380	2017-04-21 14:00:00	-7	14:00:00
2017-04-21 15:00:00	2017-04-21 15:00:00	496	2017-04-21 15:00	14.1	0	50.7	1,014.10	269.6	5.6	9.8	329.3	2017-04-21 15:00:00	-7	15:00:00
2017-04-21 16:00:00	2017-04-21 16:00:00	497	2017-04-21 16:00	14.7	0	50.2	1,013.70	271.1	5.4	9.7	275.8	2017-04-21 16:00:00	-7	16:00:00
2017-04-21 17:00:00	2017-04-21 17:00:00	498	2017-04-21 17:00	14.1	0	52	1,013.30	270.7	4.6	9.1	93.2	2017-04-21 17:00:00	-7	17:00:00
2017-04-21 18:00:00	2017-04-21 18:00:00	499	2017-04-21 18:00	13.2	0	58.2	1,013.10	265.7	4.3	7.9	28.3	2017-04-21 18:00:00	-7	18:00:00
2017-04-21 19:00:00	2017-04-21 19:00:00	500	2017-04-21 19:00	12.3	0	65.7	1,012.70	253.9	4.7	8.1	14.7	2017-04-21 19:00:00	-7	19:00:00
2017-04-21 20:00:00	2017-04-21 20:00:00	501	2017-04-21 20:00	11.9	0	70.5	1,012.60	251.3	4.7	8	4.9	2017-04-21 20:00:00	-7	20:00:00
2017-04-21 21:00:00	2017-04-21 21:00:00	502	2017-04-21 21:00	11.5	0	75.7	1,012.40	259.6	4.7	11.3	3.5	2017-04-21 21:00:00	-7	21:00:00
2017-04-21 22:00:00	2017-04-21 22:00:00	503	2017-04-21 22:00	10.8	0	84.5	1,012.40	274.9	6.7	10.7	3.2	2017-04-21 22:00:00	-7	22:00:00
2017-04-21 23:00:00	2017-04-21 23:00:00	504	2017-04-21 23:00	10	0	83	1,012.00	269.4	5.3	10.1	3.3	2017-04-21 23:00:00	-7	23:00:00
2017-04-22 00:00:00	2017-04-22 00:00:00	505	2017-04-22 00:00	10	0	79.8	1,011.90	276.5	4.4	10.9	4.4	2017-04-22 00:00:00	-6	00:00:00
2017-04-22 01:00:00	2017-04-22 01:00:00	506	2017-04-22 01:00	10.3	0	78.8	1,011.80	280.6	6.4	11.9	4.4	2017-04-22 01:00:00	-6	01:00:00
2017-04-22 02:00:00	2017-04-22 02:00:00	507	2017-04-22 02:00	9.1	0.2	92.5	1,011.70	286.5	7.1	12.3	3.3	2017-04-22 02:00:00	-6	02:00:00
2017-04-22 03:00:00	2017-04-22 03:00:00	508	2017-04-22 03:00	6.3	0.1	98.8	1,012.10	295.5	4.9	9.8	5	2017-04-22 03:00:00	-6	03:00:00
2017-04-22 04:00:00	2017-04-22 04:00:00	509	2017-04-22 04:00	5.9	0	96.7	1,012.10	288.2	4.8	8.6	5.6	2017-04-22 04:00:00	-6	04:00:00
2017-04-22 05:00:00	2017-04-22 05:00:00	510	2017-04-22 05:00	5.3	0	93.3	1,012.00	291.6	4.9	9.1	6.3	2017-04-22 05:00:00	-6	05:00:00
2017-04-22 06:00:00	2017-04-22 06:00:00	511	2017-04-22 06:00	4.9	0	93.3	1,012.00	295	5.2	8.7	37.2	2017-04-22 06:00:00	-6	06:00:00
2017-04-22 07:00:00	2017-04-22 07:00:00	512	2017-04-22 07:00	5.3	0	90.8	1,012.20	290.2	5.3	9.5	100.6	2017-04-22 07:00:00	-6	07:00:00
2017-04-22 08:00:00	2017-04-22 08:00:00	513	2017-04-22 08:00	6.4	0	85.8	1,012.20	285.2	5.9	10.3	241.5	2017-04-22 08:00:00	-6	08:00:00
2017-04-22 09:00:00	2017-04-22 09:00:00	514	2017-04-22 09:00	6.7	0	77.3	1,012.30	296.1	5.8	9.7	207.4	2017-04-22 09:00:00	-6	09:00:00
2017-04-22 10:00:00	2017-04-22 10:00:00	515	2017-04-22 10:00	7.4	0	70.3	1,012.30	292.5	6.5	11.4	319	2017-04-22 10:00:00	-6	10:00:00
2017-04-22 11:00:00	2017-04-22 11:00:00	516	2017-04-22 11:00	8.4	0	55.8	1,012.30	295.4	6.7	12	404.6	2017-04-22 11:00:00	-6	11:00:00
2017-04-22 12:00:00	2017-04-22 12:00:00	517	2017-04-22 12:00	8.6	0	51.7	1,012.20	290.6	6.1	10.8	308.7	2017-04-22 12:00:00	-6	12:00:00
2017-04-22 13:00:00	2017-04-22 13:00:00	518	2017-04-22 13:00	9.3	0	52.2	1,012.10	284.8	7.9	13.3	541.9	2017-04-22 13:00:00	-6	13:00:00
2017-04-22 14:00:00	2017-04-22 14:00:00	519	2017-04-22 14:00	9.7	0	50.2	1,011.90	283.3	7.7	12.9	477.1	2017-04-22 14:00:00	-6	14:00:00
2017-04-22 15:00:00	2017-04-22 15:00:00	520	2017-04-22 15:00	9	0	51.8	1,011.70	283.7	7.4	13.5	275.9	2017-04-22 15:00:00	-6	15:00:00
2017-04-22 16:00:00	2017-04-22 16:00:00	521	2017-04-22 16:00	9.6	0	54.5	1,011.50	278.9	7.4	12.2	450	2017-04-22 16:00:00	-6	16:00:00
2017-04-22 17:00:00	2017-04-22 17:00:00	522	2017-04-22 17:00	10.2	0	46.5	1,011.30	286.7	8	14.3	350.8	2017-04-22 17:00:00	-6	17:00:00
2017-04-22 18:00:00	2017-04-22 18:00:00	523	2017-04-22 18:00	9.1	0	47.5	1,011.40	293.8	7.4	12.9	166.3	2017-04-22 18:00:00	-6	18:00:00
2017-04-22 19:00:00	2017-04-22 19:00:00	524	2017-04-22 19:00	7.8	0	52.3	1,011.50	300.1	6.3	12.3	39.3	2017-04-22 19:00:00	-6	19:00:00
2017-04-22 20:00:00	2017-04-22 20:00:00	525	2017-04-22 20:00	6.3	0	63.3	1,011.60	290.1	5.4	8.9	5.8	2017-04-22 20:00:00	-6	20:00:00
2017-04-22 21:00:00	2017-04-22 21:00:00	526	2017-04-22 21:00	5.6	0	75.5	1,011.70	283.2	5.8	9.4	3.2	2017-04-22 21:00:00	-6	21:00:00
2017-04-22 22:00:00	2017-04-22 22:00:00	527	2017-04-22 22:00	5	0	81.7	1,011.70	282.6	4.8	8.1	3.3	2017-04-22 22:00:00	-6	22:00:00
2017-04-22 23:00:00	2017-04-22 23:00:00	528	2017-04-22 23:00	4.5	0	84.8	1,011.80	280.4	4.5	8.2	3.6	2017-04-22 23:00:00	-6	23:00:00
2017-04-23 00:00:00	2017-04-23 00:00:00	529	2017-04-23 00:00	4.7	0	84.3	1,011.90	281.5	5.7	10.2	4.4	2017-04-23 00:00:00	-5	00:00:00
2017-04-23 01:00:00	2017-04-23 01:00:00	530	2017-04-23 01:00	4.8	0	86.5	1,011.90	285.1	5.5	9.8	4.8	2017-04-23 01:00:00	-5	01:00:00
2017-04-23 02:00:00	2017-04-23 02:00:00	531	2017-04-23 02:00	4.7	0	89	1,011.90	284.7	5.2	9.3	4.6	2017-04-23 02:00:00	-5	02:00:00
2017-04-23 03:00:00	2017-04-23 03:00:00	532	2017-04-23 03:00	4.4	0	92	1,011.90	280.1	4.9	8.2	4.6	2017-04-23 03:00:00	-5	03:00:00
2017-04-23 04:00:00	2017-04-23 04:00:00	533	2017-04-23 04:00	4.1	0	96.3	1,011.90	280.9	4.3	7.9	4.7	2017-04-23 04:00:00	-5	04:00:00
2017-04-23 05:00:00	2017-04-23 05:00:00	534	2017-04-23 05:00	3.9	0	97.2	1,012.00	278.8	4.7	7.6	5.5	2017-04-23 05:00:00	-5	05:00:00
2017-04-23 06:00:00	2017-04-23 06:00:00	535	2017-04-23 06:00	3.9	0	96.7	1,012.10	275.4	4.8	9.7	36	2017-04-23 06:00:00	-5	06:00:00
2017-04-23 07:00:00	2017-04-23 07:00:00	536	2017-04-23 07:00	4.4	0	93.7	1,012.30	279.8	5.2	9.6	129.5	2017-04-23 07:00:00	-5	07:00:00
2017-04-23 08:00:00	2017-04-23 08:00:00	537	2017-04-23 08:00	4.9	0.1	93.3	1,012.60	287	5.5	9.3	203.5	2017-04-23 08:00:00	-5	08:00:00
2017-04-23 09:00:00	2017-04-23 09:00:00	538	2017-04-23 09:00	5.8	0	88.2	1,012.60	285.6	6.9	12.7	334	2017-04-23 09:00:00	-5	09:00:00
2017-04-23 10:00:00	2017-04-23 10:00:00	539	2017-04-23 10:00	6.7	0	76.8	1,012.70	280.7	7.2	11.5	399.8	2017-04-23 10:00:00	-5	10:00:00
2017-04-23 11:00:00	2017-04-23 11:00:00	540	2017-04-23 11:00	7.7	0	62.8	1,012.60	281.3	7	11.7	366.1	2017-04-23 11:00:00	-5	11:00:00
2017-04-23 12:00:00	2017-04-23 12:00:00	541	2017-04-23 12:00	7.8	0	58.3	1,012.50	286	6.6	12.1	326.7	2017-04-23 12:00:00	-5	12:00:00
2017-04-23 13:00:00	2017-04-23 13:00:00	542	2017-04-23 13:00	8.6	0	50	1,012.50	286.9	7.8	13.7	471.6	2017-04-23 13:00:00	-5	13:00:00
2017-04-23 14:00:00	2017-04-23 14:00:00	543	2017-04-23 14:00	9	0	49.8	1,012.40	282.3	7.3	12.5	406	2017-04-23 14:00:00	-5	14:00:00
2017-04-23 15:00:00	2017-04-23 15:00:00	544	2017-04-23 15:00	9.4	0	48.2	1,012.30	273.5	7.3	12.9	400	2017-04-23 15:00:00	-5	15:00:00
2017-04-23 16:00:00	2017-04-23 16:00:00	545	2017-04-23 16:00	9.2	0	49.3	1,012.20	285.4	7.4	13.6	352.7	2017-04-23 16:00:00	-5	16:00:00
2017-04-23 17:00:00	2017-04-23 17:00:00	546	2017-04-23 17:00	8.5	0	52.7	1,012.30	290.7	6.3	12.6	130.2	2017-04-23 17:00:00	-5	17:00:00
2017-04-23 18:00:00	2017-04-23 18:00:00	547	2017-04-23 18:00	7.1	0	72.3	1,012.40	290.5	5.3	9.5	101.4	2017-04-23 18:00:00	-5	18:00:00
2017-04-23 19:00:00	2017-04-23 19:00:00	548	2017-04-23 19:00	7.1	0	64.7	1,012.40	289.3	5.3	9.2	45.3	2017-04-23 19:00:00	-5	19:00:00
2017-04-23 20:00:00	2017-04-23 20:00:00	549	2017-04-23 20:00	6.6	0	68.2	1,012.60	278.6	3.6	7.8	5.9	2017-04-23 20:00:00	-5	20:00:00
2017-04-23 21:00:00	2017-04-23 21:00:00	550	2017-04-23 21:00	6.4	0	70.8	1,012.80	278.1	3.4	6.3	4.3	2017-04-23 21:00:00	-5	21:00:00
2017-04-23 22:00:00	2017-04-23 22:00:00	551	2017-04-23 22:00	5.1	0	73.3	1,013.00	288	3.8	6.7	2.9	2017-04-23 22:00:00	-5	22:00:00
2017-04-23 23:00:00	2017-04-23 23:00:00	552	2017-04-23 23:00	3.9	0	78	1,013.00	281.4	3.1	5.5	3.7	2017-04-23 23:00:00	-5	23:00:00
2017-04-24 00:00:00	2017-04-24 00:00:00	553	2017-04-24 00:00	2.6	0	86.7	1,012.90	264.2	2.1	4.4	3.2	2017-04-24 00:00:00	-4	00:00:00
2017-04-24 01:00:00	2017-04-24 01:00:00	554	2017-04-24 01:00	2	0	91.2	1,012.80	263	2.4	3.9	4	2017-04-24 01:00:00	-4	01:00:00
2017-04-24 02:00:00	2017-04-24 02:00:00	555	2017-04-24 02:00	-0.5	0	97.8	1,012.50	260.2	1.1	2.3	3.3	2017-04-24 02:00:00	-4	02:00:00
2017-04-24 03:00:00	2017-04-24 03:00:00	556	2017-04-24 03:00	-2	0	100	1,012.20	137.7	0.7	1.4	5.1	2017-04-24 03:00:00	-4	03:00:00
2017-04-24 04:00:00	2017-04-24 04:00:00	557	2017-04-24 04:00	-2.3	0	100	1,011.90	56.4	1.1	1.5	5.4	2017-04-24 04:00:00	-4	04:00:00
2017-04-24 05:00:00	2017-04-24 05:00:00	558	2017-04-24 05:00	-2.7	0	100	1,011.50	110.9	1	1.7	7	2017-04-24 05:00:00	-4	05:00:00
2017-04-24 06:00:00	2017-04-24 06:00:00	559	2017-04-24 06:00	-1.6	0	100	1,011.20	97.3	1.1	1.9	57	2017-04-24 06:00:00	-4	06:00:00
2017-04-24 07:00:00	2017-04-24 07:00:00	560	2017-04-24 07:00	2.4	0	89	1,011.10	81.1	1.1	1.7	194.4	2017-04-24 07:00:00	-4	07:00:00
2017-04-24 08:00:00	2017-04-24 08:00:00	561	2017-04-24 08:00	7.8	0	61.2	1,010.70	202.3	1.6	6.4	379.8	2017-04-24 08:00:00	-4	08:00:00
2017-04-24 09:00:00	2017-04-24 09:00:00	562	2017-04-24 09:00	9.8	0	50.2	1,010.30	244.2	4.4	9.2	535.5	2017-04-24 09:00:00	-4	09:00:00
2017-04-24 10:00:00	2017-04-24 10:00:00	563	2017-04-24 10:00	11	0	45.8	1,009.90	230.7	3.8	8.5	570.7	2017-04-24 10:00:00	-4	10:00:00
2017-04-24 11:00:00	2017-04-24 11:00:00	564	2017-04-24 11:00	12.5	0	41.2	1,009.50	237.4	3.9	7.5	644.3	2017-04-24 11:00:00	-4	11:00:00
2017-04-24 12:00:00	2017-04-24 12:00:00	565	2017-04-24 12:00	13.6	0	38.2	1,009.00	249.6	4.7	9.2	727.7	2017-04-24 12:00:00	-4	12:00:00
2017-04-24 13:00:00	2017-04-24 13:00:00	566	2017-04-24 13:00	14.9	0	34.5	1,008.50	248.3	4.6	9.8	782	2017-04-24 13:00:00	-4	13:00:00
2017-04-24 14:00:00	2017-04-24 14:00:00	567	2017-04-24 14:00	15.5	0	33.8	1,008.00	250.1	4.9	9.5	684.4	2017-04-24 14:00:00	-4	14:00:00
2017-04-24 15:00:00	2017-04-24 15:00:00	568	2017-04-24 15:00	16	0	34	1,007.50	248.4	4.9	10.3	648.6	2017-04-24 15:00:00	-4	15:00:00
2017-04-24 16:00:00	2017-04-24 16:00:00	569	2017-04-24 16:00	15.6	0	34.3	1,007.10	248	4.1	8.6	356	2017-04-24 16:00:00	-4	16:00:00
2017-04-24 17:00:00	2017-04-24 17:00:00	570	2017-04-24 17:00	14.7	0	35.3	1,006.80	247.6	3.7	7.4	158.5	2017-04-24 17:00:00	-4	17:00:00
2017-04-24 18:00:00	2017-04-24 18:00:00	571	2017-04-24 18:00	14.1	0	37	1,006.40	242.7	3.2	6.8	90.5	2017-04-24 18:00:00	-4	18:00:00
2017-04-24 19:00:00	2017-04-24 19:00:00	572	2017-04-24 19:00	13.5	0	39.5	1,006.20	234.2	2.5	5.7	58.5	2017-04-24 19:00:00	-4	19:00:00
2017-04-24 20:00:00	2017-04-24 20:00:00	573	2017-04-24 20:00	11.6	0	46.5	1,005.90	215.5	1.7	5.8	6.1	2017-04-24 20:00:00	-4	20:00:00
2017-04-24 21:00:00	2017-04-24 21:00:00	574	2017-04-24 21:00	11.1	0	49.7	1,005.70	260.2	2.2	5	4.3	2017-04-24 21:00:00	-4	21:00:00
2017-04-24 22:00:00	2017-04-24 22:00:00	575	2017-04-24 22:00	9.1	0	70	1,005.60	265.4	1.3	3.7	3.1	2017-04-24 22:00:00	-4	22:00:00
2017-04-24 23:00:00	2017-04-24 23:00:00	576	2017-04-24 23:00	6.4	0	89.7	1,005.10	146.6	1.2	2.3	4.2	2017-04-24 23:00:00	-4	23:00:00
2017-04-25 00:00:00	2017-04-25 00:00:00	577	2017-04-25 00:00	6	0	94.7	1,004.60	134.6	1.2	2.1	5.9	2017-04-25 00:00:00	-3	00:00:00
2017-04-25 01:00:00	2017-04-25 01:00:00	578	2017-04-25 01:00	6.7	0	93.5	1,004.10	100.1	1.2	1.7	5.5	2017-04-25 01:00:00	-3	01:00:00
2017-04-25 02:00:00	2017-04-25 02:00:00	579	2017-04-25 02:00	6.6	0	94.2	1,003.50	120.9	1	1.9	5	2017-04-25 02:00:00	-3	02:00:00
2017-04-25 03:00:00	2017-04-25 03:00:00	580	2017-04-25 03:00	6.4	0	94.2	1,003.10	195.5	0.7	2.5	5.3	2017-04-25 03:00:00	-3	03:00:00
2017-04-25 04:00:00	2017-04-25 04:00:00	581	2017-04-25 04:00	5.7	0	89	1,002.80	265.4	1.2	2.7	4.7	2017-04-25 04:00:00	-3	04:00:00
2017-04-25 05:00:00	2017-04-25 05:00:00	582	2017-04-25 05:00	4.5	0	94.8	1,002.60	178	1.1	2.5	6.5	2017-04-25 05:00:00	-3	05:00:00
2017-04-25 06:00:00	2017-04-25 06:00:00	583	2017-04-25 06:00	6.1	0	89.8	1,002.70	278.4	2.8	7.4	36	2017-04-25 06:00:00	-3	06:00:00
2017-04-25 07:00:00	2017-04-25 07:00:00	584	2017-04-25 07:00	5.8	0	98.8	1,003.20	292	4.2	7.1	46.3	2017-04-25 07:00:00	-3	07:00:00
2017-04-25 08:00:00	2017-04-25 08:00:00	585	2017-04-25 08:00	5	0.1	100	1,003.50	286.8	3.8	6.5	47.9	2017-04-25 08:00:00	-3	08:00:00
2017-04-25 09:00:00	2017-04-25 09:00:00	586	2017-04-25 09:00	5.3	0	99.8	1,003.70	281.2	3.1	4.9	96.8	2017-04-25 09:00:00	-3	09:00:00
2017-04-25 10:00:00	2017-04-25 10:00:00	587	2017-04-25 10:00	6.7	0	92	1,003.80	271.4	2.9	5.5	167.7	2017-04-25 10:00:00	-3	10:00:00
2017-04-25 11:00:00	2017-04-25 11:00:00	588	2017-04-25 11:00	8.1	0	76.3	1,004.00	266	3.3	8.3	169.6	2017-04-25 11:00:00	-3	11:00:00
2017-04-25 12:00:00	2017-04-25 12:00:00	589	2017-04-25 12:00	8.6	0	57	1,004.20	262.9	5.8	11.5	254.5	2017-04-25 12:00:00	-3	12:00:00
2017-04-25 13:00:00	2017-04-25 13:00:00	590	2017-04-25 13:00	9.8	0	49.7	1,004.40	263.9	5.4	9.9	418.6	2017-04-25 13:00:00	-3	13:00:00
2017-04-25 14:00:00	2017-04-25 14:00:00	591	2017-04-25 14:00	10.8	0	40.5	1,004.40	275.5	6.5	11.8	558	2017-04-25 14:00:00	-3	14:00:00
2017-04-25 15:00:00	2017-04-25 15:00:00	592	2017-04-25 15:00	11.8	0	34.8	1,004.60	267.6	6.3	11.5	563.9	2017-04-25 15:00:00	-3	15:00:00
2017-04-25 16:00:00	2017-04-25 16:00:00	593	2017-04-25 16:00	11.1	0	34.5	1,004.80	270.8	5.9	10.6	283.2	2017-04-25 16:00:00	-3	16:00:00
2017-04-25 17:00:00	2017-04-25 17:00:00	594	2017-04-25 17:00	7.6	0	66	1,005.30	297.1	5.3	10.7	157.3	2017-04-25 17:00:00	-3	17:00:00
2017-04-25 18:00:00	2017-04-25 18:00:00	595	2017-04-25 18:00	7.9	0	66.3	1,005.50	290	5.4	9.3	179.7	2017-04-25 18:00:00	-3	18:00:00
2017-04-25 19:00:00	2017-04-25 19:00:00	596	2017-04-25 19:00	6.2	0	75.3	1,005.80	291.8	4.8	8.1	47.1	2017-04-25 19:00:00	-3	19:00:00
2017-04-25 20:00:00	2017-04-25 20:00:00	597	2017-04-25 20:00	5	0	80.7	1,005.90	288.2	3.5	6.4	7.8	2017-04-25 20:00:00	-3	20:00:00
2017-04-25 21:00:00	2017-04-25 21:00:00	598	2017-04-25 21:00	4.3	0	84.8	1,006.30	290.9	2.5	4.2	3.9	2017-04-25 21:00:00	-3	21:00:00
2017-04-25 22:00:00	2017-04-25 22:00:00	599	2017-04-25 22:00	3	0	91.2	1,006.40	292.6	1.3	2.9	4.3	2017-04-25 22:00:00	-3	22:00:00
2017-04-25 23:00:00	2017-04-25 23:00:00	600	2017-04-25 23:00	2.8	0	93.3	1,006.40	279.3	1.7	3	4.5	2017-04-25 23:00:00	-3	23:00:00
2017-04-26 00:00:00	2017-04-26 00:00:00	601	2017-04-26 00:00	1	0	98.5	1,006.40	171.1	0.9	1.7	4.6	2017-04-26 00:00:00	-2	00:00:00
2017-04-26 01:00:00	2017-04-26 01:00:00	602	2017-04-26 01:00	0.3	0	100	1,006.50	146.7	0.7	1.5	5.1	2017-04-26 01:00:00	-2	01:00:00
2017-04-26 02:00:00	2017-04-26 02:00:00	603	2017-04-26 02:00	-0.2	0	100	1,006.50	152.3	0.8	1.5	5.3	2017-04-26 02:00:00	-2	02:00:00
2017-04-26 03:00:00	2017-04-26 03:00:00	604	2017-04-26 03:00	-0.3	0	100	1,006.60	191.5	0.7	1.1	5.1	2017-04-26 03:00:00	-2	03:00:00
2017-04-26 04:00:00	2017-04-26 04:00:00	605	2017-04-26 04:00	-1	0	100	1,006.60	120.4	0.7	1.4	5	2017-04-26 04:00:00	-2	04:00:00
2017-04-26 05:00:00	2017-04-26 05:00:00	606	2017-04-26 05:00	-1.9	0	100	1,006.70	157.1	0.6	1.1	5.9	2017-04-26 05:00:00	-2	05:00:00
2017-04-26 06:00:00	2017-04-26 06:00:00	607	2017-04-26 06:00	-1.3	0	100	1,006.80	146.8	0.9	1.9	68.1	2017-04-26 06:00:00	-2	06:00:00
2017-04-26 07:00:00	2017-04-26 07:00:00	608	2017-04-26 07:00	3	0	87.8	1,007.10	196.9	0.9	2.2	177.8	2017-04-26 07:00:00	-2	07:00:00
2017-04-26 08:00:00	2017-04-26 08:00:00	609	2017-04-26 08:00	6.7	0	64.5	1,007.30	269.3	1.5	3.7	360.5	2017-04-26 08:00:00	-2	08:00:00
2017-04-26 09:00:00	2017-04-26 09:00:00	610	2017-04-26 09:00	8.7	0	55.5	1,007.40	291.3	2.2	5.4	542.4	2017-04-26 09:00:00	-2	09:00:00
2017-04-26 10:00:00	2017-04-26 10:00:00	611	2017-04-26 10:00	9.9	0	48	1,007.30	262.9	1.9	5.1	565.5	2017-04-26 10:00:00	-2	10:00:00
2017-04-26 11:00:00	2017-04-26 11:00:00	612	2017-04-26 11:00	10.3	0	44.3	1,007.40	258.5	2.5	7.8	544.4	2017-04-26 11:00:00	-2	11:00:00
2017-04-26 12:00:00	2017-04-26 12:00:00	613	2017-04-26 12:00	10.8	0	44.2	1,007.30	251.6	2.4	5.5	543.6	2017-04-26 12:00:00	-2	12:00:00
2017-04-26 13:00:00	2017-04-26 13:00:00	614	2017-04-26 13:00	11.3	0	42.3	1,007.40	278.7	2.8	7.5	536	2017-04-26 13:00:00	-2	13:00:00
2017-04-26 14:00:00	2017-04-26 14:00:00	615	2017-04-26 14:00	10	0	44.2	1,007.50	273.6	2.4	6.6	201	2017-04-26 14:00:00	-2	14:00:00
2017-04-26 15:00:00	2017-04-26 15:00:00	616	2017-04-26 15:00	9.6	0	46.7	1,007.50	110.3	1.9	5	169	2017-04-26 15:00:00	-2	15:00:00
2017-04-26 16:00:00	2017-04-26 16:00:00	617	2017-04-26 16:00	8.9	0.2	53.3	1,007.70	166.2	2	4.6	197	2017-04-26 16:00:00	-2	16:00:00
2017-04-26 17:00:00	2017-04-26 17:00:00	618	2017-04-26 17:00	8.4	0	63.7	1,007.70	99.4	2.3	4.9	205	2017-04-26 17:00:00	-2	17:00:00
2017-04-26 18:00:00	2017-04-26 18:00:00	619	2017-04-26 18:00	8.5	0	64.5	1,007.70	126.3	1.4	2.5	113.7	2017-04-26 18:00:00	-2	18:00:00
2017-04-26 19:00:00	2017-04-26 19:00:00	620	2017-04-26 19:00	7.8	0	71.3	1,007.80	167.5	1.1	2	51.5	2017-04-26 19:00:00	-2	19:00:00
2017-04-26 20:00:00	2017-04-26 20:00:00	621	2017-04-26 20:00	6.1	0	77.5	1,007.90	200.5	1.3	2.5	8.4	2017-04-26 20:00:00	-2	20:00:00
2017-04-26 21:00:00	2017-04-26 21:00:00	622	2017-04-26 21:00	3.4	0	85.3	1,008.10	232.3	1.2	3.4	4.4	2017-04-26 21:00:00	-2	21:00:00
2017-04-26 22:00:00	2017-04-26 22:00:00	623	2017-04-26 22:00	1.7	0	93.8	1,008.20	188.9	1	2.5	4.5	2017-04-26 22:00:00	-2	22:00:00
2017-04-26 23:00:00	2017-04-26 23:00:00	624	2017-04-26 23:00	-0.5	0	99.5	1,008.40	193.6	0.9	1.7	4.5	2017-04-26 23:00:00	-2	23:00:00
2017-04-27 00:00:00	2017-04-27 00:00:00	625	2017-04-27 00:00	-1.5	0	100	1,008.60	243.7	0.8	1.5	5.3	2017-04-27 00:00:00	-1	00:00:00
2017-04-27 01:00:00	2017-04-27 01:00:00	626	2017-04-27 01:00	-1.3	0	100	1,008.60	182.6	0.7	1.5	6.3	2017-04-27 01:00:00	-1	01:00:00
2017-04-27 02:00:00	2017-04-27 02:00:00	627	2017-04-27 02:00	-1.6	0	100	1,008.40	167.7	0.7	1.7	3.6	2017-04-27 02:00:00	-1	02:00:00
2017-04-27 03:00:00	2017-04-27 03:00:00	628	2017-04-27 03:00	-2.4	0	100	1,008.40	132.6	0.7	1.5	5.6	2017-04-27 03:00:00	-1	03:00:00
2017-04-27 04:00:00	2017-04-27 04:00:00	629	2017-04-27 04:00	-2.6	0	100	1,008.40	248.3	0.8	1.5	5.4	2017-04-27 04:00:00	-1	04:00:00
2017-04-27 05:00:00	2017-04-27 05:00:00	630	2017-04-27 05:00	-1.8	0	100	1,008.50	227.9	0.9	1.5	7	2017-04-27 05:00:00	-1	05:00:00
2017-04-27 06:00:00	2017-04-27 06:00:00	631	2017-04-27 06:00	-0.2	0	100	1,008.80	267	1.2	2.2	28.6	2017-04-27 06:00:00	-1	06:00:00
2017-04-27 07:00:00	2017-04-27 07:00:00	632	2017-04-27 07:00	2	0	98	1,008.90	252.5	1.1	2.1	100.5	2017-04-27 07:00:00	-1	07:00:00
2017-04-27 08:00:00	2017-04-27 08:00:00	633	2017-04-27 08:00	5.2	0	83.2	1,009.20	271.5	1.7	3.1	292.2	2017-04-27 08:00:00	-1	08:00:00
2017-04-27 09:00:00	2017-04-27 09:00:00	634	2017-04-27 09:00	8.3	0	63.2	1,009.20	268.4	2	4.5	493.4	2017-04-27 09:00:00	-1	09:00:00
2017-04-27 10:00:00	2017-04-27 10:00:00	635	2017-04-27 10:00	10.4	0	50.3	1,009.20	223.2	1.8	4.8	622.5	2017-04-27 10:00:00	-1	10:00:00
2017-04-27 11:00:00	2017-04-27 11:00:00	636	2017-04-27 11:00	9.7	0	47.3	1,009.30	232.6	2	4.4	284.6	2017-04-27 11:00:00	-1	11:00:00
2017-04-27 12:00:00	2017-04-27 12:00:00	637	2017-04-27 12:00	7.5	0	67.3	1,009.50	203.5	2	5.3	198	2017-04-27 12:00:00	-1	12:00:00
2017-04-27 13:00:00	2017-04-27 13:00:00	638	2017-04-27 13:00	9.8	0	60.2	1,009.20	139.9	1.6	3.6	781.1	2017-04-27 13:00:00	-1	13:00:00
2017-04-27 14:00:00	2017-04-27 14:00:00	639	2017-04-27 14:00	11.7	0	47.3	1,009.10	171.7	1.9	4.5	654.8	2017-04-27 14:00:00	-1	14:00:00
2017-04-27 15:00:00	2017-04-27 15:00:00	640	2017-04-27 15:00	10.3	0	50.3	1,009.00	194.6	2.3	5.5	230.1	2017-04-27 15:00:00	-1	15:00:00
2017-04-27 16:00:00	2017-04-27 16:00:00	641	2017-04-27 16:00	10.4	0	58.8	1,009.10	146	2.3	4.7	405	2017-04-27 16:00:00	-1	16:00:00
2017-04-27 17:00:00	2017-04-27 17:00:00	642	2017-04-27 17:00	10.2	0	56.3	1,009.00	150.1	1.6	3.1	162.4	2017-04-27 17:00:00	-1	17:00:00
2017-04-27 18:00:00	2017-04-27 18:00:00	643	2017-04-27 18:00	9.9	0	59.2	1,008.90	138.4	1.4	2.8	158.5	2017-04-27 18:00:00	-1	18:00:00
2017-04-27 19:00:00	2017-04-27 19:00:00	644	2017-04-27 19:00	8.3	0	66.2	1,008.90	139.9	1.1	2.5	42.3	2017-04-27 19:00:00	-1	19:00:00
2017-04-27 20:00:00	2017-04-27 20:00:00	645	2017-04-27 20:00	4.9	0	84.8	1,009.10	166.2	0.8	1.4	7.8	2017-04-27 20:00:00	-1	20:00:00
2017-04-27 21:00:00	2017-04-27 21:00:00	646	2017-04-27 21:00	2.5	0	97.3	1,009.20	149.1	0.9	2.5	4.7	2017-04-27 21:00:00	-1	21:00:00
2017-04-27 22:00:00	2017-04-27 22:00:00	647	2017-04-27 22:00	2.1	0	98	1,009.20	111	1.1	2.2	4.5	2017-04-27 22:00:00	-1	22:00:00
2017-04-27 23:00:00	2017-04-27 23:00:00	648	2017-04-27 23:00	0.7	0	99.8	1,009.20	104.7	0.7	1.5	5	2017-04-27 23:00:00	-1	23:00:00
2017-04-28 00:00:00	2017-04-28 00:00:00	649	2017-04-28 00:00	0	0	100	1,009.00	149.1	0.6	1.1	4.8	2017-04-28 00:00:00	0	00:00:00
2017-04-28 01:00:00	2017-04-28 01:00:00	650	2017-04-28 01:00	-1.2	0	100	1,008.90	176.4	0.6	1.1	4.7	2017-04-28 01:00:00	0	01:00:00
2017-04-28 02:00:00	2017-04-28 02:00:00	651	2017-04-28 02:00	-1.6	0	100	1,008.80	268.6	0.8	1.1	5.4	2017-04-28 02:00:00	0	02:00:00
2017-04-28 03:00:00	2017-04-28 03:00:00	652	2017-04-28 03:00	-1.9	0	100	1,008.60	249	0.7	1.1	5.4	2017-04-28 03:00:00	0	03:00:00
2017-04-28 04:00:00	2017-04-28 04:00:00	653	2017-04-28 04:00	-2.2	0	100	1,008.50	276.9	0.9	1.7	5.2	2017-04-28 04:00:00	0	04:00:00
2017-04-28 05:00:00	2017-04-28 05:00:00	654	2017-04-28 05:00	-2.6	0	100	1,008.50	271.7	1.2	1.7	7.9	2017-04-28 05:00:00	0	05:00:00
2017-04-28 06:00:00	2017-04-28 06:00:00	655	2017-04-28 06:00	-1.7	0	100	1,008.50	170.1	0.6	1.2	84.4	2017-04-28 06:00:00	0	06:00:00
2017-04-28 07:00:00	2017-04-28 07:00:00	656	2017-04-28 07:00	2.1	0	96.8	1,008.40	283.5	1.2	2.1	224.4	2017-04-28 07:00:00	0	07:00:00
2017-04-28 08:00:00	2017-04-28 08:00:00	657	2017-04-28 08:00	6.8	0	67.8	1,008.50	281.5	1.8	3.8	391.6	2017-04-28 08:00:00	0	08:00:00
2017-04-28 09:00:00	2017-04-28 09:00:00	658	2017-04-28 09:00	10.4	0	45.2	1,008.50	229.1	1.4	2.2	543.2	2017-04-28 09:00:00	0	09:00:00
2017-04-28 10:00:00	2017-04-28 10:00:00	659	2017-04-28 10:00	12.4	0	36.5	1,008.40	187.4	1.6	3.4	678.1	2017-04-28 10:00:00	0	10:00:00
2017-04-28 11:00:00	2017-04-28 11:00:00	660	2017-04-28 11:00	11.6	0	36.3	1,008.20	238.8	1.7	3.6	330.3	2017-04-28 11:00:00	0	11:00:00
2017-04-28 12:00:00	2017-04-28 12:00:00	661	2017-04-28 12:00	12.8	0	32.5	1,008.00	160.8	1.6	3.5	614	2017-04-28 12:00:00	0	12:00:00
2017-04-28 13:00:00	2017-04-28 13:00:00	662	2017-04-28 13:00	13.2	0	33.8	1,007.80	278.4	3.4	6.8	555.6	2017-04-28 13:00:00	0	13:00:00
2017-04-28 14:00:00	2017-04-28 14:00:00	663	2017-04-28 14:00	12.5	0	36.2	1,008.00	283.1	2.4	5.1	361.8	2017-04-28 14:00:00	0	14:00:00
2017-04-28 15:00:00	2017-04-28 15:00:00	664	2017-04-28 15:00	12.9	0	36.7	1,008.10	230.3	1.9	4.7	410.4	2017-04-28 15:00:00	0	15:00:00
2017-04-28 16:00:00	2017-04-28 16:00:00	665	2017-04-28 16:00	12.5	0	36.5	1,008.20	258.5	2.6	5.3	258	2017-04-28 16:00:00	0	16:00:00
2017-04-28 17:00:00	2017-04-28 17:00:00	666	2017-04-28 17:00	12.7	0	36.7	1,008.20	275.4	2.8	6.2	298.8	2017-04-28 17:00:00	0	17:00:00
2017-04-28 18:00:00	2017-04-28 18:00:00	667	2017-04-28 18:00	11.2	0	39.7	1,008.10	264.8	2.7	4.6	106.9	2017-04-28 18:00:00	0	18:00:00
2017-04-28 19:00:00	2017-04-28 19:00:00	668	2017-04-28 19:00	9	0	49.5	1,008.10	258.2	1.3	2.9	41.5	2017-04-28 19:00:00	0	19:00:00
2017-04-28 20:00:00	2017-04-28 20:00:00	669	2017-04-28 20:00	5.5	0	77	1,008.30	172	0.9	1.4	8.3	2017-04-28 20:00:00	0	20:00:00
2017-04-28 21:00:00	2017-04-28 21:00:00	670	2017-04-28 21:00	2.8	0	91.2	1,008.60	185.6	0.9	1.5	4.9	2017-04-28 21:00:00	0	21:00:00
2017-04-28 22:00:00	2017-04-28 22:00:00	671	2017-04-28 22:00	3.2	0	89.7	1,008.90	258.3	1.2	4.2	6.3	2017-04-28 22:00:00	0	22:00:00
2017-04-28 23:00:00	2017-04-28 23:00:00	672	2017-04-28 23:00	3.5	0	91	1,009.00	170.6	0.8	1.5	5.7	2017-04-28 23:00:00	0	23:00:00
2017-04-29 00:00:00	2017-04-29 00:00:00	673	2017-04-29 00:00	4.3	0	96	1,009.00	162.2	0.7	1.4	5.6	2017-04-29 00:00:00	1	00:00:00
2017-04-29 01:00:00	2017-04-29 01:00:00	674	2017-04-29 01:00	4.5	0	97.7	1,009.10	221.4	0.9	2.1	5.1	2017-04-29 01:00:00	1	01:00:00
2017-04-29 02:00:00	2017-04-29 02:00:00	675	2017-04-29 02:00	5.4	0	94.7	1,009.20	289.7	1.9	3.9	4.9	2017-04-29 02:00:00	1	02:00:00
2017-04-29 03:00:00	2017-04-29 03:00:00	676	2017-04-29 03:00	4.7	0	99.8	1,009.30	263.1	1	1.9	4.7	2017-04-29 03:00:00	1	03:00:00
2017-04-29 04:00:00	2017-04-29 04:00:00	677	2017-04-29 04:00	4.7	0	99.5	1,009.50	271.9	1.6	2.8	5.1	2017-04-29 04:00:00	1	04:00:00
2017-04-29 05:00:00	2017-04-29 05:00:00	678	2017-04-29 05:00	4	0	99.2	1,009.60	285.3	1.6	2.7	6.7	2017-04-29 05:00:00	1	05:00:00
2017-04-29 06:00:00	2017-04-29 06:00:00	679	2017-04-29 06:00	4.2	0	100	1,009.80	264.3	1.1	1.5	38.5	2017-04-29 06:00:00	1	06:00:00
2017-04-29 07:00:00	2017-04-29 07:00:00	680	2017-04-29 07:00	6	0	96.2	1,010.00	268.8	1.5	3.6	98.2	2017-04-29 07:00:00	1	07:00:00
2017-04-29 08:00:00	2017-04-29 08:00:00	681	2017-04-29 08:00	7.6	0	81.2	1,010.10	285.9	3.2	6.1	291.1	2017-04-29 08:00:00	1	08:00:00
2017-04-29 09:00:00	2017-04-29 09:00:00	682	2017-04-29 09:00	8.1	0	61.3	1,010.30	295.2	4.1	7.9	221	2017-04-29 09:00:00	1	09:00:00
2017-04-29 10:00:00	2017-04-29 10:00:00	683	2017-04-29 10:00	8.7	0	53	1,010.50	291.7	4.7	8.1	359.7	2017-04-29 10:00:00	1	10:00:00
2017-04-29 11:00:00	2017-04-29 11:00:00	684	2017-04-29 11:00	9.1	0	50.5	1,010.60	289.7	5.1	9.9	362.7	2017-04-29 11:00:00	1	11:00:00
2017-04-29 12:00:00	2017-04-29 12:00:00	685	2017-04-29 12:00	10	0	42.2	1,010.50	279.9	4.4	8.5	399	2017-04-29 12:00:00	1	12:00:00
2017-04-29 13:00:00	2017-04-29 13:00:00	686	NA	NA	NA	NA	NA	NA	NA	NA	NA	NA	1	13:00:00
2017-04-29 14:00:00	2017-04-29 14:00:00	687	2017-04-29 14:00	11.3	0	39	1,010.70	293.8	5.3	7.8	724.6	2017-04-29 14:00:00	1	14:00:00
2017-04-29 15:00:00	2017-04-29 15:00:00	688	2017-04-29 15:00	11.6	0	39.7	1,010.70	282.7	4.8	8.8	502.2	2017-04-29 15:00:00	1	15:00:00
2017-04-29 16:00:00	2017-04-29 16:00:00	689	2017-04-29 16:00	12.1	0	36.2	1,010.70	275.5	4.2	7.8	472.6	2017-04-29 16:00:00	1	16:00:00
2017-04-29 17:00:00	2017-04-29 17:00:00	690	2017-04-29 17:00	12	0	36.2	1,010.70	275	3.2	7.3	337.6	2017-04-29 17:00:00	1	17:00:00
2017-04-29 18:00:00	2017-04-29 18:00:00	691	2017-04-29 18:00	12.1	0	35	1,010.70	287.3	3.6	6.6	264	2017-04-29 18:00:00	1	18:00:00
2017-04-29 19:00:00	2017-04-29 19:00:00	692	2017-04-29 19:00	11.1	0	38	1,010.90	281.7	2.1	4.4	102.5	2017-04-29 19:00:00	1	19:00:00
2017-04-29 20:00:00	2017-04-29 20:00:00	693	2017-04-29 20:00	8.1	0	47.7	1,011.10	284.2	1.3	3.1	9.6	2017-04-29 20:00:00	1	20:00:00
2017-04-29 21:00:00	2017-04-29 21:00:00	694	2017-04-29 21:00	5.1	0	69.8	1,011.30	80.1	1.2	2.4	4.4	2017-04-29 21:00:00	1	21:00:00
2017-04-29 22:00:00	2017-04-29 22:00:00	695	2017-04-29 22:00	3.2	0	86.7	1,011.40	102.9	1.2	2.7	4.4	2017-04-29 22:00:00	1	22:00:00
2017-04-29 23:00:00	2017-04-29 23:00:00	696	2017-04-29 23:00	0.2	0	96	1,011.60	197.1	0.8	1.7	4.5	2017-04-29 23:00:00	1	23:00:00
2017-04-30 00:00:00	2017-04-30 00:00:00	697	2017-04-30 00:00	-1.1	0	99.8	1,011.70	143.1	0.8	1.5	4.8	2017-04-30 00:00:00	2	00:00:00
2017-04-30 01:00:00	2017-04-30 01:00:00	698	2017-04-30 01:00	-2.1	0	100	1,011.70	114.9	0.5	1	5.3	2017-04-30 01:00:00	2	01:00:00
2017-04-30 02:00:00	2017-04-30 02:00:00	699	2017-04-30 02:00	-2.7	0	100	1,011.70	116	0.7	1.1	5.8	2017-04-30 02:00:00	2	02:00:00
2017-04-30 03:00:00	2017-04-30 03:00:00	700	2017-04-30 03:00	-3.2	0	100	1,011.70	142	0.5	1.2	5.5	2017-04-30 03:00:00	2	03:00:00
2017-04-30 04:00:00	2017-04-30 04:00:00	701	2017-04-30 04:00	-3.4	0	100	1,011.70	147.3	0.7	1.4	5.2	2017-04-30 04:00:00	2	04:00:00
2017-04-30 05:00:00	2017-04-30 05:00:00	702	2017-04-30 05:00	-3.9	0	100	1,011.80	119	0.6	1.5	8.9	2017-04-30 05:00:00	2	05:00:00
2017-04-30 06:00:00	2017-04-30 06:00:00	703	2017-04-30 06:00	-2	0	100	1,011.80	130	0.9	1.4	115.2	2017-04-30 06:00:00	2	06:00:00
2017-04-30 07:00:00	2017-04-30 07:00:00	704	2017-04-30 07:00	3.7	0	90.2	1,011.90	91	1.3	3	248.7	2017-04-30 07:00:00	2	07:00:00
2017-04-30 08:00:00	2017-04-30 08:00:00	705	2017-04-30 08:00	7.2	0	65.2	1,011.90	107.1	2.3	4.7	419.5	2017-04-30 08:00:00	2	08:00:00
2017-04-30 09:00:00	2017-04-30 09:00:00	706	2017-04-30 09:00	9.8	0	50.3	1,011.70	112.5	3.4	7.3	564.7	2017-04-30 09:00:00	2	09:00:00
2017-04-30 10:00:00	2017-04-30 10:00:00	707	2017-04-30 10:00	11.9	0	41.8	1,011.50	105.6	4	9.2	678.4	2017-04-30 10:00:00	2	10:00:00
2017-04-30 11:00:00	2017-04-30 11:00:00	708	2017-04-30 11:00	12.9	0	35	1,011.30	107.8	4.7	10.7	756.5	2017-04-30 11:00:00	2	11:00:00
2017-04-30 12:00:00	2017-04-30 12:00:00	709	2017-04-30 12:00	13.6	0	32.7	1,011.00	117.4	4.7	10.9	829.9	2017-04-30 12:00:00	2	12:00:00
2017-04-30 13:00:00	2017-04-30 13:00:00	710	2017-04-30 13:00	14.4	0	33	1,010.60	112.2	4.3	10.3	828.9	2017-04-30 13:00:00	2	13:00:00
2017-04-30 14:00:00	2017-04-30 14:00:00	711	2017-04-30 14:00	14.8	0	32	1,010.20	113.2	4.7	10.3	776.1	2017-04-30 14:00:00	2	14:00:00
2017-04-30 15:00:00	2017-04-30 15:00:00	712	2017-04-30 15:00	15.4	0	31	1,009.80	110.7	4.7	9.4	688	2017-04-30 15:00:00	2	15:00:00
2017-04-30 16:00:00	2017-04-30 16:00:00	713	2017-04-30 16:00	15.5	0	30	1,009.30	106.1	4.8	11.1	573.6	2017-04-30 16:00:00	2	16:00:00
2017-04-30 17:00:00	2017-04-30 17:00:00	714	2017-04-30 17:00	15.4	0	30.5	1,008.90	110.7	4.5	10.9	418.8	2017-04-30 17:00:00	2	17:00:00
2017-04-30 18:00:00	2017-04-30 18:00:00	715	2017-04-30 18:00	15	0	31.3	1,008.50	100.3	4.8	11	250.9	2017-04-30 18:00:00	2	18:00:00
2017-04-30 19:00:00	2017-04-30 19:00:00	716	2017-04-30 19:00	13.8	0	33.8	1,008.40	97.7	4.1	9.2	89.5	2017-04-30 19:00:00	2	19:00:00
2017-04-30 20:00:00	2017-04-30 20:00:00	717	2017-04-30 20:00	11.8	0	42.7	1,008.40	85	4.4	10.3	7.5	2017-04-30 20:00:00	2	20:00:00
2017-04-30 21:00:00	2017-04-30 21:00:00	718	2017-04-30 21:00	9.9	0	56.5	1,008.60	89	4.4	9.2	2.6	2017-04-30 21:00:00	2	21:00:00
2017-04-30 22:00:00	2017-04-30 22:00:00	719	2017-04-30 22:00	8.7	0	61.8	1,008.60	93.8	4.1	7.9	2.8	2017-04-30 22:00:00	2	22:00:00
2017-04-30 23:00:00	2017-04-30 23:00:00	720	2017-04-30 23:00	7.7	0	67.8	1,008.60	91.3	3.7	9.2	3	2017-04-30 23:00:00	2	23:00:00
2017-05-01 00:00:00	2017-05-01 00:00:00	721	2017-05-01 00:00	6.7	0	75.8	1,008.50	92.8	3.1	6.3	3.2	2017-05-01 00:00:00	3	00:00:00
2017-05-01 01:00:00	2017-05-01 01:00:00	722	2017-05-01 01:00	6.2	0	81.7	1,008.40	100.4	2.8	6.4	3.5	2017-05-01 01:00:00	3	01:00:00
2017-05-01 02:00:00	2017-05-01 02:00:00	723	2017-05-01 02:00	6.2	0	82.5	1,008.10	101.2	3.5	8.1	3.4	2017-05-01 02:00:00	3	02:00:00
2017-05-01 03:00:00	2017-05-01 03:00:00	724	2017-05-01 03:00	5.3	0	86.7	1,008.00	91.1	2.7	6.4	3.3	2017-05-01 03:00:00	3	03:00:00
2017-05-01 04:00:00	2017-05-01 04:00:00	725	2017-05-01 04:00	4.3	0	93.2	1,007.90	94.5	2.2	5.1	3.6	2017-05-01 04:00:00	3	04:00:00
2017-05-01 05:00:00	2017-05-01 05:00:00	726	2017-05-01 05:00	3.5	0	97.2	1,007.90	102	1.7	3.2	12.2	2017-05-01 05:00:00	3	05:00:00
2017-05-01 06:00:00	2017-05-01 06:00:00	727	2017-05-01 06:00	4.4	0	94.3	1,007.90	84.9	2.2	4.9	86	2017-05-01 06:00:00	3	06:00:00
2017-05-01 07:00:00	2017-05-01 07:00:00	728	2017-05-01 07:00	6.3	0	83.3	1,007.90	89.3	2.9	5.5	232.1	2017-05-01 07:00:00	3	07:00:00
2017-05-01 08:00:00	2017-05-01 08:00:00	729	2017-05-01 08:00	7.5	0	77.7	1,007.90	93.6	3.2	6.4	304.5	2017-05-01 08:00:00	3	08:00:00
2017-05-01 09:00:00	2017-05-01 09:00:00	730	2017-05-01 09:00	10.1	0	67	1,007.80	95	3.2	6.6	494.6	2017-05-01 09:00:00	3	09:00:00
2017-05-01 10:00:00	2017-05-01 10:00:00	731	2017-05-01 10:00	13.2	0	55.2	1,007.70	103.6	3.5	7.9	610.6	2017-05-01 10:00:00	3	10:00:00
2017-05-01 11:00:00	2017-05-01 11:00:00	732	2017-05-01 11:00	14.3	0	49.7	1,007.70	122.5	4.1	8.9	567.5	2017-05-01 11:00:00	3	11:00:00
2017-05-01 12:00:00	2017-05-01 12:00:00	733	2017-05-01 12:00	15	0	48.3	1,007.70	113.4	3.9	10.2	491	2017-05-01 12:00:00	3	12:00:00
2017-05-01 13:00:00	2017-05-01 13:00:00	734	2017-05-01 13:00	15.4	0	47.5	1,007.70	110.7	3.7	8.5	411	2017-05-01 13:00:00	3	13:00:00
2017-05-01 14:00:00	2017-05-01 14:00:00	735	2017-05-01 14:00	16.1	0	46.3	1,007.60	88.7	3.7	7.3	330.3	2017-05-01 14:00:00	3	14:00:00
2017-05-01 15:00:00	2017-05-01 15:00:00	736	2017-05-01 15:00	16.4	0	43.3	1,007.60	109.3	3.6	7.5	250	2017-05-01 15:00:00	3	15:00:00
2017-05-01 16:00:00	2017-05-01 16:00:00	737	2017-05-01 16:00	16.8	0	42	1,007.80	107.9	3.5	7.3	288.4	2017-05-01 16:00:00	3	16:00:00
2017-05-01 17:00:00	2017-05-01 17:00:00	738	2017-05-01 17:00	16	0	42.8	1,008.00	91.5	3.4	7.8	133.2	2017-05-01 17:00:00	3	17:00:00
2017-05-01 18:00:00	2017-05-01 18:00:00	739	2017-05-01 18:00	15.8	0	43.5	1,008.00	83.2	3.3	6	114.3	2017-05-01 18:00:00	3	18:00:00
2017-05-01 19:00:00	2017-05-01 19:00:00	740	2017-05-01 19:00	14.8	0	45.7	1,008.30	79.8	2.5	5.1	29.4	2017-05-01 19:00:00	3	19:00:00
2017-05-01 20:00:00	2017-05-01 20:00:00	741	2017-05-01 20:00	13.7	0	49.5	1,008.60	71.7	2.4	5.9	6.8	2017-05-01 20:00:00	3	20:00:00
2017-05-01 21:00:00	2017-05-01 21:00:00	742	2017-05-01 21:00	13.1	0	52	1,008.90	70.7	2.7	5.3	4	2017-05-01 21:00:00	3	21:00:00
2017-05-01 22:00:00	2017-05-01 22:00:00	743	2017-05-01 22:00	12.3	0	56.2	1,009.00	72.6	3	6.6	3.9	2017-05-01 22:00:00	3	22:00:00
2017-05-01 23:00:00	2017-05-01 23:00:00	744	2017-05-01 23:00	11.7	0	60.5	1,009.10	71.8	2.4	5.6	4.3	2017-05-01 23:00:00	3	23:00:00
2017-05-02 00:00:00	2017-05-02 00:00:00	745	2017-05-02 00:00	11.3	0	64.2	1,009.10	69.5	2.1	4.5	4.3	2017-05-02 00:00:00	4	00:00:00
2017-05-02 01:00:00	2017-05-02 01:00:00	746	2017-05-02 01:00	10.9	0	68.5	1,009.00	65.7	2.2	3.9	4.5	2017-05-02 01:00:00	4	01:00:00
2017-05-02 02:00:00	2017-05-02 02:00:00	747	2017-05-02 02:00	10.5	0	71.5	1,009.00	59	2	3.8	4.5	2017-05-02 02:00:00	4	02:00:00
2017-05-02 03:00:00	2017-05-02 03:00:00	748	2017-05-02 03:00	10.2	0	72	1,009.00	64.7	1.8	4.1	4.6	2017-05-02 03:00:00	4	03:00:00
2017-05-02 04:00:00	2017-05-02 04:00:00	749	2017-05-02 04:00	9.8	0	73.7	1,008.90	63.8	2	4.5	4.6	2017-05-02 04:00:00	4	04:00:00
2017-05-02 05:00:00	2017-05-02 05:00:00	750	2017-05-02 05:00	9.5	0	75.2	1,008.80	64.9	2	4.2	7.4	2017-05-02 05:00:00	4	05:00:00
2017-05-02 06:00:00	2017-05-02 06:00:00	751	2017-05-02 06:00	9.1	0.2	81.3	1,008.90	71.5	2.3	5.2	21.3	2017-05-02 06:00:00	4	06:00:00
2017-05-02 07:00:00	2017-05-02 07:00:00	752	2017-05-02 07:00	8.1	0.4	97	1,008.90	82.7	2.1	5.1	61.9	2017-05-02 07:00:00	4	07:00:00
2017-05-02 08:00:00	2017-05-02 08:00:00	753	2017-05-02 08:00	8	0.2	96.5	1,008.90	68.1	2.4	6.1	61	2017-05-02 08:00:00	4	08:00:00
2017-05-02 09:00:00	2017-05-02 09:00:00	754	2017-05-02 09:00	7.6	1.3	99.8	1,008.90	72.6	2	3.8	44.1	2017-05-02 09:00:00	4	09:00:00
2017-05-02 10:00:00	2017-05-02 10:00:00	755	2017-05-02 10:00	7.3	2	100	1,009.00	68.7	1.7	3.8	36.6	2017-05-02 10:00:00	4	10:00:00
2017-05-02 11:00:00	2017-05-02 11:00:00	756	2017-05-02 11:00	7.1	2.7	100	1,009.00	62.4	2.7	7	56.1	2017-05-02 11:00:00	4	11:00:00
2017-05-02 12:00:00	2017-05-02 12:00:00	757	2017-05-02 12:00	7.2	0.6	100	1,009.00	67.8	2.4	5.8	32.8	2017-05-02 12:00:00	4	12:00:00
2017-05-02 13:00:00	2017-05-02 13:00:00	758	2017-05-02 13:00	7.5	2	100	1,009.00	70.7	3.4	8.2	46.2	2017-05-02 13:00:00	4	13:00:00
2017-05-02 14:00:00	2017-05-02 14:00:00	759	2017-05-02 14:00	7.8	0.1	100	1,009.00	77.5	4.4	10.5	53.2	2017-05-02 14:00:00	4	14:00:00
2017-05-02 15:00:00	2017-05-02 15:00:00	760	2017-05-02 15:00	8.3	0	99.7	1,009.00	75.6	4.6	11.3	110.1	2017-05-02 15:00:00	4	15:00:00
2017-05-02 16:00:00	2017-05-02 16:00:00	761	2017-05-02 16:00	9	0	96.5	1,009.10	73	3.9	9.3	93.3	2017-05-02 16:00:00	4	16:00:00
2017-05-02 17:00:00	2017-05-02 17:00:00	762	2017-05-02 17:00	9	0	96.8	1,009.20	71.7	3.6	7.4	29.8	2017-05-02 17:00:00	4	17:00:00
2017-05-02 18:00:00	2017-05-02 18:00:00	763	2017-05-02 18:00	8.9	0	97	1,009.30	66.2	3.3	7.1	47.3	2017-05-02 18:00:00	4	18:00:00
2017-05-02 19:00:00	2017-05-02 19:00:00	764	2017-05-02 19:00	8.5	1.4	99.3	1,009.30	84.8	2	5.6	14.1	2017-05-02 19:00:00	4	19:00:00
2017-05-02 20:00:00	2017-05-02 20:00:00	765	2017-05-02 20:00	8.2	2	100	1,009.60	95.7	1.6	3.3	5.9	2017-05-02 20:00:00	4	20:00:00
2017-05-02 21:00:00	2017-05-02 21:00:00	766	2017-05-02 21:00	7.7	0	100	1,009.90	99.4	1.9	3.7	4.9	2017-05-02 21:00:00	4	21:00:00
2017-05-02 22:00:00	2017-05-02 22:00:00	767	2017-05-02 22:00	7.3	0	100	1,010.20	87	1.4	2.7	5	2017-05-02 22:00:00	4	22:00:00
2017-05-02 23:00:00	2017-05-02 23:00:00	768	2017-05-02 23:00	7.4	0	100	1,010.50	101.7	1.7	4	5.1	2017-05-02 23:00:00	4	23:00:00
2017-05-03 00:00:00	2017-05-03 00:00:00	769	2017-05-03 00:00	7.2	0	100	1,010.80	104.7	1.6	3.9	4.2	2017-05-03 00:00:00	5	00:00:00
2017-05-03 01:00:00	2017-05-03 01:00:00	770	2017-05-03 01:00	6	0	100	1,011.00	83	1.5	2.5	5.1	2017-05-03 01:00:00	5	01:00:00
2017-05-03 02:00:00	2017-05-03 02:00:00	771	2017-05-03 02:00	6	0	100	1,011.30	116.2	1.5	2.9	4.5	2017-05-03 02:00:00	5	02:00:00
2017-05-03 03:00:00	2017-05-03 03:00:00	772	2017-05-03 03:00	6	0	100	1,011.50	80.5	1.7	3.5	5.3	2017-05-03 03:00:00	5	03:00:00
2017-05-03 04:00:00	2017-05-03 04:00:00	773	2017-05-03 04:00	6.2	0	100	1,011.70	104.8	1.6	3.3	4.6	2017-05-03 04:00:00	5	04:00:00
2017-05-03 05:00:00	2017-05-03 05:00:00	774	2017-05-03 05:00	5.3	0	100	1,011.80	80.4	1.6	2.8	11	2017-05-03 05:00:00	5	05:00:00
2017-05-03 06:00:00	2017-05-03 06:00:00	775	2017-05-03 06:00	5.5	0	100	1,012.10	78.4	1.8	2.8	67.3	2017-05-03 06:00:00	5	06:00:00
2017-05-03 07:00:00	2017-05-03 07:00:00	776	2017-05-03 07:00	8	0	98	1,012.40	75.3	2	4.1	241.3	2017-05-03 07:00:00	5	07:00:00
2017-05-03 08:00:00	2017-05-03 08:00:00	777	2017-05-03 08:00	9.2	0	90.5	1,012.50	83	2.6	4.8	289.6	2017-05-03 08:00:00	5	08:00:00
2017-05-03 09:00:00	2017-05-03 09:00:00	778	2017-05-03 09:00	11.4	0	82.2	1,012.60	96	2.3	4	468.6	2017-05-03 09:00:00	5	09:00:00
2017-05-03 10:00:00	2017-05-03 10:00:00	779	2017-05-03 10:00	13.9	0	69	1,012.70	93.2	2.7	6.2	639.3	2017-05-03 10:00:00	5	10:00:00
2017-05-03 11:00:00	2017-05-03 11:00:00	780	2017-05-03 11:00	15.3	0	64.3	1,012.90	84.5	3.2	6.6	671.5	2017-05-03 11:00:00	5	11:00:00
2017-05-03 12:00:00	2017-05-03 12:00:00	781	2017-05-03 12:00	14.9	0	73.5	1,012.90	61.7	3.4	6.6	491.9	2017-05-03 12:00:00	5	12:00:00
2017-05-03 13:00:00	2017-05-03 13:00:00	782	2017-05-03 13:00	15	0	71.5	1,012.80	82.8	2.7	6.1	468.8	2017-05-03 13:00:00	5	13:00:00
2017-05-03 14:00:00	2017-05-03 14:00:00	783	2017-05-03 14:00	15.2	0	69.2	1,012.70	81.8	2.6	5.5	380.1	2017-05-03 14:00:00	5	14:00:00
2017-05-03 15:00:00	2017-05-03 15:00:00	784	2017-05-03 15:00	15.3	0	69.5	1,012.50	69.1	2.8	6.6	336.9	2017-05-03 15:00:00	5	15:00:00
2017-05-03 16:00:00	2017-05-03 16:00:00	785	2017-05-03 16:00	15.1	0	72.3	1,012.30	94.1	2.9	5.7	339.9	2017-05-03 16:00:00	5	16:00:00
2017-05-03 17:00:00	2017-05-03 17:00:00	786	2017-05-03 17:00	15.2	0	69.2	1,012.00	112.6	2.2	4.6	218	2017-05-03 17:00:00	5	17:00:00
2017-05-03 18:00:00	2017-05-03 18:00:00	787	2017-05-03 18:00	14.9	0	68.5	1,011.80	72.6	2.4	5.1	77.5	2017-05-03 18:00:00	5	18:00:00
2017-05-03 19:00:00	2017-05-03 19:00:00	788	2017-05-03 19:00	13.8	0	75.5	1,011.80	64.4	2.4	5.6	24.8	2017-05-03 19:00:00	5	19:00:00
2017-05-03 20:00:00	2017-05-03 20:00:00	789	2017-05-03 20:00	12.8	0	80.8	1,011.90	59.5	3	6.5	7.7	2017-05-03 20:00:00	5	20:00:00
2017-05-03 21:00:00	2017-05-03 21:00:00	790	2017-05-03 21:00	11.6	0	89.3	1,011.90	62.1	2.9	6.1	3.9	2017-05-03 21:00:00	5	21:00:00
2017-05-03 22:00:00	2017-05-03 22:00:00	791	2017-05-03 22:00	11.2	0	92.8	1,012.00	61.7	2.7	5.7	4.4	2017-05-03 22:00:00	5	22:00:00
2017-05-03 23:00:00	2017-05-03 23:00:00	792	2017-05-03 23:00	10.9	0	93	1,011.90	63.1	2.6	5.5	4.5	2017-05-03 23:00:00	5	23:00:00
2017-05-04 00:00:00	2017-05-04 00:00:00	793	2017-05-04 00:00	10.7	0	93	1,011.80	77.1	2.4	5.9	4.5	2017-05-04 00:00:00	6	00:00:00
2017-05-04 01:00:00	2017-05-04 01:00:00	794	2017-05-04 01:00	10.2	0	93	1,011.70	66.4	3	8	4.4	2017-05-04 01:00:00	6	01:00:00
2017-05-04 02:00:00	2017-05-04 02:00:00	795	2017-05-04 02:00	9.6	0	92.3	1,011.40	62.9	3.1	6.6	4.4	2017-05-04 02:00:00	6	02:00:00
2017-05-04 03:00:00	2017-05-04 03:00:00	796	2017-05-04 03:00	8.8	0.5	94.7	1,011.50	103.6	1.9	5	4.1	2017-05-04 03:00:00	6	03:00:00
2017-05-04 04:00:00	2017-05-04 04:00:00	797	2017-05-04 04:00	8.1	0.1	100	1,011.30	134.1	1.6	4.6	5.1	2017-05-04 04:00:00	6	04:00:00
2017-05-04 05:00:00	2017-05-04 05:00:00	798	2017-05-04 05:00	8.1	0	99.2	1,011.20	69.6	2.3	5.1	6.8	2017-05-04 05:00:00	6	05:00:00
2017-05-04 06:00:00	2017-05-04 06:00:00	799	2017-05-04 06:00	7.9	0	100	1,011.30	81	2	4.9	10.7	2017-05-04 06:00:00	6	06:00:00
2017-05-04 07:00:00	2017-05-04 07:00:00	800	2017-05-04 07:00	7.8	0.1	100	1,011.30	97.7	1.8	3.7	18.5	2017-05-04 07:00:00	6	07:00:00
2017-05-04 08:00:00	2017-05-04 08:00:00	801	2017-05-04 08:00	7.7	0	99.7	1,011.30	90.5	2.1	4.9	32	2017-05-04 08:00:00	6	08:00:00
2017-05-04 09:00:00	2017-05-04 09:00:00	802	2017-05-04 09:00	8	0	98.7	1,011.40	94.2	2.1	4.7	61.9	2017-05-04 09:00:00	6	09:00:00
2017-05-04 10:00:00	2017-05-04 10:00:00	803	2017-05-04 10:00	8.4	0	97.2	1,011.30	110.2	2.3	6.2	89.9	2017-05-04 10:00:00	6	10:00:00
2017-05-04 11:00:00	2017-05-04 11:00:00	804	2017-05-04 11:00	8.2	0	97	1,011.40	125.3	2.3	5.1	83.6	2017-05-04 11:00:00	6	11:00:00
2017-05-04 12:00:00	2017-05-04 12:00:00	805	2017-05-04 12:00	8	0	98.7	1,011.40	179.4	2.1	4.9	79.5	2017-05-04 12:00:00	6	12:00:00
2017-05-04 13:00:00	2017-05-04 13:00:00	806	2017-05-04 13:00	7.9	0.1	100	1,011.20	189.5	1.9	4.1	67.3	2017-05-04 13:00:00	6	13:00:00
2017-05-04 14:00:00	2017-05-04 14:00:00	807	2017-05-04 14:00	8.3	0	99.3	1,011.10	196.8	1.8	4.4	57.3	2017-05-04 14:00:00	6	14:00:00
2017-05-04 15:00:00	2017-05-04 15:00:00	808	2017-05-04 15:00	8.5	0	99.3	1,010.90	178.9	1.6	4.2	61.7	2017-05-04 15:00:00	6	15:00:00
2017-05-04 16:00:00	2017-05-04 16:00:00	809	2017-05-04 16:00	8.6	0	100	1,010.60	202.1	2.1	5.2	58.5	2017-05-04 16:00:00	6	16:00:00
2017-05-04 17:00:00	2017-05-04 17:00:00	810	2017-05-04 17:00	8.3	0	100	1,010.60	158	2.1	4.3	37.9	2017-05-04 17:00:00	6	17:00:00
2017-05-04 18:00:00	2017-05-04 18:00:00	811	2017-05-04 18:00	8.1	0	100	1,010.60	153.8	1.7	4.2	27.8	2017-05-04 18:00:00	6	18:00:00
2017-05-04 19:00:00	2017-05-04 19:00:00	812	2017-05-04 19:00	8.1	0.1	100	1,010.60	191.1	1.6	3.9	16.7	2017-05-04 19:00:00	6	19:00:00
2017-05-04 20:00:00	2017-05-04 20:00:00	813	2017-05-04 20:00	7.8	0	100	1,010.70	182.6	1.7	4.1	5.6	2017-05-04 20:00:00	6	20:00:00
2017-05-04 21:00:00	2017-05-04 21:00:00	814	2017-05-04 21:00	7.5	0	100	1,010.90	157.7	1.7	3.6	4.8	2017-05-04 21:00:00	6	21:00:00
2017-05-04 22:00:00	2017-05-04 22:00:00	815	2017-05-04 22:00	7.4	0	100	1,010.90	208.8	1.5	3.5	4.8	2017-05-04 22:00:00	6	22:00:00
2017-05-04 23:00:00	2017-05-04 23:00:00	816	2017-05-04 23:00	7.3	0	100	1,010.90	255.6	1.5	3.5	4.9	2017-05-04 23:00:00	6	23:00:00
2017-05-05 00:00:00	2017-05-05 00:00:00	817	2017-05-05 00:00	7.2	0	100	1,011.00	265	1.6	2.9	4.9	2017-05-05 00:00:00	7	00:00:00
2017-05-05 01:00:00	2017-05-05 01:00:00	818	2017-05-05 01:00	7.2	0	100	1,011.00	296.7	1.8	3.6	4.9	2017-05-05 01:00:00	7	01:00:00
2017-05-05 02:00:00	2017-05-05 02:00:00	819	2017-05-05 02:00	7.2	0	100	1,010.90	296.6	2.2	4	4.9	2017-05-05 02:00:00	7	02:00:00
2017-05-05 03:00:00	2017-05-05 03:00:00	820	2017-05-05 03:00	7.2	0.2	100	1,010.90	296.2	2.4	4.4	5	2017-05-05 03:00:00	7	03:00:00
2017-05-05 04:00:00	2017-05-05 04:00:00	821	2017-05-05 04:00	7.2	0	100	1,010.90	291	2.4	3.7	5	2017-05-05 04:00:00	7	04:00:00
2017-05-05 05:00:00	2017-05-05 05:00:00	822	2017-05-05 05:00	7.3	0.1	100	1,011.00	264	1.5	2.9	5.7	2017-05-05 05:00:00	7	05:00:00
2017-05-05 06:00:00	2017-05-05 06:00:00	823	2017-05-05 06:00	7.1	0	100	1,011.20	225.8	1.7	3.6	15.3	2017-05-05 06:00:00	7	06:00:00
2017-05-05 07:00:00	2017-05-05 07:00:00	824	2017-05-05 07:00	7.1	0	100	1,011.40	236.7	1.7	4	39.3	2017-05-05 07:00:00	7	07:00:00
2017-05-05 08:00:00	2017-05-05 08:00:00	825	2017-05-05 08:00	7.4	0.1	100	1,011.50	288.6	1.6	3.1	65.3	2017-05-05 08:00:00	7	08:00:00
2017-05-05 09:00:00	2017-05-05 09:00:00	826	2017-05-05 09:00	7.9	0	100	1,011.50	292.9	2	3.6	95.1	2017-05-05 09:00:00	7	09:00:00
2017-05-05 10:00:00	2017-05-05 10:00:00	827	2017-05-05 10:00	8.3	0	100	1,011.60	289.1	2.1	3.9	140.8	2017-05-05 10:00:00	7	10:00:00
2017-05-05 11:00:00	2017-05-05 11:00:00	828	2017-05-05 11:00	8.8	0	100	1,011.70	280.1	2.3	3.9	142.7	2017-05-05 11:00:00	7	11:00:00
2017-05-05 12:00:00	2017-05-05 12:00:00	829	2017-05-05 12:00	9	0.1	99	1,012.00	286.1	2.2	3.9	142.2	2017-05-05 12:00:00	7	12:00:00
2017-05-05 13:00:00	2017-05-05 13:00:00	830	2017-05-05 13:00	9.1	0.1	99	1,012.10	283.1	1.9	3.1	112.1	2017-05-05 13:00:00	7	13:00:00
2017-05-05 14:00:00	2017-05-05 14:00:00	831	2017-05-05 14:00	9.5	0	99	1,012.20	285.1	2	4.1	124.8	2017-05-05 14:00:00	7	14:00:00
2017-05-05 15:00:00	2017-05-05 15:00:00	832	2017-05-05 15:00	9.9	0	97	1,012.10	278.7	1.8	3.9	144.4	2017-05-05 15:00:00	7	15:00:00
2017-05-05 16:00:00	2017-05-05 16:00:00	833	2017-05-05 16:00	10.1	0	94.7	1,012.10	247.8	1.3	2.5	112.3	2017-05-05 16:00:00	7	16:00:00
2017-05-05 17:00:00	2017-05-05 17:00:00	834	2017-05-05 17:00	10.2	0	94.3	1,012.10	273.3	1.5	2.3	109.8	2017-05-05 17:00:00	7	17:00:00
2017-05-05 18:00:00	2017-05-05 18:00:00	835	2017-05-05 18:00	10.1	0	93.8	1,012.00	274.4	1.6	2.6	72.5	2017-05-05 18:00:00	7	18:00:00
2017-05-05 19:00:00	2017-05-05 19:00:00	836	2017-05-05 19:00	9.6	0	96.2	1,012.00	281.8	1.4	2.4	21.8	2017-05-05 19:00:00	7	19:00:00
2017-05-05 20:00:00	2017-05-05 20:00:00	837	2017-05-05 20:00	9.3	0	97.8	1,012.00	278.7	1.2	1.9	7.7	2017-05-05 20:00:00	7	20:00:00
2017-05-05 21:00:00	2017-05-05 21:00:00	838	2017-05-05 21:00	9	0	99	1,012.20	135.8	0.8	1.5	4.9	2017-05-05 21:00:00	7	21:00:00
2017-05-05 22:00:00	2017-05-05 22:00:00	839	2017-05-05 22:00	9.1	0	99	1,012.20	68.9	0.9	1.7	5.1	2017-05-05 22:00:00	7	22:00:00
2017-05-05 23:00:00	2017-05-05 23:00:00	840	2017-05-05 23:00	9	0	99.7	1,012.00	99.4	0.9	1.7	5.1	2017-05-05 23:00:00	7	23:00:00
2017-05-06 00:00:00	2017-05-06 00:00:00	841	2017-05-06 00:00	8.8	0	100	1,011.80	138.1	0.8	1.5	4.6	2017-05-06 00:00:00	8	00:00:00
2017-05-06 01:00:00	2017-05-06 01:00:00	842	2017-05-06 01:00	8.2	0	100	1,011.60	133.9	0.6	1.4	4.8	2017-05-06 01:00:00	8	01:00:00
2017-05-06 02:00:00	2017-05-06 02:00:00	843	2017-05-06 02:00	8.1	0	100	1,011.40	76.8	1.2	1.9	5	2017-05-06 02:00:00	8	02:00:00
2017-05-06 03:00:00	2017-05-06 03:00:00	844	2017-05-06 03:00	8	0	100	1,011.20	76.5	1.2	1.9	4.9	2017-05-06 03:00:00	8	03:00:00
2017-05-06 04:00:00	2017-05-06 04:00:00	845	2017-05-06 04:00	8.2	0	100	1,011.00	98.6	0.9	1.7	4.9	2017-05-06 04:00:00	8	04:00:00
2017-05-06 05:00:00	2017-05-06 05:00:00	846	2017-05-06 05:00	8.1	0	100	1,010.80	162.1	0.6	1.1	9.1	2017-05-06 05:00:00	8	05:00:00
2017-05-06 06:00:00	2017-05-06 06:00:00	847	2017-05-06 06:00	8.2	0	100	1,010.70	189.4	0.8	1.5	29.3	2017-05-06 06:00:00	8	06:00:00
2017-05-06 07:00:00	2017-05-06 07:00:00	848	2017-05-06 07:00	9.1	0	100	1,010.60	254.1	0.9	1.5	90.5	2017-05-06 07:00:00	8	07:00:00
2017-05-06 08:00:00	2017-05-06 08:00:00	849	2017-05-06 08:00	10.3	0	99.3	1,010.50	82.4	1.2	2.1	127.1	2017-05-06 08:00:00	8	08:00:00
2017-05-06 09:00:00	2017-05-06 09:00:00	850	2017-05-06 09:00	10.9	0	96	1,010.30	74.9	1.5	2.5	136.4	2017-05-06 09:00:00	8	09:00:00
2017-05-06 10:00:00	2017-05-06 10:00:00	851	2017-05-06 10:00	11.2	0	95	1,010.10	90.9	1.2	2.1	96.6	2017-05-06 10:00:00	8	10:00:00
2017-05-06 11:00:00	2017-05-06 11:00:00	852	2017-05-06 11:00	11.4	0	95.5	1,009.80	90.3	1.4	2.7	118.7	2017-05-06 11:00:00	8	11:00:00
2017-05-06 12:00:00	2017-05-06 12:00:00	853	2017-05-06 12:00	11.2	0	98.2	1,009.50	71.6	2	4.3	90	2017-05-06 12:00:00	8	12:00:00
2017-05-06 13:00:00	2017-05-06 13:00:00	854	2017-05-06 13:00	11.5	0	99.3	1,009.10	70.8	1.9	3.6	106.7	2017-05-06 13:00:00	8	13:00:00
2017-05-06 14:00:00	2017-05-06 14:00:00	855	2017-05-06 14:00	12.3	0	98.5	1,008.70	75.5	1.8	3.5	113.7	2017-05-06 14:00:00	8	14:00:00
2017-05-06 15:00:00	2017-05-06 15:00:00	856	2017-05-06 15:00	13.7	0	93.7	1,008.40	213.9	1.2	2.1	207.5	2017-05-06 15:00:00	8	15:00:00
2017-05-06 16:00:00	2017-05-06 16:00:00	857	2017-05-06 16:00	15.6	0	85.3	1,008.10	236.4	1.4	2.4	308.6	2017-05-06 16:00:00	8	16:00:00
2017-05-06 17:00:00	2017-05-06 17:00:00	858	2017-05-06 17:00	15	0	86.7	1,007.80	63.9	2.4	5.2	100.1	2017-05-06 17:00:00	8	17:00:00
2017-05-06 18:00:00	2017-05-06 18:00:00	859	2017-05-06 18:00	15.6	0	84	1,007.50	68.5	2.4	4.5	185.5	2017-05-06 18:00:00	8	18:00:00
2017-05-06 19:00:00	2017-05-06 19:00:00	860	2017-05-06 19:00	14.7	0	88	1,007.40	66.8	1.5	3.3	55.7	2017-05-06 19:00:00	8	19:00:00
2017-05-06 20:00:00	2017-05-06 20:00:00	861	2017-05-06 20:00	13.3	0	94.2	1,007.50	69.6	1.1	2.5	8.9	2017-05-06 20:00:00	8	20:00:00
2017-05-06 21:00:00	2017-05-06 21:00:00	862	2017-05-06 21:00	12.8	0	95.7	1,007.60	63.4	1.7	3.6	4.7	2017-05-06 21:00:00	8	21:00:00
2017-05-06 22:00:00	2017-05-06 22:00:00	863	2017-05-06 22:00	12.5	0	93.5	1,007.50	76.3	1.8	3.9	3.7	2017-05-06 22:00:00	8	22:00:00
2017-05-06 23:00:00	2017-05-06 23:00:00	864	2017-05-06 23:00	10.1	0	99	1,007.50	81	1	1.9	3.5	2017-05-06 23:00:00	8	23:00:00
2017-05-07 00:00:00	2017-05-07 00:00:00	865	2017-05-07 00:00	8.1	0	100	1,007.70	218.9	0.8	1.9	4.1	2017-05-07 00:00:00	9	00:00:00
2017-05-07 01:00:00	2017-05-07 01:00:00	866	2017-05-07 01:00	7.2	0	100	1,007.80	61.7	0.9	1.7	6	2017-05-07 01:00:00	9	01:00:00
2017-05-07 02:00:00	2017-05-07 02:00:00	867	2017-05-07 02:00	7.3	0	100	1,007.70	192.2	0.7	1.7	4.7	2017-05-07 02:00:00	9	02:00:00
2017-05-07 03:00:00	2017-05-07 03:00:00	868	2017-05-07 03:00	7.4	0	100	1,007.70	236.6	0.8	1.5	5.1	2017-05-07 03:00:00	9	03:00:00
2017-05-07 04:00:00	2017-05-07 04:00:00	869	2017-05-07 04:00	7.4	0	100	1,007.70	182.9	0.6	1.1	5.3	2017-05-07 04:00:00	9	04:00:00
2017-05-07 05:00:00	2017-05-07 05:00:00	870	2017-05-07 05:00	7.8	0	100	1,007.70	161.1	0.8	1.7	8.1	2017-05-07 05:00:00	9	05:00:00
2017-05-07 06:00:00	2017-05-07 06:00:00	871	2017-05-07 06:00	8.4	0	100	1,007.70	238.9	0.9	1.9	38.9	2017-05-07 06:00:00	9	06:00:00
2017-05-07 07:00:00	2017-05-07 07:00:00	872	2017-05-07 07:00	9.3	0	100	1,008.00	241.8	0.9	1.7	62.6	2017-05-07 07:00:00	9	07:00:00
2017-05-07 08:00:00	2017-05-07 08:00:00	873	2017-05-07 08:00	10.4	0	100	1,008.20	270.4	1.4	2.5	131.9	2017-05-07 08:00:00	9	08:00:00
2017-05-07 09:00:00	2017-05-07 09:00:00	874	2017-05-07 09:00	13.4	0	90.7	1,008.30	269.9	1.4	2.3	438	2017-05-07 09:00:00	9	09:00:00
2017-05-07 10:00:00	2017-05-07 10:00:00	875	2017-05-07 10:00	15.7	0	78	1,008.40	253.6	1.6	2.9	419.1	2017-05-07 10:00:00	9	10:00:00
2017-05-07 11:00:00	2017-05-07 11:00:00	876	2017-05-07 11:00	17.7	0	65.5	1,008.60	217.2	1.8	3.8	668.5	2017-05-07 11:00:00	9	11:00:00
2017-05-07 12:00:00	2017-05-07 12:00:00	877	2017-05-07 12:00	18.6	0	60.2	1,008.60	191.7	1.9	4.3	671	2017-05-07 12:00:00	9	12:00:00
2017-05-07 13:00:00	2017-05-07 13:00:00	878	2017-05-07 13:00	19.3	0	55.7	1,008.40	164.1	2.1	5.6	625.1	2017-05-07 13:00:00	9	13:00:00
2017-05-07 14:00:00	2017-05-07 14:00:00	879	2017-05-07 14:00	18.4	0	59	1,008.30	166.1	1.8	4	280.3	2017-05-07 14:00:00	9	14:00:00
2017-05-07 15:00:00	2017-05-07 15:00:00	880	2017-05-07 15:00	17.7	0	60.8	1,008.20	271.2	2	3.7	172.7	2017-05-07 15:00:00	9	15:00:00
2017-05-07 16:00:00	2017-05-07 16:00:00	881	2017-05-07 16:00	17.9	0	62.6	1,008.10	292.2	2.5	4.6	264.8	2017-05-07 16:00:00	9	16:00:00
2017-05-07 17:00:00	2017-05-07 17:00:00	882	2017-05-07 17:00	18.6	0	57	1,008.00	276	2.9	5.3	260.4	2017-05-07 17:00:00	9	17:00:00
2017-05-07 18:00:00	2017-05-07 18:00:00	883	2017-05-07 18:00	17.3	0	63.5	1,007.90	295.5	2.9	4.8	140.4	2017-05-07 18:00:00	9	18:00:00
2017-05-07 19:00:00	2017-05-07 19:00:00	884	2017-05-07 19:00	16.1	0	67.2	1,008.00	293.3	2.7	4.5	54.6	2017-05-07 19:00:00	9	19:00:00
2017-05-07 20:00:00	2017-05-07 20:00:00	885	2017-05-07 20:00	14.8	0	80.3	1,008.10	290.2	2	3.2	9.3	2017-05-07 20:00:00	9	20:00:00
2017-05-07 21:00:00	2017-05-07 21:00:00	886	2017-05-07 21:00	13.1	0	93.7	1,008.30	267	1.5	2.5	4	2017-05-07 21:00:00	9	21:00:00
2017-05-07 22:00:00	2017-05-07 22:00:00	887	2017-05-07 22:00	13	0	92.5	1,008.30	281.9	1.8	2.8	4.3	2017-05-07 22:00:00	9	22:00:00
2017-05-07 23:00:00	2017-05-07 23:00:00	888	2017-05-07 23:00	11.8	0	96.7	1,008.40	287	1.4	2.2	3.8	2017-05-07 23:00:00	9	23:00:00
2017-05-08 00:00:00	2017-05-08 00:00:00	889	2017-05-08 00:00	11.5	0	96.2	1,008.40	281.7	2.2	3.5	4.3	2017-05-08 00:00:00	10	00:00:00
2017-05-08 01:00:00	2017-05-08 01:00:00	890	2017-05-08 01:00	11	0	95	1,008.50	283.1	3	4.8	4.2	2017-05-08 01:00:00	10	01:00:00
2017-05-08 02:00:00	2017-05-08 02:00:00	891	2017-05-08 02:00	11.2	0	88	1,008.40	293.3	4	6.6	4.3	2017-05-08 02:00:00	10	02:00:00
2017-05-08 03:00:00	2017-05-08 03:00:00	892	2017-05-08 03:00	9.9	0	87.5	1,008.40	291.2	3.9	7.2	3.1	2017-05-08 03:00:00	10	03:00:00
2017-05-08 04:00:00	2017-05-08 04:00:00	893	2017-05-08 04:00	7.9	0	96.8	1,008.70	291.9	4.6	8.6	3.5	2017-05-08 04:00:00	10	04:00:00
2017-05-08 05:00:00	2017-05-08 05:00:00	894	2017-05-08 05:00	7	0	98.3	1,008.90	291.1	5.2	9.2	6.9	2017-05-08 05:00:00	10	05:00:00
2017-05-08 06:00:00	2017-05-08 06:00:00	895	2017-05-08 06:00	7.1	0	97.7	1,009.10	295.9	4.7	9.2	23.8	2017-05-08 06:00:00	10	06:00:00
2017-05-08 07:00:00	2017-05-08 07:00:00	896	2017-05-08 07:00	7.3	0	97.2	1,009.30	297.6	5.5	9.4	58	2017-05-08 07:00:00	10	07:00:00
2017-05-08 08:00:00	2017-05-08 08:00:00	897	2017-05-08 08:00	7.5	0	97.7	1,009.40	297.9	5.4	12.1	73.2	2017-05-08 08:00:00	10	08:00:00
2017-05-08 09:00:00	2017-05-08 09:00:00	898	2017-05-08 09:00	7.9	0	95.8	1,009.50	295.3	5.7	9.9	100.1	2017-05-08 09:00:00	10	09:00:00
2017-05-08 10:00:00	2017-05-08 10:00:00	899	2017-05-08 10:00	8.1	0	95.2	1,009.70	291.1	5.7	10.2	96.4	2017-05-08 10:00:00	10	10:00:00
2017-05-08 11:00:00	2017-05-08 11:00:00	900	2017-05-08 11:00	8.8	0	87.5	1,009.80	287.4	6.4	10.2	179.8	2017-05-08 11:00:00	10	11:00:00
2017-05-08 12:00:00	2017-05-08 12:00:00	901	2017-05-08 12:00	9.1	0	87.2	1,009.90	288.3	5.6	10	139.6	2017-05-08 12:00:00	10	12:00:00
2017-05-08 13:00:00	2017-05-08 13:00:00	902	2017-05-08 13:00	9.2	0	86.5	1,010.00	290	5.5	10.6	185.6	2017-05-08 13:00:00	10	13:00:00
2017-05-08 14:00:00	2017-05-08 14:00:00	903	2017-05-08 14:00	9.3	0	87	1,010.10	293.2	4.8	9.2	131.8	2017-05-08 14:00:00	10	14:00:00
2017-05-08 15:00:00	2017-05-08 15:00:00	904	2017-05-08 15:00	8.7	0	97.3	1,010.10	291	4.7	8	93.3	2017-05-08 15:00:00	10	15:00:00
2017-05-08 16:00:00	2017-05-08 16:00:00	905	2017-05-08 16:00	8.4	0.2	100	1,010.30	257.1	3.1	6.9	73.6	2017-05-08 16:00:00	10	16:00:00
2017-05-08 17:00:00	2017-05-08 17:00:00	906	2017-05-08 17:00	7.9	0	99.8	1,010.50	224.5	2.4	5.8	57.8	2017-05-08 17:00:00	10	17:00:00
2017-05-08 18:00:00	2017-05-08 18:00:00	907	2017-05-08 18:00	8.1	0	97.5	1,010.80	264.9	1.5	3.4	38.5	2017-05-08 18:00:00	10	18:00:00
2017-05-08 19:00:00	2017-05-08 19:00:00	908	2017-05-08 19:00	8.2	0.1	98	1,010.90	283.2	1.5	2.3	29.9	2017-05-08 19:00:00	10	19:00:00
2017-05-08 20:00:00	2017-05-08 20:00:00	909	2017-05-08 20:00	7.6	0	98.5	1,011.30	172.2	1.6	7.2	9.2	2017-05-08 20:00:00	10	20:00:00
2017-05-08 21:00:00	2017-05-08 21:00:00	910	2017-05-08 21:00	6.4	0.2	96.2	1,011.90	85.9	2.1	5.6	5	2017-05-08 21:00:00	10	21:00:00
2017-05-08 22:00:00	2017-05-08 22:00:00	911	2017-05-08 22:00	6.1	0	97.8	1,012.10	132.1	1.5	3.8	5.3	2017-05-08 22:00:00	10	22:00:00
2017-05-08 23:00:00	2017-05-08 23:00:00	912	2017-05-08 23:00	6	0	97.2	1,012.40	235.8	1.5	2.9	6.2	2017-05-08 23:00:00	10	23:00:00
2017-05-09 00:00:00	2017-05-09 00:00:00	913	2017-05-09 00:00	5.4	0	95.5	1,012.50	230.8	1.3	3.3	5.7	2017-05-09 00:00:00	11	00:00:00
2017-05-09 01:00:00	2017-05-09 01:00:00	914	2017-05-09 01:00	4.9	0	96.8	1,012.40	279.5	1.3	3.2	5.5	2017-05-09 01:00:00	11	01:00:00
2017-05-09 02:00:00	2017-05-09 02:00:00	915	2017-05-09 02:00	4.6	0	99.2	1,012.40	237.2	1.2	2.5	5.3	2017-05-09 02:00:00	11	02:00:00
2017-05-09 03:00:00	2017-05-09 03:00:00	916	2017-05-09 03:00	4.3	0	98.7	1,012.30	177.2	1.3	3.2	5.6	2017-05-09 03:00:00	11	03:00:00
2017-05-09 04:00:00	2017-05-09 04:00:00	917	2017-05-09 04:00	4	0	98.3	1,012.20	128.1	1.1	2.3	5.3	2017-05-09 04:00:00	11	04:00:00
2017-05-09 05:00:00	2017-05-09 05:00:00	918	2017-05-09 05:00	3.4	0	99.5	1,012.10	164.1	0.7	1.9	12.5	2017-05-09 05:00:00	11	05:00:00
2017-05-09 06:00:00	2017-05-09 06:00:00	919	2017-05-09 06:00	3.6	0	100	1,012.10	210.7	0.9	1.5	58.9	2017-05-09 06:00:00	11	06:00:00
2017-05-09 07:00:00	2017-05-09 07:00:00	920	2017-05-09 07:00	5.1	0	94.7	1,012.10	277.8	2.1	3.9	153	2017-05-09 07:00:00	11	07:00:00
2017-05-09 08:00:00	2017-05-09 08:00:00	921	2017-05-09 08:00	5.9	0	91.2	1,012.10	286.7	3.1	5.3	232.5	2017-05-09 08:00:00	11	08:00:00
2017-05-09 09:00:00	2017-05-09 09:00:00	922	2017-05-09 09:00	7.3	0	84.2	1,012.00	276.8	3.1	5.3	429.9	2017-05-09 09:00:00	11	09:00:00
2017-05-09 10:00:00	2017-05-09 10:00:00	923	2017-05-09 10:00	8.2	0	73.8	1,011.90	276.9	2.9	5.2	407.6	2017-05-09 10:00:00	11	10:00:00
2017-05-09 11:00:00	2017-05-09 11:00:00	924	2017-05-09 11:00	8.3	0	68.2	1,011.70	293	2.4	5.9	221.3	2017-05-09 11:00:00	11	11:00:00
2017-05-09 12:00:00	2017-05-09 12:00:00	925	2017-05-09 12:00	9.2	0	58.8	1,011.60	265.3	2.3	6.5	355.1	2017-05-09 12:00:00	11	12:00:00
2017-05-09 13:00:00	2017-05-09 13:00:00	926	2017-05-09 13:00	10	0	54.2	1,011.30	281.4	3.7	7.1	519.5	2017-05-09 13:00:00	11	13:00:00
2017-05-09 14:00:00	2017-05-09 14:00:00	927	2017-05-09 14:00	10.8	0	49.2	1,011.10	282.8	3.2	7.9	494.8	2017-05-09 14:00:00	11	14:00:00
2017-05-09 15:00:00	2017-05-09 15:00:00	928	2017-05-09 15:00	12	0	46	1,010.80	273.7	3.2	7.4	647.2	2017-05-09 15:00:00	11	15:00:00
2017-05-09 16:00:00	2017-05-09 16:00:00	929	2017-05-09 16:00	12.3	0	40	1,010.50	280.3	3.4	7.7	546.5	2017-05-09 16:00:00	11	16:00:00
2017-05-09 17:00:00	2017-05-09 17:00:00	930	2017-05-09 17:00	11.8	0	39.7	1,010.30	283	2.8	6	350.7	2017-05-09 17:00:00	11	17:00:00
2017-05-09 18:00:00	2017-05-09 18:00:00	931	2017-05-09 18:00	11.4	0	40.2	1,010.00	265.3	2	5.6	261.4	2017-05-09 18:00:00	11	18:00:00
2017-05-09 19:00:00	2017-05-09 19:00:00	932	2017-05-09 19:00	9.6	0	43	1,009.80	283.9	2.4	4.4	85.2	2017-05-09 19:00:00	11	19:00:00
2017-05-09 20:00:00	2017-05-09 20:00:00	933	2017-05-09 20:00	5.9	0	65.5	1,009.60	211.3	0.8	1.7	11.4	2017-05-09 20:00:00	11	20:00:00
2017-05-09 21:00:00	2017-05-09 21:00:00	934	2017-05-09 21:00	5.6	0	82	1,009.60	160.6	1.1	1.9	5.6	2017-05-09 21:00:00	11	21:00:00
2017-05-09 22:00:00	2017-05-09 22:00:00	935	2017-05-09 22:00	5.8	0	82	1,009.40	152.3	1.2	2.1	5.1	2017-05-09 22:00:00	11	22:00:00
2017-05-09 23:00:00	2017-05-09 23:00:00	936	2017-05-09 23:00	5.6	0	83	1,009.10	161.2	1.2	2.2	5	2017-05-09 23:00:00	11	23:00:00
2017-05-10 00:00:00	2017-05-10 00:00:00	937	2017-05-10 00:00	5.9	0	80	1,008.80	118.3	1	2.1	5.3	2017-05-10 00:00:00	12	00:00:00
2017-05-10 01:00:00	2017-05-10 01:00:00	938	2017-05-10 01:00	5.6	0	82.7	1,008.50	192.8	0.8	1.4	5	2017-05-10 01:00:00	12	01:00:00
2017-05-10 02:00:00	2017-05-10 02:00:00	939	2017-05-10 02:00	5.5	0	84	1,008.20	223.1	1	1.9	5	2017-05-10 02:00:00	12	02:00:00
2017-05-10 03:00:00	2017-05-10 03:00:00	940	2017-05-10 03:00	4.5	0	91.3	1,007.90	150.9	0.7	1.1	4.4	2017-05-10 03:00:00	12	03:00:00
2017-05-10 04:00:00	2017-05-10 04:00:00	941	2017-05-10 04:00	3.4	0	92.2	1,007.70	275.6	1.5	3	4.3	2017-05-10 04:00:00	12	04:00:00
2017-05-10 05:00:00	2017-05-10 05:00:00	942	2017-05-10 05:00	3.2	0	88.5	1,007.50	280.3	2	3.2	15.3	2017-05-10 05:00:00	12	05:00:00
2017-05-10 06:00:00	2017-05-10 06:00:00	943	2017-05-10 06:00	4.8	0	85.7	1,007.40	245	1.6	2.9	82.9	2017-05-10 06:00:00	12	06:00:00
2017-05-10 07:00:00	2017-05-10 07:00:00	944	2017-05-10 07:00	6.7	0	77.7	1,007.50	263.4	1.7	3	206.1	2017-05-10 07:00:00	12	07:00:00
2017-05-10 08:00:00	2017-05-10 08:00:00	945	2017-05-10 08:00	8	0	73.8	1,007.40	280.6	2	3.4	287	2017-05-10 08:00:00	12	08:00:00
2017-05-10 09:00:00	2017-05-10 09:00:00	946	2017-05-10 09:00	9.4	0	69.2	1,007.30	273.2	2.1	3.9	362.7	2017-05-10 09:00:00	12	09:00:00
2017-05-10 10:00:00	2017-05-10 10:00:00	947	2017-05-10 10:00	11.7	0	60.8	1,007.10	237.2	1.8	3.8	545.9	2017-05-10 10:00:00	12	10:00:00
2017-05-10 11:00:00	2017-05-10 11:00:00	948	2017-05-10 11:00	13	0	53.2	1,006.80	276	2.7	6.1	685.6	2017-05-10 11:00:00	12	11:00:00
2017-05-10 12:00:00	2017-05-10 12:00:00	949	2017-05-10 12:00	14.5	0	49	1,006.50	271.1	2.6	6.4	835.1	2017-05-10 12:00:00	12	12:00:00
2017-05-10 13:00:00	2017-05-10 13:00:00	950	2017-05-10 13:00	14.8	0	47.8	1,006.30	248.8	2.4	6.2	734.8	2017-05-10 13:00:00	12	13:00:00
2017-05-10 14:00:00	2017-05-10 14:00:00	951	2017-05-10 14:00	15.6	0	45.8	1,006.10	249.1	2.3	5.6	707.3	2017-05-10 14:00:00	12	14:00:00
2017-05-10 15:00:00	2017-05-10 15:00:00	952	2017-05-10 15:00	16.2	0	44.7	1,005.80	211.9	2.3	5	674.5	2017-05-10 15:00:00	12	15:00:00
2017-05-10 16:00:00	2017-05-10 16:00:00	953	2017-05-10 16:00	16.6	0	44	1,005.50	258	2.2	5	548.9	2017-05-10 16:00:00	12	16:00:00
2017-05-10 17:00:00	2017-05-10 17:00:00	954	2017-05-10 17:00	16.3	0	45	1,005.30	220.8	1.9	4.6	384.2	2017-05-10 17:00:00	12	17:00:00
2017-05-10 18:00:00	2017-05-10 18:00:00	955	2017-05-10 18:00	15	0	48.5	1,005.10	167.1	2.2	5.5	249.1	2017-05-10 18:00:00	12	18:00:00
2017-05-10 19:00:00	2017-05-10 19:00:00	956	2017-05-10 19:00	13.6	0	53.2	1,005.10	187	1.7	4	103.3	2017-05-10 19:00:00	12	19:00:00
2017-05-10 20:00:00	2017-05-10 20:00:00	957	2017-05-10 20:00	10.5	0	67	1,005.10	139.3	1.3	3.1	15.9	2017-05-10 20:00:00	12	20:00:00
2017-05-10 21:00:00	2017-05-10 21:00:00	958	2017-05-10 21:00	7	0	87.3	1,005.20	149.4	0.9	1.5	4.1	2017-05-10 21:00:00	12	21:00:00
2017-05-10 22:00:00	2017-05-10 22:00:00	959	2017-05-10 22:00	5	0	97.5	1,005.30	216.3	1	1.5	4.3	2017-05-10 22:00:00	12	22:00:00
2017-05-10 23:00:00	2017-05-10 23:00:00	960	2017-05-10 23:00	3.5	0	99.8	1,005.40	229.2	0.8	1.4	4.6	2017-05-10 23:00:00	12	23:00:00
2017-05-11 00:00:00	2017-05-11 00:00:00	961	2017-05-11 00:00	2.5	0	100	1,005.50	211.6	0.8	1.5	4.8	2017-05-11 00:00:00	13	00:00:00
2017-05-11 01:00:00	2017-05-11 01:00:00	962	2017-05-11 01:00	1.7	0	100	1,005.40	210	0.6	1.1	5	2017-05-11 01:00:00	13	01:00:00
2017-05-11 02:00:00	2017-05-11 02:00:00	963	2017-05-11 02:00	1.2	0	100	1,005.20	118.2	0.6	1.1	5.2	2017-05-11 02:00:00	13	02:00:00
2017-05-11 03:00:00	2017-05-11 03:00:00	964	2017-05-11 03:00	0.5	0	100	1,005.00	156	0.8	1.5	4.9	2017-05-11 03:00:00	13	03:00:00
2017-05-11 04:00:00	2017-05-11 04:00:00	965	2017-05-11 04:00	-0.4	0	100	1,004.80	108.6	0.4	1	5.3	2017-05-11 04:00:00	13	04:00:00
2017-05-11 05:00:00	2017-05-11 05:00:00	966	2017-05-11 05:00	-0.6	0	100	1,004.70	122.6	0.7	1.2	12.9	2017-05-11 05:00:00	13	05:00:00
2017-05-11 06:00:00	2017-05-11 06:00:00	967	2017-05-11 06:00	1.5	0	100	1,004.70	93	0.9	1.7	90.9	2017-05-11 06:00:00	13	06:00:00
2017-05-11 07:00:00	2017-05-11 07:00:00	968	2017-05-11 07:00	5.9	0	94.5	1,004.60	86.3	1.3	2.2	273.3	2017-05-11 07:00:00	13	07:00:00
2017-05-11 08:00:00	2017-05-11 08:00:00	969	2017-05-11 08:00	9.7	0	69.5	1,004.50	113	2.3	6.1	444.6	2017-05-11 08:00:00	13	08:00:00
2017-05-11 09:00:00	2017-05-11 09:00:00	970	2017-05-11 09:00	12	0	57	1,004.40	126.3	3.3	7.1	581.6	2017-05-11 09:00:00	13	09:00:00
2017-05-11 10:00:00	2017-05-11 10:00:00	971	2017-05-11 10:00	14	0	53	1,004.20	122.9	3.2	6.2	691.1	2017-05-11 10:00:00	13	10:00:00
2017-05-11 11:00:00	2017-05-11 11:00:00	972	2017-05-11 11:00	16.1	0	48.7	1,004.00	118.5	3.1	6.8	763.4	2017-05-11 11:00:00	13	11:00:00
2017-05-11 12:00:00	2017-05-11 12:00:00	973	2017-05-11 12:00	17.9	0	44.5	1,003.70	119.2	3.2	5.9	835.3	2017-05-11 12:00:00	13	12:00:00
2017-05-11 13:00:00	2017-05-11 13:00:00	974	2017-05-11 13:00	19.5	0	40.8	1,003.40	111.2	3.2	6.1	843.3	2017-05-11 13:00:00	13	13:00:00
2017-05-11 14:00:00	2017-05-11 14:00:00	975	2017-05-11 14:00	20.7	0	34.5	1,003.00	117.8	3.6	6.9	784.3	2017-05-11 14:00:00	13	14:00:00
2017-05-11 15:00:00	2017-05-11 15:00:00	976	2017-05-11 15:00	21.6	0	32.7	1,002.60	109.2	3.3	7.1	682.1	2017-05-11 15:00:00	13	15:00:00
2017-05-11 16:00:00	2017-05-11 16:00:00	977	2017-05-11 16:00	21.9	0	33.7	1,002.30	119.1	3.5	7.4	539.4	2017-05-11 16:00:00	13	16:00:00
2017-05-11 17:00:00	2017-05-11 17:00:00	978	2017-05-11 17:00	22.1	0	33.7	1,002.10	108.7	2.9	6.6	415.6	2017-05-11 17:00:00	13	17:00:00
2017-05-11 18:00:00	2017-05-11 18:00:00	979	2017-05-11 18:00	21.1	0	35.7	1,001.80	89.9	3.1	6.5	207.1	2017-05-11 18:00:00	13	18:00:00
2017-05-11 19:00:00	2017-05-11 19:00:00	980	2017-05-11 19:00	19.2	0	39.8	1,001.70	91.8	2.3	5.5	52.4	2017-05-11 19:00:00	13	19:00:00
2017-05-11 20:00:00	2017-05-11 20:00:00	981	2017-05-11 20:00	17.5	0	48.5	1,002.00	131.9	1.7	3.6	6.3	2017-05-11 20:00:00	13	20:00:00
2017-05-11 21:00:00	2017-05-11 21:00:00	982	2017-05-11 21:00	15.5	0.1	73.7	1,002.00	82.6	2.1	4.8	3.3	2017-05-11 21:00:00	13	21:00:00
2017-05-11 22:00:00	2017-05-11 22:00:00	983	2017-05-11 22:00	15.3	0	68.2	1,002.00	83.5	1.8	3.3	5.9	2017-05-11 22:00:00	13	22:00:00
2017-05-11 23:00:00	2017-05-11 23:00:00	984	2017-05-11 23:00	14.5	0	74.8	1,002.10	316.6	1.6	3.7	4.3	2017-05-11 23:00:00	13	23:00:00
2017-05-12 00:00:00	2017-05-12 00:00:00	985	2017-05-12 00:00	14.3	0	68.2	1,002.10	77.1	1.9	3.8	4.6	2017-05-12 00:00:00	14	00:00:00
2017-05-12 01:00:00	2017-05-12 01:00:00	986	2017-05-12 01:00	13.7	0	69	1,002.10	70.3	1.6	3.2	4.6	2017-05-12 01:00:00	14	01:00:00
2017-05-12 02:00:00	2017-05-12 02:00:00	987	2017-05-12 02:00	13	0	74.7	1,002.00	77.4	1.8	3.8	4.6	2017-05-12 02:00:00	14	02:00:00
2017-05-12 03:00:00	2017-05-12 03:00:00	988	2017-05-12 03:00	12.4	0	77.8	1,002.00	80.7	1.6	2.8	4.3	2017-05-12 03:00:00	14	03:00:00
2017-05-12 04:00:00	2017-05-12 04:00:00	989	2017-05-12 04:00	11.5	0	82	1,002.00	83.7	1.7	3.5	4.2	2017-05-12 04:00:00	14	04:00:00
2017-05-12 05:00:00	2017-05-12 05:00:00	990	2017-05-12 05:00	9.8	0	91	1,002.10	140.5	1.3	2.8	20.5	2017-05-12 05:00:00	14	05:00:00
2017-05-12 06:00:00	2017-05-12 06:00:00	991	2017-05-12 06:00	11.5	0	86	1,002.30	146.9	1	1.7	128.3	2017-05-12 06:00:00	14	06:00:00
2017-05-12 07:00:00	2017-05-12 07:00:00	992	2017-05-12 07:00	13.9	0	73.3	1,002.50	115.4	1.4	2.8	236	2017-05-12 07:00:00	14	07:00:00
2017-05-12 08:00:00	2017-05-12 08:00:00	993	2017-05-12 08:00	14.7	0	70	1,002.70	83.1	2.1	3.9	394.7	2017-05-12 08:00:00	14	08:00:00
2017-05-12 09:00:00	2017-05-12 09:00:00	994	2017-05-12 09:00	15.8	0	68.2	1,002.80	97.1	1.9	3.5	372	2017-05-12 09:00:00	14	09:00:00
2017-05-12 10:00:00	2017-05-12 10:00:00	995	2017-05-12 10:00	16.9	0	65.2	1,002.90	81.8	2.1	4	506.7	2017-05-12 10:00:00	14	10:00:00
2017-05-12 11:00:00	2017-05-12 11:00:00	996	2017-05-12 11:00	18.8	0	58.5	1,003.00	87	2.4	4.1	585.6	2017-05-12 11:00:00	14	11:00:00
2017-05-12 12:00:00	2017-05-12 12:00:00	997	2017-05-12 12:00	20.6	0	53.7	1,003.00	99.8	2.7	6.5	712.3	2017-05-12 12:00:00	14	12:00:00
2017-05-12 13:00:00	2017-05-12 13:00:00	998	2017-05-12 13:00	21.4	0	50.3	1,003.00	111.5	2.7	5.1	667.9	2017-05-12 13:00:00	14	13:00:00
2017-05-12 14:00:00	2017-05-12 14:00:00	999	2017-05-12 14:00	21.9	0	50.7	1,002.90	115.2	2.5	5.6	488.7	2017-05-12 14:00:00	14	14:00:00
2017-05-12 15:00:00	2017-05-12 15:00:00	1000	2017-05-12 15:00	21.7	0	49.2	1,002.90	110.4	2.5	4.6	321	2017-05-12 15:00:00	14	15:00:00
2017-05-12 16:00:00	2017-05-12 16:00:00	1001	2017-05-12 16:00	21.5	0	49.5	1,002.90	140.4	1.6	3.1	185.6	2017-05-12 16:00:00	14	16:00:00
2017-05-12 17:00:00	2017-05-12 17:00:00	1002	2017-05-12 17:00	19.1	0	67	1,003.10	245.4	3.1	7.3	138	2017-05-12 17:00:00	14	17:00:00
2017-05-12 18:00:00	2017-05-12 18:00:00	1003	2017-05-12 18:00	17.8	0	74.8	1,003.30	263.2	2.5	4.5	112	2017-05-12 18:00:00	14	18:00:00
2017-05-12 19:00:00	2017-05-12 19:00:00	1004	2017-05-12 19:00	17.1	0	79.2	1,003.70	272.3	1.8	3.1	39.6	2017-05-12 19:00:00	14	19:00:00
2017-05-12 20:00:00	2017-05-12 20:00:00	1005	2017-05-12 20:00	15.9	0	91.2	1,004.10	247.9	1.4	3.2	12.8	2017-05-12 20:00:00	14	20:00:00
2017-05-12 21:00:00	2017-05-12 21:00:00	1006	2017-05-12 21:00	15.4	0	93	1,004.40	82.3	1.3	3.5	4.9	2017-05-12 21:00:00	14	21:00:00
2017-05-12 22:00:00	2017-05-12 22:00:00	1007	2017-05-12 22:00	14.7	0	91.3	1,004.60	66.7	1.2	2.9	4.3	2017-05-12 22:00:00	14	22:00:00
2017-05-12 23:00:00	2017-05-12 23:00:00	1008	2017-05-12 23:00	13.7	0	98	1,004.60	255.4	0.8	1.9	4.2	2017-05-12 23:00:00	14	23:00:00
2017-05-13 00:00:00	2017-05-13 00:00:00	1009	2017-05-13 00:00	12.5	0	99.8	1,004.80	205.6	1.1	3.8	3.8	2017-05-13 00:00:00	15	00:00:00
2017-05-13 01:00:00	2017-05-13 01:00:00	1010	2017-05-13 01:00	12.3	0	100	1,005.10	87.8	1.3	2.5	4.7	2017-05-13 01:00:00	15	01:00:00
2017-05-13 02:00:00	2017-05-13 02:00:00	1011	2017-05-13 02:00	12.4	0	100	1,005.10	113.4	0.9	1.9	5.1	2017-05-13 02:00:00	15	02:00:00
2017-05-13 03:00:00	2017-05-13 03:00:00	1012	2017-05-13 03:00	12.6	0	100	1,005.30	123.9	0.8	1.5	4.9	2017-05-13 03:00:00	15	03:00:00
2017-05-13 04:00:00	2017-05-13 04:00:00	1013	2017-05-13 04:00	12.4	0	100	1,005.40	276	0.8	1.9	4.3	2017-05-13 04:00:00	15	04:00:00
2017-05-13 05:00:00	2017-05-13 05:00:00	1014	2017-05-13 05:00	11.6	0	100	1,005.40	144.2	0.6	1.1	14.1	2017-05-13 05:00:00	15	05:00:00
2017-05-13 06:00:00	2017-05-13 06:00:00	1015	2017-05-13 06:00	11.2	0	100	1,005.70	159.5	0.7	1.4	53.2	2017-05-13 06:00:00	15	06:00:00
2017-05-13 07:00:00	2017-05-13 07:00:00	1016	2017-05-13 07:00	11.8	0	100	1,006.10	275.7	1.1	2.2	78.5	2017-05-13 07:00:00	15	07:00:00
2017-05-13 08:00:00	2017-05-13 08:00:00	1017	2017-05-13 08:00	15.1	0	90.2	1,006.40	227.9	0.8	1.7	331.5	2017-05-13 08:00:00	15	08:00:00
2017-05-13 09:00:00	2017-05-13 09:00:00	1018	2017-05-13 09:00	18.7	0	73.2	1,006.70	130.8	1.5	3.4	547.3	2017-05-13 09:00:00	15	09:00:00
2017-05-13 10:00:00	2017-05-13 10:00:00	1019	2017-05-13 10:00	20.1	0	68.2	1,006.80	93.1	1.8	3.8	657.6	2017-05-13 10:00:00	15	10:00:00
2017-05-13 11:00:00	2017-05-13 11:00:00	1020	2017-05-13 11:00	20.9	0	64.3	1,007.00	94	2.1	4	557.3	2017-05-13 11:00:00	15	11:00:00
2017-05-13 12:00:00	2017-05-13 12:00:00	1021	2017-05-13 12:00	21.7	0	58.7	1,007.00	98.4	2.2	4.9	641	2017-05-13 12:00:00	15	12:00:00
2017-05-13 13:00:00	2017-05-13 13:00:00	1022	2017-05-13 13:00	19.8	0	64.2	1,007.10	78.4	1.5	3.2	77.1	2017-05-13 13:00:00	15	13:00:00
2017-05-13 14:00:00	2017-05-13 14:00:00	1023	2017-05-13 14:00	21.8	0	56.7	1,007.20	91.7	1.7	3.7	554.8	2017-05-13 14:00:00	15	14:00:00
2017-05-13 15:00:00	2017-05-13 15:00:00	1024	2017-05-13 15:00	22.3	0	55.7	1,007.30	142.9	2.1	4.1	517.5	2017-05-13 15:00:00	15	15:00:00
2017-05-13 16:00:00	2017-05-13 16:00:00	1025	2017-05-13 16:00	20.1	0	68.8	1,007.60	149.7	1.6	3.2	85.8	2017-05-13 16:00:00	15	16:00:00
2017-05-13 17:00:00	2017-05-13 17:00:00	1026	2017-05-13 17:00	20.6	0.3	75.8	1,007.60	152.3	1.4	3.2	323.8	2017-05-13 17:00:00	15	17:00:00
2017-05-13 18:00:00	2017-05-13 18:00:00	1027	2017-05-13 18:00	21.3	0	63.5	1,007.70	159.3	1.4	3.6	189.2	2017-05-13 18:00:00	15	18:00:00
2017-05-13 19:00:00	2017-05-13 19:00:00	1028	2017-05-13 19:00	17.8	0	79.5	1,008.00	126.9	1.6	5.1	30.4	2017-05-13 19:00:00	15	19:00:00
2017-05-13 20:00:00	2017-05-13 20:00:00	1029	2017-05-13 20:00	15	3.5	92.5	1,008.70	201.1	2.6	8.2	4.2	2017-05-13 20:00:00	15	20:00:00
2017-05-13 21:00:00	2017-05-13 21:00:00	1030	2017-05-13 21:00	12.7	3.9	99.7	1,009.10	100.8	1.5	5.1	4.2	2017-05-13 21:00:00	15	21:00:00
2017-05-13 22:00:00	2017-05-13 22:00:00	1031	2017-05-13 22:00	11.5	0	100	1,009.20	148.4	0.9	2.2	4.3	2017-05-13 22:00:00	15	22:00:00
2017-05-13 23:00:00	2017-05-13 23:00:00	1032	2017-05-13 23:00	11.1	0	100	1,009.40	159.2	1.1	6.6	4.9	2017-05-13 23:00:00	15	23:00:00
2017-05-14 00:00:00	2017-05-14 00:00:00	1033	2017-05-14 00:00	12.2	0.6	100	1,009.80	286.2	2.3	6.2	4.8	2017-05-14 00:00:00	16	00:00:00
2017-05-14 01:00:00	2017-05-14 01:00:00	1034	2017-05-14 01:00	12.6	0	100	1,009.60	194.9	1.2	2.9	4.5	2017-05-14 01:00:00	16	01:00:00
2017-05-14 02:00:00	2017-05-14 02:00:00	1035	2017-05-14 02:00	12.1	0	100	1,009.70	271.3	1.5	6.6	4.1	2017-05-14 02:00:00	16	02:00:00
2017-05-14 03:00:00	2017-05-14 03:00:00	1036	2017-05-14 03:00	11.3	0	100	1,010.00	246.9	1.4	3.5	3.8	2017-05-14 03:00:00	16	03:00:00
2017-05-14 04:00:00	2017-05-14 04:00:00	1037	2017-05-14 04:00	10.3	0	100	1,010.20	109	1	1.5	5.1	2017-05-14 04:00:00	16	04:00:00
2017-05-14 05:00:00	2017-05-14 05:00:00	1038	2017-05-14 05:00	10.4	0	100	1,010.30	74.5	1.1	2.1	19.6	2017-05-14 05:00:00	16	05:00:00
2017-05-14 06:00:00	2017-05-14 06:00:00	1039	2017-05-14 06:00	11.8	0	100	1,010.80	94.8	1.1	2	72.9	2017-05-14 06:00:00	16	06:00:00
2017-05-14 07:00:00	2017-05-14 07:00:00	1040	2017-05-14 07:00	13.3	0	100	1,011.20	217.5	1.1	2.5	152	2017-05-14 07:00:00	16	07:00:00
2017-05-14 08:00:00	2017-05-14 08:00:00	1041	2017-05-14 08:00	15	0	99.8	1,011.50	256.2	1.3	3.2	212.3	2017-05-14 08:00:00	16	08:00:00
2017-05-14 09:00:00	2017-05-14 09:00:00	1042	2017-05-14 09:00	16.6	0	90.8	1,012.00	277.3	2.6	6.1	331.7	2017-05-14 09:00:00	16	09:00:00
2017-05-14 10:00:00	2017-05-14 10:00:00	1043	2017-05-14 10:00	14.8	3.2	95	1,012.50	275.1	3.2	5.8	54.6	2017-05-14 10:00:00	16	10:00:00
2017-05-14 11:00:00	2017-05-14 11:00:00	1044	2017-05-14 11:00	14	4.6	99.8	1,012.80	282.7	2.5	4.7	76.5	2017-05-14 11:00:00	16	11:00:00
2017-05-14 12:00:00	2017-05-14 12:00:00	1045	2017-05-14 12:00	14.5	1	99.8	1,012.70	241.4	1.5	2.7	214.8	2017-05-14 12:00:00	16	12:00:00
2017-05-14 13:00:00	2017-05-14 13:00:00	1046	2017-05-14 13:00	17.4	0	86.2	1,012.90	269.6	2.5	4.8	811.6	2017-05-14 13:00:00	16	13:00:00
2017-05-14 14:00:00	2017-05-14 14:00:00	1047	2017-05-14 14:00	19.6	0	73.5	1,012.80	255	2.1	3.8	725.7	2017-05-14 14:00:00	16	14:00:00
2017-05-14 15:00:00	2017-05-14 15:00:00	1048	2017-05-14 15:00	21.2	0	63.3	1,012.70	208.9	1.7	3.1	643.7	2017-05-14 15:00:00	16	15:00:00
2017-05-14 16:00:00	2017-05-14 16:00:00	1049	2017-05-14 16:00	21.5	0	55.7	1,012.60	147	1.5	3.5	494.6	2017-05-14 16:00:00	16	16:00:00
2017-05-14 17:00:00	2017-05-14 17:00:00	1050	2017-05-14 17:00	21.7	0	50.8	1,012.60	91.9	1.6	2.9	386.3	2017-05-14 17:00:00	16	17:00:00
2017-05-14 18:00:00	2017-05-14 18:00:00	1051	2017-05-14 18:00	20.5	0	54.8	1,012.60	137.5	1.4	2.5	178.9	2017-05-14 18:00:00	16	18:00:00
2017-05-14 19:00:00	2017-05-14 19:00:00	1052	2017-05-14 19:00	17.8	0	74.2	1,012.70	121.4	1.3	3	26.1	2017-05-14 19:00:00	16	19:00:00
2017-05-14 20:00:00	2017-05-14 20:00:00	1053	2017-05-14 20:00	16.6	0.1	87.5	1,012.90	66.8	1.7	6.7	7.3	2017-05-14 20:00:00	16	20:00:00
2017-05-14 21:00:00	2017-05-14 21:00:00	1054	2017-05-14 21:00	15.4	0	89.7	1,013.30	127.7	1.8	5.8	6.7	2017-05-14 21:00:00	16	21:00:00
2017-05-14 22:00:00	2017-05-14 22:00:00	1055	2017-05-14 22:00	14.2	0	94.8	1,013.40	121	1.4	2.5	4.3	2017-05-14 22:00:00	16	22:00:00
2017-05-14 23:00:00	2017-05-14 23:00:00	1056	2017-05-14 23:00	12.6	0	99	1,013.60	169.6	1.1	1.9	4.5	2017-05-14 23:00:00	16	23:00:00
2017-05-15 00:00:00	2017-05-15 00:00:00	1057	2017-05-15 00:00	11.9	0	100	1,013.80	194.5	1	2.4	4.2	2017-05-15 00:00:00	17	00:00:00
2017-05-15 01:00:00	2017-05-15 01:00:00	1058	2017-05-15 01:00	11.1	0	100	1,014.00	265	1.4	2.9	4.5	2017-05-15 01:00:00	17	01:00:00
2017-05-15 02:00:00	2017-05-15 02:00:00	1059	2017-05-15 02:00	10.7	0	100	1,014.20	268.4	1.4	2.3	4.2	2017-05-15 02:00:00	17	02:00:00
2017-05-15 03:00:00	2017-05-15 03:00:00	1060	2017-05-15 03:00	11.8	0	99	1,014.40	290	2.1	3.7	4.7	2017-05-15 03:00:00	17	03:00:00
2017-05-15 04:00:00	2017-05-15 04:00:00	1061	2017-05-15 04:00	12.4	0	95.5	1,014.70	284.5	2.6	3.9	4.2	2017-05-15 04:00:00	17	04:00:00
2017-05-15 05:00:00	2017-05-15 05:00:00	1062	2017-05-15 05:00	12.2	0	95	1,015.00	282	2.4	3.9	12.1	2017-05-15 05:00:00	17	05:00:00
2017-05-15 06:00:00	2017-05-15 06:00:00	1063	2017-05-15 06:00	12	0	95	1,015.30	272.8	2.7	4.1	68.9	2017-05-15 06:00:00	17	06:00:00
2017-05-15 07:00:00	2017-05-15 07:00:00	1064	2017-05-15 07:00	13.1	0	94.2	1,015.60	290.4	3	5.1	118.2	2017-05-15 07:00:00	17	07:00:00
2017-05-15 08:00:00	2017-05-15 08:00:00	1065	2017-05-15 08:00	14	0	92.8	1,016.00	294.2	3.7	6.5	205.1	2017-05-15 08:00:00	17	08:00:00
2017-05-15 09:00:00	2017-05-15 09:00:00	1066	2017-05-15 09:00	15.1	0	82.5	1,016.30	289	4.7	8.5	453.3	2017-05-15 09:00:00	17	09:00:00
2017-05-15 10:00:00	2017-05-15 10:00:00	1067	2017-05-15 10:00	15.3	0	77.7	1,016.70	282.6	4.8	7.8	304	2017-05-15 10:00:00	17	10:00:00
2017-05-15 11:00:00	2017-05-15 11:00:00	1068	2017-05-15 11:00	15.7	0	69.8	1,016.80	285.9	3.6	6.6	352	2017-05-15 11:00:00	17	11:00:00
2017-05-15 12:00:00	2017-05-15 12:00:00	1069	2017-05-15 12:00	17.4	0	61.8	1,016.80	280	2.9	6.7	705.6	2017-05-15 12:00:00	17	12:00:00
2017-05-15 13:00:00	2017-05-15 13:00:00	1070	2017-05-15 13:00	19.4	0	50.3	1,016.80	282	3.3	7.1	844.3	2017-05-15 13:00:00	17	13:00:00
2017-05-15 14:00:00	2017-05-15 14:00:00	1071	2017-05-15 14:00	20.6	0	46.5	1,016.60	256.6	2.7	7.1	787	2017-05-15 14:00:00	17	14:00:00
2017-05-15 15:00:00	2017-05-15 15:00:00	1072	2017-05-15 15:00	20.9	0	41.5	1,016.50	277.1	3.2	7.2	697.4	2017-05-15 15:00:00	17	15:00:00
2017-05-15 16:00:00	2017-05-15 16:00:00	1073	2017-05-15 16:00	21	0	40.5	1,016.40	272.8	2.9	6.1	553.2	2017-05-15 16:00:00	17	16:00:00
2017-05-15 17:00:00	2017-05-15 17:00:00	1074	2017-05-15 17:00	20.8	0	41.5	1,016.40	281.1	3.1	7.5	431.9	2017-05-15 17:00:00	17	17:00:00
2017-05-15 18:00:00	2017-05-15 18:00:00	1075	2017-05-15 18:00	20.4	0	41.5	1,016.30	255.2	2.3	5.3	314.9	2017-05-15 18:00:00	17	18:00:00
2017-05-15 19:00:00	2017-05-15 19:00:00	1076	NA	NA	NA	NA	NA	NA	NA	NA	NA	NA	17	19:00:00
2017-05-15 20:00:00	2017-05-15 20:00:00	1077	NA	NA	NA	NA	NA	NA	NA	NA	NA	NA	17	20:00:00
2017-05-15 21:00:00	2017-05-15 21:00:00	1078	2017-05-15 21:00	10.6	0	97.5	1,016.90	131.3	0.5	1	4	2017-05-15 21:00:00	17	21:00:00
2017-05-15 22:00:00	2017-05-15 22:00:00	1079	2017-05-15 22:00	9.7	0	99.3	1,016.90	173.1	0.8	1.4	4	2017-05-15 22:00:00	17	22:00:00
2017-05-15 23:00:00	2017-05-15 23:00:00	1080	2017-05-15 23:00	7.7	0	100	1,017.10	286.3	0.6	1	5	2017-05-15 23:00:00	17	23:00:00
2017-05-16 00:00:00	2017-05-16 00:00:00	1081	2017-05-16 00:00	7.4	0	100	1,017.10	141.3	0.6	1.1	5.1	2017-05-16 00:00:00	18	00:00:00
2017-05-16 01:00:00	2017-05-16 01:00:00	1082	NA	NA	NA	NA	NA	NA	NA	NA	NA	NA	18	01:00:00
2017-05-16 02:00:00	2017-05-16 02:00:00	1083	2017-05-16 02:00	7	0	100	1,016.90	156.7	0.5	1	5.9	2017-05-16 02:00:00	18	02:00:00
2017-05-16 03:00:00	2017-05-16 03:00:00	1084	2017-05-16 03:00	7.6	0	100	1,016.80	98.4	0.8	1.1	5.5	2017-05-16 03:00:00	18	03:00:00
2017-05-16 04:00:00	2017-05-16 04:00:00	1085	2017-05-16 04:00	8	0	100	1,016.70	90.6	0.9	1.4	5.2	2017-05-16 04:00:00	18	04:00:00
2017-05-16 05:00:00	2017-05-16 05:00:00	1086	2017-05-16 05:00	7.8	0	100	1,016.60	80.8	0.9	1.9	17.8	2017-05-16 05:00:00	18	05:00:00
2017-05-16 06:00:00	2017-05-16 06:00:00	1087	2017-05-16 06:00	9.5	0	100	1,016.70	91.7	1.2	2.3	83.1	2017-05-16 06:00:00	18	06:00:00
2017-05-16 07:00:00	2017-05-16 07:00:00	1088	2017-05-16 07:00	13.5	0	83.8	1,016.70	68.9	1.7	3.2	265.6	2017-05-16 07:00:00	18	07:00:00
2017-05-16 08:00:00	2017-05-16 08:00:00	1089	2017-05-16 08:00	17.6	0	67.3	1,016.80	83.1	1.9	2.9	393.1	2017-05-16 08:00:00	18	08:00:00
2017-05-16 09:00:00	2017-05-16 09:00:00	1090	2017-05-16 09:00	19.2	0	64.7	1,016.70	75.3	1.5	2.7	327.4	2017-05-16 09:00:00	18	09:00:00
2017-05-16 10:00:00	2017-05-16 10:00:00	1091	2017-05-16 10:00	20.8	0	52.3	1,016.70	224.7	1.1	2.5	310.7	2017-05-16 10:00:00	18	10:00:00
2017-05-16 11:00:00	2017-05-16 11:00:00	1092	2017-05-16 11:00	22.1	0	46.5	1,016.70	222.8	1.4	3.3	476.4	2017-05-16 11:00:00	18	11:00:00
2017-05-16 12:00:00	2017-05-16 12:00:00	1093	2017-05-16 12:00	22.7	0	42.5	1,016.60	237.5	1.7	3.9	458.9	2017-05-16 12:00:00	18	12:00:00
2017-05-16 13:00:00	2017-05-16 13:00:00	1094	2017-05-16 13:00	21.7	0	43.2	1,016.50	164.2	1.7	3.3	279.9	2017-05-16 13:00:00	18	13:00:00
2017-05-16 14:00:00	2017-05-16 14:00:00	1095	2017-05-16 14:00	22.2	0	41.7	1,016.30	92.1	1.9	3.8	421	2017-05-16 14:00:00	18	14:00:00
2017-05-16 15:00:00	2017-05-16 15:00:00	1096	2017-05-16 15:00	22	0	43	1,016.10	82.2	2.4	4.2	398.2	2017-05-16 15:00:00	18	15:00:00
2017-05-16 16:00:00	2017-05-16 16:00:00	1097	2017-05-16 16:00	21.6	0	48.8	1,015.90	73.6	2.3	4.4	223.2	2017-05-16 16:00:00	18	16:00:00
2017-05-16 17:00:00	2017-05-16 17:00:00	1098	2017-05-16 17:00	20.5	0	58.5	1,015.80	71.6	2.2	4.1	135	2017-05-16 17:00:00	18	17:00:00
2017-05-16 18:00:00	2017-05-16 18:00:00	1099	2017-05-16 18:00	20.2	0	66.2	1,015.60	77.9	2.1	3.8	134	2017-05-16 18:00:00	18	18:00:00
2017-05-16 19:00:00	2017-05-16 19:00:00	1100	2017-05-16 19:00	19.5	0	68.3	1,015.70	74.4	2.1	3.7	44.7	2017-05-16 19:00:00	18	19:00:00
2017-05-16 20:00:00	2017-05-16 20:00:00	1101	2017-05-16 20:00	18.5	0	70.3	1,015.80	66.8	2.2	3.7	16.7	2017-05-16 20:00:00	18	20:00:00
2017-05-16 21:00:00	2017-05-16 21:00:00	1102	2017-05-16 21:00	17.3	0	80.3	1,015.90	73.6	2.5	4.1	3.9	2017-05-16 21:00:00	18	21:00:00
2017-05-16 22:00:00	2017-05-16 22:00:00	1103	2017-05-16 22:00	16.7	0	85.5	1,015.90	98.7	1.4	2.7	4.1	2017-05-16 22:00:00	18	22:00:00
2017-05-16 23:00:00	2017-05-16 23:00:00	1104	2017-05-16 23:00	15.8	0	92.7	1,015.90	136.5	0.9	1.7	4	2017-05-16 23:00:00	18	23:00:00
2017-05-17 00:00:00	2017-05-17 00:00:00	1105	2017-05-17 00:00	15.6	0	94	1,015.70	84	1.3	2	4.6	2017-05-17 00:00:00	19	00:00:00
2017-05-17 01:00:00	2017-05-17 01:00:00	1106	2017-05-17 01:00	15.7	0	92	1,015.50	108.1	1.4	2.4	4.9	2017-05-17 01:00:00	19	01:00:00
2017-05-17 02:00:00	2017-05-17 02:00:00	1107	2017-05-17 02:00	15.8	0	89.5	1,015.20	95.4	1.6	3.1	4.5	2017-05-17 02:00:00	19	02:00:00
2017-05-17 03:00:00	2017-05-17 03:00:00	1108	2017-05-17 03:00	15.1	0	91.5	1,015.00	81.5	1.4	2.9	4	2017-05-17 03:00:00	19	03:00:00
2017-05-17 04:00:00	2017-05-17 04:00:00	1109	2017-05-17 04:00	14.1	0	96.8	1,014.80	77.3	1.4	2.1	4.5	2017-05-17 04:00:00	19	04:00:00
2017-05-17 05:00:00	2017-05-17 05:00:00	1110	2017-05-17 05:00	14.1	0	97.7	1,014.60	81.7	1.4	2.4	20.8	2017-05-17 05:00:00	19	05:00:00
2017-05-17 06:00:00	2017-05-17 06:00:00	1111	2017-05-17 06:00	15.8	0	88.7	1,014.50	79.2	1.7	2.8	98.4	2017-05-17 06:00:00	19	06:00:00
2017-05-17 07:00:00	2017-05-17 07:00:00	1112	2017-05-17 07:00	17	0	85.3	1,014.50	85.7	1.5	2.3	132	2017-05-17 07:00:00	19	07:00:00
2017-05-17 08:00:00	2017-05-17 08:00:00	1113	2017-05-17 08:00	19.4	0	77.7	1,014.40	91.4	1.6	2.6	256.3	2017-05-17 08:00:00	19	08:00:00
2017-05-17 09:00:00	2017-05-17 09:00:00	1114	2017-05-17 09:00	22.2	0	63.3	1,014.20	113.7	2	4.1	501.4	2017-05-17 09:00:00	19	09:00:00
2017-05-17 10:00:00	2017-05-17 10:00:00	1115	2017-05-17 10:00	24.2	0	51.7	1,014.00	115.2	2.4	4.5	623.7	2017-05-17 10:00:00	19	10:00:00
2017-05-17 11:00:00	2017-05-17 11:00:00	1116	2017-05-17 11:00	25.6	0	42.3	1,013.60	115.4	2.6	4.8	745.6	2017-05-17 11:00:00	19	11:00:00
2017-05-17 12:00:00	2017-05-17 12:00:00	1117	2017-05-17 12:00	26.4	0	40.3	1,013.30	118	2.5	5.9	822.8	2017-05-17 12:00:00	19	12:00:00
2017-05-17 13:00:00	2017-05-17 13:00:00	1118	2017-05-17 13:00	26.6	0	41.2	1,012.90	117.8	2.7	6.2	829.5	2017-05-17 13:00:00	19	13:00:00
2017-05-17 14:00:00	2017-05-17 14:00:00	1119	2017-05-17 14:00	27	0	41.7	1,012.60	121.1	3	6	764.2	2017-05-17 14:00:00	19	14:00:00
2017-05-17 15:00:00	2017-05-17 15:00:00	1120	2017-05-17 15:00	26.9	0	41.7	1,012.10	113.7	3.1	6.5	694.1	2017-05-17 15:00:00	19	15:00:00
2017-05-17 16:00:00	2017-05-17 16:00:00	1121	2017-05-17 16:00	26.9	0	42.7	1,011.70	115.6	2.9	6	536.8	2017-05-17 16:00:00	19	16:00:00
2017-05-17 17:00:00	2017-05-17 17:00:00	1122	2017-05-17 17:00	26.7	0	44.2	1,011.20	124.2	2.9	5.1	428.7	2017-05-17 17:00:00	19	17:00:00
2017-05-17 18:00:00	2017-05-17 18:00:00	1123	2017-05-17 18:00	25.9	0	47	1,010.90	120	2.7	5.8	270.6	2017-05-17 18:00:00	19	18:00:00
2017-05-17 19:00:00	2017-05-17 19:00:00	1124	2017-05-17 19:00	24.7	0	51	1,010.70	100.5	2.3	4.5	119	2017-05-17 19:00:00	19	19:00:00
2017-05-17 20:00:00	2017-05-17 20:00:00	1125	2017-05-17 20:00	22.7	0	58.5	1,010.40	95.8	2.6	4.9	25	2017-05-17 20:00:00	19	20:00:00
2017-05-17 21:00:00	2017-05-17 21:00:00	1126	2017-05-17 21:00	21.2	0	65	1,010.20	112.7	2	3.8	3.1	2017-05-17 21:00:00	19	21:00:00
2017-05-17 22:00:00	2017-05-17 22:00:00	1127	2017-05-17 22:00	19.5	0	75	1,010.00	115	1.7	4.1	2.8	2017-05-17 22:00:00	19	22:00:00
2017-05-17 23:00:00	2017-05-17 23:00:00	1128	2017-05-17 23:00	17.3	0	87.7	1,009.70	80.4	1.5	2.4	4.1	2017-05-17 23:00:00	19	23:00:00
2017-05-18 00:00:00	2017-05-18 00:00:00	1129	2017-05-18 00:00	16.6	0	91.5	1,009.50	84.3	2	3.7	3.9	2017-05-18 00:00:00	20	00:00:00
2017-05-18 01:00:00	2017-05-18 01:00:00	1130	2017-05-18 01:00	16.2	0	92.7	1,009.20	83.8	2	3.7	3.6	2017-05-18 01:00:00	20	01:00:00
2017-05-18 02:00:00	2017-05-18 02:00:00	1131	2017-05-18 02:00	15.1	0	97	1,008.90	80.6	2	3.2	3.9	2017-05-18 02:00:00	20	02:00:00
2017-05-18 03:00:00	2017-05-18 03:00:00	1132	2017-05-18 03:00	14.3	0	98.5	1,008.70	75.9	1.4	3	3.9	2017-05-18 03:00:00	20	03:00:00
2017-05-18 04:00:00	2017-05-18 04:00:00	1133	2017-05-18 04:00	13.5	0	100	1,008.50	69.3	1.6	2.5	5	2017-05-18 04:00:00	20	04:00:00
2017-05-18 05:00:00	2017-05-18 05:00:00	1134	2017-05-18 05:00	13.4	0	100	1,008.30	70.9	1.6	2.7	23.6	2017-05-18 05:00:00	20	05:00:00
2017-05-18 06:00:00	2017-05-18 06:00:00	1135	2017-05-18 06:00	15.7	0	89.8	1,008.20	71.7	1.6	2.7	117.2	2017-05-18 06:00:00	20	06:00:00
2017-05-18 07:00:00	2017-05-18 07:00:00	1136	2017-05-18 07:00	18.8	0	75.8	1,008.00	87.3	2.1	3.7	295.4	2017-05-18 07:00:00	20	07:00:00
2017-05-18 08:00:00	2017-05-18 08:00:00	1137	2017-05-18 08:00	22	0	63.2	1,007.90	97	2.1	3.7	441.6	2017-05-18 08:00:00	20	08:00:00
2017-05-18 09:00:00	2017-05-18 09:00:00	1138	2017-05-18 09:00	25.2	0	48.7	1,007.80	117.5	2	3.6	572.8	2017-05-18 09:00:00	20	09:00:00
2017-05-18 10:00:00	2017-05-18 10:00:00	1139	2017-05-18 10:00	26.8	0	44.7	1,007.70	126.9	2.2	4	659.6	2017-05-18 10:00:00	20	10:00:00
2017-05-18 11:00:00	2017-05-18 11:00:00	1140	2017-05-18 11:00	28.4	0	40.5	1,007.60	140.4	2.1	4.7	732.2	2017-05-18 11:00:00	20	11:00:00
2017-05-18 12:00:00	2017-05-18 12:00:00	1141	2017-05-18 12:00	29	0	39	1,007.40	132.6	2.3	5.7	796.6	2017-05-18 12:00:00	20	12:00:00
2017-05-18 13:00:00	2017-05-18 13:00:00	1142	2017-05-18 13:00	29	0	41.2	1,007.30	116.2	2.9	6.5	793.7	2017-05-18 13:00:00	20	13:00:00
2017-05-18 14:00:00	2017-05-18 14:00:00	1143	2017-05-18 14:00	29	0	40.5	1,007.10	101.5	3	5.8	651.2	2017-05-18 14:00:00	20	14:00:00
2017-05-18 15:00:00	2017-05-18 15:00:00	1144	2017-05-18 15:00	29.9	0	38.7	1,006.90	112	2.9	6.2	674.8	2017-05-18 15:00:00	20	15:00:00
2017-05-18 16:00:00	2017-05-18 16:00:00	1145	2017-05-18 16:00	29	0	41.2	1,006.60	146.8	1.8	5.6	246	2017-05-18 16:00:00	20	16:00:00
2017-05-18 17:00:00	2017-05-18 17:00:00	1146	2017-05-18 17:00	26.8	0	52.7	1,006.60	222.1	1.5	5.1	86.3	2017-05-18 17:00:00	20	17:00:00
2017-05-18 18:00:00	2017-05-18 18:00:00	1147	2017-05-18 18:00	20.2	0	86	1,007.20	294.4	5.1	10.3	79.8	2017-05-18 18:00:00	20	18:00:00
2017-05-18 19:00:00	2017-05-18 19:00:00	1148	2017-05-18 19:00	19.6	0	92.5	1,007.30	268.2	1.8	5	74.4	2017-05-18 19:00:00	20	19:00:00
2017-05-18 20:00:00	2017-05-18 20:00:00	1149	2017-05-18 20:00	18.7	0	94.3	1,007.40	183.1	0.8	1.5	14.2	2017-05-18 20:00:00	20	20:00:00
2017-05-18 21:00:00	2017-05-18 21:00:00	1150	2017-05-18 21:00	18.1	0	98	1,007.40	265.2	1.6	3.8	4.3	2017-05-18 21:00:00	20	21:00:00
2017-05-18 22:00:00	2017-05-18 22:00:00	1151	2017-05-18 22:00	17.7	0	98.8	1,007.40	272.1	1.5	2.6	3.5	2017-05-18 22:00:00	20	22:00:00
2017-05-18 23:00:00	2017-05-18 23:00:00	1152	2017-05-18 23:00	16.8	0	100	1,007.20	254.6	1	2.5	3.7	2017-05-18 23:00:00	20	23:00:00
2017-05-19 00:00:00	2017-05-19 00:00:00	1153	2017-05-19 00:00	16.4	0	100	1,007.00	107.7	1.1	2.2	3.7	2017-05-19 00:00:00	21	00:00:00
2017-05-19 01:00:00	2017-05-19 01:00:00	1154	2017-05-19 01:00	15.4	0	100	1,006.80	200.6	0.4	1.4	4.3	2017-05-19 01:00:00	21	01:00:00
2017-05-19 02:00:00	2017-05-19 02:00:00	1155	2017-05-19 02:00	15.8	3.3	100	1,007.00	181.2	1.2	4.6	4.5	2017-05-19 02:00:00	21	02:00:00
2017-05-19 03:00:00	2017-05-19 03:00:00	1156	2017-05-19 03:00	15.6	1.7	100	1,007.10	135.4	1.1	2.6	4.4	2017-05-19 03:00:00	21	03:00:00
2017-05-19 04:00:00	2017-05-19 04:00:00	1157	2017-05-19 04:00	15.3	1	100	1,006.70	149	1	4	4.5	2017-05-19 04:00:00	21	04:00:00
2017-05-19 05:00:00	2017-05-19 05:00:00	1158	2017-05-19 05:00	15.3	0.1	100	1,006.30	142.3	1	1.9	20.3	2017-05-19 05:00:00	21	05:00:00
2017-05-19 06:00:00	2017-05-19 06:00:00	1159	2017-05-19 06:00	15.8	0	100	1,006.10	130.3	0.7	1.4	47.3	2017-05-19 06:00:00	21	06:00:00
2017-05-19 07:00:00	2017-05-19 07:00:00	1160	2017-05-19 07:00	17.1	0	100	1,006.20	107.2	1.3	2.1	170.7	2017-05-19 07:00:00	21	07:00:00
2017-05-19 08:00:00	2017-05-19 08:00:00	1161	2017-05-19 08:00	18.8	0	94	1,006.40	270.4	2.3	3.9	384.6	2017-05-19 08:00:00	21	08:00:00
2017-05-19 09:00:00	2017-05-19 09:00:00	1162	2017-05-19 09:00	20.9	0	85.2	1,006.70	269.5	2.4	4.4	392.6	2017-05-19 09:00:00	21	09:00:00
2017-05-19 10:00:00	2017-05-19 10:00:00	1163	2017-05-19 10:00	23	0	72.7	1,006.40	279	2.3	5.1	710.5	2017-05-19 10:00:00	21	10:00:00
2017-05-19 11:00:00	2017-05-19 11:00:00	1164	2017-05-19 11:00	24.6	0	63.5	1,006.30	259.1	2.3	5.1	700.7	2017-05-19 11:00:00	21	11:00:00
2017-05-19 12:00:00	2017-05-19 12:00:00	1165	2017-05-19 12:00	24.6	0	60.3	1,006.00	266.4	2.3	4.8	586.1	2017-05-19 12:00:00	21	12:00:00
2017-05-19 13:00:00	2017-05-19 13:00:00	1166	2017-05-19 13:00	24.5	0	68	1,006.00	278.3	2.9	6.6	574.1	2017-05-19 13:00:00	21	13:00:00
2017-05-19 14:00:00	2017-05-19 14:00:00	1167	2017-05-19 14:00	23.9	0	73.2	1,005.80	285.2	4.5	8.6	743.1	2017-05-19 14:00:00	21	14:00:00
2017-05-19 15:00:00	2017-05-19 15:00:00	1168	2017-05-19 15:00	21	0	85	1,006.00	277.7	5.7	9.5	433.1	2017-05-19 15:00:00	21	15:00:00
2017-05-19 16:00:00	2017-05-19 16:00:00	1169	2017-05-19 16:00	20.7	0	85.7	1,005.70	292.1	5.7	10.1	430.7	2017-05-19 16:00:00	21	16:00:00
2017-05-19 17:00:00	2017-05-19 17:00:00	1170	2017-05-19 17:00	19.1	0	86.7	1,005.50	294.7	5.4	10.3	83.7	2017-05-19 17:00:00	21	17:00:00
2017-05-19 18:00:00	2017-05-19 18:00:00	1171	2017-05-19 18:00	18.1	0	92.7	1,005.50	289.1	5.4	10	8.2	2017-05-19 18:00:00	21	18:00:00
2017-05-19 19:00:00	2017-05-19 19:00:00	1172	2017-05-19 19:00	15.4	2.2	99	1,006.00	283.4	7	12.9	4.4	2017-05-19 19:00:00	21	19:00:00
2017-05-19 20:00:00	2017-05-19 20:00:00	1173	2017-05-19 20:00	12.9	6.8	100	1,006.50	289.6	6.8	13.8	5.2	2017-05-19 20:00:00	21	20:00:00
2017-05-19 21:00:00	2017-05-19 21:00:00	1174	2017-05-19 21:00	12.7	0	98.5	1,007.40	288.1	6.3	12.3	6.6	2017-05-19 21:00:00	21	21:00:00
2017-05-19 22:00:00	2017-05-19 22:00:00	1175	2017-05-19 22:00	12.6	0	97.5	1,007.70	281.7	7.8	13.5	5.4	2017-05-19 22:00:00	21	22:00:00
2017-05-19 23:00:00	2017-05-19 23:00:00	1176	2017-05-19 23:00	12.2	3.1	98.5	1,008.30	270.3	6.2	12.3	4.5	2017-05-19 23:00:00	21	23:00:00
2017-05-20 00:00:00	2017-05-20 00:00:00	1177	2017-05-20 00:00	11.5	1	100	1,008.70	280.9	5.1	8.7	4.9	2017-05-20 00:00:00	22	00:00:00
2017-05-20 01:00:00	2017-05-20 01:00:00	1178	2017-05-20 01:00	11.3	0.9	100	1,009.10	272	3.9	8.7	5	2017-05-20 01:00:00	22	01:00:00
2017-05-20 02:00:00	2017-05-20 02:00:00	1179	2017-05-20 02:00	11.2	0.5	100	1,009.50	285	3.1	6.2	4.9	2017-05-20 02:00:00	22	02:00:00
2017-05-20 03:00:00	2017-05-20 03:00:00	1180	2017-05-20 03:00	11.2	0.1	100	1,009.70	276.4	1.9	3.5	4.7	2017-05-20 03:00:00	22	03:00:00
2017-05-20 04:00:00	2017-05-20 04:00:00	1181	2017-05-20 04:00	11.1	0	100	1,010.00	250.8	1.4	3.2	5.1	2017-05-20 04:00:00	22	04:00:00
2017-05-20 05:00:00	2017-05-20 05:00:00	1182	2017-05-20 05:00	10.7	0	100	1,010.10	237.9	1.7	3.8	26.4	2017-05-20 05:00:00	22	05:00:00
2017-05-20 06:00:00	2017-05-20 06:00:00	1183	2017-05-20 06:00	11.9	0	96.8	1,010.50	245.2	2.3	4.2	169.1	2017-05-20 06:00:00	22	06:00:00
2017-05-20 07:00:00	2017-05-20 07:00:00	1184	2017-05-20 07:00	13.1	0	86.3	1,010.90	253.8	3.1	5.3	307.9	2017-05-20 07:00:00	22	07:00:00
2017-05-20 08:00:00	2017-05-20 08:00:00	1185	2017-05-20 08:00	14.6	0	79.3	1,011.20	270.5	3.1	4.9	463.9	2017-05-20 08:00:00	22	08:00:00
2017-05-20 09:00:00	2017-05-20 09:00:00	1186	2017-05-20 09:00	15.4	0	74.3	1,011.60	279.1	3.1	6.6	395.7	2017-05-20 09:00:00	22	09:00:00
2017-05-20 10:00:00	2017-05-20 10:00:00	1187	2017-05-20 10:00	17.4	0	65.8	1,011.80	272	2.8	6.2	728.6	2017-05-20 10:00:00	22	10:00:00
2017-05-20 11:00:00	2017-05-20 11:00:00	1188	2017-05-20 11:00	18.3	0	59.5	1,012.00	276.3	2.9	6.1	714.4	2017-05-20 11:00:00	22	11:00:00
2017-05-20 12:00:00	2017-05-20 12:00:00	1189	2017-05-20 12:00	18.5	0	57.5	1,012.20	281.7	3.1	6.1	639.7	2017-05-20 12:00:00	22	12:00:00
2017-05-20 13:00:00	2017-05-20 13:00:00	1190	2017-05-20 13:00	18.8	0	53.7	1,012.30	285.6	3.3	7.1	650.3	2017-05-20 13:00:00	22	13:00:00
2017-05-20 14:00:00	2017-05-20 14:00:00	1191	2017-05-20 14:00	19.5	0	51.5	1,012.40	284	3.4	6.5	687.9	2017-05-20 14:00:00	22	14:00:00
2017-05-20 15:00:00	2017-05-20 15:00:00	1192	2017-05-20 15:00	20.7	0	47	1,012.70	268.7	2.7	6.6	636.5	2017-05-20 15:00:00	22	15:00:00
2017-05-20 16:00:00	2017-05-20 16:00:00	1193	2017-05-20 16:00	19.4	0	51	1,012.80	241.4	1.7	3.5	312.8	2017-05-20 16:00:00	22	16:00:00
2017-05-20 17:00:00	2017-05-20 17:00:00	1194	2017-05-20 17:00	18.3	0	57.5	1,013.00	277.8	2.3	4.8	177.4	2017-05-20 17:00:00	22	17:00:00
2017-05-20 18:00:00	2017-05-20 18:00:00	1195	2017-05-20 18:00	18.2	0	58.8	1,013.20	282.9	2.4	4.7	193.8	2017-05-20 18:00:00	22	18:00:00
2017-05-20 19:00:00	2017-05-20 19:00:00	1196	2017-05-20 19:00	17	0	66	1,013.50	281.5	1.7	3.3	90.1	2017-05-20 19:00:00	22	19:00:00
2017-05-20 20:00:00	2017-05-20 20:00:00	1197	2017-05-20 20:00	14.9	0	80.5	1,013.70	280.6	1.3	2.3	24.5	2017-05-20 20:00:00	22	20:00:00
2017-05-20 21:00:00	2017-05-20 21:00:00	1198	2017-05-20 21:00	11.7	0	96.7	1,014.00	161.9	0.7	0.9	4.3	2017-05-20 21:00:00	22	21:00:00
2017-05-20 22:00:00	2017-05-20 22:00:00	1199	2017-05-20 22:00	10.1	0	99.7	1,014.30	-	-	-	5	2017-05-20 22:00:00	22	22:00:00
2017-05-20 23:00:00	2017-05-20 23:00:00	1200	2017-05-20 23:00	9.9	0	100	1,014.50	247	1.1	1.7	5.1	2017-05-20 23:00:00	22	23:00:00
2017-05-21 00:00:00	2017-05-21 00:00:00	1201	2017-05-21 00:00	10.4	0	100	1,014.80	270.4	1.2	2	4.5	2017-05-21 00:00:00	23	00:00:00
2017-05-21 01:00:00	2017-05-21 01:00:00	1202	2017-05-21 01:00	9.2	0	100	1,014.90	266.2	0.9	1.5	3.9	2017-05-21 01:00:00	23	01:00:00
2017-05-21 02:00:00	2017-05-21 02:00:00	1203	2017-05-21 02:00	8	0	100	1,015.00	284	1.2	1.5	4.9	2017-05-21 02:00:00	23	02:00:00
2017-05-21 03:00:00	2017-05-21 03:00:00	1204	2017-05-21 03:00	7.6	0	100	1,015.10	274.7	1.3	1.7	4.5	2017-05-21 03:00:00	23	03:00:00
2017-05-21 04:00:00	2017-05-21 04:00:00	1205	2017-05-21 04:00	6.6	0	100	1,015.10	-	-	-	5.6	2017-05-21 04:00:00	23	04:00:00
2017-05-21 05:00:00	2017-05-21 05:00:00	1206	2017-05-21 05:00	6.3	0	100	1,015.20	-	-	-	23.4	2017-05-21 05:00:00	23	05:00:00
2017-05-21 06:00:00	2017-05-21 06:00:00	1207	2017-05-21 06:00	9.3	0	100	1,015.40	-	-	-	122.6	2017-05-21 06:00:00	23	06:00:00
2017-05-21 07:00:00	2017-05-21 07:00:00	1208	2017-05-21 07:00	12.8	0	86.7	1,015.60	286.3	2.1	3.2	302.2	2017-05-21 07:00:00	23	07:00:00
2017-05-21 08:00:00	2017-05-21 08:00:00	1209	2017-05-21 08:00	15.5	0	72.5	1,015.70	283	2.5	3.8	468.9	2017-05-21 08:00:00	23	08:00:00
2017-05-21 09:00:00	2017-05-21 09:00:00	1210	2017-05-21 09:00	17.8	0	60.7	1,015.90	271.6	1.9	3.9	594.5	2017-05-21 09:00:00	23	09:00:00
2017-05-21 10:00:00	2017-05-21 10:00:00	1211	2017-05-21 10:00	18.9	0	51	1,015.90	254.2	2.1	4.5	657.6	2017-05-21 10:00:00	23	10:00:00
2017-05-21 11:00:00	2017-05-21 11:00:00	1212	2017-05-21 11:00	19.8	0	47.5	1,015.90	259.3	2.2	4.7	796.7	2017-05-21 11:00:00	23	11:00:00
2017-05-21 12:00:00	2017-05-21 12:00:00	1213	2017-05-21 12:00	20.5	0	42.8	1,015.80	211.8	2.1	5.6	739.2	2017-05-21 12:00:00	23	12:00:00
2017-05-21 13:00:00	2017-05-21 13:00:00	1214	2017-05-21 13:00	21	0	40.8	1,015.60	230.4	2	5.1	835.4	2017-05-21 13:00:00	23	13:00:00
2017-05-21 14:00:00	2017-05-21 14:00:00	1215	2017-05-21 14:00	21.6	0	38.2	1,015.50	227	2	6	793.9	2017-05-21 14:00:00	23	14:00:00
2017-05-21 15:00:00	2017-05-21 15:00:00	1216	2017-05-21 15:00	21.5	0	39.3	1,015.30	226.2	2.3	5.4	646.3	2017-05-21 15:00:00	23	15:00:00
2017-05-21 16:00:00	2017-05-21 16:00:00	1217	2017-05-21 16:00	21.8	0	38.8	1,015.10	223.1	2.4	5.8	592.9	2017-05-21 16:00:00	23	16:00:00
2017-05-21 17:00:00	2017-05-21 17:00:00	1218	2017-05-21 17:00	21.7	0	37	1,014.80	161.7	1.9	4.3	440.2	2017-05-21 17:00:00	23	17:00:00
2017-05-21 18:00:00	2017-05-21 18:00:00	1219	2017-05-21 18:00	21.5	0	36	1,014.60	143	1.6	3.4	298.4	2017-05-21 18:00:00	23	18:00:00
2017-05-21 19:00:00	2017-05-21 19:00:00	1220	2017-05-21 19:00	20.3	0	39.3	1,014.40	141.8	1.4	3.1	130	2017-05-21 19:00:00	23	19:00:00
2017-05-21 20:00:00	2017-05-21 20:00:00	1221	2017-05-21 20:00	16.7	0	54	1,014.30	-	-	-	20	2017-05-21 20:00:00	23	20:00:00
2017-05-21 21:00:00	2017-05-21 21:00:00	1222	2017-05-21 21:00	12.3	0	83.3	1,014.30	-	-	-	4.2	2017-05-21 21:00:00	23	21:00:00
2017-05-21 22:00:00	2017-05-21 22:00:00	1223	2017-05-21 22:00	10	0	96.3	1,014.20	-	-	-	4.5	2017-05-21 22:00:00	23	22:00:00
2017-05-21 23:00:00	2017-05-21 23:00:00	1224	2017-05-21 23:00	9.1	0	98.7	1,014.20	147.6	0.9	1.1	4.7	2017-05-21 23:00:00	23	23:00:00
2017-05-22 00:00:00	2017-05-22 00:00:00	1225	2017-05-22 00:00	8.4	0	99.3	1,014.10	154.1	0.9	1.3	4.4	2017-05-22 00:00:00	24	00:00:00
2017-05-22 01:00:00	2017-05-22 01:00:00	1226	2017-05-22 01:00	7.6	0	100	1,013.90	-	-	-	4.5	2017-05-22 01:00:00	24	01:00:00
2017-05-22 02:00:00	2017-05-22 02:00:00	1227	2017-05-22 02:00	6.8	0	100	1,013.90	149.7	1	1.5	4.8	2017-05-22 02:00:00	24	02:00:00
2017-05-22 03:00:00	2017-05-22 03:00:00	1228	2017-05-22 03:00	6.3	0	100	1,013.80	153.3	1	1.3	5.3	2017-05-22 03:00:00	24	03:00:00
2017-05-22 04:00:00	2017-05-22 04:00:00	1229	2017-05-22 04:00	7.2	0	100	1,013.70	-	-	-	6.3	2017-05-22 04:00:00	24	04:00:00
2017-05-22 05:00:00	2017-05-22 05:00:00	1230	2017-05-22 05:00	8	0	100	1,013.70	-	-	-	23.1	2017-05-22 05:00:00	24	05:00:00
2017-05-22 06:00:00	2017-05-22 06:00:00	1231	2017-05-22 06:00	9.6	0	99.3	1,013.60	-	-	-	83.7	2017-05-22 06:00:00	24	06:00:00
2017-05-22 07:00:00	2017-05-22 07:00:00	1232	2017-05-22 07:00	12.1	0	86.2	1,013.50	63.9	1.2	1.9	157.9	2017-05-22 07:00:00	24	07:00:00
2017-05-22 08:00:00	2017-05-22 08:00:00	1233	2017-05-22 08:00	14.7	0	71.8	1,013.50	96.5	1.6	4.2	308.9	2017-05-22 08:00:00	24	08:00:00
2017-05-22 09:00:00	2017-05-22 09:00:00	1234	2017-05-22 09:00	17.2	0	56.7	1,013.40	122.1	2.3	5.3	482.3	2017-05-22 09:00:00	24	09:00:00
2017-05-22 10:00:00	2017-05-22 10:00:00	1235	2017-05-22 10:00	19.3	0	46.8	1,013.20	124.2	2.3	4.9	688.2	2017-05-22 10:00:00	24	10:00:00
2017-05-22 11:00:00	2017-05-22 11:00:00	1236	2017-05-22 11:00	20.6	0	40.2	1,013.00	116	2.6	5.8	770.6	2017-05-22 11:00:00	24	11:00:00
2017-05-22 12:00:00	2017-05-22 12:00:00	1237	2017-05-22 12:00	20.7	0	40.8	1,012.70	83.1	3.1	5.9	795.1	2017-05-22 12:00:00	24	12:00:00
2017-05-22 13:00:00	2017-05-22 13:00:00	1238	2017-05-22 13:00	20.9	0	40.7	1,012.50	83.8	2.4	5.3	697.5	2017-05-22 13:00:00	24	13:00:00
2017-05-22 14:00:00	2017-05-22 14:00:00	1239	2017-05-22 14:00	21.4	0	38.8	1,012.20	100.9	2	4.5	665.8	2017-05-22 14:00:00	24	14:00:00
2017-05-22 15:00:00	2017-05-22 15:00:00	1240	2017-05-22 15:00	21.9	0	37.7	1,011.90	100.6	2.1	5.1	588	2017-05-22 15:00:00	24	15:00:00
2017-05-22 16:00:00	2017-05-22 16:00:00	1241	2017-05-22 16:00	22.7	0	34.8	1,011.70	119.5	1.9	4.6	575.8	2017-05-22 16:00:00	24	16:00:00
2017-05-22 17:00:00	2017-05-22 17:00:00	1242	2017-05-22 17:00	22.5	0	34.7	1,011.40	78.7	1.9	3.4	432.4	2017-05-22 17:00:00	24	17:00:00
2017-05-22 18:00:00	2017-05-22 18:00:00	1243	2017-05-22 18:00	22.5	0	34.8	1,011.20	127.9	1.6	3.3	289.4	2017-05-22 18:00:00	24	18:00:00
2017-05-22 19:00:00	2017-05-22 19:00:00	1244	2017-05-22 19:00	21.8	0	37.7	1,011.00	166.9	1.3	2.6	136.7	2017-05-22 19:00:00	24	19:00:00
2017-05-22 20:00:00	2017-05-22 20:00:00	1245	2017-05-22 20:00	17.6	0	58.8	1,010.70	-	-	-	22.1	2017-05-22 20:00:00	24	20:00:00
2017-05-22 21:00:00	2017-05-22 21:00:00	1246	2017-05-22 21:00	13	0	85.8	1,010.70	269.7	0.8	1.1	4.2	2017-05-22 21:00:00	24	21:00:00
2017-05-22 22:00:00	2017-05-22 22:00:00	1247	2017-05-22 22:00	11	0	95.8	1,010.80	134.7	1	1.3	4.4	2017-05-22 22:00:00	24	22:00:00
2017-05-22 23:00:00	2017-05-22 23:00:00	1248	2017-05-22 23:00	9.8	0	98.3	1,010.80	155.2	1.2	1.7	4.5	2017-05-22 23:00:00	24	23:00:00
2017-05-23 00:00:00	2017-05-23 00:00:00	1249	2017-05-23 00:00	8.8	0	99.5	1,010.60	146	1.2	2	4.6	2017-05-23 00:00:00	25	00:00:00
2017-05-23 01:00:00	2017-05-23 01:00:00	1250	2017-05-23 01:00	8	0	100	1,010.50	-	-	-	4.9	2017-05-23 01:00:00	25	01:00:00
2017-05-23 02:00:00	2017-05-23 02:00:00	1251	2017-05-23 02:00	7.2	0	100	1,010.40	-	-	-	4.9	2017-05-23 02:00:00	25	02:00:00
2017-05-23 03:00:00	2017-05-23 03:00:00	1252	2017-05-23 03:00	7	0	100	1,010.20	-	-	-	5.1	2017-05-23 03:00:00	25	03:00:00
2017-05-23 04:00:00	2017-05-23 04:00:00	1253	2017-05-23 04:00	7	0	100	1,010.20	-	-	-	5.9	2017-05-23 04:00:00	25	04:00:00
2017-05-23 05:00:00	2017-05-23 05:00:00	1254	2017-05-23 05:00	7.1	0	100	1,010.20	149.9	0.9	1.1	28	2017-05-23 05:00:00	25	05:00:00
2017-05-23 06:00:00	2017-05-23 06:00:00	1255	2017-05-23 06:00	9.3	0	99.8	1,010.20	-	-	-	107.7	2017-05-23 06:00:00	25	06:00:00
2017-05-23 07:00:00	2017-05-23 07:00:00	1256	2017-05-23 07:00	14.2	0	78.2	1,010.10	98.5	1.1	1.8	284.3	2017-05-23 07:00:00	25	07:00:00
2017-05-23 08:00:00	2017-05-23 08:00:00	1257	2017-05-23 08:00	17.7	0	65.8	1,010.00	68.2	1.2	1.8	373.7	2017-05-23 08:00:00	25	08:00:00
2017-05-23 09:00:00	2017-05-23 09:00:00	1258	2017-05-23 09:00	21.5	0	51	1,010.10	120.8	1.3	2.8	564.5	2017-05-23 09:00:00	25	09:00:00
2017-05-23 10:00:00	2017-05-23 10:00:00	1259	2017-05-23 10:00	23.6	0	44.2	1,009.90	152.3	1.4	2.6	685.1	2017-05-23 10:00:00	25	10:00:00
2017-05-23 11:00:00	2017-05-23 11:00:00	1260	2017-05-23 11:00	25.1	0	40.7	1,009.70	163.5	1.7	3.3	781	2017-05-23 11:00:00	25	11:00:00
2017-05-23 12:00:00	2017-05-23 12:00:00	1261	2017-05-23 12:00	25.6	0	38.3	1,009.50	214.3	1.6	3.2	675.5	2017-05-23 12:00:00	25	12:00:00
2017-05-23 13:00:00	2017-05-23 13:00:00	1262	2017-05-23 13:00	25.4	0	39.2	1,009.40	247.8	1.8	3.1	510.4	2017-05-23 13:00:00	25	13:00:00
2017-05-23 14:00:00	2017-05-23 14:00:00	1263	2017-05-23 14:00	25.8	0	41.5	1,009.40	255.9	2	4	656.3	2017-05-23 14:00:00	25	14:00:00
2017-05-23 15:00:00	2017-05-23 15:00:00	1264	2017-05-23 15:00	25.3	0	43.5	1,009.30	258	2	4.1	407.3	2017-05-23 15:00:00	25	15:00:00
2017-05-23 16:00:00	2017-05-23 16:00:00	1265	2017-05-23 16:00	23.5	0	48.7	1,009.20	278.1	2.5	5.7	162.7	2017-05-23 16:00:00	25	16:00:00
2017-05-23 17:00:00	2017-05-23 17:00:00	1266	2017-05-23 17:00	22.2	0	63.3	1,009.10	263.8	2.1	4.3	142.2	2017-05-23 17:00:00	25	17:00:00
2017-05-23 18:00:00	2017-05-23 18:00:00	1267	2017-05-23 18:00	22.2	0	59.8	1,009.00	287.2	3.3	9.1	104.4	2017-05-23 18:00:00	25	18:00:00
2017-05-23 19:00:00	2017-05-23 19:00:00	1268	2017-05-23 19:00	20.4	0	66.2	1,009.20	289.9	3.5	7.1	42.2	2017-05-23 19:00:00	25	19:00:00
2017-05-23 20:00:00	2017-05-23 20:00:00	1269	2017-05-23 20:00	19.7	0	66.3	1,009.60	295.1	4.8	11.5	19.5	2017-05-23 20:00:00	25	20:00:00
2017-05-23 21:00:00	2017-05-23 21:00:00	1270	2017-05-23 21:00	18.4	0	70.2	1,010.30	292.2	5.8	12.9	3.7	2017-05-23 21:00:00	25	21:00:00
2017-05-23 22:00:00	2017-05-23 22:00:00	1271	2017-05-23 22:00	16.2	0	72.8	1,011.00	290.7	4.6	10.1	2.4	2017-05-23 22:00:00	25	22:00:00
2017-05-23 23:00:00	2017-05-23 23:00:00	1272	2017-05-23 23:00	14.2	0	70.3	1,011.20	293.3	4.5	8.4	2.5	2017-05-23 23:00:00	25	23:00:00
2017-05-24 00:00:00	2017-05-24 00:00:00	1273	2017-05-24 00:00	13	0	70.2	1,011.30	289.7	5.6	10.4	2.8	2017-05-24 00:00:00	26	00:00:00
2017-05-24 01:00:00	2017-05-24 01:00:00	1274	2017-05-24 01:00	12	0	70.7	1,011.50	291.5	5	9	3.2	2017-05-24 01:00:00	26	01:00:00
2017-05-24 02:00:00	2017-05-24 02:00:00	1275	2017-05-24 02:00	11.6	0	76.2	1,011.60	293.4	5.1	9	3.6	2017-05-24 02:00:00	26	02:00:00
2017-05-24 03:00:00	2017-05-24 03:00:00	1276	2017-05-24 03:00	11.1	0	81.2	1,011.80	290.2	4.4	7.9	3.5	2017-05-24 03:00:00	26	03:00:00
2017-05-24 04:00:00	2017-05-24 04:00:00	1277	2017-05-24 04:00	10.4	0	86.7	1,011.90	281.9	3.9	6.9	4.4	2017-05-24 04:00:00	26	04:00:00
2017-05-24 05:00:00	2017-05-24 05:00:00	1278	2017-05-24 05:00	9.5	0	91.8	1,012.10	282.4	3.7	6.9	27.3	2017-05-24 05:00:00	26	05:00:00
2017-05-24 06:00:00	2017-05-24 06:00:00	1279	2017-05-24 06:00	10.5	0	88.2	1,012.20	281	4.3	8.3	161.6	2017-05-24 06:00:00	26	06:00:00
2017-05-24 07:00:00	2017-05-24 07:00:00	1280	2017-05-24 07:00	11.9	0	82.8	1,012.40	296.8	4.9	10.3	296.7	2017-05-24 07:00:00	26	07:00:00
2017-05-24 08:00:00	2017-05-24 08:00:00	1281	2017-05-24 08:00	12.6	0	80	1,012.50	289.1	4.9	9.1	361.6	2017-05-24 08:00:00	26	08:00:00
2017-05-24 09:00:00	2017-05-24 09:00:00	1282	2017-05-24 09:00	13.8	0	72.8	1,012.50	286.7	5.1	9.4	569.9	2017-05-24 09:00:00	26	09:00:00
2017-05-24 10:00:00	2017-05-24 10:00:00	1283	2017-05-24 10:00	14.9	0	64	1,012.60	293.2	5.6	11.6	516.2	2017-05-24 10:00:00	26	10:00:00
2017-05-24 11:00:00	2017-05-24 11:00:00	1284	2017-05-24 11:00	15.9	0	59.5	1,012.60	293.6	4.7	11.5	529.1	2017-05-24 11:00:00	26	11:00:00
2017-05-24 12:00:00	2017-05-24 12:00:00	1285	2017-05-24 12:00	16.4	0	57.7	1,012.60	293	5.2	11.4	607.9	2017-05-24 12:00:00	26	12:00:00
2017-05-24 13:00:00	2017-05-24 13:00:00	1286	2017-05-24 13:00	16.5	0	56.7	1,012.50	286.6	6	10.1	482.2	2017-05-24 13:00:00	26	13:00:00
2017-05-24 14:00:00	2017-05-24 14:00:00	1287	2017-05-24 14:00	16.4	0	58.8	1,012.50	288.3	4.5	8.4	309.9	2017-05-24 14:00:00	26	14:00:00
2017-05-24 15:00:00	2017-05-24 15:00:00	1288	2017-05-24 15:00	15.7	0	60.5	1,012.50	290.9	4	10.1	115.6	2017-05-24 15:00:00	26	15:00:00
2017-05-24 16:00:00	2017-05-24 16:00:00	1289	2017-05-24 16:00	16.5	0	59.2	1,012.50	293.7	5.5	10.7	288.8	2017-05-24 16:00:00	26	16:00:00
2017-05-24 17:00:00	2017-05-24 17:00:00	1290	2017-05-24 17:00	16.7	0	58.2	1,012.50	290.4	4.4	10	237.3	2017-05-24 17:00:00	26	17:00:00
2017-05-24 18:00:00	2017-05-24 18:00:00	1291	2017-05-24 18:00	15.3	0	65.5	1,012.60	294.7	4.4	8.2	97.2	2017-05-24 18:00:00	26	18:00:00
2017-05-24 19:00:00	2017-05-24 19:00:00	1292	2017-05-24 19:00	14.1	0	73.8	1,012.70	291.6	3.4	7.7	32	2017-05-24 19:00:00	26	19:00:00
2017-05-24 20:00:00	2017-05-24 20:00:00	1293	2017-05-24 20:00	13.4	0	80.2	1,012.80	285.6	2.6	5.4	14.4	2017-05-24 20:00:00	26	20:00:00
2017-05-24 21:00:00	2017-05-24 21:00:00	1294	2017-05-24 21:00	12.7	0	91	1,012.90	277.7	1.6	2.5	4.4	2017-05-24 21:00:00	26	21:00:00
2017-05-24 22:00:00	2017-05-24 22:00:00	1295	2017-05-24 22:00	12.2	0	94.2	1,013.00	267.2	1.9	3.7	4.1	2017-05-24 22:00:00	26	22:00:00
2017-05-24 23:00:00	2017-05-24 23:00:00	1296	2017-05-24 23:00	11.9	0	93.7	1,013.00	271.6	2	3.3	3.7	2017-05-24 23:00:00	26	23:00:00
2017-05-25 00:00:00	2017-05-25 00:00:00	1297	2017-05-25 00:00	11.2	0	97.5	1,013.00	288	1.9	2.8	4.1	2017-05-25 00:00:00	27	00:00:00
2017-05-25 01:00:00	2017-05-25 01:00:00	1298	2017-05-25 01:00	11.6	0	97.7	1,013.00	280.9	1.2	1.8	5.1	2017-05-25 01:00:00	27	01:00:00
2017-05-25 02:00:00	2017-05-25 02:00:00	1299	2017-05-25 02:00	11.6	0	97.5	1,012.90	278.9	1.3	1.8	3.9	2017-05-25 02:00:00	27	02:00:00
2017-05-25 03:00:00	2017-05-25 03:00:00	1300	2017-05-25 03:00	11.2	0	99.7	1,012.90	281.5	1.2	2	5.4	2017-05-25 03:00:00	27	03:00:00
2017-05-25 04:00:00	2017-05-25 04:00:00	1301	2017-05-25 04:00	11.9	0	96.7	1,012.90	281.5	1.7	4.3	5.3	2017-05-25 04:00:00	27	04:00:00
2017-05-25 05:00:00	2017-05-25 05:00:00	1302	2017-05-25 05:00	12	0	95	1,012.90	290.1	2.1	3.6	26	2017-05-25 05:00:00	27	05:00:00
2017-05-25 06:00:00	2017-05-25 06:00:00	1303	2017-05-25 06:00	12.5	0	94.8	1,013.10	291.3	2.6	5.6	70.8	2017-05-25 06:00:00	27	06:00:00
2017-05-25 07:00:00	2017-05-25 07:00:00	1304	2017-05-25 07:00	13	0	92.3	1,013.20	286.4	3	6.3	167.1	2017-05-25 07:00:00	27	07:00:00
2017-05-25 08:00:00	2017-05-25 08:00:00	1305	2017-05-25 08:00	14.6	0	83.8	1,013.30	285.6	3.6	7.7	391.2	2017-05-25 08:00:00	27	08:00:00
2017-05-25 09:00:00	2017-05-25 09:00:00	1306	2017-05-25 09:00	15.1	0	76.3	1,013.30	289.1	4.4	8.7	466	2017-05-25 09:00:00	27	09:00:00
2017-05-25 10:00:00	2017-05-25 10:00:00	1307	2017-05-25 10:00	15.5	0	78.7	1,013.40	280.8	3.5	7.6	416	2017-05-25 10:00:00	27	10:00:00
2017-05-25 11:00:00	2017-05-25 11:00:00	1308	2017-05-25 11:00	16.2	0	75.7	1,013.50	279.1	3.8	8.9	577.7	2017-05-25 11:00:00	27	11:00:00
2017-05-25 12:00:00	2017-05-25 12:00:00	1309	2017-05-25 12:00	16	0	76.3	1,013.50	282.6	4.1	8.4	476.5	2017-05-25 12:00:00	27	12:00:00
2017-05-25 13:00:00	2017-05-25 13:00:00	1310	2017-05-25 13:00	17.2	0	73	1,013.30	286.2	4	8.1	716.6	2017-05-25 13:00:00	27	13:00:00
2017-05-25 14:00:00	2017-05-25 14:00:00	1311	2017-05-25 14:00	18.3	0	67	1,013.20	282	3.9	9.2	732.1	2017-05-25 14:00:00	27	14:00:00
2017-05-25 15:00:00	2017-05-25 15:00:00	1312	2017-05-25 15:00	19.1	0	61.7	1,013.00	270.1	4.1	10.3	666.1	2017-05-25 15:00:00	27	15:00:00
2017-05-25 16:00:00	2017-05-25 16:00:00	1313	2017-05-25 16:00	19.6	0	59.7	1,012.90	280.4	4.3	9.6	574.5	2017-05-25 16:00:00	27	16:00:00
2017-05-25 17:00:00	2017-05-25 17:00:00	1314	2017-05-25 17:00	19.3	0	61.3	1,012.80	291.9	3.9	7.8	299.7	2017-05-25 17:00:00	27	17:00:00
2017-05-25 18:00:00	2017-05-25 18:00:00	1315	2017-05-25 18:00	19.4	0	63	1,012.60	289.4	4	8	258.8	2017-05-25 18:00:00	27	18:00:00
2017-05-25 19:00:00	2017-05-25 19:00:00	1316	2017-05-25 19:00	18.9	0	67	1,012.40	292.4	3.5	7.1	142.5	2017-05-25 19:00:00	27	19:00:00
2017-05-25 20:00:00	2017-05-25 20:00:00	1317	2017-05-25 20:00	17.1	0	79.5	1,012.30	286.8	2.3	5.2	24	2017-05-25 20:00:00	27	20:00:00
2017-05-25 21:00:00	2017-05-25 21:00:00	1318	2017-05-25 21:00	16	0	89.2	1,012.50	290.9	1.9	4.1	4.7	2017-05-25 21:00:00	27	21:00:00
2017-05-25 22:00:00	2017-05-25 22:00:00	1319	2017-05-25 22:00	14.4	0	95.2	1,012.80	284.8	1.5	2.1	2.6	2017-05-25 22:00:00	27	22:00:00
2017-05-25 23:00:00	2017-05-25 23:00:00	1320	2017-05-25 23:00	12.7	0	100	1,012.90	279.2	1.5	2.4	3.7	2017-05-25 23:00:00	27	23:00:00
2017-05-26 00:00:00	2017-05-26 00:00:00	1321	2017-05-26 00:00	12.2	0	100	1,013.00	269.6	1.7	2.5	3.5	2017-05-26 00:00:00	28	00:00:00
2017-05-26 01:00:00	2017-05-26 01:00:00	1322	2017-05-26 01:00	11.9	0	100	1,013.00	284	2.3	4.1	3.5	2017-05-26 01:00:00	28	01:00:00
2017-05-26 02:00:00	2017-05-26 02:00:00	1323	2017-05-26 02:00	11.8	0	100	1,013.00	283.6	2.7	4.8	3.4	2017-05-26 02:00:00	28	02:00:00
2017-05-26 03:00:00	2017-05-26 03:00:00	1324	2017-05-26 03:00	11.7	0	100	1,013.10	283.5	2.5	4.3	3.7	2017-05-26 03:00:00	28	03:00:00
2017-05-26 04:00:00	2017-05-26 04:00:00	1325	2017-05-26 04:00	12.6	0	100	1,013.20	280.3	3.1	5.2	5.3	2017-05-26 04:00:00	28	04:00:00
2017-05-26 05:00:00	2017-05-26 05:00:00	1326	2017-05-26 05:00	13.1	0	100	1,013.20	285.8	3.1	5.4	20.2	2017-05-26 05:00:00	28	05:00:00
2017-05-26 06:00:00	2017-05-26 06:00:00	1327	2017-05-26 06:00	13.4	0	99.7	1,013.10	283.4	3.4	6.2	53.7	2017-05-26 06:00:00	28	06:00:00
2017-05-26 07:00:00	2017-05-26 07:00:00	1328	2017-05-26 07:00	13.4	0	99	1,013.20	283.5	3.8	6.1	77.6	2017-05-26 07:00:00	28	07:00:00
2017-05-26 08:00:00	2017-05-26 08:00:00	1329	2017-05-26 08:00	13.9	0	97.8	1,013.30	283.8	3.4	6.2	157	2017-05-26 08:00:00	28	08:00:00
2017-05-26 09:00:00	2017-05-26 09:00:00	1330	2017-05-26 09:00	15.9	0	89	1,013.40	284.5	3.1	5.9	420.6	2017-05-26 09:00:00	28	09:00:00
2017-05-26 10:00:00	2017-05-26 10:00:00	1331	2017-05-26 10:00	18.1	0	81.3	1,013.30	282.2	3.1	5.9	690.3	2017-05-26 10:00:00	28	10:00:00
2017-05-26 11:00:00	2017-05-26 11:00:00	1332	2017-05-26 11:00	20.4	0	72.7	1,013.20	280.1	2.9	5.4	792.8	2017-05-26 11:00:00	28	11:00:00
2017-05-26 12:00:00	2017-05-26 12:00:00	1333	2017-05-26 12:00	22.2	0	62.8	1,013.00	278.5	3.1	6.4	857	2017-05-26 12:00:00	28	12:00:00
2017-05-26 13:00:00	2017-05-26 13:00:00	1334	2017-05-26 13:00	23.4	0	54.7	1,012.80	276.3	3.1	6.2	855	2017-05-26 13:00:00	28	13:00:00
2017-05-26 14:00:00	2017-05-26 14:00:00	1335	2017-05-26 14:00	24.4	0	51.8	1,012.70	279	2.9	6.8	802.8	2017-05-26 14:00:00	28	14:00:00
2017-05-26 15:00:00	2017-05-26 15:00:00	1336	2017-05-26 15:00	24.7	0	53.8	1,012.50	259.4	2.7	5.6	704.4	2017-05-26 15:00:00	28	15:00:00
2017-05-26 16:00:00	2017-05-26 16:00:00	1337	2017-05-26 16:00	24.9	0	53.3	1,012.40	275.7	2.9	6.3	565.4	2017-05-26 16:00:00	28	16:00:00
2017-05-26 17:00:00	2017-05-26 17:00:00	1338	2017-05-26 17:00	25.2	0	50.5	1,012.20	264	2.3	5	442.6	2017-05-26 17:00:00	28	17:00:00
2017-05-26 18:00:00	2017-05-26 18:00:00	1339	2017-05-26 18:00	24.6	0	53	1,012.10	283.4	2.7	4.9	304.4	2017-05-26 18:00:00	28	18:00:00
2017-05-26 19:00:00	2017-05-26 19:00:00	1340	2017-05-26 19:00	23.5	0	58	1,012.00	293.2	2.6	4.6	151.4	2017-05-26 19:00:00	28	19:00:00
2017-05-26 20:00:00	2017-05-26 20:00:00	1341	2017-05-26 20:00	21.3	0	67.2	1,012.10	207.4	1.4	2.8	28.8	2017-05-26 20:00:00	28	20:00:00
2017-05-26 21:00:00	2017-05-26 21:00:00	1342	2017-05-26 21:00	17.4	0	84.8	1,012.40	87.8	1.1	1.7	4	2017-05-26 21:00:00	28	21:00:00
2017-05-26 22:00:00	2017-05-26 22:00:00	1343	2017-05-26 22:00	14.7	0	95	1,012.60	-	-	-	3.6	2017-05-26 22:00:00	28	22:00:00
2017-05-26 23:00:00	2017-05-26 23:00:00	1344	2017-05-26 23:00	12.9	0	99	1,012.80	159.6	1.1	1.5	3.9	2017-05-26 23:00:00	28	23:00:00
2017-05-27 00:00:00	2017-05-27 00:00:00	1345	2017-05-27 00:00	11.6	0	99.7	1,013.00	-	-	-	4.3	2017-05-27 00:00:00	29	00:00:00
2017-05-27 01:00:00	2017-05-27 01:00:00	1346	2017-05-27 01:00	11.1	0	100	1,012.90	173.6	0.9	1.4	4.6	2017-05-27 01:00:00	29	01:00:00
2017-05-27 02:00:00	2017-05-27 02:00:00	1347	2017-05-27 02:00	10.2	0	100	1,013.00	-	-	-	4.8	2017-05-27 02:00:00	29	02:00:00
2017-05-27 03:00:00	2017-05-27 03:00:00	1348	2017-05-27 03:00	9.1	0	100	1,013.00	146.9	1	1.5	4.7	2017-05-27 03:00:00	29	03:00:00
2017-05-27 04:00:00	2017-05-27 04:00:00	1349	2017-05-27 04:00	8.7	0	100	1,013.00	-	-	-	6.7	2017-05-27 04:00:00	29	04:00:00
2017-05-27 05:00:00	2017-05-27 05:00:00	1350	2017-05-27 05:00	8.8	0	100	1,013.00	110	1	1.5	27.5	2017-05-27 05:00:00	29	05:00:00
2017-05-27 06:00:00	2017-05-27 06:00:00	1351	2017-05-27 06:00	12.3	0	99.5	1,013.20	74.2	1.2	1.8	151.6	2017-05-27 06:00:00	29	06:00:00
2017-05-27 07:00:00	2017-05-27 07:00:00	1352	2017-05-27 07:00	17.3	0	78.3	1,013.40	104.7	1.6	2.9	318.8	2017-05-27 07:00:00	29	07:00:00
2017-05-27 08:00:00	2017-05-27 08:00:00	1353	2017-05-27 08:00	19.8	0	69.2	1,013.50	101.1	2.3	5.2	476.2	2017-05-27 08:00:00	29	08:00:00
2017-05-27 09:00:00	2017-05-27 09:00:00	1354	2017-05-27 09:00	22	0	58.7	1,013.50	115	2.7	5.9	610.5	2017-05-27 09:00:00	29	09:00:00
2017-05-27 10:00:00	2017-05-27 10:00:00	1355	2017-05-27 10:00	23.2	0	52.2	1,013.40	122.9	2.9	6.6	722	2017-05-27 10:00:00	29	10:00:00
2017-05-27 11:00:00	2017-05-27 11:00:00	1356	2017-05-27 11:00	24.1	0	46.2	1,013.40	119.4	3.2	6.2	793.1	2017-05-27 11:00:00	29	11:00:00
2017-05-27 12:00:00	2017-05-27 12:00:00	1357	2017-05-27 12:00	24.8	0	45.7	1,013.30	111.3	3.2	6.3	853.3	2017-05-27 12:00:00	29	12:00:00
2017-05-27 13:00:00	2017-05-27 13:00:00	1358	2017-05-27 13:00	25.5	0	43.2	1,013.10	120.3	3.1	6.6	861.9	2017-05-27 13:00:00	29	13:00:00
2017-05-27 14:00:00	2017-05-27 14:00:00	1359	2017-05-27 14:00	26.2	0	39.3	1,012.80	118.5	3.2	6.9	813.8	2017-05-27 14:00:00	29	14:00:00
2017-05-27 15:00:00	2017-05-27 15:00:00	1360	2017-05-27 15:00	26.5	0	36.2	1,012.50	117.8	3.2	7.6	724.5	2017-05-27 15:00:00	29	15:00:00
2017-05-27 16:00:00	2017-05-27 16:00:00	1361	2017-05-27 16:00	26.7	0	33.8	1,012.40	118.9	3.3	7.3	600.3	2017-05-27 16:00:00	29	16:00:00
2017-05-27 17:00:00	2017-05-27 17:00:00	1362	2017-05-27 17:00	26.8	0	33.5	1,012.20	122.2	2.8	6.4	461	2017-05-27 17:00:00	29	17:00:00
2017-05-27 18:00:00	2017-05-27 18:00:00	1363	2017-05-27 18:00	26.5	0	34.3	1,012.10	117.9	2.6	6.1	318.7	2017-05-27 18:00:00	29	18:00:00
2017-05-27 19:00:00	2017-05-27 19:00:00	1364	2017-05-27 19:00	25.7	0	34.2	1,012.00	115.1	2.1	5	167.9	2017-05-27 19:00:00	29	19:00:00
2017-05-27 20:00:00	2017-05-27 20:00:00	1365	2017-05-27 20:00	23	0	39.2	1,011.90	122.7	1.7	3.8	34.1	2017-05-27 20:00:00	29	20:00:00
2017-05-27 21:00:00	2017-05-27 21:00:00	1366	2017-05-27 21:00	18.3	0	59.7	1,012.00	104	1.6	2.9	3.6	2017-05-27 21:00:00	29	21:00:00
2017-05-27 22:00:00	2017-05-27 22:00:00	1367	2017-05-27 22:00	14.9	0	82.2	1,012.20	83.4	1	1.8	4.7	2017-05-27 22:00:00	29	22:00:00
2017-05-27 23:00:00	2017-05-27 23:00:00	1368	2017-05-27 23:00	13.9	0	88.2	1,012.20	82.9	1.2	1.8	5.5	2017-05-27 23:00:00	29	23:00:00
2017-05-28 00:00:00	2017-05-28 00:00:00	1369	2017-05-28 00:00	12.8	0	93	1,012.10	68.9	1.2	1.7	5	2017-05-28 00:00:00	30	00:00:00
2017-05-28 01:00:00	2017-05-28 01:00:00	1370	2017-05-28 01:00	11.8	0	97.7	1,011.90	72.2	1.4	2.2	5.2	2017-05-28 01:00:00	30	01:00:00
2017-05-28 02:00:00	2017-05-28 02:00:00	1371	2017-05-28 02:00	11.9	0	95	1,011.70	94.5	1.2	2	5.8	2017-05-28 02:00:00	30	02:00:00
2017-05-28 03:00:00	2017-05-28 03:00:00	1372	2017-05-28 03:00	11.2	0	97.8	1,011.60	109.3	1.2	1.9	4.9	2017-05-28 03:00:00	30	03:00:00
2017-05-28 04:00:00	2017-05-28 04:00:00	1373	2017-05-28 04:00	10.6	0	100	1,011.50	67	1.1	1.7	6.4	2017-05-28 04:00:00	30	04:00:00
2017-05-28 05:00:00	2017-05-28 05:00:00	1374	2017-05-28 05:00	11.1	0	98.8	1,011.40	62.5	1.3	1.8	29.6	2017-05-28 05:00:00	30	05:00:00
2017-05-28 06:00:00	2017-05-28 06:00:00	1375	2017-05-28 06:00	15.8	0	75.5	1,011.40	67.8	1.5	2.2	172.7	2017-05-28 06:00:00	30	06:00:00
2017-05-28 07:00:00	2017-05-28 07:00:00	1376	2017-05-28 07:00	20.5	0	64.5	1,011.40	73.1	1.4	2.3	324.1	2017-05-28 07:00:00	30	07:00:00
2017-05-28 08:00:00	2017-05-28 08:00:00	1377	2017-05-28 08:00	25.2	0	52.5	1,011.40	129.1	1.3	2.8	473.9	2017-05-28 08:00:00	30	08:00:00
2017-05-28 09:00:00	2017-05-28 09:00:00	1378	2017-05-28 09:00	27.9	0	41.3	1,011.30	222.6	1.9	5.1	601.2	2017-05-28 09:00:00	30	09:00:00
2017-05-28 10:00:00	2017-05-28 10:00:00	1379	2017-05-28 10:00	28.4	0	38.8	1,011.30	228.7	2.6	6.3	573.8	2017-05-28 10:00:00	30	10:00:00
2017-05-28 11:00:00	2017-05-28 11:00:00	1380	2017-05-28 11:00	28.4	0	42.7	1,011.30	268	3.9	8.8	700.8	2017-05-28 11:00:00	30	11:00:00
2017-05-28 12:00:00	2017-05-28 12:00:00	1381	2017-05-28 12:00	28.2	0	46.2	1,011.30	265.6	2.5	5.5	721.4	2017-05-28 12:00:00	30	12:00:00
2017-05-28 13:00:00	2017-05-28 13:00:00	1382	2017-05-28 13:00	29.5	0	44.5	1,011.10	231	2	4.3	838.9	2017-05-28 13:00:00	30	13:00:00
2017-05-28 14:00:00	2017-05-28 14:00:00	1383	2017-05-28 14:00	30.4	0	41	1,010.90	193.6	1.4	2.8	742.1	2017-05-28 14:00:00	30	14:00:00
2017-05-28 15:00:00	2017-05-28 15:00:00	1384	2017-05-28 15:00	31	0	39.2	1,010.60	194.7	1.6	3.7	527.2	2017-05-28 15:00:00	30	15:00:00
2017-05-28 16:00:00	2017-05-28 16:00:00	1385	2017-05-28 16:00	28.6	0	48.8	1,010.50	236.5	2.8	7.2	394.9	2017-05-28 16:00:00	30	16:00:00
2017-05-28 17:00:00	2017-05-28 17:00:00	1386	2017-05-28 17:00	27.9	0	53.5	1,010.30	224	1.6	3.4	263.5	2017-05-28 17:00:00	30	17:00:00
2017-05-28 18:00:00	2017-05-28 18:00:00	1387	2017-05-28 18:00	27.1	0	54	1,010.20	282.9	1.8	3.2	180.5	2017-05-28 18:00:00	30	18:00:00
2017-05-28 19:00:00	2017-05-28 19:00:00	1388	2017-05-28 19:00	26	0	62.2	1,010.10	272.7	1.4	2	81.1	2017-05-28 19:00:00	30	19:00:00
2017-05-28 20:00:00	2017-05-28 20:00:00	1389	2017-05-28 20:00	23.6	0	77.3	1,010.10	-	-	-	24.6	2017-05-28 20:00:00	30	20:00:00
2017-05-28 21:00:00	2017-05-28 21:00:00	1390	2017-05-28 21:00	20.7	0	92.5	1,010.10	-	-	-	4.2	2017-05-28 21:00:00	30	21:00:00
2017-05-28 22:00:00	2017-05-28 22:00:00	1391	2017-05-28 22:00	19.4	0	97	1,010.10	-	-	-	4	2017-05-28 22:00:00	30	22:00:00
2017-05-28 23:00:00	2017-05-28 23:00:00	1392	2017-05-28 23:00	18.6	0	99.2	1,010.10	-	-	-	4.2	2017-05-28 23:00:00	30	23:00:00
2017-05-29 00:00:00	2017-05-29 00:00:00	1393	2017-05-29 00:00	18.6	0	99	1,009.90	-	-	-	4.2	2017-05-29 00:00:00	31	00:00:00
2017-05-29 01:00:00	2017-05-29 01:00:00	1394	2017-05-29 01:00	17.2	0	100	1,009.70	-	-	-	4.2	2017-05-29 01:00:00	31	01:00:00
2017-05-29 02:00:00	2017-05-29 02:00:00	1395	2017-05-29 02:00	16	0	100	1,009.50	-	-	-	4	2017-05-29 02:00:00	31	02:00:00
2017-05-29 03:00:00	2017-05-29 03:00:00	1396	2017-05-29 03:00	15.2	0	100	1,009.30	-	-	-	4.6	2017-05-29 03:00:00	31	03:00:00
2017-05-29 04:00:00	2017-05-29 04:00:00	1397	2017-05-29 04:00	14.7	0	100	1,009.20	-	-	-	6.4	2017-05-29 04:00:00	31	04:00:00
2017-05-29 05:00:00	2017-05-29 05:00:00	1398	2017-05-29 05:00	14.8	0	100	1,009.40	-	-	-	35.5	2017-05-29 05:00:00	31	05:00:00
2017-05-29 06:00:00	2017-05-29 06:00:00	1399	2017-05-29 06:00	16.7	0	100	1,009.50	-	-	-	80.5	2017-05-29 06:00:00	31	06:00:00
2017-05-29 07:00:00	2017-05-29 07:00:00	1400	2017-05-29 07:00	18.5	0	98.8	1,009.40	-	-	-	124	2017-05-29 07:00:00	31	07:00:00
2017-05-29 08:00:00	2017-05-29 08:00:00	1401	2017-05-29 08:00	19.7	0	91.3	1,009.40	271.5	1.5	2.5	174.8	2017-05-29 08:00:00	31	08:00:00
2017-05-29 09:00:00	2017-05-29 09:00:00	1402	2017-05-29 09:00	22	0	76.8	1,009.30	247.8	1	1.7	339.5	2017-05-29 09:00:00	31	09:00:00
2017-05-29 10:00:00	2017-05-29 10:00:00	1403	2017-05-29 10:00	24.8	0	67.3	1,009.20	162.2	1.3	2.4	572	2017-05-29 10:00:00	31	10:00:00
2017-05-29 11:00:00	2017-05-29 11:00:00	1404	2017-05-29 11:00	26.6	0	61.7	1,009.10	206.3	1.4	2.3	722.1	2017-05-29 11:00:00	31	11:00:00
2017-05-29 12:00:00	2017-05-29 12:00:00	1405	2017-05-29 12:00	28.5	0	54.5	1,009.00	134.2	1.4	2.8	787.1	2017-05-29 12:00:00	31	12:00:00
2017-05-29 13:00:00	2017-05-29 13:00:00	1406	2017-05-29 13:00	29	0	53.3	1,008.80	102.5	2	4.4	779	2017-05-29 13:00:00	31	13:00:00
2017-05-29 14:00:00	2017-05-29 14:00:00	1407	2017-05-29 14:00	29.2	0	53.7	1,008.50	83.3	2	3.7	722.3	2017-05-29 14:00:00	31	14:00:00
2017-05-29 15:00:00	2017-05-29 15:00:00	1408	2017-05-29 15:00	29.8	0	51.2	1,008.20	76.3	2.2	4.1	654.8	2017-05-29 15:00:00	31	15:00:00
2017-05-29 16:00:00	2017-05-29 16:00:00	1409	2017-05-29 16:00	30.4	0	52.3	1,007.90	77.8	2.3	4.2	542.6	2017-05-29 16:00:00	31	16:00:00
2017-05-29 17:00:00	2017-05-29 17:00:00	1410	2017-05-29 17:00	30.8	0	53.5	1,007.60	78.5	2.3	4.2	403.6	2017-05-29 17:00:00	31	17:00:00
2017-05-29 18:00:00	2017-05-29 18:00:00	1411	2017-05-29 18:00	30	0	55.7	1,007.40	73.7	2.3	4.1	217.1	2017-05-29 18:00:00	31	18:00:00
2017-05-29 19:00:00	2017-05-29 19:00:00	1412	2017-05-29 19:00	28.7	0	61	1,007.30	75.7	2	3.5	124.6	2017-05-29 19:00:00	31	19:00:00
2017-05-29 20:00:00	2017-05-29 20:00:00	1413	2017-05-29 20:00	26.8	0	70	1,007.30	72.5	1.8	3.1	32.5	2017-05-29 20:00:00	31	20:00:00
2017-05-29 21:00:00	2017-05-29 21:00:00	1414	2017-05-29 21:00	24	0	83.5	1,007.40	81.3	1.5	2.2	3.4	2017-05-29 21:00:00	31	21:00:00
2017-05-29 22:00:00	2017-05-29 22:00:00	1415	2017-05-29 22:00	21.5	0	94.7	1,007.50	128.6	1.2	1.7	3.6	2017-05-29 22:00:00	31	22:00:00
2017-05-29 23:00:00	2017-05-29 23:00:00	1416	2017-05-29 23:00	20.6	0	96.3	1,007.30	113.2	1.5	2.2	3.8	2017-05-29 23:00:00	31	23:00:00
2017-05-30 00:00:00	2017-05-30 00:00:00	1417	2017-05-30 00:00	18.8	0	99	1,007.20	126.6	0.9	1.3	4	2017-05-30 00:00:00	32	00:00:00
2017-05-30 01:00:00	2017-05-30 01:00:00	1418	2017-05-30 01:00	18.4	0	99	1,007.00	97.3	1.2	1.8	4.3	2017-05-30 01:00:00	32	01:00:00
2017-05-30 02:00:00	2017-05-30 02:00:00	1419	2017-05-30 02:00	17.7	0	99	1,006.90	99.1	1.1	1.8	4.2	2017-05-30 02:00:00	32	02:00:00
2017-05-30 03:00:00	2017-05-30 03:00:00	1420	2017-05-30 03:00	16.8	0	99	1,006.70	-	-	-	4	2017-05-30 03:00:00	32	03:00:00
2017-05-30 04:00:00	2017-05-30 04:00:00	1421	2017-05-30 04:00	15.8	0	99	1,006.70	-	-	-	5.6	2017-05-30 04:00:00	32	04:00:00
2017-05-30 05:00:00	2017-05-30 05:00:00	1422	2017-05-30 05:00	15.7	0	99	1,006.70	-	-	-	32.2	2017-05-30 05:00:00	32	05:00:00
2017-05-30 06:00:00	2017-05-30 06:00:00	1423	2017-05-30 06:00	19.3	0	95.8	1,006.60	130.6	1.1	2.2	156.6	2017-05-30 06:00:00	32	06:00:00
2017-05-30 07:00:00	2017-05-30 07:00:00	1424	2017-05-30 07:00	24	0	74.8	1,006.80	227.4	1.4	3.4	234.9	2017-05-30 07:00:00	32	07:00:00
2017-05-30 08:00:00	2017-05-30 08:00:00	1425	2017-05-30 08:00	25.9	0	59.3	1,007.30	248	3.8	8	433.2	2017-05-30 08:00:00	32	08:00:00
2017-05-30 09:00:00	2017-05-30 09:00:00	1426	2017-05-30 09:00	26.1	0	60.5	1,007.70	247.7	3.9	8.7	391.9	2017-05-30 09:00:00	32	09:00:00
2017-05-30 10:00:00	2017-05-30 10:00:00	1427	2017-05-30 10:00	25.8	0	61	1,007.90	247.1	4	8.9	321.3	2017-05-30 10:00:00	32	10:00:00
2017-05-30 11:00:00	2017-05-30 11:00:00	1428	2017-05-30 11:00	25.2	0	70.7	1,008.00	280.5	3.6	6.6	365.5	2017-05-30 11:00:00	32	11:00:00
2017-05-30 12:00:00	2017-05-30 12:00:00	1429	2017-05-30 12:00	26.6	0	65.2	1,008.10	274.9	2.5	5.1	453.9	2017-05-30 12:00:00	32	12:00:00
2017-05-30 13:00:00	2017-05-30 13:00:00	1430	2017-05-30 13:00	24.5	2.4	80.5	1,008.00	253.7	1.6	5.3	227.5	2017-05-30 13:00:00	32	13:00:00
2017-05-30 14:00:00	2017-05-30 14:00:00	1431	2017-05-30 14:00	24.7	0.4	86.5	1,007.80	141.6	1.5	3.7	461.3	2017-05-30 14:00:00	32	14:00:00
2017-05-30 15:00:00	2017-05-30 15:00:00	1432	2017-05-30 15:00	25.3	1.8	85.5	1,007.70	230.5	1.6	2.9	307.7	2017-05-30 15:00:00	32	15:00:00
2017-05-30 16:00:00	2017-05-30 16:00:00	1433	2017-05-30 16:00	21.5	2.3	99.5	1,007.70	194.3	1.2	2	41.2	2017-05-30 16:00:00	32	16:00:00
2017-05-30 17:00:00	2017-05-30 17:00:00	1434	2017-05-30 17:00	21.8	0.1	100	1,007.90	135.6	1.1	1.8	85.9	2017-05-30 17:00:00	32	17:00:00
2017-05-30 18:00:00	2017-05-30 18:00:00	1435	2017-05-30 18:00	20.9	1.3	98.2	1,008.30	257.6	3	11	65.5	2017-05-30 18:00:00	32	18:00:00
2017-05-30 19:00:00	2017-05-30 19:00:00	1436	2017-05-30 19:00	18.8	0.1	98.5	1,008.50	249.8	1.4	2.4	76.8	2017-05-30 19:00:00	32	19:00:00
2017-05-30 20:00:00	2017-05-30 20:00:00	1437	2017-05-30 20:00	19	0	99	1,008.50	203.5	1	1.7	47.9	2017-05-30 20:00:00	32	20:00:00
2017-05-30 21:00:00	2017-05-30 21:00:00	1438	2017-05-30 21:00	18	0	99	1,008.80	196.5	1.2	2.1	5	2017-05-30 21:00:00	32	21:00:00
2017-05-30 22:00:00	2017-05-30 22:00:00	1439	2017-05-30 22:00	17	0	99	1,009.30	233.2	1.7	3.6	3.7	2017-05-30 22:00:00	32	22:00:00
2017-05-30 23:00:00	2017-05-30 23:00:00	1440	2017-05-30 23:00	17	0	99	1,009.60	280.3	2.9	6.8	4.7	2017-05-30 23:00:00	32	23:00:00
2017-05-31 00:00:00	2017-05-31 00:00:00	1441	2017-05-31 00:00	17.2	0	98.8	1,010.00	270.4	3	7.4	5.9	2017-05-31 00:00:00	33	00:00:00
2017-05-31 01:00:00	2017-05-31 01:00:00	1442	2017-05-31 01:00	16.4	0	97	1,010.10	280	2.9	5.6	4.9	2017-05-31 01:00:00	33	01:00:00
2017-05-31 02:00:00	2017-05-31 02:00:00	1443	2017-05-31 02:00	16	0	93	1,010.20	286.6	4	9.1	6.9	2017-05-31 02:00:00	33	02:00:00
2017-05-31 03:00:00	2017-05-31 03:00:00	1444	2017-05-31 03:00	15.1	0	90.8	1,010.40	279.1	3	6.9	4.4	2017-05-31 03:00:00	33	03:00:00
2017-05-31 04:00:00	2017-05-31 04:00:00	1445	2017-05-31 04:00	13.9	0	96.3	1,010.50	271.1	1.9	4.3	4.9	2017-05-31 04:00:00	33	04:00:00
2017-05-31 05:00:00	2017-05-31 05:00:00	1446	2017-05-31 05:00	13	0	98.5	1,010.80	247	1.6	3.5	33.9	2017-05-31 05:00:00	33	05:00:00
2017-05-31 06:00:00	2017-05-31 06:00:00	1447	2017-05-31 06:00	14.9	0	91.3	1,011.20	223.3	1.6	3.3	181.2	2017-05-31 06:00:00	33	06:00:00
2017-05-31 07:00:00	2017-05-31 07:00:00	1448	2017-05-31 07:00	16.3	0	84.7	1,011.50	280.5	2.7	5.7	147.7	2017-05-31 07:00:00	33	07:00:00
2017-05-31 08:00:00	2017-05-31 08:00:00	1449	2017-05-31 08:00	18	0	78.3	1,011.60	283.6	3.9	6.9	465.6	2017-05-31 08:00:00	33	08:00:00
2017-05-31 09:00:00	2017-05-31 09:00:00	1450	2017-05-31 09:00	19.5	0	69.5	1,011.80	289.6	4.7	8.9	631.5	2017-05-31 09:00:00	33	09:00:00
2017-05-31 10:00:00	2017-05-31 10:00:00	1451	2017-05-31 10:00	20.4	0	66	1,011.90	289.9	4.8	10.2	700.1	2017-05-31 10:00:00	33	10:00:00
2017-05-31 11:00:00	2017-05-31 11:00:00	1452	2017-05-31 11:00	20.9	0	62	1,012.10	291.2	5.6	11	746.3	2017-05-31 11:00:00	33	11:00:00
2017-05-31 12:00:00	2017-05-31 12:00:00	1453	2017-05-31 12:00	21.3	0	57.5	1,012.20	284.5	5.9	10.7	799.8	2017-05-31 12:00:00	33	12:00:00
2017-05-31 13:00:00	2017-05-31 13:00:00	1454	2017-05-31 13:00	22	0	54.2	1,012.10	285.1	5.7	10.1	749.6	2017-05-31 13:00:00	33	13:00:00
2017-05-31 14:00:00	2017-05-31 14:00:00	1455	2017-05-31 14:00	22.5	0	53	1,012.00	287.8	5.2	10.4	764.2	2017-05-31 14:00:00	33	14:00:00
2017-05-31 15:00:00	2017-05-31 15:00:00	1456	2017-05-31 15:00	22.1	0	53.8	1,012.00	287.5	5.4	11	535.6	2017-05-31 15:00:00	33	15:00:00
2017-05-31 16:00:00	2017-05-31 16:00:00	1457	2017-05-31 16:00	22.4	0	54.3	1,011.90	287	4.7	8.3	573.9	2017-05-31 16:00:00	33	16:00:00
2017-05-31 17:00:00	2017-05-31 17:00:00	1458	2017-05-31 17:00	22.6	0	52.3	1,011.70	284.8	4.8	7.9	461.6	2017-05-31 17:00:00	33	17:00:00
2017-05-31 18:00:00	2017-05-31 18:00:00	1459	2017-05-31 18:00	22	0	54.2	1,011.70	283.2	4.5	8.4	319.9	2017-05-31 18:00:00	33	18:00:00
2017-05-31 19:00:00	2017-05-31 19:00:00	1460	2017-05-31 19:00	20.7	0	60.3	1,011.70	289.5	3.5	6.3	132.5	2017-05-31 19:00:00	33	19:00:00
2017-05-31 20:00:00	2017-05-31 20:00:00	1461	2017-05-31 20:00	18.7	0	72.2	1,011.80	290	2.3	4.3	33.8	2017-05-31 20:00:00	33	20:00:00
2017-05-31 21:00:00	2017-05-31 21:00:00	1462	2017-05-31 21:00	15.9	0	84.2	1,012.10	288.2	1.4	3.2	3.9	2017-05-31 21:00:00	33	21:00:00
2017-05-31 22:00:00	2017-05-31 22:00:00	1463	2017-05-31 22:00	14.1	0	88.7	1,012.40	282.3	2	4.1	3.8	2017-05-31 22:00:00	33	22:00:00
2017-05-31 23:00:00	2017-05-31 23:00:00	1464	2017-05-31 23:00	13.4	0	85.7	1,012.70	269.4	1.8	3.1	3.3	2017-05-31 23:00:00	33	23:00:00
2017-06-01 00:00:00	2017-06-01 00:00:00	1465	2017-06-01 00:00	11.5	0	94.7	1,012.80	259.1	1.3	2.7	3.4	2017-06-01 00:00:00	34	00:00:00
2017-06-01 01:00:00	2017-06-01 01:00:00	1466	2017-06-01 01:00	10.2	0	98.3	1,013.00	261.8	1.2	2.6	4.1	2017-06-01 01:00:00	34	01:00:00
2017-06-01 02:00:00	2017-06-01 02:00:00	1467	2017-06-01 02:00	10.1	0	94.3	1,013.10	271.6	1.9	3.4	3.6	2017-06-01 02:00:00	34	02:00:00
2017-06-01 03:00:00	2017-06-01 03:00:00	1468	2017-06-01 03:00	9.4	0	92.2	1,013.10	281.5	2.3	4.1	3.3	2017-06-01 03:00:00	34	03:00:00
2017-06-01 04:00:00	2017-06-01 04:00:00	1469	2017-06-01 04:00	7.6	0	98.8	1,013.20	233.8	1.2	1.9	5.6	2017-06-01 04:00:00	34	04:00:00
2017-06-01 05:00:00	2017-06-01 05:00:00	1470	2017-06-01 05:00	7.9	0	99.3	1,013.20	271.8	1.7	3.2	33.5	2017-06-01 05:00:00	34	05:00:00
2017-06-01 06:00:00	2017-06-01 06:00:00	1471	2017-06-01 06:00	9.9	0	93.5	1,013.40	271.2	1.8	3.5	149	2017-06-01 06:00:00	34	06:00:00
2017-06-01 07:00:00	2017-06-01 07:00:00	1472	2017-06-01 07:00	12.5	0	82	1,013.60	276.2	2.8	4.8	402.1	2017-06-01 07:00:00	34	07:00:00
2017-06-01 08:00:00	2017-06-01 08:00:00	1473	2017-06-01 08:00	14.1	0	72.5	1,013.60	261.7	2.2	4.9	504.6	2017-06-01 08:00:00	34	08:00:00
2017-06-01 09:00:00	2017-06-01 09:00:00	1474	2017-06-01 09:00	15.8	0	63.5	1,013.60	261.7	2.3	4.6	639.9	2017-06-01 09:00:00	34	09:00:00
2017-06-01 10:00:00	2017-06-01 10:00:00	1475	2017-06-01 10:00	17.8	0	52.8	1,013.60	266.3	2.3	5.3	753.3	2017-06-01 10:00:00	34	10:00:00
2017-06-01 11:00:00	2017-06-01 11:00:00	1476	2017-06-01 11:00	19.1	0	48.3	1,013.50	260.5	2.2	4.5	821.8	2017-06-01 11:00:00	34	11:00:00
2017-06-01 12:00:00	2017-06-01 12:00:00	1477	2017-06-01 12:00	20.5	0	44.2	1,013.30	264	2.3	5.1	885.3	2017-06-01 12:00:00	34	12:00:00
2017-06-01 13:00:00	2017-06-01 13:00:00	1478	2017-06-01 13:00	21.7	0	38.7	1,013.10	272.6	2.5	5.7	885	2017-06-01 13:00:00	34	13:00:00
2017-06-01 14:00:00	2017-06-01 14:00:00	1479	2017-06-01 14:00	22.9	0	32.2	1,012.90	268	2.4	6.4	837.7	2017-06-01 14:00:00	34	14:00:00
2017-06-01 15:00:00	2017-06-01 15:00:00	1480	2017-06-01 15:00	23.4	0	30.8	1,012.70	260.3	2.5	5.7	747.8	2017-06-01 15:00:00	34	15:00:00
2017-06-01 16:00:00	2017-06-01 16:00:00	1481	2017-06-01 16:00	23.4	0	29.5	1,012.50	255.8	2.4	5.1	625.7	2017-06-01 16:00:00	34	16:00:00
2017-06-01 17:00:00	2017-06-01 17:00:00	1482	2017-06-01 17:00	22.7	0	31	1,012.30	255.3	2.2	5.4	387.1	2017-06-01 17:00:00	34	17:00:00
2017-06-01 18:00:00	2017-06-01 18:00:00	1483	2017-06-01 18:00	21.9	0	34.2	1,012.10	281.2	2.5	4.9	336.3	2017-06-01 18:00:00	34	18:00:00
2017-06-01 19:00:00	2017-06-01 19:00:00	1484	2017-06-01 19:00	21.3	0	37.5	1,012.10	286.9	1.8	3.5	179.9	2017-06-01 19:00:00	34	19:00:00
2017-06-01 20:00:00	2017-06-01 20:00:00	1485	2017-06-01 20:00	18.7	0	48	1,012.00	283.3	1.5	2.3	40	2017-06-01 20:00:00	34	20:00:00
2017-06-01 21:00:00	2017-06-01 21:00:00	1486	2017-06-01 21:00	13.3	0	79.7	1,012.10	-	-	-	4.4	2017-06-01 21:00:00	34	21:00:00
2017-06-01 22:00:00	2017-06-01 22:00:00	1487	2017-06-01 22:00	10.8	0	96.7	1,012.20	136.5	1	1.3	4.3	2017-06-01 22:00:00	34	22:00:00
2017-06-01 23:00:00	2017-06-01 23:00:00	1488	2017-06-01 23:00	9.5	0	98.7	1,012.10	-	-	-	4.4	2017-06-01 23:00:00	34	23:00:00
2017-06-02 00:00:00	2017-06-02 00:00:00	1489	2017-06-02 00:00	8.4	0	98.7	1,012.00	-	-	-	4.8	2017-06-02 00:00:00	35	00:00:00
2017-06-02 01:00:00	2017-06-02 01:00:00	1490	2017-06-02 01:00	7.8	0	100	1,011.90	-	-	-	5.1	2017-06-02 01:00:00	35	01:00:00
2017-06-02 02:00:00	2017-06-02 02:00:00	1491	2017-06-02 02:00	7.2	0	100	1,011.70	141.8	1	1.5	4.9	2017-06-02 02:00:00	35	02:00:00
2017-06-02 03:00:00	2017-06-02 03:00:00	1492	2017-06-02 03:00	6.7	0	100	1,011.60	-	-	-	5.3	2017-06-02 03:00:00	35	03:00:00
2017-06-02 04:00:00	2017-06-02 04:00:00	1493	2017-06-02 04:00	6.4	0	100	1,011.40	-	-	-	7.5	2017-06-02 04:00:00	35	04:00:00
2017-06-02 05:00:00	2017-06-02 05:00:00	1494	2017-06-02 05:00	6.6	0	100	1,011.40	-	-	-	34.1	2017-06-02 05:00:00	35	05:00:00
2017-06-02 06:00:00	2017-06-02 06:00:00	1495	2017-06-02 06:00	11.4	0	92.3	1,011.40	-	-	-	169.3	2017-06-02 06:00:00	35	06:00:00
2017-06-02 07:00:00	2017-06-02 07:00:00	1496	2017-06-02 07:00	15.6	0	66.2	1,011.40	203.7	1	1.3	326.8	2017-06-02 07:00:00	35	07:00:00
2017-06-02 08:00:00	2017-06-02 08:00:00	1497	2017-06-02 08:00	18.6	0	51.5	1,011.40	87.9	1.5	2.8	485	2017-06-02 08:00:00	35	08:00:00
2017-06-02 09:00:00	2017-06-02 09:00:00	1498	2017-06-02 09:00	21.1	0	45.2	1,011.40	99.9	1.5	3.1	613.4	2017-06-02 09:00:00	35	09:00:00
2017-06-02 10:00:00	2017-06-02 10:00:00	1499	2017-06-02 10:00	22.9	0	40.3	1,011.20	118.7	1.5	3.1	717.6	2017-06-02 10:00:00	35	10:00:00
2017-06-02 11:00:00	2017-06-02 11:00:00	1500	2017-06-02 11:00	24.3	0	36.7	1,011.20	158.1	1.6	3.4	781.9	2017-06-02 11:00:00	35	11:00:00
2017-06-02 12:00:00	2017-06-02 12:00:00	1501	2017-06-02 12:00	25	0	37.5	1,011.00	134.9	1.7	3.1	735.2	2017-06-02 12:00:00	35	12:00:00
2017-06-02 13:00:00	2017-06-02 13:00:00	1502	2017-06-02 13:00	25.2	0	37.2	1,010.90	177.2	1.6	4.1	632.8	2017-06-02 13:00:00	35	13:00:00
2017-06-02 14:00:00	2017-06-02 14:00:00	1503	2017-06-02 14:00	26.1	0	35.7	1,010.60	117.1	1.9	4.3	740.3	2017-06-02 14:00:00	35	14:00:00
2017-06-02 15:00:00	2017-06-02 15:00:00	1504	2017-06-02 15:00	26.3	0	35.7	1,010.50	179.2	1.7	4.3	620	2017-06-02 15:00:00	35	15:00:00
2017-06-02 16:00:00	2017-06-02 16:00:00	1505	2017-06-02 16:00	26.1	0	36.2	1,010.20	193.7	1.5	3.4	399.2	2017-06-02 16:00:00	35	16:00:00
2017-06-02 17:00:00	2017-06-02 17:00:00	1506	2017-06-02 17:00	25.3	0	37.7	1,010.10	94.1	1.8	4.1	274.8	2017-06-02 17:00:00	35	17:00:00
2017-06-02 18:00:00	2017-06-02 18:00:00	1507	2017-06-02 18:00	24.8	0	38.3	1,010.00	65.8	1.8	3.5	230.1	2017-06-02 18:00:00	35	18:00:00
2017-06-02 19:00:00	2017-06-02 19:00:00	1508	2017-06-02 19:00	24.4	0	39.7	1,009.90	74.6	1.7	3.2	149.1	2017-06-02 19:00:00	35	19:00:00
2017-06-02 20:00:00	2017-06-02 20:00:00	1509	2017-06-02 20:00	21.9	0	47.5	1,009.90	60.1	1.2	2.2	35.1	2017-06-02 20:00:00	35	20:00:00
2017-06-02 21:00:00	2017-06-02 21:00:00	1510	2017-06-02 21:00	17.3	0	75	1,009.90	-	-	-	4.2	2017-06-02 21:00:00	35	21:00:00
2017-06-02 22:00:00	2017-06-02 22:00:00	1511	2017-06-02 22:00	16.8	0	67.2	1,010.00	74.3	1.8	3.3	5.5	2017-06-02 22:00:00	35	22:00:00
2017-06-02 23:00:00	2017-06-02 23:00:00	1512	2017-06-02 23:00	15.9	0	64.2	1,010.10	86.7	1.1	1.8	4.4	2017-06-02 23:00:00	35	23:00:00
2017-06-03 00:00:00	2017-06-03 00:00:00	1513	2017-06-03 00:00	15.3	0	67.7	1,010.10	70.4	1	2.3	5.4	2017-06-03 00:00:00	36	00:00:00
2017-06-03 01:00:00	2017-06-03 01:00:00	1514	2017-06-03 01:00	15.5	0	63.7	1,009.90	77.8	1.5	3.2	5.2	2017-06-03 01:00:00	36	01:00:00
2017-06-03 02:00:00	2017-06-03 02:00:00	1515	2017-06-03 02:00	15.7	0	57.5	1,009.70	70.9	1.9	3.3	4.3	2017-06-03 02:00:00	36	02:00:00
2017-06-03 03:00:00	2017-06-03 03:00:00	1516	2017-06-03 03:00	15.7	0	59.2	1,009.60	78.6	1.9	3.5	4.7	2017-06-03 03:00:00	36	03:00:00
2017-06-03 04:00:00	2017-06-03 04:00:00	1517	2017-06-03 04:00	15.5	0	61	1,009.50	84.1	1.6	2.8	5.1	2017-06-03 04:00:00	36	04:00:00
2017-06-03 05:00:00	2017-06-03 05:00:00	1518	2017-06-03 05:00	15.4	0	63.5	1,009.40	84.9	1.6	2.8	17.4	2017-06-03 05:00:00	36	05:00:00
2017-06-03 06:00:00	2017-06-03 06:00:00	1519	2017-06-03 06:00	16	0	64.5	1,009.30	83.5	1.4	3.1	47	2017-06-03 06:00:00	36	06:00:00
2017-06-03 07:00:00	2017-06-03 07:00:00	1520	2017-06-03 07:00	16.4	0	66	1,009.30	99.4	1.8	3.8	77.5	2017-06-03 07:00:00	36	07:00:00
2017-06-03 08:00:00	2017-06-03 08:00:00	1521	2017-06-03 08:00	16.2	1.7	75.5	1,009.40	92.2	1.7	3.1	86	2017-06-03 08:00:00	36	08:00:00
2017-06-03 09:00:00	2017-06-03 09:00:00	1522	2017-06-03 09:00	14.3	6.5	98.2	1,009.30	92.4	2.1	4.8	78.2	2017-06-03 09:00:00	36	09:00:00
2017-06-03 10:00:00	2017-06-03 10:00:00	1523	2017-06-03 10:00	15.3	0	99	1,009.00	97.5	1.8	2.8	158.6	2017-06-03 10:00:00	36	10:00:00
2017-06-03 11:00:00	2017-06-03 11:00:00	1524	2017-06-03 11:00	NA	NA	NA					NA	2017-06-03 11:00:00	36	11:00:00
2017-06-03 12:00:00	2017-06-03 12:00:00	1525	2017-06-03 12:00	NA	NA	NA					NA	2017-06-03 12:00:00	36	12:00:00
2017-06-03 13:00:00	2017-06-03 13:00:00	1526	2017-06-03 13:00	NA	NA	NA					NA	2017-06-03 13:00:00	36	13:00:00
2017-06-03 14:00:00	2017-06-03 14:00:00	1527	2017-06-03 14:00	NA	NA	NA					NA	2017-06-03 14:00:00	36	14:00:00
2017-06-03 15:00:00	2017-06-03 15:00:00	1528	2017-06-03 15:00	NA	NA	NA					NA	2017-06-03 15:00:00	36	15:00:00
2017-06-03 16:00:00	2017-06-03 16:00:00	1529	2017-06-03 16:00	NA	NA	NA					NA	2017-06-03 16:00:00	36	16:00:00
2017-06-03 17:00:00	2017-06-03 17:00:00	1530	2017-06-03 17:00	NA	NA	NA					NA	2017-06-03 17:00:00	36	17:00:00
2017-06-03 18:00:00	2017-06-03 18:00:00	1531	2017-06-03 18:00	NA	NA	NA					NA	2017-06-03 18:00:00	36	18:00:00
2017-06-03 19:00:00	2017-06-03 19:00:00	1532	2017-06-03 19:00	NA	NA	NA					NA	2017-06-03 19:00:00	36	19:00:00
2017-06-03 20:00:00	2017-06-03 20:00:00	1533	2017-06-03 20:00	NA	NA	NA					NA	2017-06-03 20:00:00	36	20:00:00
2017-06-03 21:00:00	2017-06-03 21:00:00	1534	2017-06-03 21:00	NA	NA	NA					NA	2017-06-03 21:00:00	36	21:00:00
2017-06-03 22:00:00	2017-06-03 22:00:00	1535	2017-06-03 22:00	NA	NA	NA					NA	2017-06-03 22:00:00	36	22:00:00
2017-06-03 23:00:00	2017-06-03 23:00:00	1536	2017-06-03 23:00	NA	NA	NA					NA	2017-06-03 23:00:00	36	23:00:00
2017-06-04 00:00:00	2017-06-04 00:00:00	1537	2017-06-04 00:00	NA	NA	NA					NA	2017-06-04 00:00:00	37	00:00:00
2017-06-04 01:00:00	2017-06-04 01:00:00	1538	2017-06-04 01:00	NA	NA	NA					NA	2017-06-04 01:00:00	37	01:00:00
2017-06-04 02:00:00	2017-06-04 02:00:00	1539	2017-06-04 02:00	NA	NA	NA					NA	2017-06-04 02:00:00	37	02:00:00
2017-06-04 03:00:00	2017-06-04 03:00:00	1540	2017-06-04 03:00	NA	NA	NA					NA	2017-06-04 03:00:00	37	03:00:00
2017-06-04 04:00:00	2017-06-04 04:00:00	1541	2017-06-04 04:00	NA	NA	NA					NA	2017-06-04 04:00:00	37	04:00:00
2017-06-04 05:00:00	2017-06-04 05:00:00	1542	2017-06-04 05:00	NA	NA	NA					NA	2017-06-04 05:00:00	37	05:00:00
2017-06-04 06:00:00	2017-06-04 06:00:00	1543	2017-06-04 06:00	NA	NA	NA					NA	2017-06-04 06:00:00	37	06:00:00
2017-06-04 07:00:00	2017-06-04 07:00:00	1544	2017-06-04 07:00	NA	NA	NA					NA	2017-06-04 07:00:00	37	07:00:00
2017-06-04 08:00:00	2017-06-04 08:00:00	1545	2017-06-04 08:00	NA	NA	NA					NA	2017-06-04 08:00:00	37	08:00:00
2017-06-04 09:00:00	2017-06-04 09:00:00	1546	2017-06-04 09:00	NA	NA	NA					NA	2017-06-04 09:00:00	37	09:00:00
2017-06-04 10:00:00	2017-06-04 10:00:00	1547	2017-06-04 10:00	NA	NA	NA					NA	2017-06-04 10:00:00	37	10:00:00
2017-06-04 11:00:00	2017-06-04 11:00:00	1548	2017-06-04 11:00	NA	NA	NA					NA	2017-06-04 11:00:00	37	11:00:00
2017-06-04 12:00:00	2017-06-04 12:00:00	1549	2017-06-04 12:00	NA	NA	NA					NA	2017-06-04 12:00:00	37	12:00:00
2017-06-04 13:00:00	2017-06-04 13:00:00	1550	2017-06-04 13:00	NA	NA	NA					NA	2017-06-04 13:00:00	37	13:00:00
2017-06-04 14:00:00	2017-06-04 14:00:00	1551	2017-06-04 14:00	NA	NA	NA					NA	2017-06-04 14:00:00	37	14:00:00
2017-06-04 15:00:00	2017-06-04 15:00:00	1552	2017-06-04 15:00	NA	NA	NA					NA	2017-06-04 15:00:00	37	15:00:00
2017-06-04 16:00:00	2017-06-04 16:00:00	1553	2017-06-04 16:00	NA	NA	NA					NA	2017-06-04 16:00:00	37	16:00:00
2017-06-04 17:00:00	2017-06-04 17:00:00	1554	2017-06-04 17:00	NA	NA	NA					NA	2017-06-04 17:00:00	37	17:00:00
2017-06-04 18:00:00	2017-06-04 18:00:00	1555	2017-06-04 18:00	NA	NA	NA					NA	2017-06-04 18:00:00	37	18:00:00
2017-06-04 19:00:00	2017-06-04 19:00:00	1556	2017-06-04 19:00	NA	NA	NA					NA	2017-06-04 19:00:00	37	19:00:00
2017-06-04 20:00:00	2017-06-04 20:00:00	1557	2017-06-04 20:00	NA	NA	NA					NA	2017-06-04 20:00:00	37	20:00:00
2017-06-04 21:00:00	2017-06-04 21:00:00	1558	2017-06-04 21:00	NA	NA	NA					NA	2017-06-04 21:00:00	37	21:00:00
2017-06-04 22:00:00	2017-06-04 22:00:00	1559	2017-06-04 22:00	NA	NA	NA					NA	2017-06-04 22:00:00	37	22:00:00
2017-06-04 23:00:00	2017-06-04 23:00:00	1560	2017-06-04 23:00	NA	NA	NA					NA	2017-06-04 23:00:00	37	23:00:00
2017-06-05 00:00:00	2017-06-05 00:00:00	1561	2017-06-05 00:00	NA	NA	NA					NA	2017-06-05 00:00:00	38	00:00:00
2017-06-05 01:00:00	2017-06-05 01:00:00	1562	2017-06-05 01:00	NA	NA	NA					NA	2017-06-05 01:00:00	38	01:00:00
2017-06-05 02:00:00	2017-06-05 02:00:00	1563	2017-06-05 02:00	NA	NA	NA					NA	2017-06-05 02:00:00	38	02:00:00
2017-06-05 03:00:00	2017-06-05 03:00:00	1564	2017-06-05 03:00	NA	NA	NA					NA	2017-06-05 03:00:00	38	03:00:00
2017-06-05 04:00:00	2017-06-05 04:00:00	1565	2017-06-05 04:00	NA	NA	NA					NA	2017-06-05 04:00:00	38	04:00:00
2017-06-05 05:00:00	2017-06-05 05:00:00	1566	2017-06-05 05:00	NA	NA	NA					NA	2017-06-05 05:00:00	38	05:00:00
2017-06-05 06:00:00	2017-06-05 06:00:00	1567	2017-06-05 06:00	NA	NA	NA					NA	2017-06-05 06:00:00	38	06:00:00
2017-06-05 07:00:00	2017-06-05 07:00:00	1568	2017-06-05 07:00	NA	NA	NA					NA	2017-06-05 07:00:00	38	07:00:00
2017-06-05 08:00:00	2017-06-05 08:00:00	1569	2017-06-05 08:00	NA	NA	NA					NA	2017-06-05 08:00:00	38	08:00:00
2017-06-05 09:00:00	2017-06-05 09:00:00	1570	2017-06-05 09:00	NA	NA	NA					NA	2017-06-05 09:00:00	38	09:00:00
2017-06-05 10:00:00	2017-06-05 10:00:00	1571	2017-06-05 10:00	NA	NA	NA					NA	2017-06-05 10:00:00	38	10:00:00
2017-06-05 11:00:00	2017-06-05 11:00:00	1572	2017-06-05 11:00	NA	NA	NA					NA	2017-06-05 11:00:00	38	11:00:00
2017-06-05 12:00:00	2017-06-05 12:00:00	1573	2017-06-05 12:00	NA	NA	NA					NA	2017-06-05 12:00:00	38	12:00:00
2017-06-05 13:00:00	2017-06-05 13:00:00	1574	2017-06-05 13:00	NA	NA	NA					NA	2017-06-05 13:00:00	38	13:00:00
2017-06-05 14:00:00	2017-06-05 14:00:00	1575	2017-06-05 14:00	NA	NA	NA					NA	2017-06-05 14:00:00	38	14:00:00
2017-06-05 15:00:00	2017-06-05 15:00:00	1576	2017-06-05 15:00	NA	NA	NA					NA	2017-06-05 15:00:00	38	15:00:00
2017-06-05 16:00:00	2017-06-05 16:00:00	1577	2017-06-05 16:00	NA	NA	NA					NA	2017-06-05 16:00:00	38	16:00:00
2017-06-05 17:00:00	2017-06-05 17:00:00	1578	2017-06-05 17:00	NA	NA	NA					NA	2017-06-05 17:00:00	38	17:00:00
2017-06-05 18:00:00	2017-06-05 18:00:00	1579	2017-06-05 18:00	NA	NA	NA					NA	2017-06-05 18:00:00	38	18:00:00
2017-06-05 19:00:00	2017-06-05 19:00:00	1580	2017-06-05 19:00	NA	NA	NA					NA	2017-06-05 19:00:00	38	19:00:00
2017-06-05 20:00:00	2017-06-05 20:00:00	1581	2017-06-05 20:00	NA	NA	NA					NA	2017-06-05 20:00:00	38	20:00:00
2017-06-05 21:00:00	2017-06-05 21:00:00	1582	2017-06-05 21:00	NA	NA	NA					NA	2017-06-05 21:00:00	38	21:00:00
2017-06-05 22:00:00	2017-06-05 22:00:00	1583	2017-06-05 22:00	NA	NA	NA					NA	2017-06-05 22:00:00	38	22:00:00
2017-06-05 23:00:00	2017-06-05 23:00:00	1584	2017-06-05 23:00	NA	NA	NA					NA	2017-06-05 23:00:00	38	23:00:00
2017-06-06 00:00:00	2017-06-06 00:00:00	1585	2017-06-06 00:00	NA	NA	NA					NA	2017-06-06 00:00:00	39	00:00:00
2017-06-06 01:00:00	2017-06-06 01:00:00	1586	2017-06-06 01:00	NA	NA	NA					NA	2017-06-06 01:00:00	39	01:00:00
2017-06-06 02:00:00	2017-06-06 02:00:00	1587	2017-06-06 02:00	NA	NA	NA					NA	2017-06-06 02:00:00	39	02:00:00
2017-06-06 03:00:00	2017-06-06 03:00:00	1588	2017-06-06 03:00	NA	NA	NA					NA	2017-06-06 03:00:00	39	03:00:00
2017-06-06 04:00:00	2017-06-06 04:00:00	1589	2017-06-06 04:00	NA	NA	NA					NA	2017-06-06 04:00:00	39	04:00:00
2017-06-06 05:00:00	2017-06-06 05:00:00	1590	2017-06-06 05:00	NA	NA	NA					NA	2017-06-06 05:00:00	39	05:00:00
2017-06-06 06:00:00	2017-06-06 06:00:00	1591	2017-06-06 06:00	NA	NA	NA					NA	2017-06-06 06:00:00	39	06:00:00
2017-06-06 07:00:00	2017-06-06 07:00:00	1592	2017-06-06 07:00	15.9	0	74.8	836.8	94.1	1.7	3.4	282.2	2017-06-06 07:00:00	39	07:00:00
2017-06-06 08:00:00	2017-06-06 08:00:00	1593	2017-06-06 08:00	18.2	0	83	1,003.90	116.9	2.5	5	449.4	2017-06-06 08:00:00	39	08:00:00
2017-06-06 09:00:00	2017-06-06 09:00:00	1594	2017-06-06 09:00	20.2	0	74.8	1,003.60	122.9	2.8	5.4	607.8	2017-06-06 09:00:00	39	09:00:00
2017-06-06 10:00:00	2017-06-06 10:00:00	1595	2017-06-06 10:00	21.7	0	61	1,003.30	138.9	2.6	6.6	573.2	2017-06-06 10:00:00	39	10:00:00
2017-06-06 11:00:00	2017-06-06 11:00:00	1596	2017-06-06 11:00	23.3	0	50.8	1,003.00	155.8	2.4	4.8	785.9	2017-06-06 11:00:00	39	11:00:00
2017-06-06 12:00:00	2017-06-06 12:00:00	1597	2017-06-06 12:00	23.6	0	51.7	1,002.70	178.4	2.9	6.6	696	2017-06-06 12:00:00	39	12:00:00
2017-06-06 13:00:00	2017-06-06 13:00:00	1598	2017-06-06 13:00	23.8	0	51.3	1,002.40	177.4	3	7.9	627.7	2017-06-06 13:00:00	39	13:00:00
2017-06-06 14:00:00	2017-06-06 14:00:00	1599	2017-06-06 14:00	22.6	0	53.5	1,002.20	198.1	3.8	13.3	324.9	2017-06-06 14:00:00	39	14:00:00
2017-06-06 15:00:00	2017-06-06 15:00:00	1600	2017-06-06 15:00	17.4	0	82.7	1,002.80	222.3	2.8	8.6	131.1	2017-06-06 15:00:00	39	15:00:00
2017-06-06 16:00:00	2017-06-06 16:00:00	1601	2017-06-06 16:00	19	0	75.5	1,002.60	184.1	1.7	3.6	255.8	2017-06-06 16:00:00	39	16:00:00
2017-06-06 17:00:00	2017-06-06 17:00:00	1602	2017-06-06 17:00	20.1	0	66.2	1,002.50	234.2	3.6	8.4	294.6	2017-06-06 17:00:00	39	17:00:00
2017-06-06 18:00:00	2017-06-06 18:00:00	1603	2017-06-06 18:00	16.6	0	82.8	1,002.90	272.7	3.3	8.4	40.9	2017-06-06 18:00:00	39	18:00:00
2017-06-06 19:00:00	2017-06-06 19:00:00	1604	2017-06-06 19:00	15.9	0	90.7	1,003.30	239.9	1.3	3.2	38.4	2017-06-06 19:00:00	39	19:00:00
2017-06-06 20:00:00	2017-06-06 20:00:00	1605	2017-06-06 20:00	15.4	0	93.2	1,003.50	167.3	0.9	2.3	18.7	2017-06-06 20:00:00	39	20:00:00
2017-06-06 21:00:00	2017-06-06 21:00:00	1606	2017-06-06 21:00	14.4	0	96.8	1,003.80	234.2	1.3	3.4	5.2	2017-06-06 21:00:00	39	21:00:00
2017-06-06 22:00:00	2017-06-06 22:00:00	1607	2017-06-06 22:00	14.5	0	87.7	1,004.10	242.6	2.5	4.5	3.9	2017-06-06 22:00:00	39	22:00:00
2017-06-06 23:00:00	2017-06-06 23:00:00	1608	2017-06-06 23:00	13.3	0	81.5	1,004.40	233.7	2.3	5.1	3.1	2017-06-06 23:00:00	39	23:00:00
2017-06-07 00:00:00	2017-06-07 00:00:00	1609	2017-06-07 00:00	11.6	0	86.8	1,004.70	227.7	1.6	4	3.1	2017-06-07 00:00:00	40	00:00:00
2017-06-07 01:00:00	2017-06-07 01:00:00	1610	2017-06-07 01:00	10.9	0	88	1,004.90	234.6	2.5	6.4	3.5	2017-06-07 01:00:00	40	01:00:00
2017-06-07 02:00:00	2017-06-07 02:00:00	1611	2017-06-07 02:00	10.9	0	85.8	1,005.10	232.3	3.2	6.6	3.7	2017-06-07 02:00:00	40	02:00:00
2017-06-07 03:00:00	2017-06-07 03:00:00	1612	2017-06-07 03:00	10.6	0	84.7	1,005.10	238.8	3.6	7	3.2	2017-06-07 03:00:00	40	03:00:00
2017-06-07 04:00:00	2017-06-07 04:00:00	1613	2017-06-07 04:00	10.4	0	83.3	1,005.30	234.4	3.8	7.6	7.8	2017-06-07 04:00:00	40	04:00:00
2017-06-07 05:00:00	2017-06-07 05:00:00	1614	2017-06-07 05:00	10.5	0	82.8	1,005.40	235	3	7.6	41	2017-06-07 05:00:00	40	05:00:00
2017-06-07 06:00:00	2017-06-07 06:00:00	1615	2017-06-07 06:00	11.4	0	80	1,005.60	231.3	3.5	8.6	175.1	2017-06-07 06:00:00	40	06:00:00
2017-06-07 07:00:00	2017-06-07 07:00:00	1616	2017-06-07 07:00	12.8	0	72.5	1,005.80	229.9	4.6	10.3	281.3	2017-06-07 07:00:00	40	07:00:00
2017-06-07 08:00:00	2017-06-07 08:00:00	1617	2017-06-07 08:00	13.9	0	67.2	1,006.30	233.3	4.6	10.2	372.3	2017-06-07 08:00:00	40	08:00:00
2017-06-07 09:00:00	2017-06-07 09:00:00	1618	2017-06-07 09:00	14.2	0	66.8	1,006.70	232.8	4.7	11.2	517.7	2017-06-07 09:00:00	40	09:00:00
2017-06-07 10:00:00	2017-06-07 10:00:00	1619	2017-06-07 10:00	15.3	0	62.8	1,007.00	228.2	4	9.2	566.9	2017-06-07 10:00:00	40	10:00:00
2017-06-07 11:00:00	2017-06-07 11:00:00	1620	2017-06-07 11:00	15.6	0	60.8	1,007.30	229.7	4.2	11.5	619.8	2017-06-07 11:00:00	40	11:00:00
2017-06-07 12:00:00	2017-06-07 12:00:00	1621	2017-06-07 12:00	15.4	0.2	68	1,007.30	231	3.9	9.7	664.7	2017-06-07 12:00:00	40	12:00:00
2017-06-07 13:00:00	2017-06-07 13:00:00	1622	2017-06-07 13:00	16.5	0	59.5	1,007.40	226.9	4.2	11.1	585.2	2017-06-07 13:00:00	40	13:00:00
2017-06-07 14:00:00	2017-06-07 14:00:00	1623	2017-06-07 14:00	17.3	0	54.8	1,007.50	226.8	4.2	10.1	560.2	2017-06-07 14:00:00	40	14:00:00
2017-06-07 15:00:00	2017-06-07 15:00:00	1624	2017-06-07 15:00	17.9	0	51	1,007.60	235.2	4.7	9.6	554.2	2017-06-07 15:00:00	40	15:00:00
2017-06-07 16:00:00	2017-06-07 16:00:00	1625	2017-06-07 16:00	17.8	0	49.7	1,007.90	233	4.8	11.2	527.9	2017-06-07 16:00:00	40	16:00:00
2017-06-07 17:00:00	2017-06-07 17:00:00	1626	2017-06-07 17:00	17.7	0	50.7	1,008.20	238.8	5.2	11.6	449.2	2017-06-07 17:00:00	40	17:00:00
2017-06-07 18:00:00	2017-06-07 18:00:00	1627	2017-06-07 18:00	16.8	0	56.7	1,008.50	238.8	3.6	9	148.2	2017-06-07 18:00:00	40	18:00:00
2017-06-07 19:00:00	2017-06-07 19:00:00	1628	2017-06-07 19:00	15.3	0	65.3	1,009.00	263.8	4.6	9.2	32.6	2017-06-07 19:00:00	40	19:00:00
2017-06-07 20:00:00	2017-06-07 20:00:00	1629	2017-06-07 20:00	12.7	0.1	90.2	1,009.60	259.8	3.8	9.3	11.3	2017-06-07 20:00:00	40	20:00:00
2017-06-07 21:00:00	2017-06-07 21:00:00	1630	2017-06-07 21:00	12.8	0	85.8	1,009.90	247.2	3.2	6.1	6.4	2017-06-07 21:00:00	40	21:00:00
2017-06-07 22:00:00	2017-06-07 22:00:00	1631	2017-06-07 22:00	11.4	0	93.3	1,010.10	219	1.5	4.1	3	2017-06-07 22:00:00	40	22:00:00
2017-06-07 23:00:00	2017-06-07 23:00:00	1632	2017-06-07 23:00	9.7	0	99.5	1,010.30	178.1	1.2	2.9	4.3	2017-06-07 23:00:00	40	23:00:00
2017-06-08 00:00:00	2017-06-08 00:00:00	1633	2017-06-08 00:00	11.7	0	91.3	1,010.30	221.1	1.7	4.3	5.8	2017-06-08 00:00:00	41	00:00:00
2017-06-08 01:00:00	2017-06-08 01:00:00	1634	2017-06-08 01:00	12.9	0	82.3	1,010.40	233.5	2.4	5.2	4.6	2017-06-08 01:00:00	41	01:00:00
2017-06-08 02:00:00	2017-06-08 02:00:00	1635	2017-06-08 02:00	12	0	87.7	1,010.50	199.4	1.5	3.9	3.9	2017-06-08 02:00:00	41	02:00:00
2017-06-08 03:00:00	2017-06-08 03:00:00	1636	2017-06-08 03:00	11.7	0	89	1,010.60	180.2	1.4	3.1	4.4	2017-06-08 03:00:00	41	03:00:00
2017-06-08 04:00:00	2017-06-08 04:00:00	1637	2017-06-08 04:00	11.4	0	90.8	1,010.70	170.5	1.3	3.2	7	2017-06-08 04:00:00	41	04:00:00
2017-06-08 05:00:00	2017-06-08 05:00:00	1638	2017-06-08 05:00	12.2	0	84.5	1,010.80	182.5	1.6	3.6	33.5	2017-06-08 05:00:00	41	05:00:00
2017-06-08 06:00:00	2017-06-08 06:00:00	1639	2017-06-08 06:00	13.1	0	81.7	1,010.70	202.9	1.4	2.9	76.3	2017-06-08 06:00:00	41	06:00:00
2017-06-08 07:00:00	2017-06-08 07:00:00	1640	2017-06-08 07:00	14.3	0	73	1,010.70	248.4	2.4	7.6	121.1	2017-06-08 07:00:00	41	07:00:00
2017-06-08 08:00:00	2017-06-08 08:00:00	1641	2017-06-08 08:00	15.2	0	71.5	1,010.80	230.1	2.1	6.7	182.9	2017-06-08 08:00:00	41	08:00:00
2017-06-08 09:00:00	2017-06-08 09:00:00	1642	2017-06-08 09:00	15.9	0	69.8	1,011.00	229.9	2.4	5.9	268.4	2017-06-08 09:00:00	41	09:00:00
2017-06-08 10:00:00	2017-06-08 10:00:00	1643	2017-06-08 10:00	17	0	66.5	1,011.00	233.7	2.6	6.6	337.5	2017-06-08 10:00:00	41	10:00:00
2017-06-08 11:00:00	2017-06-08 11:00:00	1644	2017-06-08 11:00	17.4	0	61.7	1,011.10	238.4	2.2	5.9	259.1	2017-06-08 11:00:00	41	11:00:00
2017-06-08 12:00:00	2017-06-08 12:00:00	1645	2017-06-08 12:00	18	0	60.5	1,011.00	233.2	2.5	5.7	327.2	2017-06-08 12:00:00	41	12:00:00
2017-06-08 13:00:00	2017-06-08 13:00:00	1646	2017-06-08 13:00	19.8	0	55.7	1,010.80	222.9	2.2	7.3	573.2	2017-06-08 13:00:00	41	13:00:00
2017-06-08 14:00:00	2017-06-08 14:00:00	1647	2017-06-08 14:00	21.2	0	50.5	1,010.60	205.6	1.9	4.9	557.3	2017-06-08 14:00:00	41	14:00:00
2017-06-08 15:00:00	2017-06-08 15:00:00	1648	2017-06-08 15:00	22.6	0	45.7	1,010.30	200.7	1.7	3.4	617.1	2017-06-08 15:00:00	41	15:00:00
2017-06-08 16:00:00	2017-06-08 16:00:00	1649	2017-06-08 16:00	23.5	0	44.3	1,010.00	213.3	2.3	5.5	551.3	2017-06-08 16:00:00	41	16:00:00
2017-06-08 17:00:00	2017-06-08 17:00:00	1650	2017-06-08 17:00	23.3	0	45.3	1,009.70	193.3	2.1	5.2	395.2	2017-06-08 17:00:00	41	17:00:00
2017-06-08 18:00:00	2017-06-08 18:00:00	1651	2017-06-08 18:00	22.4	0	47	1,009.50	195.2	2	4.9	234.8	2017-06-08 18:00:00	41	18:00:00
2017-06-08 19:00:00	2017-06-08 19:00:00	1652	2017-06-08 19:00	21.1	0	50.7	1,009.40	185.5	1.6	3.4	103.2	2017-06-08 19:00:00	41	19:00:00
2017-06-08 20:00:00	2017-06-08 20:00:00	1653	2017-06-08 20:00	19.2	0	62.8	1,009.30	145.4	1.2	2.6	31.3	2017-06-08 20:00:00	41	20:00:00
2017-06-08 21:00:00	2017-06-08 21:00:00	1654	2017-06-08 21:00	17.4	0	75.7	1,009.40	143.1	1.3	2.7	5.6	2017-06-08 21:00:00	41	21:00:00
2017-06-08 22:00:00	2017-06-08 22:00:00	1655	2017-06-08 22:00	16.4	0	77	1,009.60	114.8	1.2	2.5	4.2	2017-06-08 22:00:00	41	22:00:00
2017-06-08 23:00:00	2017-06-08 23:00:00	1656	2017-06-08 23:00	14.6	0	84.8	1,009.70	151.2	1.3	2.2	4	2017-06-08 23:00:00	41	23:00:00
2017-06-09 00:00:00	2017-06-09 00:00:00	1657	2017-06-09 00:00	12.7	0	92.8	1,009.50	139.4	1.1	2.5	4.3	2017-06-09 00:00:00	42	00:00:00
2017-06-09 01:00:00	2017-06-09 01:00:00	1658	2017-06-09 01:00	11.6	0	96.3	1,009.30	126.5	1.1	2	5.2	2017-06-09 01:00:00	42	01:00:00
2017-06-09 02:00:00	2017-06-09 02:00:00	1659	2017-06-09 02:00	10.9	0	99	1,009.10	112	1.3	2.4	5.1	2017-06-09 02:00:00	42	02:00:00
2017-06-09 03:00:00	2017-06-09 03:00:00	1660	2017-06-09 03:00	11.1	0	98	1,008.70	81.5	1.3	2.4	5.4	2017-06-09 03:00:00	42	03:00:00
2017-06-09 04:00:00	2017-06-09 04:00:00	1661	2017-06-09 04:00	10.8	0	98	1,008.70	80	1.2	2.3	7.4	2017-06-09 04:00:00	42	04:00:00
2017-06-09 05:00:00	2017-06-09 05:00:00	1662	2017-06-09 05:00	11.6	0	96.5	1,008.60	74.6	1.3	2.3	58.2	2017-06-09 05:00:00	42	05:00:00
2017-06-09 06:00:00	2017-06-09 06:00:00	1663	2017-06-09 06:00	14.9	0	84.5	1,008.50	82.4	1.3	2.5	117.5	2017-06-09 06:00:00	42	06:00:00
2017-06-09 07:00:00	2017-06-09 07:00:00	1664	2017-06-09 07:00	17.6	0	74	1,008.40	87.6	1.6	2.9	321	2017-06-09 07:00:00	42	07:00:00
2017-06-09 08:00:00	2017-06-09 08:00:00	1665	2017-06-09 08:00	21.3	0	55.3	1,008.20	106.1	1.8	3.2	448.2	2017-06-09 08:00:00	42	08:00:00
2017-06-09 09:00:00	2017-06-09 09:00:00	1666	2017-06-09 09:00	24.5	0	43.7	1,008.00	127.9	2.4	5.1	615.9	2017-06-09 09:00:00	42	09:00:00
2017-06-09 10:00:00	2017-06-09 10:00:00	1667	2017-06-09 10:00	25.6	0	39.3	1,007.70	127.7	3.1	6	686.8	2017-06-09 10:00:00	42	10:00:00
2017-06-09 11:00:00	2017-06-09 11:00:00	1668	2017-06-09 11:00	26.4	0	37.5	1,007.30	137.9	3.5	6.1	589.8	2017-06-09 11:00:00	42	11:00:00
2017-06-09 12:00:00	2017-06-09 12:00:00	1669	2017-06-09 12:00	26.5	0	39	1,007.20	157.7	2.7	6.6	549.8	2017-06-09 12:00:00	42	12:00:00
2017-06-09 13:00:00	2017-06-09 13:00:00	1670	2017-06-09 13:00	26.5	0	40.2	1,007.00	142.9	2.7	6.7	512.8	2017-06-09 13:00:00	42	13:00:00
2017-06-09 14:00:00	2017-06-09 14:00:00	1671	2017-06-09 14:00	26.3	0	42.2	1,006.80	161.9	2.4	7	348.4	2017-06-09 14:00:00	42	14:00:00
2017-06-09 15:00:00	2017-06-09 15:00:00	1672	2017-06-09 15:00	25.1	0	40.8	1,007.10	197.1	2.6	6.2	294.7	2017-06-09 15:00:00	42	15:00:00
2017-06-09 16:00:00	2017-06-09 16:00:00	1673	2017-06-09 16:00	23	0	50	1,007.60	240.8	4.6	11.7	143.2	2017-06-09 16:00:00	42	16:00:00
2017-06-09 17:00:00	2017-06-09 17:00:00	1674	2017-06-09 17:00	18.1	0	87.7	1,008.50	279	5.1	9.8	103.5	2017-06-09 17:00:00	42	17:00:00
2017-06-09 18:00:00	2017-06-09 18:00:00	1675	2017-06-09 18:00	16.8	0	90	1,008.60	283.2	3.1	6.6	131.3	2017-06-09 18:00:00	42	18:00:00
2017-06-09 19:00:00	2017-06-09 19:00:00	1676	2017-06-09 19:00	16.9	0	88.3	1,008.70	216.4	1.2	2.5	63.1	2017-06-09 19:00:00	42	19:00:00
2017-06-09 20:00:00	2017-06-09 20:00:00	1677	2017-06-09 20:00	16.9	0	89.2	1,009.00	218.2	1	2.2	31.4	2017-06-09 20:00:00	42	20:00:00
2017-06-09 21:00:00	2017-06-09 21:00:00	1678	2017-06-09 21:00	15.8	0	96	1,009.20	237.4	1	1.9	5.7	2017-06-09 21:00:00	42	21:00:00
2017-06-09 22:00:00	2017-06-09 22:00:00	1679	2017-06-09 22:00	15.4	0	98.5	1,009.40	251	1.2	2.8	3.8	2017-06-09 22:00:00	42	22:00:00
2017-06-09 23:00:00	2017-06-09 23:00:00	1680	2017-06-09 23:00	15.1	0	93	1,009.70	279.7	2.9	5.1	3.6	2017-06-09 23:00:00	42	23:00:00
2017-06-10 00:00:00	2017-06-10 00:00:00	1681	2017-06-10 00:00	13.7	0	92	1,009.90	277	1.7	3.7	2.8	2017-06-10 00:00:00	43	00:00:00
2017-06-10 01:00:00	2017-06-10 01:00:00	1682	2017-06-10 01:00	11	0	99.8	1,010.20	180.6	0.5	1.4	3.9	2017-06-10 01:00:00	43	01:00:00
2017-06-10 02:00:00	2017-06-10 02:00:00	1683	2017-06-10 02:00	9.9	0	100	1,010.50	129.1	0.7	1.1	5	2017-06-10 02:00:00	43	02:00:00
2017-06-10 03:00:00	2017-06-10 03:00:00	1684	2017-06-10 03:00	10	0	100	1,010.80	130.6	0.7	1.4	5.5	2017-06-10 03:00:00	43	03:00:00
2017-06-10 04:00:00	2017-06-10 04:00:00	1685	2017-06-10 04:00	9.2	0	100	1,010.90	151.5	0.8	1.5	6.8	2017-06-10 04:00:00	43	04:00:00
2017-06-10 05:00:00	2017-06-10 05:00:00	1686	2017-06-10 05:00	9.1	0	100	1,011.10	165.2	0.6	1.4	45	2017-06-10 05:00:00	43	05:00:00
2017-06-10 06:00:00	2017-06-10 06:00:00	1687	2017-06-10 06:00	13	0	96.3	1,011.40	215.1	0.8	1.9	176.4	2017-06-10 06:00:00	43	06:00:00
2017-06-10 07:00:00	2017-06-10 07:00:00	1688	2017-06-10 07:00	16	0	81.8	1,011.60	215.1	1.3	2.6	325.6	2017-06-10 07:00:00	43	07:00:00
2017-06-10 08:00:00	2017-06-10 08:00:00	1689	2017-06-10 08:00	18.9	0	62.3	1,011.80	247.3	1.7	4.2	481.4	2017-06-10 08:00:00	43	08:00:00
2017-06-10 09:00:00	2017-06-10 09:00:00	1690	2017-06-10 09:00	19.6	0	57.2	1,012.00	278.3	3	5.9	533.3	2017-06-10 09:00:00	43	09:00:00
2017-06-10 10:00:00	2017-06-10 10:00:00	1691	2017-06-10 10:00	20.7	0	54.8	1,012.20	279.4	3.3	6.6	696.6	2017-06-10 10:00:00	43	10:00:00
2017-06-10 11:00:00	2017-06-10 11:00:00	1692	2017-06-10 11:00	21.9	0	52.3	1,012.20	280.6	2.8	5.7	744.6	2017-06-10 11:00:00	43	11:00:00
2017-06-10 12:00:00	2017-06-10 12:00:00	1693	2017-06-10 12:00	22.2	0	49.7	1,012.20	270	2.7	5.5	725.3	2017-06-10 12:00:00	43	12:00:00
2017-06-10 13:00:00	2017-06-10 13:00:00	1694	2017-06-10 13:00	22.4	0	47.8	1,012.00	260.6	2.3	5.6	594.7	2017-06-10 13:00:00	43	13:00:00
2017-06-10 14:00:00	2017-06-10 14:00:00	1695	2017-06-10 14:00	23.5	0	44.3	1,012.00	252.4	1.7	3.9	604	2017-06-10 14:00:00	43	14:00:00
2017-06-10 15:00:00	2017-06-10 15:00:00	1696	2017-06-10 15:00	22.6	0	46.3	1,012.00	230.8	1.5	3.8	266.5	2017-06-10 15:00:00	43	15:00:00
2017-06-10 16:00:00	2017-06-10 16:00:00	1697	2017-06-10 16:00	23	0	47.5	1,012.00	240.9	1.7	3.8	364	2017-06-10 16:00:00	43	16:00:00
2017-06-10 17:00:00	2017-06-10 17:00:00	1698	2017-06-10 17:00	22.4	0	49.7	1,012.00	260.2	1.7	4.4	231.3	2017-06-10 17:00:00	43	17:00:00
2017-06-10 18:00:00	2017-06-10 18:00:00	1699	2017-06-10 18:00	22.2	0	49.5	1,012.00	137.1	1.5	3.2	186.9	2017-06-10 18:00:00	43	18:00:00
2017-06-10 19:00:00	2017-06-10 19:00:00	1700	2017-06-10 19:00	21.6	0	49.8	1,012.00	165.1	1.2	2.5	111.9	2017-06-10 19:00:00	43	19:00:00
2017-06-10 20:00:00	2017-06-10 20:00:00	1701	2017-06-10 20:00	20.3	0	55.5	1,012.20	130.7	0.9	1.7	26.5	2017-06-10 20:00:00	43	20:00:00
2017-06-10 21:00:00	2017-06-10 21:00:00	1702	2017-06-10 21:00	17.6	0	71.3	1,012.30	79.5	0.5	1.4	5.3	2017-06-10 21:00:00	43	21:00:00
2017-06-10 22:00:00	2017-06-10 22:00:00	1703	2017-06-10 22:00	16.6	0	86.7	1,012.40	94.8	0.7	1.7	5	2017-06-10 22:00:00	43	22:00:00
2017-06-10 23:00:00	2017-06-10 23:00:00	1704	2017-06-10 23:00	15.9	0	92.8	1,012.40	148	0.6	1.1	3.5	2017-06-10 23:00:00	43	23:00:00
2017-06-11 00:00:00	2017-06-11 00:00:00	1705	2017-06-11 00:00	13.5	0	98.7	1,012.40	95.1	0.5	1.1	4.4	2017-06-11 00:00:00	44	00:00:00
2017-06-11 01:00:00	2017-06-11 01:00:00	1706	2017-06-11 01:00	12.4	0	99.8	1,012.40	79.2	0.8	1.4	5.1	2017-06-11 01:00:00	44	01:00:00
2017-06-11 02:00:00	2017-06-11 02:00:00	1707	2017-06-11 02:00	11.2	0	100	1,012.30	55.8	0.8	1.1	5	2017-06-11 02:00:00	44	02:00:00
2017-06-11 03:00:00	2017-06-11 03:00:00	1708	2017-06-11 03:00	10.5	0	100	1,012.20	107.3	0.9	1.7	5	2017-06-11 03:00:00	44	03:00:00
2017-06-11 04:00:00	2017-06-11 04:00:00	1709	2017-06-11 04:00	10.3	0	100	1,012.00	77.4	0.9	1.5	8.3	2017-06-11 04:00:00	44	04:00:00
2017-06-11 05:00:00	2017-06-11 05:00:00	1710	2017-06-11 05:00	11	0	100	1,011.90	60.4	1.2	1.9	40.1	2017-06-11 05:00:00	44	05:00:00
2017-06-11 06:00:00	2017-06-11 06:00:00	1711	2017-06-11 06:00	15.3	0	86.3	1,011.90	68.7	1.3	1.9	178.5	2017-06-11 06:00:00	44	06:00:00
2017-06-11 07:00:00	2017-06-11 07:00:00	1712	2017-06-11 07:00	20.1	0	64.2	1,011.90	90	1.2	1.9	335.9	2017-06-11 07:00:00	44	07:00:00
2017-06-11 08:00:00	2017-06-11 08:00:00	1713	2017-06-11 08:00	24.1	0	49.5	1,011.90	148.3	1.1	2.5	488.7	2017-06-11 08:00:00	44	08:00:00
2017-06-11 09:00:00	2017-06-11 09:00:00	1714	2017-06-11 09:00	25.6	0	42.8	1,011.70	220.1	1.5	3.7	609	2017-06-11 09:00:00	44	09:00:00
2017-06-11 10:00:00	2017-06-11 10:00:00	1715	2017-06-11 10:00	26.8	0	38	1,011.60	170.5	1.8	3.7	703.7	2017-06-11 10:00:00	44	10:00:00
2017-06-11 11:00:00	2017-06-11 11:00:00	1716	2017-06-11 11:00	27.4	0	38.2	1,011.30	214.5	1.9	4	779.1	2017-06-11 11:00:00	44	11:00:00
2017-06-11 12:00:00	2017-06-11 12:00:00	1717	2017-06-11 12:00	28	0	37	1,011.00	196.8	2.2	5.2	822.5	2017-06-11 12:00:00	44	12:00:00
2017-06-11 13:00:00	2017-06-11 13:00:00	1718	2017-06-11 13:00	28.3	0	37	1,010.70	200	2.1	5.1	808.2	2017-06-11 13:00:00	44	13:00:00
2017-06-11 14:00:00	2017-06-11 14:00:00	1719	2017-06-11 14:00	28.5	0	36.8	1,010.20	187.8	2	5.4	570	2017-06-11 14:00:00	44	14:00:00
2017-06-11 15:00:00	2017-06-11 15:00:00	1720	2017-06-11 15:00	28.7	0	37	1,009.90	194.9	2.3	5.2	608.5	2017-06-11 15:00:00	44	15:00:00
2017-06-11 16:00:00	2017-06-11 16:00:00	1721	2017-06-11 16:00	27.4	0	42.2	1,009.50	174.1	2.3	5.8	270.5	2017-06-11 16:00:00	44	16:00:00
2017-06-11 17:00:00	2017-06-11 17:00:00	1722	2017-06-11 17:00	27.1	0	45.3	1,009.00	143.2	2.3	4.9	292	2017-06-11 17:00:00	44	17:00:00
2017-06-11 18:00:00	2017-06-11 18:00:00	1723	2017-06-11 18:00	25.8	0	52	1,008.50	130.3	1.6	3.3	68.6	2017-06-11 18:00:00	44	18:00:00
2017-06-11 19:00:00	2017-06-11 19:00:00	1724	2017-06-11 19:00	25	0	57.5	1,008.20	118.8	1.6	3.1	68.1	2017-06-11 19:00:00	44	19:00:00
2017-06-11 20:00:00	2017-06-11 20:00:00	1725	2017-06-11 20:00	23.3	0	69.7	1,008.10	124.7	1	2.2	11	2017-06-11 20:00:00	44	20:00:00
2017-06-11 21:00:00	2017-06-11 21:00:00	1726	2017-06-11 21:00	20.9	0.3	91.3	1,008.00	96.3	1	2	3.1	2017-06-11 21:00:00	44	21:00:00
2017-06-11 22:00:00	2017-06-11 22:00:00	1727	2017-06-11 22:00	19.6	0	98.8	1,007.80	118.1	1	2.3	4.3	2017-06-11 22:00:00	44	22:00:00
2017-06-11 23:00:00	2017-06-11 23:00:00	1728	2017-06-11 23:00	19.3	0	99	1,007.60	124.7	0.9	1.7	4.1	2017-06-11 23:00:00	44	23:00:00
2017-06-12 00:00:00	2017-06-12 00:00:00	1729	2017-06-12 00:00	19.1	0	99	1,007.30	151.6	1.3	3.3	4.4	2017-06-12 00:00:00	45	00:00:00
2017-06-12 01:00:00	2017-06-12 01:00:00	1730	2017-06-12 01:00	18.8	0	99	1,007.10	161.8	0.8	1.5	4.5	2017-06-12 01:00:00	45	01:00:00
2017-06-12 02:00:00	2017-06-12 02:00:00	1731	2017-06-12 02:00	18.6	0	97.8	1,006.90	222.4	1.1	2.5	5.3	2017-06-12 02:00:00	45	02:00:00
2017-06-12 03:00:00	2017-06-12 03:00:00	1732	2017-06-12 03:00	18.8	0	93.3	1,006.80	261.4	1.3	2.5	6.6	2017-06-12 03:00:00	45	03:00:00
2017-06-12 04:00:00	2017-06-12 04:00:00	1733	2017-06-12 04:00	19.4	0	87.5	1,007.00	286.1	2.6	6.9	9.3	2017-06-12 04:00:00	45	04:00:00
2017-06-12 05:00:00	2017-06-12 05:00:00	1734	2017-06-12 05:00	19	0	89.3	1,007.10	281.6	2.3	4.2	38.5	2017-06-12 05:00:00	45	05:00:00
2017-06-12 06:00:00	2017-06-12 06:00:00	1735	2017-06-12 06:00	19.4	0	81.2	1,007.20	292	3.2	7.4	122.9	2017-06-12 06:00:00	45	06:00:00
2017-06-12 07:00:00	2017-06-12 07:00:00	1736	2017-06-12 07:00	18.6	0	66.2	1,007.50	292.7	4	7.8	158.9	2017-06-12 07:00:00	45	07:00:00
2017-06-12 08:00:00	2017-06-12 08:00:00	1737	2017-06-12 08:00	19.8	0	60.5	1,007.70	288.2	5.1	9.6	525.2	2017-06-12 08:00:00	45	08:00:00
2017-06-12 09:00:00	2017-06-12 09:00:00	1738	2017-06-12 09:00	20.4	0	55	1,007.70	286.6	6.1	10.3	642.4	2017-06-12 09:00:00	45	09:00:00
2017-06-12 10:00:00	2017-06-12 10:00:00	1739	2017-06-12 10:00	21.3	0	50	1,007.80	290.8	6	11	754.3	2017-06-12 10:00:00	45	10:00:00
2017-06-12 11:00:00	2017-06-12 11:00:00	1740	2017-06-12 11:00	22	0	45.3	1,008.10	285.6	6.4	12.4	829.4	2017-06-12 11:00:00	45	11:00:00
2017-06-12 12:00:00	2017-06-12 12:00:00	1741	2017-06-12 12:00	21.7	0	44	1,008.30	289.3	7.1	12.8	687.5	2017-06-12 12:00:00	45	12:00:00
2017-06-12 13:00:00	2017-06-12 13:00:00	1742	2017-06-12 13:00	21.4	0	45.8	1,008.50	290	6.9	12.2	659.4	2017-06-12 13:00:00	45	13:00:00
2017-06-12 14:00:00	2017-06-12 14:00:00	1743	2017-06-12 14:00	20.8	0	47.3	1,008.80	292.7	6.1	12.3	475.1	2017-06-12 14:00:00	45	14:00:00
2017-06-12 15:00:00	2017-06-12 15:00:00	1744	2017-06-12 15:00	20.8	0	49	1,008.90	284.1	5.4	12	526.5	2017-06-12 15:00:00	45	15:00:00
2017-06-12 16:00:00	2017-06-12 16:00:00	1745	2017-06-12 16:00	20.5	0	49.8	1,009.00	286.9	5.9	11.8	477.3	2017-06-12 16:00:00	45	16:00:00
2017-06-12 17:00:00	2017-06-12 17:00:00	1746	2017-06-12 17:00	20	0	48.8	1,009.10	286	5.7	10.6	310.7	2017-06-12 17:00:00	45	17:00:00
2017-06-12 18:00:00	2017-06-12 18:00:00	1747	2017-06-12 18:00	18.6	0	51.7	1,009.10	289.4	5.8	9.7	121.3	2017-06-12 18:00:00	45	18:00:00
2017-06-12 19:00:00	2017-06-12 19:00:00	1748	2017-06-12 19:00	18.1	0	54.2	1,009.10	279.9	4.5	8.1	113.9	2017-06-12 19:00:00	45	19:00:00
2017-06-12 20:00:00	2017-06-12 20:00:00	1749	2017-06-12 20:00	17.1	0	58	1,009.30	285.4	4	7.2	47.6	2017-06-12 20:00:00	45	20:00:00
2017-06-12 21:00:00	2017-06-12 21:00:00	1750	2017-06-12 21:00	15.5	0	65.8	1,009.60	282.8	3	6.1	6.6	2017-06-12 21:00:00	45	21:00:00
2017-06-12 22:00:00	2017-06-12 22:00:00	1751	2017-06-12 22:00	14.8	0	69.3	1,009.70	266.7	3.1	5.5	3.2	2017-06-12 22:00:00	45	22:00:00
2017-06-12 23:00:00	2017-06-12 23:00:00	1752	2017-06-12 23:00	14.4	0	72.2	1,009.70	263.5	2.9	4.9	3.4	2017-06-12 23:00:00	45	23:00:00
2017-06-13 00:00:00	2017-06-13 00:00:00	1753	2017-06-13 00:00	14	0	76.3	1,009.80	257	2.1	3.9	3.9	2017-06-13 00:00:00	46	00:00:00
2017-06-13 01:00:00	2017-06-13 01:00:00	1754	2017-06-13 01:00	13.6	0	80	1,009.80	252.1	2.6	5.1	3.9	2017-06-13 01:00:00	46	01:00:00
2017-06-13 02:00:00	2017-06-13 02:00:00	1755	2017-06-13 02:00	13.6	0	79.7	1,009.80	263.3	2.6	4.1	4.3	2017-06-13 02:00:00	46	02:00:00
2017-06-13 03:00:00	2017-06-13 03:00:00	1756	2017-06-13 03:00	13.7	0	78.2	1,009.70	243.9	2.5	4.7	4.3	2017-06-13 03:00:00	46	03:00:00
2017-06-13 04:00:00	2017-06-13 04:00:00	1757	2017-06-13 04:00	13	0	83.8	1,009.80	235.7	2.2	4.3	6.4	2017-06-13 04:00:00	46	04:00:00
2017-06-13 05:00:00	2017-06-13 05:00:00	1758	2017-06-13 05:00	13.4	0	83.8	1,009.90	240.5	2.3	4	19.1	2017-06-13 05:00:00	46	05:00:00
2017-06-13 06:00:00	2017-06-13 06:00:00	1759	2017-06-13 06:00	14.2	0	82.7	1,010.00	250.5	2.2	3.8	55.3	2017-06-13 06:00:00	46	06:00:00
2017-06-13 07:00:00	2017-06-13 07:00:00	1760	2017-06-13 07:00	15.4	0	77.5	1,010.10	260.8	3.7	8.3	163.6	2017-06-13 07:00:00	46	07:00:00
2017-06-13 08:00:00	2017-06-13 08:00:00	1761	2017-06-13 08:00	16.6	0	68.3	1,010.10	274.2	5	8.5	302.8	2017-06-13 08:00:00	46	08:00:00
2017-06-13 09:00:00	2017-06-13 09:00:00	1762	2017-06-13 09:00	17.3	0	60.2	1,010.20	280	5.8	10.9	382.5	2017-06-13 09:00:00	46	09:00:00
2017-06-13 10:00:00	2017-06-13 10:00:00	1763	2017-06-13 10:00	17.8	0	56.7	1,010.50	286.3	6.1	10.6	375.1	2017-06-13 10:00:00	46	10:00:00
2017-06-13 11:00:00	2017-06-13 11:00:00	1764	2017-06-13 11:00	17.7	0	56.7	1,010.60	278.6	6.3	10.1	328.9	2017-06-13 11:00:00	46	11:00:00
2017-06-13 12:00:00	2017-06-13 12:00:00	1765	2017-06-13 12:00	18	0	58.2	1,010.60	282.4	5.5	11.2	386	2017-06-13 12:00:00	46	12:00:00
2017-06-13 13:00:00	2017-06-13 13:00:00	1766	2017-06-13 13:00	18.8	0	56	1,010.70	287.4	5.9	12.1	473.8	2017-06-13 13:00:00	46	13:00:00
2017-06-13 14:00:00	2017-06-13 14:00:00	1767	2017-06-13 14:00	19.6	0	56	1,010.70	288.2	5.1	9.7	525.7	2017-06-13 14:00:00	46	14:00:00
2017-06-13 15:00:00	2017-06-13 15:00:00	1768	2017-06-13 15:00	19.1	0	56.3	1,010.80	292.3	5.6	10.3	354.2	2017-06-13 15:00:00	46	15:00:00
2017-06-13 16:00:00	2017-06-13 16:00:00	1769	2017-06-13 16:00	18.9	0	58.8	1,010.80	290.4	5.1	10.7	342.3	2017-06-13 16:00:00	46	16:00:00
2017-06-13 17:00:00	2017-06-13 17:00:00	1770	2017-06-13 17:00	18.9	0	58.7	1,010.90	291.6	4.8	9.2	277.3	2017-06-13 17:00:00	46	17:00:00
2017-06-13 18:00:00	2017-06-13 18:00:00	1771	2017-06-13 18:00	18.8	0	59.5	1,010.90	285.4	4.9	9	204.5	2017-06-13 18:00:00	46	18:00:00
2017-06-13 19:00:00	2017-06-13 19:00:00	1772	2017-06-13 19:00	18.5	0	62	1,010.80	287.3	3.9	7.9	163.1	2017-06-13 19:00:00	46	19:00:00
2017-06-13 20:00:00	2017-06-13 20:00:00	1773	2017-06-13 20:00	17.2	0	69.3	1,010.70	292	3	5.7	51.2	2017-06-13 20:00:00	46	20:00:00
2017-06-13 21:00:00	2017-06-13 21:00:00	1774	2017-06-13 21:00	14.6	0	84.5	1,011.00	290.1	1.8	3.9	5.5	2017-06-13 21:00:00	46	21:00:00
2017-06-13 22:00:00	2017-06-13 22:00:00	1775	2017-06-13 22:00	13.5	0	93	1,011.20	270.7	1.5	2.8	5.3	2017-06-13 22:00:00	46	22:00:00
2017-06-13 23:00:00	2017-06-13 23:00:00	1776	2017-06-13 23:00	13.1	0	94.8	1,011.30	282.1	1.3	2.8	3.7	2017-06-13 23:00:00	46	23:00:00
2017-06-14 00:00:00	2017-06-14 00:00:00	1777	2017-06-14 00:00	11.8	0	99.2	1,011.50	203.9	0.8	1.5	4.3	2017-06-14 00:00:00	47	00:00:00
2017-06-14 01:00:00	2017-06-14 01:00:00	1778	2017-06-14 01:00	10.4	0	100	1,011.60	150.6	0.5	1.1	5	2017-06-14 01:00:00	47	01:00:00
2017-06-14 02:00:00	2017-06-14 02:00:00	1779	2017-06-14 02:00	9.3	0	100	1,011.60	170.2	1	2.2	4.7	2017-06-14 02:00:00	47	02:00:00
2017-06-14 03:00:00	2017-06-14 03:00:00	1780	2017-06-14 03:00	8.5	0	100	1,011.70	273.4	0.9	1.9	5.3	2017-06-14 03:00:00	47	03:00:00
2017-06-14 04:00:00	2017-06-14 04:00:00	1781	2017-06-14 04:00	8.9	0	100	1,011.80	264.5	1	1.9	8.6	2017-06-14 04:00:00	47	04:00:00
2017-06-14 05:00:00	2017-06-14 05:00:00	1782	2017-06-14 05:00	9	0	100	1,011.80	274.7	1.2	2.4	48.5	2017-06-14 05:00:00	47	05:00:00
2017-06-14 06:00:00	2017-06-14 06:00:00	1783	2017-06-14 06:00	12.2	0	94.5	1,011.90	271.7	1.8	2.9	183.6	2017-06-14 06:00:00	47	06:00:00
2017-06-14 07:00:00	2017-06-14 07:00:00	1784	2017-06-14 07:00	14.7	0	81.7	1,012.10	270.8	2.8	4.9	338.6	2017-06-14 07:00:00	47	07:00:00
2017-06-14 08:00:00	2017-06-14 08:00:00	1785	2017-06-14 08:00	16.7	0	69.8	1,012.30	285.5	3.1	6	496.1	2017-06-14 08:00:00	47	08:00:00
2017-06-14 09:00:00	2017-06-14 09:00:00	1786	2017-06-14 09:00	18.3	0	62.3	1,012.30	272	2.9	5.7	606.3	2017-06-14 09:00:00	47	09:00:00
2017-06-14 10:00:00	2017-06-14 10:00:00	1787	2017-06-14 10:00	19.9	0	56.8	1,012.30	258.5	2.5	5.3	750.5	2017-06-14 10:00:00	47	10:00:00
2017-06-14 11:00:00	2017-06-14 11:00:00	1788	2017-06-14 11:00	20.9	0	52.3	1,012.20	259.4	2.3	5.7	817.7	2017-06-14 11:00:00	47	11:00:00
2017-06-14 12:00:00	2017-06-14 12:00:00	1789	2017-06-14 12:00	21.9	0	47.3	1,012.00	237.9	2.2	6	863.9	2017-06-14 12:00:00	47	12:00:00
2017-06-14 13:00:00	2017-06-14 13:00:00	1790	2017-06-14 13:00	22.9	0	43.3	1,011.80	242.1	2.3	6.9	876.5	2017-06-14 13:00:00	47	13:00:00
2017-06-14 14:00:00	2017-06-14 14:00:00	1791	2017-06-14 14:00	24	0	38.7	1,011.70	241.6	2.3	4.9	828.9	2017-06-14 14:00:00	47	14:00:00
2017-06-14 15:00:00	2017-06-14 15:00:00	1792	2017-06-14 15:00	24.5	0	35.8	1,011.50	217.3	2	4	727	2017-06-14 15:00:00	47	15:00:00
2017-06-14 16:00:00	2017-06-14 16:00:00	1793	2017-06-14 16:00	25	0	33.2	1,011.30	204.7	1.8	3.9	611.9	2017-06-14 16:00:00	47	16:00:00
2017-06-14 17:00:00	2017-06-14 17:00:00	1794	2017-06-14 17:00	25.1	0	34.3	1,011.00	211.2	1.8	3.9	471.7	2017-06-14 17:00:00	47	17:00:00
2017-06-14 18:00:00	2017-06-14 18:00:00	1795	2017-06-14 18:00	24.4	0	38	1,010.90	149.3	1.8	4.3	323.8	2017-06-14 18:00:00	47	18:00:00
2017-06-14 19:00:00	2017-06-14 19:00:00	1796	2017-06-14 19:00	22.8	0	41.3	1,010.90	72.7	2.1	4.4	169.1	2017-06-14 19:00:00	47	19:00:00
2017-06-14 20:00:00	2017-06-14 20:00:00	1797	2017-06-14 20:00	20.9	0	49.3	1,010.80	93.4	1.2	3.3	46.2	2017-06-14 20:00:00	47	20:00:00
2017-06-14 21:00:00	2017-06-14 21:00:00	1798	2017-06-14 21:00	16.4	0	73.3	1,010.90	121.7	0.8	1.4	5.6	2017-06-14 21:00:00	47	21:00:00
2017-06-14 22:00:00	2017-06-14 22:00:00	1799	2017-06-14 22:00	13.7	0	89.5	1,011.00	137.8	0.8	1.7	4.2	2017-06-14 22:00:00	47	22:00:00
2017-06-14 23:00:00	2017-06-14 23:00:00	1800	2017-06-14 23:00	11.9	0	96.5	1,011.10	188.8	0.8	1.5	4.3	2017-06-14 23:00:00	47	23:00:00
2017-06-15 00:00:00	2017-06-15 00:00:00	1801	2017-06-15 00:00	10.6	0	98.8	1,011.20	185.9	0.8	1.4	4.5	2017-06-15 00:00:00	48	00:00:00
2017-06-15 01:00:00	2017-06-15 01:00:00	1802	2017-06-15 01:00	9.7	0	99.8	1,011.20	165	0.5	1.4	4.9	2017-06-15 01:00:00	48	01:00:00
2017-06-15 02:00:00	2017-06-15 02:00:00	1803	2017-06-15 02:00	8.9	0	100	1,011.10	150.2	0.9	1.5	5	2017-06-15 02:00:00	48	02:00:00
2017-06-15 03:00:00	2017-06-15 03:00:00	1804	2017-06-15 03:00	8.2	0	100	1,010.90	138.1	0.8	1.4	5.3	2017-06-15 03:00:00	48	03:00:00
2017-06-15 04:00:00	2017-06-15 04:00:00	1805	2017-06-15 04:00	7.9	0	100	1,010.80	84.8	0.7	1.5	8.4	2017-06-15 04:00:00	48	04:00:00
2017-06-15 05:00:00	2017-06-15 05:00:00	1806	2017-06-15 05:00	8.5	0	100	1,010.80	128.1	0.7	1.4	46.4	2017-06-15 05:00:00	48	05:00:00
2017-06-15 06:00:00	2017-06-15 06:00:00	1807	2017-06-15 06:00	13.1	0	94.5	1,010.80	91.5	0.9	2.1	176.7	2017-06-15 06:00:00	48	06:00:00
2017-06-15 07:00:00	2017-06-15 07:00:00	1808	2017-06-15 07:00	16.9	0	74.3	1,010.70	78.6	1.6	2.7	304.1	2017-06-15 07:00:00	48	07:00:00
2017-06-15 08:00:00	2017-06-15 08:00:00	1809	2017-06-15 08:00	20.3	0	58.3	1,010.60	105.1	1.8	4	443.2	2017-06-15 08:00:00	48	08:00:00
2017-06-15 09:00:00	2017-06-15 09:00:00	1810	2017-06-15 09:00	22.7	0	48.2	1,010.50	120.1	2.5	5.1	582.1	2017-06-15 09:00:00	48	09:00:00
2017-06-15 10:00:00	2017-06-15 10:00:00	1811	2017-06-15 10:00	24.4	0	43.3	1,010.40	120.6	2.6	5.1	711.4	2017-06-15 10:00:00	48	10:00:00
2017-06-15 11:00:00	2017-06-15 11:00:00	1812	2017-06-15 11:00	25.6	0	41	1,010.20	120.7	2.7	6.2	784.7	2017-06-15 11:00:00	48	11:00:00
2017-06-15 12:00:00	2017-06-15 12:00:00	1813	2017-06-15 12:00	26.6	0	39	1,009.90	126.6	2.7	6	836.4	2017-06-15 12:00:00	48	12:00:00
2017-06-15 13:00:00	2017-06-15 13:00:00	1814	2017-06-15 13:00	27.7	0	37.2	1,009.60	114	2.8	6.6	840.9	2017-06-15 13:00:00	48	13:00:00
2017-06-15 14:00:00	2017-06-15 14:00:00	1815	2017-06-15 14:00	28.3	0	35.3	1,009.30	145.2	2.4	6.2	614.5	2017-06-15 14:00:00	48	14:00:00
2017-06-15 15:00:00	2017-06-15 15:00:00	1816	2017-06-15 15:00	28.2	0	35.8	1,009.00	151.2	2.5	5.2	476	2017-06-15 15:00:00	48	15:00:00
2017-06-15 16:00:00	2017-06-15 16:00:00	1817	2017-06-15 16:00	28.1	0	36.7	1,008.60	149.8	2.5	5.2	449.6	2017-06-15 16:00:00	48	16:00:00
2017-06-15 17:00:00	2017-06-15 17:00:00	1818	2017-06-15 17:00	27.2	0	38.5	1,008.30	162.7	1.7	3.7	176.1	2017-06-15 17:00:00	48	17:00:00
2017-06-15 18:00:00	2017-06-15 18:00:00	1819	2017-06-15 18:00	25.3	0	46.5	1,008.10	173.9	1.4	3.1	105.9	2017-06-15 18:00:00	48	18:00:00
2017-06-15 19:00:00	2017-06-15 19:00:00	1820	2017-06-15 19:00	24.6	0	50.3	1,007.90	154	1.3	2.9	73.8	2017-06-15 19:00:00	48	19:00:00
2017-06-15 20:00:00	2017-06-15 20:00:00	1821	2017-06-15 20:00	22.8	0	58.7	1,007.50	128.6	1.3	2.4	17.2	2017-06-15 20:00:00	48	20:00:00
2017-06-15 21:00:00	2017-06-15 21:00:00	1822	2017-06-15 21:00	19.6	3.1	84.7	1,008.40	273.5	3.7	10.7	3	2017-06-15 21:00:00	48	21:00:00
2017-06-15 22:00:00	2017-06-15 22:00:00	1823	2017-06-15 22:00	17.6	0.7	99	1,008.40	162.1	1.6	3.8	4.1	2017-06-15 22:00:00	48	22:00:00
2017-06-15 23:00:00	2017-06-15 23:00:00	1824	2017-06-15 23:00	17	0	99	1,008.00	179.7	0.9	1.7	4	2017-06-15 23:00:00	48	23:00:00
2017-06-16 00:00:00	2017-06-16 00:00:00	1825	2017-06-16 00:00	16.9	0.1	99	1,008.00	272	1.7	3.5	4.3	2017-06-16 00:00:00	49	00:00:00
2017-06-16 01:00:00	2017-06-16 01:00:00	1826	2017-06-16 01:00	16.7	0	99	1,008.20	254	1.2	2.7	4.3	2017-06-16 01:00:00	49	01:00:00
2017-06-16 02:00:00	2017-06-16 02:00:00	1827	2017-06-16 02:00	16.7	0	99	1,008.20	275.7	2.5	4.8	4.9	2017-06-16 02:00:00	49	02:00:00
2017-06-16 03:00:00	2017-06-16 03:00:00	1828	2017-06-16 03:00	16.2	0	98	1,008.30	273.4	2.8	4.4	4.4	2017-06-16 03:00:00	49	03:00:00
2017-06-16 04:00:00	2017-06-16 04:00:00	1829	2017-06-16 04:00	15.3	0	98	1,008.30	267.2	1.8	3.1	6.8	2017-06-16 04:00:00	49	04:00:00
2017-06-16 05:00:00	2017-06-16 05:00:00	1830	2017-06-16 05:00	14.9	0	98.8	1,008.50	257	1.6	3	54.5	2017-06-16 05:00:00	49	05:00:00
2017-06-16 06:00:00	2017-06-16 06:00:00	1831	2017-06-16 06:00	16.7	0	92	1,008.60	246.4	2.6	4.5	180.6	2017-06-16 06:00:00	49	06:00:00
2017-06-16 07:00:00	2017-06-16 07:00:00	1832	2017-06-16 07:00	17.3	0	91.5	1,008.90	279.1	3.8	8.4	95.7	2017-06-16 07:00:00	49	07:00:00
2017-06-16 08:00:00	2017-06-16 08:00:00	1833	2017-06-16 08:00	17.3	0	91.5	1,009.20	282.7	5.5	10.7	258.7	2017-06-16 08:00:00	49	08:00:00
2017-06-16 09:00:00	2017-06-16 09:00:00	1834	2017-06-16 09:00	18.4	0	79.8	1,009.50	283.5	6.2	11.8	480.2	2017-06-16 09:00:00	49	09:00:00
2017-06-16 10:00:00	2017-06-16 10:00:00	1835	2017-06-16 10:00	18.6	0	75.3	1,009.70	288.8	5.8	10.8	348.2	2017-06-16 10:00:00	49	10:00:00
2017-06-16 11:00:00	2017-06-16 11:00:00	1836	2017-06-16 11:00	19.3	0	67.3	1,009.90	286.3	5.1	8.9	454.7	2017-06-16 11:00:00	49	11:00:00
2017-06-16 12:00:00	2017-06-16 12:00:00	1837	2017-06-16 12:00	20.1	0	58.5	1,010.00	285.8	6	11.4	512.7	2017-06-16 12:00:00	49	12:00:00
2017-06-16 13:00:00	2017-06-16 13:00:00	1838	2017-06-16 13:00	20.2	0	53.7	1,010.00	275.3	6.3	11.1	520.3	2017-06-16 13:00:00	49	13:00:00
2017-06-16 14:00:00	2017-06-16 14:00:00	1839	2017-06-16 14:00	18.8	0	67.7	1,010.20	267.8	5.5	11	341.8	2017-06-16 14:00:00	49	14:00:00
2017-06-16 15:00:00	2017-06-16 15:00:00	1840	2017-06-16 15:00	18.6	0	68.3	1,010.30	276.9	5.8	10.9	355.7	2017-06-16 15:00:00	49	15:00:00
2017-06-16 16:00:00	2017-06-16 16:00:00	1841	2017-06-16 16:00	18.6	0	60.3	1,010.40	291.6	6.7	12.5	276	2017-06-16 16:00:00	49	16:00:00
2017-06-16 17:00:00	2017-06-16 17:00:00	1842	2017-06-16 17:00	18	0	64.7	1,010.60	283.6	7.1	14.3	250.8	2017-06-16 17:00:00	49	17:00:00
2017-06-16 18:00:00	2017-06-16 18:00:00	1843	2017-06-16 18:00	18	0	61.5	1,010.80	286.5	7.4	12.7	264.5	2017-06-16 18:00:00	49	18:00:00
2017-06-16 19:00:00	2017-06-16 19:00:00	1844	2017-06-16 19:00	17.1	0	61.3	1,011.20	286.7	6.7	11.9	90	2017-06-16 19:00:00	49	19:00:00
2017-06-16 20:00:00	2017-06-16 20:00:00	1845	2017-06-16 20:00	16.2	0	63.7	1,011.40	285.1	6.1	13.7	28	2017-06-16 20:00:00	49	20:00:00
2017-06-16 21:00:00	2017-06-16 21:00:00	1846	2017-06-16 21:00	15.2	0	68.7	1,011.70	287.4	5.3	11.3	5.5	2017-06-16 21:00:00	49	21:00:00
2017-06-16 22:00:00	2017-06-16 22:00:00	1847	2017-06-16 22:00	14	0	78	1,012.10	292.1	4.3	7	3	2017-06-16 22:00:00	49	22:00:00
2017-06-16 23:00:00	2017-06-16 23:00:00	1848	2017-06-16 23:00	13.4	0	84	1,012.30	285.9	4.1	8.1	3.1	2017-06-16 23:00:00	49	23:00:00
2017-06-17 00:00:00	2017-06-17 00:00:00	1849	2017-06-17 00:00	12.9	0	88.5	1,012.40	272.9	4	7.2	3.3	2017-06-17 00:00:00	50	00:00:00
2017-06-17 01:00:00	2017-06-17 01:00:00	1850	2017-06-17 01:00	12.6	0	91.2	1,012.50	274.4	4.2	6.8	3.1	2017-06-17 01:00:00	50	01:00:00
2017-06-17 02:00:00	2017-06-17 02:00:00	1851	2017-06-17 02:00	12.1	0	93.8	1,012.70	281.3	3.9	6.1	3.6	2017-06-17 02:00:00	50	02:00:00
2017-06-17 03:00:00	2017-06-17 03:00:00	1852	2017-06-17 03:00	12.2	0	92.8	1,012.70	280.3	4.5	7.7	4.6	2017-06-17 03:00:00	50	03:00:00
2017-06-17 04:00:00	2017-06-17 04:00:00	1853	2017-06-17 04:00	12.2	0	92.7	1,012.70	285.7	5	8.8	6.3	2017-06-17 04:00:00	50	04:00:00
2017-06-17 05:00:00	2017-06-17 05:00:00	1854	2017-06-17 05:00	12.5	0	92	1,012.90	287.3	4.8	7.9	29.7	2017-06-17 05:00:00	50	05:00:00
2017-06-17 06:00:00	2017-06-17 06:00:00	1855	2017-06-17 06:00	12.8	0	91.8	1,012.90	290	4.1	8.3	66	2017-06-17 06:00:00	50	06:00:00
2017-06-17 07:00:00	2017-06-17 07:00:00	1856	2017-06-17 07:00	13.2	0	87	1,013.10	292.5	4.5	9.3	93.6	2017-06-17 07:00:00	50	07:00:00
2017-06-17 08:00:00	2017-06-17 08:00:00	1857	2017-06-17 08:00	13.8	0	83.3	1,013.20	292.5	5.4	10.3	221.9	2017-06-17 08:00:00	50	08:00:00
2017-06-17 09:00:00	2017-06-17 09:00:00	1858	2017-06-17 09:00	16	0	72.8	1,013.20	290.8	6.1	11.1	575.4	2017-06-17 09:00:00	50	09:00:00
2017-06-17 10:00:00	2017-06-17 10:00:00	1859	2017-06-17 10:00	16.6	0	68.8	1,013.40	286.7	5	10.7	409.3	2017-06-17 10:00:00	50	10:00:00
2017-06-17 11:00:00	2017-06-17 11:00:00	1860	2017-06-17 11:00	18.2	0	62.3	1,013.30	291.6	5.9	12	700.9	2017-06-17 11:00:00	50	11:00:00
2017-06-17 12:00:00	2017-06-17 12:00:00	1861	2017-06-17 12:00	19.1	0	58.3	1,013.40	283.4	5.3	9.5	685.8	2017-06-17 12:00:00	50	12:00:00
2017-06-17 13:00:00	2017-06-17 13:00:00	1862	2017-06-17 13:00	20.1	0	54	1,013.40	289	5.7	10.3	736.9	2017-06-17 13:00:00	50	13:00:00
2017-06-17 14:00:00	2017-06-17 14:00:00	1863	2017-06-17 14:00	21.3	0	51.2	1,013.30	284.5	5.5	10.3	779.3	2017-06-17 14:00:00	50	14:00:00
2017-06-17 15:00:00	2017-06-17 15:00:00	1864	2017-06-17 15:00	21.3	0	52	1,013.40	285.6	4.9	10.9	571.5	2017-06-17 15:00:00	50	15:00:00
2017-06-17 16:00:00	2017-06-17 16:00:00	1865	2017-06-17 16:00	22.2	0	49.5	1,013.40	290.8	5.4	10.5	660.8	2017-06-17 16:00:00	50	16:00:00
2017-06-17 17:00:00	2017-06-17 17:00:00	1866	2017-06-17 17:00	22.2	0	51.3	1,013.30	292.9	5.1	9.2	520.8	2017-06-17 17:00:00	50	17:00:00
2017-06-17 18:00:00	2017-06-17 18:00:00	1867	2017-06-17 18:00	21	0	58.7	1,013.30	307	4.7	9.2	282.7	2017-06-17 18:00:00	50	18:00:00
2017-06-17 19:00:00	2017-06-17 19:00:00	1868	2017-06-17 19:00	19.8	0	68.8	1,013.50	285.6	4.6	8.5	164.3	2017-06-17 19:00:00	50	19:00:00
2017-06-17 20:00:00	2017-06-17 20:00:00	1869	2017-06-17 20:00	18.1	0	83.3	1,013.60	286.2	4	7.2	60.9	2017-06-17 20:00:00	50	20:00:00
2017-06-17 21:00:00	2017-06-17 21:00:00	1870	2017-06-17 21:00	16	0	95.2	1,013.90	291.7	3.6	6.6	5.7	2017-06-17 21:00:00	50	21:00:00
2017-06-17 22:00:00	2017-06-17 22:00:00	1871	2017-06-17 22:00	14.8	0	98.8	1,014.20	284.2	2.4	4.5	2.7	2017-06-17 22:00:00	50	22:00:00
2017-06-17 23:00:00	2017-06-17 23:00:00	1872	2017-06-17 23:00	14	0	100	1,014.50	276.6	2	3.4	3.4	2017-06-17 23:00:00	50	23:00:00
2017-06-18 00:00:00	2017-06-18 00:00:00	1873	2017-06-18 00:00	13.3	0	100	1,014.60	274	1.8	3.1	3.4	2017-06-18 00:00:00	51	00:00:00
2017-06-18 01:00:00	2017-06-18 01:00:00	1874	2017-06-18 01:00	11.5	0	100	1,014.60	267.9	1.2	2.1	4.1	2017-06-18 01:00:00	51	01:00:00
2017-06-18 02:00:00	2017-06-18 02:00:00	1875	2017-06-18 02:00	11.2	0	100	1,014.70	246.6	0.8	1.7	4.9	2017-06-18 02:00:00	51	02:00:00
2017-06-18 03:00:00	2017-06-18 03:00:00	1876	2017-06-18 03:00	11.1	0	100	1,014.70	158.3	0.6	1.7	5.1	2017-06-18 03:00:00	51	03:00:00
2017-06-18 04:00:00	2017-06-18 04:00:00	1877	2017-06-18 04:00	10.7	0	100	1,014.60	174.2	0.5	1	8.2	2017-06-18 04:00:00	51	04:00:00
2017-06-18 05:00:00	2017-06-18 05:00:00	1878	2017-06-18 05:00	11.6	0	100	1,014.70	174.4	0.6	1.4	54.7	2017-06-18 05:00:00	51	05:00:00
2017-06-18 06:00:00	2017-06-18 06:00:00	1879	2017-06-18 06:00	14	0	100	1,014.70	221.9	0.6	1.4	105.1	2017-06-18 06:00:00	51	06:00:00
2017-06-18 07:00:00	2017-06-18 07:00:00	1880	2017-06-18 07:00	16.6	0	98.2	1,014.80	246.1	1.4	2.9	187.5	2017-06-18 07:00:00	51	07:00:00
2017-06-18 08:00:00	2017-06-18 08:00:00	1881	2017-06-18 08:00	18.7	0	86.8	1,014.80	267.5	2	4.7	318.3	2017-06-18 08:00:00	51	08:00:00
2017-06-18 09:00:00	2017-06-18 09:00:00	1882	2017-06-18 09:00	20.1	0	79	1,014.90	258.6	1.8	3.8	392.9	2017-06-18 09:00:00	51	09:00:00
2017-06-18 10:00:00	2017-06-18 10:00:00	1883	2017-06-18 10:00	21.4	0	71.5	1,014.90	284.4	2.5	5	460.1	2017-06-18 10:00:00	51	10:00:00
2017-06-18 11:00:00	2017-06-18 11:00:00	1884	2017-06-18 11:00	22.6	0	66	1,014.90	257.7	2.2	4.7	551.7	2017-06-18 11:00:00	51	11:00:00
2017-06-18 12:00:00	2017-06-18 12:00:00	1885	2017-06-18 12:00	24.6	0	58.8	1,014.80	255.3	2.5	5.7	866.8	2017-06-18 12:00:00	51	12:00:00
2017-06-18 13:00:00	2017-06-18 13:00:00	1886	2017-06-18 13:00	25.3	0	56.3	1,014.70	243.6	2.2	5	827	2017-06-18 13:00:00	51	13:00:00
2017-06-18 14:00:00	2017-06-18 14:00:00	1887	2017-06-18 14:00	25.8	0	53.5	1,014.50	257.2	2.7	6	796.3	2017-06-18 14:00:00	51	14:00:00
2017-06-18 15:00:00	2017-06-18 15:00:00	1888	2017-06-18 15:00	26.6	0	49.8	1,014.30	259.3	2.3	5.7	788.9	2017-06-18 15:00:00	51	15:00:00
2017-06-18 16:00:00	2017-06-18 16:00:00	1889	2017-06-18 16:00	25.3	0	53.8	1,014.20	188.7	1.8	4.2	284.6	2017-06-18 16:00:00	51	16:00:00
2017-06-18 17:00:00	2017-06-18 17:00:00	1890	2017-06-18 17:00	26.1	0	52.5	1,014.10	219.2	1.8	4.5	436.9	2017-06-18 17:00:00	51	17:00:00
2017-06-18 18:00:00	2017-06-18 18:00:00	1891	2017-06-18 18:00	26.3	0	51.2	1,014.00	160.1	1.6	3.5	298.8	2017-06-18 18:00:00	51	18:00:00
2017-06-18 19:00:00	2017-06-18 19:00:00	1892	2017-06-18 19:00	25.9	0	53.2	1,013.90	149.1	1.4	3.5	185.9	2017-06-18 19:00:00	51	19:00:00
2017-06-18 20:00:00	2017-06-18 20:00:00	1893	2017-06-18 20:00	24.2	0	61	1,013.90	162.9	1.2	2.5	50	2017-06-18 20:00:00	51	20:00:00
2017-06-18 21:00:00	2017-06-18 21:00:00	1894	2017-06-18 21:00	19.5	0	86.3	1,013.90	48.9	0.7	1.4	5.3	2017-06-18 21:00:00	51	21:00:00
2017-06-18 22:00:00	2017-06-18 22:00:00	1895	2017-06-18 22:00	16.4	0	97.3	1,014.00	161	0.7	1.4	3.5	2017-06-18 22:00:00	51	22:00:00
2017-06-18 23:00:00	2017-06-18 23:00:00	1896	2017-06-18 23:00	15	0	99	1,014.00	184.6	0.7	1.4	4.7	2017-06-18 23:00:00	51	23:00:00
2017-06-19 00:00:00	2017-06-19 00:00:00	1897	2017-06-19 00:00	14.2	0	99	1,014.00	150	1	1.5	4.5	2017-06-19 00:00:00	52	00:00:00
2017-06-19 01:00:00	2017-06-19 01:00:00	1898	2017-06-19 01:00	13.1	0	99	1,013.90	160.9	0.5	1.1	4.8	2017-06-19 01:00:00	52	01:00:00
2017-06-19 02:00:00	2017-06-19 02:00:00	1899	2017-06-19 02:00	12.3	0	99.7	1,013.80	161.4	0.5	1.1	5	2017-06-19 02:00:00	52	02:00:00
2017-06-19 03:00:00	2017-06-19 03:00:00	1900	2017-06-19 03:00	11.7	0	100	1,013.80	158.9	0.4	1	4.9	2017-06-19 03:00:00	52	03:00:00
2017-06-19 04:00:00	2017-06-19 04:00:00	1901	2017-06-19 04:00	11.2	0	100	1,013.80	156.3	0.6	1.1	8.5	2017-06-19 04:00:00	52	04:00:00
2017-06-19 05:00:00	2017-06-19 05:00:00	1902	2017-06-19 05:00	12	0	100	1,013.80	114.6	0.5	1.1	39.1	2017-06-19 05:00:00	52	05:00:00
2017-06-19 06:00:00	2017-06-19 06:00:00	1903	2017-06-19 06:00	16.1	0	97.7	1,013.80	126.5	0.7	1.5	173.5	2017-06-19 06:00:00	52	06:00:00
2017-06-19 07:00:00	2017-06-19 07:00:00	1904	2017-06-19 07:00	20.8	0	75	1,013.70	132.4	1	1.9	336.8	2017-06-19 07:00:00	52	07:00:00
2017-06-19 08:00:00	2017-06-19 08:00:00	1905	2017-06-19 08:00	24.2	0	62.7	1,013.60	113.7	1.6	3.3	486.3	2017-06-19 08:00:00	52	08:00:00
2017-06-19 09:00:00	2017-06-19 09:00:00	1906	2017-06-19 09:00	25.9	0	52.8	1,013.50	128.3	2.3	5.3	596.6	2017-06-19 09:00:00	52	09:00:00
2017-06-19 10:00:00	2017-06-19 10:00:00	1907	2017-06-19 10:00	27.1	0	45.3	1,013.30	124	2.3	5.6	725.5	2017-06-19 10:00:00	52	10:00:00
2017-06-19 11:00:00	2017-06-19 11:00:00	1908	2017-06-19 11:00	28	0	42.3	1,013.10	142	2.2	4.9	802.9	2017-06-19 11:00:00	52	11:00:00
2017-06-19 12:00:00	2017-06-19 12:00:00	1909	2017-06-19 12:00	29	0	39.2	1,012.80	136.3	2.2	5.3	847.8	2017-06-19 12:00:00	52	12:00:00
2017-06-19 13:00:00	2017-06-19 13:00:00	1910	2017-06-19 13:00	29.7	0	35.8	1,012.40	145.3	2.2	5	863.9	2017-06-19 13:00:00	52	13:00:00
2017-06-19 14:00:00	2017-06-19 14:00:00	1911	2017-06-19 14:00	30.5	0	32.7	1,012.00	124.7	2.2	6.6	823.6	2017-06-19 14:00:00	52	14:00:00
2017-06-19 15:00:00	2017-06-19 15:00:00	1912	2017-06-19 15:00	31.1	0	31.7	1,011.70	135.2	2.2	6.1	731.2	2017-06-19 15:00:00	52	15:00:00
2017-06-19 16:00:00	2017-06-19 16:00:00	1913	2017-06-19 16:00	31.6	0	29.7	1,011.30	155.1	2.3	5.7	613.4	2017-06-19 16:00:00	52	16:00:00
2017-06-19 17:00:00	2017-06-19 17:00:00	1914	2017-06-19 17:00	31.3	0	28.7	1,011.00	142.6	2.5	5.1	482.1	2017-06-19 17:00:00	52	17:00:00
2017-06-19 18:00:00	2017-06-19 18:00:00	1915	2017-06-19 18:00	30.9	0	30.2	1,010.70	135.8	2.2	5.8	332.3	2017-06-19 18:00:00	52	18:00:00
2017-06-19 19:00:00	2017-06-19 19:00:00	1916	2017-06-19 19:00	29.9	0	34.5	1,010.60	123.7	1.9	4.4	178.8	2017-06-19 19:00:00	52	19:00:00
2017-06-19 20:00:00	2017-06-19 20:00:00	1917	2017-06-19 20:00	27.1	0	46.7	1,010.50	153.7	1	2.4	48.8	2017-06-19 20:00:00	52	20:00:00
2017-06-19 21:00:00	2017-06-19 21:00:00	1918	2017-06-19 21:00	21.4	0	77.8	1,010.50	116	0.7	1.5	4.6	2017-06-19 21:00:00	52	21:00:00
2017-06-19 22:00:00	2017-06-19 22:00:00	1919	2017-06-19 22:00	19	0	87.7	1,010.50	249.8	1	2.2	4.2	2017-06-19 22:00:00	52	22:00:00
2017-06-19 23:00:00	2017-06-19 23:00:00	1920	2017-06-19 23:00	17.2	0	93.8	1,010.50	155.6	0.7	1.7	4	2017-06-19 23:00:00	52	23:00:00
2017-06-20 00:00:00	2017-06-20 00:00:00	1921	2017-06-20 00:00	15.5	0	98	1,010.40	232.6	0.5	1	4.5	2017-06-20 00:00:00	53	00:00:00
2017-06-20 01:00:00	2017-06-20 01:00:00	1922	2017-06-20 01:00	14.5	0	99	1,010.20	179.1	0.6	1.4	4.5	2017-06-20 01:00:00	53	01:00:00
2017-06-20 02:00:00	2017-06-20 02:00:00	1923	2017-06-20 02:00	13.7	0	99	1,010.00	157.1	0.9	1.5	4.5	2017-06-20 02:00:00	53	02:00:00
2017-06-20 03:00:00	2017-06-20 03:00:00	1924	2017-06-20 03:00	13.1	0	99.7	1,009.80	223.6	0.5	1	5	2017-06-20 03:00:00	53	03:00:00
2017-06-20 04:00:00	2017-06-20 04:00:00	1925	2017-06-20 04:00	12.4	0	100	1,009.80	158.7	0.4	1.1	8.2	2017-06-20 04:00:00	53	04:00:00
2017-06-20 05:00:00	2017-06-20 05:00:00	1926	2017-06-20 05:00	13.2	0	100	1,009.70	131.6	0.8	1.4	52.4	2017-06-20 05:00:00	53	05:00:00
2017-06-20 06:00:00	2017-06-20 06:00:00	1927	2017-06-20 06:00	18.5	0	87.8	1,009.80	94.8	0.6	1.1	168.2	2017-06-20 06:00:00	53	06:00:00
2017-06-20 07:00:00	2017-06-20 07:00:00	1928	2017-06-20 07:00	21.8	0	70.7	1,009.80	234.7	0.7	1.4	256.6	2017-06-20 07:00:00	53	07:00:00
2017-06-20 08:00:00	2017-06-20 08:00:00	1929	2017-06-20 08:00	24.8	0	60.3	1,009.90	263.1	1.6	3.4	424	2017-06-20 08:00:00	53	08:00:00
2017-06-20 09:00:00	2017-06-20 09:00:00	1930	2017-06-20 09:00	26.8	0	53.2	1,010.00	279.8	2.3	4.1	569	2017-06-20 09:00:00	53	09:00:00
2017-06-20 10:00:00	2017-06-20 10:00:00	1931	2017-06-20 10:00	28.3	0	50.2	1,010.00	277.9	2.7	5	680.6	2017-06-20 10:00:00	53	10:00:00
2017-06-20 11:00:00	2017-06-20 11:00:00	1932	2017-06-20 11:00	29.5	0	46.8	1,010.10	276.1	2.8	5	774.2	2017-06-20 11:00:00	53	11:00:00
2017-06-20 12:00:00	2017-06-20 12:00:00	1933	2017-06-20 12:00	30.4	0	45.2	1,010.00	263.1	2.8	7.4	778.3	2017-06-20 12:00:00	53	12:00:00
2017-06-20 13:00:00	2017-06-20 13:00:00	1934	2017-06-20 13:00	30.4	0	44.2	1,009.90	199.7	2.6	7.6	727.2	2017-06-20 13:00:00	53	13:00:00
2017-06-20 14:00:00	2017-06-20 14:00:00	1935	2017-06-20 14:00	30.5	0	43.5	1,009.90	218.6	2.8	6.8	705.4	2017-06-20 14:00:00	53	14:00:00
2017-06-20 15:00:00	2017-06-20 15:00:00	1936	2017-06-20 15:00	30.1	0	45.2	1,009.90	238	3.2	8	624.1	2017-06-20 15:00:00	53	15:00:00
2017-06-20 16:00:00	2017-06-20 16:00:00	1937	2017-06-20 16:00	29.8	0	45.7	1,009.90	207.7	2.7	6.4	517.6	2017-06-20 16:00:00	53	16:00:00
2017-06-20 17:00:00	2017-06-20 17:00:00	1938	2017-06-20 17:00	28.1	0	48.2	1,010.00	199.8	2.7	6.2	318.5	2017-06-20 17:00:00	53	17:00:00
2017-06-20 18:00:00	2017-06-20 18:00:00	1939	2017-06-20 18:00	27.4	0	48.8	1,010.10	178.1	2.4	6.7	281.1	2017-06-20 18:00:00	53	18:00:00
2017-06-20 19:00:00	2017-06-20 19:00:00	1940	2017-06-20 19:00	25.4	0	54	1,010.20	173.5	2	5.6	97.4	2017-06-20 19:00:00	53	19:00:00
2017-06-20 20:00:00	2017-06-20 20:00:00	1941	2017-06-20 20:00	23.1	0	63.5	1,010.50	222.2	1.7	3.8	37.1	2017-06-20 20:00:00	53	20:00:00
2017-06-20 21:00:00	2017-06-20 21:00:00	1942	2017-06-20 21:00	21	0	72.2	1,010.80	236.6	1.6	3.8	7.5	2017-06-20 21:00:00	53	21:00:00
2017-06-20 22:00:00	2017-06-20 22:00:00	1943	2017-06-20 22:00	18.9	0	76.3	1,011.00	273.5	1.5	3.3	3.2	2017-06-20 22:00:00	53	22:00:00
2017-06-20 23:00:00	2017-06-20 23:00:00	1944	2017-06-20 23:00	16.4	0	90.3	1,011.10	270.4	1.2	1.7	2.9	2017-06-20 23:00:00	53	23:00:00
2017-06-21 00:00:00	2017-06-21 00:00:00	1945	2017-06-21 00:00	15	0	92.7	1,011.20	242.5	1.2	3	5	2017-06-21 00:00:00	54	00:00:00
2017-06-21 01:00:00	2017-06-21 01:00:00	1946	2017-06-21 01:00	14.6	0	85	1,011.40	265.9	1.6	2.7	4.2	2017-06-21 01:00:00	54	01:00:00
2017-06-21 02:00:00	2017-06-21 02:00:00	1947	2017-06-21 02:00	12.7	0	94	1,011.40	260.8	1.4	2.4	3.4	2017-06-21 02:00:00	54	02:00:00
2017-06-21 03:00:00	2017-06-21 03:00:00	1948	2017-06-21 03:00	12.1	0	94.3	1,011.40	286.2	1.7	3.9	4.3	2017-06-21 03:00:00	54	03:00:00
2017-06-21 04:00:00	2017-06-21 04:00:00	1949	2017-06-21 04:00	11.1	0	97.2	1,011.50	274.6	1.2	2	7.9	2017-06-21 04:00:00	54	04:00:00
2017-06-21 05:00:00	2017-06-21 05:00:00	1950	2017-06-21 05:00	11.5	0	96.3	1,011.70	293.6	1.6	2.4	49.2	2017-06-21 05:00:00	54	05:00:00
2017-06-21 06:00:00	2017-06-21 06:00:00	1951	2017-06-21 06:00	13.6	0	86.5	1,011.70	292	2.1	3.8	179.5	2017-06-21 06:00:00	54	06:00:00
2017-06-21 07:00:00	2017-06-21 07:00:00	1952	2017-06-21 07:00	15.5	0	77.8	1,011.70	277.5	2.3	3.6	342.2	2017-06-21 07:00:00	54	07:00:00
2017-06-21 08:00:00	2017-06-21 08:00:00	1953	2017-06-21 08:00	17.5	0	67.3	1,011.70	257.6	1.8	3.2	496.2	2017-06-21 08:00:00	54	08:00:00
2017-06-21 09:00:00	2017-06-21 09:00:00	1954	2017-06-21 09:00	19.3	0	59.5	1,011.60	233.1	1.6	3.5	614.9	2017-06-21 09:00:00	54	09:00:00
2017-06-21 10:00:00	2017-06-21 10:00:00	1955	2017-06-21 10:00	21.3	0	53.7	1,011.50	221.7	1.7	4.1	725.6	2017-06-21 10:00:00	54	10:00:00
2017-06-21 11:00:00	2017-06-21 11:00:00	1956	2017-06-21 11:00	22.7	0	48.8	1,011.40	249.1	2.1	5.5	789.5	2017-06-21 11:00:00	54	11:00:00
2017-06-21 12:00:00	2017-06-21 12:00:00	1957	2017-06-21 12:00	24.1	0	45.7	1,011.20	247.1	2.3	5.6	829.7	2017-06-21 12:00:00	54	12:00:00
2017-06-21 13:00:00	2017-06-21 13:00:00	1958	2017-06-21 13:00	24.8	0	44.2	1,011.00	257.4	2.7	5.7	842.2	2017-06-21 13:00:00	54	13:00:00
2017-06-21 14:00:00	2017-06-21 14:00:00	1959	2017-06-21 14:00	25.5	0	37.7	1,010.90	259.7	2.7	7.4	774.4	2017-06-21 14:00:00	54	14:00:00
2017-06-21 15:00:00	2017-06-21 15:00:00	1960	2017-06-21 15:00	25.8	0	38.3	1,010.60	266.6	2.6	5.2	622.8	2017-06-21 15:00:00	54	15:00:00
2017-06-21 16:00:00	2017-06-21 16:00:00	1961	2017-06-21 16:00	26.2	0	39.2	1,010.30	256.3	2.4	6.2	602.1	2017-06-21 16:00:00	54	16:00:00
2017-06-21 17:00:00	2017-06-21 17:00:00	1962	2017-06-21 17:00	26	0	37	1,010.10	276.8	2.6	6	482.3	2017-06-21 17:00:00	54	17:00:00
2017-06-21 18:00:00	2017-06-21 18:00:00	1963	2017-06-21 18:00	25.8	0	36	1,009.90	264.6	2.1	4.3	332.2	2017-06-21 18:00:00	54	18:00:00
2017-06-21 19:00:00	2017-06-21 19:00:00	1964	2017-06-21 19:00	24.5	0	35.7	1,009.90	272.4	2	3.8	179.6	2017-06-21 19:00:00	54	19:00:00
2017-06-21 20:00:00	2017-06-21 20:00:00	1965	2017-06-21 20:00	22.3	0	41.3	1,009.90	253.5	1	2.7	53.7	2017-06-21 20:00:00	54	20:00:00
2017-06-21 21:00:00	2017-06-21 21:00:00	1966	2017-06-21 21:00	17.3	0	60.2	1,009.90	199.4	0.7	1.9	5.3	2017-06-21 21:00:00	54	21:00:00
2017-06-21 22:00:00	2017-06-21 22:00:00	1967	2017-06-21 22:00	14.5	0	85.3	1,009.90	176.7	0.7	2.1	4.1	2017-06-21 22:00:00	54	22:00:00
2017-06-21 23:00:00	2017-06-21 23:00:00	1968	2017-06-21 23:00	13	0	93	1,009.90	187	0.9	1.7	5.1	2017-06-21 23:00:00	54	23:00:00
2017-06-22 00:00:00	2017-06-22 00:00:00	1969	2017-06-22 00:00	12.2	0	97	1,009.80	160.7	0.9	1.5	4.9	2017-06-22 00:00:00	55	00:00:00
2017-06-22 01:00:00	2017-06-22 01:00:00	1970	2017-06-22 01:00	11.3	0	99	1,009.70	164	0.6	1.1	4.9	2017-06-22 01:00:00	55	01:00:00
2017-06-22 02:00:00	2017-06-22 02:00:00	1971	2017-06-22 02:00	11	0	99.8	1,009.60	140.7	0.8	1.5	5.2	2017-06-22 02:00:00	55	02:00:00
2017-06-22 03:00:00	2017-06-22 03:00:00	1972	2017-06-22 03:00	11.1	0	99	1,009.40	102.5	1	1.5	5.2	2017-06-22 03:00:00	55	03:00:00
2017-06-22 04:00:00	2017-06-22 04:00:00	1973	2017-06-22 04:00	11.1	0	99.5	1,009.20	92.7	0.8	1.4	8.6	2017-06-22 04:00:00	55	04:00:00
2017-06-22 05:00:00	2017-06-22 05:00:00	1974	2017-06-22 05:00	12.2	0	98.2	1,009.00	82.6	1	1.9	54.2	2017-06-22 05:00:00	55	05:00:00
2017-06-22 06:00:00	2017-06-22 06:00:00	1975	2017-06-22 06:00	16.2	0	80.3	1,009.00	74.3	1.3	2.1	165.7	2017-06-22 06:00:00	55	06:00:00
2017-06-22 07:00:00	2017-06-22 07:00:00	1976	2017-06-22 07:00	20.3	0	67.5	1,008.80	87.6	1.3	1.9	310.5	2017-06-22 07:00:00	55	07:00:00
2017-06-22 08:00:00	2017-06-22 08:00:00	1977	2017-06-22 08:00	24.9	0	57	1,008.50	99.6	1.6	3.2	458.6	2017-06-22 08:00:00	55	08:00:00
2017-06-22 09:00:00	2017-06-22 09:00:00	1978	2017-06-22 09:00	28.7	0	44.5	1,008.30	166.2	1.7	3.3	549.3	2017-06-22 09:00:00	55	09:00:00
2017-06-22 10:00:00	2017-06-22 10:00:00	1979	2017-06-22 10:00	29.7	0	41.8	1,007.90	199.5	2.4	6.4	662.2	2017-06-22 10:00:00	55	10:00:00
2017-06-22 11:00:00	2017-06-22 11:00:00	1980	2017-06-22 11:00	31.9	0	37	1,007.30	219.2	2.9	7.2	796.4	2017-06-22 11:00:00	55	11:00:00
2017-06-22 12:00:00	2017-06-22 12:00:00	1981	2017-06-22 12:00	32.8	0	32.5	1,007.00	231	3.7	9.6	781.2	2017-06-22 12:00:00	55	12:00:00
2017-06-22 13:00:00	2017-06-22 13:00:00	1982	2017-06-22 13:00	33.1	0	34.5	1,006.70	239.5	4	9	780.6	2017-06-22 13:00:00	55	13:00:00
2017-06-22 14:00:00	2017-06-22 14:00:00	1983	2017-06-22 14:00	29.7	0	46	1,006.80	103.4	3.9	9.4	449.8	2017-06-22 14:00:00	55	14:00:00
2017-06-22 15:00:00	2017-06-22 15:00:00	1984	2017-06-22 15:00	22.1	0	77.2	1,006.90	93	3.6	9.2	161.4	2017-06-22 15:00:00	55	15:00:00
2017-06-22 16:00:00	2017-06-22 16:00:00	1985	2017-06-22 16:00	18.1	16.7	98.7	1,007.00	151	3.9	11.2	8.7	2017-06-22 16:00:00	55	16:00:00
2017-06-22 17:00:00	2017-06-22 17:00:00	1986	2017-06-22 17:00	18.7	0.4	100	1,006.60	146	2	4.8	14	2017-06-22 17:00:00	55	17:00:00
2017-06-22 18:00:00	2017-06-22 18:00:00	1987	2017-06-22 18:00	19.2	0	99	1,006.10	149.8	2	5.8	61.2	2017-06-22 18:00:00	55	18:00:00
2017-06-22 19:00:00	2017-06-22 19:00:00	1988	2017-06-22 19:00	19.8	0	96	1,005.40	118.2	1.7	5.1	21.9	2017-06-22 19:00:00	55	19:00:00
2017-06-22 20:00:00	2017-06-22 20:00:00	1989	2017-06-22 20:00	19.9	0.2	95.2	1,006.10	243.7	2.4	7.9	10.9	2017-06-22 20:00:00	55	20:00:00
2017-06-22 21:00:00	2017-06-22 21:00:00	1990	2017-06-22 21:00	20	1.3	96.3	1,006.20	170.1	1.7	6.1	4.7	2017-06-22 21:00:00	55	21:00:00
2017-06-22 22:00:00	2017-06-22 22:00:00	1991	NA	NA	NA	NA	NA	NA	NA	NA	NA	NA	55	22:00:00
2017-06-22 23:00:00	2017-06-22 23:00:00	1992	NA	NA	NA	NA	NA	NA	NA	NA	NA	NA	55	23:00:00
2017-06-23 00:00:00	2017-06-23 00:00:00	1993	NA	NA	NA	NA	NA	NA	NA	NA	NA	NA	56	00:00:00
2017-06-23 01:00:00	2017-06-23 01:00:00	1994	NA	NA	NA	NA	NA	NA	NA	NA	NA	NA	56	01:00:00
2017-06-23 02:00:00	2017-06-23 02:00:00	1995	NA	NA	NA	NA	NA	NA	NA	NA	NA	NA	56	02:00:00
2017-06-23 03:00:00	2017-06-23 03:00:00	1996	NA	NA	NA	NA	NA	NA	NA	NA	NA	NA	56	03:00:00
2017-06-23 04:00:00	2017-06-23 04:00:00	1997	NA	NA	NA	NA	NA	NA	NA	NA	NA	NA	56	04:00:00
2017-06-23 05:00:00	2017-06-23 05:00:00	1998	NA	NA	NA	NA	NA	NA	NA	NA	NA	NA	56	05:00:00
2017-06-23 06:00:00	2017-06-23 06:00:00	1999	NA	NA	NA	NA	NA	NA	NA	NA	NA	NA	56	06:00:00
[truncated: 3,090 more rows]
