# Supplementary material for: Natural plant growth and development achieved in the IPK PhenoSphere by dynamic environment simulation
Source: Nat Commun. 2023 Sep 18;14:5783. doi: 10.1038/s41467-023-41332-4 (PMC10507097; doi:10.1038/s41467-023-41332-4)
Supplement: Supplementary file 5 — Supplementary Code 1 [file 41467_2023_41332_MOESM5_ESM.zip › Supplementary_Code_1/Thermal_Time_VPD/climate_2018_DAS.csv]

Row.names	Date	ID	date	temp.2m.Avg	precipitation	humidity	pressure	wind.direction	wind.speed	wind.speed.max.	global.solar.radiation	newdate	DAS	Time
2018-04-01 00:00:00	2018-04-01 00:00:00	1	NA	NA	NA	NA	NA	NA	NA	NA	NA	NA	-19	00:00:00
2018-04-01 01:00:00	2018-04-01 01:00:00	2	NA	NA	NA	NA	NA	NA	NA	NA	NA	NA	-19	01:00:00
2018-04-01 02:00:00	2018-04-01 02:00:00	3	NA	NA	NA	NA	NA	NA	NA	NA	NA	NA	-19	02:00:00
2018-04-01 03:00:00	2018-04-01 03:00:00	4	NA	NA	NA	NA	NA	NA	NA	NA	NA	NA	-19	03:00:00
2018-04-01 04:00:00	2018-04-01 04:00:00	5	NA	NA	NA	NA	NA	NA	NA	NA	NA	NA	-19	04:00:00
2018-04-01 05:00:00	2018-04-01 05:00:00	6	NA	NA	NA	NA	NA	NA	NA	NA	NA	NA	-19	05:00:00
2018-04-01 06:00:00	2018-04-01 06:00:00	7	NA	NA	NA	NA	NA	NA	NA	NA	NA	NA	-19	06:00:00
2018-04-01 07:00:00	2018-04-01 07:00:00	8	NA	NA	NA	NA	NA	NA	NA	NA	NA	NA	-19	07:00:00
2018-04-01 08:00:00	2018-04-01 08:00:00	9	NA	NA	NA	NA	NA	NA	NA	NA	NA	NA	-19	08:00:00
2018-04-01 09:00:00	2018-04-01 09:00:00	10	NA	NA	NA	NA	NA	NA	NA	NA	NA	NA	-19	09:00:00
2018-04-01 10:00:00	2018-04-01 10:00:00	11	NA	NA	NA	NA	NA	NA	NA	NA	NA	NA	-19	10:00:00
2018-04-01 11:00:00	2018-04-01 11:00:00	12	NA	NA	NA	NA	NA	NA	NA	NA	NA	NA	-19	11:00:00
2018-04-01 12:00:00	2018-04-01 12:00:00	13	NA	NA	NA	NA	NA	NA	NA	NA	NA	NA	-19	12:00:00
2018-04-01 13:00:00	2018-04-01 13:00:00	14	NA	NA	NA	NA	NA	NA	NA	NA	NA	NA	-19	13:00:00
2018-04-01 14:00:00	2018-04-01 14:00:00	15	NA	NA	NA	NA	NA	NA	NA	NA	NA	NA	-19	14:00:00
2018-04-01 15:00:00	2018-04-01 15:00:00	16	NA	NA	NA	NA	NA	NA	NA	NA	NA	NA	-19	15:00:00
2018-04-01 16:00:00	2018-04-01 16:00:00	17	NA	NA	NA	NA	NA	NA	NA	NA	NA	NA	-19	16:00:00
2018-04-01 17:00:00	2018-04-01 17:00:00	18	NA	NA	NA	NA	NA	NA	NA	NA	NA	NA	-19	17:00:00
2018-04-01 18:00:00	2018-04-01 18:00:00	19	NA	NA	NA	NA	NA	NA	NA	NA	NA	NA	-19	18:00:00
2018-04-01 19:00:00	2018-04-01 19:00:00	20	NA	NA	NA	NA	NA	NA	NA	NA	NA	NA	-19	19:00:00
2018-04-01 20:00:00	2018-04-01 20:00:00	21	NA	NA	NA	NA	NA	NA	NA	NA	NA	NA	-19	20:00:00
2018-04-01 21:00:00	2018-04-01 21:00:00	22	NA	NA	NA	NA	NA	NA	NA	NA	NA	NA	-19	21:00:00
2018-04-01 22:00:00	2018-04-01 22:00:00	23	NA	NA	NA	NA	NA	NA	NA	NA	NA	NA	-19	22:00:00
2018-04-01 23:00:00	2018-04-01 23:00:00	24	NA	NA	NA	NA	NA	NA	NA	NA	NA	NA	-19	23:00:00
2018-04-02 00:00:00	2018-04-02 00:00:00	25	NA	NA	NA	NA	NA	NA	NA	NA	NA	NA	-18	00:00:00
2018-04-02 01:00:00	2018-04-02 01:00:00	26	NA	NA	NA	NA	NA	NA	NA	NA	NA	NA	-18	01:00:00
2018-04-02 02:00:00	2018-04-02 02:00:00	27	NA	NA	NA	NA	NA	NA	NA	NA	NA	NA	-18	02:00:00
2018-04-02 03:00:00	2018-04-02 03:00:00	28	NA	NA	NA	NA	NA	NA	NA	NA	NA	NA	-18	03:00:00
2018-04-02 04:00:00	2018-04-02 04:00:00	29	NA	NA	NA	NA	NA	NA	NA	NA	NA	NA	-18	04:00:00
2018-04-02 05:00:00	2018-04-02 05:00:00	30	NA	NA	NA	NA	NA	NA	NA	NA	NA	NA	-18	05:00:00
2018-04-02 06:00:00	2018-04-02 06:00:00	31	NA	NA	NA	NA	NA	NA	NA	NA	NA	NA	-18	06:00:00
2018-04-02 07:00:00	2018-04-02 07:00:00	32	NA	NA	NA	NA	NA	NA	NA	NA	NA	NA	-18	07:00:00
2018-04-02 08:00:00	2018-04-02 08:00:00	33	NA	NA	NA	NA	NA	NA	NA	NA	NA	NA	-18	08:00:00
2018-04-02 09:00:00	2018-04-02 09:00:00	34	NA	NA	NA	NA	NA	NA	NA	NA	NA	NA	-18	09:00:00
2018-04-02 10:00:00	2018-04-02 10:00:00	35	NA	NA	NA	NA	NA	NA	NA	NA	NA	NA	-18	10:00:00
2018-04-02 11:00:00	2018-04-02 11:00:00	36	NA	NA	NA	NA	NA	NA	NA	NA	NA	NA	-18	11:00:00
2018-04-02 12:00:00	2018-04-02 12:00:00	37	NA	NA	NA	NA	NA	NA	NA	NA	NA	NA	-18	12:00:00
2018-04-02 13:00:00	2018-04-02 13:00:00	38	NA	NA	NA	NA	NA	NA	NA	NA	NA	NA	-18	13:00:00
2018-04-02 14:00:00	2018-04-02 14:00:00	39	NA	NA	NA	NA	NA	NA	NA	NA	NA	NA	-18	14:00:00
2018-04-02 15:00:00	2018-04-02 15:00:00	40	NA	NA	NA	NA	NA	NA	NA	NA	NA	NA	-18	15:00:00
2018-04-02 16:00:00	2018-04-02 16:00:00	41	NA	NA	NA	NA	NA	NA	NA	NA	NA	NA	-18	16:00:00
2018-04-02 17:00:00	2018-04-02 17:00:00	42	NA	NA	NA	NA	NA	NA	NA	NA	NA	NA	-18	17:00:00
2018-04-02 18:00:00	2018-04-02 18:00:00	43	NA	NA	NA	NA	NA	NA	NA	NA	NA	NA	-18	18:00:00
2018-04-02 19:00:00	2018-04-02 19:00:00	44	NA	NA	NA	NA	NA	NA	NA	NA	NA	NA	-18	19:00:00
2018-04-02 20:00:00	2018-04-02 20:00:00	45	NA	NA	NA	NA	NA	NA	NA	NA	NA	NA	-18	20:00:00
2018-04-02 21:00:00	2018-04-02 21:00:00	46	NA	NA	NA	NA	NA	NA	NA	NA	NA	NA	-18	21:00:00
2018-04-02 22:00:00	2018-04-02 22:00:00	47	NA	NA	NA	NA	NA	NA	NA	NA	NA	NA	-18	22:00:00
2018-04-02 23:00:00	2018-04-02 23:00:00	48	NA	NA	NA	NA	NA	NA	NA	NA	NA	NA	-18	23:00:00
2018-04-03 00:00:00	2018-04-03 00:00:00	49	NA	NA	NA	NA	NA	NA	NA	NA	NA	NA	-17	00:00:00
2018-04-03 01:00:00	2018-04-03 01:00:00	50	NA	NA	NA	NA	NA	NA	NA	NA	NA	NA	-17	01:00:00
2018-04-03 02:00:00	2018-04-03 02:00:00	51	NA	NA	NA	NA	NA	NA	NA	NA	NA	NA	-17	02:00:00
2018-04-03 03:00:00	2018-04-03 03:00:00	52	NA	NA	NA	NA	NA	NA	NA	NA	NA	NA	-17	03:00:00
2018-04-03 04:00:00	2018-04-03 04:00:00	53	NA	NA	NA	NA	NA	NA	NA	NA	NA	NA	-17	04:00:00
2018-04-03 05:00:00	2018-04-03 05:00:00	54	NA	NA	NA	NA	NA	NA	NA	NA	NA	NA	-17	05:00:00
2018-04-03 06:00:00	2018-04-03 06:00:00	55	NA	NA	NA	NA	NA	NA	NA	NA	NA	NA	-17	06:00:00
2018-04-03 07:00:00	2018-04-03 07:00:00	56	NA	NA	NA	NA	NA	NA	NA	NA	NA	NA	-17	07:00:00
2018-04-03 08:00:00	2018-04-03 08:00:00	57	NA	NA	NA	NA	NA	NA	NA	NA	NA	NA	-17	08:00:00
2018-04-03 09:00:00	2018-04-03 09:00:00	58	NA	NA	NA	NA	NA	NA	NA	NA	NA	NA	-17	09:00:00
2018-04-03 10:00:00	2018-04-03 10:00:00	59	NA	NA	NA	NA	NA	NA	NA	NA	NA	NA	-17	10:00:00
2018-04-03 11:00:00	2018-04-03 11:00:00	60	NA	NA	NA	NA	NA	NA	NA	NA	NA	NA	-17	11:00:00
2018-04-03 12:00:00	2018-04-03 12:00:00	61	NA	NA	NA	NA	NA	NA	NA	NA	NA	NA	-17	12:00:00
2018-04-03 13:00:00	2018-04-03 13:00:00	62	NA	NA	NA	NA	NA	NA	NA	NA	NA	NA	-17	13:00:00
2018-04-03 14:00:00	2018-04-03 14:00:00	63	NA	NA	NA	NA	NA	NA	NA	NA	NA	NA	-17	14:00:00
2018-04-03 15:00:00	2018-04-03 15:00:00	64	NA	NA	NA	NA	NA	NA	NA	NA	NA	NA	-17	15:00:00
2018-04-03 16:00:00	2018-04-03 16:00:00	65	NA	NA	NA	NA	NA	NA	NA	NA	NA	NA	-17	16:00:00
2018-04-03 17:00:00	2018-04-03 17:00:00	66	NA	NA	NA	NA	NA	NA	NA	NA	NA	NA	-17	17:00:00
2018-04-03 18:00:00	2018-04-03 18:00:00	67	NA	NA	NA	NA	NA	NA	NA	NA	NA	NA	-17	18:00:00
2018-04-03 19:00:00	2018-04-03 19:00:00	68	NA	NA	NA	NA	NA	NA	NA	NA	NA	NA	-17	19:00:00
2018-04-03 20:00:00	2018-04-03 20:00:00	69	NA	NA	NA	NA	NA	NA	NA	NA	NA	NA	-17	20:00:00
2018-04-03 21:00:00	2018-04-03 21:00:00	70	NA	NA	NA	NA	NA	NA	NA	NA	NA	NA	-17	21:00:00
2018-04-03 22:00:00	2018-04-03 22:00:00	71	NA	NA	NA	NA	NA	NA	NA	NA	NA	NA	-17	22:00:00
2018-04-03 23:00:00	2018-04-03 23:00:00	72	NA	NA	NA	NA	NA	NA	NA	NA	NA	NA	-17	23:00:00
2018-04-04 00:00:00	2018-04-04 00:00:00	73	NA	NA	NA	NA	NA	NA	NA	NA	NA	NA	-16	00:00:00
2018-04-04 01:00:00	2018-04-04 01:00:00	74	NA	NA	NA	NA	NA	NA	NA	NA	NA	NA	-16	01:00:00
2018-04-04 02:00:00	2018-04-04 02:00:00	75	NA	NA	NA	NA	NA	NA	NA	NA	NA	NA	-16	02:00:00
2018-04-04 03:00:00	2018-04-04 03:00:00	76	NA	NA	NA	NA	NA	NA	NA	NA	NA	NA	-16	03:00:00
2018-04-04 04:00:00	2018-04-04 04:00:00	77	NA	NA	NA	NA	NA	NA	NA	NA	NA	NA	-16	04:00:00
2018-04-04 05:00:00	2018-04-04 05:00:00	78	NA	NA	NA	NA	NA	NA	NA	NA	NA	NA	-16	05:00:00
2018-04-04 06:00:00	2018-04-04 06:00:00	79	NA	NA	NA	NA	NA	NA	NA	NA	NA	NA	-16	06:00:00
2018-04-04 07:00:00	2018-04-04 07:00:00	80	NA	NA	NA	NA	NA	NA	NA	NA	NA	NA	-16	07:00:00
2018-04-04 08:00:00	2018-04-04 08:00:00	81	NA	NA	NA	NA	NA	NA	NA	NA	NA	NA	-16	08:00:00
2018-04-04 09:00:00	2018-04-04 09:00:00	82	NA	NA	NA	NA	NA	NA	NA	NA	NA	NA	-16	09:00:00
2018-04-04 10:00:00	2018-04-04 10:00:00	83	NA	NA	NA	NA	NA	NA	NA	NA	NA	NA	-16	10:00:00
2018-04-04 11:00:00	2018-04-04 11:00:00	84	NA	NA	NA	NA	NA	NA	NA	NA	NA	NA	-16	11:00:00
2018-04-04 12:00:00	2018-04-04 12:00:00	85	NA	NA	NA	NA	NA	NA	NA	NA	NA	NA	-16	12:00:00
2018-04-04 13:00:00	2018-04-04 13:00:00	86	NA	NA	NA	NA	NA	NA	NA	NA	NA	NA	-16	13:00:00
2018-04-04 14:00:00	2018-04-04 14:00:00	87	NA	NA	NA	NA	NA	NA	NA	NA	NA	NA	-16	14:00:00
2018-04-04 15:00:00	2018-04-04 15:00:00	88	NA	NA	NA	NA	NA	NA	NA	NA	NA	NA	-16	15:00:00
2018-04-04 16:00:00	2018-04-04 16:00:00	89	NA	NA	NA	NA	NA	NA	NA	NA	NA	NA	-16	16:00:00
2018-04-04 17:00:00	2018-04-04 17:00:00	90	NA	NA	NA	NA	NA	NA	NA	NA	NA	NA	-16	17:00:00
2018-04-04 18:00:00	2018-04-04 18:00:00	91	NA	NA	NA	NA	NA	NA	NA	NA	NA	NA	-16	18:00:00
2018-04-04 19:00:00	2018-04-04 19:00:00	92	NA	NA	NA	NA	NA	NA	NA	NA	NA	NA	-16	19:00:00
2018-04-04 20:00:00	2018-04-04 20:00:00	93	NA	NA	NA	NA	NA	NA	NA	NA	NA	NA	-16	20:00:00
2018-04-04 21:00:00	2018-04-04 21:00:00	94	NA	NA	NA	NA	NA	NA	NA	NA	NA	NA	-16	21:00:00
2018-04-04 22:00:00	2018-04-04 22:00:00	95	NA	NA	NA	NA	NA	NA	NA	NA	NA	NA	-16	22:00:00
2018-04-04 23:00:00	2018-04-04 23:00:00	96	NA	NA	NA	NA	NA	NA	NA	NA	NA	NA	-16	23:00:00
2018-04-05 00:00:00	2018-04-05 00:00:00	97	NA	NA	NA	NA	NA	NA	NA	NA	NA	NA	-15	00:00:00
2018-04-05 01:00:00	2018-04-05 01:00:00	98	NA	NA	NA	NA	NA	NA	NA	NA	NA	NA	-15	01:00:00
2018-04-05 02:00:00	2018-04-05 02:00:00	99	NA	NA	NA	NA	NA	NA	NA	NA	NA	NA	-15	02:00:00
2018-04-05 03:00:00	2018-04-05 03:00:00	100	NA	NA	NA	NA	NA	NA	NA	NA	NA	NA	-15	03:00:00
2018-04-05 04:00:00	2018-04-05 04:00:00	101	NA	NA	NA	NA	NA	NA	NA	NA	NA	NA	-15	04:00:00
2018-04-05 05:00:00	2018-04-05 05:00:00	102	NA	NA	NA	NA	NA	NA	NA	NA	NA	NA	-15	05:00:00
2018-04-05 06:00:00	2018-04-05 06:00:00	103	NA	NA	NA	NA	NA	NA	NA	NA	NA	NA	-15	06:00:00
2018-04-05 07:00:00	2018-04-05 07:00:00	104	NA	NA	NA	NA	NA	NA	NA	NA	NA	NA	-15	07:00:00
2018-04-05 08:00:00	2018-04-05 08:00:00	105	NA	NA	NA	NA	NA	NA	NA	NA	NA	NA	-15	08:00:00
2018-04-05 09:00:00	2018-04-05 09:00:00	106	NA	NA	NA	NA	NA	NA	NA	NA	NA	NA	-15	09:00:00
2018-04-05 10:00:00	2018-04-05 10:00:00	107	NA	NA	NA	NA	NA	NA	NA	NA	NA	NA	-15	10:00:00
2018-04-05 11:00:00	2018-04-05 11:00:00	108	NA	NA	NA	NA	NA	NA	NA	NA	NA	NA	-15	11:00:00
2018-04-05 12:00:00	2018-04-05 12:00:00	109	NA	NA	NA	NA	NA	NA	NA	NA	NA	NA	-15	12:00:00
2018-04-05 13:00:00	2018-04-05 13:00:00	110	NA	NA	NA	NA	NA	NA	NA	NA	NA	NA	-15	13:00:00
2018-04-05 14:00:00	2018-04-05 14:00:00	111	NA	NA	NA	NA	NA	NA	NA	NA	NA	NA	-15	14:00:00
2018-04-05 15:00:00	2018-04-05 15:00:00	112	NA	NA	NA	NA	NA	NA	NA	NA	NA	NA	-15	15:00:00
2018-04-05 16:00:00	2018-04-05 16:00:00	113	NA	NA	NA	NA	NA	NA	NA	NA	NA	NA	-15	16:00:00
2018-04-05 17:00:00	2018-04-05 17:00:00	114	NA	NA	NA	NA	NA	NA	NA	NA	NA	NA	-15	17:00:00
2018-04-05 18:00:00	2018-04-05 18:00:00	115	NA	NA	NA	NA	NA	NA	NA	NA	NA	NA	-15	18:00:00
2018-04-05 19:00:00	2018-04-05 19:00:00	116	NA	NA	NA	NA	NA	NA	NA	NA	NA	NA	-15	19:00:00
2018-04-05 20:00:00	2018-04-05 20:00:00	117	NA	NA	NA	NA	NA	NA	NA	NA	NA	NA	-15	20:00:00
2018-04-05 21:00:00	2018-04-05 21:00:00	118	NA	NA	NA	NA	NA	NA	NA	NA	NA	NA	-15	21:00:00
2018-04-05 22:00:00	2018-04-05 22:00:00	119	NA	NA	NA	NA	NA	NA	NA	NA	NA	NA	-15	22:00:00
2018-04-05 23:00:00	2018-04-05 23:00:00	120	NA	NA	NA	NA	NA	NA	NA	NA	NA	NA	-15	23:00:00
2018-04-06 00:00:00	2018-04-06 00:00:00	121	NA	NA	NA	NA	NA	NA	NA	NA	NA	NA	-14	00:00:00
2018-04-06 01:00:00	2018-04-06 01:00:00	122	NA	NA	NA	NA	NA	NA	NA	NA	NA	NA	-14	01:00:00
2018-04-06 02:00:00	2018-04-06 02:00:00	123	NA	NA	NA	NA	NA	NA	NA	NA	NA	NA	-14	02:00:00
2018-04-06 03:00:00	2018-04-06 03:00:00	124	NA	NA	NA	NA	NA	NA	NA	NA	NA	NA	-14	03:00:00
2018-04-06 04:00:00	2018-04-06 04:00:00	125	NA	NA	NA	NA	NA	NA	NA	NA	NA	NA	-14	04:00:00
2018-04-06 05:00:00	2018-04-06 05:00:00	126	NA	NA	NA	NA	NA	NA	NA	NA	NA	NA	-14	05:00:00
2018-04-06 06:00:00	2018-04-06 06:00:00	127	NA	NA	NA	NA	NA	NA	NA	NA	NA	NA	-14	06:00:00
2018-04-06 07:00:00	2018-04-06 07:00:00	128	NA	NA	NA	NA	NA	NA	NA	NA	NA	NA	-14	07:00:00
2018-04-06 08:00:00	2018-04-06 08:00:00	129	NA	NA	NA	NA	NA	NA	NA	NA	NA	NA	-14	08:00:00
2018-04-06 09:00:00	2018-04-06 09:00:00	130	NA	NA	NA	NA	NA	NA	NA	NA	NA	NA	-14	09:00:00
2018-04-06 10:00:00	2018-04-06 10:00:00	131	NA	NA	NA	NA	NA	NA	NA	NA	NA	NA	-14	10:00:00
2018-04-06 11:00:00	2018-04-06 11:00:00	132	NA	NA	NA	NA	NA	NA	NA	NA	NA	NA	-14	11:00:00
2018-04-06 12:00:00	2018-04-06 12:00:00	133	NA	NA	NA	NA	NA	NA	NA	NA	NA	NA	-14	12:00:00
2018-04-06 13:00:00	2018-04-06 13:00:00	134	NA	NA	NA	NA	NA	NA	NA	NA	NA	NA	-14	13:00:00
2018-04-06 14:00:00	2018-04-06 14:00:00	135	NA	NA	NA	NA	NA	NA	NA	NA	NA	NA	-14	14:00:00
2018-04-06 15:00:00	2018-04-06 15:00:00	136	NA	NA	NA	NA	NA	NA	NA	NA	NA	NA	-14	15:00:00
2018-04-06 16:00:00	2018-04-06 16:00:00	137	NA	NA	NA	NA	NA	NA	NA	NA	NA	NA	-14	16:00:00
2018-04-06 17:00:00	2018-04-06 17:00:00	138	NA	NA	NA	NA	NA	NA	NA	NA	NA	NA	-14	17:00:00
2018-04-06 18:00:00	2018-04-06 18:00:00	139	NA	NA	NA	NA	NA	NA	NA	NA	NA	NA	-14	18:00:00
2018-04-06 19:00:00	2018-04-06 19:00:00	140	NA	NA	NA	NA	NA	NA	NA	NA	NA	NA	-14	19:00:00
2018-04-06 20:00:00	2018-04-06 20:00:00	141	NA	NA	NA	NA	NA	NA	NA	NA	NA	NA	-14	20:00:00
2018-04-06 21:00:00	2018-04-06 21:00:00	142	NA	NA	NA	NA	NA	NA	NA	NA	NA	NA	-14	21:00:00
2018-04-06 22:00:00	2018-04-06 22:00:00	143	NA	NA	NA	NA	NA	NA	NA	NA	NA	NA	-14	22:00:00
2018-04-06 23:00:00	2018-04-06 23:00:00	144	NA	NA	NA	NA	NA	NA	NA	NA	NA	NA	-14	23:00:00
2018-04-07 00:00:00	2018-04-07 00:00:00	145	NA	NA	NA	NA	NA	NA	NA	NA	NA	NA	-13	00:00:00
2018-04-07 01:00:00	2018-04-07 01:00:00	146	NA	NA	NA	NA	NA	NA	NA	NA	NA	NA	-13	01:00:00
2018-04-07 02:00:00	2018-04-07 02:00:00	147	NA	NA	NA	NA	NA	NA	NA	NA	NA	NA	-13	02:00:00
2018-04-07 03:00:00	2018-04-07 03:00:00	148	NA	NA	NA	NA	NA	NA	NA	NA	NA	NA	-13	03:00:00
2018-04-07 04:00:00	2018-04-07 04:00:00	149	NA	NA	NA	NA	NA	NA	NA	NA	NA	NA	-13	04:00:00
2018-04-07 05:00:00	2018-04-07 05:00:00	150	NA	NA	NA	NA	NA	NA	NA	NA	NA	NA	-13	05:00:00
2018-04-07 06:00:00	2018-04-07 06:00:00	151	NA	NA	NA	NA	NA	NA	NA	NA	NA	NA	-13	06:00:00
2018-04-07 07:00:00	2018-04-07 07:00:00	152	NA	NA	NA	NA	NA	NA	NA	NA	NA	NA	-13	07:00:00
2018-04-07 08:00:00	2018-04-07 08:00:00	153	NA	NA	NA	NA	NA	NA	NA	NA	NA	NA	-13	08:00:00
2018-04-07 09:00:00	2018-04-07 09:00:00	154	NA	NA	NA	NA	NA	NA	NA	NA	NA	NA	-13	09:00:00
2018-04-07 10:00:00	2018-04-07 10:00:00	155	NA	NA	NA	NA	NA	NA	NA	NA	NA	NA	-13	10:00:00
2018-04-07 11:00:00	2018-04-07 11:00:00	156	NA	NA	NA	NA	NA	NA	NA	NA	NA	NA	-13	11:00:00
2018-04-07 12:00:00	2018-04-07 12:00:00	157	NA	NA	NA	NA	NA	NA	NA	NA	NA	NA	-13	12:00:00
2018-04-07 13:00:00	2018-04-07 13:00:00	158	NA	NA	NA	NA	NA	NA	NA	NA	NA	NA	-13	13:00:00
2018-04-07 14:00:00	2018-04-07 14:00:00	159	NA	NA	NA	NA	NA	NA	NA	NA	NA	NA	-13	14:00:00
2018-04-07 15:00:00	2018-04-07 15:00:00	160	NA	NA	NA	NA	NA	NA	NA	NA	NA	NA	-13	15:00:00
2018-04-07 16:00:00	2018-04-07 16:00:00	161	NA	NA	NA	NA	NA	NA	NA	NA	NA	NA	-13	16:00:00
2018-04-07 17:00:00	2018-04-07 17:00:00	162	NA	NA	NA	NA	NA	NA	NA	NA	NA	NA	-13	17:00:00
2018-04-07 18:00:00	2018-04-07 18:00:00	163	NA	NA	NA	NA	NA	NA	NA	NA	NA	NA	-13	18:00:00
2018-04-07 19:00:00	2018-04-07 19:00:00	164	NA	NA	NA	NA	NA	NA	NA	NA	NA	NA	-13	19:00:00
2018-04-07 20:00:00	2018-04-07 20:00:00	165	NA	NA	NA	NA	NA	NA	NA	NA	NA	NA	-13	20:00:00
2018-04-07 21:00:00	2018-04-07 21:00:00	166	NA	NA	NA	NA	NA	NA	NA	NA	NA	NA	-13	21:00:00
2018-04-07 22:00:00	2018-04-07 22:00:00	167	NA	NA	NA	NA	NA	NA	NA	NA	NA	NA	-13	22:00:00
2018-04-07 23:00:00	2018-04-07 23:00:00	168	NA	NA	NA	NA	NA	NA	NA	NA	NA	NA	-13	23:00:00
2018-04-08 00:00:00	2018-04-08 00:00:00	169	NA	NA	NA	NA	NA	NA	NA	NA	NA	NA	-12	00:00:00
2018-04-08 01:00:00	2018-04-08 01:00:00	170	NA	NA	NA	NA	NA	NA	NA	NA	NA	NA	-12	01:00:00
2018-04-08 02:00:00	2018-04-08 02:00:00	171	NA	NA	NA	NA	NA	NA	NA	NA	NA	NA	-12	02:00:00
2018-04-08 03:00:00	2018-04-08 03:00:00	172	NA	NA	NA	NA	NA	NA	NA	NA	NA	NA	-12	03:00:00
2018-04-08 04:00:00	2018-04-08 04:00:00	173	NA	NA	NA	NA	NA	NA	NA	NA	NA	NA	-12	04:00:00
2018-04-08 05:00:00	2018-04-08 05:00:00	174	NA	NA	NA	NA	NA	NA	NA	NA	NA	NA	-12	05:00:00
2018-04-08 06:00:00	2018-04-08 06:00:00	175	NA	NA	NA	NA	NA	NA	NA	NA	NA	NA	-12	06:00:00
2018-04-08 07:00:00	2018-04-08 07:00:00	176	NA	NA	NA	NA	NA	NA	NA	NA	NA	NA	-12	07:00:00
2018-04-08 08:00:00	2018-04-08 08:00:00	177	NA	NA	NA	NA	NA	NA	NA	NA	NA	NA	-12	08:00:00
2018-04-08 09:00:00	2018-04-08 09:00:00	178	NA	NA	NA	NA	NA	NA	NA	NA	NA	NA	-12	09:00:00
2018-04-08 10:00:00	2018-04-08 10:00:00	179	NA	NA	NA	NA	NA	NA	NA	NA	NA	NA	-12	10:00:00
2018-04-08 11:00:00	2018-04-08 11:00:00	180	NA	NA	NA	NA	NA	NA	NA	NA	NA	NA	-12	11:00:00
2018-04-08 12:00:00	2018-04-08 12:00:00	181	NA	NA	NA	NA	NA	NA	NA	NA	NA	NA	-12	12:00:00
2018-04-08 13:00:00	2018-04-08 13:00:00	182	NA	NA	NA	NA	NA	NA	NA	NA	NA	NA	-12	13:00:00
2018-04-08 14:00:00	2018-04-08 14:00:00	183	NA	NA	NA	NA	NA	NA	NA	NA	NA	NA	-12	14:00:00
2018-04-08 15:00:00	2018-04-08 15:00:00	184	NA	NA	NA	NA	NA	NA	NA	NA	NA	NA	-12	15:00:00
2018-04-08 16:00:00	2018-04-08 16:00:00	185	NA	NA	NA	NA	NA	NA	NA	NA	NA	NA	-12	16:00:00
2018-04-08 17:00:00	2018-04-08 17:00:00	186	NA	NA	NA	NA	NA	NA	NA	NA	NA	NA	-12	17:00:00
2018-04-08 18:00:00	2018-04-08 18:00:00	187	NA	NA	NA	NA	NA	NA	NA	NA	NA	NA	-12	18:00:00
2018-04-08 19:00:00	2018-04-08 19:00:00	188	NA	NA	NA	NA	NA	NA	NA	NA	NA	NA	-12	19:00:00
2018-04-08 20:00:00	2018-04-08 20:00:00	189	NA	NA	NA	NA	NA	NA	NA	NA	NA	NA	-12	20:00:00
2018-04-08 21:00:00	2018-04-08 21:00:00	190	NA	NA	NA	NA	NA	NA	NA	NA	NA	NA	-12	21:00:00
2018-04-08 22:00:00	2018-04-08 22:00:00	191	NA	NA	NA	NA	NA	NA	NA	NA	NA	NA	-12	22:00:00
2018-04-08 23:00:00	2018-04-08 23:00:00	192	NA	NA	NA	NA	NA	NA	NA	NA	NA	NA	-12	23:00:00
2018-04-09 00:00:00	2018-04-09 00:00:00	193	NA	NA	NA	NA	NA	NA	NA	NA	NA	NA	-11	00:00:00
2018-04-09 01:00:00	2018-04-09 01:00:00	194	NA	NA	NA	NA	NA	NA	NA	NA	NA	NA	-11	01:00:00
2018-04-09 02:00:00	2018-04-09 02:00:00	195	NA	NA	NA	NA	NA	NA	NA	NA	NA	NA	-11	02:00:00
2018-04-09 03:00:00	2018-04-09 03:00:00	196	NA	NA	NA	NA	NA	NA	NA	NA	NA	NA	-11	03:00:00
2018-04-09 04:00:00	2018-04-09 04:00:00	197	NA	NA	NA	NA	NA	NA	NA	NA	NA	NA	-11	04:00:00
2018-04-09 05:00:00	2018-04-09 05:00:00	198	NA	NA	NA	NA	NA	NA	NA	NA	NA	NA	-11	05:00:00
2018-04-09 06:00:00	2018-04-09 06:00:00	199	NA	NA	NA	NA	NA	NA	NA	NA	NA	NA	-11	06:00:00
2018-04-09 07:00:00	2018-04-09 07:00:00	200	NA	NA	NA	NA	NA	NA	NA	NA	NA	NA	-11	07:00:00
2018-04-09 08:00:00	2018-04-09 08:00:00	201	NA	NA	NA	NA	NA	NA	NA	NA	NA	NA	-11	08:00:00
2018-04-09 09:00:00	2018-04-09 09:00:00	202	NA	NA	NA	NA	NA	NA	NA	NA	NA	NA	-11	09:00:00
2018-04-09 10:00:00	2018-04-09 10:00:00	203	NA	NA	NA	NA	NA	NA	NA	NA	NA	NA	-11	10:00:00
2018-04-09 11:00:00	2018-04-09 11:00:00	204	NA	NA	NA	NA	NA	NA	NA	NA	NA	NA	-11	11:00:00
2018-04-09 12:00:00	2018-04-09 12:00:00	205	NA	NA	NA	NA	NA	NA	NA	NA	NA	NA	-11	12:00:00
2018-04-09 13:00:00	2018-04-09 13:00:00	206	NA	NA	NA	NA	NA	NA	NA	NA	NA	NA	-11	13:00:00
2018-04-09 14:00:00	2018-04-09 14:00:00	207	NA	NA	NA	NA	NA	NA	NA	NA	NA	NA	-11	14:00:00
2018-04-09 15:00:00	2018-04-09 15:00:00	208	NA	NA	NA	NA	NA	NA	NA	NA	NA	NA	-11	15:00:00
2018-04-09 16:00:00	2018-04-09 16:00:00	209	NA	NA	NA	NA	NA	NA	NA	NA	NA	NA	-11	16:00:00
2018-04-09 17:00:00	2018-04-09 17:00:00	210	NA	NA	NA	NA	NA	NA	NA	NA	NA	NA	-11	17:00:00
2018-04-09 18:00:00	2018-04-09 18:00:00	211	NA	NA	NA	NA	NA	NA	NA	NA	NA	NA	-11	18:00:00
2018-04-09 19:00:00	2018-04-09 19:00:00	212	NA	NA	NA	NA	NA	NA	NA	NA	NA	NA	-11	19:00:00
2018-04-09 20:00:00	2018-04-09 20:00:00	213	NA	NA	NA	NA	NA	NA	NA	NA	NA	NA	-11	20:00:00
2018-04-09 21:00:00	2018-04-09 21:00:00	214	NA	NA	NA	NA	NA	NA	NA	NA	NA	NA	-11	21:00:00
2018-04-09 22:00:00	2018-04-09 22:00:00	215	NA	NA	NA	NA	NA	NA	NA	NA	NA	NA	-11	22:00:00
2018-04-09 23:00:00	2018-04-09 23:00:00	216	NA	NA	NA	NA	NA	NA	NA	NA	NA	NA	-11	23:00:00
2018-04-10 00:00:00	2018-04-10 00:00:00	217	NA	NA	NA	NA	NA	NA	NA	NA	NA	NA	-10	00:00:00
2018-04-10 01:00:00	2018-04-10 01:00:00	218	NA	NA	NA	NA	NA	NA	NA	NA	NA	NA	-10	01:00:00
2018-04-10 02:00:00	2018-04-10 02:00:00	219	NA	NA	NA	NA	NA	NA	NA	NA	NA	NA	-10	02:00:00
2018-04-10 03:00:00	2018-04-10 03:00:00	220	NA	NA	NA	NA	NA	NA	NA	NA	NA	NA	-10	03:00:00
2018-04-10 04:00:00	2018-04-10 04:00:00	221	NA	NA	NA	NA	NA	NA	NA	NA	NA	NA	-10	04:00:00
2018-04-10 05:00:00	2018-04-10 05:00:00	222	NA	NA	NA	NA	NA	NA	NA	NA	NA	NA	-10	05:00:00
2018-04-10 06:00:00	2018-04-10 06:00:00	223	NA	NA	NA	NA	NA	NA	NA	NA	NA	NA	-10	06:00:00
2018-04-10 07:00:00	2018-04-10 07:00:00	224	NA	NA	NA	NA	NA	NA	NA	NA	NA	NA	-10	07:00:00
2018-04-10 08:00:00	2018-04-10 08:00:00	225	NA	NA	NA	NA	NA	NA	NA	NA	NA	NA	-10	08:00:00
2018-04-10 09:00:00	2018-04-10 09:00:00	226	NA	NA	NA	NA	NA	NA	NA	NA	NA	NA	-10	09:00:00
2018-04-10 10:00:00	2018-04-10 10:00:00	227	NA	NA	NA	NA	NA	NA	NA	NA	NA	NA	-10	10:00:00
2018-04-10 11:00:00	2018-04-10 11:00:00	228	NA	NA	NA	NA	NA	NA	NA	NA	NA	NA	-10	11:00:00
2018-04-10 12:00:00	2018-04-10 12:00:00	229	NA	NA	NA	NA	NA	NA	NA	NA	NA	NA	-10	12:00:00
2018-04-10 13:00:00	2018-04-10 13:00:00	230	NA	NA	NA	NA	NA	NA	NA	NA	NA	NA	-10	13:00:00
2018-04-10 14:00:00	2018-04-10 14:00:00	231	NA	NA	NA	NA	NA	NA	NA	NA	NA	NA	-10	14:00:00
2018-04-10 15:00:00	2018-04-10 15:00:00	232	NA	NA	NA	NA	NA	NA	NA	NA	NA	NA	-10	15:00:00
2018-04-10 16:00:00	2018-04-10 16:00:00	233	NA	NA	NA	NA	NA	NA	NA	NA	NA	NA	-10	16:00:00
2018-04-10 17:00:00	2018-04-10 17:00:00	234	NA	NA	NA	NA	NA	NA	NA	NA	NA	NA	-10	17:00:00
2018-04-10 18:00:00	2018-04-10 18:00:00	235	NA	NA	NA	NA	NA	NA	NA	NA	NA	NA	-10	18:00:00
2018-04-10 19:00:00	2018-04-10 19:00:00	236	NA	NA	NA	NA	NA	NA	NA	NA	NA	NA	-10	19:00:00
2018-04-10 20:00:00	2018-04-10 20:00:00	237	NA	NA	NA	NA	NA	NA	NA	NA	NA	NA	-10	20:00:00
2018-04-10 21:00:00	2018-04-10 21:00:00	238	NA	NA	NA	NA	NA	NA	NA	NA	NA	NA	-10	21:00:00
2018-04-10 22:00:00	2018-04-10 22:00:00	239	NA	NA	NA	NA	NA	NA	NA	NA	NA	NA	-10	22:00:00
2018-04-10 23:00:00	2018-04-10 23:00:00	240	NA	NA	NA	NA	NA	NA	NA	NA	NA	NA	-10	23:00:00
2018-04-11 00:00:00	2018-04-11 00:00:00	241	NA	NA	NA	NA	NA	NA	NA	NA	NA	NA	-9	00:00:00
2018-04-11 01:00:00	2018-04-11 01:00:00	242	NA	NA	NA	NA	NA	NA	NA	NA	NA	NA	-9	01:00:00
2018-04-11 02:00:00	2018-04-11 02:00:00	243	NA	NA	NA	NA	NA	NA	NA	NA	NA	NA	-9	02:00:00
2018-04-11 03:00:00	2018-04-11 03:00:00	244	NA	NA	NA	NA	NA	NA	NA	NA	NA	NA	-9	03:00:00
2018-04-11 04:00:00	2018-04-11 04:00:00	245	NA	NA	NA	NA	NA	NA	NA	NA	NA	NA	-9	04:00:00
2018-04-11 05:00:00	2018-04-11 05:00:00	246	NA	NA	NA	NA	NA	NA	NA	NA	NA	NA	-9	05:00:00
2018-04-11 06:00:00	2018-04-11 06:00:00	247	NA	NA	NA	NA	NA	NA	NA	NA	NA	NA	-9	06:00:00
2018-04-11 07:00:00	2018-04-11 07:00:00	248	NA	NA	NA	NA	NA	NA	NA	NA	NA	NA	-9	07:00:00
2018-04-11 08:00:00	2018-04-11 08:00:00	249	NA	NA	NA	NA	NA	NA	NA	NA	NA	NA	-9	08:00:00
2018-04-11 09:00:00	2018-04-11 09:00:00	250	NA	NA	NA	NA	NA	NA	NA	NA	NA	NA	-9	09:00:00
2018-04-11 10:00:00	2018-04-11 10:00:00	251	NA	NA	NA	NA	NA	NA	NA	NA	NA	NA	-9	10:00:00
2018-04-11 11:00:00	2018-04-11 11:00:00	252	NA	NA	NA	NA	NA	NA	NA	NA	NA	NA	-9	11:00:00
2018-04-11 12:00:00	2018-04-11 12:00:00	253	NA	NA	NA	NA	NA	NA	NA	NA	NA	NA	-9	12:00:00
2018-04-11 13:00:00	2018-04-11 13:00:00	254	NA	NA	NA	NA	NA	NA	NA	NA	NA	NA	-9	13:00:00
2018-04-11 14:00:00	2018-04-11 14:00:00	255	NA	NA	NA	NA	NA	NA	NA	NA	NA	NA	-9	14:00:00
2018-04-11 15:00:00	2018-04-11 15:00:00	256	NA	NA	NA	NA	NA	NA	NA	NA	NA	NA	-9	15:00:00
2018-04-11 16:00:00	2018-04-11 16:00:00	257	NA	NA	NA	NA	NA	NA	NA	NA	NA	NA	-9	16:00:00
2018-04-11 17:00:00	2018-04-11 17:00:00	258	NA	NA	NA	NA	NA	NA	NA	NA	NA	NA	-9	17:00:00
2018-04-11 18:00:00	2018-04-11 18:00:00	259	NA	NA	NA	NA	NA	NA	NA	NA	NA	NA	-9	18:00:00
2018-04-11 19:00:00	2018-04-11 19:00:00	260	NA	NA	NA	NA	NA	NA	NA	NA	NA	NA	-9	19:00:00
2018-04-11 20:00:00	2018-04-11 20:00:00	261	NA	NA	NA	NA	NA	NA	NA	NA	NA	NA	-9	20:00:00
2018-04-11 21:00:00	2018-04-11 21:00:00	262	NA	NA	NA	NA	NA	NA	NA	NA	NA	NA	-9	21:00:00
2018-04-11 22:00:00	2018-04-11 22:00:00	263	NA	NA	NA	NA	NA	NA	NA	NA	NA	NA	-9	22:00:00
2018-04-11 23:00:00	2018-04-11 23:00:00	264	NA	NA	NA	NA	NA	NA	NA	NA	NA	NA	-9	23:00:00
2018-04-12 00:00:00	2018-04-12 00:00:00	265	NA	NA	NA	NA	NA	NA	NA	NA	NA	NA	-8	00:00:00
2018-04-12 01:00:00	2018-04-12 01:00:00	266	NA	NA	NA	NA	NA	NA	NA	NA	NA	NA	-8	01:00:00
2018-04-12 02:00:00	2018-04-12 02:00:00	267	NA	NA	NA	NA	NA	NA	NA	NA	NA	NA	-8	02:00:00
2018-04-12 03:00:00	2018-04-12 03:00:00	268	NA	NA	NA	NA	NA	NA	NA	NA	NA	NA	-8	03:00:00
2018-04-12 04:00:00	2018-04-12 04:00:00	269	NA	NA	NA	NA	NA	NA	NA	NA	NA	NA	-8	04:00:00
2018-04-12 05:00:00	2018-04-12 05:00:00	270	NA	NA	NA	NA	NA	NA	NA	NA	NA	NA	-8	05:00:00
2018-04-12 06:00:00	2018-04-12 06:00:00	271	NA	NA	NA	NA	NA	NA	NA	NA	NA	NA	-8	06:00:00
2018-04-12 07:00:00	2018-04-12 07:00:00	272	NA	NA	NA	NA	NA	NA	NA	NA	NA	NA	-8	07:00:00
2018-04-12 08:00:00	2018-04-12 08:00:00	273	NA	NA	NA	NA	NA	NA	NA	NA	NA	NA	-8	08:00:00
2018-04-12 09:00:00	2018-04-12 09:00:00	274	NA	NA	NA	NA	NA	NA	NA	NA	NA	NA	-8	09:00:00
2018-04-12 10:00:00	2018-04-12 10:00:00	275	NA	NA	NA	NA	NA	NA	NA	NA	NA	NA	-8	10:00:00
2018-04-12 11:00:00	2018-04-12 11:00:00	276	NA	NA	NA	NA	NA	NA	NA	NA	NA	NA	-8	11:00:00
2018-04-12 12:00:00	2018-04-12 12:00:00	277	NA	NA	NA	NA	NA	NA	NA	NA	NA	NA	-8	12:00:00
2018-04-12 13:00:00	2018-04-12 13:00:00	278	NA	NA	NA	NA	NA	NA	NA	NA	NA	NA	-8	13:00:00
2018-04-12 14:00:00	2018-04-12 14:00:00	279	NA	NA	NA	NA	NA	NA	NA	NA	NA	NA	-8	14:00:00
2018-04-12 15:00:00	2018-04-12 15:00:00	280	NA	NA	NA	NA	NA	NA	NA	NA	NA	NA	-8	15:00:00
2018-04-12 16:00:00	2018-04-12 16:00:00	281	NA	NA	NA	NA	NA	NA	NA	NA	NA	NA	-8	16:00:00
2018-04-12 17:00:00	2018-04-12 17:00:00	282	NA	NA	NA	NA	NA	NA	NA	NA	NA	NA	-8	17:00:00
2018-04-12 18:00:00	2018-04-12 18:00:00	283	NA	NA	NA	NA	NA	NA	NA	NA	NA	NA	-8	18:00:00
2018-04-12 19:00:00	2018-04-12 19:00:00	284	NA	NA	NA	NA	NA	NA	NA	NA	NA	NA	-8	19:00:00
2018-04-12 20:00:00	2018-04-12 20:00:00	285	NA	NA	NA	NA	NA	NA	NA	NA	NA	NA	-8	20:00:00
2018-04-12 21:00:00	2018-04-12 21:00:00	286	NA	NA	NA	NA	NA	NA	NA	NA	NA	NA	-8	21:00:00
2018-04-12 22:00:00	2018-04-12 22:00:00	287	NA	NA	NA	NA	NA	NA	NA	NA	NA	NA	-8	22:00:00
2018-04-12 23:00:00	2018-04-12 23:00:00	288	NA	NA	NA	NA	NA	NA	NA	NA	NA	NA	-8	23:00:00
2018-04-13 00:00:00	2018-04-13 00:00:00	289	NA	NA	NA	NA	NA	NA	NA	NA	NA	NA	-7	00:00:00
2018-04-13 01:00:00	2018-04-13 01:00:00	290	NA	NA	NA	NA	NA	NA	NA	NA	NA	NA	-7	01:00:00
2018-04-13 02:00:00	2018-04-13 02:00:00	291	NA	NA	NA	NA	NA	NA	NA	NA	NA	NA	-7	02:00:00
2018-04-13 03:00:00	2018-04-13 03:00:00	292	NA	NA	NA	NA	NA	NA	NA	NA	NA	NA	-7	03:00:00
2018-04-13 04:00:00	2018-04-13 04:00:00	293	NA	NA	NA	NA	NA	NA	NA	NA	NA	NA	-7	04:00:00
2018-04-13 05:00:00	2018-04-13 05:00:00	294	NA	NA	NA	NA	NA	NA	NA	NA	NA	NA	-7	05:00:00
2018-04-13 06:00:00	2018-04-13 06:00:00	295	NA	NA	NA	NA	NA	NA	NA	NA	NA	NA	-7	06:00:00
2018-04-13 07:00:00	2018-04-13 07:00:00	296	NA	NA	NA	NA	NA	NA	NA	NA	NA	NA	-7	07:00:00
2018-04-13 08:00:00	2018-04-13 08:00:00	297	NA	NA	NA	NA	NA	NA	NA	NA	NA	NA	-7	08:00:00
2018-04-13 09:00:00	2018-04-13 09:00:00	298	NA	NA	NA	NA	NA	NA	NA	NA	NA	NA	-7	09:00:00
2018-04-13 10:00:00	2018-04-13 10:00:00	299	NA	NA	NA	NA	NA	NA	NA	NA	NA	NA	-7	10:00:00
2018-04-13 11:00:00	2018-04-13 11:00:00	300	NA	NA	NA	NA	NA	NA	NA	NA	NA	NA	-7	11:00:00
2018-04-13 12:00:00	2018-04-13 12:00:00	301	NA	NA	NA	NA	NA	NA	NA	NA	NA	NA	-7	12:00:00
2018-04-13 13:00:00	2018-04-13 13:00:00	302	NA	NA	NA	NA	NA	NA	NA	NA	NA	NA	-7	13:00:00
2018-04-13 14:00:00	2018-04-13 14:00:00	303	NA	NA	NA	NA	NA	NA	NA	NA	NA	NA	-7	14:00:00
2018-04-13 15:00:00	2018-04-13 15:00:00	304	NA	NA	NA	NA	NA	NA	NA	NA	NA	NA	-7	15:00:00
2018-04-13 16:00:00	2018-04-13 16:00:00	305	NA	NA	NA	NA	NA	NA	NA	NA	NA	NA	-7	16:00:00
2018-04-13 17:00:00	2018-04-13 17:00:00	306	NA	NA	NA	NA	NA	NA	NA	NA	NA	NA	-7	17:00:00
2018-04-13 18:00:00	2018-04-13 18:00:00	307	NA	NA	NA	NA	NA	NA	NA	NA	NA	NA	-7	18:00:00
2018-04-13 19:00:00	2018-04-13 19:00:00	308	NA	NA	NA	NA	NA	NA	NA	NA	NA	NA	-7	19:00:00
2018-04-13 20:00:00	2018-04-13 20:00:00	309	NA	NA	NA	NA	NA	NA	NA	NA	NA	NA	-7	20:00:00
2018-04-13 21:00:00	2018-04-13 21:00:00	310	NA	NA	NA	NA	NA	NA	NA	NA	NA	NA	-7	21:00:00
2018-04-13 22:00:00	2018-04-13 22:00:00	311	NA	NA	NA	NA	NA	NA	NA	NA	NA	NA	-7	22:00:00
2018-04-13 23:00:00	2018-04-13 23:00:00	312	NA	NA	NA	NA	NA	NA	NA	NA	NA	NA	-7	23:00:00
2018-04-14 00:00:00	2018-04-14 00:00:00	313	NA	NA	NA	NA	NA	NA	NA	NA	NA	NA	-6	00:00:00
2018-04-14 01:00:00	2018-04-14 01:00:00	314	NA	NA	NA	NA	NA	NA	NA	NA	NA	NA	-6	01:00:00
2018-04-14 02:00:00	2018-04-14 02:00:00	315	NA	NA	NA	NA	NA	NA	NA	NA	NA	NA	-6	02:00:00
2018-04-14 03:00:00	2018-04-14 03:00:00	316	NA	NA	NA	NA	NA	NA	NA	NA	NA	NA	-6	03:00:00
2018-04-14 04:00:00	2018-04-14 04:00:00	317	NA	NA	NA	NA	NA	NA	NA	NA	NA	NA	-6	04:00:00
2018-04-14 05:00:00	2018-04-14 05:00:00	318	NA	NA	NA	NA	NA	NA	NA	NA	NA	NA	-6	05:00:00
2018-04-14 06:00:00	2018-04-14 06:00:00	319	NA	NA	NA	NA	NA	NA	NA	NA	NA	NA	-6	06:00:00
2018-04-14 07:00:00	2018-04-14 07:00:00	320	NA	NA	NA	NA	NA	NA	NA	NA	NA	NA	-6	07:00:00
2018-04-14 08:00:00	2018-04-14 08:00:00	321	NA	NA	NA	NA	NA	NA	NA	NA	NA	NA	-6	08:00:00
2018-04-14 09:00:00	2018-04-14 09:00:00	322	NA	NA	NA	NA	NA	NA	NA	NA	NA	NA	-6	09:00:00
2018-04-14 10:00:00	2018-04-14 10:00:00	323	NA	NA	NA	NA	NA	NA	NA	NA	NA	NA	-6	10:00:00
2018-04-14 11:00:00	2018-04-14 11:00:00	324	NA	NA	NA	NA	NA	NA	NA	NA	NA	NA	-6	11:00:00
2018-04-14 12:00:00	2018-04-14 12:00:00	325	NA	NA	NA	NA	NA	NA	NA	NA	NA	NA	-6	12:00:00
2018-04-14 13:00:00	2018-04-14 13:00:00	326	NA	NA	NA	NA	NA	NA	NA	NA	NA	NA	-6	13:00:00
2018-04-14 14:00:00	2018-04-14 14:00:00	327	NA	NA	NA	NA	NA	NA	NA	NA	NA	NA	-6	14:00:00
2018-04-14 15:00:00	2018-04-14 15:00:00	328	NA	NA	NA	NA	NA	NA	NA	NA	NA	NA	-6	15:00:00
2018-04-14 16:00:00	2018-04-14 16:00:00	329	NA	NA	NA	NA	NA	NA	NA	NA	NA	NA	-6	16:00:00
2018-04-14 17:00:00	2018-04-14 17:00:00	330	NA	NA	NA	NA	NA	NA	NA	NA	NA	NA	-6	17:00:00
2018-04-14 18:00:00	2018-04-14 18:00:00	331	NA	NA	NA	NA	NA	NA	NA	NA	NA	NA	-6	18:00:00
2018-04-14 19:00:00	2018-04-14 19:00:00	332	NA	NA	NA	NA	NA	NA	NA	NA	NA	NA	-6	19:00:00
2018-04-14 20:00:00	2018-04-14 20:00:00	333	NA	NA	NA	NA	NA	NA	NA	NA	NA	NA	-6	20:00:00
2018-04-14 21:00:00	2018-04-14 21:00:00	334	NA	NA	NA	NA	NA	NA	NA	NA	NA	NA	-6	21:00:00
2018-04-14 22:00:00	2018-04-14 22:00:00	335	NA	NA	NA	NA	NA	NA	NA	NA	NA	NA	-6	22:00:00
2018-04-14 23:00:00	2018-04-14 23:00:00	336	NA	NA	NA	NA	NA	NA	NA	NA	NA	NA	-6	23:00:00
2018-04-15 00:00:00	2018-04-15 00:00:00	337	2018-04-15 00:00	9.9	0	98.5	1,006.40	86.5	1.6	2.8	3.1	2018-04-15 00:00:00	-5	00:00:00
2018-04-15 01:00:00	2018-04-15 01:00:00	338	2018-04-15 01:00	8.7	0	99.2	1,005.90	99.5	1.1	2.2	3.5	2018-04-15 01:00:00	-5	01:00:00
2018-04-15 02:00:00	2018-04-15 02:00:00	339	2018-04-15 02:00	7.6	0	100	1,005.60	130.3	0.9	1.5	4.4	2018-04-15 02:00:00	-5	02:00:00
2018-04-15 03:00:00	2018-04-15 03:00:00	340	2018-04-15 03:00	7.6	0	100	1,005.00	208.3	0.5	1	4.5	2018-04-15 03:00:00	-5	03:00:00
2018-04-15 04:00:00	2018-04-15 04:00:00	341	2018-04-15 04:00	7.2	0	100	1,004.70	184.7	0.5	1.1	4.3	2018-04-15 04:00:00	-5	04:00:00
2018-04-15 05:00:00	2018-04-15 05:00:00	342	2018-04-15 05:00	6.9	0	100	1,004.10	206.7	0.6	1.4	4.5	2018-04-15 05:00:00	-5	05:00:00
2018-04-15 06:00:00	2018-04-15 06:00:00	343	2018-04-15 06:00	6.9	0	100	1,003.70	100.9	1	1.9	13.7	2018-04-15 06:00:00	-5	06:00:00
2018-04-15 07:00:00	2018-04-15 07:00:00	344	2018-04-15 07:00	7.5	0	100	1,003.30	71.5	1.2	1.7	69.6	2018-04-15 07:00:00	-5	07:00:00
2018-04-15 08:00:00	2018-04-15 08:00:00	345	2018-04-15 08:00	9.6	0	99.3	1,002.70	79.9	1.3	2.4	218.1	2018-04-15 08:00:00	-5	08:00:00
2018-04-15 09:00:00	2018-04-15 09:00:00	346	2018-04-15 09:00	12.4	0	87.5	1,002.20	156.4	1.1	2.5	342.3	2018-04-15 09:00:00	-5	09:00:00
2018-04-15 10:00:00	2018-04-15 10:00:00	347	2018-04-15 10:00	14.1	0	84.5	1,002.10	290.7	2.4	6.2	509.6	2018-04-15 10:00:00	-5	10:00:00
2018-04-15 11:00:00	2018-04-15 11:00:00	348	2018-04-15 11:00	15.4	0	82.8	1,002.10	305.3	3.5	6.2	589.8	2018-04-15 11:00:00	-5	11:00:00
2018-04-15 12:00:00	2018-04-15 12:00:00	349	2018-04-15 12:00	16	0	79.3	1,001.50	296.3	3.7	7.6	408.8	2018-04-15 12:00:00	-5	12:00:00
2018-04-15 13:00:00	2018-04-15 13:00:00	350	2018-04-15 13:00	16.7	0	79.7	1,001.10	297.1	2.7	5.1	475.7	2018-04-15 13:00:00	-5	13:00:00
2018-04-15 14:00:00	2018-04-15 14:00:00	351	2018-04-15 14:00	17.2	0	78.5	1,000.70	294.6	2.7	5.1	543.9	2018-04-15 14:00:00	-5	14:00:00
2018-04-15 15:00:00	2018-04-15 15:00:00	352	2018-04-15 15:00	19.5	0	64.2	999.9	230.3	1.9	3.7	626.9	2018-04-15 15:00:00	-5	15:00:00
2018-04-15 16:00:00	2018-04-15 16:00:00	353	2018-04-15 16:00	20	0	57.8	999.2	125.1	1.9	3.7	497.4	2018-04-15 16:00:00	-5	16:00:00
2018-04-15 17:00:00	2018-04-15 17:00:00	354	2018-04-15 17:00	19.5	0	57.3	998.8	174.3	1.4	3.2	265.6	2018-04-15 17:00:00	-5	17:00:00
2018-04-15 18:00:00	2018-04-15 18:00:00	355	2018-04-15 18:00	18	0	63.7	998.6	290.6	1.8	3.4	98.5	2018-04-15 18:00:00	-5	18:00:00
2018-04-15 19:00:00	2018-04-15 19:00:00	356	2018-04-15 19:00	16.6	0	73	998.9	344.7	0.8	2.2	44.2	2018-04-15 19:00:00	-5	19:00:00
2018-04-15 20:00:00	2018-04-15 20:00:00	357	2018-04-15 20:00	14.2	0	91	999	222.4	0.7	1.5	5	2018-04-15 20:00:00	-5	20:00:00
2018-04-15 21:00:00	2018-04-15 21:00:00	358	2018-04-15 21:00	13	0	98.8	999.3	271.2	0.9	2.4	3.7	2018-04-15 21:00:00	-5	21:00:00
2018-04-15 22:00:00	2018-04-15 22:00:00	359	2018-04-15 22:00	13.2	0	95.5	999.4	306.5	1.4	2.2	4.7	2018-04-15 22:00:00	-5	22:00:00
2018-04-15 23:00:00	2018-04-15 23:00:00	360	2018-04-15 23:00	12.9	0	95.3	999.3	289.3	1.3	2.6	3.8	2018-04-15 23:00:00	-5	23:00:00
2018-04-16 00:00:00	2018-04-16 00:00:00	361	2018-04-16 00:00	12.6	0	98	999	272.3	1.5	2.4	4	2018-04-16 00:00:00	-4	00:00:00
2018-04-16 01:00:00	2018-04-16 01:00:00	362	2018-04-16 01:00	12.3	0	99.3	999	279.1	1.2	2.8	4.1	2018-04-16 01:00:00	-4	01:00:00
2018-04-16 02:00:00	2018-04-16 02:00:00	363	2018-04-16 02:00	12.1	0	100	998.6	288.4	1.3	2.5	4	2018-04-16 02:00:00	-4	02:00:00
2018-04-16 03:00:00	2018-04-16 03:00:00	364	2018-04-16 03:00	11.9	0	100	998.5	272.2	1.7	3.1	3.7	2018-04-16 03:00:00	-4	03:00:00
2018-04-16 04:00:00	2018-04-16 04:00:00	365	2018-04-16 04:00	11.8	0	100	998.5	240.4	1.4	3.1	3.8	2018-04-16 04:00:00	-4	04:00:00
2018-04-16 05:00:00	2018-04-16 05:00:00	366	2018-04-16 05:00	11.7	0	100	998.7	283.1	1	1.9	4.1	2018-04-16 05:00:00	-4	05:00:00
2018-04-16 06:00:00	2018-04-16 06:00:00	367	2018-04-16 06:00	11.7	0.3	100	999.4	66.1	0.7	1.7	7	2018-04-16 06:00:00	-4	06:00:00
2018-04-16 07:00:00	2018-04-16 07:00:00	368	2018-04-16 07:00	11.7	0	100	999.8	238.9	0.9	1.7	27.4	2018-04-16 07:00:00	-4	07:00:00
2018-04-16 08:00:00	2018-04-16 08:00:00	369	2018-04-16 08:00	12.3	0	100	1,000.40	266.5	1.8	3.8	36.9	2018-04-16 08:00:00	-4	08:00:00
2018-04-16 09:00:00	2018-04-16 09:00:00	370	2018-04-16 09:00	12.5	0	100	1,000.90	270.8	2	3.6	45.2	2018-04-16 09:00:00	-4	09:00:00
2018-04-16 10:00:00	2018-04-16 10:00:00	371	2018-04-16 10:00	12.9	0	100	1,001.10	272.8	2.6	5	78.6	2018-04-16 10:00:00	-4	10:00:00
2018-04-16 11:00:00	2018-04-16 11:00:00	372	2018-04-16 11:00	13.9	0	95.5	1,001.00	267.7	2.2	4.2	110.8	2018-04-16 11:00:00	-4	11:00:00
2018-04-16 12:00:00	2018-04-16 12:00:00	373	2018-04-16 12:00	14.7	0	91.5	1,001.10	272.2	2.3	3.8	132.2	2018-04-16 12:00:00	-4	12:00:00
2018-04-16 13:00:00	2018-04-16 13:00:00	374	2018-04-16 13:00	16.2	0	79.7	1,001.30	296.8	3.1	5.1	295.3	2018-04-16 13:00:00	-4	13:00:00
2018-04-16 14:00:00	2018-04-16 14:00:00	375	2018-04-16 14:00	16.9	0	71.3	1,001.70	296.5	2.9	4.7	271.2	2018-04-16 14:00:00	-4	14:00:00
2018-04-16 15:00:00	2018-04-16 15:00:00	376	2018-04-16 15:00	17.5	0	67.8	1,002.00	289.7	2.5	3.9	261	2018-04-16 15:00:00	-4	15:00:00
2018-04-16 16:00:00	2018-04-16 16:00:00	377	2018-04-16 16:00	17.8	0	68.3	1,002.10	295.8	1.9	3.1	210.5	2018-04-16 16:00:00	-4	16:00:00
2018-04-16 17:00:00	2018-04-16 17:00:00	378	2018-04-16 17:00	17.6	0	73	1,002.40	288.4	1.7	2.9	154.5	2018-04-16 17:00:00	-4	17:00:00
2018-04-16 18:00:00	2018-04-16 18:00:00	379	2018-04-16 18:00	17.4	0	79.8	1,002.70	269.4	1.4	2.1	110.6	2018-04-16 18:00:00	-4	18:00:00
2018-04-16 19:00:00	2018-04-16 19:00:00	380	2018-04-16 19:00	15.8	0	80.7	1,003.40	294.1	2.7	8.2	30.2	2018-04-16 19:00:00	-4	19:00:00
2018-04-16 20:00:00	2018-04-16 20:00:00	381	2018-04-16 20:00	14.3	0	82.7	1,004.20	265.8	2.4	4.4	4.9	2018-04-16 20:00:00	-4	20:00:00
2018-04-16 21:00:00	2018-04-16 21:00:00	382	2018-04-16 21:00	13.5	0	86.8	1,005.30	282.3	1.6	2.9	3.6	2018-04-16 21:00:00	-4	21:00:00
2018-04-16 22:00:00	2018-04-16 22:00:00	383	2018-04-16 22:00	11.9	0	95.8	1,006.00	255.7	0.7	1.4	2.8	2018-04-16 22:00:00	-4	22:00:00
2018-04-16 23:00:00	2018-04-16 23:00:00	384	2018-04-16 23:00	10.4	0	100	1,006.60	264.7	1.1	2.8	3.9	2018-04-16 23:00:00	-4	23:00:00
2018-04-17 00:00:00	2018-04-17 00:00:00	385	2018-04-17 00:00	10.7	0	100	1,007.50	295	1.8	2.7	3.2	2018-04-17 00:00:00	-3	00:00:00
2018-04-17 01:00:00	2018-04-17 01:00:00	386	2018-04-17 01:00	10.3	0	100	1,008.30	276.8	1.9	2.9	3.6	2018-04-17 01:00:00	-3	01:00:00
2018-04-17 02:00:00	2018-04-17 02:00:00	387	2018-04-17 02:00	10.6	0	98.7	1,009.00	268.6	1.7	3.3	2.9	2018-04-17 02:00:00	-3	02:00:00
2018-04-17 03:00:00	2018-04-17 03:00:00	388	2018-04-17 03:00	9.1	0	100	1,009.60	278.1	1.4	2.1	3.5	2018-04-17 03:00:00	-3	03:00:00
2018-04-17 04:00:00	2018-04-17 04:00:00	389	2018-04-17 04:00	8.6	0	100	1,010.10	273.4	1.3	1.7	4.2	2018-04-17 04:00:00	-3	04:00:00
2018-04-17 05:00:00	2018-04-17 05:00:00	390	2018-04-17 05:00	7.3	0	100	1,010.40	305.9	1	2.1	3.5	2018-04-17 05:00:00	-3	05:00:00
2018-04-17 06:00:00	2018-04-17 06:00:00	391	2018-04-17 06:00	6.1	0	100	1,011.00	246.5	0.8	1.7	21.9	2018-04-17 06:00:00	-3	06:00:00
2018-04-17 07:00:00	2018-04-17 07:00:00	392	2018-04-17 07:00	7.7	0	100	1,012.00	214.4	0.7	1.4	108.6	2018-04-17 07:00:00	-3	07:00:00
2018-04-17 08:00:00	2018-04-17 08:00:00	393	2018-04-17 08:00	11.5	0	94.2	1,012.80	287.1	1.4	2.4	305.2	2018-04-17 08:00:00	-3	08:00:00
2018-04-17 09:00:00	2018-04-17 09:00:00	394	2018-04-17 09:00	14.5	0	72.5	1,013.50	249.6	1.3	2.2	467.6	2018-04-17 09:00:00	-3	09:00:00
2018-04-17 10:00:00	2018-04-17 10:00:00	395	2018-04-17 10:00	16.7	0	57.7	1,013.80	163.2	1.4	2.7	587.1	2018-04-17 10:00:00	-3	10:00:00
2018-04-17 11:00:00	2018-04-17 11:00:00	396	2018-04-17 11:00	18	0	50.5	1,014.00	158.2	1.7	3.1	668.7	2018-04-17 11:00:00	-3	11:00:00
2018-04-17 12:00:00	2018-04-17 12:00:00	397	2018-04-17 12:00	19	0	46.3	1,013.70	135.2	1.9	3.5	718.1	2018-04-17 12:00:00	-3	12:00:00
2018-04-17 13:00:00	2018-04-17 13:00:00	398	2018-04-17 13:00	19.4	0	46.3	1,013.70	85.8	2.1	5	751.4	2018-04-17 13:00:00	-3	13:00:00
2018-04-17 14:00:00	2018-04-17 14:00:00	399	2018-04-17 14:00	19.9	0	45.5	1,013.60	116.6	1.9	4.2	692.1	2018-04-17 14:00:00	-3	14:00:00
2018-04-17 15:00:00	2018-04-17 15:00:00	400	2018-04-17 15:00	20.8	0	42.8	1,013.70	150.5	1.7	3.6	605	2018-04-17 15:00:00	-3	15:00:00
2018-04-17 16:00:00	2018-04-17 16:00:00	401	2018-04-17 16:00	21.2	0	42.7	1,013.60	97.1	1.7	3.4	488.6	2018-04-17 16:00:00	-3	16:00:00
2018-04-17 17:00:00	2018-04-17 17:00:00	402	2018-04-17 17:00	20.7	0	45	1,013.60	86.3	2	4.1	348	2018-04-17 17:00:00	-3	17:00:00
2018-04-17 18:00:00	2018-04-17 18:00:00	403	2018-04-17 18:00	19.7	0	48.2	1,013.80	72.8	2.4	4.3	177.7	2018-04-17 18:00:00	-3	18:00:00
2018-04-17 19:00:00	2018-04-17 19:00:00	404	2018-04-17 19:00	17.9	0	56.8	1,014.10	76.7	1.7	3.3	42	2018-04-17 19:00:00	-3	19:00:00
2018-04-17 20:00:00	2018-04-17 20:00:00	405	2018-04-17 20:00	15.1	0	76.8	1,015.00	78	1.5	2.3	4.5	2018-04-17 20:00:00	-3	20:00:00
2018-04-17 21:00:00	2018-04-17 21:00:00	406	2018-04-17 21:00	12.3	0	94	1,015.60	77.8	1	1.5	3.3	2018-04-17 21:00:00	-3	21:00:00
2018-04-17 22:00:00	2018-04-17 22:00:00	407	2018-04-17 22:00	10.4	0	99.7	1,015.90	97.7	0.9	1.5	4.1	2018-04-17 22:00:00	-3	22:00:00
2018-04-17 23:00:00	2018-04-17 23:00:00	408	2018-04-17 23:00	9.4	0	100	1,016.10	113	0.8	1.5	4	2018-04-17 23:00:00	-3	23:00:00
2018-04-18 00:00:00	2018-04-18 00:00:00	409	2018-04-18 00:00	8.5	0	100	1,016.50	125.8	0.7	1.1	4.5	2018-04-18 00:00:00	-2	00:00:00
2018-04-18 01:00:00	2018-04-18 01:00:00	410	2018-04-18 01:00	7.9	0	100	1,016.70	75.1	0.7	1.5	4.9	2018-04-18 01:00:00	-2	01:00:00
2018-04-18 02:00:00	2018-04-18 02:00:00	411	2018-04-18 02:00	7.4	0	100	1,016.80	78.5	0.7	1.5	4.5	2018-04-18 02:00:00	-2	02:00:00
2018-04-18 03:00:00	2018-04-18 03:00:00	412	2018-04-18 03:00	7.1	0	100	1,016.90	82.8	0.7	1.4	4.4	2018-04-18 03:00:00	-2	03:00:00
2018-04-18 04:00:00	2018-04-18 04:00:00	413	2018-04-18 04:00	6.4	0	100	1,017.10	75.3	0.9	1.5	4.8	2018-04-18 04:00:00	-2	04:00:00
2018-04-18 05:00:00	2018-04-18 05:00:00	414	2018-04-18 05:00	6.2	0	100	1,017.40	50.3	0.5	1.4	4.9	2018-04-18 05:00:00	-2	05:00:00
2018-04-18 06:00:00	2018-04-18 06:00:00	415	2018-04-18 06:00	5.9	0	100	1,017.70	142.1	0.5	1.1	22.8	2018-04-18 06:00:00	-2	06:00:00
2018-04-18 07:00:00	2018-04-18 07:00:00	416	2018-04-18 07:00	8.3	0	100	1,018.20	95.9	0.7	1.5	95.7	2018-04-18 07:00:00	-2	07:00:00
2018-04-18 08:00:00	2018-04-18 08:00:00	417	2018-04-18 08:00	13.3	0	93	1,018.70	151.6	0.6	1.1	300.4	2018-04-18 08:00:00	-2	08:00:00
2018-04-18 09:00:00	2018-04-18 09:00:00	418	2018-04-18 09:00	17.5	0	67.7	1,019.30	274.1	1.3	2.5	459.1	2018-04-18 09:00:00	-2	09:00:00
2018-04-18 10:00:00	2018-04-18 10:00:00	419	2018-04-18 10:00	19.9	0	58.5	1,019.80	291.7	2.4	4	575.7	2018-04-18 10:00:00	-2	10:00:00
2018-04-18 11:00:00	2018-04-18 11:00:00	420	2018-04-18 11:00	22	0	48.7	1,019.90	232	1.8	3.2	658.3	2018-04-18 11:00:00	-2	11:00:00
2018-04-18 12:00:00	2018-04-18 12:00:00	421	2018-04-18 12:00	23.2	0	43.8	1,019.80	260.8	1.8	3.6	709	2018-04-18 12:00:00	-2	12:00:00
2018-04-18 13:00:00	2018-04-18 13:00:00	422	2018-04-18 13:00	23.9	0	39.5	1,019.70	229	1.8	3.7	733.4	2018-04-18 13:00:00	-2	13:00:00
2018-04-18 14:00:00	2018-04-18 14:00:00	423	2018-04-18 14:00	24.5	0	37.2	1,019.50	211	1.8	3.7	683.6	2018-04-18 14:00:00	-2	14:00:00
2018-04-18 15:00:00	2018-04-18 15:00:00	424	2018-04-18 15:00	25	0	36.3	1,019.10	202.7	1.6	3.6	582.4	2018-04-18 15:00:00	-2	15:00:00
2018-04-18 16:00:00	2018-04-18 16:00:00	425	2018-04-18 16:00	24.9	0	38.2	1,018.80	65.8	2.2	4	467.9	2018-04-18 16:00:00	-2	16:00:00
2018-04-18 17:00:00	2018-04-18 17:00:00	426	2018-04-18 17:00	24.7	0	39.3	1,018.60	70.5	2	3.7	327.8	2018-04-18 17:00:00	-2	17:00:00
2018-04-18 18:00:00	2018-04-18 18:00:00	427	2018-04-18 18:00	23.7	0	40.5	1,018.40	78.8	2	3.3	172	2018-04-18 18:00:00	-2	18:00:00
2018-04-18 19:00:00	2018-04-18 19:00:00	428	2018-04-18 19:00	21.8	0	47.7	1,018.30	68.5	1.6	2.8	55.9	2018-04-18 19:00:00	-2	19:00:00
2018-04-18 20:00:00	2018-04-18 20:00:00	429	2018-04-18 20:00	18.2	0	64.8	1,018.60	66.5	1.4	2.5	5	2018-04-18 20:00:00	-2	20:00:00
2018-04-18 21:00:00	2018-04-18 21:00:00	430	2018-04-18 21:00	14.2	0	90.5	1,019.00	222.4	0.3	0.3	3.2	2018-04-18 21:00:00	-2	21:00:00
2018-04-18 22:00:00	2018-04-18 22:00:00	431	2018-04-18 22:00	12.2	0	98.2	1,019.10	199.6	0.4	1	3.9	2018-04-18 22:00:00	-2	22:00:00
2018-04-18 23:00:00	2018-04-18 23:00:00	432	2018-04-18 23:00	11.1	0	99.8	1,019.30	135.6	0.5	1.1	4.1	2018-04-18 23:00:00	-2	23:00:00
2018-04-19 00:00:00	2018-04-19 00:00:00	433	2018-04-19 00:00	10.1	0	100	1,019.50	149.7	0.5	1.4	4.1	2018-04-19 00:00:00	-1	00:00:00
2018-04-19 01:00:00	2018-04-19 01:00:00	434	2018-04-19 01:00	9.3	0	100	1,019.50	139.9	0.7	2.2	3.8	2018-04-19 01:00:00	-1	01:00:00
2018-04-19 02:00:00	2018-04-19 02:00:00	435	2018-04-19 02:00	8.6	0	100	1,019.30	145.1	0.6	1.7	4.3	2018-04-19 02:00:00	-1	02:00:00
2018-04-19 03:00:00	2018-04-19 03:00:00	436	2018-04-19 03:00	7.8	0	100	1,019.00	165.1	0.4	1	4.2	2018-04-19 03:00:00	-1	03:00:00
2018-04-19 04:00:00	2018-04-19 04:00:00	437	2018-04-19 04:00	7.2	0	100	1,018.80	154.7	0.6	1.4	4.5	2018-04-19 04:00:00	-1	04:00:00
2018-04-19 05:00:00	2018-04-19 05:00:00	438	2018-04-19 05:00	6.8	0	100	1,018.50	86.7	0.6	1.4	4.7	2018-04-19 05:00:00	-1	05:00:00
2018-04-19 06:00:00	2018-04-19 06:00:00	439	2018-04-19 06:00	6.6	0	100	1,018.40	132.4	0.8	1.5	24.9	2018-04-19 06:00:00	-1	06:00:00
2018-04-19 07:00:00	2018-04-19 07:00:00	440	2018-04-19 07:00	9.4	0	100	1,018.60	84.5	0.7	1.5	104.4	2018-04-19 07:00:00	-1	07:00:00
2018-04-19 08:00:00	2018-04-19 08:00:00	441	2018-04-19 08:00	14.2	0	87.8	1,018.60	119.6	1.1	2.5	314.4	2018-04-19 08:00:00	-1	08:00:00
2018-04-19 09:00:00	2018-04-19 09:00:00	442	2018-04-19 09:00	18.2	0	65.3	1,018.60	74.9	1.8	3.2	468.2	2018-04-19 09:00:00	-1	09:00:00
2018-04-19 10:00:00	2018-04-19 10:00:00	443	2018-04-19 10:00	21.2	0	53	1,018.70	87.9	2.4	3.9	579.4	2018-04-19 10:00:00	-1	10:00:00
2018-04-19 11:00:00	2018-04-19 11:00:00	444	2018-04-19 11:00	23.5	0	45.3	1,018.60	116.8	2.7	6.5	658.3	2018-04-19 11:00:00	-1	11:00:00
2018-04-19 12:00:00	2018-04-19 12:00:00	445	2018-04-19 12:00	24.3	0	42	1,018.20	129.9	2.9	5.9	700.5	2018-04-19 12:00:00	-1	12:00:00
2018-04-19 13:00:00	2018-04-19 13:00:00	446	2018-04-19 13:00	24.8	0	39.8	1,017.90	136.4	2.9	5.5	705.3	2018-04-19 13:00:00	-1	13:00:00
2018-04-19 14:00:00	2018-04-19 14:00:00	447	2018-04-19 14:00	25.1	0	38.2	1,017.60	102.2	3	6.2	657.7	2018-04-19 14:00:00	-1	14:00:00
2018-04-19 15:00:00	2018-04-19 15:00:00	448	2018-04-19 15:00	25.2	0	39.2	1,017.10	93	3.2	6.6	598.3	2018-04-19 15:00:00	-1	15:00:00
2018-04-19 16:00:00	2018-04-19 16:00:00	449	2018-04-19 16:00	25.1	0	36.7	1,016.50	100.8	3	6.4	448.3	2018-04-19 16:00:00	-1	16:00:00
2018-04-19 17:00:00	2018-04-19 17:00:00	450	2018-04-19 17:00	25	0	36.3	1,016.20	104	2.5	5.2	333.7	2018-04-19 17:00:00	-1	17:00:00
2018-04-19 18:00:00	2018-04-19 18:00:00	451	2018-04-19 18:00	24.5	0	38.5	1,015.80	103.6	2.1	4	187.9	2018-04-19 18:00:00	-1	18:00:00
2018-04-19 19:00:00	2018-04-19 19:00:00	452	2018-04-19 19:00	22.1	0	50	1,015.50	137.1	1.6	3.4	60.3	2018-04-19 19:00:00	-1	19:00:00
2018-04-19 20:00:00	2018-04-19 20:00:00	453	2018-04-19 20:00	17.3	0	82.3	1,015.50	97.1	0.7	1.5	6.1	2018-04-19 20:00:00	-1	20:00:00
2018-04-19 21:00:00	2018-04-19 21:00:00	454	2018-04-19 21:00	14.1	0	96.3	1,015.80	107.1	0.5	1.1	3.6	2018-04-19 21:00:00	-1	21:00:00
2018-04-19 22:00:00	2018-04-19 22:00:00	455	2018-04-19 22:00	12.3	0	99.5	1,015.70	108.9	0.9	1.5	3.9	2018-04-19 22:00:00	-1	22:00:00
2018-04-19 23:00:00	2018-04-19 23:00:00	456	2018-04-19 23:00	11	0	100	1,015.40	111.3	0.6	1.7	3.9	2018-04-19 23:00:00	-1	23:00:00
2018-04-20 00:00:00	2018-04-20 00:00:00	457	2018-04-20 00:00	10	0	100	1,015.10	93.1	0.5	1	4.4	2018-04-20 00:00:00	0	00:00:00
2018-04-20 01:00:00	2018-04-20 01:00:00	458	2018-04-20 01:00	9.1	0	100	1,014.70	91	0.5	1.1	4.5	2018-04-20 01:00:00	0	01:00:00
2018-04-20 02:00:00	2018-04-20 02:00:00	459	2018-04-20 02:00	8.6	0	100	1,014.30	174.9	0.6	1	4.4	2018-04-20 02:00:00	0	02:00:00
2018-04-20 03:00:00	2018-04-20 03:00:00	460	2018-04-20 03:00	8.6	0	100	1,013.70	106.4	1.2	3	4.7	2018-04-20 03:00:00	0	03:00:00
2018-04-20 04:00:00	2018-04-20 04:00:00	461	2018-04-20 04:00	8.8	0	100	1,013.20	118.3	1.2	2.2	3.8	2018-04-20 04:00:00	0	04:00:00
2018-04-20 05:00:00	2018-04-20 05:00:00	462	2018-04-20 05:00	8.3	0	100	1,012.80	130.9	1.1	2.2	4.6	2018-04-20 05:00:00	0	05:00:00
2018-04-20 06:00:00	2018-04-20 06:00:00	463	2018-04-20 06:00	8.1	0	100	1,012.80	115.5	0.8	1.9	28	2018-04-20 06:00:00	0	06:00:00
2018-04-20 07:00:00	2018-04-20 07:00:00	464	2018-04-20 07:00	10.5	0	100	1,012.70	132.4	0.7	1.4	114.6	2018-04-20 07:00:00	0	07:00:00
2018-04-20 08:00:00	2018-04-20 08:00:00	465	2018-04-20 08:00	15.8	0	80.3	1,012.40	73.8	1.4	2.1	297.2	2018-04-20 08:00:00	0	08:00:00
2018-04-20 09:00:00	2018-04-20 09:00:00	466	2018-04-20 09:00	20.4	0	62.3	1,012.00	89.7	1.6	2.5	461.2	2018-04-20 09:00:00	0	09:00:00
2018-04-20 10:00:00	2018-04-20 10:00:00	467	2018-04-20 10:00	24.7	0	46.5	1,011.80	137.3	1.9	4	567.8	2018-04-20 10:00:00	0	10:00:00
2018-04-20 11:00:00	2018-04-20 11:00:00	468	2018-04-20 11:00	26.9	0	37.8	1,011.50	154.4	2	3.7	654.2	2018-04-20 11:00:00	0	11:00:00
2018-04-20 12:00:00	2018-04-20 12:00:00	469	2018-04-20 12:00	27.6	0	32.8	1,011.10	213.2	2.1	5.7	718.7	2018-04-20 12:00:00	0	12:00:00
2018-04-20 13:00:00	2018-04-20 13:00:00	470	2018-04-20 13:00	28	0	29.5	1,010.70	212.8	2.1	4.9	715.3	2018-04-20 13:00:00	0	13:00:00
2018-04-20 14:00:00	2018-04-20 14:00:00	471	2018-04-20 14:00	28.8	0	28.8	1,010.10	193.7	2.2	4.8	682.4	2018-04-20 14:00:00	0	14:00:00
2018-04-20 15:00:00	2018-04-20 15:00:00	472	2018-04-20 15:00	29.3	0	28.7	1,009.30	222.9	2.3	5.3	576.7	2018-04-20 15:00:00	0	15:00:00
2018-04-20 16:00:00	2018-04-20 16:00:00	473	2018-04-20 16:00	29	0	31	1,008.60	263.8	2	3.6	449.6	2018-04-20 16:00:00	0	16:00:00
2018-04-20 17:00:00	2018-04-20 17:00:00	474	2018-04-20 17:00	28.6	0	33.3	1,008.20	181.7	1.9	3.8	343.4	2018-04-20 17:00:00	0	17:00:00
2018-04-20 18:00:00	2018-04-20 18:00:00	475	2018-04-20 18:00	27.4	0	36	1,007.60	205.3	1.7	3.6	196.8	2018-04-20 18:00:00	0	18:00:00
2018-04-20 19:00:00	2018-04-20 19:00:00	476	2018-04-20 19:00	25.5	0	39.2	1,007.20	201.4	1	2.8	63.3	2018-04-20 19:00:00	0	19:00:00
2018-04-20 20:00:00	2018-04-20 20:00:00	477	2018-04-20 20:00	19.7	0	63.2	1,007.30	178.1	0.6	1.1	5.2	2018-04-20 20:00:00	0	20:00:00
2018-04-20 21:00:00	2018-04-20 21:00:00	478	2018-04-20 21:00	15.9	0	91.2	1,007.50	139.1	0.6	1.1	3.3	2018-04-20 21:00:00	0	21:00:00
2018-04-20 22:00:00	2018-04-20 22:00:00	479	2018-04-20 22:00	14.2	0	97	1,007.50	195.7	0.7	1.4	3.8	2018-04-20 22:00:00	0	22:00:00
2018-04-20 23:00:00	2018-04-20 23:00:00	480	2018-04-20 23:00	12.8	0	98.2	1,007.40	167.8	0.7	1.5	3.8	2018-04-20 23:00:00	0	23:00:00
2018-04-21 00:00:00	2018-04-21 00:00:00	481	2018-04-21 00:00	12	0	99.8	1,007.30	129.2	0.5	1.1	4.3	2018-04-21 00:00:00	1	00:00:00
2018-04-21 01:00:00	2018-04-21 01:00:00	482	2018-04-21 01:00	11.2	0	100	1,007.10	130.9	0.7	2.8	4	2018-04-21 01:00:00	1	01:00:00
2018-04-21 02:00:00	2018-04-21 02:00:00	483	2018-04-21 02:00	11.2	0	99.8	1,007.10	248.5	1.3	2.2	3.7	2018-04-21 02:00:00	1	02:00:00
2018-04-21 03:00:00	2018-04-21 03:00:00	484	2018-04-21 03:00	11	0	97.8	1,007.00	266.2	1.2	1.9	3.7	2018-04-21 03:00:00	1	03:00:00
2018-04-21 04:00:00	2018-04-21 04:00:00	485	2018-04-21 04:00	10.1	0	100	1,006.90	272.4	1.2	1.7	4.2	2018-04-21 04:00:00	1	04:00:00
2018-04-21 05:00:00	2018-04-21 05:00:00	486	2018-04-21 05:00	9.5	0	100	1,006.90	187.8	0.7	1.4	4.8	2018-04-21 05:00:00	1	05:00:00
2018-04-21 06:00:00	2018-04-21 06:00:00	487	2018-04-21 06:00	9.7	0	100	1,007.30	252.8	1.2	2.1	30.6	2018-04-21 06:00:00	1	06:00:00
2018-04-21 07:00:00	2018-04-21 07:00:00	488	2018-04-21 07:00	12.4	0	97.3	1,007.80	231.3	1	2	114.9	2018-04-21 07:00:00	1	07:00:00
2018-04-21 08:00:00	2018-04-21 08:00:00	489	2018-04-21 08:00	15.8	0	81.3	1,008.20	294.1	2.4	5.3	287.9	2018-04-21 08:00:00	1	08:00:00
2018-04-21 09:00:00	2018-04-21 09:00:00	490	2018-04-21 09:00	17.9	0	65	1,008.40	299.1	3	6	436.9	2018-04-21 09:00:00	1	09:00:00
2018-04-21 10:00:00	2018-04-21 10:00:00	491	2018-04-21 10:00	19.8	0	56.3	1,008.70	290.9	2.5	4.4	560.9	2018-04-21 10:00:00	1	10:00:00
2018-04-21 11:00:00	2018-04-21 11:00:00	492	2018-04-21 11:00	21.1	0	50.8	1,009.00	260.5	2.6	6	649.3	2018-04-21 11:00:00	1	11:00:00
2018-04-21 12:00:00	2018-04-21 12:00:00	493	2018-04-21 12:00	22	0	52.8	1,008.80	267.8	2.7	5.9	707.4	2018-04-21 12:00:00	1	12:00:00
2018-04-21 13:00:00	2018-04-21 13:00:00	494	2018-04-21 13:00	22.3	0	54.2	1,008.50	259.3	3.1	6.2	717.6	2018-04-21 13:00:00	1	13:00:00
2018-04-21 14:00:00	2018-04-21 14:00:00	495	2018-04-21 14:00	22.9	0	53.7	1,008.20	249	2.6	5.5	657.3	2018-04-21 14:00:00	1	14:00:00
2018-04-21 15:00:00	2018-04-21 15:00:00	496	2018-04-21 15:00	23.4	0	51.8	1,007.80	258.3	2.6	6.6	588.7	2018-04-21 15:00:00	1	15:00:00
2018-04-21 16:00:00	2018-04-21 16:00:00	497	2018-04-21 16:00	23	0	49	1,007.30	292.8	3.6	6.6	477.5	2018-04-21 16:00:00	1	16:00:00
2018-04-21 17:00:00	2018-04-21 17:00:00	498	2018-04-21 17:00	23.1	0	47	1,006.90	274.2	2.7	5.1	353	2018-04-21 17:00:00	1	17:00:00
2018-04-21 18:00:00	2018-04-21 18:00:00	499	2018-04-21 18:00	21.9	0	44.5	1,006.70	300.9	2.4	5.4	171.5	2018-04-21 18:00:00	1	18:00:00
2018-04-21 19:00:00	2018-04-21 19:00:00	500	2018-04-21 19:00	20	0	47.2	1,006.60	304.9	1.9	4.2	61	2018-04-21 19:00:00	1	19:00:00
2018-04-21 20:00:00	2018-04-21 20:00:00	501	2018-04-21 20:00	16.1	0	65.5	1,006.80	312.5	1.1	2.4	6.1	2018-04-21 20:00:00	1	20:00:00
2018-04-21 21:00:00	2018-04-21 21:00:00	502	2018-04-21 21:00	13.1	0	87.8	1,006.90	191.9	0.8	1.5	3.5	2018-04-21 21:00:00	1	21:00:00
2018-04-21 22:00:00	2018-04-21 22:00:00	503	2018-04-21 22:00	11	0	96.5	1,006.90	177.7	0.6	1.1	3.9	2018-04-21 22:00:00	1	22:00:00
2018-04-21 23:00:00	2018-04-21 23:00:00	504	2018-04-21 23:00	9.8	0	99.5	1,006.90	186.5	0.7	1.4	3.8	2018-04-21 23:00:00	1	23:00:00
2018-04-22 00:00:00	2018-04-22 00:00:00	505	2018-04-22 00:00	9	0	100	1,007.00	168.6	0.8	1.7	4	2018-04-22 00:00:00	2	00:00:00
2018-04-22 01:00:00	2018-04-22 01:00:00	506	2018-04-22 01:00	8.1	0	100	1,006.80	253.2	0.8	1.4	4.5	2018-04-22 01:00:00	2	01:00:00
2018-04-22 02:00:00	2018-04-22 02:00:00	507	2018-04-22 02:00	7.3	0	100	1,006.50	204.8	0.6	1.4	4.4	2018-04-22 02:00:00	2	02:00:00
2018-04-22 03:00:00	2018-04-22 03:00:00	508	2018-04-22 03:00	6.6	0	100	1,006.20	198.3	0.6	1.1	4.5	2018-04-22 03:00:00	2	03:00:00
2018-04-22 04:00:00	2018-04-22 04:00:00	509	2018-04-22 04:00	6.1	0	100	1,005.90	217.9	0.6	1.1	5	2018-04-22 04:00:00	2	04:00:00
2018-04-22 05:00:00	2018-04-22 05:00:00	510	2018-04-22 05:00	5.7	0	100	1,005.40	135.6	0.7	1.1	5.2	2018-04-22 05:00:00	2	05:00:00
2018-04-22 06:00:00	2018-04-22 06:00:00	511	2018-04-22 06:00	5.5	0	100	1,005.10	146.3	0.9	1.5	29.1	2018-04-22 06:00:00	2	06:00:00
2018-04-22 07:00:00	2018-04-22 07:00:00	512	2018-04-22 07:00	8.1	0	100	1,005.00	179.8	0.6	1.1	117.8	2018-04-22 07:00:00	2	07:00:00
2018-04-22 08:00:00	2018-04-22 08:00:00	513	2018-04-22 08:00	13	0	77.5	1,004.60	157.9	0.9	1.7	323.2	2018-04-22 08:00:00	2	08:00:00
2018-04-22 09:00:00	2018-04-22 09:00:00	514	2018-04-22 09:00	16.1	0	59.8	1,004.20	81.2	1.8	3.8	472.2	2018-04-22 09:00:00	2	09:00:00
2018-04-22 10:00:00	2018-04-22 10:00:00	515	2018-04-22 10:00	18.5	0	50.8	1,003.80	96.3	2.7	5.1	583.8	2018-04-22 10:00:00	2	10:00:00
2018-04-22 11:00:00	2018-04-22 11:00:00	516	2018-04-22 11:00	20.6	0	48	1,003.40	91.3	3	5.2	649.1	2018-04-22 11:00:00	2	11:00:00
2018-04-22 12:00:00	2018-04-22 12:00:00	517	2018-04-22 12:00	22.4	0	48.3	1,002.40	95.4	3.1	5.8	702.2	2018-04-22 12:00:00	2	12:00:00
2018-04-22 13:00:00	2018-04-22 13:00:00	518	2018-04-22 13:00	23.8	0	48	1,001.70	91	3.2	6	606.9	2018-04-22 13:00:00	2	13:00:00
2018-04-22 14:00:00	2018-04-22 14:00:00	519	2018-04-22 14:00	24.4	0	47	1,001.10	100	2.7	5.8	429.2	2018-04-22 14:00:00	2	14:00:00
2018-04-22 15:00:00	2018-04-22 15:00:00	520	2018-04-22 15:00	25.9	0	42.5	1,000.10	124.6	3.2	6.2	547.2	2018-04-22 15:00:00	2	15:00:00
2018-04-22 16:00:00	2018-04-22 16:00:00	521	2018-04-22 16:00	26.1	0	42.2	999.2	124.1	3.2	6.6	432.5	2018-04-22 16:00:00	2	16:00:00
2018-04-22 17:00:00	2018-04-22 17:00:00	522	2018-04-22 17:00	25.2	0	45.5	998.7	137.3	3.1	6.4	226.5	2018-04-22 17:00:00	2	17:00:00
2018-04-22 18:00:00	2018-04-22 18:00:00	523	2018-04-22 18:00	23.4	0	53.2	998.5	131.5	2.7	6.1	112.2	2018-04-22 18:00:00	2	18:00:00
2018-04-22 19:00:00	2018-04-22 19:00:00	524	2018-04-22 19:00	21.7	0	62.2	998.3	138	2.2	4.4	39.1	2018-04-22 19:00:00	2	19:00:00
2018-04-22 20:00:00	2018-04-22 20:00:00	525	2018-04-22 20:00	20.1	0.3	71.7	998.9	229.7	3	11.3	4	2018-04-22 20:00:00	2	20:00:00
2018-04-22 21:00:00	2018-04-22 21:00:00	526	2018-04-22 21:00	16.9	0.1	86.5	999.8	258.4	2.3	6.6	4.6	2018-04-22 21:00:00	2	21:00:00
2018-04-22 22:00:00	2018-04-22 22:00:00	527	2018-04-22 22:00	16.1	1.5	92.2	1,000.20	206.1	1.8	6	5.2	2018-04-22 22:00:00	2	22:00:00
2018-04-22 23:00:00	2018-04-22 23:00:00	528	2018-04-22 23:00	15.3	1.6	98	1,000.20	153.3	2.2	5.9	4.7	2018-04-22 23:00:00	2	23:00:00
2018-04-23 00:00:00	2018-04-23 00:00:00	529	2018-04-23 00:00	14.7	0.8	99.7	999.1	162.6	1.5	3.9	4.3	2018-04-23 00:00:00	3	00:00:00
2018-04-23 01:00:00	2018-04-23 01:00:00	530	2018-04-23 01:00	14.2	0	100	998.6	156.6	1.4	2.9	3.5	2018-04-23 01:00:00	3	01:00:00
2018-04-23 02:00:00	2018-04-23 02:00:00	531	2018-04-23 02:00	13.5	0	100	998.3	97.8	0.9	1.9	3.9	2018-04-23 02:00:00	3	02:00:00
2018-04-23 03:00:00	2018-04-23 03:00:00	532	2018-04-23 03:00	12.8	0	100	998.4	99.7	1	1.7	3.7	2018-04-23 03:00:00	3	03:00:00
2018-04-23 04:00:00	2018-04-23 04:00:00	533	2018-04-23 04:00	11.9	0	100	998.4	84.1	0.9	2.4	4	2018-04-23 04:00:00	3	04:00:00
2018-04-23 05:00:00	2018-04-23 05:00:00	534	2018-04-23 05:00	11.4	0	100	998.3	59	0.8	1.7	5.1	2018-04-23 05:00:00	3	05:00:00
2018-04-23 06:00:00	2018-04-23 06:00:00	535	2018-04-23 06:00	13.1	0.6	100	999.1	291.4	2.4	7.3	20.2	2018-04-23 06:00:00	3	06:00:00
2018-04-23 07:00:00	2018-04-23 07:00:00	536	2018-04-23 07:00	14.4	0	98.7	999.1	254.6	1.3	2.5	77.2	2018-04-23 07:00:00	3	07:00:00
2018-04-23 08:00:00	2018-04-23 08:00:00	537	2018-04-23 08:00	15.8	0	96.5	999.6	207.7	1.3	4	97.3	2018-04-23 08:00:00	3	08:00:00
2018-04-23 09:00:00	2018-04-23 09:00:00	538	2018-04-23 09:00	16.2	0.3	86.3	999.9	245	3	6.5	68.5	2018-04-23 09:00:00	3	09:00:00
2018-04-23 10:00:00	2018-04-23 10:00:00	539	2018-04-23 10:00	15.8	0	92.7	1,000.00	245.4	2.6	7	117.5	2018-04-23 10:00:00	3	10:00:00
2018-04-23 11:00:00	2018-04-23 11:00:00	540	2018-04-23 11:00	18.2	0	80	1,000.30	253.1	4	7.7	525.9	2018-04-23 11:00:00	3	11:00:00
2018-04-23 12:00:00	2018-04-23 12:00:00	541	2018-04-23 12:00	20.1	0	69.8	1,000.40	275.3	3.9	7.2	553.4	2018-04-23 12:00:00	3	12:00:00
2018-04-23 13:00:00	2018-04-23 13:00:00	542	2018-04-23 13:00	19.6	0	67	1,000.60	285.9	5.5	11.7	492.6	2018-04-23 13:00:00	3	13:00:00
2018-04-23 14:00:00	2018-04-23 14:00:00	543	2018-04-23 14:00	20.6	0	61.5	1,000.50	291.7	6	12.3	659.4	2018-04-23 14:00:00	3	14:00:00
2018-04-23 15:00:00	2018-04-23 15:00:00	544	2018-04-23 15:00	20.4	0	54.2	1,000.30	286.4	6.9	12	639.8	2018-04-23 15:00:00	3	15:00:00
2018-04-23 16:00:00	2018-04-23 16:00:00	545	2018-04-23 16:00	19.7	0	54	1,000.20	296.1	5.8	10.6	439	2018-04-23 16:00:00	3	16:00:00
2018-04-23 17:00:00	2018-04-23 17:00:00	546	2018-04-23 17:00	19.5	0	53.3	1,000.40	293.4	5.1	8.4	340.8	2018-04-23 17:00:00	3	17:00:00
2018-04-23 18:00:00	2018-04-23 18:00:00	547	2018-04-23 18:00	18.9	0	50.7	1,000.70	299.6	4.9	8.2	212.2	2018-04-23 18:00:00	3	18:00:00
2018-04-23 19:00:00	2018-04-23 19:00:00	548	2018-04-23 19:00	16.9	0	53.8	1,001.20	287.4	3.5	6.7	51.9	2018-04-23 19:00:00	3	19:00:00
2018-04-23 20:00:00	2018-04-23 20:00:00	549	2018-04-23 20:00	14.3	0	68.8	1,002.00	266.3	2.1	3.4	7.2	2018-04-23 20:00:00	3	20:00:00
2018-04-23 21:00:00	2018-04-23 21:00:00	550	2018-04-23 21:00	13.1	0	76.8	1,002.40	266.6	1.9	3.8	2.1	2018-04-23 21:00:00	3	21:00:00
2018-04-23 22:00:00	2018-04-23 22:00:00	551	2018-04-23 22:00	12.5	0	78	1,002.50	260	2.7	5	3.1	2018-04-23 22:00:00	3	22:00:00
2018-04-23 23:00:00	2018-04-23 23:00:00	552	2018-04-23 23:00	12.2	0	73.8	1,002.80	270	2.3	4.3	2.3	2018-04-23 23:00:00	3	23:00:00
2018-04-24 00:00:00	2018-04-24 00:00:00	553	2018-04-24 00:00	8.9	0	93.5	1,003.20	206.6	1.4	3.4	2.8	2018-04-24 00:00:00	4	00:00:00
2018-04-24 01:00:00	2018-04-24 01:00:00	554	2018-04-24 01:00	8.5	0	94	1,003.40	253.8	1.7	3.1	3.6	2018-04-24 01:00:00	4	01:00:00
2018-04-24 02:00:00	2018-04-24 02:00:00	555	2018-04-24 02:00	7	0	99.8	1,003.50	98.8	1	1.9	4.2	2018-04-24 02:00:00	4	02:00:00
2018-04-24 03:00:00	2018-04-24 03:00:00	556	2018-04-24 03:00	6.7	0	100	1,003.60	147	1.1	2.3	4.6	2018-04-24 03:00:00	4	03:00:00
2018-04-24 04:00:00	2018-04-24 04:00:00	557	2018-04-24 04:00	6.7	0	99.7	1,003.30	151.4	1.7	2.5	3.8	2018-04-24 04:00:00	4	04:00:00
2018-04-24 05:00:00	2018-04-24 05:00:00	558	2018-04-24 05:00	6.2	0	99.8	1,002.80	176.6	0.9	2.2	4.9	2018-04-24 05:00:00	4	05:00:00
2018-04-24 06:00:00	2018-04-24 06:00:00	559	2018-04-24 06:00	7.4	0	98	1,002.20	174.4	1.3	3.3	28.4	2018-04-24 06:00:00	4	06:00:00
2018-04-24 07:00:00	2018-04-24 07:00:00	560	2018-04-24 07:00	10.1	0	87.3	1,002.20	183.4	1.2	3.3	127	2018-04-24 07:00:00	4	07:00:00
2018-04-24 08:00:00	2018-04-24 08:00:00	561	2018-04-24 08:00	12.9	0	71.8	1,002.40	248.3	3.2	6.1	314	2018-04-24 08:00:00	4	08:00:00
2018-04-24 09:00:00	2018-04-24 09:00:00	562	2018-04-24 09:00	14.2	0	63.7	1,002.30	241.1	3.7	7.8	346.3	2018-04-24 09:00:00	4	09:00:00
2018-04-24 10:00:00	2018-04-24 10:00:00	563	NA	NA	NA	NA	NA	NA	NA	NA	NA	NA	4	10:00:00
2018-04-24 11:00:00	2018-04-24 11:00:00	564	2018-04-24 11:00	15.6	0	47.8	1,002.40	260.6	4	6.7	211.9	2018-04-24 11:00:00	4	11:00:00
2018-04-24 12:00:00	2018-04-24 12:00:00	565	2018-04-24 12:00	14.9	0	56.2	1,002.60	256	4.1	7.8	228	2018-04-24 12:00:00	4	12:00:00
2018-04-24 13:00:00	2018-04-24 13:00:00	566	2018-04-24 13:00	14	0.1	76.3	1,002.60	245.2	3.4	6	207.8	2018-04-24 13:00:00	4	13:00:00
2018-04-24 14:00:00	2018-04-24 14:00:00	567	2018-04-24 14:00	14.4	0.2	79.2	1,002.50	239.4	2.7	4.7	248.6	2018-04-24 14:00:00	4	14:00:00
2018-04-24 15:00:00	2018-04-24 15:00:00	568	2018-04-24 15:00	16.3	0	69.2	1,002.20	252.6	3.9	7.2	415.5	2018-04-24 15:00:00	4	15:00:00
2018-04-24 16:00:00	2018-04-24 16:00:00	569	2018-04-24 16:00	16.4	0	70.7	1,001.90	216.2	1.9	6.7	215.5	2018-04-24 16:00:00	4	16:00:00
2018-04-24 17:00:00	2018-04-24 17:00:00	570	2018-04-24 17:00	16.3	0	74.2	1,001.70	232.9	1.6	3.4	194	2018-04-24 17:00:00	4	17:00:00
2018-04-24 18:00:00	2018-04-24 18:00:00	571	2018-04-24 18:00	15.8	0	78.2	1,001.50	213.9	1.6	3.8	135.1	2018-04-24 18:00:00	4	18:00:00
2018-04-24 19:00:00	2018-04-24 19:00:00	572	2018-04-24 19:00	14.5	0	84	1,001.50	235	1.4	2.6	45.5	2018-04-24 19:00:00	4	19:00:00
2018-04-24 20:00:00	2018-04-24 20:00:00	573	2018-04-24 20:00	13	0	86.7	1,001.50	239.4	1.3	2.8	7.5	2018-04-24 20:00:00	4	20:00:00
2018-04-24 21:00:00	2018-04-24 21:00:00	574	2018-04-24 21:00	10.5	0	97.7	1,000.90	119	1	2	3.5	2018-04-24 21:00:00	4	21:00:00
2018-04-24 22:00:00	2018-04-24 22:00:00	575	2018-04-24 22:00	10	0	99	1,000.60	142	1.3	2.4	4.2	2018-04-24 22:00:00	4	22:00:00
2018-04-24 23:00:00	2018-04-24 23:00:00	576	2018-04-24 23:00	10.5	0	99	999.8	133.4	1.3	2.3	4.9	2018-04-24 23:00:00	4	23:00:00
2018-04-25 00:00:00	2018-04-25 00:00:00	577	2018-04-25 00:00	11.1	0	97.8	999	91.3	1.5	3	4.7	2018-04-25 00:00:00	5	00:00:00
2018-04-25 01:00:00	2018-04-25 01:00:00	578	2018-04-25 01:00	11.6	0.1	97	998.1	115	2	3.9	4.3	2018-04-25 01:00:00	5	01:00:00
2018-04-25 02:00:00	2018-04-25 02:00:00	579	2018-04-25 02:00	11.4	0	98.2	997.1	76.4	1.3	2.2	4.9	2018-04-25 02:00:00	5	02:00:00
2018-04-25 03:00:00	2018-04-25 03:00:00	580	2018-04-25 03:00	11.2	0	100	996.3	91.6	0.9	1.7	4.9	2018-04-25 03:00:00	5	03:00:00
2018-04-25 04:00:00	2018-04-25 04:00:00	581	2018-04-25 04:00	11	0	100	995.5	141.1	1.2	1.9	4.5	2018-04-25 04:00:00	5	04:00:00
2018-04-25 05:00:00	2018-04-25 05:00:00	582	2018-04-25 05:00	11.6	0	93	994.9	193.1	1.3	3.1	6.8	2018-04-25 05:00:00	5	05:00:00
2018-04-25 06:00:00	2018-04-25 06:00:00	583	2018-04-25 06:00	12.4	0	83.5	994.6	211.3	1.6	3.9	13.2	2018-04-25 06:00:00	5	06:00:00
2018-04-25 07:00:00	2018-04-25 07:00:00	584	2018-04-25 07:00	13.1	0	78.7	994.2	203.6	1.7	5.1	42.9	2018-04-25 07:00:00	5	07:00:00
2018-04-25 08:00:00	2018-04-25 08:00:00	585	2018-04-25 08:00	14	0	74.7	994.2	232.6	2.6	6.6	87.3	2018-04-25 08:00:00	5	08:00:00
2018-04-25 09:00:00	2018-04-25 09:00:00	586	2018-04-25 09:00	15.2	0	71	994.2	237.7	3.5	8.1	149.7	2018-04-25 09:00:00	5	09:00:00
2018-04-25 10:00:00	2018-04-25 10:00:00	587	2018-04-25 10:00	17	0	63	994	237.4	5.7	10.8	495.8	2018-04-25 10:00:00	5	10:00:00
2018-04-25 11:00:00	2018-04-25 11:00:00	588	2018-04-25 11:00	16.7	0	61.3	994.2	243.9	5.6	11.9	177.5	2018-04-25 11:00:00	5	11:00:00
2018-04-25 12:00:00	2018-04-25 12:00:00	589	2018-04-25 12:00	15.5	0.3	72.2	994.8	253.5	6.7	11.6	252.6	2018-04-25 12:00:00	5	12:00:00
2018-04-25 13:00:00	2018-04-25 13:00:00	590	2018-04-25 13:00	16.5	0	63.3	995.1	262.8	6.7	12.6	536.7	2018-04-25 13:00:00	5	13:00:00
2018-04-25 14:00:00	2018-04-25 14:00:00	591	2018-04-25 14:00	15.7	0	61.2	995.8	285.1	7.8	14.3	288.6	2018-04-25 14:00:00	5	14:00:00
2018-04-25 15:00:00	2018-04-25 15:00:00	592	2018-04-25 15:00	14.9	0	66.8	996.7	286.4	7.4	14.8	340.9	2018-04-25 15:00:00	5	15:00:00
2018-04-25 16:00:00	2018-04-25 16:00:00	593	2018-04-25 16:00	16	0	58.3	996.9	293.3	6.4	13.9	510.2	2018-04-25 16:00:00	5	16:00:00
2018-04-25 17:00:00	2018-04-25 17:00:00	594	2018-04-25 17:00	15.4	0	54.5	997.4	298.9	6.5	12.7	405.6	2018-04-25 17:00:00	5	17:00:00
2018-04-25 18:00:00	2018-04-25 18:00:00	595	2018-04-25 18:00	14.9	0	60.2	997.8	285.3	3.3	7.1	239.5	2018-04-25 18:00:00	5	18:00:00
2018-04-25 19:00:00	2018-04-25 19:00:00	596	2018-04-25 19:00	12.8	0	68.8	998	266.3	2.2	4.7	52.1	2018-04-25 19:00:00	5	19:00:00
2018-04-25 20:00:00	2018-04-25 20:00:00	597	2018-04-25 20:00	10.8	0	80	998.5	287.1	1.5	3.9	7.9	2018-04-25 20:00:00	5	20:00:00
2018-04-25 21:00:00	2018-04-25 21:00:00	598	2018-04-25 21:00	8.6	0	94.2	999	197.9	0.9	1.9	4.2	2018-04-25 21:00:00	5	21:00:00
2018-04-25 22:00:00	2018-04-25 22:00:00	599	2018-04-25 22:00	7.9	0	98.5	999.3	120.4	1	1.7	3.9	2018-04-25 22:00:00	5	22:00:00
2018-04-25 23:00:00	2018-04-25 23:00:00	600	2018-04-25 23:00	7.8	0	100	999.4	157.5	1	1.9	4.4	2018-04-25 23:00:00	5	23:00:00
2018-04-26 00:00:00	2018-04-26 00:00:00	601	2018-04-26 00:00	6.8	0	100	999.7	236.4	0.7	1.9	3.4	2018-04-26 00:00:00	6	00:00:00
2018-04-26 01:00:00	2018-04-26 01:00:00	602	2018-04-26 01:00	5.4	0	100	999.6	130.8	1.2	2.2	4.1	2018-04-26 01:00:00	6	01:00:00
2018-04-26 02:00:00	2018-04-26 02:00:00	603	2018-04-26 02:00	5.5	0	100	999.5	144.9	1.2	2.2	4.9	2018-04-26 02:00:00	6	02:00:00
2018-04-26 03:00:00	2018-04-26 03:00:00	604	2018-04-26 03:00	6.7	0	99.2	999.4	189.6	1.5	6.2	4.7	2018-04-26 03:00:00	6	03:00:00
2018-04-26 04:00:00	2018-04-26 04:00:00	605	2018-04-26 04:00	8.4	0	83.3	999.2	249.6	2.4	4.7	3.6	2018-04-26 04:00:00	6	04:00:00
2018-04-26 05:00:00	2018-04-26 05:00:00	606	2018-04-26 05:00	8.2	0	85	999.3	239.7	2.2	4.5	4.3	2018-04-26 05:00:00	6	05:00:00
2018-04-26 06:00:00	2018-04-26 06:00:00	607	2018-04-26 06:00	7.6	0	88.3	999.4	246.9	2.2	4.5	40.1	2018-04-26 06:00:00	6	06:00:00
2018-04-26 07:00:00	2018-04-26 07:00:00	608	2018-04-26 07:00	8.9	0	82.8	999.6	229	2.7	6.7	172.4	2018-04-26 07:00:00	6	07:00:00
2018-04-26 08:00:00	2018-04-26 08:00:00	609	2018-04-26 08:00	10	0	73.7	1,000.10	239.3	4.3	9.4	255	2018-04-26 08:00:00	6	08:00:00
2018-04-26 09:00:00	2018-04-26 09:00:00	610	2018-04-26 09:00	9.8	0	74	1,000.50	239.9	5.1	9.6	270.2	2018-04-26 09:00:00	6	09:00:00
2018-04-26 10:00:00	2018-04-26 10:00:00	611	2018-04-26 10:00	10.7	0	68.3	1,000.90	252.5	6.2	11.7	443.3	2018-04-26 10:00:00	6	10:00:00
2018-04-26 11:00:00	2018-04-26 11:00:00	612	2018-04-26 11:00	11.6	0	61.2	1,001.30	256.6	6.8	11	549.4	2018-04-26 11:00:00	6	11:00:00
2018-04-26 12:00:00	2018-04-26 12:00:00	613	2018-04-26 12:00	11.9	0	57.2	1,001.50	265.7	6.8	13.5	331.2	2018-04-26 12:00:00	6	12:00:00
2018-04-26 13:00:00	2018-04-26 13:00:00	614	2018-04-26 13:00	12.1	0	56.7	1,001.80	275.3	6.7	12.8	352.2	2018-04-26 13:00:00	6	13:00:00
2018-04-26 14:00:00	2018-04-26 14:00:00	615	2018-04-26 14:00	12	0	64.8	1,002.20	292.5	4.7	8.3	537	2018-04-26 14:00:00	6	14:00:00
2018-04-26 15:00:00	2018-04-26 15:00:00	616	2018-04-26 15:00	14.3	0	52.2	1,002.00	258.4	4	6.9	508.6	2018-04-26 15:00:00	6	15:00:00
2018-04-26 16:00:00	2018-04-26 16:00:00	617	2018-04-26 16:00	11.9	1.1	71.5	1,002.50	250.8	6.3	16.6	475.4	2018-04-26 16:00:00	6	16:00:00
2018-04-26 17:00:00	2018-04-26 17:00:00	618	2018-04-26 17:00	13	0	60.7	1,002.50	267.4	4.8	9.9	317.5	2018-04-26 17:00:00	6	17:00:00
2018-04-26 18:00:00	2018-04-26 18:00:00	619	2018-04-26 18:00	11.2	0	68.3	1,003.00	292.3	3.9	9.8	103.1	2018-04-26 18:00:00	6	18:00:00
2018-04-26 19:00:00	2018-04-26 19:00:00	620	2018-04-26 19:00	9.5	0.4	84.7	1,003.40	276	2.9	7.5	53.2	2018-04-26 19:00:00	6	19:00:00
2018-04-26 20:00:00	2018-04-26 20:00:00	621	2018-04-26 20:00	8.5	0	87.7	1,003.90	268.4	3	10.5	10.6	2018-04-26 20:00:00	6	20:00:00
2018-04-26 21:00:00	2018-04-26 21:00:00	622	2018-04-26 21:00	7.4	0	89.3	1,004.50	277	2.1	5.6	3.8	2018-04-26 21:00:00	6	21:00:00
2018-04-26 22:00:00	2018-04-26 22:00:00	623	2018-04-26 22:00	5.1	0	99.7	1,004.40	188.7	1.2	2.9	3.9	2018-04-26 22:00:00	6	22:00:00
2018-04-26 23:00:00	2018-04-26 23:00:00	624	2018-04-26 23:00	4.6	0	99	1,004.40	222.2	1.1	2.7	4.3	2018-04-26 23:00:00	6	23:00:00
2018-04-27 00:00:00	2018-04-27 00:00:00	625	2018-04-27 00:00	4.2	0	99.8	1,004.50	162.5	0.8	2	4.3	2018-04-27 00:00:00	7	00:00:00
2018-04-27 01:00:00	2018-04-27 01:00:00	626	2018-04-27 01:00	3.7	0	100	1,004.60	191.3	1	2.3	5.1	2018-04-27 01:00:00	7	01:00:00
2018-04-27 02:00:00	2018-04-27 02:00:00	627	2018-04-27 02:00	4.3	0	100	1,004.50	105.6	1	1.5	4.4	2018-04-27 02:00:00	7	02:00:00
2018-04-27 03:00:00	2018-04-27 03:00:00	628	2018-04-27 03:00	3	0	100	1,004.30	173.1	0.9	1.9	4.5	2018-04-27 03:00:00	7	03:00:00
2018-04-27 04:00:00	2018-04-27 04:00:00	629	2018-04-27 04:00	2.7	0	100	1,004.20	108.9	1.1	1.7	4.4	2018-04-27 04:00:00	7	04:00:00
2018-04-27 05:00:00	2018-04-27 05:00:00	630	2018-04-27 05:00	1.9	0	100	1,004.10	113.4	1	2	6.7	2018-04-27 05:00:00	7	05:00:00
2018-04-27 06:00:00	2018-04-27 06:00:00	631	2018-04-27 06:00	2.3	0	100	1,004.10	88.1	0.9	1.4	47.3	2018-04-27 06:00:00	7	06:00:00
2018-04-27 07:00:00	2018-04-27 07:00:00	632	2018-04-27 07:00	4.7	0	100	1,004.20	92.4	1.1	2.7	139.7	2018-04-27 07:00:00	7	07:00:00
2018-04-27 08:00:00	2018-04-27 08:00:00	633	2018-04-27 08:00	9.1	0	82.2	1,003.90	85	1.3	2.1	327.1	2018-04-27 08:00:00	7	08:00:00
2018-04-27 09:00:00	2018-04-27 09:00:00	634	2018-04-27 09:00	12.5	0	61.2	1,003.60	130.8	1.6	2.9	472	2018-04-27 09:00:00	7	09:00:00
2018-04-27 10:00:00	2018-04-27 10:00:00	635	2018-04-27 10:00	14.6	0	47.8	1,003.20	133.8	2.4	4.7	602.5	2018-04-27 10:00:00	7	10:00:00
2018-04-27 11:00:00	2018-04-27 11:00:00	636	2018-04-27 11:00	16	0	41.8	1,002.80	162	2.5	5.7	648.2	2018-04-27 11:00:00	7	11:00:00
2018-04-27 12:00:00	2018-04-27 12:00:00	637	2018-04-27 12:00	16.2	0	38.8	1,002.00	160.2	2.4	6.2	595.4	2018-04-27 12:00:00	7	12:00:00
2018-04-27 13:00:00	2018-04-27 13:00:00	638	2018-04-27 13:00	16.6	0	36.7	1,001.20	142.7	2.7	5.6	618.7	2018-04-27 13:00:00	7	13:00:00
2018-04-27 14:00:00	2018-04-27 14:00:00	639	2018-04-27 14:00	16.9	0	35.8	1,000.60	148.3	2.4	5	512	2018-04-27 14:00:00	7	14:00:00
2018-04-27 15:00:00	2018-04-27 15:00:00	640	2018-04-27 15:00	16.9	0	37.2	1,000.00	134.2	2.8	7.7	508.6	2018-04-27 15:00:00	7	15:00:00
2018-04-27 16:00:00	2018-04-27 16:00:00	641	2018-04-27 16:00	17.6	0	35.8	999.3	132.7	2.8	6.6	503.4	2018-04-27 16:00:00	7	16:00:00
2018-04-27 17:00:00	2018-04-27 17:00:00	642	2018-04-27 17:00	17.1	0	36.3	998.4	128.9	2.7	5.5	279.7	2018-04-27 17:00:00	7	17:00:00
2018-04-27 18:00:00	2018-04-27 18:00:00	643	2018-04-27 18:00	17.3	0	36.2	997.8	120.1	2.7	5.1	262.8	2018-04-27 18:00:00	7	18:00:00
2018-04-27 19:00:00	2018-04-27 19:00:00	644	2018-04-27 19:00	16.2	0	37.7	997.4	104	2.3	4.8	86.5	2018-04-27 19:00:00	7	19:00:00
2018-04-27 20:00:00	2018-04-27 20:00:00	645	2018-04-27 20:00	13.3	0	49.8	997.4	79.8	1.7	3.1	8.8	2018-04-27 20:00:00	7	20:00:00
2018-04-27 21:00:00	2018-04-27 21:00:00	646	2018-04-27 21:00	9.6	0	77.7	997.6	89	0.8	2.6	3.2	2018-04-27 21:00:00	7	21:00:00
2018-04-27 22:00:00	2018-04-27 22:00:00	647	2018-04-27 22:00	7.4	0	94.3	997.3	190.8	0.7	1.1	4.3	2018-04-27 22:00:00	7	22:00:00
2018-04-27 23:00:00	2018-04-27 23:00:00	648	2018-04-27 23:00	6.5	0	97.2	997	249.2	0.7	1.4	4.5	2018-04-27 23:00:00	7	23:00:00
2018-04-28 00:00:00	2018-04-28 00:00:00	649	2018-04-28 00:00	5.1	0	100	996.8	174.4	0.8	1.1	4.1	2018-04-28 00:00:00	8	00:00:00
2018-04-28 01:00:00	2018-04-28 01:00:00	650	2018-04-28 01:00	4.2	0	100	996.5	207.1	0.6	1.4	4.7	2018-04-28 01:00:00	8	01:00:00
2018-04-28 02:00:00	2018-04-28 02:00:00	651	2018-04-28 02:00	3.8	0	100	996.2	174.5	0.8	1.4	4.5	2018-04-28 02:00:00	8	02:00:00
2018-04-28 03:00:00	2018-04-28 03:00:00	652	2018-04-28 03:00	3.5	0	100	996.1	201.4	0.9	1.4	4.4	2018-04-28 03:00:00	8	03:00:00
2018-04-28 04:00:00	2018-04-28 04:00:00	653	2018-04-28 04:00	3.2	0	100	996.3	139.6	0.8	1.5	4.7	2018-04-28 04:00:00	8	04:00:00
2018-04-28 05:00:00	2018-04-28 05:00:00	654	2018-04-28 05:00	2.9	0	100	996.6	185.8	0.7	1.4	6	2018-04-28 05:00:00	8	05:00:00
2018-04-28 06:00:00	2018-04-28 06:00:00	655	2018-04-28 06:00	3.2	0	100	997.1	152.4	1	2.1	38.1	2018-04-28 06:00:00	8	06:00:00
2018-04-28 07:00:00	2018-04-28 07:00:00	656	2018-04-28 07:00	7.4	0	95.5	997.8	97.6	0.9	1.5	175.8	2018-04-28 07:00:00	8	07:00:00
2018-04-28 08:00:00	2018-04-28 08:00:00	657	2018-04-28 08:00	13.8	0	68.2	998.5	175.5	1.1	4.1	328.9	2018-04-28 08:00:00	8	08:00:00
2018-04-28 09:00:00	2018-04-28 09:00:00	658	2018-04-28 09:00	17.3	0	50	998.6	240.3	3.5	7	491	2018-04-28 09:00:00	8	09:00:00
2018-04-28 10:00:00	2018-04-28 10:00:00	659	2018-04-28 10:00	19	0	45.2	998.8	218.1	2.8	6.4	621.7	2018-04-28 10:00:00	8	10:00:00
2018-04-28 11:00:00	2018-04-28 11:00:00	660	2018-04-28 11:00	19.9	0	40.8	998.8	210	2.7	7.3	725.1	2018-04-28 11:00:00	8	11:00:00
2018-04-28 12:00:00	2018-04-28 12:00:00	661	2018-04-28 12:00	20.7	0	31.3	998.8	208.7	3.3	8.6	780.5	2018-04-28 12:00:00	8	12:00:00
2018-04-28 13:00:00	2018-04-28 13:00:00	662	2018-04-28 13:00	21	0	28	998.5	221.5	4.1	9.1	800	2018-04-28 13:00:00	8	13:00:00
2018-04-28 14:00:00	2018-04-28 14:00:00	663	2018-04-28 14:00	21.7	0	28	998.3	221.8	3.3	7.9	731.1	2018-04-28 14:00:00	8	14:00:00
2018-04-28 15:00:00	2018-04-28 15:00:00	664	2018-04-28 15:00	21.6	0	27.5	998.2	252.2	4.5	8.4	592.3	2018-04-28 15:00:00	8	15:00:00
2018-04-28 16:00:00	2018-04-28 16:00:00	665	2018-04-28 16:00	21.1	0	27.5	998.1	241	4.6	9.8	437.4	2018-04-28 16:00:00	8	16:00:00
2018-04-28 17:00:00	2018-04-28 17:00:00	666	2018-04-28 17:00	20	0	30.8	998.1	255.1	3	5.4	189.1	2018-04-28 17:00:00	8	17:00:00
2018-04-28 18:00:00	2018-04-28 18:00:00	667	2018-04-28 18:00	19	0	40.3	998.3	200	1.7	4.1	135	2018-04-28 18:00:00	8	18:00:00
2018-04-28 19:00:00	2018-04-28 19:00:00	668	2018-04-28 19:00	17.3	0	49	998.5	128	1.2	3	38.2	2018-04-28 19:00:00	8	19:00:00
2018-04-28 20:00:00	2018-04-28 20:00:00	669	2018-04-28 20:00	15.1	0	59.8	998.9	100.1	0.6	1.5	7	2018-04-28 20:00:00	8	20:00:00
2018-04-28 21:00:00	2018-04-28 21:00:00	670	2018-04-28 21:00	13.6	0	77.2	999.4	130.1	0.4	1	4.2	2018-04-28 21:00:00	8	21:00:00
2018-04-28 22:00:00	2018-04-28 22:00:00	671	2018-04-28 22:00	12.8	0	87	999.4	134	0.4	1	4.2	2018-04-28 22:00:00	8	22:00:00
2018-04-28 23:00:00	2018-04-28 23:00:00	672	2018-04-28 23:00	12.4	0	90.8	999.2	135.1	0.7	1.5	4.6	2018-04-28 23:00:00	8	23:00:00
2018-04-29 00:00:00	2018-04-29 00:00:00	673	2018-04-29 00:00	11.9	0	94.8	998.8	128	1	1.9	3.6	2018-04-29 00:00:00	9	00:00:00
2018-04-29 01:00:00	2018-04-29 01:00:00	674	2018-04-29 01:00	9.7	0	99.7	999.1	150.5	0.6	1.4	4	2018-04-29 01:00:00	9	01:00:00
2018-04-29 02:00:00	2018-04-29 02:00:00	675	2018-04-29 02:00	10.5	0	96.8	999.2	220.5	0.8	2.2	5.5	2018-04-29 02:00:00	9	02:00:00
2018-04-29 03:00:00	2018-04-29 03:00:00	676	2018-04-29 03:00	10.5	0	96.5	998.9	152	0.6	1.4	3.9	2018-04-29 03:00:00	9	03:00:00
2018-04-29 04:00:00	2018-04-29 04:00:00	677	2018-04-29 04:00	9.3	0	99.8	998.9	146.9	0.4	1.1	4.1	2018-04-29 04:00:00	9	04:00:00
2018-04-29 05:00:00	2018-04-29 05:00:00	678	2018-04-29 05:00	8.8	0	100	998.7	159.4	0.8	1.5	5	2018-04-29 05:00:00	9	05:00:00
2018-04-29 06:00:00	2018-04-29 06:00:00	679	2018-04-29 06:00	9.3	0	99.5	998.7	89.8	1.2	2.1	25.1	2018-04-29 06:00:00	9	06:00:00
2018-04-29 07:00:00	2018-04-29 07:00:00	680	2018-04-29 07:00	10.3	0	96.7	998.7	145	0.8	1.9	83.2	2018-04-29 07:00:00	9	07:00:00
2018-04-29 08:00:00	2018-04-29 08:00:00	681	2018-04-29 08:00	13.4	0	79	998.8	129.8	1.5	3.3	327.5	2018-04-29 08:00:00	9	08:00:00
2018-04-29 09:00:00	2018-04-29 09:00:00	682	2018-04-29 09:00	16.7	0	57.7	998.3	83.4	2.1	3.8	513	2018-04-29 09:00:00	9	09:00:00
2018-04-29 10:00:00	2018-04-29 10:00:00	683	2018-04-29 10:00	19.1	0	48.5	998.1	93	2.2	4.7	616.3	2018-04-29 10:00:00	9	10:00:00
2018-04-29 11:00:00	2018-04-29 11:00:00	684	2018-04-29 11:00	20.4	0	44.8	998.3	105.2	2.8	6.2	694.8	2018-04-29 11:00:00	9	11:00:00
2018-04-29 12:00:00	2018-04-29 12:00:00	685	2018-04-29 12:00	21.7	0	42	997.9	120.1	2.5	5.5	753.1	2018-04-29 12:00:00	9	12:00:00
2018-04-29 13:00:00	2018-04-29 13:00:00	686	2018-04-29 13:00	22.4	0	42.5	997.4	104.8	2.9	6.2	721.6	2018-04-29 13:00:00	9	13:00:00
2018-04-29 14:00:00	2018-04-29 14:00:00	687	2018-04-29 14:00	23.5	0	40.8	997	111.2	2.7	5.2	744.5	2018-04-29 14:00:00	9	14:00:00
2018-04-29 15:00:00	2018-04-29 15:00:00	688	2018-04-29 15:00	23.9	0	39	996.3	97.5	2.8	5.2	642.6	2018-04-29 15:00:00	9	15:00:00
2018-04-29 16:00:00	2018-04-29 16:00:00	689	2018-04-29 16:00	23.7	0	39.5	995.1	90.7	3.7	7.5	529.7	2018-04-29 16:00:00	9	16:00:00
2018-04-29 17:00:00	2018-04-29 17:00:00	690	2018-04-29 17:00	23.4	0	39.7	994.4	109.3	3.1	8.2	293.7	2018-04-29 17:00:00	9	17:00:00
2018-04-29 18:00:00	2018-04-29 18:00:00	691	2018-04-29 18:00	22.8	0	43.5	993.6	88.9	2.4	5.1	174.2	2018-04-29 18:00:00	9	18:00:00
2018-04-29 19:00:00	2018-04-29 19:00:00	692	2018-04-29 19:00	20.9	0	51.8	993.1	68.4	1.7	2.7	51.4	2018-04-29 19:00:00	9	19:00:00
2018-04-29 20:00:00	2018-04-29 20:00:00	693	2018-04-29 20:00	18	0	64.7	992.7	71.1	1.5	2.5	9.9	2018-04-29 20:00:00	9	20:00:00
2018-04-29 21:00:00	2018-04-29 21:00:00	694	2018-04-29 21:00	15.8	0	78	992.4	76.6	1.3	2.5	4.4	2018-04-29 21:00:00	9	21:00:00
2018-04-29 22:00:00	2018-04-29 22:00:00	695	2018-04-29 22:00	15	0	81.5	991.7	95.8	1.4	2.5	4.3	2018-04-29 22:00:00	9	22:00:00
2018-04-29 23:00:00	2018-04-29 23:00:00	696	2018-04-29 23:00	15.9	0	76.3	991	76.3	1.7	3.4	4.6	2018-04-29 23:00:00	9	23:00:00
2018-04-30 00:00:00	2018-04-30 00:00:00	697	2018-04-30 00:00	15.8	0	77	990	73.4	1.8	3.5	3.6	2018-04-30 00:00:00	10	00:00:00
2018-04-30 01:00:00	2018-04-30 01:00:00	698	2018-04-30 01:00	13.1	0	91.2	989	126.6	0.5	2	3.3	2018-04-30 01:00:00	10	01:00:00
2018-04-30 02:00:00	2018-04-30 02:00:00	699	2018-04-30 02:00	11.5	0	97.7	987.7	115.3	1	2.5	3.9	2018-04-30 02:00:00	10	02:00:00
2018-04-30 03:00:00	2018-04-30 03:00:00	700	2018-04-30 03:00	10	0	100	986.5	154.5	0.8	1.4	4	2018-04-30 03:00:00	10	03:00:00
2018-04-30 04:00:00	2018-04-30 04:00:00	701	2018-04-30 04:00	9.7	0	100	985.6	130.4	1	1.7	4.4	2018-04-30 04:00:00	10	04:00:00
2018-04-30 05:00:00	2018-04-30 05:00:00	702	2018-04-30 05:00	9.2	0	100	984.8	148.8	1.2	1.9	6.4	2018-04-30 05:00:00	10	05:00:00
2018-04-30 06:00:00	2018-04-30 06:00:00	703	2018-04-30 06:00	9.7	0	100	984.7	156.4	1.1	2.3	53	2018-04-30 06:00:00	10	06:00:00
2018-04-30 07:00:00	2018-04-30 07:00:00	704	2018-04-30 07:00	14.1	0	89.5	984.7	112.7	1.4	3.5	184.5	2018-04-30 07:00:00	10	07:00:00
2018-04-30 08:00:00	2018-04-30 08:00:00	705	2018-04-30 08:00	18.4	0	77.8	984.4	139.4	2.1	4.5	382.8	2018-04-30 08:00:00	10	08:00:00
2018-04-30 09:00:00	2018-04-30 09:00:00	706	2018-04-30 09:00	18.9	0	69.3	985.3	239.2	4.8	9.3	288.5	2018-04-30 09:00:00	10	09:00:00
2018-04-30 10:00:00	2018-04-30 10:00:00	707	2018-04-30 10:00	17.3	0	70.7	986.7	233.8	4.8	10.5	120.8	2018-04-30 10:00:00	10	10:00:00
2018-04-30 11:00:00	2018-04-30 11:00:00	708	2018-04-30 11:00	16.5	0	67.2	987.9	231.4	4.2	12.2	158.9	2018-04-30 11:00:00	10	11:00:00
2018-04-30 12:00:00	2018-04-30 12:00:00	709	2018-04-30 12:00	17.3	0	58.7	988.2	231	4.2	8.8	289	2018-04-30 12:00:00	10	12:00:00
2018-04-30 13:00:00	2018-04-30 13:00:00	710	2018-04-30 13:00	17.2	0	55.8	989.3	231.8	4.5	9.5	440.3	2018-04-30 13:00:00	10	13:00:00
2018-04-30 14:00:00	2018-04-30 14:00:00	711	2018-04-30 14:00	17.4	0	51.2	990.3	228.5	4.3	9.5	490.5	2018-04-30 14:00:00	10	14:00:00
2018-04-30 15:00:00	2018-04-30 15:00:00	712	2018-04-30 15:00	18.9	0	44.2	990.5	231	4.3	9	608.3	2018-04-30 15:00:00	10	15:00:00
2018-04-30 16:00:00	2018-04-30 16:00:00	713	2018-04-30 16:00	19.1	0	38.7	990.5	236.2	5.4	11.9	534.3	2018-04-30 16:00:00	10	16:00:00
2018-04-30 17:00:00	2018-04-30 17:00:00	714	2018-04-30 17:00	19.2	0	38.2	990.4	221.3	3	8.9	331.1	2018-04-30 17:00:00	10	17:00:00
2018-04-30 18:00:00	2018-04-30 18:00:00	715	2018-04-30 18:00	18.4	0	39.5	990.5	214.5	2.9	8.8	187.3	2018-04-30 18:00:00	10	18:00:00
2018-04-30 19:00:00	2018-04-30 19:00:00	716	2018-04-30 19:00	17.9	0	39.5	990.9	220.6	2.8	7.3	100	2018-04-30 19:00:00	10	19:00:00
2018-04-30 20:00:00	2018-04-30 20:00:00	717	2018-04-30 20:00	14.9	0	48.2	991.4	197.7	1.5	6	12.4	2018-04-30 20:00:00	10	20:00:00
2018-04-30 21:00:00	2018-04-30 21:00:00	718	2018-04-30 21:00	11.3	0	68.7	992	156.3	1.4	2.8	3.2	2018-04-30 21:00:00	10	21:00:00
2018-04-30 22:00:00	2018-04-30 22:00:00	719	2018-04-30 22:00	9.9	0	73.2	991.9	118.9	1.2	2.5	3.8	2018-04-30 22:00:00	10	22:00:00
2018-04-30 23:00:00	2018-04-30 23:00:00	720	2018-04-30 23:00	10	0	72	992.1	106.4	1.7	5.2	4.8	2018-04-30 23:00:00	10	23:00:00
2018-05-01 00:00:00	2018-05-01 00:00:00	721	2018-05-01 00:00	11.3	0	62	992.2	183	2.5	7.4	3.5	2018-05-01 00:00:00	11	00:00:00
2018-05-01 01:00:00	2018-05-01 01:00:00	722	2018-05-01 01:00	11.8	0	57	992.3	184.5	3.1	9.4	2.8	2018-05-01 01:00:00	11	01:00:00
2018-05-01 02:00:00	2018-05-01 02:00:00	723	2018-05-01 02:00	11.7	0	55.8	992	187.2	4.3	12.3	2.6	2018-05-01 02:00:00	11	02:00:00
2018-05-01 03:00:00	2018-05-01 03:00:00	724	2018-05-01 03:00	11.3	0	56.5	992	195.4	3.9	12.6	2.2	2018-05-01 03:00:00	11	03:00:00
2018-05-01 04:00:00	2018-05-01 04:00:00	725	2018-05-01 04:00	10.7	0	57	991.9	201.7	4.6	13.4	2.3	2018-05-01 04:00:00	11	04:00:00
2018-05-01 05:00:00	2018-05-01 05:00:00	726	2018-05-01 05:00	10.1	0	58	992.5	219.5	4.1	12.2	4.4	2018-05-01 05:00:00	11	05:00:00
2018-05-01 06:00:00	2018-05-01 06:00:00	727	2018-05-01 06:00	9.7	0	56.8	994.2	255.5	5.1	11.2	58.8	2018-05-01 06:00:00	11	06:00:00
2018-05-01 07:00:00	2018-05-01 07:00:00	728	2018-05-01 07:00	9.7	0	57.7	994.8	225.8	3.6	9.1	238.7	2018-05-01 07:00:00	11	07:00:00
2018-05-01 08:00:00	2018-05-01 08:00:00	729	2018-05-01 08:00	10	0	58.3	995.5	213.7	3.4	8.4	290.3	2018-05-01 08:00:00	11	08:00:00
2018-05-01 09:00:00	2018-05-01 09:00:00	730	2018-05-01 09:00	11.2	0	54.8	995.9	228	5.1	11.9	555	2018-05-01 09:00:00	11	09:00:00
2018-05-01 10:00:00	2018-05-01 10:00:00	731	2018-05-01 10:00	12	0	51.3	996.4	231	6.1	14.8	648.1	2018-05-01 10:00:00	11	10:00:00
2018-05-01 11:00:00	2018-05-01 11:00:00	732	2018-05-01 11:00	12.4	0	50.2	997.1	226.5	5.3	13	629.7	2018-05-01 11:00:00	11	11:00:00
2018-05-01 12:00:00	2018-05-01 12:00:00	733	2018-05-01 12:00	13.4	0	49.3	997.6	227.5	4.7	12.4	921.6	2018-05-01 12:00:00	11	12:00:00
2018-05-01 13:00:00	2018-05-01 13:00:00	734	2018-05-01 13:00	12.6	0	50.3	998.5	217.5	3.9	9.6	470	2018-05-01 13:00:00	11	13:00:00
2018-05-01 14:00:00	2018-05-01 14:00:00	735	2018-05-01 14:00	13.2	0	48.2	998.7	227.5	4.2	10.5	469.8	2018-05-01 14:00:00	11	14:00:00
2018-05-01 15:00:00	2018-05-01 15:00:00	736	2018-05-01 15:00	14	0	43.7	998.6	234.3	4.4	11	418.2	2018-05-01 15:00:00	11	15:00:00
2018-05-01 16:00:00	2018-05-01 16:00:00	737	2018-05-01 16:00	14.3	0	40.3	998.9	217.7	3.8	8.5	309.9	2018-05-01 16:00:00	11	16:00:00
2018-05-01 17:00:00	2018-05-01 17:00:00	738	2018-05-01 17:00	15.6	0	35.8	998.9	235	4.4	8.6	422.5	2018-05-01 17:00:00	11	17:00:00
2018-05-01 18:00:00	2018-05-01 18:00:00	739	2018-05-01 18:00	15.5	0	33.8	999.1	235.3	4	7.7	265.5	2018-05-01 18:00:00	11	18:00:00
2018-05-01 19:00:00	2018-05-01 19:00:00	740	2018-05-01 19:00	14.4	0	36.7	999.5	252.3	3.6	6.5	106.4	2018-05-01 19:00:00	11	19:00:00
2018-05-01 20:00:00	2018-05-01 20:00:00	741	2018-05-01 20:00	11.7	0	43.3	1,000.40	248.6	2.4	5	14.4	2018-05-01 20:00:00	11	20:00:00
2018-05-01 21:00:00	2018-05-01 21:00:00	742	2018-05-01 21:00	7.4	0	65.8	1,001.40	228.4	0.9	1.7	3.3	2018-05-01 21:00:00	11	21:00:00
2018-05-01 22:00:00	2018-05-01 22:00:00	743	2018-05-01 22:00	5.2	0	81.8	1,001.60	179.6	0.8	1.4	4.4	2018-05-01 22:00:00	11	22:00:00
2018-05-01 23:00:00	2018-05-01 23:00:00	744	2018-05-01 23:00	3.7	0	93	1,002.00	87.6	0.8	1.4	4.6	2018-05-01 23:00:00	11	23:00:00
2018-05-02 00:00:00	2018-05-02 00:00:00	745	2018-05-02 00:00	2.6	0	98.8	1,002.60	135.2	0.8	1.5	4.7	2018-05-02 00:00:00	12	00:00:00
2018-05-02 01:00:00	2018-05-02 01:00:00	746	2018-05-02 01:00	1.7	0	100	1,002.90	156.6	0.7	1.4	4.5	2018-05-02 01:00:00	12	01:00:00
2018-05-02 02:00:00	2018-05-02 02:00:00	747	2018-05-02 02:00	0.9	0	100	1,002.90	156	0.8	1.9	4.7	2018-05-02 02:00:00	12	02:00:00
2018-05-02 03:00:00	2018-05-02 03:00:00	748	2018-05-02 03:00	0.1	0	100	1,003.10	160.5	0.6	1.1	4.5	2018-05-02 03:00:00	12	03:00:00
2018-05-02 04:00:00	2018-05-02 04:00:00	749	2018-05-02 04:00	-0.7	0	100	1,003.40	184.3	0.6	1.1	4.1	2018-05-02 04:00:00	12	04:00:00
2018-05-02 05:00:00	2018-05-02 05:00:00	750	2018-05-02 05:00	-1.1	0	100	1,003.00	182.9	0.7	1.1	6.2	2018-05-02 05:00:00	12	05:00:00
2018-05-02 06:00:00	2018-05-02 06:00:00	751	2018-05-02 06:00	0	0	100	1,003.10	179.9	0.7	1.4	68.7	2018-05-02 06:00:00	12	06:00:00
2018-05-02 07:00:00	2018-05-02 07:00:00	752	2018-05-02 07:00	4.2	0	91.7	1,003.60	151.5	0.9	1.7	171.9	2018-05-02 07:00:00	12	07:00:00
2018-05-02 08:00:00	2018-05-02 08:00:00	753	2018-05-02 08:00	7.2	0	78.7	1,003.60	86.7	1.3	2.5	199.5	2018-05-02 08:00:00	12	08:00:00
2018-05-02 09:00:00	2018-05-02 09:00:00	754	2018-05-02 09:00	9.9	0	59.2	1,003.40	107.7	1.9	4.5	269.7	2018-05-02 09:00:00	12	09:00:00
2018-05-02 10:00:00	2018-05-02 10:00:00	755	2018-05-02 10:00	11.6	0	49	1,003.30	119.5	2.4	4.9	358.6	2018-05-02 10:00:00	12	10:00:00
2018-05-02 11:00:00	2018-05-02 11:00:00	756	2018-05-02 11:00	13.7	0	45.3	1,002.80	117.2	2.2	4.3	491.3	2018-05-02 11:00:00	12	11:00:00
2018-05-02 12:00:00	2018-05-02 12:00:00	757	2018-05-02 12:00	14.5	0	45	1,002.40	115.9	2.2	4.5	443.6	2018-05-02 12:00:00	12	12:00:00
2018-05-02 13:00:00	2018-05-02 13:00:00	758	2018-05-02 13:00	14.7	0	45.3	1,001.90	105.2	2.5	5.1	388.2	2018-05-02 13:00:00	12	13:00:00
2018-05-02 14:00:00	2018-05-02 14:00:00	759	2018-05-02 14:00	15.2	0	43	1,001.30	103.1	2.5	5.8	367.7	2018-05-02 14:00:00	12	14:00:00
2018-05-02 15:00:00	2018-05-02 15:00:00	760	2018-05-02 15:00	15.5	0	41.8	1,000.60	96.8	2.5	5.1	349.2	2018-05-02 15:00:00	12	15:00:00
2018-05-02 16:00:00	2018-05-02 16:00:00	761	2018-05-02 16:00	15.3	0	44.3	1,000.00	79.8	2.7	5.6	314	2018-05-02 16:00:00	12	16:00:00
2018-05-02 17:00:00	2018-05-02 17:00:00	762	2018-05-02 17:00	15.1	0	45	999.8	91.5	2.6	4.4	300.7	2018-05-02 17:00:00	12	17:00:00
2018-05-02 18:00:00	2018-05-02 18:00:00	763	2018-05-02 18:00	14.6	0	47.7	999.5	82.5	2.1	4.2	135.9	2018-05-02 18:00:00	12	18:00:00
2018-05-02 19:00:00	2018-05-02 19:00:00	764	2018-05-02 19:00	13.7	0	51.5	999.4	83.9	1.6	3.1	34.8	2018-05-02 19:00:00	12	19:00:00
2018-05-02 20:00:00	2018-05-02 20:00:00	765	2018-05-02 20:00	12.6	0	61.3	999.3	71.8	1.1	1.9	9	2018-05-02 20:00:00	12	20:00:00
2018-05-02 21:00:00	2018-05-02 21:00:00	766	2018-05-02 21:00	11.6	0	74.5	999.3	81.2	1.1	2	4.2	2018-05-02 21:00:00	12	21:00:00
2018-05-02 22:00:00	2018-05-02 22:00:00	767	2018-05-02 22:00	10.7	0	84.8	999.3	153.7	0.6	1.1	4.1	2018-05-02 22:00:00	12	22:00:00
2018-05-02 23:00:00	2018-05-02 23:00:00	768	2018-05-02 23:00	9.8	0	91.3	999	215.5	0.7	1.4	3.9	2018-05-02 23:00:00	12	23:00:00
2018-05-03 00:00:00	2018-05-03 00:00:00	769	2018-05-03 00:00	8.6	0	96.8	998.7	215.5	0.6	1.1	3.9	2018-05-03 00:00:00	13	00:00:00
2018-05-03 01:00:00	2018-05-03 01:00:00	770	2018-05-03 01:00	7.5	0	99.3	998.6	163.5	0.9	1.7	4.1	2018-05-03 01:00:00	13	01:00:00
2018-05-03 02:00:00	2018-05-03 02:00:00	771	2018-05-03 02:00	6.2	0	100	998.9	162.3	0.8	2	4.2	2018-05-03 02:00:00	13	02:00:00
2018-05-03 03:00:00	2018-05-03 03:00:00	772	2018-05-03 03:00	5.8	0	100	999.1	207.5	0.6	1.4	4.4	2018-05-03 03:00:00	13	03:00:00
2018-05-03 04:00:00	2018-05-03 04:00:00	773	2018-05-03 04:00	6.2	0	100	999.1	255.9	0.9	1.9	5.2	2018-05-03 04:00:00	13	04:00:00
2018-05-03 05:00:00	2018-05-03 05:00:00	774	2018-05-03 05:00	7.1	0	97.3	998.9	277.8	1.1	2.1	5.9	2018-05-03 05:00:00	13	05:00:00
2018-05-03 06:00:00	2018-05-03 06:00:00	775	2018-05-03 06:00	8	0	93.5	999.5	276.8	1.3	2.4	27.9	2018-05-03 06:00:00	13	06:00:00
2018-05-03 07:00:00	2018-05-03 07:00:00	776	2018-05-03 07:00	9.4	0	87.5	1,000.30	275.7	1.9	4.2	55.8	2018-05-03 07:00:00	13	07:00:00
2018-05-03 08:00:00	2018-05-03 08:00:00	777	2018-05-03 08:00	11.7	0	72.3	1,001.10	284.1	3.3	6	215.4	2018-05-03 08:00:00	13	08:00:00
2018-05-03 09:00:00	2018-05-03 09:00:00	778	2018-05-03 09:00	14	0	60	1,001.70	287.6	4.6	9.1	446.5	2018-05-03 09:00:00	13	09:00:00
2018-05-03 10:00:00	2018-05-03 10:00:00	779	2018-05-03 10:00	14.6	0	60.5	1,002.50	287.4	4.1	8.4	403.4	2018-05-03 10:00:00	13	10:00:00
2018-05-03 11:00:00	2018-05-03 11:00:00	780	2018-05-03 11:00	13.9	0	66.2	1,003.30	288.2	3.7	7.7	273.2	2018-05-03 11:00:00	13	11:00:00
2018-05-03 12:00:00	2018-05-03 12:00:00	781	2018-05-03 12:00	15.5	0	61.2	1,003.80	285.4	3.5	7.8	447.2	2018-05-03 12:00:00	13	12:00:00
2018-05-03 13:00:00	2018-05-03 13:00:00	782	2018-05-03 13:00	17	0	51.5	1,004.00	270.1	3.2	7.4	579.2	2018-05-03 13:00:00	13	13:00:00
2018-05-03 14:00:00	2018-05-03 14:00:00	783	2018-05-03 14:00	18.3	0	42.8	1,004.20	285.1	4	7.8	771	2018-05-03 14:00:00	13	14:00:00
2018-05-03 15:00:00	2018-05-03 15:00:00	784	2018-05-03 15:00	19.1	0	39	1,004.10	272.6	3.4	7.7	677.6	2018-05-03 15:00:00	13	15:00:00
2018-05-03 16:00:00	2018-05-03 16:00:00	785	2018-05-03 16:00	19.3	0	36.5	1,004.20	237.5	2.9	6.2	553.7	2018-05-03 16:00:00	13	16:00:00
2018-05-03 17:00:00	2018-05-03 17:00:00	786	2018-05-03 17:00	19.2	0	32.7	1,004.40	253.4	2.7	6.6	419.2	2018-05-03 17:00:00	13	17:00:00
2018-05-03 18:00:00	2018-05-03 18:00:00	787	2018-05-03 18:00	18.2	0	34.5	1,004.70	254.1	2.7	6.6	243.4	2018-05-03 18:00:00	13	18:00:00
2018-05-03 19:00:00	2018-05-03 19:00:00	788	2018-05-03 19:00	15.8	0	39	1,005.30	203.3	1.9	4.2	81.7	2018-05-03 19:00:00	13	19:00:00
2018-05-03 20:00:00	2018-05-03 20:00:00	789	2018-05-03 20:00	13.2	0	43.5	1,006.10	174	1.5	3.1	15.4	2018-05-03 20:00:00	13	20:00:00
2018-05-03 21:00:00	2018-05-03 21:00:00	790	2018-05-03 21:00	10.5	0	51.8	1,006.90	150.4	1.1	2.5	3.4	2018-05-03 21:00:00	13	21:00:00
2018-05-03 22:00:00	2018-05-03 22:00:00	791	2018-05-03 22:00	9.6	0	57.5	1,007.80	256.6	1.4	2.5	3.5	2018-05-03 22:00:00	13	22:00:00
2018-05-03 23:00:00	2018-05-03 23:00:00	792	2018-05-03 23:00	7.3	0	73.5	1,008.30	247	1.2	2.7	3.7	2018-05-03 23:00:00	13	23:00:00
2018-05-04 00:00:00	2018-05-04 00:00:00	793	2018-05-04 00:00	7.5	0	73.7	1,008.60	144.2	1.2	3.9	4.7	2018-05-04 00:00:00	14	00:00:00
2018-05-04 01:00:00	2018-05-04 01:00:00	794	2018-05-04 01:00	5.7	0	81.8	1,009.00	224.9	1	1.9	3.2	2018-05-04 01:00:00	14	01:00:00
2018-05-04 02:00:00	2018-05-04 02:00:00	795	2018-05-04 02:00	3.4	0	96.3	1,009.20	195	0.7	1.5	4.5	2018-05-04 02:00:00	14	02:00:00
2018-05-04 03:00:00	2018-05-04 03:00:00	796	2018-05-04 03:00	2.5	0	99.7	1,009.50	244.6	0.8	1.7	4.7	2018-05-04 03:00:00	14	03:00:00
2018-05-04 04:00:00	2018-05-04 04:00:00	797	2018-05-04 04:00	1.9	0	100	1,009.80	207.9	0.6	1.1	4.7	2018-05-04 04:00:00	14	04:00:00
2018-05-04 05:00:00	2018-05-04 05:00:00	798	2018-05-04 05:00	1.3	0	100	1,010.10	203.4	0.6	1.5	9.2	2018-05-04 05:00:00	14	05:00:00
2018-05-04 06:00:00	2018-05-04 06:00:00	799	2018-05-04 06:00	2.7	0	99.5	1,010.30	192.9	0.6	1.4	74.6	2018-05-04 06:00:00	14	06:00:00
2018-05-04 07:00:00	2018-05-04 07:00:00	800	2018-05-04 07:00	7	0	79.3	1,010.50	280.7	1.1	2.1	220.2	2018-05-04 07:00:00	14	07:00:00
2018-05-04 08:00:00	2018-05-04 08:00:00	801	2018-05-04 08:00	10.6	0	59.7	1,011.00	248.3	1.1	2	385.3	2018-05-04 08:00:00	14	08:00:00
2018-05-04 09:00:00	2018-05-04 09:00:00	802	2018-05-04 09:00	13.6	0	46.8	1,011.40	113.6	1.5	3.8	526.7	2018-05-04 09:00:00	14	09:00:00
2018-05-04 10:00:00	2018-05-04 10:00:00	803	2018-05-04 10:00	14.7	0	42.7	1,011.50	87.3	2.3	5.1	639.9	2018-05-04 10:00:00	14	10:00:00
2018-05-04 11:00:00	2018-05-04 11:00:00	804	2018-05-04 11:00	15.8	0	41.3	1,011.40	93.1	2.3	4.4	721.6	2018-05-04 11:00:00	14	11:00:00
2018-05-04 12:00:00	2018-05-04 12:00:00	805	2018-05-04 12:00	16.7	0	38.8	1,011.20	90.6	2.6	5.1	785.6	2018-05-04 12:00:00	14	12:00:00
2018-05-04 13:00:00	2018-05-04 13:00:00	806	2018-05-04 13:00	17.6	0	38	1,011.00	99.2	2.6	5.8	807.9	2018-05-04 13:00:00	14	13:00:00
2018-05-04 14:00:00	2018-05-04 14:00:00	807	2018-05-04 14:00	17.8	0	35.8	1,011.00	77	2.7	5.8	735.9	2018-05-04 14:00:00	14	14:00:00
2018-05-04 15:00:00	2018-05-04 15:00:00	808	2018-05-04 15:00	18.4	0	36.3	1,010.80	74.7	2.8	5.7	657.6	2018-05-04 15:00:00	14	15:00:00
2018-05-04 16:00:00	2018-05-04 16:00:00	809	2018-05-04 16:00	18.7	0	34	1,010.60	90.7	2.5	6.1	557.8	2018-05-04 16:00:00	14	16:00:00
2018-05-04 17:00:00	2018-05-04 17:00:00	810	2018-05-04 17:00	18.5	0	34.2	1,010.60	73.3	2.7	6.1	420.7	2018-05-04 17:00:00	14	17:00:00
2018-05-04 18:00:00	2018-05-04 18:00:00	811	2018-05-04 18:00	18.2	0	34.7	1,010.60	65.6	2.2	5.2	267.3	2018-05-04 18:00:00	14	18:00:00
2018-05-04 19:00:00	2018-05-04 19:00:00	812	2018-05-04 19:00	17	0	37	1,010.80	81.6	2	4.2	113.4	2018-05-04 19:00:00	14	19:00:00
2018-05-04 20:00:00	2018-05-04 20:00:00	813	2018-05-04 20:00	13.8	0	44.5	1,011.20	151	1.3	3.4	16.1	2018-05-04 20:00:00	14	20:00:00
2018-05-04 21:00:00	2018-05-04 21:00:00	814	2018-05-04 21:00	11	0	56.2	1,011.80	138.7	1.3	3.1	3.5	2018-05-04 21:00:00	14	21:00:00
2018-05-04 22:00:00	2018-05-04 22:00:00	815	2018-05-04 22:00	9.8	0	62.7	1,012.40	180.9	1.1	2.5	3.7	2018-05-04 22:00:00	14	22:00:00
2018-05-04 23:00:00	2018-05-04 23:00:00	816	2018-05-04 23:00	9.6	0	63.8	1,012.50	89.6	1.5	3.4	4.5	2018-05-04 23:00:00	14	23:00:00
2018-05-05 00:00:00	2018-05-05 00:00:00	817	2018-05-05 00:00	8.4	0	68.2	1,013.00	94.7	1.3	2.2	3.2	2018-05-05 00:00:00	15	00:00:00
2018-05-05 01:00:00	2018-05-05 01:00:00	818	2018-05-05 01:00	5.8	0	84.8	1,013.30	141.9	1.1	3.1	3.9	2018-05-05 01:00:00	15	01:00:00
2018-05-05 02:00:00	2018-05-05 02:00:00	819	2018-05-05 02:00	5.7	0	86	1,013.60	137.5	1.1	3.2	4.1	2018-05-05 02:00:00	15	02:00:00
2018-05-05 03:00:00	2018-05-05 03:00:00	820	2018-05-05 03:00	2.6	0	98.3	1,013.60	246.7	0.9	1.5	4.1	2018-05-05 03:00:00	15	03:00:00
2018-05-05 04:00:00	2018-05-05 04:00:00	821	2018-05-05 04:00	1.6	0	100	1,013.70	249.1	0.9	1.7	4.9	2018-05-05 04:00:00	15	04:00:00
2018-05-05 05:00:00	2018-05-05 05:00:00	822	2018-05-05 05:00	1.4	0	100	1,013.80	258.2	1	1.5	8.7	2018-05-05 05:00:00	15	05:00:00
2018-05-05 06:00:00	2018-05-05 06:00:00	823	2018-05-05 06:00	3	0	99.5	1,014.10	257.7	0.9	1.7	83.9	2018-05-05 06:00:00	15	06:00:00
2018-05-05 07:00:00	2018-05-05 07:00:00	824	2018-05-05 07:00	7.3	0	80	1,014.40	254.8	1.1	1.5	242.6	2018-05-05 07:00:00	15	07:00:00
2018-05-05 08:00:00	2018-05-05 08:00:00	825	NA	NA	NA	NA	NA	NA	NA	NA	NA	NA	15	08:00:00
2018-05-05 09:00:00	2018-05-05 09:00:00	826	NA	NA	NA	NA	NA	NA	NA	NA	NA	NA	15	09:00:00
2018-05-05 10:00:00	2018-05-05 10:00:00	827	2018-05-05 10:00	15.1	0	43	1,015.20	76.1	2.6	6	667.5	2018-05-05 10:00:00	15	10:00:00
2018-05-05 11:00:00	2018-05-05 11:00:00	828	2018-05-05 11:00	16.3	0	40.8	1,015.40	106.5	2.6	5.2	736.3	2018-05-05 11:00:00	15	11:00:00
2018-05-05 12:00:00	2018-05-05 12:00:00	829	2018-05-05 12:00	17.2	0	38.2	1,015.10	81.9	2.6	5.5	797	2018-05-05 12:00:00	15	12:00:00
2018-05-05 13:00:00	2018-05-05 13:00:00	830	NA	NA	NA	NA	NA	NA	NA	NA	NA	NA	15	13:00:00
2018-05-05 14:00:00	2018-05-05 14:00:00	831	2018-05-05 14:00	19.4	0	36.7	1,014.30	77.6	2.8	5.5	742.6	2018-05-05 14:00:00	15	14:00:00
2018-05-05 15:00:00	2018-05-05 15:00:00	832	NA	NA	NA	NA	NA	NA	NA	NA	NA	NA	15	15:00:00
2018-05-05 16:00:00	2018-05-05 16:00:00	833	2018-05-05 16:00	20.4	0	31.3	1,013.50	76.6	3	6.1	563.5	2018-05-05 16:00:00	15	16:00:00
2018-05-05 17:00:00	2018-05-05 17:00:00	834	2018-05-05 17:00	20.4	0	30.8	1,013.30	77.5	2.7	5.7	434.1	2018-05-05 17:00:00	15	17:00:00
2018-05-05 18:00:00	2018-05-05 18:00:00	835	2018-05-05 18:00	20	0	31	1,013.10	68.2	2.5	5	274.9	2018-05-05 18:00:00	15	18:00:00
2018-05-05 19:00:00	2018-05-05 19:00:00	836	2018-05-05 19:00	18.7	0	31.7	1,013.10	59.7	2.1	4.4	118.7	2018-05-05 19:00:00	15	19:00:00
2018-05-05 20:00:00	2018-05-05 20:00:00	837	2018-05-05 20:00	15.2	0	35.8	1,013.20	73.4	1.7	3.8	18.3	2018-05-05 20:00:00	15	20:00:00
2018-05-05 21:00:00	2018-05-05 21:00:00	838	2018-05-05 21:00	11.8	0	45.3	1,013.60	72	1.3	2.8	3.1	2018-05-05 21:00:00	15	21:00:00
2018-05-05 22:00:00	2018-05-05 22:00:00	839	2018-05-05 22:00	9.3	0	61.7	1,013.80	66.4	1.2	1.9	4.4	2018-05-05 22:00:00	15	22:00:00
2018-05-05 23:00:00	2018-05-05 23:00:00	840	2018-05-05 23:00	6.6	0	81.8	1,014.10	194.8	0.6	1.1	4.5	2018-05-05 23:00:00	15	23:00:00
2018-05-06 00:00:00	2018-05-06 00:00:00	841	2018-05-06 00:00	5	0	91.3	1,014.20	178.6	0.4	1.1	4.8	2018-05-06 00:00:00	16	00:00:00
2018-05-06 01:00:00	2018-05-06 01:00:00	842	2018-05-06 01:00	4	0	97	1,014.10	150	0.5	1	4.9	2018-05-06 01:00:00	16	01:00:00
2018-05-06 02:00:00	2018-05-06 02:00:00	843	2018-05-06 02:00	3.4	0	99.2	1,014.10	149.7	0.8	1.7	4.7	2018-05-06 02:00:00	16	02:00:00
2018-05-06 03:00:00	2018-05-06 03:00:00	844	2018-05-06 03:00	2.6	0	100	1,014.10	176.7	0.8	1.4	4.6	2018-05-06 03:00:00	16	03:00:00
2018-05-06 04:00:00	2018-05-06 04:00:00	845	2018-05-06 04:00	1.8	0	100	1,014.10	195.6	0.5	1	5.1	2018-05-06 04:00:00	16	04:00:00
2018-05-06 05:00:00	2018-05-06 05:00:00	846	2018-05-06 05:00	1.5	0	100	1,014.00	210.2	0.8	1.1	9.3	2018-05-06 05:00:00	16	05:00:00
2018-05-06 06:00:00	2018-05-06 06:00:00	847	2018-05-06 06:00	3.5	0	98.7	1,014.20	159.6	0.7	1.4	97.5	2018-05-06 06:00:00	16	06:00:00
2018-05-06 07:00:00	2018-05-06 07:00:00	848	2018-05-06 07:00	9.3	0	70.8	1,014.30	122.2	0.9	1.4	232	2018-05-06 07:00:00	16	07:00:00
2018-05-06 08:00:00	2018-05-06 08:00:00	849	2018-05-06 08:00	13.4	0	57.5	1,014.50	86.9	1.3	2.2	410.3	2018-05-06 08:00:00	16	08:00:00
2018-05-06 09:00:00	2018-05-06 09:00:00	850	2018-05-06 09:00	15.9	0	54.2	1,014.60	81.8	1.7	3	547	2018-05-06 09:00:00	16	09:00:00
2018-05-06 10:00:00	2018-05-06 10:00:00	851	2018-05-06 10:00	18.3	0	47.7	1,014.70	97.2	1.8	4.2	655.9	2018-05-06 10:00:00	16	10:00:00
2018-05-06 11:00:00	2018-05-06 11:00:00	852	2018-05-06 11:00	20	0	41.8	1,014.70	96.8	2.3	4.5	733.2	2018-05-06 11:00:00	16	11:00:00
2018-05-06 12:00:00	2018-05-06 12:00:00	853	2018-05-06 12:00	20.7	0	39.5	1,014.30	102.6	2.8	6.3	787.6	2018-05-06 12:00:00	16	12:00:00
2018-05-06 13:00:00	2018-05-06 13:00:00	854	2018-05-06 13:00	21.3	0	39	1,013.80	102.9	2.7	5.3	805.4	2018-05-06 13:00:00	16	13:00:00
2018-05-06 14:00:00	2018-05-06 14:00:00	855	2018-05-06 14:00	22.3	0	38.7	1,013.20	85.9	2.7	5.8	750.8	2018-05-06 14:00:00	16	14:00:00
2018-05-06 15:00:00	2018-05-06 15:00:00	856	2018-05-06 15:00	23	0	36.2	1,012.50	84.6	2.7	5.5	676.3	2018-05-06 15:00:00	16	15:00:00
2018-05-06 16:00:00	2018-05-06 16:00:00	857	2018-05-06 16:00	23.3	0	34.8	1,012.00	74.9	3.1	7.2	564.4	2018-05-06 16:00:00	16	16:00:00
2018-05-06 17:00:00	2018-05-06 17:00:00	858	2018-05-06 17:00	23.2	0	34.2	1,011.60	72.8	2.8	5.7	429.5	2018-05-06 17:00:00	16	17:00:00
2018-05-06 18:00:00	2018-05-06 18:00:00	859	2018-05-06 18:00	22.5	0	35.7	1,011.30	67.3	2.8	5.1	275.6	2018-05-06 18:00:00	16	18:00:00
2018-05-06 19:00:00	2018-05-06 19:00:00	860	2018-05-06 19:00	21.1	0	38.5	1,011.20	66.2	2.4	5.3	120.5	2018-05-06 19:00:00	16	19:00:00
2018-05-06 20:00:00	2018-05-06 20:00:00	861	2018-05-06 20:00	18.2	0	46.8	1,011.20	71.5	1.7	3.6	19.2	2018-05-06 20:00:00	16	20:00:00
2018-05-06 21:00:00	2018-05-06 21:00:00	862	2018-05-06 21:00	14.2	0	66	1,011.50	73.3	1.2	1.9	3.2	2018-05-06 21:00:00	16	21:00:00
2018-05-06 22:00:00	2018-05-06 22:00:00	863	2018-05-06 22:00	11.4	0	84.7	1,011.60	84.1	0.8	1.5	4.3	2018-05-06 22:00:00	16	22:00:00
2018-05-06 23:00:00	2018-05-06 23:00:00	864	2018-05-06 23:00	9.3	0	95.5	1,011.60	145	0.8	1.5	4.4	2018-05-06 23:00:00	16	23:00:00
2018-05-07 00:00:00	2018-05-07 00:00:00	865	2018-05-07 00:00	7.9	0	99	1,011.60	163.9	0.7	1.5	4.4	2018-05-07 00:00:00	17	00:00:00
2018-05-07 01:00:00	2018-05-07 01:00:00	866	2018-05-07 01:00	6.3	0	100	1,011.40	191.9	0.4	1.1	4.4	2018-05-07 01:00:00	17	01:00:00
2018-05-07 02:00:00	2018-05-07 02:00:00	867	2018-05-07 02:00	5.4	0	100	1,011.40	124.5	0.4	1	4.8	2018-05-07 02:00:00	17	02:00:00
2018-05-07 03:00:00	2018-05-07 03:00:00	868	2018-05-07 03:00	4.6	0	100	1,011.70	147.7	0.4	1.1	4.6	2018-05-07 03:00:00	17	03:00:00
2018-05-07 04:00:00	2018-05-07 04:00:00	869	2018-05-07 04:00	3.9	0	100	1,011.50	138.6	0.4	1.1	4.6	2018-05-07 04:00:00	17	04:00:00
2018-05-07 05:00:00	2018-05-07 05:00:00	870	2018-05-07 05:00	3.7	0	100	1,011.10	144.3	0.8	1.4	9.9	2018-05-07 05:00:00	17	05:00:00
2018-05-07 06:00:00	2018-05-07 06:00:00	871	2018-05-07 06:00	5.7	0	100	1,011.00	113.7	0.5	1.4	81.6	2018-05-07 06:00:00	17	06:00:00
2018-05-07 07:00:00	2018-05-07 07:00:00	872	2018-05-07 07:00	11.3	0	82.5	1,011.10	128.9	0.7	2.3	248.1	2018-05-07 07:00:00	17	07:00:00
2018-05-07 08:00:00	2018-05-07 08:00:00	873	2018-05-07 08:00	15.3	0	59.7	1,011.10	91.4	1.9	3.6	422.7	2018-05-07 08:00:00	17	08:00:00
2018-05-07 09:00:00	2018-05-07 09:00:00	874	2018-05-07 09:00	17.9	0	50.3	1,010.90	86.1	2.4	4.6	561.4	2018-05-07 09:00:00	17	09:00:00
2018-05-07 10:00:00	2018-05-07 10:00:00	875	2018-05-07 10:00	19.5	0	45.8	1,010.70	91.3	3.2	6.5	674.6	2018-05-07 10:00:00	17	10:00:00
2018-05-07 11:00:00	2018-05-07 11:00:00	876	2018-05-07 11:00	20.8	0	41.3	1,010.40	95.6	3.5	7.2	754.5	2018-05-07 11:00:00	17	11:00:00
2018-05-07 12:00:00	2018-05-07 12:00:00	877	2018-05-07 12:00	22	0	37.8	1,009.80	99.1	3.4	7.4	814.9	2018-05-07 12:00:00	17	12:00:00
2018-05-07 13:00:00	2018-05-07 13:00:00	878	2018-05-07 13:00	22.5	0	36.7	1,009.20	98	3.5	7.5	825.5	2018-05-07 13:00:00	17	13:00:00
2018-05-07 14:00:00	2018-05-07 14:00:00	879	2018-05-07 14:00	23.7	0	35.2	1,008.80	97.9	3	7.2	774.7	2018-05-07 14:00:00	17	14:00:00
2018-05-07 15:00:00	2018-05-07 15:00:00	880	2018-05-07 15:00	24.3	0	33.8	1,008.20	88.1	3	6.1	682.9	2018-05-07 15:00:00	17	15:00:00
2018-05-07 16:00:00	2018-05-07 16:00:00	881	2018-05-07 16:00	24.6	0	29.8	1,007.50	83.2	3.5	7.8	572.3	2018-05-07 16:00:00	17	16:00:00
2018-05-07 17:00:00	2018-05-07 17:00:00	882	2018-05-07 17:00	24.6	0	29	1,007.00	88.6	3.3	6.5	438.8	2018-05-07 17:00:00	17	17:00:00
2018-05-07 18:00:00	2018-05-07 18:00:00	883	2018-05-07 18:00	24.2	0	29.2	1,006.50	89.9	2.9	6.6	284.8	2018-05-07 18:00:00	17	18:00:00
2018-05-07 19:00:00	2018-05-07 19:00:00	884	2018-05-07 19:00	23.3	0	31.2	1,006.10	88.4	2.1	4.2	123.2	2018-05-07 19:00:00	17	19:00:00
2018-05-07 20:00:00	2018-05-07 20:00:00	885	2018-05-07 20:00	19.7	0	41.3	1,006.00	64.8	1.4	2.9	18.9	2018-05-07 20:00:00	17	20:00:00
2018-05-07 21:00:00	2018-05-07 21:00:00	886	2018-05-07 21:00	14.6	0	68.5	1,006.00	79.5	0.8	2.2	3.4	2018-05-07 21:00:00	17	21:00:00
2018-05-07 22:00:00	2018-05-07 22:00:00	887	2018-05-07 22:00	11.7	0	85.2	1,005.90	180.7	0.4	1.5	3.5	2018-05-07 22:00:00	17	22:00:00
2018-05-07 23:00:00	2018-05-07 23:00:00	888	2018-05-07 23:00	9.5	0	94.7	1,005.80	177.5	0.3	1.1	4.3	2018-05-07 23:00:00	17	23:00:00
2018-05-08 00:00:00	2018-05-08 00:00:00	889	2018-05-08 00:00	8.2	0	98.2	1,005.80	221.5	0.4	1.1	4.6	2018-05-08 00:00:00	18	00:00:00
2018-05-08 01:00:00	2018-05-08 01:00:00	890	2018-05-08 01:00	7.4	0	99.7	1,005.70	154.2	0.4	1	4.6	2018-05-08 01:00:00	18	01:00:00
2018-05-08 02:00:00	2018-05-08 02:00:00	891	2018-05-08 02:00	6.6	0	100	1,005.50	134.5	0.4	1.1	4.5	2018-05-08 02:00:00	18	02:00:00
2018-05-08 03:00:00	2018-05-08 03:00:00	892	2018-05-08 03:00	5.6	0	100	1,005.20	153.5	0.4	1.1	4.6	2018-05-08 03:00:00	18	03:00:00
2018-05-08 04:00:00	2018-05-08 04:00:00	893	2018-05-08 04:00	5	0	100	1,004.80	127.1	0.4	1	4.8	2018-05-08 04:00:00	18	04:00:00
2018-05-08 05:00:00	2018-05-08 05:00:00	894	2018-05-08 05:00	4.4	0	100	1,004.70	232.9	0.6	1.1	9.7	2018-05-08 05:00:00	18	05:00:00
2018-05-08 06:00:00	2018-05-08 06:00:00	895	2018-05-08 06:00	6.7	0	100	1,004.60	114	0.3	1	90.4	2018-05-08 06:00:00	18	06:00:00
2018-05-08 07:00:00	2018-05-08 07:00:00	896	2018-05-08 07:00	12.9	0	79	1,004.30	95	1.1	2.7	249	2018-05-08 07:00:00	18	07:00:00
2018-05-08 08:00:00	2018-05-08 08:00:00	897	2018-05-08 08:00	16.4	0	60.3	1,004.00	80.5	1.9	3.4	421.9	2018-05-08 08:00:00	18	08:00:00
2018-05-08 09:00:00	2018-05-08 09:00:00	898	2018-05-08 09:00	18.7	0	52.5	1,003.90	96.8	2.6	5.4	556	2018-05-08 09:00:00	18	09:00:00
2018-05-08 10:00:00	2018-05-08 10:00:00	899	2018-05-08 10:00	20.8	0	46.8	1,003.80	90.4	2.8	5.6	665	2018-05-08 10:00:00	18	10:00:00
2018-05-08 11:00:00	2018-05-08 11:00:00	900	2018-05-08 11:00	22.4	0	40.2	1,003.40	104.3	3.2	6.9	743.3	2018-05-08 11:00:00	18	11:00:00
2018-05-08 12:00:00	2018-05-08 12:00:00	901	2018-05-08 12:00	23.5	0	32.8	1,002.70	100.7	3.9	9.2	807.3	2018-05-08 12:00:00	18	12:00:00
2018-05-08 13:00:00	2018-05-08 13:00:00	902	2018-05-08 13:00	24	0	31	1,001.90	99.1	4.1	9.5	819	2018-05-08 13:00:00	18	13:00:00
2018-05-08 14:00:00	2018-05-08 14:00:00	903	2018-05-08 14:00	25	0	30.2	1,001.10	99.8	3.8	9.1	773.2	2018-05-08 14:00:00	18	14:00:00
2018-05-08 15:00:00	2018-05-08 15:00:00	904	2018-05-08 15:00	25.7	0	30	1,000.40	102.7	3.4	8.1	685.2	2018-05-08 15:00:00	18	15:00:00
2018-05-08 16:00:00	2018-05-08 16:00:00	905	2018-05-08 16:00	25.7	0	30	999.8	99.3	3.9	8.6	567.4	2018-05-08 16:00:00	18	16:00:00
2018-05-08 17:00:00	2018-05-08 17:00:00	906	2018-05-08 17:00	25.5	0	30	999.2	97.9	3.7	8.5	433.1	2018-05-08 17:00:00	18	17:00:00
2018-05-08 18:00:00	2018-05-08 18:00:00	907	2018-05-08 18:00	25.2	0	30	998.8	103	3.2	7.2	277.8	2018-05-08 18:00:00	18	18:00:00
2018-05-08 19:00:00	2018-05-08 19:00:00	908	2018-05-08 19:00	24.2	0	31.8	998.5	95.7	2.3	4.8	122.1	2018-05-08 19:00:00	18	19:00:00
2018-05-08 20:00:00	2018-05-08 20:00:00	909	2018-05-08 20:00	21	0	40.7	998.5	71.4	1.7	2.9	20.8	2018-05-08 20:00:00	18	20:00:00
2018-05-08 21:00:00	2018-05-08 21:00:00	910	2018-05-08 21:00	17.4	0	56.5	998.6	67.8	1.6	2.4	3.2	2018-05-08 21:00:00	18	21:00:00
2018-05-08 22:00:00	2018-05-08 22:00:00	911	2018-05-08 22:00	13.7	0	79.8	998.7	84.1	0.4	1.1	3.1	2018-05-08 22:00:00	18	22:00:00
2018-05-08 23:00:00	2018-05-08 23:00:00	912	2018-05-08 23:00	11.6	0	92	998.7	167.3	0.3	1	4.2	2018-05-08 23:00:00	18	23:00:00
2018-05-09 00:00:00	2018-05-09 00:00:00	913	2018-05-09 00:00	9.7	0	97.8	998.7	171.5	0.3	0.3	4.3	2018-05-09 00:00:00	19	00:00:00
2018-05-09 01:00:00	2018-05-09 01:00:00	914	2018-05-09 01:00	8.9	0	99.2	998.7	109	0.3	0.3	4.6	2018-05-09 01:00:00	19	01:00:00
2018-05-09 02:00:00	2018-05-09 02:00:00	915	2018-05-09 02:00	8	0	100	998.4	134.5	0.3	0.3	4.5	2018-05-09 02:00:00	19	02:00:00
2018-05-09 03:00:00	2018-05-09 03:00:00	916	2018-05-09 03:00	7.4	0	100	998.2	88.3	0.3	0.3	4.7	2018-05-09 03:00:00	19	03:00:00
2018-05-09 04:00:00	2018-05-09 04:00:00	917	2018-05-09 04:00	7.1	0	100	997.9	156.1	0.5	1.4	4.7	2018-05-09 04:00:00	19	04:00:00
2018-05-09 05:00:00	2018-05-09 05:00:00	918	2018-05-09 05:00	6.7	0	100	997.7	238.3	0.3	0.3	10.5	2018-05-09 05:00:00	19	05:00:00
2018-05-09 06:00:00	2018-05-09 06:00:00	919	2018-05-09 06:00	8.4	0	98.5	997.8	192.5	0.6	1.5	82.6	2018-05-09 06:00:00	19	06:00:00
2018-05-09 07:00:00	2018-05-09 07:00:00	920	2018-05-09 07:00	13.5	0	77	997.9	205.6	0.6	1.5	224.3	2018-05-09 07:00:00	19	07:00:00
2018-05-09 08:00:00	2018-05-09 08:00:00	921	2018-05-09 08:00	17.5	0	59.2	998.1	113.5	1.4	3.1	384.4	2018-05-09 08:00:00	19	08:00:00
2018-05-09 09:00:00	2018-05-09 09:00:00	922	2018-05-09 09:00	19.9	0	48.7	998.1	88.9	1.4	3	403.3	2018-05-09 09:00:00	19	09:00:00
2018-05-09 10:00:00	2018-05-09 10:00:00	923	2018-05-09 10:00	21.3	0	47.8	998.1	81.8	1.9	3.4	575.3	2018-05-09 10:00:00	19	10:00:00
2018-05-09 11:00:00	2018-05-09 11:00:00	924	2018-05-09 11:00	23.6	0	44.2	997.9	95.6	2.2	5.4	712.3	2018-05-09 11:00:00	19	11:00:00
2018-05-09 12:00:00	2018-05-09 12:00:00	925	2018-05-09 12:00	24.6	0	41.7	997.5	85.8	3	6.6	697.4	2018-05-09 12:00:00	19	12:00:00
2018-05-09 13:00:00	2018-05-09 13:00:00	926	2018-05-09 13:00	24.6	0	42	997	86.1	3.8	8	567.1	2018-05-09 13:00:00	19	13:00:00
2018-05-09 14:00:00	2018-05-09 14:00:00	927	2018-05-09 14:00	25.7	0	40	996.5	100.7	3.8	9.2	711.4	2018-05-09 14:00:00	19	14:00:00
2018-05-09 15:00:00	2018-05-09 15:00:00	928	2018-05-09 15:00	24.7	0	43.3	995.9	91.7	2.8	7.2	242.1	2018-05-09 15:00:00	19	15:00:00
2018-05-09 16:00:00	2018-05-09 16:00:00	929	2018-05-09 16:00	25.8	0	40.8	995.3	82.7	3.1	6	520.9	2018-05-09 16:00:00	19	16:00:00
2018-05-09 17:00:00	2018-05-09 17:00:00	930	2018-05-09 17:00	26	0	40.7	994.9	79.9	2.9	5.7	408.1	2018-05-09 17:00:00	19	17:00:00
2018-05-09 18:00:00	2018-05-09 18:00:00	931	2018-05-09 18:00	25.8	0	40	994.6	94	2.5	5.5	262.2	2018-05-09 18:00:00	19	18:00:00
2018-05-09 19:00:00	2018-05-09 19:00:00	932	2018-05-09 19:00	25.1	0	41.3	994.3	100.6	1.6	4.7	113.5	2018-05-09 19:00:00	19	19:00:00
2018-05-09 20:00:00	2018-05-09 20:00:00	933	2018-05-09 20:00	21.9	0	54.3	994.3	75	1.2	2.3	20.3	2018-05-09 20:00:00	19	20:00:00
2018-05-09 21:00:00	2018-05-09 21:00:00	934	2018-05-09 21:00	18.3	0	75.7	994.6	76.7	0.9	2.3	2.9	2018-05-09 21:00:00	19	21:00:00
2018-05-09 22:00:00	2018-05-09 22:00:00	935	2018-05-09 22:00	15.2	0	93.3	994.6	120.4	0.3	0.8	3.6	2018-05-09 22:00:00	19	22:00:00
2018-05-09 23:00:00	2018-05-09 23:00:00	936	2018-05-09 23:00	13.6	0	97.8	994.6	122	0.4	1.1	4	2018-05-09 23:00:00	19	23:00:00
2018-05-10 00:00:00	2018-05-10 00:00:00	937	2018-05-10 00:00	12.9	0	99.3	994.5	110.1	0.5	1.5	4.3	2018-05-10 00:00:00	20	00:00:00
2018-05-10 01:00:00	2018-05-10 01:00:00	938	2018-05-10 01:00	12.1	0	100	994	122.4	0.8	2.1	4.3	2018-05-10 01:00:00	20	01:00:00
2018-05-10 02:00:00	2018-05-10 02:00:00	939	2018-05-10 02:00	12.2	0	99.8	993.6	131.6	0.3	1.1	4.6	2018-05-10 02:00:00	20	02:00:00
2018-05-10 03:00:00	2018-05-10 03:00:00	940	2018-05-10 03:00	12.5	0	99	993.3	108.6	0.4	1.1	4.6	2018-05-10 03:00:00	20	03:00:00
2018-05-10 04:00:00	2018-05-10 04:00:00	941	2018-05-10 04:00	12.3	0	99.7	993.3	141.1	0.8	1.7	4.2	2018-05-10 04:00:00	20	04:00:00
2018-05-10 05:00:00	2018-05-10 05:00:00	942	2018-05-10 05:00	11.7	0	100	993.3	112.6	0.8	1.7	9.6	2018-05-10 05:00:00	20	05:00:00
2018-05-10 06:00:00	2018-05-10 06:00:00	943	2018-05-10 06:00	12.2	0	99.2	993.4	142.4	0.4	1.1	85.2	2018-05-10 06:00:00	20	06:00:00
2018-05-10 07:00:00	2018-05-10 07:00:00	944	2018-05-10 07:00	16.5	0	83	993.6	147.7	0.5	1.5	228.8	2018-05-10 07:00:00	20	07:00:00
2018-05-10 08:00:00	2018-05-10 08:00:00	945	2018-05-10 08:00	20	0	70	993.8	109.6	1.6	3.1	395.9	2018-05-10 08:00:00	20	08:00:00
2018-05-10 09:00:00	2018-05-10 09:00:00	946	2018-05-10 09:00	22.4	0	60	994.1	121.8	2.2	4	533.7	2018-05-10 09:00:00	20	09:00:00
2018-05-10 10:00:00	2018-05-10 10:00:00	947	2018-05-10 10:00	24.2	0	52	994.1	129.7	2.5	5.1	647	2018-05-10 10:00:00	20	10:00:00
2018-05-10 11:00:00	2018-05-10 11:00:00	948	2018-05-10 11:00	25.5	0	46.5	994.3	127.5	3	6.1	726.6	2018-05-10 11:00:00	20	11:00:00
2018-05-10 12:00:00	2018-05-10 12:00:00	949	2018-05-10 12:00	26.6	0	43.3	994.4	119.5	2.9	5.8	782.7	2018-05-10 12:00:00	20	12:00:00
2018-05-10 13:00:00	2018-05-10 13:00:00	950	2018-05-10 13:00	25.7	0	42.5	994.5	128	3	6.7	446.6	2018-05-10 13:00:00	20	13:00:00
2018-05-10 14:00:00	2018-05-10 14:00:00	951	2018-05-10 14:00	26.9	0	39.3	994.5	134.4	2.6	5.9	652.3	2018-05-10 14:00:00	20	14:00:00
2018-05-10 15:00:00	2018-05-10 15:00:00	952	2018-05-10 15:00	25.2	0	41.8	994.7	161.4	3.2	7.6	286.3	2018-05-10 15:00:00	20	15:00:00
2018-05-10 16:00:00	2018-05-10 16:00:00	953	2018-05-10 16:00	20.7	0	71	996.3	286	6.8	12.1	260.8	2018-05-10 16:00:00	20	16:00:00
2018-05-10 17:00:00	2018-05-10 17:00:00	954	2018-05-10 17:00	18	0	83.5	998	278.5	6.7	12.1	74.7	2018-05-10 17:00:00	20	17:00:00
2018-05-10 18:00:00	2018-05-10 18:00:00	955	2018-05-10 18:00	16	0.3	97	998.8	291	5.1	10.1	107	2018-05-10 18:00:00	20	18:00:00
2018-05-10 19:00:00	2018-05-10 19:00:00	956	2018-05-10 19:00	15.6	0	93.3	1,000.10	289.1	5.5	11.1	75.7	2018-05-10 19:00:00	20	19:00:00
2018-05-10 20:00:00	2018-05-10 20:00:00	957	2018-05-10 20:00	15.1	0	91.7	1,001.30	285.8	4.7	8.8	29.6	2018-05-10 20:00:00	20	20:00:00
2018-05-10 21:00:00	2018-05-10 21:00:00	958	2018-05-10 21:00	14.3	0	90	1,002.50	284	4.2	8.2	4.2	2018-05-10 21:00:00	20	21:00:00
2018-05-10 22:00:00	2018-05-10 22:00:00	959	2018-05-10 22:00	13.5	0	91.3	1,003.50	280.4	4	6.3	3.8	2018-05-10 22:00:00	20	22:00:00
2018-05-10 23:00:00	2018-05-10 23:00:00	960	2018-05-10 23:00	13	0	93.2	1,003.90	280.1	3.9	5.6	3.6	2018-05-10 23:00:00	20	23:00:00
2018-05-11 00:00:00	2018-05-11 00:00:00	961	2018-05-11 00:00	12.7	0	93.3	1,004.60	285.9	3.6	6.6	3.8	2018-05-11 00:00:00	21	00:00:00
2018-05-11 01:00:00	2018-05-11 01:00:00	962	2018-05-11 01:00	12	0	91.2	1,005.20	281.8	4	6.5	3	2018-05-11 01:00:00	21	01:00:00
2018-05-11 02:00:00	2018-05-11 02:00:00	963	2018-05-11 02:00	11.4	0	94	1,005.40	283.2	3.9	5.8	3.4	2018-05-11 02:00:00	21	02:00:00
2018-05-11 03:00:00	2018-05-11 03:00:00	964	2018-05-11 03:00	11	0	94.7	1,005.90	285	3.2	4.8	3.5	2018-05-11 03:00:00	21	03:00:00
2018-05-11 04:00:00	2018-05-11 04:00:00	965	2018-05-11 04:00	11	0	96	1,006.30	289	3.3	5.9	3.5	2018-05-11 04:00:00	21	04:00:00
2018-05-11 05:00:00	2018-05-11 05:00:00	966	2018-05-11 05:00	10.8	0	96.8	1,007.00	285.3	2.7	4.4	10.9	2018-05-11 05:00:00	21	05:00:00
2018-05-11 06:00:00	2018-05-11 06:00:00	967	2018-05-11 06:00	11.2	0	97	1,007.60	283.5	3.3	5.3	68.4	2018-05-11 06:00:00	21	06:00:00
2018-05-11 07:00:00	2018-05-11 07:00:00	968	2018-05-11 07:00	11.5	0	94.2	1,007.80	288.8	3.8	7.2	135.6	2018-05-11 07:00:00	21	07:00:00
2018-05-11 08:00:00	2018-05-11 08:00:00	969	2018-05-11 08:00	13.4	0	83.3	1,008.00	274.6	3.3	5.9	407	2018-05-11 08:00:00	21	08:00:00
2018-05-11 09:00:00	2018-05-11 09:00:00	970	2018-05-11 09:00	14.7	0	77.5	1,008.00	283.9	3.5	5.8	463.2	2018-05-11 09:00:00	21	09:00:00
2018-05-11 10:00:00	2018-05-11 10:00:00	971	2018-05-11 10:00	16.9	0	65	1,008.00	258.2	2.2	5.1	563.2	2018-05-11 10:00:00	21	10:00:00
2018-05-11 11:00:00	2018-05-11 11:00:00	972	2018-05-11 11:00	17.2	0	62	1,008.00	241.3	2.3	5.8	502	2018-05-11 11:00:00	21	11:00:00
2018-05-11 12:00:00	2018-05-11 12:00:00	973	2018-05-11 12:00	18.1	0	56.7	1,008.00	222.4	1.8	4	563.3	2018-05-11 12:00:00	21	12:00:00
2018-05-11 13:00:00	2018-05-11 13:00:00	974	2018-05-11 13:00	18.4	0	56.2	1,007.90	255	1.8	4.8	387.3	2018-05-11 13:00:00	21	13:00:00
2018-05-11 14:00:00	2018-05-11 14:00:00	975	2018-05-11 14:00	19.2	0	52.2	1,007.50	143.8	1.6	4.1	595.1	2018-05-11 14:00:00	21	14:00:00
2018-05-11 15:00:00	2018-05-11 15:00:00	976	2018-05-11 15:00	19	0	54.5	1,007.10	88.3	2	4.7	417	2018-05-11 15:00:00	21	15:00:00
2018-05-11 16:00:00	2018-05-11 16:00:00	977	2018-05-11 16:00	19.1	0	52.2	1,006.90	96.8	1.5	3	309	2018-05-11 16:00:00	21	16:00:00
2018-05-11 17:00:00	2018-05-11 17:00:00	978	2018-05-11 17:00	19	0	52.3	1,006.40	92.6	1.7	2.9	246.5	2018-05-11 17:00:00	21	17:00:00
2018-05-11 18:00:00	2018-05-11 18:00:00	979	2018-05-11 18:00	18.8	0	54.2	1,006.00	106.8	1.4	3	142.3	2018-05-11 18:00:00	21	18:00:00
2018-05-11 19:00:00	2018-05-11 19:00:00	980	2018-05-11 19:00	18	0	56.3	1,005.80	70.3	1.3	2.5	58.3	2018-05-11 19:00:00	21	19:00:00
2018-05-11 20:00:00	2018-05-11 20:00:00	981	2018-05-11 20:00	16.9	0	61.3	1,005.80	72	1.1	2.2	17.7	2018-05-11 20:00:00	21	20:00:00
2018-05-11 21:00:00	2018-05-11 21:00:00	982	2018-05-11 21:00	14.4	0	80.3	1,006.30	72.7	0.8	1.9	4.6	2018-05-11 21:00:00	21	21:00:00
2018-05-11 22:00:00	2018-05-11 22:00:00	983	2018-05-11 22:00	13.9	0	86.5	1,006.50	60.9	0.9	1.5	4.1	2018-05-11 22:00:00	21	22:00:00
2018-05-11 23:00:00	2018-05-11 23:00:00	984	2018-05-11 23:00	13.1	0	92.5	1,006.80	86.5	1.2	3.8	3.8	2018-05-11 23:00:00	21	23:00:00
2018-05-12 00:00:00	2018-05-12 00:00:00	985	2018-05-12 00:00	13.7	0	93.2	1,006.80	106.2	1.6	3.5	4.2	2018-05-12 00:00:00	22	00:00:00
2018-05-12 01:00:00	2018-05-12 01:00:00	986	2018-05-12 01:00	13.4	0	95	1,006.50	87.4	1.2	1.9	4.3	2018-05-12 01:00:00	22	01:00:00
2018-05-12 02:00:00	2018-05-12 02:00:00	987	2018-05-12 02:00	13.3	0	95.7	1,006.00	77.5	1.4	2.5	4.2	2018-05-12 02:00:00	22	02:00:00
2018-05-12 03:00:00	2018-05-12 03:00:00	988	2018-05-12 03:00	13	0	97.8	1,005.80	73.1	1.4	2.4	4	2018-05-12 03:00:00	22	03:00:00
2018-05-12 04:00:00	2018-05-12 04:00:00	989	2018-05-12 04:00	12.7	0	98.5	1,005.60	74.3	1.7	2.8	3.4	2018-05-12 04:00:00	22	04:00:00
2018-05-12 05:00:00	2018-05-12 05:00:00	990	2018-05-12 05:00	11.1	0	100	1,005.70	77.6	1.2	2	12.1	2018-05-12 05:00:00	22	05:00:00
2018-05-12 06:00:00	2018-05-12 06:00:00	991	2018-05-12 06:00	11.9	0	99.7	1,005.80	86	1.9	3.7	70.6	2018-05-12 06:00:00	22	06:00:00
2018-05-12 07:00:00	2018-05-12 07:00:00	992	2018-05-12 07:00	13.2	0	95.7	1,006.20	90.7	1.9	3.4	139.7	2018-05-12 07:00:00	22	07:00:00
2018-05-12 08:00:00	2018-05-12 08:00:00	993	2018-05-12 08:00	14.1	0	93.5	1,006.20	91.7	1.9	3.5	144.6	2018-05-12 08:00:00	22	08:00:00
2018-05-12 09:00:00	2018-05-12 09:00:00	994	2018-05-12 09:00	14.5	0	92.7	1,006.20	87	2.1	4.6	141.3	2018-05-12 09:00:00	22	09:00:00
2018-05-12 10:00:00	2018-05-12 10:00:00	995	2018-05-12 10:00	16.2	0	88	1,005.90	87.9	2.3	4.6	373.8	2018-05-12 10:00:00	22	10:00:00
2018-05-12 11:00:00	2018-05-12 11:00:00	996	2018-05-12 11:00	18.1	0	79	1,005.60	83	2.6	5.5	474	2018-05-12 11:00:00	22	11:00:00
2018-05-12 12:00:00	2018-05-12 12:00:00	997	2018-05-12 12:00	20.1	0	68.8	1,005.00	82.3	3.1	6.5	701	2018-05-12 12:00:00	22	12:00:00
2018-05-12 13:00:00	2018-05-12 13:00:00	998	2018-05-12 13:00	21.4	0	61.8	1,004.20	85.9	3.4	8.1	760.1	2018-05-12 13:00:00	22	13:00:00
2018-05-12 14:00:00	2018-05-12 14:00:00	999	2018-05-12 14:00	21.3	0	62.3	1,003.70	81.8	2.9	5.4	370.2	2018-05-12 14:00:00	22	14:00:00
2018-05-12 15:00:00	2018-05-12 15:00:00	1000	2018-05-12 15:00	22.1	0	59.7	1,003.00	77	2.8	6.2	366.8	2018-05-12 15:00:00	22	15:00:00
2018-05-12 16:00:00	2018-05-12 16:00:00	1001	2018-05-12 16:00	22.9	0	56	1,002.50	80.4	2.7	6.1	362.3	2018-05-12 16:00:00	22	16:00:00
2018-05-12 17:00:00	2018-05-12 17:00:00	1002	2018-05-12 17:00	24	0	51.8	1,002.00	76.8	2.9	5.5	404.2	2018-05-12 17:00:00	22	17:00:00
2018-05-12 18:00:00	2018-05-12 18:00:00	1003	2018-05-12 18:00	23.6	0	53	1,001.60	79.6	3	5.9	250.5	2018-05-12 18:00:00	22	18:00:00
2018-05-12 19:00:00	2018-05-12 19:00:00	1004	2018-05-12 19:00	22.6	0	56.2	1,001.30	80.5	2.6	5.2	106.1	2018-05-12 19:00:00	22	19:00:00
2018-05-12 20:00:00	2018-05-12 20:00:00	1005	2018-05-12 20:00	20.2	0	65.8	1,001.30	72.9	1.9	3.5	18.1	2018-05-12 20:00:00	22	20:00:00
2018-05-12 21:00:00	2018-05-12 21:00:00	1006	2018-05-12 21:00	18.7	0	73	1,001.60	70.8	2	3.6	3.1	2018-05-12 21:00:00	22	21:00:00
2018-05-12 22:00:00	2018-05-12 22:00:00	1007	2018-05-12 22:00	17	0	82.3	1,001.70	76	1.6	2.5	3.2	2018-05-12 22:00:00	22	22:00:00
2018-05-12 23:00:00	2018-05-12 23:00:00	1008	2018-05-12 23:00	16	0	88.7	1,001.50	78.8	1.2	2.2	4.5	2018-05-12 23:00:00	22	23:00:00
2018-05-13 00:00:00	2018-05-13 00:00:00	1009	2018-05-13 00:00	16.1	0	89	1,001.30	71.7	1.7	3.6	4	2018-05-13 00:00:00	23	00:00:00
2018-05-13 01:00:00	2018-05-13 01:00:00	1010	2018-05-13 01:00	15.3	0	92.7	1,001.20	89.3	1.4	2.6	3.6	2018-05-13 01:00:00	23	01:00:00
2018-05-13 02:00:00	2018-05-13 02:00:00	1011	2018-05-13 02:00	14.4	0	97.8	1,001.00	84.3	1.3	2.2	3.6	2018-05-13 02:00:00	23	02:00:00
2018-05-13 03:00:00	2018-05-13 03:00:00	1012	2018-05-13 03:00	12.6	0	100	1,000.80	75	0.7	1.4	3.8	2018-05-13 03:00:00	23	03:00:00
2018-05-13 04:00:00	2018-05-13 04:00:00	1013	2018-05-13 04:00	10.9	0	100	1,000.60	220.1	0.5	1.1	4.1	2018-05-13 04:00:00	23	04:00:00
2018-05-13 05:00:00	2018-05-13 05:00:00	1014	2018-05-13 05:00	9.8	0	100	1,000.40	143.7	0.5	1.1	12	2018-05-13 05:00:00	23	05:00:00
2018-05-13 06:00:00	2018-05-13 06:00:00	1015	2018-05-13 06:00	11	0	100	1,000.30	160.8	0.6	1.1	86.2	2018-05-13 06:00:00	23	06:00:00
2018-05-13 07:00:00	2018-05-13 07:00:00	1016	2018-05-13 07:00	15.7	0	90.8	1,000.20	125.6	0.8	1.7	222.3	2018-05-13 07:00:00	23	07:00:00
2018-05-13 08:00:00	2018-05-13 08:00:00	1017	2018-05-13 08:00	18.3	0	82	1,000.10	107.6	1.8	4.2	374.9	2018-05-13 08:00:00	23	08:00:00
2018-05-13 09:00:00	2018-05-13 09:00:00	1018	2018-05-13 09:00	20	0	76.2	999.9	89.8	2.6	5.2	485.7	2018-05-13 09:00:00	23	09:00:00
2018-05-13 10:00:00	2018-05-13 10:00:00	1019	2018-05-13 10:00	22.1	0	66.8	999.6	97.6	3.1	5.7	648.3	2018-05-13 10:00:00	23	10:00:00
2018-05-13 11:00:00	2018-05-13 11:00:00	1020	2018-05-13 11:00	24.4	0	52.2	999.2	94.9	3.3	7.1	731.9	2018-05-13 11:00:00	23	11:00:00
2018-05-13 12:00:00	2018-05-13 12:00:00	1021	2018-05-13 12:00	26.2	0	41.5	998.8	102	3.5	7.2	767.7	2018-05-13 12:00:00	23	12:00:00
2018-05-13 13:00:00	2018-05-13 13:00:00	1022	2018-05-13 13:00	26.9	0	37	998.4	101.3	4	9.3	802.8	2018-05-13 13:00:00	23	13:00:00
2018-05-13 14:00:00	2018-05-13 14:00:00	1023	2018-05-13 14:00	27.5	0	36.2	997.8	106.4	3.8	8.9	689.7	2018-05-13 14:00:00	23	14:00:00
2018-05-13 15:00:00	2018-05-13 15:00:00	1024	2018-05-13 15:00	26.4	0	39.7	997.4	84.3	4.1	8.9	356.9	2018-05-13 15:00:00	23	15:00:00
2018-05-13 16:00:00	2018-05-13 16:00:00	1025	2018-05-13 16:00	27	0	37.3	996.9	85.8	4.1	9.3	486.7	2018-05-13 16:00:00	23	16:00:00
2018-05-13 17:00:00	2018-05-13 17:00:00	1026	2018-05-13 17:00	26.7	0	35.7	996.6	76.5	4.5	9.8	392	2018-05-13 17:00:00	23	17:00:00
2018-05-13 18:00:00	2018-05-13 18:00:00	1027	2018-05-13 18:00	26.1	0	31.7	996.6	79.7	4.1	9.2	282.2	2018-05-13 18:00:00	23	18:00:00
2018-05-13 19:00:00	2018-05-13 19:00:00	1028	2018-05-13 19:00	24.6	0	33.3	996.7	78.5	3.4	6.8	131.2	2018-05-13 19:00:00	23	19:00:00
2018-05-13 20:00:00	2018-05-13 20:00:00	1029	2018-05-13 20:00	21.9	0	36.5	997.1	73.7	2.4	5.2	25.2	2018-05-13 20:00:00	23	20:00:00
2018-05-13 21:00:00	2018-05-13 21:00:00	1030	2018-05-13 21:00	18.5	0	42.8	997.6	69	2.1	3.4	2.6	2018-05-13 21:00:00	23	21:00:00
2018-05-13 22:00:00	2018-05-13 22:00:00	1031	2018-05-13 22:00	16.5	0	49.5	998.2	71.3	1.5	3.5	3	2018-05-13 22:00:00	23	22:00:00
2018-05-13 23:00:00	2018-05-13 23:00:00	1032	2018-05-13 23:00	15.3	0	56.7	998.2	80.5	1.5	2.9	4.4	2018-05-13 23:00:00	23	23:00:00
2018-05-14 00:00:00	2018-05-14 00:00:00	1033	2018-05-14 00:00	14.6	0	61	998.3	94.4	1.4	3.7	3.1	2018-05-14 00:00:00	24	00:00:00
2018-05-14 01:00:00	2018-05-14 01:00:00	1034	2018-05-14 01:00	10.8	0	84.8	998.4	200.3	0.5	1.4	3.6	2018-05-14 01:00:00	24	01:00:00
2018-05-14 02:00:00	2018-05-14 02:00:00	1035	2018-05-14 02:00	8.9	0	96	998.5	201.5	0.6	1.4	4.4	2018-05-14 02:00:00	24	02:00:00
2018-05-14 03:00:00	2018-05-14 03:00:00	1036	2018-05-14 03:00	7.9	0	98.7	998.6	212.4	0.4	1.1	4.6	2018-05-14 03:00:00	24	03:00:00
2018-05-14 04:00:00	2018-05-14 04:00:00	1037	2018-05-14 04:00	6.8	0	100	998.8	229.5	0.5	1.1	4.7	2018-05-14 04:00:00	24	04:00:00
2018-05-14 05:00:00	2018-05-14 05:00:00	1038	2018-05-14 05:00	6.3	0	100	999	222.9	0.6	1	13	2018-05-14 05:00:00	24	05:00:00
2018-05-14 06:00:00	2018-05-14 06:00:00	1039	2018-05-14 06:00	8.7	0	96.5	999.3	265.3	1	1.9	105.9	2018-05-14 06:00:00	24	06:00:00
2018-05-14 07:00:00	2018-05-14 07:00:00	1040	2018-05-14 07:00	13.4	0	75.8	999.6	280.7	1.6	2.3	260.1	2018-05-14 07:00:00	24	07:00:00
2018-05-14 08:00:00	2018-05-14 08:00:00	1041	2018-05-14 08:00	17.4	0	60.3	999.8	264.5	1.4	2.1	423.8	2018-05-14 08:00:00	24	08:00:00
2018-05-14 09:00:00	2018-05-14 09:00:00	1042	2018-05-14 09:00	20.7	0	47.7	1,000.00	90.3	1.6	3.5	552.7	2018-05-14 09:00:00	24	09:00:00
2018-05-14 10:00:00	2018-05-14 10:00:00	1043	2018-05-14 10:00	22.4	0	45.2	1,000.20	79.6	2.7	6.2	661.4	2018-05-14 10:00:00	24	10:00:00
2018-05-14 11:00:00	2018-05-14 11:00:00	1044	2018-05-14 11:00	24.6	0	39.7	1,000.10	76.5	3.5	7.5	743.8	2018-05-14 11:00:00	24	11:00:00
2018-05-14 12:00:00	2018-05-14 12:00:00	1045	2018-05-14 12:00	25.6	0	34.3	1,000.00	82.7	4.5	9.7	809.5	2018-05-14 12:00:00	24	12:00:00
2018-05-14 13:00:00	2018-05-14 13:00:00	1046	2018-05-14 13:00	26.2	0	30.3	1,000.00	91.5	4.4	10	823.6	2018-05-14 13:00:00	24	13:00:00
2018-05-14 14:00:00	2018-05-14 14:00:00	1047	2018-05-14 14:00	26.4	0	30	1,000.10	76.3	4.6	13.2	778.9	2018-05-14 14:00:00	24	14:00:00
2018-05-14 15:00:00	2018-05-14 15:00:00	1048	2018-05-14 15:00	26.5	0	28	1,000.00	74.7	4.2	10.2	699.1	2018-05-14 15:00:00	24	15:00:00
2018-05-14 16:00:00	2018-05-14 16:00:00	1049	2018-05-14 16:00	26.2	0	24.2	999.9	61.5	4	10.3	589.5	2018-05-14 16:00:00	24	16:00:00
2018-05-14 17:00:00	2018-05-14 17:00:00	1050	2018-05-14 17:00	25.4	0	24.3	999.9	69.5	4.2	8.6	451.1	2018-05-14 17:00:00	24	17:00:00
2018-05-14 18:00:00	2018-05-14 18:00:00	1051	2018-05-14 18:00	24.2	0	26.5	1,000.10	63.5	3.8	9.3	297.9	2018-05-14 18:00:00	24	18:00:00
2018-05-14 19:00:00	2018-05-14 19:00:00	1052	2018-05-14 19:00	22.5	0	29.8	1,000.30	60.4	3	6.1	134.6	2018-05-14 19:00:00	24	19:00:00
2018-05-14 20:00:00	2018-05-14 20:00:00	1053	2018-05-14 20:00	19.9	0	34.7	1,000.80	69	2.6	5.9	28.7	2018-05-14 20:00:00	24	20:00:00
2018-05-14 21:00:00	2018-05-14 21:00:00	1054	2018-05-14 21:00	17.5	0	39.7	1,001.40	69.9	2.4	5	2.7	2018-05-14 21:00:00	24	21:00:00
2018-05-14 22:00:00	2018-05-14 22:00:00	1055	2018-05-14 22:00	15.4	0	46.3	1,001.90	64	1.8	3.2	2.5	2018-05-14 22:00:00	24	22:00:00
2018-05-14 23:00:00	2018-05-14 23:00:00	1056	2018-05-14 23:00	13.2	0	56.8	1,002.20	67.6	1.5	3.2	4	2018-05-14 23:00:00	24	23:00:00
2018-05-15 00:00:00	2018-05-15 00:00:00	1057	2018-05-15 00:00	13.4	0	56.7	1,002.30	72.9	1.7	3.2	3.9	2018-05-15 00:00:00	25	00:00:00
2018-05-15 01:00:00	2018-05-15 01:00:00	1058	2018-05-15 01:00	12.1	0	64.7	1,002.40	116.2	1.4	3.4	4	2018-05-15 01:00:00	25	01:00:00
2018-05-15 02:00:00	2018-05-15 02:00:00	1059	2018-05-15 02:00	9.2	0	82.8	1,002.60	182.2	0.7	1.5	3.6	2018-05-15 02:00:00	25	02:00:00
2018-05-15 03:00:00	2018-05-15 03:00:00	1060	2018-05-15 03:00	7.3	0	92.8	1,002.70	238.6	0.7	1.4	4.3	2018-05-15 03:00:00	25	03:00:00
2018-05-15 04:00:00	2018-05-15 04:00:00	1061	2018-05-15 04:00	5.8	0	98.5	1,002.70	239.8	0.8	1.5	4.6	2018-05-15 04:00:00	25	04:00:00
2018-05-15 05:00:00	2018-05-15 05:00:00	1062	2018-05-15 05:00	6	0	99	1,002.80	272.3	0.9	1.4	17.6	2018-05-15 05:00:00	25	05:00:00
2018-05-15 06:00:00	2018-05-15 06:00:00	1063	2018-05-15 06:00	9.1	0	86.3	1,003.10	262.1	1.5	2.3	112.3	2018-05-15 06:00:00	25	06:00:00
2018-05-15 07:00:00	2018-05-15 07:00:00	1064	2018-05-15 07:00	12.1	0	74.3	1,003.20	271.7	1.8	2.6	244.1	2018-05-15 07:00:00	25	07:00:00
2018-05-15 08:00:00	2018-05-15 08:00:00	1065	2018-05-15 08:00	14.9	0	65.5	1,003.30	293.8	2.6	3.9	405.6	2018-05-15 08:00:00	25	08:00:00
2018-05-15 09:00:00	2018-05-15 09:00:00	1066	2018-05-15 09:00	17.9	0	55	1,003.10	272.9	2.4	4.9	550.6	2018-05-15 09:00:00	25	09:00:00
2018-05-15 10:00:00	2018-05-15 10:00:00	1067	2018-05-15 10:00	20.3	0	48	1,002.90	239.4	2.7	6.6	584.9	2018-05-15 10:00:00	25	10:00:00
2018-05-15 11:00:00	2018-05-15 11:00:00	1068	2018-05-15 11:00	22	0	40	1,002.80	94.3	2.7	6.2	581.2	2018-05-15 11:00:00	25	11:00:00
2018-05-15 12:00:00	2018-05-15 12:00:00	1069	2018-05-15 12:00	23.4	0	35.8	1,002.40	84.1	3.3	7.5	830	2018-05-15 12:00:00	25	12:00:00
2018-05-15 13:00:00	2018-05-15 13:00:00	1070	2018-05-15 13:00	23.6	0	34	1,001.80	103.6	3.1	7	597.5	2018-05-15 13:00:00	25	13:00:00
2018-05-15 14:00:00	2018-05-15 14:00:00	1071	2018-05-15 14:00	23.1	0	35.3	1,001.20	111	3.1	9.2	428.3	2018-05-15 14:00:00	25	14:00:00
2018-05-15 15:00:00	2018-05-15 15:00:00	1072	2018-05-15 15:00	20.8	0	49	1,000.90	203.5	2.2	8.2	351.9	2018-05-15 15:00:00	25	15:00:00
2018-05-15 16:00:00	2018-05-15 16:00:00	1073	2018-05-15 16:00	22.5	0	43.8	1,000.40	150.1	2.3	5.9	309.2	2018-05-15 16:00:00	25	16:00:00
2018-05-15 17:00:00	2018-05-15 17:00:00	1074	2018-05-15 17:00	22.6	0	41.5	1,000.00	101.7	2.6	6.2	278.5	2018-05-15 17:00:00	25	17:00:00
2018-05-15 18:00:00	2018-05-15 18:00:00	1075	2018-05-15 18:00	16.5	0	72.3	1,000.80	77.8	4.3	10.5	37.6	2018-05-15 18:00:00	25	18:00:00
2018-05-15 19:00:00	2018-05-15 19:00:00	1076	2018-05-15 19:00	13.6	0.5	97.7	1,001.50	174.2	1.2	3.4	33.4	2018-05-15 19:00:00	25	19:00:00
2018-05-15 20:00:00	2018-05-15 20:00:00	1077	2018-05-15 20:00	13.3	0.3	98.8	1,001.20	223.6	1.3	2.4	11	2018-05-15 20:00:00	25	20:00:00
2018-05-15 21:00:00	2018-05-15 21:00:00	1078	2018-05-15 21:00	12.7	1.7	99.8	1,001.60	219.3	1.5	3.8	3.8	2018-05-15 21:00:00	25	21:00:00
2018-05-15 22:00:00	2018-05-15 22:00:00	1079	2018-05-15 22:00	12	0.4	100	1,001.40	218.4	1.7	3.7	4.1	2018-05-15 22:00:00	25	22:00:00
2018-05-15 23:00:00	2018-05-15 23:00:00	1080	2018-05-15 23:00	11.9	0	100	1,001.20	278.6	2.2	5.2	4.1	2018-05-15 23:00:00	25	23:00:00
2018-05-16 00:00:00	2018-05-16 00:00:00	1081	2018-05-16 00:00	11.9	1.2	100	1,001.20	277.4	1.9	3.2	4.2	2018-05-16 00:00:00	26	00:00:00
2018-05-16 01:00:00	2018-05-16 01:00:00	1082	2018-05-16 01:00	11.7	0	100	1,001.00	281.6	1.6	3.1	3.6	2018-05-16 01:00:00	26	01:00:00
2018-05-16 02:00:00	2018-05-16 02:00:00	1083	2018-05-16 02:00	11.2	0	100	1,001.00	287.5	2.1	3.8	3.3	2018-05-16 02:00:00	26	02:00:00
2018-05-16 03:00:00	2018-05-16 03:00:00	1084	2018-05-16 03:00	11.1	0	100	1,001.00	288.2	2.4	4.7	4	2018-05-16 03:00:00	26	03:00:00
2018-05-16 04:00:00	2018-05-16 04:00:00	1085	2018-05-16 04:00	11.2	0	100	1,001.00	284.1	2.5	4.6	4.4	2018-05-16 04:00:00	26	04:00:00
2018-05-16 05:00:00	2018-05-16 05:00:00	1086	2018-05-16 05:00	11.1	0	100	1,001.00	283.4	2.6	5.5	9	2018-05-16 05:00:00	26	05:00:00
2018-05-16 06:00:00	2018-05-16 06:00:00	1087	2018-05-16 06:00	11.3	0	100	1,001.00	278.8	2.3	3.6	28.3	2018-05-16 06:00:00	26	06:00:00
2018-05-16 07:00:00	2018-05-16 07:00:00	1088	2018-05-16 07:00	12.1	0	100	1,001.10	284.5	2.4	4.2	132.5	2018-05-16 07:00:00	26	07:00:00
2018-05-16 08:00:00	2018-05-16 08:00:00	1089	2018-05-16 08:00	13.7	0	95.8	1,001.10	277.3	3.2	5.2	328.3	2018-05-16 08:00:00	26	08:00:00
2018-05-16 09:00:00	2018-05-16 09:00:00	1090	2018-05-16 09:00	14.5	0	92	1,001.30	272.8	2.9	5.7	317.4	2018-05-16 09:00:00	26	09:00:00
2018-05-16 10:00:00	2018-05-16 10:00:00	1091	2018-05-16 10:00	15.9	0	87.2	1,001.40	282.5	3.4	6.7	515.1	2018-05-16 10:00:00	26	10:00:00
2018-05-16 11:00:00	2018-05-16 11:00:00	1092	2018-05-16 11:00	16.9	0	84.5	1,001.60	278.8	2.9	5.4	437.6	2018-05-16 11:00:00	26	11:00:00
2018-05-16 12:00:00	2018-05-16 12:00:00	1093	2018-05-16 12:00	17.5	0	83.2	1,001.70	284	3.7	7.1	447.3	2018-05-16 12:00:00	26	12:00:00
2018-05-16 13:00:00	2018-05-16 13:00:00	1094	2018-05-16 13:00	18.1	0	81	1,001.60	275.4	3.1	6.8	474.2	2018-05-16 13:00:00	26	13:00:00
2018-05-16 14:00:00	2018-05-16 14:00:00	1095	2018-05-16 14:00	18.7	0	76	1,001.30	269.1	3.3	6.8	505.6	2018-05-16 14:00:00	26	14:00:00
2018-05-16 15:00:00	2018-05-16 15:00:00	1096	2018-05-16 15:00	19.1	0	76.3	1,001.30	280.9	3.7	7.9	454.1	2018-05-16 15:00:00	26	15:00:00
2018-05-16 16:00:00	2018-05-16 16:00:00	1097	2018-05-16 16:00	19.7	0	74.8	1,001.10	284.1	4.4	9.7	573	2018-05-16 16:00:00	26	16:00:00
2018-05-16 17:00:00	2018-05-16 17:00:00	1098	2018-05-16 17:00	19.1	0	74.5	1,000.70	278.5	4.1	8.7	358.5	2018-05-16 17:00:00	26	17:00:00
2018-05-16 18:00:00	2018-05-16 18:00:00	1099	2018-05-16 18:00	18.4	0	72.2	1,000.50	277.4	3	7.2	212.7	2018-05-16 18:00:00	26	18:00:00
2018-05-16 19:00:00	2018-05-16 19:00:00	1100	2018-05-16 19:00	16.4	0	77.2	1,000.50	284.9	3.4	6.1	70.5	2018-05-16 19:00:00	26	19:00:00
2018-05-16 20:00:00	2018-05-16 20:00:00	1101	2018-05-16 20:00	15.5	0	91.2	1,000.60	283.8	3.2	5.9	9.5	2018-05-16 20:00:00	26	20:00:00
2018-05-16 21:00:00	2018-05-16 21:00:00	1102	2018-05-16 21:00	14.6	0	97.2	1,001.10	270.1	2.6	4.6	3.8	2018-05-16 21:00:00	26	21:00:00
2018-05-16 22:00:00	2018-05-16 22:00:00	1103	2018-05-16 22:00	14.6	0	96.2	1,001.20	259.4	3	4.8	3.9	2018-05-16 22:00:00	26	22:00:00
2018-05-16 23:00:00	2018-05-16 23:00:00	1104	2018-05-16 23:00	14.4	0	98.2	1,001.20	280	3.3	5.6	3.2	2018-05-16 23:00:00	26	23:00:00
2018-05-17 00:00:00	2018-05-17 00:00:00	1105	2018-05-17 00:00	14.5	0	99.3	1,001.10	289.6	3.5	6.4	3.3	2018-05-17 00:00:00	27	00:00:00
2018-05-17 01:00:00	2018-05-17 01:00:00	1106	2018-05-17 01:00	14.5	0	99.8	1,001.00	291.9	4.5	7.9	3.1	2018-05-17 01:00:00	27	01:00:00
2018-05-17 02:00:00	2018-05-17 02:00:00	1107	2018-05-17 02:00	13.3	0	98.2	1,001.00	292.8	5.1	9.5	2.9	2018-05-17 02:00:00	27	02:00:00
2018-05-17 03:00:00	2018-05-17 03:00:00	1108	2018-05-17 03:00	12.2	0	98	1,001.20	289.9	5.2	8.6	3.1	2018-05-17 03:00:00	27	03:00:00
2018-05-17 04:00:00	2018-05-17 04:00:00	1109	2018-05-17 04:00	11.7	0	98	1,001.60	290.3	5.5	9.8	3.5	2018-05-17 04:00:00	27	04:00:00
2018-05-17 05:00:00	2018-05-17 05:00:00	1110	2018-05-17 05:00	11.1	0	98	1,002.00	291	5.8	9.7	17.2	2018-05-17 05:00:00	27	05:00:00
2018-05-17 06:00:00	2018-05-17 06:00:00	1111	2018-05-17 06:00	10.8	0	95.5	1,002.30	292.1	6.4	13.5	57.8	2018-05-17 06:00:00	27	06:00:00
2018-05-17 07:00:00	2018-05-17 07:00:00	1112	2018-05-17 07:00	10.5	0	91.8	1,002.90	286.7	6.2	10.3	80.1	2018-05-17 07:00:00	27	07:00:00
2018-05-17 08:00:00	2018-05-17 08:00:00	1113	2018-05-17 08:00	10.6	0	88.3	1,003.20	293.4	5.9	11.5	157.5	2018-05-17 08:00:00	27	08:00:00
2018-05-17 09:00:00	2018-05-17 09:00:00	1114	2018-05-17 09:00	11.6	0	83.7	1,003.50	286	6.4	10.7	421	2018-05-17 09:00:00	27	09:00:00
2018-05-17 10:00:00	2018-05-17 10:00:00	1115	2018-05-17 10:00	12.8	0	73.5	1,003.90	291.2	6.8	11.9	729	2018-05-17 10:00:00	27	10:00:00
2018-05-17 11:00:00	2018-05-17 11:00:00	1116	2018-05-17 11:00	13.3	0	71.2	1,004.20	289.6	7	13.3	699	2018-05-17 11:00:00	27	11:00:00
2018-05-17 12:00:00	2018-05-17 12:00:00	1117	2018-05-17 12:00	14.1	0	66.7	1,004.30	294.4	7	13.6	746.6	2018-05-17 12:00:00	27	12:00:00
2018-05-17 13:00:00	2018-05-17 13:00:00	1118	2018-05-17 13:00	14.5	0	65	1,004.40	295.9	6.6	13.3	688	2018-05-17 13:00:00	27	13:00:00
2018-05-17 14:00:00	2018-05-17 14:00:00	1119	2018-05-17 14:00	15.8	0	60	1,004.20	291.8	6.7	12.3	762.8	2018-05-17 14:00:00	27	14:00:00
2018-05-17 15:00:00	2018-05-17 15:00:00	1120	2018-05-17 15:00	16.6	0	56.8	1,004.10	296.1	6.2	11.9	696.3	2018-05-17 15:00:00	27	15:00:00
2018-05-17 16:00:00	2018-05-17 16:00:00	1121	2018-05-17 16:00	17	0	55.2	1,004.10	284.2	5.7	11.3	536.9	2018-05-17 16:00:00	27	16:00:00
2018-05-17 17:00:00	2018-05-17 17:00:00	1122	2018-05-17 17:00	16.9	0	55.2	1,004.10	292.4	5.8	11.4	386.6	2018-05-17 17:00:00	27	17:00:00
2018-05-17 18:00:00	2018-05-17 18:00:00	1123	2018-05-17 18:00	16.7	0	54.2	1,004.20	294.3	6.4	11.1	291.4	2018-05-17 18:00:00	27	18:00:00
2018-05-17 19:00:00	2018-05-17 19:00:00	1124	2018-05-17 19:00	15.9	0	56.2	1,004.40	290.4	6.1	10.2	151.5	2018-05-17 19:00:00	27	19:00:00
2018-05-17 20:00:00	2018-05-17 20:00:00	1125	2018-05-17 20:00	13.9	0	66.3	1,004.70	292.7	5.4	10.5	35.2	2018-05-17 20:00:00	27	20:00:00
2018-05-17 21:00:00	2018-05-17 21:00:00	1126	2018-05-17 21:00	11.9	0	79.2	1,005.50	294	5.3	9.5	3.4	2018-05-17 21:00:00	27	21:00:00
2018-05-17 22:00:00	2018-05-17 22:00:00	1127	2018-05-17 22:00	11.7	0	81.5	1,005.90	292.2	5.6	12.7	3.9	2018-05-17 22:00:00	27	22:00:00
2018-05-17 23:00:00	2018-05-17 23:00:00	1128	2018-05-17 23:00	11.5	0	82.7	1,006.10	292.9	5.4	10	4	2018-05-17 23:00:00	27	23:00:00
2018-05-18 00:00:00	2018-05-18 00:00:00	1129	2018-05-18 00:00	11.3	0	85	1,006.10	287.3	4.9	7.3	4.1	2018-05-18 00:00:00	28	00:00:00
2018-05-18 01:00:00	2018-05-18 01:00:00	1130	2018-05-18 01:00	11.3	0	86	1,005.90	285.3	4.4	7.2	4.1	2018-05-18 01:00:00	28	01:00:00
2018-05-18 02:00:00	2018-05-18 02:00:00	1131	2018-05-18 02:00	11.2	0	86.2	1,005.80	283.7	4.4	7.4	4.1	2018-05-18 02:00:00	28	02:00:00
2018-05-18 03:00:00	2018-05-18 03:00:00	1132	2018-05-18 03:00	10.9	0	87.2	1,005.80	288.8	4.3	9	4	2018-05-18 03:00:00	28	03:00:00
2018-05-18 04:00:00	2018-05-18 04:00:00	1133	2018-05-18 04:00	10.3	0	89.7	1,006.10	288.2	3.9	6.8	4.1	2018-05-18 04:00:00	28	04:00:00
2018-05-18 05:00:00	2018-05-18 05:00:00	1134	2018-05-18 05:00	9.6	0	94.5	1,006.30	289.2	4.3	7.7	7.6	2018-05-18 05:00:00	28	05:00:00
2018-05-18 06:00:00	2018-05-18 06:00:00	1135	2018-05-18 06:00	9.4	0	94.8	1,006.70	289.1	4	7.2	23.2	2018-05-18 06:00:00	28	06:00:00
2018-05-18 07:00:00	2018-05-18 07:00:00	1136	2018-05-18 07:00	9.2	0	95.8	1,007.10	288.2	4	7.1	38.8	2018-05-18 07:00:00	28	07:00:00
2018-05-18 08:00:00	2018-05-18 08:00:00	1137	2018-05-18 08:00	9.2	0	96.7	1,007.40	287.8	4.3	8	79.2	2018-05-18 08:00:00	28	08:00:00
2018-05-18 09:00:00	2018-05-18 09:00:00	1138	2018-05-18 09:00	10	0	89.3	1,007.80	283.3	4.7	8	141.7	2018-05-18 09:00:00	28	09:00:00
2018-05-18 10:00:00	2018-05-18 10:00:00	1139	2018-05-18 10:00	10.2	0	87.7	1,008.00	282.9	4.6	7.1	171.3	2018-05-18 10:00:00	28	10:00:00
2018-05-18 11:00:00	2018-05-18 11:00:00	1140	2018-05-18 11:00	10.8	0	85.7	1,008.20	285.2	4.2	8.2	260	2018-05-18 11:00:00	28	11:00:00
2018-05-18 12:00:00	2018-05-18 12:00:00	1141	2018-05-18 12:00	12.3	0	79.3	1,008.40	279.8	3.7	7.4	417.6	2018-05-18 12:00:00	28	12:00:00
2018-05-18 13:00:00	2018-05-18 13:00:00	1142	2018-05-18 13:00	13.3	0	74.7	1,008.30	274.4	3.1	6.9	407.9	2018-05-18 13:00:00	28	13:00:00
2018-05-18 14:00:00	2018-05-18 14:00:00	1143	2018-05-18 14:00	14	0	70.7	1,008.10	276.9	3.5	7.5	461.9	2018-05-18 14:00:00	28	14:00:00
2018-05-18 15:00:00	2018-05-18 15:00:00	1144	2018-05-18 15:00	13.6	0	72.5	1,008.20	273.7	2.9	6.1	293	2018-05-18 15:00:00	28	15:00:00
2018-05-18 16:00:00	2018-05-18 16:00:00	1145	2018-05-18 16:00	13.6	0	73.8	1,008.20	244.2	2.3	6.1	237.9	2018-05-18 16:00:00	28	16:00:00
2018-05-18 17:00:00	2018-05-18 17:00:00	1146	2018-05-18 17:00	13	0	74.8	1,008.20	292.3	2.6	5.5	160.3	2018-05-18 17:00:00	28	17:00:00
2018-05-18 18:00:00	2018-05-18 18:00:00	1147	2018-05-18 18:00	12.7	0	76.3	1,008.10	256	2.1	4.8	84.7	2018-05-18 18:00:00	28	18:00:00
2018-05-18 19:00:00	2018-05-18 19:00:00	1148	2018-05-18 19:00	12.2	0	78.2	1,008.20	314.9	2.3	5.6	47	2018-05-18 19:00:00	28	19:00:00
2018-05-18 20:00:00	2018-05-18 20:00:00	1149	2018-05-18 20:00	11.8	0	81	1,008.40	270.4	1.6	3.8	15.4	2018-05-18 20:00:00	28	20:00:00
2018-05-18 21:00:00	2018-05-18 21:00:00	1150	2018-05-18 21:00	11.4	0	84.8	1,008.70	263	1.2	2.5	4.4	2018-05-18 21:00:00	28	21:00:00
2018-05-18 22:00:00	2018-05-18 22:00:00	1151	2018-05-18 22:00	11	0	87.7	1,008.80	268.9	0.7	1.5	4	2018-05-18 22:00:00	28	22:00:00
2018-05-18 23:00:00	2018-05-18 23:00:00	1152	2018-05-18 23:00	10.7	0	92.8	1,008.80	191.2	0.7	1.1	4.2	2018-05-18 23:00:00	28	23:00:00
2018-05-19 00:00:00	2018-05-19 00:00:00	1153	2018-05-19 00:00	10.6	0	93.8	1,008.70	145.3	0.7	1.4	4.4	2018-05-19 00:00:00	29	00:00:00
2018-05-19 01:00:00	2018-05-19 01:00:00	1154	2018-05-19 01:00	10.5	0	95.5	1,008.60	44.8	0.5	1.7	4.2	2018-05-19 01:00:00	29	01:00:00
2018-05-19 02:00:00	2018-05-19 02:00:00	1155	2018-05-19 02:00	10.3	0	97.8	1,008.60	47.4	0.8	1.4	4.4	2018-05-19 02:00:00	29	02:00:00
2018-05-19 03:00:00	2018-05-19 03:00:00	1156	2018-05-19 03:00	10.2	0	98	1,008.50	90.1	0.6	1.5	4.4	2018-05-19 03:00:00	29	03:00:00
2018-05-19 04:00:00	2018-05-19 04:00:00	1157	2018-05-19 04:00	9.9	0	98.7	1,008.40	196.5	0.5	1.5	4.2	2018-05-19 04:00:00	29	04:00:00
2018-05-19 05:00:00	2018-05-19 05:00:00	1158	2018-05-19 05:00	9.9	0	100	1,008.40	85.9	0.6	1.5	10.2	2018-05-19 05:00:00	29	05:00:00
2018-05-19 06:00:00	2018-05-19 06:00:00	1159	2018-05-19 06:00	10.4	0	98.2	1,008.80	186.6	0.9	1.9	38.3	2018-05-19 06:00:00	29	06:00:00
2018-05-19 07:00:00	2018-05-19 07:00:00	1160	2018-05-19 07:00	11.3	0	92.5	1,009.10	272.1	1.1	2	90	2018-05-19 07:00:00	29	07:00:00
2018-05-19 08:00:00	2018-05-19 08:00:00	1161	2018-05-19 08:00	12.4	0	85.2	1,009.50	184.5	1.1	2.3	167.4	2018-05-19 08:00:00	29	08:00:00
2018-05-19 09:00:00	2018-05-19 09:00:00	1162	2018-05-19 09:00	13.3	0	78.2	1,009.80	237.1	1	2	200.8	2018-05-19 09:00:00	29	09:00:00
2018-05-19 10:00:00	2018-05-19 10:00:00	1163	2018-05-19 10:00	13.8	0	68.7	1,010.00	180.2	1.2	2.5	239.2	2018-05-19 10:00:00	29	10:00:00
2018-05-19 11:00:00	2018-05-19 11:00:00	1164	2018-05-19 11:00	14.5	0	62.5	1,010.20	93.7	1.5	2.7	313.5	2018-05-19 11:00:00	29	11:00:00
2018-05-19 12:00:00	2018-05-19 12:00:00	1165	2018-05-19 12:00	15.4	0	57.8	1,010.20	124.6	1.4	3	354.8	2018-05-19 12:00:00	29	12:00:00
2018-05-19 13:00:00	2018-05-19 13:00:00	1166	2018-05-19 13:00	16.9	0	52.2	1,010.20	176.3	1.5	2.6	573.5	2018-05-19 13:00:00	29	13:00:00
2018-05-19 14:00:00	2018-05-19 14:00:00	1167	2018-05-19 14:00	17.5	0	48.7	1,010.00	117.5	1.8	4.5	574.1	2018-05-19 14:00:00	29	14:00:00
2018-05-19 15:00:00	2018-05-19 15:00:00	1168	2018-05-19 15:00	18.2	0	46.3	1,009.90	120.6	1.7	3.9	667.8	2018-05-19 15:00:00	29	15:00:00
2018-05-19 16:00:00	2018-05-19 16:00:00	1169	2018-05-19 16:00	19.1	0	45.2	1,009.60	126.1	1.6	3.5	584.1	2018-05-19 16:00:00	29	16:00:00
2018-05-19 17:00:00	2018-05-19 17:00:00	1170	2018-05-19 17:00	18.6	0	47.3	1,009.40	134.9	1.5	3.7	357.4	2018-05-19 17:00:00	29	17:00:00
2018-05-19 18:00:00	2018-05-19 18:00:00	1171	2018-05-19 18:00	18.9	0	48.2	1,009.20	116.2	1.4	3.3	284.9	2018-05-19 18:00:00	29	18:00:00
2018-05-19 19:00:00	2018-05-19 19:00:00	1172	2018-05-19 19:00	18.5	0	50.3	1,009.10	138.1	1.1	1.9	140.7	2018-05-19 19:00:00	29	19:00:00
2018-05-19 20:00:00	2018-05-19 20:00:00	1173	2018-05-19 20:00	15.9	0	64.2	1,009.30	270	1.4	2.3	34.4	2018-05-19 20:00:00	29	20:00:00
2018-05-19 21:00:00	2018-05-19 21:00:00	1174	2018-05-19 21:00	12.1	0	85.5	1,009.70	267	0.9	2	4.3	2018-05-19 21:00:00	29	21:00:00
2018-05-19 22:00:00	2018-05-19 22:00:00	1175	2018-05-19 22:00	9.7	0	97.7	1,010.30	166.3	0.4	1.7	4	2018-05-19 22:00:00	29	22:00:00
2018-05-19 23:00:00	2018-05-19 23:00:00	1176	2018-05-19 23:00	8.8	0	99.8	1,010.70	246.3	0.8	1.5	4.4	2018-05-19 23:00:00	29	23:00:00
2018-05-20 00:00:00	2018-05-20 00:00:00	1177	2018-05-20 00:00	8	0	100	1,010.90	265.5	0.9	1.7	4.3	2018-05-20 00:00:00	30	00:00:00
2018-05-20 01:00:00	2018-05-20 01:00:00	1178	2018-05-20 01:00	7.2	0	100	1,011.10	208.4	0.7	1.7	4.6	2018-05-20 01:00:00	30	01:00:00
2018-05-20 02:00:00	2018-05-20 02:00:00	1179	2018-05-20 02:00	6.9	0	100	1,011.20	183.4	0.7	1.4	4.4	2018-05-20 02:00:00	30	02:00:00
2018-05-20 03:00:00	2018-05-20 03:00:00	1180	2018-05-20 03:00	5.6	0	100	1,011.20	155.5	0.6	1.4	4.3	2018-05-20 03:00:00	30	03:00:00
2018-05-20 04:00:00	2018-05-20 04:00:00	1181	2018-05-20 04:00	4.8	0	100	1,011.20	185.8	0.3	0.3	4.8	2018-05-20 04:00:00	30	04:00:00
2018-05-20 05:00:00	2018-05-20 05:00:00	1182	2018-05-20 05:00	4.2	0	100	1,011.30	195.3	0.4	1.1	17.7	2018-05-20 05:00:00	30	05:00:00
2018-05-20 06:00:00	2018-05-20 06:00:00	1183	2018-05-20 06:00	6.3	0	100	1,011.80	254.8	0.7	1.4	107.1	2018-05-20 06:00:00	30	06:00:00
2018-05-20 07:00:00	2018-05-20 07:00:00	1184	2018-05-20 07:00	11.3	0	85.5	1,012.10	166.9	0.8	2.2	280.5	2018-05-20 07:00:00	30	07:00:00
2018-05-20 08:00:00	2018-05-20 08:00:00	1185	2018-05-20 08:00	14.3	0	52.7	1,012.30	85.2	1.6	3.1	442.1	2018-05-20 08:00:00	30	08:00:00
2018-05-20 09:00:00	2018-05-20 09:00:00	1186	2018-05-20 09:00	16	0	46.7	1,012.30	88.8	1.8	3.8	573.9	2018-05-20 09:00:00	30	09:00:00
2018-05-20 10:00:00	2018-05-20 10:00:00	1187	2018-05-20 10:00	17.9	0	43.8	1,012.20	106.7	1.9	3.9	694.5	2018-05-20 10:00:00	30	10:00:00
2018-05-20 11:00:00	2018-05-20 11:00:00	1188	2018-05-20 11:00	19.8	0	38	1,012.10	85.2	2.3	5	779.9	2018-05-20 11:00:00	30	11:00:00
2018-05-20 12:00:00	2018-05-20 12:00:00	1189	2018-05-20 12:00	20.9	0	37.2	1,012.00	76.8	2.9	6.6	846.6	2018-05-20 12:00:00	30	12:00:00
2018-05-20 13:00:00	2018-05-20 13:00:00	1190	2018-05-20 13:00	21.8	0	36.7	1,011.60	100	2.5	5.5	859.4	2018-05-20 13:00:00	30	13:00:00
2018-05-20 14:00:00	2018-05-20 14:00:00	1191	2018-05-20 14:00	22.7	0	32	1,011.20	94	2.9	6.1	816.7	2018-05-20 14:00:00	30	14:00:00
2018-05-20 15:00:00	2018-05-20 15:00:00	1192	2018-05-20 15:00	23.4	0	30.2	1,010.70	85.9	2.7	5.6	727.6	2018-05-20 15:00:00	30	15:00:00
2018-05-20 16:00:00	2018-05-20 16:00:00	1193	2018-05-20 16:00	23.8	0	28.2	1,010.20	82.1	2.9	6.2	609.6	2018-05-20 16:00:00	30	16:00:00
2018-05-20 17:00:00	2018-05-20 17:00:00	1194	2018-05-20 17:00	23.5	0	26.8	1,009.80	87.5	3.5	8.2	471.3	2018-05-20 17:00:00	30	17:00:00
2018-05-20 18:00:00	2018-05-20 18:00:00	1195	2018-05-20 18:00	22.9	0	26	1,009.50	87.8	3.4	6.9	320.3	2018-05-20 18:00:00	30	18:00:00
2018-05-20 19:00:00	2018-05-20 19:00:00	1196	2018-05-20 19:00	21.9	0	27.7	1,009.50	91.9	2.9	7.5	161.9	2018-05-20 19:00:00	30	19:00:00
2018-05-20 20:00:00	2018-05-20 20:00:00	1197	2018-05-20 20:00	19.7	0	30.7	1,009.60	83.8	2	3.6	39.4	2018-05-20 20:00:00	30	20:00:00
2018-05-20 21:00:00	2018-05-20 21:00:00	1198	2018-05-20 21:00	15.4	0	42.5	1,009.90	70.5	1.4	2.7	3.8	2018-05-20 21:00:00	30	21:00:00
2018-05-20 22:00:00	2018-05-20 22:00:00	1199	2018-05-20 22:00	13.5	0	49.7	1,010.00	72	1.7	3.1	4.4	2018-05-20 22:00:00	30	22:00:00
2018-05-20 23:00:00	2018-05-20 23:00:00	1200	2018-05-20 23:00	14.1	0	48.2	1,010.00	82	1.9	3.5	3.8	2018-05-20 23:00:00	30	23:00:00
2018-05-21 00:00:00	2018-05-21 00:00:00	1201	2018-05-21 00:00	11.2	0	62.8	1,010.10	151.1	1.2	2.3	2.9	2018-05-21 00:00:00	31	00:00:00
2018-05-21 01:00:00	2018-05-21 01:00:00	1202	2018-05-21 01:00	8.7	0	82	1,010.20	137.3	0.9	1.7	4.5	2018-05-21 01:00:00	31	01:00:00
2018-05-21 02:00:00	2018-05-21 02:00:00	1203	2018-05-21 02:00	7.3	0	91.3	1,010.00	137.5	0.8	1.5	4.7	2018-05-21 02:00:00	31	02:00:00
2018-05-21 03:00:00	2018-05-21 03:00:00	1204	2018-05-21 03:00	5.8	0	97.7	1,009.90	204.8	0.5	1.1	4.6	2018-05-21 03:00:00	31	03:00:00
2018-05-21 04:00:00	2018-05-21 04:00:00	1205	2018-05-21 04:00	5.1	0	99.7	1,009.50	152.5	0.4	1	4.9	2018-05-21 04:00:00	31	04:00:00
2018-05-21 05:00:00	2018-05-21 05:00:00	1206	2018-05-21 05:00	4.7	0	100	1,009.50	164.5	0.5	1.1	17.2	2018-05-21 05:00:00	31	05:00:00
2018-05-21 06:00:00	2018-05-21 06:00:00	1207	2018-05-21 06:00	7.9	0	91.5	1,009.70	152.5	0.5	1.4	122.5	2018-05-21 06:00:00	31	06:00:00
2018-05-21 07:00:00	2018-05-21 07:00:00	1208	2018-05-21 07:00	13.7	0	65.5	1,009.60	140.1	0.9	3.6	282.8	2018-05-21 07:00:00	31	07:00:00
2018-05-21 08:00:00	2018-05-21 08:00:00	1209	2018-05-21 08:00	15.9	0	57.5	1,009.30	84.2	2.3	3.8	449	2018-05-21 08:00:00	31	08:00:00
2018-05-21 09:00:00	2018-05-21 09:00:00	1210	2018-05-21 09:00	17.9	0	50.7	1,008.90	83.3	3.3	6.4	587.3	2018-05-21 09:00:00	31	09:00:00
2018-05-21 10:00:00	2018-05-21 10:00:00	1211	2018-05-21 10:00	20.3	0	43	1,008.30	91.8	3.7	7	705.8	2018-05-21 10:00:00	31	10:00:00
2018-05-21 11:00:00	2018-05-21 11:00:00	1212	2018-05-21 11:00	21.9	0	37.7	1,007.70	96.2	3.7	7.6	790.7	2018-05-21 11:00:00	31	11:00:00
2018-05-21 12:00:00	2018-05-21 12:00:00	1213	2018-05-21 12:00	22.5	0	33.8	1,007.10	90.2	4.1	10.3	852.6	2018-05-21 12:00:00	31	12:00:00
2018-05-21 13:00:00	2018-05-21 13:00:00	1214	2018-05-21 13:00	23.3	0	31.3	1,006.30	94	4	8.9	871.4	2018-05-21 13:00:00	31	13:00:00
2018-05-21 14:00:00	2018-05-21 14:00:00	1215	2018-05-21 14:00	24.1	0	29.2	1,005.60	94.4	4	9.2	825.5	2018-05-21 14:00:00	31	14:00:00
2018-05-21 15:00:00	2018-05-21 15:00:00	1216	2018-05-21 15:00	24.6	0	29	1,005.00	89.1	3.9	8.3	731.6	2018-05-21 15:00:00	31	15:00:00
2018-05-21 16:00:00	2018-05-21 16:00:00	1217	2018-05-21 16:00	24.5	0	29.3	1,004.40	95.8	3.5	8.9	570.5	2018-05-21 16:00:00	31	16:00:00
2018-05-21 17:00:00	2018-05-21 17:00:00	1218	2018-05-21 17:00	24.3	0	30	1,003.70	88.6	3.8	9.3	460.1	2018-05-21 17:00:00	31	17:00:00
2018-05-21 18:00:00	2018-05-21 18:00:00	1219	2018-05-21 18:00	23.7	0	30.8	1,003.30	83.8	3.6	7.9	311.5	2018-05-21 18:00:00	31	18:00:00
2018-05-21 19:00:00	2018-05-21 19:00:00	1220	2018-05-21 19:00	22.7	0	32	1,003.10	83.5	3	6.1	156	2018-05-21 19:00:00	31	19:00:00
2018-05-21 20:00:00	2018-05-21 20:00:00	1221	2018-05-21 20:00	20.5	0	36.7	1,003.10	73.9	2.4	4.9	39.9	2018-05-21 20:00:00	31	20:00:00
2018-05-21 21:00:00	2018-05-21 21:00:00	1222	2018-05-21 21:00	16.8	0	48.7	1,003.10	64.1	1.7	2.8	3.9	2018-05-21 21:00:00	31	21:00:00
2018-05-21 22:00:00	2018-05-21 22:00:00	1223	2018-05-21 22:00	14.6	0	60.2	1,003.20	64	1.8	2.8	3.9	2018-05-21 22:00:00	31	22:00:00
2018-05-21 23:00:00	2018-05-21 23:00:00	1224	2018-05-21 23:00	13	0	68.8	1,003.20	79.1	1.2	3.7	3.3	2018-05-21 23:00:00	31	23:00:00
2018-05-22 00:00:00	2018-05-22 00:00:00	1225	2018-05-22 00:00	9.8	0	89.2	1,003.00	131.4	0.6	1.1	4.1	2018-05-22 00:00:00	32	00:00:00
2018-05-22 01:00:00	2018-05-22 01:00:00	1226	2018-05-22 01:00	8.4	0	94.8	1,002.70	152.5	1	1.7	4.6	2018-05-22 01:00:00	32	01:00:00
2018-05-22 02:00:00	2018-05-22 02:00:00	1227	2018-05-22 02:00	7.5	0	97	1,002.30	216	0.8	1.5	4.6	2018-05-22 02:00:00	32	02:00:00
2018-05-22 03:00:00	2018-05-22 03:00:00	1228	2018-05-22 03:00	6.5	0	99.7	1,002.00	175.8	0.5	1.4	4.5	2018-05-22 03:00:00	32	03:00:00
2018-05-22 04:00:00	2018-05-22 04:00:00	1229	2018-05-22 04:00	5.7	0	100	1,001.80	130.4	0.7	1.4	4.5	2018-05-22 04:00:00	32	04:00:00
2018-05-22 05:00:00	2018-05-22 05:00:00	1230	2018-05-22 05:00	5.2	0	100	1,002.00	131.2	0.6	1.4	18.4	2018-05-22 05:00:00	32	05:00:00
2018-05-22 06:00:00	2018-05-22 06:00:00	1231	2018-05-22 06:00	8.4	0	92.5	1,002.10	163.9	0.7	1.4	125.6	2018-05-22 06:00:00	32	06:00:00
2018-05-22 07:00:00	2018-05-22 07:00:00	1232	2018-05-22 07:00	13.5	0	71.7	1,002.30	157.8	1.2	1.9	275.7	2018-05-22 07:00:00	32	07:00:00
2018-05-22 08:00:00	2018-05-22 08:00:00	1233	2018-05-22 08:00	16.4	0	59.2	1,002.40	92.7	1.8	3.6	430.9	2018-05-22 08:00:00	32	08:00:00
2018-05-22 09:00:00	2018-05-22 09:00:00	1234	2018-05-22 09:00	18.5	0	52.5	1,002.40	93.9	2.3	3.8	573.1	2018-05-22 09:00:00	32	09:00:00
2018-05-22 10:00:00	2018-05-22 10:00:00	1235	2018-05-22 10:00	20.6	0	46.8	1,002.50	88.8	2.6	5.1	686.4	2018-05-22 10:00:00	32	10:00:00
2018-05-22 11:00:00	2018-05-22 11:00:00	1236	2018-05-22 11:00	22	0	42.8	1,002.30	96.7	3.1	6	769.2	2018-05-22 11:00:00	32	11:00:00
2018-05-22 12:00:00	2018-05-22 12:00:00	1237	2018-05-22 12:00	23.7	0	37.7	1,002.10	94.8	3.1	7.5	840.5	2018-05-22 12:00:00	32	12:00:00
2018-05-22 13:00:00	2018-05-22 13:00:00	1238	2018-05-22 13:00	24.8	0	32	1,001.80	102.2	2.6	6.9	855.8	2018-05-22 13:00:00	32	13:00:00
2018-05-22 14:00:00	2018-05-22 14:00:00	1239	2018-05-22 14:00	25.6	0	29.7	1,001.70	83.6	2.6	5.3	810.2	2018-05-22 14:00:00	32	14:00:00
2018-05-22 15:00:00	2018-05-22 15:00:00	1240	2018-05-22 15:00	25.9	0	28.5	1,001.40	109.2	2.4	5.3	701.4	2018-05-22 15:00:00	32	15:00:00
2018-05-22 16:00:00	2018-05-22 16:00:00	1241	2018-05-22 16:00	25.6	0	28.3	1,001.30	95.4	2.4	6.1	480.1	2018-05-22 16:00:00	32	16:00:00
2018-05-22 17:00:00	2018-05-22 17:00:00	1242	2018-05-22 17:00	25.1	0	29.2	1,001.30	79.7	2.3	4.8	342.7	2018-05-22 17:00:00	32	17:00:00
2018-05-22 18:00:00	2018-05-22 18:00:00	1243	2018-05-22 18:00	23.8	0	32	1,001.40	75.8	1.6	3.5	166.1	2018-05-22 18:00:00	32	18:00:00
2018-05-22 19:00:00	2018-05-22 19:00:00	1244	2018-05-22 19:00	23.1	0	35	1,001.60	61.1	1.3	2.5	111.8	2018-05-22 19:00:00	32	19:00:00
2018-05-22 20:00:00	2018-05-22 20:00:00	1245	2018-05-22 20:00	20.3	0	41.7	1,001.80	70.3	1	2	34.5	2018-05-22 20:00:00	32	20:00:00
2018-05-22 21:00:00	2018-05-22 21:00:00	1246	2018-05-22 21:00	16.5	0	61.3	1,002.30	70	1	1.7	5.1	2018-05-22 21:00:00	32	21:00:00
2018-05-22 22:00:00	2018-05-22 22:00:00	1247	2018-05-22 22:00	13.7	0	76.8	1,002.90	188.3	0.6	1.9	3.5	2018-05-22 22:00:00	32	22:00:00
2018-05-22 23:00:00	2018-05-22 23:00:00	1248	2018-05-22 23:00	11.5	0	89	1,003.30	146.8	0.7	1.4	3.9	2018-05-22 23:00:00	32	23:00:00
2018-05-23 00:00:00	2018-05-23 00:00:00	1249	2018-05-23 00:00	10.2	0	95.8	1,003.80	163.8	0.8	1.7	4.2	2018-05-23 00:00:00	33	00:00:00
2018-05-23 01:00:00	2018-05-23 01:00:00	1250	2018-05-23 01:00	8.9	0	98.7	1,004.20	168.4	0.8	1.5	4.1	2018-05-23 01:00:00	33	01:00:00
2018-05-23 02:00:00	2018-05-23 02:00:00	1251	2018-05-23 02:00	8	0	100	1,004.40	163.2	0.5	1.4	4.3	2018-05-23 02:00:00	33	02:00:00
2018-05-23 03:00:00	2018-05-23 03:00:00	1252	2018-05-23 03:00	7.3	0	100	1,004.80	218.5	0.7	1.4	4.2	2018-05-23 03:00:00	33	03:00:00
2018-05-23 04:00:00	2018-05-23 04:00:00	1253	2018-05-23 04:00	6.8	0	100	1,005.10	185.9	0.5	1.1	5.1	2018-05-23 04:00:00	33	04:00:00
2018-05-23 05:00:00	2018-05-23 05:00:00	1254	2018-05-23 05:00	6.8	0	100	1,005.50	251.7	0.7	1.5	23.7	2018-05-23 05:00:00	33	05:00:00
2018-05-23 06:00:00	2018-05-23 06:00:00	1255	2018-05-23 06:00	9.7	0	93.3	1,006.20	256.4	0.9	1.7	131.6	2018-05-23 06:00:00	33	06:00:00
2018-05-23 07:00:00	2018-05-23 07:00:00	1256	2018-05-23 07:00	13.5	0	74.8	1,006.90	278.5	1.6	2.4	283.4	2018-05-23 07:00:00	33	07:00:00
2018-05-23 08:00:00	2018-05-23 08:00:00	1257	2018-05-23 08:00	16.9	0	63.7	1,007.50	272.4	1.6	3.1	439.8	2018-05-23 08:00:00	33	08:00:00
2018-05-23 09:00:00	2018-05-23 09:00:00	1258	2018-05-23 09:00	20	0	46	1,007.90	83.4	2	4	570.9	2018-05-23 09:00:00	33	09:00:00
2018-05-23 10:00:00	2018-05-23 10:00:00	1259	2018-05-23 10:00	22	0	43.3	1,008.10	88.9	2.4	4.9	670.9	2018-05-23 10:00:00	33	10:00:00
2018-05-23 11:00:00	2018-05-23 11:00:00	1260	2018-05-23 11:00	24.2	0	34.8	1,008.20	71.9	3.4	7.3	695.9	2018-05-23 11:00:00	33	11:00:00
2018-05-23 12:00:00	2018-05-23 12:00:00	1261	2018-05-23 12:00	24.2	0	32.8	1,008.20	70.8	3.2	6.6	549	2018-05-23 12:00:00	33	12:00:00
2018-05-23 13:00:00	2018-05-23 13:00:00	1262	2018-05-23 13:00	25.7	0	31.2	1,008.20	76.4	3.3	7.3	924.6	2018-05-23 13:00:00	33	13:00:00
2018-05-23 14:00:00	2018-05-23 14:00:00	1263	2018-05-23 14:00	26.5	0	30	1,008.00	77.8	3.3	7.8	830	2018-05-23 14:00:00	33	14:00:00
2018-05-23 15:00:00	2018-05-23 15:00:00	1264	2018-05-23 15:00	26.8	0	30.8	1,007.90	93.8	3.1	6.9	718.1	2018-05-23 15:00:00	33	15:00:00
2018-05-23 16:00:00	2018-05-23 16:00:00	1265	2018-05-23 16:00	26.5	0	32	1,007.60	79.1	3.4	8.1	612.6	2018-05-23 16:00:00	33	16:00:00
2018-05-23 17:00:00	2018-05-23 17:00:00	1266	2018-05-23 17:00	25.7	0	33.2	1,007.70	66	3.2	7.7	411.8	2018-05-23 17:00:00	33	17:00:00
2018-05-23 18:00:00	2018-05-23 18:00:00	1267	2018-05-23 18:00	24.2	0	35.5	1,007.70	64.1	3.3	6.8	262.8	2018-05-23 18:00:00	33	18:00:00
2018-05-23 19:00:00	2018-05-23 19:00:00	1268	2018-05-23 19:00	23.6	0	36.3	1,007.80	68.6	3.2	8.3	187.4	2018-05-23 19:00:00	33	19:00:00
2018-05-23 20:00:00	2018-05-23 20:00:00	1269	2018-05-23 20:00	21.9	0	38.5	1,008.20	58.8	2.9	7	54.4	2018-05-23 20:00:00	33	20:00:00
2018-05-23 21:00:00	2018-05-23 21:00:00	1270	2018-05-23 21:00	20.3	0	41.5	1,008.70	64.9	2.3	4.9	4.7	2018-05-23 21:00:00	33	21:00:00
2018-05-23 22:00:00	2018-05-23 22:00:00	1271	2018-05-23 22:00	19.1	0	44	1,009.10	67.3	2.4	5.6	2.7	2018-05-23 22:00:00	33	22:00:00
2018-05-23 23:00:00	2018-05-23 23:00:00	1272	2018-05-23 23:00	17.7	0	47.3	1,009.10	75.9	2.1	4.5	2.5	2018-05-23 23:00:00	33	23:00:00
2018-05-24 00:00:00	2018-05-24 00:00:00	1273	2018-05-24 00:00	17.4	0	53	1,009.00	68.7	2.6	5.9	3.4	2018-05-24 00:00:00	34	00:00:00
2018-05-24 01:00:00	2018-05-24 01:00:00	1274	2018-05-24 01:00	16.8	0	62.3	1,009.40	75.5	2.4	4.9	3.4	2018-05-24 01:00:00	34	01:00:00
2018-05-24 02:00:00	2018-05-24 02:00:00	1275	2018-05-24 02:00	16.6	0	66.5	1,009.50	79.8	1.8	4.6	3.7	2018-05-24 02:00:00	34	02:00:00
2018-05-24 03:00:00	2018-05-24 03:00:00	1276	2018-05-24 03:00	15.9	0	71.8	1,009.50	68.6	1.5	3.2	3.6	2018-05-24 03:00:00	34	03:00:00
2018-05-24 04:00:00	2018-05-24 04:00:00	1277	2018-05-24 04:00	15.4	0	75.7	1,009.30	74.8	1.5	3.4	3.9	2018-05-24 04:00:00	34	04:00:00
2018-05-24 05:00:00	2018-05-24 05:00:00	1278	2018-05-24 05:00	15.5	0	77.2	1,009.50	97	1.4	3.2	11.4	2018-05-24 05:00:00	34	05:00:00
2018-05-24 06:00:00	2018-05-24 06:00:00	1279	2018-05-24 06:00	15.2	0	87	1,009.50	225.7	0.8	1.7	40.1	2018-05-24 06:00:00	34	06:00:00
2018-05-24 07:00:00	2018-05-24 07:00:00	1280	2018-05-24 07:00	15.3	0.2	90.2	1,009.70	115.2	1.1	3	69.5	2018-05-24 07:00:00	34	07:00:00
2018-05-24 08:00:00	2018-05-24 08:00:00	1281	2018-05-24 08:00	15.2	1.2	95.2	1,009.90	113.2	1.2	3.7	96.9	2018-05-24 08:00:00	34	08:00:00
2018-05-24 09:00:00	2018-05-24 09:00:00	1282	2018-05-24 09:00	14.4	0.4	99	1,009.90	151.6	0.8	1.9	75.1	2018-05-24 09:00:00	34	09:00:00
2018-05-24 10:00:00	2018-05-24 10:00:00	1283	2018-05-24 10:00	15.6	0	96.3	1,009.90	241.6	1.5	2.9	193.8	2018-05-24 10:00:00	34	10:00:00
2018-05-24 11:00:00	2018-05-24 11:00:00	1284	2018-05-24 11:00	17.2	0	90.5	1,009.70	247.6	2.1	3.8	438	2018-05-24 11:00:00	34	11:00:00
2018-05-24 12:00:00	2018-05-24 12:00:00	1285	2018-05-24 12:00	20.5	0	79.3	1,009.10	248.5	2.1	4	643.8	2018-05-24 12:00:00	34	12:00:00
2018-05-24 13:00:00	2018-05-24 13:00:00	1286	2018-05-24 13:00	22.4	0	67	1,008.70	147.8	2	5.4	387.8	2018-05-24 13:00:00	34	13:00:00
2018-05-24 14:00:00	2018-05-24 14:00:00	1287	2018-05-24 14:00	23.1	0	50.2	1,008.30	98.4	3.1	6.8	238	2018-05-24 14:00:00	34	14:00:00
2018-05-24 15:00:00	2018-05-24 15:00:00	1288	2018-05-24 15:00	22.7	0	49.7	1,007.90	89.5	3.2	6.5	211.5	2018-05-24 15:00:00	34	15:00:00
2018-05-24 16:00:00	2018-05-24 16:00:00	1289	2018-05-24 16:00	22.7	0	48.2	1,007.40	82.7	2.8	5.9	192.1	2018-05-24 16:00:00	34	16:00:00
2018-05-24 17:00:00	2018-05-24 17:00:00	1290	2018-05-24 17:00	23.4	0	46.3	1,007.00	83	2.8	6.2	222.4	2018-05-24 17:00:00	34	17:00:00
2018-05-24 18:00:00	2018-05-24 18:00:00	1291	2018-05-24 18:00	23.1	0	48.2	1,006.70	78.7	2.3	4.6	113.9	2018-05-24 18:00:00	34	18:00:00
2018-05-24 19:00:00	2018-05-24 19:00:00	1292	2018-05-24 19:00	22.4	0	51.2	1,006.60	90.1	1.8	3	81	2018-05-24 19:00:00	34	19:00:00
2018-05-24 20:00:00	2018-05-24 20:00:00	1293	2018-05-24 20:00	21.1	0	56	1,006.60	71.6	1.6	2.7	29.1	2018-05-24 20:00:00	34	20:00:00
2018-05-24 21:00:00	2018-05-24 21:00:00	1294	2018-05-24 21:00	20.2	0	54.8	1,006.90	69.7	1.9	3	4.7	2018-05-24 21:00:00	34	21:00:00
2018-05-24 22:00:00	2018-05-24 22:00:00	1295	2018-05-24 22:00	19.8	0	54.8	1,007.10	79	1.8	3.2	3.3	2018-05-24 22:00:00	34	22:00:00
2018-05-24 23:00:00	2018-05-24 23:00:00	1296	2018-05-24 23:00	18.9	0	58.5	1,007.50	71.4	1.7	3.1	3.7	2018-05-24 23:00:00	34	23:00:00
2018-05-25 00:00:00	2018-05-25 00:00:00	1297	2018-05-25 00:00	18.1	0	61.8	1,007.70	67.4	2	3.6	3	2018-05-25 00:00:00	35	00:00:00
2018-05-25 01:00:00	2018-05-25 01:00:00	1298	2018-05-25 01:00	16	0	70.8	1,007.80	76.2	1.3	2.5	3	2018-05-25 01:00:00	35	01:00:00
2018-05-25 02:00:00	2018-05-25 02:00:00	1299	2018-05-25 02:00	13	0	91.8	1,007.70	80.3	0.8	1.7	3.5	2018-05-25 02:00:00	35	02:00:00
2018-05-25 03:00:00	2018-05-25 03:00:00	1300	2018-05-25 03:00	11.5	0	98.8	1,007.50	135.3	0.8	1.9	4.2	2018-05-25 03:00:00	35	03:00:00
2018-05-25 04:00:00	2018-05-25 04:00:00	1301	2018-05-25 04:00	10.6	0	99.7	1,007.50	151.3	0.9	1.7	4.4	2018-05-25 04:00:00	35	04:00:00
2018-05-25 05:00:00	2018-05-25 05:00:00	1302	2018-05-25 05:00	10.3	0	100	1,007.50	154.8	0.7	1.5	21.9	2018-05-25 05:00:00	35	05:00:00
2018-05-25 06:00:00	2018-05-25 06:00:00	1303	2018-05-25 06:00	14.7	0	83.2	1,007.60	110.1	1.1	2.6	150.7	2018-05-25 06:00:00	35	06:00:00
2018-05-25 07:00:00	2018-05-25 07:00:00	1304	2018-05-25 07:00	16.4	0	69.5	1,007.80	75.3	2.1	3.6	192.4	2018-05-25 07:00:00	35	07:00:00
2018-05-25 08:00:00	2018-05-25 08:00:00	1305	2018-05-25 08:00	18.3	0	62.3	1,008.00	82.1	2.7	5.4	411	2018-05-25 08:00:00	35	08:00:00
2018-05-25 09:00:00	2018-05-25 09:00:00	1306	2018-05-25 09:00	20.5	0	57	1,008.20	96.4	2.4	4.8	560.3	2018-05-25 09:00:00	35	09:00:00
2018-05-25 10:00:00	2018-05-25 10:00:00	1307	2018-05-25 10:00	22.1	0	52.5	1,008.00	94.7	2.8	6	676.5	2018-05-25 10:00:00	35	10:00:00
2018-05-25 11:00:00	2018-05-25 11:00:00	1308	2018-05-25 11:00	23.9	0	47.2	1,007.90	97.2	3	6.9	765.6	2018-05-25 11:00:00	35	11:00:00
2018-05-25 12:00:00	2018-05-25 12:00:00	1309	2018-05-25 12:00	25.7	0	39.7	1,007.60	111.2	3.6	8.3	848	2018-05-25 12:00:00	35	12:00:00
2018-05-25 13:00:00	2018-05-25 13:00:00	1310	2018-05-25 13:00	26.4	0	37	1,007.30	122.2	3.5	7.5	863.5	2018-05-25 13:00:00	35	13:00:00
2018-05-25 14:00:00	2018-05-25 14:00:00	1311	2018-05-25 14:00	26.7	0	35.5	1,007.20	110.7	3.2	7.6	661.6	2018-05-25 14:00:00	35	14:00:00
2018-05-25 15:00:00	2018-05-25 15:00:00	1312	2018-05-25 15:00	27.3	0	31.8	1,006.90	109.3	2.9	7	736	2018-05-25 15:00:00	35	15:00:00
2018-05-25 16:00:00	2018-05-25 16:00:00	1313	2018-05-25 16:00	27.7	0	31	1,006.60	105.7	2.7	6.3	608	2018-05-25 16:00:00	35	16:00:00
2018-05-25 17:00:00	2018-05-25 17:00:00	1314	2018-05-25 17:00	27.6	0	30.7	1,006.40	111.4	2	4.9	426.4	2018-05-25 17:00:00	35	17:00:00
2018-05-25 18:00:00	2018-05-25 18:00:00	1315	2018-05-25 18:00	27.6	0	31	1,006.30	109	1.8	3.7	315.2	2018-05-25 18:00:00	35	18:00:00
2018-05-25 19:00:00	2018-05-25 19:00:00	1316	2018-05-25 19:00	27.3	0	32.5	1,006.40	141.6	1.3	2.7	180	2018-05-25 19:00:00	35	19:00:00
2018-05-25 20:00:00	2018-05-25 20:00:00	1317	2018-05-25 20:00	24.2	0	41.2	1,006.60	89.8	1.3	4.4	46.9	2018-05-25 20:00:00	35	20:00:00
2018-05-25 21:00:00	2018-05-25 21:00:00	1318	2018-05-25 21:00	21.6	0	48.3	1,006.90	67.5	1.9	3.8	6.8	2018-05-25 21:00:00	35	21:00:00
2018-05-25 22:00:00	2018-05-25 22:00:00	1319	2018-05-25 22:00	20.1	0	53.5	1,007.50	67.2	2.1	4	2.9	2018-05-25 22:00:00	35	22:00:00
2018-05-25 23:00:00	2018-05-25 23:00:00	1320	2018-05-25 23:00	19.2	0	57.7	1,007.90	72.8	2.3	4.7	2.6	2018-05-25 23:00:00	35	23:00:00
2018-05-26 00:00:00	2018-05-26 00:00:00	1321	2018-05-26 00:00	18.4	0	59.7	1,008.20	91.3	1.7	4.3	3.1	2018-05-26 00:00:00	36	00:00:00
2018-05-26 01:00:00	2018-05-26 01:00:00	1322	2018-05-26 01:00	15.6	0	76.3	1,008.30	248	0.7	1.4	2.6	2018-05-26 01:00:00	36	01:00:00
2018-05-26 02:00:00	2018-05-26 02:00:00	1323	2018-05-26 02:00	12.8	0	92.7	1,008.50	225.2	0.4	1.1	3.6	2018-05-26 02:00:00	36	02:00:00
2018-05-26 03:00:00	2018-05-26 03:00:00	1324	2018-05-26 03:00	11.1	0	98.3	1,008.60	202.1	0.6	1.5	3.8	2018-05-26 03:00:00	36	03:00:00
2018-05-26 04:00:00	2018-05-26 04:00:00	1325	2018-05-26 04:00	10.1	0	100	1,008.70	221.9	0.8	1.4	4.7	2018-05-26 04:00:00	36	04:00:00
2018-05-26 05:00:00	2018-05-26 05:00:00	1326	2018-05-26 05:00	9.7	0	100	1,008.70	185.8	0.5	1.1	19.6	2018-05-26 05:00:00	36	05:00:00
2018-05-26 06:00:00	2018-05-26 06:00:00	1327	2018-05-26 06:00	12.5	0	94.5	1,008.90	210.9	0.5	1.1	119.7	2018-05-26 06:00:00	36	06:00:00
2018-05-26 07:00:00	2018-05-26 07:00:00	1328	2018-05-26 07:00	16.7	0	71.3	1,009.30	256.1	0.9	1.4	270.4	2018-05-26 07:00:00	36	07:00:00
2018-05-26 08:00:00	2018-05-26 08:00:00	1329	2018-05-26 08:00	19.6	0	59.2	1,009.60	239.3	1	1.7	426.4	2018-05-26 08:00:00	36	08:00:00
2018-05-26 09:00:00	2018-05-26 09:00:00	1330	2018-05-26 09:00	21.9	0	52.3	1,009.60	141.1	1.4	2.6	560.1	2018-05-26 09:00:00	36	09:00:00
2018-05-26 10:00:00	2018-05-26 10:00:00	1331	2018-05-26 10:00	24.1	0	47	1,009.70	112.5	1.6	3.9	675.1	2018-05-26 10:00:00	36	10:00:00
2018-05-26 11:00:00	2018-05-26 11:00:00	1332	2018-05-26 11:00	25.3	0	43.7	1,009.70	92.1	2.5	5	757.2	2018-05-26 11:00:00	36	11:00:00
2018-05-26 12:00:00	2018-05-26 12:00:00	1333	2018-05-26 12:00	26.5	0	40.3	1,009.60	93.2	2.4	5.2	826.6	2018-05-26 12:00:00	36	12:00:00
2018-05-26 13:00:00	2018-05-26 13:00:00	1334	2018-05-26 13:00	27.1	0	37	1,009.50	123.5	1.9	4.2	649.5	2018-05-26 13:00:00	36	13:00:00
2018-05-26 14:00:00	2018-05-26 14:00:00	1335	2018-05-26 14:00	27.5	0	34.5	1,009.20	104.5	1.8	4.6	675.5	2018-05-26 14:00:00	36	14:00:00
2018-05-26 15:00:00	2018-05-26 15:00:00	1336	2018-05-26 15:00	28.7	0	31.2	1,008.80	129	1.9	4.1	718.3	2018-05-26 15:00:00	36	15:00:00
2018-05-26 16:00:00	2018-05-26 16:00:00	1337	2018-05-26 16:00	28	0	31	1,008.50	104.5	1.8	3.8	456.8	2018-05-26 16:00:00	36	16:00:00
2018-05-26 17:00:00	2018-05-26 17:00:00	1338	2018-05-26 17:00	28.8	0	30.7	1,008.30	173.7	1.9	3.8	459.4	2018-05-26 17:00:00	36	17:00:00
2018-05-26 18:00:00	2018-05-26 18:00:00	1339	2018-05-26 18:00	28.5	0	31	1,008.30	218.8	1.7	3.9	315.5	2018-05-26 18:00:00	36	18:00:00
2018-05-26 19:00:00	2018-05-26 19:00:00	1340	2018-05-26 19:00	27.3	0	31.8	1,008.30	199.4	1.5	3.9	157.8	2018-05-26 19:00:00	36	19:00:00
2018-05-26 20:00:00	2018-05-26 20:00:00	1341	NA	NA	NA	NA	NA	NA	NA	NA	NA	NA	36	20:00:00
2018-05-26 21:00:00	2018-05-26 21:00:00	1342	NA	NA	NA	NA	NA	NA	NA	NA	NA	NA	36	21:00:00
2018-05-26 22:00:00	2018-05-26 22:00:00	1343	NA	NA	NA	NA	NA	NA	NA	NA	NA	NA	36	22:00:00
2018-05-26 23:00:00	2018-05-26 23:00:00	1344	2018-05-26 23:00	16	0	79.5	1,009.40	125.9	0.7	1.9	3.1	2018-05-26 23:00:00	36	23:00:00
2018-05-27 00:00:00	2018-05-27 00:00:00	1345	2018-05-27 00:00	14.1	0	91.2	1,009.50	233.6	0.7	1.7	4.1	2018-05-27 00:00:00	37	00:00:00
2018-05-27 01:00:00	2018-05-27 01:00:00	1346	2018-05-27 01:00	13.1	0	96	1,009.50	241.8	0.6	2.1	4	2018-05-27 01:00:00	37	01:00:00
2018-05-27 02:00:00	2018-05-27 02:00:00	1347	2018-05-27 02:00	12.7	0	98	1,009.20	192.1	0.6	1.4	5.2	2018-05-27 02:00:00	37	02:00:00
2018-05-27 03:00:00	2018-05-27 03:00:00	1348	2018-05-27 03:00	12.3	0	98.7	1,008.80	200.3	0.6	1.4	3.7	2018-05-27 03:00:00	37	03:00:00
2018-05-27 04:00:00	2018-05-27 04:00:00	1349	2018-05-27 04:00	11.1	0	100	1,008.40	203	0.7	1.5	4.4	2018-05-27 04:00:00	37	04:00:00
2018-05-27 05:00:00	2018-05-27 05:00:00	1350	2018-05-27 05:00	10.7	0	100	1,008.40	228.7	0.6	1.1	27	2018-05-27 05:00:00	37	05:00:00
2018-05-27 06:00:00	2018-05-27 06:00:00	1351	2018-05-27 06:00	13.6	0	94.5	1,008.70	183.1	0.9	1.5	120.5	2018-05-27 06:00:00	37	06:00:00
2018-05-27 07:00:00	2018-05-27 07:00:00	1352	2018-05-27 07:00	17.3	0	82	1,008.70	184.3	1.1	2.1	272.5	2018-05-27 07:00:00	37	07:00:00
2018-05-27 08:00:00	2018-05-27 08:00:00	1353	2018-05-27 08:00	20	0	71.3	1,009.00	113.2	1.5	3.2	451.2	2018-05-27 08:00:00	37	08:00:00
2018-05-27 09:00:00	2018-05-27 09:00:00	1354	2018-05-27 09:00	21.4	0	64.7	1,009.00	99.1	2	4.2	565	2018-05-27 09:00:00	37	09:00:00
2018-05-27 10:00:00	2018-05-27 10:00:00	1355	2018-05-27 10:00	23.6	0	56.5	1,008.90	87.2	1.9	4.3	665.1	2018-05-27 10:00:00	37	10:00:00
2018-05-27 11:00:00	2018-05-27 11:00:00	1356	2018-05-27 11:00	24.6	0	50.7	1,008.70	92.6	2.2	4.6	625.5	2018-05-27 11:00:00	37	11:00:00
2018-05-27 12:00:00	2018-05-27 12:00:00	1357	2018-05-27 12:00	25.2	0	49.5	1,008.40	81.4	2.2	4.6	538.4	2018-05-27 12:00:00	37	12:00:00
2018-05-27 13:00:00	2018-05-27 13:00:00	1358	2018-05-27 13:00	26.1	0	45.5	1,007.70	83.9	2.7	5.9	645.2	2018-05-27 13:00:00	37	13:00:00
2018-05-27 14:00:00	2018-05-27 14:00:00	1359	2018-05-27 14:00	27.4	0	41	1,006.80	93.8	2.6	5.4	588	2018-05-27 14:00:00	37	14:00:00
2018-05-27 15:00:00	2018-05-27 15:00:00	1360	2018-05-27 15:00	25.5	0	44	1,006.40	82.1	1.6	3.7	84	2018-05-27 15:00:00	37	15:00:00
2018-05-27 16:00:00	2018-05-27 16:00:00	1361	2018-05-27 16:00	25	0	51	1,006.40	150.6	1.2	5.8	137.1	2018-05-27 16:00:00	37	16:00:00
2018-05-27 17:00:00	2018-05-27 17:00:00	1362	2018-05-27 17:00	24.2	0	64.2	1,006.00	181.1	2.2	5.7	372.8	2018-05-27 17:00:00	37	17:00:00
2018-05-27 18:00:00	2018-05-27 18:00:00	1363	2018-05-27 18:00	24.7	0	52.8	1,006.00	78.5	1.9	3.7	135.2	2018-05-27 18:00:00	37	18:00:00
2018-05-27 19:00:00	2018-05-27 19:00:00	1364	2018-05-27 19:00	23.7	0	59.8	1,006.00	143.9	1.3	3.2	87.8	2018-05-27 19:00:00	37	19:00:00
2018-05-27 20:00:00	2018-05-27 20:00:00	1365	2018-05-27 20:00	21.4	0	82.3	1,006.10	199.8	0.7	1.5	24.6	2018-05-27 20:00:00	37	20:00:00
2018-05-27 21:00:00	2018-05-27 21:00:00	1366	2018-05-27 21:00	19.7	0	92.3	1,006.20	114.4	0.6	1.5	8.3	2018-05-27 21:00:00	37	21:00:00
2018-05-27 22:00:00	2018-05-27 22:00:00	1367	2018-05-27 22:00	18.6	0	94.2	1,006.30	136.4	1	1.9	3.3	2018-05-27 22:00:00	37	22:00:00
2018-05-27 23:00:00	2018-05-27 23:00:00	1368	2018-05-27 23:00	16.7	0	98.8	1,006.40	191.4	0.8	1.4	3.2	2018-05-27 23:00:00	37	23:00:00
2018-05-28 00:00:00	2018-05-28 00:00:00	1369	2018-05-28 00:00	15.3	0	100	1,006.80	122.5	0.8	1.5	3.6	2018-05-28 00:00:00	38	00:00:00
2018-05-28 01:00:00	2018-05-28 01:00:00	1370	2018-05-28 01:00	14.4	0	100	1,006.60	145.9	0.9	2.1	3.9	2018-05-28 01:00:00	38	01:00:00
2018-05-28 02:00:00	2018-05-28 02:00:00	1371	2018-05-28 02:00	13.6	0	100	1,006.60	186.8	0.7	1.7	3.5	2018-05-28 02:00:00	38	02:00:00
2018-05-28 03:00:00	2018-05-28 03:00:00	1372	2018-05-28 03:00	13	0	100	1,006.50	159.9	0.9	1.7	3.9	2018-05-28 03:00:00	38	03:00:00
2018-05-28 04:00:00	2018-05-28 04:00:00	1373	2018-05-28 04:00	12.5	0	100	1,006.30	157.1	1	1.7	4.7	2018-05-28 04:00:00	38	04:00:00
2018-05-28 05:00:00	2018-05-28 05:00:00	1374	2018-05-28 05:00	12.5	0	100	1,006.10	136.4	1	1.7	30.9	2018-05-28 05:00:00	38	05:00:00
2018-05-28 06:00:00	2018-05-28 06:00:00	1375	2018-05-28 06:00	15	0	98.5	1,006.70	102.5	1.1	2.6	124.5	2018-05-28 06:00:00	38	06:00:00
2018-05-28 07:00:00	2018-05-28 07:00:00	1376	2018-05-28 07:00	18.8	0	83	1,007.10	118.8	1.1	2.6	242	2018-05-28 07:00:00	38	07:00:00
2018-05-28 08:00:00	2018-05-28 08:00:00	1377	2018-05-28 08:00	22.2	0	66.7	1,007.40	111.7	1.7	3.4	442.8	2018-05-28 08:00:00	38	08:00:00
2018-05-28 09:00:00	2018-05-28 09:00:00	1378	2018-05-28 09:00	24.1	0	61.2	1,007.20	98.8	2.3	4.4	534.9	2018-05-28 09:00:00	38	09:00:00
2018-05-28 10:00:00	2018-05-28 10:00:00	1379	2018-05-28 10:00	26.6	0	52.8	1,007.00	115.1	2.2	3.9	661.1	2018-05-28 10:00:00	38	10:00:00
2018-05-28 11:00:00	2018-05-28 11:00:00	1380	2018-05-28 11:00	28.6	0	46.8	1,006.80	116.2	2.4	5.8	733.3	2018-05-28 11:00:00	38	11:00:00
2018-05-28 12:00:00	2018-05-28 12:00:00	1381	2018-05-28 12:00	30.1	0	41.7	1,006.80	134.9	2.6	5.4	796.3	2018-05-28 12:00:00	38	12:00:00
2018-05-28 13:00:00	2018-05-28 13:00:00	1382	2018-05-28 13:00	30.9	0	38	1,006.50	118.1	2.8	6.9	817.5	2018-05-28 13:00:00	38	13:00:00
2018-05-28 14:00:00	2018-05-28 14:00:00	1383	2018-05-28 14:00	31.2	0	35.5	1,006.10	113.6	3.2	7.6	765.9	2018-05-28 14:00:00	38	14:00:00
2018-05-28 15:00:00	2018-05-28 15:00:00	1384	2018-05-28 15:00	31.4	0	35.5	1,005.60	101.7	3	7	690.3	2018-05-28 15:00:00	38	15:00:00
2018-05-28 16:00:00	2018-05-28 16:00:00	1385	2018-05-28 16:00	31.7	0	32.8	1,005.00	96.3	3.1	6.8	555.3	2018-05-28 16:00:00	38	16:00:00
2018-05-28 17:00:00	2018-05-28 17:00:00	1386	2018-05-28 17:00	31.5	0	31.3	1,004.30	105.7	3.1	7.2	418.3	2018-05-28 17:00:00	38	17:00:00
2018-05-28 18:00:00	2018-05-28 18:00:00	1387	2018-05-28 18:00	31.1	0	32.5	1,004.10	96.7	2.2	5.1	248.1	2018-05-28 18:00:00	38	18:00:00
2018-05-28 19:00:00	2018-05-28 19:00:00	1388	2018-05-28 19:00	28.6	0	36.5	1,004.10	89.9	1.5	3.5	57.8	2018-05-28 19:00:00	38	19:00:00
2018-05-28 20:00:00	2018-05-28 20:00:00	1389	2018-05-28 20:00	24.5	0	54.7	1,004.20	125.8	0.9	1.7	26.6	2018-05-28 20:00:00	38	20:00:00
2018-05-28 21:00:00	2018-05-28 21:00:00	1390	2018-05-28 21:00	21.8	0	72.5	1,004.60	61.2	1	1.5	6.2	2018-05-28 21:00:00	38	21:00:00
2018-05-28 22:00:00	2018-05-28 22:00:00	1391	2018-05-28 22:00	21.8	0	70	1,004.80	108.4	1.6	3.1	4.6	2018-05-28 22:00:00	38	22:00:00
2018-05-28 23:00:00	2018-05-28 23:00:00	1392	2018-05-28 23:00	20.3	0	78.8	1,005.00	132.7	1.1	2.3	3	2018-05-28 23:00:00	38	23:00:00
2018-05-29 00:00:00	2018-05-29 00:00:00	1393	2018-05-29 00:00	18.6	0	90.7	1,005.00	71.1	1.2	2.2	4.2	2018-05-29 00:00:00	39	00:00:00
2018-05-29 01:00:00	2018-05-29 01:00:00	1394	2018-05-29 01:00	19.3	0	89.7	1,004.70	77.3	1.6	2.5	5	2018-05-29 01:00:00	39	01:00:00
2018-05-29 02:00:00	2018-05-29 02:00:00	1395	2018-05-29 02:00	18.2	0	92.5	1,004.30	109.9	1.2	2.6	3.2	2018-05-29 02:00:00	39	02:00:00
2018-05-29 03:00:00	2018-05-29 03:00:00	1396	2018-05-29 03:00	15.9	0	98.7	1,004.00	218.4	0.6	1.1	3.4	2018-05-29 03:00:00	39	03:00:00
2018-05-29 04:00:00	2018-05-29 04:00:00	1397	2018-05-29 04:00	14.8	0	99	1,003.80	235.1	0.7	1.5	4.2	2018-05-29 04:00:00	39	04:00:00
2018-05-29 05:00:00	2018-05-29 05:00:00	1398	2018-05-29 05:00	14.5	0	99	1,003.80	120.2	0.4	1	22	2018-05-29 05:00:00	39	05:00:00
2018-05-29 06:00:00	2018-05-29 06:00:00	1399	2018-05-29 06:00	16.9	0	94.5	1,003.90	117.5	0.6	1.5	115.3	2018-05-29 06:00:00	39	06:00:00
2018-05-29 07:00:00	2018-05-29 07:00:00	1400	2018-05-29 07:00	21.6	0	73.7	1,003.70	102.7	1.8	4.2	263.7	2018-05-29 07:00:00	39	07:00:00
2018-05-29 08:00:00	2018-05-29 08:00:00	1401	2018-05-29 08:00	23.3	0	64	1,003.70	80.4	2.6	5	421.7	2018-05-29 08:00:00	39	08:00:00
2018-05-29 09:00:00	2018-05-29 09:00:00	1402	2018-05-29 09:00	25.1	0	56.5	1,003.30	93.7	3	5.8	562.1	2018-05-29 09:00:00	39	09:00:00
2018-05-29 10:00:00	2018-05-29 10:00:00	1403	2018-05-29 10:00	27.2	0	51.2	1,002.80	93.3	2.9	6	678.1	2018-05-29 10:00:00	39	10:00:00
2018-05-29 11:00:00	2018-05-29 11:00:00	1404	2018-05-29 11:00	29.1	0	45.5	1,002.40	86.6	3.4	7.3	759.3	2018-05-29 11:00:00	39	11:00:00
2018-05-29 12:00:00	2018-05-29 12:00:00	1405	2018-05-29 12:00	30.6	0	40.3	1,001.80	89.9	3.8	7.6	822.7	2018-05-29 12:00:00	39	12:00:00
2018-05-29 13:00:00	2018-05-29 13:00:00	1406	2018-05-29 13:00	31.3	0	36.3	1,001.30	102.1	4.1	8.7	833.6	2018-05-29 13:00:00	39	13:00:00
2018-05-29 14:00:00	2018-05-29 14:00:00	1407	2018-05-29 14:00	31.7	0	36.5	1,000.80	100.2	4.2	8.5	773.2	2018-05-29 14:00:00	39	14:00:00
2018-05-29 15:00:00	2018-05-29 15:00:00	1408	2018-05-29 15:00	32.5	0	35.8	1,000.40	109.7	3.7	9.7	703.7	2018-05-29 15:00:00	39	15:00:00
2018-05-29 16:00:00	2018-05-29 16:00:00	1409	2018-05-29 16:00	32.5	0	34.3	999.5	101	3.7	7	575.8	2018-05-29 16:00:00	39	16:00:00
2018-05-29 17:00:00	2018-05-29 17:00:00	1410	2018-05-29 17:00	32	0	34.2	998.9	111.5	3.2	7.6	380.3	2018-05-29 17:00:00	39	17:00:00
2018-05-29 18:00:00	2018-05-29 18:00:00	1411	2018-05-29 18:00	31.2	0	35.5	998.8	115.2	2.9	7.2	213.4	2018-05-29 18:00:00	39	18:00:00
2018-05-29 19:00:00	2018-05-29 19:00:00	1412	2018-05-29 19:00	29.3	0	39.8	998.7	123.9	2.2	5.1	87.8	2018-05-29 19:00:00	39	19:00:00
2018-05-29 20:00:00	2018-05-29 20:00:00	1413	2018-05-29 20:00	27.2	0	48	998.9	116.9	1.4	3.1	33.5	2018-05-29 20:00:00	39	20:00:00
2018-05-29 21:00:00	2018-05-29 21:00:00	1414	2018-05-29 21:00	25.2	0	59.8	999.2	76	2	3.7	4.6	2018-05-29 21:00:00	39	21:00:00
2018-05-29 22:00:00	2018-05-29 22:00:00	1415	2018-05-29 22:00	24.7	0	56.3	999.3	86.1	2.3	4.9	2.2	2018-05-29 22:00:00	39	22:00:00
2018-05-29 23:00:00	2018-05-29 23:00:00	1416	2018-05-29 23:00	22.3	0	66.8	999.5	85.9	1.4	2.6	3.2	2018-05-29 23:00:00	39	23:00:00
2018-05-30 00:00:00	2018-05-30 00:00:00	1417	2018-05-30 00:00	21.4	0	74.7	1,000.20	202	1.4	3.9	2.9	2018-05-30 00:00:00	40	00:00:00
2018-05-30 01:00:00	2018-05-30 01:00:00	1418	2018-05-30 01:00	20.9	0	80.2	1,000.10	278.6	2.2	3.5	2.9	2018-05-30 01:00:00	40	01:00:00
2018-05-30 02:00:00	2018-05-30 02:00:00	1419	2018-05-30 02:00	20	0	84.7	1,000.30	279.9	3.1	5.3	2.5	2018-05-30 02:00:00	40	02:00:00
2018-05-30 03:00:00	2018-05-30 03:00:00	1420	2018-05-30 03:00	18.5	0	92	1,000.70	264.3	2.1	4.5	2.2	2018-05-30 03:00:00	40	03:00:00
2018-05-30 04:00:00	2018-05-30 04:00:00	1421	2018-05-30 04:00	17.4	0	95.8	1,000.90	269.7	1.7	3.4	4.9	2018-05-30 04:00:00	40	04:00:00
2018-05-30 05:00:00	2018-05-30 05:00:00	1422	2018-05-30 05:00	17.7	0	96.2	1,000.80	266.6	2.4	4.1	35.6	2018-05-30 05:00:00	40	05:00:00
2018-05-30 06:00:00	2018-05-30 06:00:00	1423	2018-05-30 06:00	19.1	0	91.3	1,000.70	265.4	2.1	4.5	149.6	2018-05-30 06:00:00	40	06:00:00
2018-05-30 07:00:00	2018-05-30 07:00:00	1424	2018-05-30 07:00	21.8	0	76.7	1,001.20	261.2	2.5	4.4	328.4	2018-05-30 07:00:00	40	07:00:00
2018-05-30 08:00:00	2018-05-30 08:00:00	1425	2018-05-30 08:00	24.1	0	66.3	1,001.80	269.3	2.1	4.2	484	2018-05-30 08:00:00	40	08:00:00
2018-05-30 09:00:00	2018-05-30 09:00:00	1426	2018-05-30 09:00	25.5	0	58.8	1,002.30	260.6	3	5.3	625.2	2018-05-30 09:00:00	40	09:00:00
2018-05-30 10:00:00	2018-05-30 10:00:00	1427	2018-05-30 10:00	26.3	0	57.3	1,002.70	265.2	3.4	5.9	664.7	2018-05-30 10:00:00	40	10:00:00
2018-05-30 11:00:00	2018-05-30 11:00:00	1428	2018-05-30 11:00	26.4	0	57.7	1,003.00	271.5	2.5	5.2	538.6	2018-05-30 11:00:00	40	11:00:00
2018-05-30 12:00:00	2018-05-30 12:00:00	1429	2018-05-30 12:00	27.8	0	52.5	1,003.10	250.6	2.2	5.5	793.9	2018-05-30 12:00:00	40	12:00:00
2018-05-30 13:00:00	2018-05-30 13:00:00	1430	2018-05-30 13:00	29	0	46.8	1,002.80	139	1.9	4	801.5	2018-05-30 13:00:00	40	13:00:00
2018-05-30 14:00:00	2018-05-30 14:00:00	1431	2018-05-30 14:00	29.1	0	45.5	1,002.40	211.8	1.6	4.1	514.5	2018-05-30 14:00:00	40	14:00:00
2018-05-30 15:00:00	2018-05-30 15:00:00	1432	2018-05-30 15:00	29.1	0	45.3	1,002.10	200.6	1.6	3.3	445.4	2018-05-30 15:00:00	40	15:00:00
2018-05-30 16:00:00	2018-05-30 16:00:00	1433	2018-05-30 16:00	30.4	0	43.3	1,001.90	200.8	2.1	5.4	664	2018-05-30 16:00:00	40	16:00:00
2018-05-30 17:00:00	2018-05-30 17:00:00	1434	2018-05-30 17:00	27.9	0	45.8	1,001.70	177.9	1.8	4.6	228.2	2018-05-30 17:00:00	40	17:00:00
2018-05-30 18:00:00	2018-05-30 18:00:00	1435	2018-05-30 18:00	24.6	0	62	1,001.90	81.2	2.6	10	132.4	2018-05-30 18:00:00	40	18:00:00
2018-05-30 19:00:00	2018-05-30 19:00:00	1436	2018-05-30 19:00	23.8	0	71	1,001.80	147.7	1.3	3.9	95	2018-05-30 19:00:00	40	19:00:00
2018-05-30 20:00:00	2018-05-30 20:00:00	1437	2018-05-30 20:00	22.8	0	73.5	1,002.30	99.7	1.4	2.9	27.8	2018-05-30 20:00:00	40	20:00:00
2018-05-30 21:00:00	2018-05-30 21:00:00	1438	2018-05-30 21:00	20.8	0	83.2	1,002.20	250.1	1.2	2.3	5.1	2018-05-30 21:00:00	40	21:00:00
2018-05-30 22:00:00	2018-05-30 22:00:00	1439	2018-05-30 22:00	19	0	97.3	1,002.30	135.1	1	2.5	2.5	2018-05-30 22:00:00	40	22:00:00
2018-05-30 23:00:00	2018-05-30 23:00:00	1440	2018-05-30 23:00	17.6	0	99	1,002.70	117.3	0.9	1.7	3.4	2018-05-30 23:00:00	40	23:00:00
2018-05-31 00:00:00	2018-05-31 00:00:00	1441	2018-05-31 00:00	17.4	0	95.8	1,002.70	90.3	1.2	2.5	3.7	2018-05-31 00:00:00	41	00:00:00
2018-05-31 01:00:00	2018-05-31 01:00:00	1442	2018-05-31 01:00	15.9	0	99	1,002.60	199.3	0.7	2.2	3.2	2018-05-31 01:00:00	41	01:00:00
2018-05-31 02:00:00	2018-05-31 02:00:00	1443	2018-05-31 02:00	14.7	0	100	1,002.50	166.9	0.7	1.4	3.8	2018-05-31 02:00:00	41	02:00:00
2018-05-31 03:00:00	2018-05-31 03:00:00	1444	2018-05-31 03:00	13.9	0	100	1,002.50	147.4	0.8	1.4	3.8	2018-05-31 03:00:00	41	03:00:00
2018-05-31 04:00:00	2018-05-31 04:00:00	1445	2018-05-31 04:00	13.4	0	100	1,002.60	152.5	0.5	1.1	4.8	2018-05-31 04:00:00	41	04:00:00
2018-05-31 05:00:00	2018-05-31 05:00:00	1446	2018-05-31 05:00	13.5	0	100	1,002.50	158.4	0.6	1.4	28.4	2018-05-31 05:00:00	41	05:00:00
2018-05-31 06:00:00	2018-05-31 06:00:00	1447	2018-05-31 06:00	15.9	0	99	1,002.40	243.8	0.7	1.9	146.1	2018-05-31 06:00:00	41	06:00:00
2018-05-31 07:00:00	2018-05-31 07:00:00	1448	2018-05-31 07:00	19.3	0	87.7	1,002.50	262.6	1.3	2.2	273.8	2018-05-31 07:00:00	41	07:00:00
2018-05-31 08:00:00	2018-05-31 08:00:00	1449	2018-05-31 08:00	22.3	0	75.8	1,002.60	176.5	1.1	2.1	394.4	2018-05-31 08:00:00	41	08:00:00
2018-05-31 09:00:00	2018-05-31 09:00:00	1450	2018-05-31 09:00	24.4	0	67.2	1,002.70	107.4	1.7	3.7	558.6	2018-05-31 09:00:00	41	09:00:00
2018-05-31 10:00:00	2018-05-31 10:00:00	1451	2018-05-31 10:00	26.1	0	62	1,002.80	87	2.2	4.5	672	2018-05-31 10:00:00	41	10:00:00
2018-05-31 11:00:00	2018-05-31 11:00:00	1452	2018-05-31 11:00	27.7	0	56.8	1,002.80	96	2.1	5	742.7	2018-05-31 11:00:00	41	11:00:00
2018-05-31 12:00:00	2018-05-31 12:00:00	1453	2018-05-31 12:00	28.5	0	54.7	1,002.60	88.2	2.5	5	810.8	2018-05-31 12:00:00	41	12:00:00
2018-05-31 13:00:00	2018-05-31 13:00:00	1454	2018-05-31 13:00	29.1	0	51.2	1,002.20	79	2.7	5.3	770.9	2018-05-31 13:00:00	41	13:00:00
2018-05-31 14:00:00	2018-05-31 14:00:00	1455	2018-05-31 14:00	30.2	0	45.5	1,001.90	80.6	2.4	5.1	754.5	2018-05-31 14:00:00	41	14:00:00
2018-05-31 15:00:00	2018-05-31 15:00:00	1456	2018-05-31 15:00	31.2	0	40.3	1,001.50	72.3	2.4	5.9	680.4	2018-05-31 15:00:00	41	15:00:00
2018-05-31 16:00:00	2018-05-31 16:00:00	1457	2018-05-31 16:00	29.6	0	43.3	1,001.30	74.7	1.8	4.9	228.7	2018-05-31 16:00:00	41	16:00:00
2018-05-31 17:00:00	2018-05-31 17:00:00	1458	2018-05-31 17:00	29.5	0	44	1,000.90	71.6	1.6	3.7	244.2	2018-05-31 17:00:00	41	17:00:00
2018-05-31 18:00:00	2018-05-31 18:00:00	1459	2018-05-31 18:00	30.1	0	43.7	1,000.80	97.4	1.7	3.6	211	2018-05-31 18:00:00	41	18:00:00
2018-05-31 19:00:00	2018-05-31 19:00:00	1460	2018-05-31 19:00	27.4	0	53.2	1,000.70	201	1.3	2.9	55.1	2018-05-31 19:00:00	41	19:00:00
2018-05-31 20:00:00	2018-05-31 20:00:00	1461	2018-05-31 20:00	25.3	0	51.8	1,001.40	130.7	2.4	7.8	18.5	2018-05-31 20:00:00	41	20:00:00
2018-05-31 21:00:00	2018-05-31 21:00:00	1462	2018-05-31 21:00	20.8	0.6	84.3	1,002.10	147.6	1.6	6.6	3.3	2018-05-31 21:00:00	41	21:00:00
2018-05-31 22:00:00	2018-05-31 22:00:00	1463	2018-05-31 22:00	19	1.1	97.8	1,002.30	199	1.3	2.5	3.5	2018-05-31 22:00:00	41	22:00:00
2018-05-31 23:00:00	2018-05-31 23:00:00	1464	2018-05-31 23:00	18.3	0.1	99	1,001.80	214.7	1	1.7	3.6	2018-05-31 23:00:00	41	23:00:00
2018-06-01 00:00:00	2018-06-01 00:00:00	1465	2018-06-01 00:00	18.5	0	99	1,001.60	131.8	0.6	1.4	3.9	2018-06-01 00:00:00	42	00:00:00
2018-06-01 01:00:00	2018-06-01 01:00:00	1466	2018-06-01 01:00	18.4	0	99	1,001.60	190	0.6	1.5	3.5	2018-06-01 01:00:00	42	01:00:00
2018-06-01 02:00:00	2018-06-01 02:00:00	1467	2018-06-01 02:00	18.1	0	99	1,001.40	265.7	1.1	1.9	3.3	2018-06-01 02:00:00	42	02:00:00
2018-06-01 03:00:00	2018-06-01 03:00:00	1468	2018-06-01 03:00	17.2	0	99	1,001.60	211.4	0.7	1.5	3.6	2018-06-01 03:00:00	42	03:00:00
2018-06-01 04:00:00	2018-06-01 04:00:00	1469	2018-06-01 04:00	16.7	0	99	1,001.40	249.2	0.9	1.9	4.2	2018-06-01 04:00:00	42	04:00:00
2018-06-01 05:00:00	2018-06-01 05:00:00	1470	2018-06-01 05:00	16.8	0	99	1,001.50	211.7	0.5	1.5	16.8	2018-06-01 05:00:00	42	05:00:00
2018-06-01 06:00:00	2018-06-01 06:00:00	1471	2018-06-01 06:00	17.3	0	99	1,001.60	256.1	1	2.2	35.6	2018-06-01 06:00:00	42	06:00:00
2018-06-01 07:00:00	2018-06-01 07:00:00	1472	2018-06-01 07:00	18.8	0	99	1,001.60	163.5	1.1	2.4	117.5	2018-06-01 07:00:00	42	07:00:00
2018-06-01 08:00:00	2018-06-01 08:00:00	1473	2018-06-01 08:00	20.6	0	94.2	1,002.30	96.5	1.4	2.8	194	2018-06-01 08:00:00	42	08:00:00
2018-06-01 09:00:00	2018-06-01 09:00:00	1474	2018-06-01 09:00	21.4	0	88	1,002.80	116.6	2	4.1	101.4	2018-06-01 09:00:00	42	09:00:00
2018-06-01 10:00:00	2018-06-01 10:00:00	1475	2018-06-01 10:00	21.2	0	90.5	1,002.80	130.4	1.6	3.6	110	2018-06-01 10:00:00	42	10:00:00
2018-06-01 11:00:00	2018-06-01 11:00:00	1476	2018-06-01 11:00	24.6	0	78.5	1,002.30	222.4	1.8	4.8	616.8	2018-06-01 11:00:00	42	11:00:00
2018-06-01 12:00:00	2018-06-01 12:00:00	1477	2018-06-01 12:00	26	0	68.3	1,002.30	66.6	2.8	6.9	464.2	2018-06-01 12:00:00	42	12:00:00
2018-06-01 13:00:00	2018-06-01 13:00:00	1478	2018-06-01 13:00	22.3	11.1	89.8	1,002.60	95.7	3	7.1	123.4	2018-06-01 13:00:00	42	13:00:00
2018-06-01 14:00:00	2018-06-01 14:00:00	1479	2018-06-01 14:00	19	0.3	99	1,002.70	284.6	2.7	7.8	43.8	2018-06-01 14:00:00	42	14:00:00
2018-06-01 15:00:00	2018-06-01 15:00:00	1480	2018-06-01 15:00	18.5	0	99	1,002.90	209.1	1.4	3.6	56.7	2018-06-01 15:00:00	42	15:00:00
2018-06-01 16:00:00	2018-06-01 16:00:00	1481	2018-06-01 16:00	19.2	0	99	1,002.30	228.6	1.1	2.5	102.2	2018-06-01 16:00:00	42	16:00:00
2018-06-01 17:00:00	2018-06-01 17:00:00	1482	2018-06-01 17:00	21.8	0	90	1,002.40	270.3	1.6	2.5	277.1	2018-06-01 17:00:00	42	17:00:00
2018-06-01 18:00:00	2018-06-01 18:00:00	1483	2018-06-01 18:00	23.9	0	78.3	1,002.60	203.1	0.8	1.7	232.4	2018-06-01 18:00:00	42	18:00:00
2018-06-01 19:00:00	2018-06-01 19:00:00	1484	2018-06-01 19:00	23	0	87.3	1,002.40	246.9	1.2	2.4	120.6	2018-06-01 19:00:00	42	19:00:00
2018-06-01 20:00:00	2018-06-01 20:00:00	1485	2018-06-01 20:00	22.8	0	90.2	1,002.60	207	0.9	1.9	65.7	2018-06-01 20:00:00	42	20:00:00
2018-06-01 21:00:00	2018-06-01 21:00:00	1486	2018-06-01 21:00	19.8	0	98.5	1,002.50	158.1	0.6	1.4	4.7	2018-06-01 21:00:00	42	21:00:00
2018-06-01 22:00:00	2018-06-01 22:00:00	1487	2018-06-01 22:00	18.3	0	99	1,003.10	139.4	0.6	1.5	3.3	2018-06-01 22:00:00	42	22:00:00
2018-06-01 23:00:00	2018-06-01 23:00:00	1488	2018-06-01 23:00	17.5	0	99	1,003.20	151	0.4	1.4	3.7	2018-06-01 23:00:00	42	23:00:00
2018-06-02 00:00:00	2018-06-02 00:00:00	1489	2018-06-02 00:00	16.7	0	99	1,003.00	167.6	0.5	1.4	3.5	2018-06-02 00:00:00	43	00:00:00
2018-06-02 01:00:00	2018-06-02 01:00:00	1490	2018-06-02 01:00	15.9	0	99	1,002.60	167.7	1.2	2.3	3.4	2018-06-02 01:00:00	43	01:00:00
2018-06-02 02:00:00	2018-06-02 02:00:00	1491	2018-06-02 02:00	15.7	0	99	1,002.40	129.3	1.1	2.2	3.8	2018-06-02 02:00:00	43	02:00:00
2018-06-02 03:00:00	2018-06-02 03:00:00	1492	2018-06-02 03:00	15	0	99	1,002.40	159.4	0.7	2.2	3.6	2018-06-02 03:00:00	43	03:00:00
2018-06-02 04:00:00	2018-06-02 04:00:00	1493	2018-06-02 04:00	14.4	0	99	1,002.50	250.3	0.7	1.7	4.6	2018-06-02 04:00:00	43	04:00:00
2018-06-02 05:00:00	2018-06-02 05:00:00	1494	2018-06-02 05:00	14.9	0	99	1,002.90	249.4	0.9	1.9	24	2018-06-02 05:00:00	43	05:00:00
2018-06-02 06:00:00	2018-06-02 06:00:00	1495	2018-06-02 06:00	15.9	0	99	1,003.30	190.1	0.7	1.9	26.1	2018-06-02 06:00:00	43	06:00:00
2018-06-02 07:00:00	2018-06-02 07:00:00	1496	2018-06-02 07:00	17.1	0	99	1,003.70	238.7	1.1	2.6	32.5	2018-06-02 07:00:00	43	07:00:00
2018-06-02 08:00:00	2018-06-02 08:00:00	1497	2018-06-02 08:00	18.1	0	99	1,003.80	270.8	1.4	4.3	57.8	2018-06-02 08:00:00	43	08:00:00
2018-06-02 09:00:00	2018-06-02 09:00:00	1498	2018-06-02 09:00	19.6	0	94.8	1,004.00	284.9	3.7	6.4	214.1	2018-06-02 09:00:00	43	09:00:00
2018-06-02 10:00:00	2018-06-02 10:00:00	1499	2018-06-02 10:00	20.7	0	88.3	1,004.30	283	3.5	6.4	270.8	2018-06-02 10:00:00	43	10:00:00
2018-06-02 11:00:00	2018-06-02 11:00:00	1500	2018-06-02 11:00	20.3	0	88.2	1,004.70	282.3	3.2	7.3	199.7	2018-06-02 11:00:00	43	11:00:00
2018-06-02 12:00:00	2018-06-02 12:00:00	1501	2018-06-02 12:00	20.2	0	85.3	1,005.00	291.7	4.5	9.6	271.8	2018-06-02 12:00:00	43	12:00:00
2018-06-02 13:00:00	2018-06-02 13:00:00	1502	2018-06-02 13:00	20.9	0	81.2	1,005.10	281	4.9	8.5	415.6	2018-06-02 13:00:00	43	13:00:00
2018-06-02 14:00:00	2018-06-02 14:00:00	1503	2018-06-02 14:00	21.4	0	76.5	1,005.00	281.7	4.7	7.3	430.6	2018-06-02 14:00:00	43	14:00:00
2018-06-02 15:00:00	2018-06-02 15:00:00	1504	2018-06-02 15:00	22	0	73.8	1,004.70	285.8	4.1	7.7	341.8	2018-06-02 15:00:00	43	15:00:00
2018-06-02 16:00:00	2018-06-02 16:00:00	1505	2018-06-02 16:00	21.8	0	74.7	1,004.60	289.5	4	7	217	2018-06-02 16:00:00	43	16:00:00
2018-06-02 17:00:00	2018-06-02 17:00:00	1506	2018-06-02 17:00	21.6	0	77	1,004.60	280.7	3.5	7.3	234	2018-06-02 17:00:00	43	17:00:00
2018-06-02 18:00:00	2018-06-02 18:00:00	1507	2018-06-02 18:00	21.8	0	78	1,004.50	282.3	2.8	6.4	248.1	2018-06-02 18:00:00	43	18:00:00
2018-06-02 19:00:00	2018-06-02 19:00:00	1508	2018-06-02 19:00	20.9	0	81.7	1,004.90	271.5	2.5	7.2	119.9	2018-06-02 19:00:00	43	19:00:00
2018-06-02 20:00:00	2018-06-02 20:00:00	1509	2018-06-02 20:00	19.7	0	89.7	1,005.20	279.6	2.2	4.6	22.4	2018-06-02 20:00:00	43	20:00:00
2018-06-02 21:00:00	2018-06-02 21:00:00	1510	2018-06-02 21:00	19.2	0	91.8	1,005.40	288.7	2.2	4.3	4.8	2018-06-02 21:00:00	43	21:00:00
2018-06-02 22:00:00	2018-06-02 22:00:00	1511	2018-06-02 22:00	18.3	0	94.8	1,005.60	291	2.2	3.8	2.6	2018-06-02 22:00:00	43	22:00:00
2018-06-02 23:00:00	2018-06-02 23:00:00	1512	2018-06-02 23:00	17.4	0	98	1,005.70	270	2.1	3.5	3	2018-06-02 23:00:00	43	23:00:00
2018-06-03 00:00:00	2018-06-03 00:00:00	1513	2018-06-03 00:00	17.3	0	98	1,005.90	275.5	1.8	2.9	3.5	2018-06-03 00:00:00	44	00:00:00
2018-06-03 01:00:00	2018-06-03 01:00:00	1514	2018-06-03 01:00	16.7	0	98.8	1,006.10	268.8	1.3	2.8	2.7	2018-06-03 01:00:00	44	01:00:00
2018-06-03 02:00:00	2018-06-03 02:00:00	1515	2018-06-03 02:00	15.3	0	100	1,006.00	183.5	0.5	1.5	3.3	2018-06-03 02:00:00	44	02:00:00
2018-06-03 03:00:00	2018-06-03 03:00:00	1516	2018-06-03 03:00	14.6	0	100	1,006.00	199.9	0.7	1.7	4	2018-06-03 03:00:00	44	03:00:00
2018-06-03 04:00:00	2018-06-03 04:00:00	1517	2018-06-03 04:00	14.3	0	100	1,006.00	243.7	0.9	1.7	4.7	2018-06-03 04:00:00	44	04:00:00
2018-06-03 05:00:00	2018-06-03 05:00:00	1518	2018-06-03 05:00	14.4	0	100	1,006.10	260	1	1.9	26.6	2018-06-03 05:00:00	44	05:00:00
2018-06-03 06:00:00	2018-06-03 06:00:00	1519	2018-06-03 06:00	15.5	0	100	1,006.20	264.5	1.5	2.5	34.4	2018-06-03 06:00:00	44	06:00:00
2018-06-03 07:00:00	2018-06-03 07:00:00	1520	2018-06-03 07:00	16.7	0	99.3	1,006.40	263.7	1.6	2.6	143.3	2018-06-03 07:00:00	44	07:00:00
2018-06-03 08:00:00	2018-06-03 08:00:00	1521	2018-06-03 08:00	19.4	0	88.8	1,006.50	261.3	2	4.4	393.7	2018-06-03 08:00:00	44	08:00:00
2018-06-03 09:00:00	2018-06-03 09:00:00	1522	2018-06-03 09:00	21.1	0	77.7	1,006.80	266.2	2.2	4.6	451.4	2018-06-03 09:00:00	44	09:00:00
2018-06-03 10:00:00	2018-06-03 10:00:00	1523	2018-06-03 10:00	21.9	0	72.5	1,006.80	268.9	2.4	4.7	527.3	2018-06-03 10:00:00	44	10:00:00
2018-06-03 11:00:00	2018-06-03 11:00:00	1524	2018-06-03 11:00	23.3	0	64.7	1,006.70	266.5	2.2	4.5	701.1	2018-06-03 11:00:00	44	11:00:00
2018-06-03 12:00:00	2018-06-03 12:00:00	1525	2018-06-03 12:00	24.4	0	60.8	1,006.50	261.5	2.2	4.8	752.9	2018-06-03 12:00:00	44	12:00:00
2018-06-03 13:00:00	2018-06-03 13:00:00	1526	2018-06-03 13:00	24.4	0	60	1,006.10	282.1	2.8	5.5	601.2	2018-06-03 13:00:00	44	13:00:00
2018-06-03 14:00:00	2018-06-03 14:00:00	1527	2018-06-03 14:00	25.5	0	55.2	1,005.80	250.4	2.2	4.6	678.9	2018-06-03 14:00:00	44	14:00:00
2018-06-03 15:00:00	2018-06-03 15:00:00	1528	2018-06-03 15:00	25.6	0	52.8	1,005.30	264.4	2.6	4.7	634.1	2018-06-03 15:00:00	44	15:00:00
2018-06-03 16:00:00	2018-06-03 16:00:00	1529	2018-06-03 16:00	25.9	0	49	1,004.70	275.4	2.4	4.5	525.8	2018-06-03 16:00:00	44	16:00:00
2018-06-03 17:00:00	2018-06-03 17:00:00	1530	2018-06-03 17:00	26.2	0	52	1,004.30	223.7	1.9	4.1	399.7	2018-06-03 17:00:00	44	17:00:00
2018-06-03 18:00:00	2018-06-03 18:00:00	1531	2018-06-03 18:00	24.4	0	58.2	1,004.00	267.2	2.1	5	209.1	2018-06-03 18:00:00	44	18:00:00
2018-06-03 19:00:00	2018-06-03 19:00:00	1532	2018-06-03 19:00	23	0	66.3	1,003.60	280.1	1.5	3.4	101.9	2018-06-03 19:00:00	44	19:00:00
2018-06-03 20:00:00	2018-06-03 20:00:00	1533	2018-06-03 20:00	21.9	0	74.3	1,003.30	286.9	1.2	2.5	41.8	2018-06-03 20:00:00	44	20:00:00
2018-06-03 21:00:00	2018-06-03 21:00:00	1534	2018-06-03 21:00	19.4	0	89.7	1,003.40	270.3	1.4	2.7	6.7	2018-06-03 21:00:00	44	21:00:00
2018-06-03 22:00:00	2018-06-03 22:00:00	1535	2018-06-03 22:00	18.3	0	94.5	1,003.50	272	1.5	2.1	2.7	2018-06-03 22:00:00	44	22:00:00
2018-06-03 23:00:00	2018-06-03 23:00:00	1536	2018-06-03 23:00	16.3	0	98.8	1,003.60	174.4	0.5	1.1	3.2	2018-06-03 23:00:00	44	23:00:00
2018-06-04 00:00:00	2018-06-04 00:00:00	1537	2018-06-04 00:00	15.8	0	99	1,003.70	214.1	0.5	1.1	4.2	2018-06-04 00:00:00	45	00:00:00
2018-06-04 01:00:00	2018-06-04 01:00:00	1538	2018-06-04 01:00	16.5	0	99	1,003.40	266.8	1.1	1.9	3.8	2018-06-04 01:00:00	45	01:00:00
2018-06-04 02:00:00	2018-06-04 02:00:00	1539	2018-06-04 02:00	16.9	0	99	1,003.00	265.9	1.1	1.7	3.5	2018-06-04 02:00:00	45	02:00:00
2018-06-04 03:00:00	2018-06-04 03:00:00	1540	2018-06-04 03:00	16.5	0	99	1,002.60	220.2	0.6	1.5	3	2018-06-04 03:00:00	45	03:00:00
2018-06-04 04:00:00	2018-06-04 04:00:00	1541	2018-06-04 04:00	14.8	0	99	1,002.40	239.6	1	1.9	3.6	2018-06-04 04:00:00	45	04:00:00
2018-06-04 05:00:00	2018-06-04 05:00:00	1542	2018-06-04 05:00	13.8	0	99	1,002.30	235.4	0.7	1.4	20.5	2018-06-04 05:00:00	45	05:00:00
2018-06-04 06:00:00	2018-06-04 06:00:00	1543	2018-06-04 06:00	14.4	0	99	1,002.20	255.5	0.4	1.5	69.4	2018-06-04 06:00:00	45	06:00:00
2018-06-04 07:00:00	2018-06-04 07:00:00	1544	2018-06-04 07:00	16.5	0	96.2	1,002.10	278	1.5	2.4	201.3	2018-06-04 07:00:00	45	07:00:00
2018-06-04 08:00:00	2018-06-04 08:00:00	1545	2018-06-04 08:00	19.5	0	85.2	1,001.90	281.1	1.3	2.3	370.8	2018-06-04 08:00:00	45	08:00:00
2018-06-04 09:00:00	2018-06-04 09:00:00	1546	2018-06-04 09:00	22.6	0	71.2	1,001.70	186.4	1.2	2.5	555.3	2018-06-04 09:00:00	45	09:00:00
2018-06-04 10:00:00	2018-06-04 10:00:00	1547	2018-06-04 10:00	24	0	66.2	1,001.30	266.6	1.8	4	652.2	2018-06-04 10:00:00	45	10:00:00
2018-06-04 11:00:00	2018-06-04 11:00:00	1548	2018-06-04 11:00	24.7	0	61.5	1,001.00	212.7	1.6	3.7	593.1	2018-06-04 11:00:00	45	11:00:00
2018-06-04 12:00:00	2018-06-04 12:00:00	1549	2018-06-04 12:00	26.2	0	54.7	1,000.70	245.9	2.2	4.4	857.7	2018-06-04 12:00:00	45	12:00:00
2018-06-04 13:00:00	2018-06-04 13:00:00	1550	2018-06-04 13:00	26.2	0	54.8	1,000.30	250.4	2.3	5.4	719	2018-06-04 13:00:00	45	13:00:00
2018-06-04 14:00:00	2018-06-04 14:00:00	1551	2018-06-04 14:00	27.2	0	51	999.9	242.5	2.4	5.2	802.5	2018-06-04 14:00:00	45	14:00:00
2018-06-04 15:00:00	2018-06-04 15:00:00	1552	2018-06-04 15:00	27.6	0	48.7	999.4	248.7	2.4	5.3	675.5	2018-06-04 15:00:00	45	15:00:00
2018-06-04 16:00:00	2018-06-04 16:00:00	1553	2018-06-04 16:00	27.3	0	49	998.9	239.4	2.3	5.6	551.5	2018-06-04 16:00:00	45	16:00:00
2018-06-04 17:00:00	2018-06-04 17:00:00	1554	2018-06-04 17:00	26.6	0	49.8	998.5	241.9	2.4	5.9	380.2	2018-06-04 17:00:00	45	17:00:00
2018-06-04 18:00:00	2018-06-04 18:00:00	1555	2018-06-04 18:00	26.5	0	51	998.2	240.7	2.6	6	333.1	2018-06-04 18:00:00	45	18:00:00
2018-06-04 19:00:00	2018-06-04 19:00:00	1556	2018-06-04 19:00	25	0	56.7	998	247.5	2.2	5	173.9	2018-06-04 19:00:00	45	19:00:00
2018-06-04 20:00:00	2018-06-04 20:00:00	1557	2018-06-04 20:00	22.9	0	65.3	998.1	278.5	2.2	4.5	57.3	2018-06-04 20:00:00	45	20:00:00
2018-06-04 21:00:00	2018-06-04 21:00:00	1558	2018-06-04 21:00	20.1	0	79.3	998.5	279.7	1.9	3.1	6.4	2018-06-04 21:00:00	45	21:00:00
2018-06-04 22:00:00	2018-06-04 22:00:00	1559	2018-06-04 22:00	18.4	0	91.2	999	285.9	2	3.1	2.2	2018-06-04 22:00:00	45	22:00:00
2018-06-04 23:00:00	2018-06-04 23:00:00	1560	2018-06-04 23:00	16.9	0	96.7	999.4	282.2	1.9	3.3	2.4	2018-06-04 23:00:00	45	23:00:00
2018-06-05 00:00:00	2018-06-05 00:00:00	1561	2018-06-05 00:00	15.8	0	98.7	1,000.00	283.1	2.2	3.3	2.2	2018-06-05 00:00:00	46	00:00:00
2018-06-05 01:00:00	2018-06-05 01:00:00	1562	2018-06-05 01:00	15.6	0	99	1,000.20	278.1	2.1	3.1	4.2	2018-06-05 01:00:00	46	01:00:00
2018-06-05 02:00:00	2018-06-05 02:00:00	1563	2018-06-05 02:00	15.7	0	98.5	1,000.10	285	2.2	4	4	2018-06-05 02:00:00	46	02:00:00
2018-06-05 03:00:00	2018-06-05 03:00:00	1564	2018-06-05 03:00	16	0	97.8	999.9	283.7	1.8	3.3	3.9	2018-06-05 03:00:00	46	03:00:00
2018-06-05 04:00:00	2018-06-05 04:00:00	1565	2018-06-05 04:00	15.9	0	96.2	999.8	295.8	1.7	3.4	3.9	2018-06-05 04:00:00	46	04:00:00
2018-06-05 05:00:00	2018-06-05 05:00:00	1566	2018-06-05 05:00	15.5	0	94.7	1,000.00	263.1	1.5	3.3	8.7	2018-06-05 05:00:00	46	05:00:00
2018-06-05 06:00:00	2018-06-05 06:00:00	1567	2018-06-05 06:00	15.2	0	94	1,000.50	272.6	2	5.5	25.5	2018-06-05 06:00:00	46	06:00:00
2018-06-05 07:00:00	2018-06-05 07:00:00	1568	2018-06-05 07:00	15	0	93	1,000.80	288.7	2.6	5.2	44	2018-06-05 07:00:00	46	07:00:00
2018-06-05 08:00:00	2018-06-05 08:00:00	1569	2018-06-05 08:00	15.2	0	91.7	1,001.10	230.5	1.8	4	87.9	2018-06-05 08:00:00	46	08:00:00
2018-06-05 09:00:00	2018-06-05 09:00:00	1570	2018-06-05 09:00	15.8	0	87.7	1,001.40	270.1	2.2	4.7	139.1	2018-06-05 09:00:00	46	09:00:00
2018-06-05 10:00:00	2018-06-05 10:00:00	1571	2018-06-05 10:00	16.2	0	84.2	1,001.80	252.4	2.1	4.2	147.5	2018-06-05 10:00:00	46	10:00:00
2018-06-05 11:00:00	2018-06-05 11:00:00	1572	2018-06-05 11:00	16.9	0	80.8	1,002.00	281.8	2.9	4.9	282.3	2018-06-05 11:00:00	46	11:00:00
2018-06-05 12:00:00	2018-06-05 12:00:00	1573	2018-06-05 12:00	18.9	0	71.5	1,001.90	264.6	2.8	5.7	546.3	2018-06-05 12:00:00	46	12:00:00
2018-06-05 13:00:00	2018-06-05 13:00:00	1574	2018-06-05 13:00	20.1	0	67.2	1,001.70	277.1	2.9	5.5	686.4	2018-06-05 13:00:00	46	13:00:00
2018-06-05 14:00:00	2018-06-05 14:00:00	1575	2018-06-05 14:00	22.1	0	60.2	1,001.40	252.4	2.1	4.9	830.9	2018-06-05 14:00:00	46	14:00:00
2018-06-05 15:00:00	2018-06-05 15:00:00	1576	2018-06-05 15:00	23.3	0	54.2	1,001.00	239	2.2	5	744	2018-06-05 15:00:00	46	15:00:00
2018-06-05 16:00:00	2018-06-05 16:00:00	1577	2018-06-05 16:00	24.4	0	49.5	1,000.70	231.1	2	4.3	622.7	2018-06-05 16:00:00	46	16:00:00
2018-06-05 17:00:00	2018-06-05 17:00:00	1578	2018-06-05 17:00	25.1	0	47.8	1,000.30	233.8	1.9	4.6	484.5	2018-06-05 17:00:00	46	17:00:00
2018-06-05 18:00:00	2018-06-05 18:00:00	1579	2018-06-05 18:00	25.1	0	47	1,000.00	224.9	1.8	3.5	337.7	2018-06-05 18:00:00	46	18:00:00
2018-06-05 19:00:00	2018-06-05 19:00:00	1580	2018-06-05 19:00	23.9	0	51.2	999.9	281.5	2.1	3.7	182.6	2018-06-05 19:00:00	46	19:00:00
2018-06-05 20:00:00	2018-06-05 20:00:00	1581	2018-06-05 20:00	21.7	0	60.3	1,000.30	254.1	1.7	2.8	47.4	2018-06-05 20:00:00	46	20:00:00
2018-06-05 21:00:00	2018-06-05 21:00:00	1582	2018-06-05 21:00	19.1	0	69.2	1,000.80	85.6	1.4	3.2	7.3	2018-06-05 21:00:00	46	21:00:00
2018-06-05 22:00:00	2018-06-05 22:00:00	1583	2018-06-05 22:00	17.9	0	73.5	1,001.30	74.9	1.9	3.7	2.7	2018-06-05 22:00:00	46	22:00:00
2018-06-05 23:00:00	2018-06-05 23:00:00	1584	2018-06-05 23:00	15.3	0	88.7	1,001.90	105.2	0.8	2.4	2.3	2018-06-05 23:00:00	46	23:00:00
2018-06-06 00:00:00	2018-06-06 00:00:00	1585	2018-06-06 00:00	13	0	98.5	1,002.20	153.8	0.6	1.7	3.5	2018-06-06 00:00:00	47	00:00:00
2018-06-06 01:00:00	2018-06-06 01:00:00	1586	2018-06-06 01:00	13.3	0	95.3	1,002.60	86.7	1.6	3.7	4	2018-06-06 01:00:00	47	01:00:00
2018-06-06 02:00:00	2018-06-06 02:00:00	1587	2018-06-06 02:00	14.4	0	77.8	1,002.60	73.4	2	3.4	3.6	2018-06-06 02:00:00	47	02:00:00
2018-06-06 03:00:00	2018-06-06 03:00:00	1588	2018-06-06 03:00	12.9	0	80.3	1,002.80	90.3	1.2	2.3	3.2	2018-06-06 03:00:00	47	03:00:00
2018-06-06 04:00:00	2018-06-06 04:00:00	1589	2018-06-06 04:00	10.5	0	96.2	1,003.00	106.5	0.7	1.4	4.9	2018-06-06 04:00:00	47	04:00:00
2018-06-06 05:00:00	2018-06-06 05:00:00	1590	2018-06-06 05:00	9.8	0	98.8	1,003.10	109.7	0.8	1.5	28.8	2018-06-06 05:00:00	47	05:00:00
2018-06-06 06:00:00	2018-06-06 06:00:00	1591	2018-06-06 06:00	12.9	0	82	1,003.40	152.1	1.2	1.9	130.4	2018-06-06 06:00:00	47	06:00:00
2018-06-06 07:00:00	2018-06-06 07:00:00	1592	2018-06-06 07:00	16	0	61.7	1,003.80	88.8	1.8	3.8	291.5	2018-06-06 07:00:00	47	07:00:00
2018-06-06 08:00:00	2018-06-06 08:00:00	1593	2018-06-06 08:00	17.4	0	57.3	1,004.00	93.1	2.5	5.1	439.6	2018-06-06 08:00:00	47	08:00:00
2018-06-06 09:00:00	2018-06-06 09:00:00	1594	2018-06-06 09:00	18.6	0	57.3	1,004.10	91.9	2.7	5.8	592.4	2018-06-06 09:00:00	47	09:00:00
2018-06-06 10:00:00	2018-06-06 10:00:00	1595	2018-06-06 10:00	20.4	0	53.5	1,004.30	86.1	2.5	6	713	2018-06-06 10:00:00	47	10:00:00
2018-06-06 11:00:00	2018-06-06 11:00:00	1596	2018-06-06 11:00	22	0	48.3	1,004.20	84.1	2.8	5.9	799.5	2018-06-06 11:00:00	47	11:00:00
2018-06-06 12:00:00	2018-06-06 12:00:00	1597	2018-06-06 12:00	23.6	0	44.3	1,003.90	90.4	3	5.9	826.2	2018-06-06 12:00:00	47	12:00:00
2018-06-06 13:00:00	2018-06-06 13:00:00	1598	2018-06-06 13:00	24.4	0	41.8	1,003.60	99.2	3.4	7.1	829.7	2018-06-06 13:00:00	47	13:00:00
2018-06-06 14:00:00	2018-06-06 14:00:00	1599	2018-06-06 14:00	25.1	0	41.3	1,003.20	91.2	3.6	7	831.9	2018-06-06 14:00:00	47	14:00:00
2018-06-06 15:00:00	2018-06-06 15:00:00	1600	2018-06-06 15:00	26.3	0	40.3	1,002.80	96.2	3	7.8	749.5	2018-06-06 15:00:00	47	15:00:00
2018-06-06 16:00:00	2018-06-06 16:00:00	1601	2018-06-06 16:00	26.7	0	39.2	1,002.40	90	3.3	7.1	628.2	2018-06-06 16:00:00	47	16:00:00
2018-06-06 17:00:00	2018-06-06 17:00:00	1602	2018-06-06 17:00	26.6	0	39	1,002.00	84.1	3.4	6.7	478.7	2018-06-06 17:00:00	47	17:00:00
2018-06-06 18:00:00	2018-06-06 18:00:00	1603	2018-06-06 18:00	26.2	0	39	1,001.80	76.9	3.4	6.6	338.1	2018-06-06 18:00:00	47	18:00:00
2018-06-06 19:00:00	2018-06-06 19:00:00	1604	2018-06-06 19:00	25.3	0	39.3	1,002.10	81	3.2	6.6	185.7	2018-06-06 19:00:00	47	19:00:00
2018-06-06 20:00:00	2018-06-06 20:00:00	1605	2018-06-06 20:00	23.5	0	40.3	1,002.50	82.1	2.9	5.7	61.4	2018-06-06 20:00:00	47	20:00:00
2018-06-06 21:00:00	2018-06-06 21:00:00	1606	2018-06-06 21:00	21.3	0	42.8	1,003.20	85	2.5	5.2	6.8	2018-06-06 21:00:00	47	21:00:00
2018-06-06 22:00:00	2018-06-06 22:00:00	1607	2018-06-06 22:00	19	0	46.5	1,003.60	74.3	2.3	5.1	2.1	2018-06-06 22:00:00	47	22:00:00
2018-06-06 23:00:00	2018-06-06 23:00:00	1608	2018-06-06 23:00	18.1	0	47.3	1,003.80	78.7	2.5	5.3	2.2	2018-06-06 23:00:00	47	23:00:00
2018-06-07 00:00:00	2018-06-07 00:00:00	1609	2018-06-07 00:00	16.4	0	50.7	1,004.10	77.9	1.9	3.7	2.8	2018-06-07 00:00:00	48	00:00:00
2018-06-07 01:00:00	2018-06-07 01:00:00	1610	2018-06-07 01:00	14.4	0	56	1,004.00	67.9	1.3	3.3	3.2	2018-06-07 01:00:00	48	01:00:00
2018-06-07 02:00:00	2018-06-07 02:00:00	1611	2018-06-07 02:00	12	0	76.3	1,003.70	116.4	0.8	1.8	3.9	2018-06-07 02:00:00	48	02:00:00
2018-06-07 03:00:00	2018-06-07 03:00:00	1612	2018-06-07 03:00	10.4	0	90.7	1,003.50	230.2	0.6	1.1	4.5	2018-06-07 03:00:00	48	03:00:00
2018-06-07 04:00:00	2018-06-07 04:00:00	1613	2018-06-07 04:00	9.9	0	94	1,003.50	146.5	0.7	1.3	5.7	2018-06-07 04:00:00	48	04:00:00
2018-06-07 05:00:00	2018-06-07 05:00:00	1614	2018-06-07 05:00	9.9	0	95.5	1,003.70	169.1	0.8	1.4	30.8	2018-06-07 05:00:00	48	05:00:00
2018-06-07 06:00:00	2018-06-07 06:00:00	1615	2018-06-07 06:00	13.2	0	76.8	1,004.00	152.8	1	1.7	120.1	2018-06-07 06:00:00	48	06:00:00
2018-06-07 07:00:00	2018-06-07 07:00:00	1616	2018-06-07 07:00	16.2	0	57.2	1,004.20	114.9	1.6	2.7	267.4	2018-06-07 07:00:00	48	07:00:00
2018-06-07 08:00:00	2018-06-07 08:00:00	1617	2018-06-07 08:00	18	0	50.2	1,004.20	93.8	2.1	3.9	417.8	2018-06-07 08:00:00	48	08:00:00
2018-06-07 09:00:00	2018-06-07 09:00:00	1618	2018-06-07 09:00	19.6	0	50.2	1,004.30	91.3	2.3	4.6	546.8	2018-06-07 09:00:00	48	09:00:00
2018-06-07 10:00:00	2018-06-07 10:00:00	1619	2018-06-07 10:00	21.7	0	49.2	1,004.10	91.6	2.6	4.7	680.4	2018-06-07 10:00:00	48	10:00:00
2018-06-07 11:00:00	2018-06-07 11:00:00	1620	2018-06-07 11:00	23	0	50.3	1,004.10	75.7	2.7	5.1	578.3	2018-06-07 11:00:00	48	11:00:00
2018-06-07 12:00:00	2018-06-07 12:00:00	1621	2018-06-07 12:00	25.3	0	47.2	1,003.80	87	3	5.8	750.6	2018-06-07 12:00:00	48	12:00:00
2018-06-07 13:00:00	2018-06-07 13:00:00	1622	2018-06-07 13:00	27.7	0	42.7	1,003.30	99.4	3.1	7.3	828.8	2018-06-07 13:00:00	48	13:00:00
2018-06-07 14:00:00	2018-06-07 14:00:00	1623	2018-06-07 14:00	29.8	0	36.5	1,002.60	121.2	3	5.8	802.7	2018-06-07 14:00:00	48	14:00:00
2018-06-07 15:00:00	2018-06-07 15:00:00	1624	2018-06-07 15:00	30.1	0	35.3	1,002.20	125.9	2.7	5.3	617	2018-06-07 15:00:00	48	15:00:00
2018-06-07 16:00:00	2018-06-07 16:00:00	1625	2018-06-07 16:00	30.7	0	34.2	1,001.70	124.1	2.5	5.2	600	2018-06-07 16:00:00	48	16:00:00
2018-06-07 17:00:00	2018-06-07 17:00:00	1626	2018-06-07 17:00	30.2	0	34.8	1,001.20	91.1	3.4	6.2	461.4	2018-06-07 17:00:00	48	17:00:00
2018-06-07 18:00:00	2018-06-07 18:00:00	1627	2018-06-07 18:00	29.4	0	35.5	1,001.10	90	2.8	5.3	252.8	2018-06-07 18:00:00	48	18:00:00
2018-06-07 19:00:00	2018-06-07 19:00:00	1628	NA	NA	NA	NA	NA	NA	NA	NA	NA	NA	48	19:00:00
2018-06-07 20:00:00	2018-06-07 20:00:00	1629	NA	NA	NA	NA	NA	NA	NA	NA	NA	NA	48	20:00:00
2018-06-07 21:00:00	2018-06-07 21:00:00	1630	NA	NA	NA	NA	NA	NA	NA	NA	NA	NA	48	21:00:00
2018-06-07 22:00:00	2018-06-07 22:00:00	1631	NA	NA	NA	NA	NA	NA	NA	NA	NA	NA	48	22:00:00
2018-06-07 23:00:00	2018-06-07 23:00:00	1632	NA	NA	NA	NA	NA	NA	NA	NA	NA	NA	48	23:00:00
2018-06-08 00:00:00	2018-06-08 00:00:00	1633	NA	NA	NA	NA	NA	NA	NA	NA	NA	NA	49	00:00:00
2018-06-08 01:00:00	2018-06-08 01:00:00	1634	NA	NA	NA	NA	NA	NA	NA	NA	NA	NA	49	01:00:00
2018-06-08 02:00:00	2018-06-08 02:00:00	1635	NA	NA	NA	NA	NA	NA	NA	NA	NA	NA	49	02:00:00
2018-06-08 03:00:00	2018-06-08 03:00:00	1636	NA	NA	NA	NA	NA	NA	NA	NA	NA	NA	49	03:00:00
2018-06-08 04:00:00	2018-06-08 04:00:00	1637	NA	NA	NA	NA	NA	NA	NA	NA	NA	NA	49	04:00:00
2018-06-08 05:00:00	2018-06-08 05:00:00	1638	NA	NA	NA	NA	NA	NA	NA	NA	NA	NA	49	05:00:00
2018-06-08 06:00:00	2018-06-08 06:00:00	1639	NA	NA	NA	NA	NA	NA	NA	NA	NA	NA	49	06:00:00
2018-06-08 07:00:00	2018-06-08 07:00:00	1640	2018-06-08 07:00	19	0	78.7	1,001.50	184.6	0.9	1.7	231.4	2018-06-08 07:00:00	49	07:00:00
2018-06-08 08:00:00	2018-06-08 08:00:00	1641	2018-06-08 08:00	23	0	61.7	1,001.70	117.2	1	1.7	425.2	2018-06-08 08:00:00	49	08:00:00
2018-06-08 09:00:00	2018-06-08 09:00:00	1642	2018-06-08 09:00	25.9	0	49.3	1,001.70	115	1.2	2	557.3	2018-06-08 09:00:00	49	09:00:00
2018-06-08 10:00:00	2018-06-08 10:00:00	1643	2018-06-08 10:00	27.9	0	40.7	1,001.70	82.8	2	4.3	670	2018-06-08 10:00:00	49	10:00:00
2018-06-08 11:00:00	2018-06-08 11:00:00	1644	2018-06-08 11:00	29	0	33.3	1,001.60	99.5	2.7	5.5	766.3	2018-06-08 11:00:00	49	11:00:00
2018-06-08 12:00:00	2018-06-08 12:00:00	1645	2018-06-08 12:00	29.5	0	32	1,001.30	89.1	3	6	814	2018-06-08 12:00:00	49	12:00:00
2018-06-08 13:00:00	2018-06-08 13:00:00	1646	2018-06-08 13:00	30	0	30.3	1,001.00	88.1	3	6.6	820.3	2018-06-08 13:00:00	49	13:00:00
2018-06-08 14:00:00	2018-06-08 14:00:00	1647	2018-06-08 14:00	30.9	0	29	1,000.30	112.6	2.3	6.2	699.5	2018-06-08 14:00:00	49	14:00:00
2018-06-08 15:00:00	2018-06-08 15:00:00	1648	2018-06-08 15:00	31.2	0	28.5	999.8	105.9	2.1	4.7	627.8	2018-06-08 15:00:00	49	15:00:00
2018-06-08 16:00:00	2018-06-08 16:00:00	1649	2018-06-08 16:00	31.4	0	27.8	999.5	122.1	1.9	5.6	460.9	2018-06-08 16:00:00	49	16:00:00
2018-06-08 17:00:00	2018-06-08 17:00:00	1650	2018-06-08 17:00	30.6	0	28.2	999.1	87.7	2	4.2	306.5	2018-06-08 17:00:00	49	17:00:00
2018-06-08 18:00:00	2018-06-08 18:00:00	1651	2018-06-08 18:00	30	0	30.5	998.8	69.7	2.1	5.1	251.4	2018-06-08 18:00:00	49	18:00:00
2018-06-08 19:00:00	2018-06-08 19:00:00	1652	2018-06-08 19:00	29.2	0	33	999	67.3	1.9	3.7	219.1	2018-06-08 19:00:00	49	19:00:00
2018-06-08 20:00:00	2018-06-08 20:00:00	1653	NA	NA	NA	NA	NA	NA	NA	NA	NA	NA	49	20:00:00
2018-06-08 21:00:00	2018-06-08 21:00:00	1654	2018-06-08 21:00	24.3	0	38.8	999.3	73.6	1.7	3.7	7.6	2018-06-08 21:00:00	49	21:00:00
2018-06-08 22:00:00	2018-06-08 22:00:00	1655	2018-06-08 22:00	20.8	0	48.7	999.8	98.6	1.1	2.4	2.2	2018-06-08 22:00:00	49	22:00:00
2018-06-08 23:00:00	2018-06-08 23:00:00	1656	2018-06-08 23:00	18.1	0	72.5	1,000.00	249.5	1.2	2.4	3.4	2018-06-08 23:00:00	49	23:00:00
2018-06-09 00:00:00	2018-06-09 00:00:00	1657	2018-06-09 00:00	16.7	0	86.7	1,000.00	247.2	0.9	1.7	3.2	2018-06-09 00:00:00	50	00:00:00
2018-06-09 01:00:00	2018-06-09 01:00:00	1658	2018-06-09 01:00	15.4	0	95.8	999.9	230.5	1	1.5	3.8	2018-06-09 01:00:00	50	01:00:00
2018-06-09 02:00:00	2018-06-09 02:00:00	1659	2018-06-09 02:00	14.5	0	99	999.9	227	0.9	1.9	3.9	2018-06-09 02:00:00	50	02:00:00
2018-06-09 03:00:00	2018-06-09 03:00:00	1660	2018-06-09 03:00	14	0	99	1,000.00	268.5	1.2	1.9	3.7	2018-06-09 03:00:00	50	03:00:00
2018-06-09 04:00:00	2018-06-09 04:00:00	1661	2018-06-09 04:00	13.6	0	99	999.8	223.7	0.8	1.9	4.4	2018-06-09 04:00:00	50	04:00:00
2018-06-09 05:00:00	2018-06-09 05:00:00	1662	2018-06-09 05:00	13.8	0	98.5	999.8	263.4	1.2	1.9	15.4	2018-06-09 05:00:00	50	05:00:00
2018-06-09 06:00:00	2018-06-09 06:00:00	1663	2018-06-09 06:00	14.8	0	94.5	999.9	267.9	1.3	2.6	45.4	2018-06-09 06:00:00	50	06:00:00
2018-06-09 07:00:00	2018-06-09 07:00:00	1664	2018-06-09 07:00	16.3	0	90.5	999.9	244.3	1	1.7	101.4	2018-06-09 07:00:00	50	07:00:00
2018-06-09 08:00:00	2018-06-09 08:00:00	1665	2018-06-09 08:00	18.4	0	75.7	1,000.20	241	1.2	2.2	157.9	2018-06-09 08:00:00	50	08:00:00
2018-06-09 09:00:00	2018-06-09 09:00:00	1666	2018-06-09 09:00	22	0	59.3	1,000.50	205.7	1	2.1	435.4	2018-06-09 09:00:00	50	09:00:00
2018-06-09 10:00:00	2018-06-09 10:00:00	1667	2018-06-09 10:00	25.2	0	51.5	1,000.40	261.5	1.6	3.3	589.9	2018-06-09 10:00:00	50	10:00:00
2018-06-09 11:00:00	2018-06-09 11:00:00	1668	2018-06-09 11:00	28.1	0	46.7	1,000.20	214.4	1.5	4.1	748.2	2018-06-09 11:00:00	50	11:00:00
2018-06-09 12:00:00	2018-06-09 12:00:00	1669	2018-06-09 12:00	29.7	0	42.3	999.8	93.9	2	4.4	827.8	2018-06-09 12:00:00	50	12:00:00
2018-06-09 13:00:00	2018-06-09 13:00:00	1670	2018-06-09 13:00	29.1	0	43	999.7	92.1	1.8	3.6	300.2	2018-06-09 13:00:00	50	13:00:00
2018-06-09 14:00:00	2018-06-09 14:00:00	1671	2018-06-09 14:00	29	0	47.2	999.2	232.9	1.5	3.7	283.5	2018-06-09 14:00:00	50	14:00:00
2018-06-09 15:00:00	2018-06-09 15:00:00	1672	2018-06-09 15:00	30.5	0	46.8	998.8	210	1.7	4	530.1	2018-06-09 15:00:00	50	15:00:00
2018-06-09 16:00:00	2018-06-09 16:00:00	1673	2018-06-09 16:00	31.3	0	39	998.3	151.2	1.9	4.4	449.2	2018-06-09 16:00:00	50	16:00:00
2018-06-09 17:00:00	2018-06-09 17:00:00	1674	2018-06-09 17:00	31.6	0	39.8	997.9	211.1	1.9	5.2	439.7	2018-06-09 17:00:00	50	17:00:00
2018-06-09 18:00:00	2018-06-09 18:00:00	1675	2018-06-09 18:00	28.3	0	45	998.2	202.4	2.1	6.5	95.8	2018-06-09 18:00:00	50	18:00:00
2018-06-09 19:00:00	2018-06-09 19:00:00	1676	2018-06-09 19:00	25.7	0	51.3	998.4	235.4	1.7	4.7	80.4	2018-06-09 19:00:00	50	19:00:00
2018-06-09 20:00:00	2018-06-09 20:00:00	1677	2018-06-09 20:00	24.9	0	54	998.2	259.9	2	3.4	50.8	2018-06-09 20:00:00	50	20:00:00
2018-06-09 21:00:00	2018-06-09 21:00:00	1678	2018-06-09 21:00	23.9	0	53.8	998.5	181.4	1.7	3.8	9.9	2018-06-09 21:00:00	50	21:00:00
2018-06-09 22:00:00	2018-06-09 22:00:00	1679	2018-06-09 22:00	23.2	0	64.3	999.4	102.6	2.5	6.4	2.4	2018-06-09 22:00:00	50	22:00:00
2018-06-09 23:00:00	2018-06-09 23:00:00	1680	2018-06-09 23:00	21.4	0	81.5	999.4	122.5	1.5	2.7	2.6	2018-06-09 23:00:00	50	23:00:00
2018-06-10 00:00:00	2018-06-10 00:00:00	1681	2018-06-10 00:00	19.7	0	89	998.7	59.7	0.8	1.5	3.1	2018-06-10 00:00:00	51	00:00:00
2018-06-10 01:00:00	2018-06-10 01:00:00	1682	2018-06-10 01:00	18.1	0	95.7	998.3	134.9	0.7	1.4	3.4	2018-06-10 01:00:00	51	01:00:00
2018-06-10 02:00:00	2018-06-10 02:00:00	1683	2018-06-10 02:00	17.4	0	97.7	998.3	83.7	1.3	3	4	2018-06-10 02:00:00	51	02:00:00
2018-06-10 03:00:00	2018-06-10 03:00:00	1684	2018-06-10 03:00	17.3	0	97.8	998.4	89.3	1.3	2.5	3.4	2018-06-10 03:00:00	51	03:00:00
2018-06-10 04:00:00	2018-06-10 04:00:00	1685	2018-06-10 04:00	16.8	0	99	998.1	74.7	1.1	1.9	5.4	2018-06-10 04:00:00	51	04:00:00
2018-06-10 05:00:00	2018-06-10 05:00:00	1686	2018-06-10 05:00	17.1	0	99	998	100.2	1	1.9	24.2	2018-06-10 05:00:00	51	05:00:00
2018-06-10 06:00:00	2018-06-10 06:00:00	1687	2018-06-10 06:00	18.2	0	94.5	997.9	150.2	0.7	1.5	107.5	2018-06-10 06:00:00	51	06:00:00
2018-06-10 07:00:00	2018-06-10 07:00:00	1688	2018-06-10 07:00	20.8	0	82.8	997.8	180.8	1.1	1.9	231.4	2018-06-10 07:00:00	51	07:00:00
2018-06-10 08:00:00	2018-06-10 08:00:00	1689	2018-06-10 08:00	22.6	0	80	998.1	270.8	2.1	3.8	337.4	2018-06-10 08:00:00	51	08:00:00
2018-06-10 09:00:00	2018-06-10 09:00:00	1690	2018-06-10 09:00	23.7	0	71.5	998.1	284.5	3.1	7.1	301.6	2018-06-10 09:00:00	51	09:00:00
2018-06-10 10:00:00	2018-06-10 10:00:00	1691	2018-06-10 10:00	23.7	0	74	998.2	293.5	3.7	6.6	278.1	2018-06-10 10:00:00	51	10:00:00
2018-06-10 11:00:00	2018-06-10 11:00:00	1692	2018-06-10 11:00	24.4	0	70.3	998.3	286.9	4.3	7.8	411.1	2018-06-10 11:00:00	51	11:00:00
2018-06-10 12:00:00	2018-06-10 12:00:00	1693	2018-06-10 12:00	24.2	0	70.8	998.4	286.3	4.8	9	447.4	2018-06-10 12:00:00	51	12:00:00
2018-06-10 13:00:00	2018-06-10 13:00:00	1694	2018-06-10 13:00	23.7	0	70	998.4	292.3	4.5	8.8	296.7	2018-06-10 13:00:00	51	13:00:00
2018-06-10 14:00:00	2018-06-10 14:00:00	1695	2018-06-10 14:00	22.4	0	80.2	998.1	289.1	4.1	8.1	303.9	2018-06-10 14:00:00	51	14:00:00
2018-06-10 15:00:00	2018-06-10 15:00:00	1696	2018-06-10 15:00	23.7	0	75	998.1	283.1	4.7	8.1	555.8	2018-06-10 15:00:00	51	15:00:00
2018-06-10 16:00:00	2018-06-10 16:00:00	1697	2018-06-10 16:00	24.4	0	72	998	286.9	3.8	7.7	459	2018-06-10 16:00:00	51	16:00:00
2018-06-10 17:00:00	2018-06-10 17:00:00	1698	2018-06-10 17:00	24.8	0	69.3	997.9	273.3	3.5	7.7	373.9	2018-06-10 17:00:00	51	17:00:00
2018-06-10 18:00:00	2018-06-10 18:00:00	1699	2018-06-10 18:00	23.6	0	75	998	258.8	2.5	5.8	230.1	2018-06-10 18:00:00	51	18:00:00
2018-06-10 19:00:00	2018-06-10 19:00:00	1700	2018-06-10 19:00	23.6	0	73.2	997.9	280.7	2.9	6.4	152.4	2018-06-10 19:00:00	51	19:00:00
2018-06-10 20:00:00	2018-06-10 20:00:00	1701	2018-06-10 20:00	22.4	0	74.5	998.3	286.1	3	6.6	64.1	2018-06-10 20:00:00	51	20:00:00
2018-06-10 21:00:00	2018-06-10 21:00:00	1702	2018-06-10 21:00	19.9	0	86.5	998.6	281.6	1.6	4.2	7.2	2018-06-10 21:00:00	51	21:00:00
2018-06-10 22:00:00	2018-06-10 22:00:00	1703	2018-06-10 22:00	18.6	0	94.8	999.1	271.3	2	3.4	2.7	2018-06-10 22:00:00	51	22:00:00
2018-06-10 23:00:00	2018-06-10 23:00:00	1704	2018-06-10 23:00	17.5	0	98	999.3	274.8	1.8	3.2	2.8	2018-06-10 23:00:00	51	23:00:00
2018-06-11 00:00:00	2018-06-11 00:00:00	1705	2018-06-11 00:00	17.1	0	98.5	999.2	278.8	2.1	3.3	2.8	2018-06-11 00:00:00	52	00:00:00
2018-06-11 01:00:00	2018-06-11 01:00:00	1706	2018-06-11 01:00	17.3	0	97	999.4	284.4	3.6	5.9	3.4	2018-06-11 01:00:00	52	01:00:00
2018-06-11 02:00:00	2018-06-11 02:00:00	1707	2018-06-11 02:00	17.1	0	97.7	999.8	283.3	3.7	6.1	3.8	2018-06-11 02:00:00	52	02:00:00
2018-06-11 03:00:00	2018-06-11 03:00:00	1708	2018-06-11 03:00	16.5	0	97.7	1,000.00	282.2	3.4	5.7	3.5	2018-06-11 03:00:00	52	03:00:00
2018-06-11 04:00:00	2018-06-11 04:00:00	1709	2018-06-11 04:00	15.8	0	98	1,000.10	289.1	3.9	7.5	4	2018-06-11 04:00:00	52	04:00:00
2018-06-11 05:00:00	2018-06-11 05:00:00	1710	2018-06-11 05:00	15.5	0	98.2	1,000.20	290	3.9	6.4	17.7	2018-06-11 05:00:00	52	05:00:00
2018-06-11 06:00:00	2018-06-11 06:00:00	1711	2018-06-11 06:00	15.4	0	99	1,000.40	288.9	3.3	5.9	33.9	2018-06-11 06:00:00	52	06:00:00
2018-06-11 07:00:00	2018-06-11 07:00:00	1712	2018-06-11 07:00	15.5	0	98	1,000.70	286.6	2.5	4.9	50.8	2018-06-11 07:00:00	52	07:00:00
2018-06-11 08:00:00	2018-06-11 08:00:00	1713	2018-06-11 08:00	15.9	0	93.7	1,000.80	284.8	2.7	4.8	88.1	2018-06-11 08:00:00	52	08:00:00
2018-06-11 09:00:00	2018-06-11 09:00:00	1714	2018-06-11 09:00	16.4	0	86.2	1,000.90	273.3	2.8	5.5	139.3	2018-06-11 09:00:00	52	09:00:00
2018-06-11 10:00:00	2018-06-11 10:00:00	1715	2018-06-11 10:00	16.6	0	81.5	1,001.40	275.9	3.1	5.5	196.4	2018-06-11 10:00:00	52	10:00:00
2018-06-11 11:00:00	2018-06-11 11:00:00	1716	2018-06-11 11:00	17.5	0	75.5	1,001.50	279.7	3	6.6	356.9	2018-06-11 11:00:00	52	11:00:00
2018-06-11 12:00:00	2018-06-11 12:00:00	1717	2018-06-11 12:00	19.7	0	64	1,001.40	270.6	2.6	6.4	783.7	2018-06-11 12:00:00	52	12:00:00
2018-06-11 13:00:00	2018-06-11 13:00:00	1718	2018-06-11 13:00	21.5	0	57.5	1,000.80	247.6	2.4	5.3	870.1	2018-06-11 13:00:00	52	13:00:00
2018-06-11 14:00:00	2018-06-11 14:00:00	1719	2018-06-11 14:00	22.6	0	50.8	999.9	254.2	2.7	5.5	836.2	2018-06-11 14:00:00	52	14:00:00
2018-06-11 15:00:00	2018-06-11 15:00:00	1720	2018-06-11 15:00	23.9	0	45.3	999.2	247.7	2.3	4.6	709.4	2018-06-11 15:00:00	52	15:00:00
2018-06-11 16:00:00	2018-06-11 16:00:00	1721	2018-06-11 16:00	24.3	0	43.7	998.6	267	2.4	5	572.9	2018-06-11 16:00:00	52	16:00:00
2018-06-11 17:00:00	2018-06-11 17:00:00	1722	2018-06-11 17:00	23.6	0	45.3	998.1	280.3	2.5	5	326.5	2018-06-11 17:00:00	52	17:00:00
2018-06-11 18:00:00	2018-06-11 18:00:00	1723	2018-06-11 18:00	22.8	0	49.5	997.4	236.8	1.8	4	178.9	2018-06-11 18:00:00	52	18:00:00
2018-06-11 19:00:00	2018-06-11 19:00:00	1724	2018-06-11 19:00	21.5	0	51.2	997.1	254.2	1.5	3.2	96.9	2018-06-11 19:00:00	52	19:00:00
2018-06-11 20:00:00	2018-06-11 20:00:00	1725	2018-06-11 20:00	20.2	0	57.7	997	265	1.6	3	36.8	2018-06-11 20:00:00	52	20:00:00
2018-06-11 21:00:00	2018-06-11 21:00:00	1726	2018-06-11 21:00	19.3	0	65	997.6	277	2.1	3.1	8.9	2018-06-11 21:00:00	52	21:00:00
2018-06-11 22:00:00	2018-06-11 22:00:00	1727	2018-06-11 22:00	18.2	0	70.8	997.4	290.3	2.1	4.1	2.9	2018-06-11 22:00:00	52	22:00:00
2018-06-11 23:00:00	2018-06-11 23:00:00	1728	2018-06-11 23:00	17.3	0	77.7	997.7	289.2	1.9	4.1	3	2018-06-11 23:00:00	52	23:00:00
2018-06-12 00:00:00	2018-06-12 00:00:00	1729	2018-06-12 00:00	16.4	0	77.2	997.6	292.3	1.7	4.2	3	2018-06-12 00:00:00	53	00:00:00
2018-06-12 01:00:00	2018-06-12 01:00:00	1730	2018-06-12 01:00	15	0	82.3	997.6	292.6	2.1	4.4	2.5	2018-06-12 01:00:00	53	01:00:00
2018-06-12 02:00:00	2018-06-12 02:00:00	1731	2018-06-12 02:00	14.7	0	84.3	998	277.4	2.4	4.5	3.4	2018-06-12 02:00:00	53	02:00:00
2018-06-12 03:00:00	2018-06-12 03:00:00	1732	2018-06-12 03:00	13.9	0	89.5	998.4	281.3	2.1	5.5	3.3	2018-06-12 03:00:00	53	03:00:00
2018-06-12 04:00:00	2018-06-12 04:00:00	1733	2018-06-12 04:00	13.3	0	91.7	998.6	285.6	2.3	5.8	4.3	2018-06-12 04:00:00	53	04:00:00
2018-06-12 05:00:00	2018-06-12 05:00:00	1734	2018-06-12 05:00	13	0	94	998.6	292.6	2.6	4.4	15	2018-06-12 05:00:00	53	05:00:00
2018-06-12 06:00:00	2018-06-12 06:00:00	1735	2018-06-12 06:00	13	0	93.8	998.7	288	3.2	5.8	62.9	2018-06-12 06:00:00	53	06:00:00
2018-06-12 07:00:00	2018-06-12 07:00:00	1736	2018-06-12 07:00	13.3	0	88.8	999	288.6	3.5	6.5	124.6	2018-06-12 07:00:00	53	07:00:00
2018-06-12 08:00:00	2018-06-12 08:00:00	1737	2018-06-12 08:00	13.9	0	82.3	999.4	287.7	3.4	7.8	184.2	2018-06-12 08:00:00	53	08:00:00
2018-06-12 09:00:00	2018-06-12 09:00:00	1738	2018-06-12 09:00	14.7	0	74.5	999.4	278.8	3.7	6.6	275.5	2018-06-12 09:00:00	53	09:00:00
2018-06-12 10:00:00	2018-06-12 10:00:00	1739	2018-06-12 10:00	15.8	0	68.3	999.4	280.2	3.4	6.8	360.4	2018-06-12 10:00:00	53	10:00:00
2018-06-12 11:00:00	2018-06-12 11:00:00	1740	2018-06-12 11:00	16.5	0	65	999.4	277.3	3.4	6.6	391.4	2018-06-12 11:00:00	53	11:00:00
2018-06-12 12:00:00	2018-06-12 12:00:00	1741	2018-06-12 12:00	17.3	0	62.5	999.5	279.6	3.5	7.7	440.6	2018-06-12 12:00:00	53	12:00:00
2018-06-12 13:00:00	2018-06-12 13:00:00	1742	2018-06-12 13:00	18.1	0	60.5	999.4	273.1	3.5	7	600.1	2018-06-12 13:00:00	53	13:00:00
2018-06-12 14:00:00	2018-06-12 14:00:00	1743	2018-06-12 14:00	19.3	0	55.5	999.2	272.1	3.8	9.3	635.7	2018-06-12 14:00:00	53	14:00:00
2018-06-12 15:00:00	2018-06-12 15:00:00	1744	2018-06-12 15:00	19.5	0	54	999	274.5	3.5	7.3	562.5	2018-06-12 15:00:00	53	15:00:00
2018-06-12 16:00:00	2018-06-12 16:00:00	1745	2018-06-12 16:00	18.8	0	55.7	998.8	283.1	4.1	8.1	347.9	2018-06-12 16:00:00	53	16:00:00
2018-06-12 17:00:00	2018-06-12 17:00:00	1746	2018-06-12 17:00	18.9	0	56.7	998.5	287.8	3.7	7.8	297.9	2018-06-12 17:00:00	53	17:00:00
2018-06-12 18:00:00	2018-06-12 18:00:00	1747	2018-06-12 18:00	18.4	0	58	998.4	283.9	3.7	7.1	200.5	2018-06-12 18:00:00	53	18:00:00
2018-06-12 19:00:00	2018-06-12 19:00:00	1748	2018-06-12 19:00	17.8	0	58.5	998.3	288.5	4	7.8	114.7	2018-06-12 19:00:00	53	19:00:00
2018-06-12 20:00:00	2018-06-12 20:00:00	1749	2018-06-12 20:00	16.9	0	63.5	998.3	252	2	4.3	41.9	2018-06-12 20:00:00	53	20:00:00
2018-06-12 21:00:00	2018-06-12 21:00:00	1750	2018-06-12 21:00	15.7	0	68	998.5	286.8	1.7	3.4	7.5	2018-06-12 21:00:00	53	21:00:00
2018-06-12 22:00:00	2018-06-12 22:00:00	1751	2018-06-12 22:00	15.2	0	72.3	999.1	283.9	1.3	2.7	3.9	2018-06-12 22:00:00	53	22:00:00
2018-06-12 23:00:00	2018-06-12 23:00:00	1752	2018-06-12 23:00	14.9	0	75.5	999.4	261.7	1.5	2.8	3.7	2018-06-12 23:00:00	53	23:00:00
2018-06-13 00:00:00	2018-06-13 00:00:00	1753	2018-06-13 00:00	14.7	0	73.8	999.5	268.2	1.6	3.8	3.8	2018-06-13 00:00:00	54	00:00:00
2018-06-13 01:00:00	2018-06-13 01:00:00	1754	2018-06-13 01:00	14.4	0	75.2	999.6	281.1	1.7	3.3	3.7	2018-06-13 01:00:00	54	01:00:00
2018-06-13 02:00:00	2018-06-13 02:00:00	1755	2018-06-13 02:00	14.1	0	78.8	999.4	287.3	2.2	4.7	3.6	2018-06-13 02:00:00	54	02:00:00
2018-06-13 03:00:00	2018-06-13 03:00:00	1756	2018-06-13 03:00	13.8	0	81.7	999.2	283.5	2.3	4.1	3.6	2018-06-13 03:00:00	54	03:00:00
2018-06-13 04:00:00	2018-06-13 04:00:00	1757	2018-06-13 04:00	13.5	0	83.8	999.2	284.5	2.7	4.5	4.1	2018-06-13 04:00:00	54	04:00:00
2018-06-13 05:00:00	2018-06-13 05:00:00	1758	2018-06-13 05:00	13.2	0	86.8	999.4	289	3.2	6.7	15	2018-06-13 05:00:00	54	05:00:00
2018-06-13 06:00:00	2018-06-13 06:00:00	1759	2018-06-13 06:00	13.2	0	88	999.6	297.6	3.3	6.8	64.9	2018-06-13 06:00:00	54	06:00:00
2018-06-13 07:00:00	2018-06-13 07:00:00	1760	2018-06-13 07:00	13.4	0	88	999.9	287	3.3	6.6	87.6	2018-06-13 07:00:00	54	07:00:00
2018-06-13 08:00:00	2018-06-13 08:00:00	1761	2018-06-13 08:00	12.5	0.4	95.2	1,000.30	284.9	3.2	6.3	66.6	2018-06-13 08:00:00	54	08:00:00
2018-06-13 09:00:00	2018-06-13 09:00:00	1762	2018-06-13 09:00	13.1	0	93.7	1,000.30	286.4	3.7	6.6	235.3	2018-06-13 09:00:00	54	09:00:00
2018-06-13 10:00:00	2018-06-13 10:00:00	1763	2018-06-13 10:00	13.9	0	84.2	1,000.40	280	3.4	9.3	210	2018-06-13 10:00:00	54	10:00:00
2018-06-13 11:00:00	2018-06-13 11:00:00	1764	2018-06-13 11:00	13.9	0	82.5	1,000.60	282.3	3.6	6.8	139.9	2018-06-13 11:00:00	54	11:00:00
2018-06-13 12:00:00	2018-06-13 12:00:00	1765	2018-06-13 12:00	14.7	0	78.2	1,000.90	282.7	3.6	8.4	238.5	2018-06-13 12:00:00	54	12:00:00
2018-06-13 13:00:00	2018-06-13 13:00:00	1766	2018-06-13 13:00	14.6	0	80.3	1,001.10	264.9	2.5	5.8	152.8	2018-06-13 13:00:00	54	13:00:00
2018-06-13 14:00:00	2018-06-13 14:00:00	1767	2018-06-13 14:00	14.8	0	79.8	1,001.10	289.2	3.5	6.5	155.1	2018-06-13 14:00:00	54	14:00:00
2018-06-13 15:00:00	2018-06-13 15:00:00	1768	2018-06-13 15:00	15.2	0	78	1,001.20	287.3	3.9	8.1	177	2018-06-13 15:00:00	54	15:00:00
2018-06-13 16:00:00	2018-06-13 16:00:00	1769	2018-06-13 16:00	15.2	0	75.3	1,001.40	284.3	2.9	6.2	101.6	2018-06-13 16:00:00	54	16:00:00
2018-06-13 17:00:00	2018-06-13 17:00:00	1770	2018-06-13 17:00	15.1	0	77.3	1,001.50	289.8	2.5	5.1	104.9	2018-06-13 17:00:00	54	17:00:00
2018-06-13 18:00:00	2018-06-13 18:00:00	1771	2018-06-13 18:00	15.6	0	73.5	1,001.70	289.9	2.8	6.2	64.6	2018-06-13 18:00:00	54	18:00:00
2018-06-13 19:00:00	2018-06-13 19:00:00	1772	2018-06-13 19:00	15.4	0	69.5	1,002.10	292.2	3.1	5.6	39.9	2018-06-13 19:00:00	54	19:00:00
2018-06-13 20:00:00	2018-06-13 20:00:00	1773	2018-06-13 20:00	15.3	0	69	1,002.60	292.3	3	5.2	28.7	2018-06-13 20:00:00	54	20:00:00
2018-06-13 21:00:00	2018-06-13 21:00:00	1774	2018-06-13 21:00	14.6	0	72.2	1,003.00	289.4	2.4	4.3	7.1	2018-06-13 21:00:00	54	21:00:00
2018-06-13 22:00:00	2018-06-13 22:00:00	1775	2018-06-13 22:00	14	0	78.5	1,003.40	281.4	1.4	2.5	3.5	2018-06-13 22:00:00	54	22:00:00
2018-06-13 23:00:00	2018-06-13 23:00:00	1776	2018-06-13 23:00	13.4	0	84.5	1,003.60	264.9	1.3	2.3	3.5	2018-06-13 23:00:00	54	23:00:00
2018-06-14 00:00:00	2018-06-14 00:00:00	1777	2018-06-14 00:00	12.4	0	92.2	1,003.60	273.7	1	2	4	2018-06-14 00:00:00	55	00:00:00
2018-06-14 01:00:00	2018-06-14 01:00:00	1778	2018-06-14 01:00	10.6	0	97.8	1,003.60	255.6	0.8	1.7	2.5	2018-06-14 01:00:00	55	01:00:00
2018-06-14 02:00:00	2018-06-14 02:00:00	1779	2018-06-14 02:00	8.9	0	100	1,003.80	271.2	0.8	2.4	3.9	2018-06-14 02:00:00	55	02:00:00
2018-06-14 03:00:00	2018-06-14 03:00:00	1780	2018-06-14 03:00	8.4	0	100	1,004.00	184.1	0.4	1	5.2	2018-06-14 03:00:00	55	03:00:00
2018-06-14 04:00:00	2018-06-14 04:00:00	1781	2018-06-14 04:00	7.9	0	100	1,004.20	201.1	0.6	1.4	5.2	2018-06-14 04:00:00	55	04:00:00
2018-06-14 05:00:00	2018-06-14 05:00:00	1782	2018-06-14 05:00	8.9	0	100	1,004.50	247.8	1.1	2.7	24.5	2018-06-14 05:00:00	55	05:00:00
2018-06-14 06:00:00	2018-06-14 06:00:00	1783	2018-06-14 06:00	10.6	0	95	1,004.70	260.5	1.2	2.2	78.4	2018-06-14 06:00:00	55	06:00:00
2018-06-14 07:00:00	2018-06-14 07:00:00	1784	2018-06-14 07:00	13	0	80.7	1,004.60	252.7	1.6	2.4	287.5	2018-06-14 07:00:00	55	07:00:00
2018-06-14 08:00:00	2018-06-14 08:00:00	1785	2018-06-14 08:00	15.9	0	58.8	1,004.60	236.6	1.5	3.1	477.2	2018-06-14 08:00:00	55	08:00:00
2018-06-14 09:00:00	2018-06-14 09:00:00	1786	2018-06-14 09:00	16.4	0	53.5	1,004.50	248	1.5	3.8	459.7	2018-06-14 09:00:00	55	09:00:00
2018-06-14 10:00:00	2018-06-14 10:00:00	1787	2018-06-14 10:00	18.4	0	48	1,004.30	226.6	1.8	4.5	720.4	2018-06-14 10:00:00	55	10:00:00
2018-06-14 11:00:00	2018-06-14 11:00:00	1788	2018-06-14 11:00	19.8	0	44.5	1,003.70	219.9	1.6	3.6	748.6	2018-06-14 11:00:00	55	11:00:00
2018-06-14 12:00:00	2018-06-14 12:00:00	1789	2018-06-14 12:00	20.9	0	40.8	1,003.20	212.7	2	4.6	847.8	2018-06-14 12:00:00	55	12:00:00
2018-06-14 13:00:00	2018-06-14 13:00:00	1790	2018-06-14 13:00	22.1	0	38.3	1,002.70	252	2.1	4.4	893	2018-06-14 13:00:00	55	13:00:00
2018-06-14 14:00:00	2018-06-14 14:00:00	1791	2018-06-14 14:00	23.8	0	32.8	1,002.00	195.3	2	5.6	850.9	2018-06-14 14:00:00	55	14:00:00
2018-06-14 15:00:00	2018-06-14 15:00:00	1792	2018-06-14 15:00	24.2	0	31	1,001.40	269.3	3.1	6.5	755	2018-06-14 15:00:00	55	15:00:00
2018-06-14 16:00:00	2018-06-14 16:00:00	1793	2018-06-14 16:00	24.9	0	30.7	1,000.90	227.2	2.5	5	604.4	2018-06-14 16:00:00	55	16:00:00
2018-06-14 17:00:00	2018-06-14 17:00:00	1794	2018-06-14 17:00	25	0	30	1,000.60	228.7	2.6	6.1	495.2	2018-06-14 17:00:00	55	17:00:00
2018-06-14 18:00:00	2018-06-14 18:00:00	1795	2018-06-14 18:00	24.5	0	30.8	1,000.40	249.3	3	6.6	356.7	2018-06-14 18:00:00	55	18:00:00
2018-06-14 19:00:00	2018-06-14 19:00:00	1796	2018-06-14 19:00	22.8	0	35.2	1,000.60	242.9	2	4.3	124.3	2018-06-14 19:00:00	55	19:00:00
2018-06-14 20:00:00	2018-06-14 20:00:00	1797	2018-06-14 20:00	21	0	43	1,001.30	245.2	1.8	3.8	47.2	2018-06-14 20:00:00	55	20:00:00
2018-06-14 21:00:00	2018-06-14 21:00:00	1798	2018-06-14 21:00	18.3	0	52.5	1,001.90	266.8	1.3	2.5	7.7	2018-06-14 21:00:00	55	21:00:00
2018-06-14 22:00:00	2018-06-14 22:00:00	1799	2018-06-14 22:00	16.6	0	64.5	1,002.50	271	1.3	2.7	4.2	2018-06-14 22:00:00	55	22:00:00
2018-06-14 23:00:00	2018-06-14 23:00:00	1800	2018-06-14 23:00	17	0	69.5	1,003.10	290.8	3.3	7.9	2.9	2018-06-14 23:00:00	55	23:00:00
2018-06-15 00:00:00	2018-06-15 00:00:00	1801	2018-06-15 00:00	15.8	0	84.5	1,003.50	287	2.5	5	2.8	2018-06-15 00:00:00	56	00:00:00
2018-06-15 01:00:00	2018-06-15 01:00:00	1802	2018-06-15 01:00	14.8	0	93.8	1,003.40	274.6	1.7	2.7	4.1	2018-06-15 01:00:00	56	01:00:00
2018-06-15 02:00:00	2018-06-15 02:00:00	1803	2018-06-15 02:00	14.9	0	92.2	1,003.50	256.7	1.8	2.7	3.6	2018-06-15 02:00:00	56	02:00:00
2018-06-15 03:00:00	2018-06-15 03:00:00	1804	2018-06-15 03:00	13.9	0	96.2	1,003.50	186.9	0.6	1.5	3.4	2018-06-15 03:00:00	56	03:00:00
2018-06-15 04:00:00	2018-06-15 04:00:00	1805	2018-06-15 04:00	13.5	0	99	1,003.40	193.3	0.5	1.4	4.9	2018-06-15 04:00:00	56	04:00:00
2018-06-15 05:00:00	2018-06-15 05:00:00	1806	2018-06-15 05:00	13.9	0	97.8	1,003.60	147	0.8	1.5	15.6	2018-06-15 05:00:00	56	05:00:00
2018-06-15 06:00:00	2018-06-15 06:00:00	1807	2018-06-15 06:00	15.1	0	92.3	1,004.00	147.9	0.6	1.5	51.6	2018-06-15 06:00:00	56	06:00:00
2018-06-15 07:00:00	2018-06-15 07:00:00	1808	2018-06-15 07:00	16.5	0	83.7	1,004.30	260.7	1.1	2.4	108.6	2018-06-15 07:00:00	56	07:00:00
2018-06-15 08:00:00	2018-06-15 08:00:00	1809	2018-06-15 08:00	17	0	81.2	1,004.70	262.9	1.6	2.8	137.9	2018-06-15 08:00:00	56	08:00:00
2018-06-15 09:00:00	2018-06-15 09:00:00	1810	2018-06-15 09:00	17.6	0	80.7	1,005.10	229.6	1.5	3	181.2	2018-06-15 09:00:00	56	09:00:00
2018-06-15 10:00:00	2018-06-15 10:00:00	1811	2018-06-15 10:00	18.1	0	84.2	1,005.30	256	2	4.1	307.9	2018-06-15 10:00:00	56	10:00:00
2018-06-15 11:00:00	2018-06-15 11:00:00	1812	2018-06-15 11:00	19.1	0	78.2	1,005.30	260.7	1.6	3.6	329	2018-06-15 11:00:00	56	11:00:00
2018-06-15 12:00:00	2018-06-15 12:00:00	1813	2018-06-15 12:00	18.9	0	78.7	1,005.40	257.1	1.9	3.8	293.4	2018-06-15 12:00:00	56	12:00:00
2018-06-15 13:00:00	2018-06-15 13:00:00	1814	2018-06-15 13:00	20.3	0	70.2	1,005.30	215.9	1.7	4	360	2018-06-15 13:00:00	56	13:00:00
2018-06-15 14:00:00	2018-06-15 14:00:00	1815	2018-06-15 14:00	21.3	0	63.7	1,005.10	252.7	2	4.5	537.3	2018-06-15 14:00:00	56	14:00:00
2018-06-15 15:00:00	2018-06-15 15:00:00	1816	2018-06-15 15:00	23.3	0	55.7	1,004.80	228.6	1.7	4.3	642.1	2018-06-15 15:00:00	56	15:00:00
2018-06-15 16:00:00	2018-06-15 16:00:00	1817	2018-06-15 16:00	23.8	0	52.2	1,004.60	175.6	1.4	3.6	449.2	2018-06-15 16:00:00	56	16:00:00
2018-06-15 17:00:00	2018-06-15 17:00:00	1818	2018-06-15 17:00	22.9	0	52.3	1,004.30	248.3	1.4	3	239.1	2018-06-15 17:00:00	56	17:00:00
2018-06-15 18:00:00	2018-06-15 18:00:00	1819	2018-06-15 18:00	22.4	0	56	1,004.30	153.2	1.3	3.7	111	2018-06-15 18:00:00	56	18:00:00
2018-06-15 19:00:00	2018-06-15 19:00:00	1820	2018-06-15 19:00	21.1	0	62.8	1,004.30	168.7	1	2.5	49.7	2018-06-15 19:00:00	56	19:00:00
2018-06-15 20:00:00	2018-06-15 20:00:00	1821	2018-06-15 20:00	20.2	0	69.2	1,004.40	135.9	0.5	1.1	20.2	2018-06-15 20:00:00	56	20:00:00
2018-06-15 21:00:00	2018-06-15 21:00:00	1822	2018-06-15 21:00	18.9	0	78.8	1,004.50	126	0.6	1.4	5.2	2018-06-15 21:00:00	56	21:00:00
2018-06-15 22:00:00	2018-06-15 22:00:00	1823	2018-06-15 22:00	17.2	0	89.3	1,004.60	160.8	0.5	1.1	3.5	2018-06-15 22:00:00	56	22:00:00
2018-06-15 23:00:00	2018-06-15 23:00:00	1824	2018-06-15 23:00	16.2	0	93.8	1,004.60	135.8	0.7	1.4	3.9	2018-06-15 23:00:00	56	23:00:00
2018-06-16 00:00:00	2018-06-16 00:00:00	1825	2018-06-16 00:00	15.7	0	96.3	1,004.50	132.8	0.7	1.9	4.1	2018-06-16 00:00:00	57	00:00:00
2018-06-16 01:00:00	2018-06-16 01:00:00	1826	2018-06-16 01:00	14.8	0	97.8	1,004.50	122.8	0.9	1.7	3.7	2018-06-16 01:00:00	57	01:00:00
2018-06-16 02:00:00	2018-06-16 02:00:00	1827	2018-06-16 02:00	14.1	0	98.8	1,004.50	114.7	1	1.9	4.1	2018-06-16 02:00:00	57	02:00:00
2018-06-16 03:00:00	2018-06-16 03:00:00	1828	2018-06-16 03:00	14.4	0	96.8	1,004.50	93.7	1.1	2.2	4.7	2018-06-16 03:00:00	57	03:00:00
2018-06-16 04:00:00	2018-06-16 04:00:00	1829	2018-06-16 04:00	14.4	0	97	1,004.30	91.2	0.8	1.7	5.1	2018-06-16 04:00:00	57	04:00:00
2018-06-16 05:00:00	2018-06-16 05:00:00	1830	2018-06-16 05:00	14.6	0	96.8	1,004.10	103.5	1	1.8	19.2	2018-06-16 05:00:00	57	05:00:00
2018-06-16 06:00:00	2018-06-16 06:00:00	1831	2018-06-16 06:00	15.9	0	93.2	1,004.10	102.6	1	1.7	61.5	2018-06-16 06:00:00	57	06:00:00
2018-06-16 07:00:00	2018-06-16 07:00:00	1832	2018-06-16 07:00	17.9	0	85.5	1,004.00	75.2	1.4	2.4	151.8	2018-06-16 07:00:00	57	07:00:00
2018-06-16 08:00:00	2018-06-16 08:00:00	1833	2018-06-16 08:00	20.7	0	71.2	1,004.10	111.8	1.4	2.8	269.8	2018-06-16 08:00:00	57	08:00:00
2018-06-16 09:00:00	2018-06-16 09:00:00	1834	2018-06-16 09:00	23.2	0	54	1,003.90	137.3	1.9	4.8	425	2018-06-16 09:00:00	57	09:00:00
2018-06-16 10:00:00	2018-06-16 10:00:00	1835	2018-06-16 10:00	23.7	0	50.5	1,003.90	165.6	2	4.7	364.9	2018-06-16 10:00:00	57	10:00:00
2018-06-16 11:00:00	2018-06-16 11:00:00	1836	2018-06-16 11:00	25	0	46.3	1,003.70	192.2	1.9	4	551.4	2018-06-16 11:00:00	57	11:00:00
2018-06-16 12:00:00	2018-06-16 12:00:00	1837	2018-06-16 12:00	26	0	42.3	1,003.40	152.4	1.7	5.1	512	2018-06-16 12:00:00	57	12:00:00
2018-06-16 13:00:00	2018-06-16 13:00:00	1838	2018-06-16 13:00	26	0	39	1,002.90	199.7	1.7	4.3	368.7	2018-06-16 13:00:00	57	13:00:00
2018-06-16 14:00:00	2018-06-16 14:00:00	1839	2018-06-16 14:00	26.8	0	35.7	1,002.20	238	2.3	4.8	539.9	2018-06-16 14:00:00	57	14:00:00
2018-06-16 15:00:00	2018-06-16 15:00:00	1840	2018-06-16 15:00	26.9	0	36.3	1,001.90	227.5	1.9	5.3	420.7	2018-06-16 15:00:00	57	15:00:00
2018-06-16 16:00:00	2018-06-16 16:00:00	1841	2018-06-16 16:00	27.7	0	34.7	1,001.60	214.6	2	4.8	451.6	2018-06-16 16:00:00	57	16:00:00
2018-06-16 17:00:00	2018-06-16 17:00:00	1842	2018-06-16 17:00	27.5	0	35	1,001.20	218	1.8	5.1	341.9	2018-06-16 17:00:00	57	17:00:00
2018-06-16 18:00:00	2018-06-16 18:00:00	1843	2018-06-16 18:00	26.5	0	37.7	1,001.20	246.8	2.6	4.4	255.7	2018-06-16 18:00:00	57	18:00:00
2018-06-16 19:00:00	2018-06-16 19:00:00	1844	2018-06-16 19:00	25.7	0	40.7	1,001.20	266.6	1.6	3.1	142.9	2018-06-16 19:00:00	57	19:00:00
2018-06-16 20:00:00	2018-06-16 20:00:00	1845	2018-06-16 20:00	25.6	0	44	1,001.20	234.5	0.9	2.2	88.6	2018-06-16 20:00:00	57	20:00:00
2018-06-16 21:00:00	2018-06-16 21:00:00	1846	2018-06-16 21:00	21.3	0	63.3	1,001.20	160	1	1.7	10.8	2018-06-16 21:00:00	57	21:00:00
2018-06-16 22:00:00	2018-06-16 22:00:00	1847	2018-06-16 22:00	17.8	0	79.8	1,001.60	148.4	1.5	2.1	3.5	2018-06-16 22:00:00	57	22:00:00
2018-06-16 23:00:00	2018-06-16 23:00:00	1848	2018-06-16 23:00	16.5	0	85.3	1,001.60	116.6	0.8	1.5	4.3	2018-06-16 23:00:00	57	23:00:00
2018-06-17 00:00:00	2018-06-17 00:00:00	1849	2018-06-17 00:00	15.6	0	91	1,001.50	98.9	0.6	1.4	3.9	2018-06-17 00:00:00	58	00:00:00
2018-06-17 01:00:00	2018-06-17 01:00:00	1850	2018-06-17 01:00	14.6	0	95.2	1,001.40	175	0.6	1.4	4.3	2018-06-17 01:00:00	58	01:00:00
2018-06-17 02:00:00	2018-06-17 02:00:00	1851	2018-06-17 02:00	14.6	0	93	1,001.30	156.6	1.2	2.4	5	2018-06-17 02:00:00	58	02:00:00
2018-06-17 03:00:00	2018-06-17 03:00:00	1852	2018-06-17 03:00	15.9	0	84.2	1,001.40	219.7	1.4	3.6	4.1	2018-06-17 03:00:00	58	03:00:00
2018-06-17 04:00:00	2018-06-17 04:00:00	1853	2018-06-17 04:00	15.8	0	90.5	1,001.90	286.7	2.5	4.1	4.3	2018-06-17 04:00:00	58	04:00:00
2018-06-17 05:00:00	2018-06-17 05:00:00	1854	2018-06-17 05:00	16.1	0	92.8	1,002.00	269.7	2	3.4	23.3	2018-06-17 05:00:00	58	05:00:00
2018-06-17 06:00:00	2018-06-17 06:00:00	1855	2018-06-17 06:00	16.3	0	94.7	1,002.30	263.7	1.6	3	76.9	2018-06-17 06:00:00	58	06:00:00
2018-06-17 07:00:00	2018-06-17 07:00:00	1856	2018-06-17 07:00	18	0	89.5	1,002.60	280.5	2.7	5.6	213.5	2018-06-17 07:00:00	58	07:00:00
2018-06-17 08:00:00	2018-06-17 08:00:00	1857	2018-06-17 08:00	19.3	0	78.3	1,003.10	287.7	4.3	8	291.5	2018-06-17 08:00:00	58	08:00:00
2018-06-17 09:00:00	2018-06-17 09:00:00	1858	2018-06-17 09:00	20.4	0	68.7	1,003.60	284.2	3.4	6.5	394.2	2018-06-17 09:00:00	58	09:00:00
2018-06-17 10:00:00	2018-06-17 10:00:00	1859	2018-06-17 10:00	22.4	0	57	1,003.70	255.3	2.7	6.5	639.2	2018-06-17 10:00:00	58	10:00:00
2018-06-17 11:00:00	2018-06-17 11:00:00	1860	2018-06-17 11:00	22.8	0	55.2	1,003.60	265.7	2.7	5.9	588.4	2018-06-17 11:00:00	58	11:00:00
2018-06-17 12:00:00	2018-06-17 12:00:00	1861	2018-06-17 12:00	22.9	0	52	1,003.50	253.3	2.2	5.7	380.7	2018-06-17 12:00:00	58	12:00:00
2018-06-17 13:00:00	2018-06-17 13:00:00	1862	2018-06-17 13:00	23.1	0	48.7	1,003.50	282.9	3.9	8	519.6	2018-06-17 13:00:00	58	13:00:00
2018-06-17 14:00:00	2018-06-17 14:00:00	1863	2018-06-17 14:00	23.2	0	45	1,003.50	273.5	4.5	7.3	400	2018-06-17 14:00:00	58	14:00:00
2018-06-17 15:00:00	2018-06-17 15:00:00	1864	2018-06-17 15:00	23.1	0	44.5	1,003.50	275.7	3.5	6.7	338.8	2018-06-17 15:00:00	58	15:00:00
2018-06-17 16:00:00	2018-06-17 16:00:00	1865	2018-06-17 16:00	22.8	0	45.2	1,003.80	282.8	3.5	7.3	303.8	2018-06-17 16:00:00	58	16:00:00
2018-06-17 17:00:00	2018-06-17 17:00:00	1866	2018-06-17 17:00	23.1	0	44.5	1,004.00	280.7	3.4	7.4	309.5	2018-06-17 17:00:00	58	17:00:00
2018-06-17 18:00:00	2018-06-17 18:00:00	1867	2018-06-17 18:00	22	0	47	1,004.20	283.4	3.3	7.5	179.3	2018-06-17 18:00:00	58	18:00:00
2018-06-17 19:00:00	2018-06-17 19:00:00	1868	2018-06-17 19:00	20.8	0	51.3	1,004.70	257.1	2.4	5.5	80.1	2018-06-17 19:00:00	58	19:00:00
2018-06-17 20:00:00	2018-06-17 20:00:00	1869	2018-06-17 20:00	19.4	0	57.2	1,005.10	258.6	1.8	5.5	30.5	2018-06-17 20:00:00	58	20:00:00
2018-06-17 21:00:00	2018-06-17 21:00:00	1870	2018-06-17 21:00	18.1	0	64.2	1,005.50	284	1.6	2.5	11	2018-06-17 21:00:00	58	21:00:00
2018-06-17 22:00:00	2018-06-17 22:00:00	1871	2018-06-17 22:00	16.6	0	74	1,005.90	262	1.3	2.8	2.7	2018-06-17 22:00:00	58	22:00:00
2018-06-17 23:00:00	2018-06-17 23:00:00	1872	2018-06-17 23:00	13.8	0	91.7	1,006.10	194.7	0.6	1.5	3.1	2018-06-17 23:00:00	58	23:00:00
2018-06-18 00:00:00	2018-06-18 00:00:00	1873	2018-06-18 00:00	14.3	0	88	1,006.30	267.8	1.5	2.1	5	2018-06-18 00:00:00	59	00:00:00
2018-06-18 01:00:00	2018-06-18 01:00:00	1874	2018-06-18 01:00	15.3	0	83.2	1,006.70	274.3	1.6	2.7	4	2018-06-18 01:00:00	59	01:00:00
2018-06-18 02:00:00	2018-06-18 02:00:00	1875	2018-06-18 02:00	15	0	87.8	1,006.90	282.7	1.2	3.1	2.9	2018-06-18 02:00:00	59	02:00:00
2018-06-18 03:00:00	2018-06-18 03:00:00	1876	2018-06-18 03:00	14.3	0	98.2	1,007.10	220.7	0.9	2	3.8	2018-06-18 03:00:00	59	03:00:00
2018-06-18 04:00:00	2018-06-18 04:00:00	1877	2018-06-18 04:00	14.2	0.1	98.8	1,007.20	249.4	0.9	2.7	4.5	2018-06-18 04:00:00	59	04:00:00
2018-06-18 05:00:00	2018-06-18 05:00:00	1878	2018-06-18 05:00	14.3	0	97.3	1,007.30	271.9	1	2.5	15.5	2018-06-18 05:00:00	59	05:00:00
2018-06-18 06:00:00	2018-06-18 06:00:00	1879	2018-06-18 06:00	15	0	90	1,007.70	263.7	1	2.2	57.5	2018-06-18 06:00:00	59	06:00:00
2018-06-18 07:00:00	2018-06-18 07:00:00	1880	2018-06-18 07:00	17	0	77	1,007.80	251.2	1.4	4	276.2	2018-06-18 07:00:00	59	07:00:00
2018-06-18 08:00:00	2018-06-18 08:00:00	1881	2018-06-18 08:00	18.6	0	57.3	1,007.90	280.4	2.5	4.4	481	2018-06-18 08:00:00	59	08:00:00
2018-06-18 09:00:00	2018-06-18 09:00:00	1882	2018-06-18 09:00	19.6	0	50.2	1,008.20	259	2	3.8	367.8	2018-06-18 09:00:00	59	09:00:00
2018-06-18 10:00:00	2018-06-18 10:00:00	1883	2018-06-18 10:00	20.3	0	50	1,008.40	233.6	2	5.9	434	2018-06-18 10:00:00	59	10:00:00
2018-06-18 11:00:00	2018-06-18 11:00:00	1884	2018-06-18 11:00	21.4	0	49	1,008.00	239.8	2.9	6.1	612.1	2018-06-18 11:00:00	59	11:00:00
2018-06-18 12:00:00	2018-06-18 12:00:00	1885	2018-06-18 12:00	22.6	0	46	1,007.80	235.5	3.2	7.3	623	2018-06-18 12:00:00	59	12:00:00
2018-06-18 13:00:00	2018-06-18 13:00:00	1886	2018-06-18 13:00	21.2	0	52.3	1,008.00	260.8	3.9	7.6	227.3	2018-06-18 13:00:00	59	13:00:00
2018-06-18 14:00:00	2018-06-18 14:00:00	1887	2018-06-18 14:00	22.2	0	52.8	1,008.00	273.4	3.3	7	532	2018-06-18 14:00:00	59	14:00:00
2018-06-18 15:00:00	2018-06-18 15:00:00	1888	2018-06-18 15:00	22.6	0	51	1,007.60	256.3	3.3	6.2	321.2	2018-06-18 15:00:00	59	15:00:00
2018-06-18 16:00:00	2018-06-18 16:00:00	1889	2018-06-18 16:00	22.9	0	51	1,007.40	248.3	3.5	6.4	309.7	2018-06-18 16:00:00	59	16:00:00
2018-06-18 17:00:00	2018-06-18 17:00:00	1890	2018-06-18 17:00	23.7	0	49.5	1,007.20	250.4	3.3	5.9	359	2018-06-18 17:00:00	59	17:00:00
2018-06-18 18:00:00	2018-06-18 18:00:00	1891	2018-06-18 18:00	23.3	0	50	1,006.90	250.4	2.8	5.7	153.2	2018-06-18 18:00:00	59	18:00:00
2018-06-18 19:00:00	2018-06-18 19:00:00	1892	2018-06-18 19:00	23.5	0	49.8	1,006.70	252.8	2.8	5.4	154	2018-06-18 19:00:00	59	19:00:00
2018-06-18 20:00:00	2018-06-18 20:00:00	1893	2018-06-18 20:00	22	0	54	1,006.80	246.5	2.4	5.1	38.5	2018-06-18 20:00:00	59	20:00:00
2018-06-18 21:00:00	2018-06-18 21:00:00	1894	2018-06-18 21:00	21.3	0	57.7	1,007.10	244	2.6	4.7	8.2	2018-06-18 21:00:00	59	21:00:00
2018-06-18 22:00:00	2018-06-18 22:00:00	1895	2018-06-18 22:00	20.2	0	63.3	1,007.60	257.3	2.2	3.9	2.6	2018-06-18 22:00:00	59	22:00:00
2018-06-18 23:00:00	2018-06-18 23:00:00	1896	2018-06-18 23:00	18.9	0	75.2	1,007.70	228.5	1.1	2.1	3.4	2018-06-18 23:00:00	59	23:00:00
2018-06-19 00:00:00	2018-06-19 00:00:00	1897	2018-06-19 00:00	18.3	0	81.2	1,007.70	200.6	1	2.7	3.6	2018-06-19 00:00:00	60	00:00:00
2018-06-19 01:00:00	2018-06-19 01:00:00	1898	2018-06-19 01:00	18	0	84	1,007.60	246.1	1.4	3.7	3.9	2018-06-19 01:00:00	60	01:00:00
2018-06-19 02:00:00	2018-06-19 02:00:00	1899	2018-06-19 02:00	18.5	0	80.8	1,007.50	262.1	1.7	3.5	3.6	2018-06-19 02:00:00	60	02:00:00
2018-06-19 03:00:00	2018-06-19 03:00:00	1900	2018-06-19 03:00	18.7	0	80.7	1,007.40	247.1	1.4	3	3.5	2018-06-19 03:00:00	60	03:00:00
2018-06-19 04:00:00	2018-06-19 04:00:00	1901	2018-06-19 04:00	18.3	0	84.7	1,007.50	263.7	1.7	3.6	4	2018-06-19 04:00:00	60	04:00:00
2018-06-19 05:00:00	2018-06-19 05:00:00	1902	2018-06-19 05:00	18.1	0	88.8	1,007.90	273.3	1.6	3.2	19	2018-06-19 05:00:00	60	05:00:00
2018-06-19 06:00:00	2018-06-19 06:00:00	1903	2018-06-19 06:00	17.9	0	91.5	1,008.60	284.9	2.5	5.1	62.4	2018-06-19 06:00:00	60	06:00:00
2018-06-19 07:00:00	2018-06-19 07:00:00	1904	2018-06-19 07:00	19.3	0	74.8	1,008.60	276.6	3.1	6.1	304.4	2018-06-19 07:00:00	60	07:00:00
2018-06-19 08:00:00	2018-06-19 08:00:00	1905	2018-06-19 08:00	21.4	0	60.8	1,008.70	258.1	2.2	4.3	460.9	2018-06-19 08:00:00	60	08:00:00
2018-06-19 09:00:00	2018-06-19 09:00:00	1906	2018-06-19 09:00	23.6	0	49.8	1,008.60	241.9	2.2	5	550.4	2018-06-19 09:00:00	60	09:00:00
2018-06-19 10:00:00	2018-06-19 10:00:00	1907	2018-06-19 10:00	23.7	0	49.5	1,008.80	262.8	3.5	6.7	449.8	2018-06-19 10:00:00	60	10:00:00
2018-06-19 11:00:00	2018-06-19 11:00:00	1908	2018-06-19 11:00	22.9	0	53.3	1,009.20	259	3.7	6.6	248.2	2018-06-19 11:00:00	60	11:00:00
2018-06-19 12:00:00	2018-06-19 12:00:00	1909	2018-06-19 12:00	23.2	0	58.2	1,009.30	267.8	3.3	6.4	337.9	2018-06-19 12:00:00	60	12:00:00
2018-06-19 13:00:00	2018-06-19 13:00:00	1910	2018-06-19 13:00	23.6	0.4	61.2	1,009.50	286.6	4.5	8.1	450.7	2018-06-19 13:00:00	60	13:00:00
2018-06-19 14:00:00	2018-06-19 14:00:00	1911	2018-06-19 14:00	24	0	60	1,009.60	289.8	4.6	8	536.4	2018-06-19 14:00:00	60	14:00:00
2018-06-19 15:00:00	2018-06-19 15:00:00	1912	2018-06-19 15:00	24.4	0	58.5	1,009.70	283.9	4	8	363.5	2018-06-19 15:00:00	60	15:00:00
2018-06-19 16:00:00	2018-06-19 16:00:00	1913	2018-06-19 16:00	23.3	0	63.8	1,010.00	288.2	4.6	9.2	251.1	2018-06-19 16:00:00	60	16:00:00
2018-06-19 17:00:00	2018-06-19 17:00:00	1914	2018-06-19 17:00	22.8	0	66.2	1,010.30	286.6	5	8.9	251.8	2018-06-19 17:00:00	60	17:00:00
2018-06-19 18:00:00	2018-06-19 18:00:00	1915	2018-06-19 18:00	22.8	0	67.5	1,010.30	285	3.5	7.1	200	2018-06-19 18:00:00	60	18:00:00
2018-06-19 19:00:00	2018-06-19 19:00:00	1916	2018-06-19 19:00	22.2	0	69	1,010.30	287.1	3.3	5.5	90.8	2018-06-19 19:00:00	60	19:00:00
2018-06-19 20:00:00	2018-06-19 20:00:00	1917	2018-06-19 20:00	21.4	0	73.7	1,010.20	281.1	2.1	4.9	43.8	2018-06-19 20:00:00	60	20:00:00
2018-06-19 21:00:00	2018-06-19 21:00:00	1918	2018-06-19 21:00	19.8	0	81.7	1,010.40	287.1	2.1	3.8	9.1	2018-06-19 21:00:00	60	21:00:00
2018-06-19 22:00:00	2018-06-19 22:00:00	1919	2018-06-19 22:00	17.9	0	91.3	1,010.80	271.6	1.9	2.7	2.5	2018-06-19 22:00:00	60	22:00:00
2018-06-19 23:00:00	2018-06-19 23:00:00	1920	2018-06-19 23:00	15.6	0	98.5	1,011.00	244.8	1	2.5	2.3	2018-06-19 23:00:00	60	23:00:00
2018-06-20 00:00:00	2018-06-20 00:00:00	1921	2018-06-20 00:00	14.1	0	100	1,011.20	157.5	1	1.7	3.7	2018-06-20 00:00:00	61	00:00:00
2018-06-20 01:00:00	2018-06-20 01:00:00	1922	2018-06-20 01:00	13.8	0	100	1,011.30	168.8	1	1.5	3.8	2018-06-20 01:00:00	61	01:00:00
2018-06-20 02:00:00	2018-06-20 02:00:00	1923	2018-06-20 02:00	13.8	0	100	1,011.20	139.3	0.9	1.7	4.3	2018-06-20 02:00:00	61	02:00:00
2018-06-20 03:00:00	2018-06-20 03:00:00	1924	2018-06-20 03:00	14.5	0	100	1,011.00	141.5	0.6	1.5	4	2018-06-20 03:00:00	61	03:00:00
2018-06-20 04:00:00	2018-06-20 04:00:00	1925	2018-06-20 04:00	14.2	0	100	1,011.00	94.7	0.4	1.1	4.8	2018-06-20 04:00:00	61	04:00:00
2018-06-20 05:00:00	2018-06-20 05:00:00	1926	2018-06-20 05:00	13.4	0	100	1,010.90	96.6	0.5	1.1	21.7	2018-06-20 05:00:00	61	05:00:00
2018-06-20 06:00:00	2018-06-20 06:00:00	1927	2018-06-20 06:00	14.6	0	99.3	1,010.90	132.4	0.8	1.5	70.2	2018-06-20 06:00:00	61	06:00:00
2018-06-20 07:00:00	2018-06-20 07:00:00	1928	2018-06-20 07:00	17.8	0	88.3	1,010.60	115.1	1	1.9	206.3	2018-06-20 07:00:00	61	07:00:00
2018-06-20 08:00:00	2018-06-20 08:00:00	1929	2018-06-20 08:00	22	0	68.7	1,010.50	161.1	1.7	3.7	361.8	2018-06-20 08:00:00	61	08:00:00
2018-06-20 09:00:00	2018-06-20 09:00:00	1930	2018-06-20 09:00	23	0	62	1,010.20	170.5	2.3	5.9	303.3	2018-06-20 09:00:00	61	09:00:00
2018-06-20 10:00:00	2018-06-20 10:00:00	1931	2018-06-20 10:00	22.9	0	62.7	1,010.00	229.2	1.8	3.8	218	2018-06-20 10:00:00	61	10:00:00
2018-06-20 11:00:00	2018-06-20 11:00:00	1932	2018-06-20 11:00	24.1	0	57.7	1,009.60	229.9	2	4.2	361.7	2018-06-20 11:00:00	61	11:00:00
2018-06-20 12:00:00	2018-06-20 12:00:00	1933	2018-06-20 12:00	25.3	0	52	1,009.10	207.8	1.8	3.8	413.7	2018-06-20 12:00:00	61	12:00:00
2018-06-20 13:00:00	2018-06-20 13:00:00	1934	2018-06-20 13:00	26.3	0	49.3	1,008.30	248.2	2.8	6.2	584.5	2018-06-20 13:00:00	61	13:00:00
2018-06-20 14:00:00	2018-06-20 14:00:00	1935	2018-06-20 14:00	27.4	0	46.3	1,007.60	263.1	3.2	6.6	665.8	2018-06-20 14:00:00	61	14:00:00
2018-06-20 15:00:00	2018-06-20 15:00:00	1936	2018-06-20 15:00	29.1	0	42	1,006.80	266.5	2.7	5.9	796.5	2018-06-20 15:00:00	61	15:00:00
2018-06-20 16:00:00	2018-06-20 16:00:00	1937	2018-06-20 16:00	29.5	0	40.8	1,006.00	245.2	2.1	6.5	567.4	2018-06-20 16:00:00	61	16:00:00
2018-06-20 17:00:00	2018-06-20 17:00:00	1938	2018-06-20 17:00	29.8	0	40	1,005.30	262.8	2.7	6.8	471.7	2018-06-20 17:00:00	61	17:00:00
2018-06-20 18:00:00	2018-06-20 18:00:00	1939	2018-06-20 18:00	29.7	0	42	1,004.80	235.6	2.2	4.9	353.7	2018-06-20 18:00:00	61	18:00:00
2018-06-20 19:00:00	2018-06-20 19:00:00	1940	2018-06-20 19:00	28.2	0	44.8	1,004.40	225	2.2	6.2	201	2018-06-20 19:00:00	61	19:00:00
2018-06-20 20:00:00	2018-06-20 20:00:00	1941	2018-06-20 20:00	26.1	0	48.7	1,004.30	241.7	1.4	3.9	72.5	2018-06-20 20:00:00	61	20:00:00
2018-06-20 21:00:00	2018-06-20 21:00:00	1942	2018-06-20 21:00	22.4	0	62.8	1,004.20	199.3	0.9	1.9	9.3	2018-06-20 21:00:00	61	21:00:00
2018-06-20 22:00:00	2018-06-20 22:00:00	1943	2018-06-20 22:00	18.3	0	86.2	1,004.10	151.3	1	1.5	2.8	2018-06-20 22:00:00	61	22:00:00
2018-06-20 23:00:00	2018-06-20 23:00:00	1944	2018-06-20 23:00	15.9	0	95.7	1,003.90	236.1	0.5	1.1	3.5	2018-06-20 23:00:00	61	23:00:00
2018-06-21 00:00:00	2018-06-21 00:00:00	1945	2018-06-21 00:00	14.9	0	98.2	1,003.60	150.8	0.9	1.7	3.9	2018-06-21 00:00:00	62	00:00:00
2018-06-21 01:00:00	2018-06-21 01:00:00	1946	2018-06-21 01:00	14	0	98.5	1,003.20	148.8	0.9	2	3.9	2018-06-21 01:00:00	62	01:00:00
2018-06-21 02:00:00	2018-06-21 02:00:00	1947	2018-06-21 02:00	13.6	0	99	1,002.70	126.7	0.7	1.1	4.4	2018-06-21 02:00:00	62	02:00:00
2018-06-21 03:00:00	2018-06-21 03:00:00	1948	2018-06-21 03:00	13.8	0	99	1,002.20	144.8	0.8	1.4	4.5	2018-06-21 03:00:00	62	03:00:00
2018-06-21 04:00:00	2018-06-21 04:00:00	1949	2018-06-21 04:00	13.8	0	99	1,001.50	167	1	2.3	5.6	2018-06-21 04:00:00	62	04:00:00
2018-06-21 05:00:00	2018-06-21 05:00:00	1950	2018-06-21 05:00	13.6	0	99	1,000.70	134.9	0.9	1.5	29.4	2018-06-21 05:00:00	62	05:00:00
2018-06-21 06:00:00	2018-06-21 06:00:00	1951	2018-06-21 06:00	16.6	0	89.7	1,000.30	106.1	0.7	1.4	109.6	2018-06-21 06:00:00	62	06:00:00
2018-06-21 07:00:00	2018-06-21 07:00:00	1952	2018-06-21 07:00	19.3	0	79.7	999.8	236.1	1.3	2.9	174.9	2018-06-21 07:00:00	62	07:00:00
2018-06-21 08:00:00	2018-06-21 08:00:00	1953	2018-06-21 08:00	22.2	0	64.8	999.2	281	2.2	5.2	324.9	2018-06-21 08:00:00	62	08:00:00
2018-06-21 09:00:00	2018-06-21 09:00:00	1954	2018-06-21 09:00	24.3	0	54.8	998.1	259.5	2.3	7.1	488.1	2018-06-21 09:00:00	62	09:00:00
2018-06-21 10:00:00	2018-06-21 10:00:00	1955	2018-06-21 10:00	25.7	0	45.7	997.4	255.9	5.8	10.8	580.8	2018-06-21 10:00:00	62	10:00:00
2018-06-21 11:00:00	2018-06-21 11:00:00	1956	2018-06-21 11:00	22.1	0	54.5	998.3	276.4	8	17.8	263.3	2018-06-21 11:00:00	62	11:00:00
2018-06-21 12:00:00	2018-06-21 12:00:00	1957	2018-06-21 12:00	13.8	2.7	96.7	1,000.70	289.9	5.7	14.5	105.3	2018-06-21 12:00:00	62	12:00:00
2018-06-21 13:00:00	2018-06-21 13:00:00	1958	2018-06-21 13:00	14.7	0.3	94.8	1,001.00	281.2	5.5	10.2	442.7	2018-06-21 13:00:00	62	13:00:00
2018-06-21 14:00:00	2018-06-21 14:00:00	1959	2018-06-21 14:00	16.9	0	74.8	1,001.20	287.6	8.9	17.9	507.3	2018-06-21 14:00:00	62	14:00:00
2018-06-21 15:00:00	2018-06-21 15:00:00	1960	2018-06-21 15:00	16.8	0	63.7	1,002.30	284.7	8.6	15.8	588.4	2018-06-21 15:00:00	62	15:00:00
2018-06-21 16:00:00	2018-06-21 16:00:00	1961	2018-06-21 16:00	18.3	0	46	1,002.80	287.8	8.7	16.1	653.5	2018-06-21 16:00:00	62	16:00:00
2018-06-21 17:00:00	2018-06-21 17:00:00	1962	2018-06-21 17:00	17.8	0	41.7	1,003.60	289.5	8.3	16.3	490.2	2018-06-21 17:00:00	62	17:00:00
2018-06-21 18:00:00	2018-06-21 18:00:00	1963	2018-06-21 18:00	17.6	0	39.8	1,004.00	290.4	7.9	14.2	409.6	2018-06-21 18:00:00	62	18:00:00
2018-06-21 19:00:00	2018-06-21 19:00:00	1964	2018-06-21 19:00	16.4	0	43.7	1,004.50	293.1	7.1	14.5	184.4	2018-06-21 19:00:00	62	19:00:00
2018-06-21 20:00:00	2018-06-21 20:00:00	1965	2018-06-21 20:00	14.5	0	56.7	1,005.20	290.1	5.3	11.6	73.2	2018-06-21 20:00:00	62	20:00:00
2018-06-21 21:00:00	2018-06-21 21:00:00	1966	2018-06-21 21:00	12.9	0	64.7	1,005.80	285.1	4.8	9.2	8.8	2018-06-21 21:00:00	62	21:00:00
2018-06-21 22:00:00	2018-06-21 22:00:00	1967	2018-06-21 22:00	11.9	0	73	1,006.30	278.6	4	7.8	2.8	2018-06-21 22:00:00	62	22:00:00
2018-06-21 23:00:00	2018-06-21 23:00:00	1968	2018-06-21 23:00	11.5	0	71.3	1,006.50	276.4	5	9	2.7	2018-06-21 23:00:00	62	23:00:00
2018-06-22 00:00:00	2018-06-22 00:00:00	1969	2018-06-22 00:00	10.8	0	80.3	1,006.60	265.8	5.1	9.9	2.9	2018-06-22 00:00:00	63	00:00:00
2018-06-22 01:00:00	2018-06-22 01:00:00	1970	2018-06-22 01:00	9.1	0	92.8	1,006.40	252.4	3.4	6.4	2.6	2018-06-22 01:00:00	63	01:00:00
2018-06-22 02:00:00	2018-06-22 02:00:00	1971	2018-06-22 02:00	9.1	0	88.7	1,006.10	246.4	3.8	6.2	3	2018-06-22 02:00:00	63	02:00:00
2018-06-22 03:00:00	2018-06-22 03:00:00	1972	2018-06-22 03:00	9.2	0	86.3	1,005.80	247.5	3.3	6.1	3.7	2018-06-22 03:00:00	63	03:00:00
2018-06-22 04:00:00	2018-06-22 04:00:00	1973	2018-06-22 04:00	10.2	0	83.7	1,005.60	258.6	4.4	8.1	4.9	2018-06-22 04:00:00	63	04:00:00
2018-06-22 05:00:00	2018-06-22 05:00:00	1974	2018-06-22 05:00	10.5	0	82	1,005.40	262.7	4	6.2	20.9	2018-06-22 05:00:00	63	05:00:00
2018-06-22 06:00:00	2018-06-22 06:00:00	1975	2018-06-22 06:00	10.7	0	81.5	1,005.10	259.7	3.8	6.3	36.8	2018-06-22 06:00:00	63	06:00:00
2018-06-22 07:00:00	2018-06-22 07:00:00	1976	2018-06-22 07:00	10.8	0	82.5	1,005.20	251.9	3.8	6.5	47.3	2018-06-22 07:00:00	63	07:00:00
2018-06-22 08:00:00	2018-06-22 08:00:00	1977	2018-06-22 08:00	11	0	86	1,005.30	256.9	4	8.3	124.7	2018-06-22 08:00:00	63	08:00:00
2018-06-22 09:00:00	2018-06-22 09:00:00	1978	2018-06-22 09:00	11.1	0.1	89.3	1,005.70	261.3	4.9	8.1	208.8	2018-06-22 09:00:00	63	09:00:00
2018-06-22 10:00:00	2018-06-22 10:00:00	1979	2018-06-22 10:00	10.9	0.1	91.2	1,006.00	274.5	6.5	11.6	401.9	2018-06-22 10:00:00	63	10:00:00
2018-06-22 11:00:00	2018-06-22 11:00:00	1980	2018-06-22 11:00	12.4	0	77.5	1,006.30	279.2	6.6	11.9	438.6	2018-06-22 11:00:00	63	11:00:00
2018-06-22 12:00:00	2018-06-22 12:00:00	1981	2018-06-22 12:00	13.1	0	80	1,006.80	289.6	5.8	10.2	534.9	2018-06-22 12:00:00	63	12:00:00
2018-06-22 13:00:00	2018-06-22 13:00:00	1982	2018-06-22 13:00	15.4	0	64.8	1,006.80	286	6	11.6	689.1	2018-06-22 13:00:00	63	13:00:00
2018-06-22 14:00:00	2018-06-22 14:00:00	1983	2018-06-22 14:00	16.3	0	56.8	1,006.90	282.5	5.5	12.6	440	2018-06-22 14:00:00	63	14:00:00
2018-06-22 15:00:00	2018-06-22 15:00:00	1984	2018-06-22 15:00	16.3	0	57.5	1,007.20	281.1	6.9	12.6	596.2	2018-06-22 15:00:00	63	15:00:00
2018-06-22 16:00:00	2018-06-22 16:00:00	1985	2018-06-22 16:00	16.4	0	63.5	1,007.30	290.9	6.1	14	416.5	2018-06-22 16:00:00	63	16:00:00
2018-06-22 17:00:00	2018-06-22 17:00:00	1986	2018-06-22 17:00	17.5	0	54.5	1,007.10	285	7.2	13.5	446.8	2018-06-22 17:00:00	63	17:00:00
2018-06-22 18:00:00	2018-06-22 18:00:00	1987	2018-06-22 18:00	17.6	0	51.7	1,007.40	291.1	6.3	12	286.2	2018-06-22 18:00:00	63	18:00:00
2018-06-22 19:00:00	2018-06-22 19:00:00	1988	2018-06-22 19:00	16.6	0	54.3	1,007.90	290.4	6	12.3	154.6	2018-06-22 19:00:00	63	19:00:00
2018-06-22 20:00:00	2018-06-22 20:00:00	1989	2018-06-22 20:00	15.6	0	57	1,008.30	295.3	5.7	12.9	85.2	2018-06-22 20:00:00	63	20:00:00
2018-06-22 21:00:00	2018-06-22 21:00:00	1990	2018-06-22 21:00	14	0	64.7	1,008.80	291	4.2	8.2	9.7	2018-06-22 21:00:00	63	21:00:00
2018-06-22 22:00:00	2018-06-22 22:00:00	1991	2018-06-22 22:00	13.4	0	68.5	1,009.30	286.7	4.6	9.3	3.2	2018-06-22 22:00:00	63	22:00:00
2018-06-22 23:00:00	2018-06-22 23:00:00	1992	2018-06-22 23:00	13.1	0	70.8	1,009.70	288.9	4.6	8.2	3.7	2018-06-22 23:00:00	63	23:00:00
2018-06-23 00:00:00	2018-06-23 00:00:00	1993	2018-06-23 00:00	12.8	0	72.3	1,009.80	291.1	5.5	9.6	3.4	2018-06-23 00:00:00	64	00:00:00
2018-06-23 01:00:00	2018-06-23 01:00:00	1994	2018-06-23 01:00	12.6	0	76.5	1,009.80	284.6	5.3	9	3.7	2018-06-23 01:00:00	64	01:00:00
2018-06-23 02:00:00	2018-06-23 02:00:00	1995	2018-06-23 02:00	12.2	0	76	1,009.70	274.1	6.2	10.2	3.7	2018-06-23 02:00:00	64	02:00:00
2018-06-23 03:00:00	2018-06-23 03:00:00	1996	2018-06-23 03:00	11.4	0	80.5	1,009.80	281	5.7	10	3.1	2018-06-23 03:00:00	64	03:00:00
2018-06-23 04:00:00	2018-06-23 04:00:00	1997	2018-06-23 04:00	10.8	0	85.3	1,009.80	283.6	6.1	10.7	5.6	2018-06-23 04:00:00	64	04:00:00
2018-06-23 05:00:00	2018-06-23 05:00:00	1998	2018-06-23 05:00	10.6	0	87	1,009.80	275.8	5	10.5	40.1	2018-06-23 05:00:00	64	05:00:00
2018-06-23 06:00:00	2018-06-23 06:00:00	1999	2018-06-23 06:00	10.9	0	84	1,009.50	275.8	5.6	9.8	48.3	2018-06-23 06:00:00	64	06:00:00
[truncated: 3,090 more rows]
