# Supplementary material for: Natural plant growth and development achieved in the IPK PhenoSphere by dynamic environment simulation
Source: Nat Commun. 2023 Sep 18;14:5783. doi: 10.1038/s41467-023-41332-4 (PMC10507097; doi:10.1038/s41467-023-41332-4)
Supplement: Supplementary file 5 — Supplementary Code 1 [file 41467_2023_41332_MOESM5_ESM.zip › Supplementary_Code_1/Thermal_Time_VPD/climate_2019_DAS.csv]

Row.names	Date	ID	date	temp.2m.Avg	precipitation	humidity	pressure	wind.direction	wind.speed	wind.speed.max.	global.solar.radiation	newdate	DAS	Time
2019-04-01 00:00:00	2019-04-01 00:00:00	1	2019-04-01 00:00	1.4	0	72.7	1,014.00	155.1	1.4	3.7	2.9	2019-04-01 00:00:00	-24	00:00:00
2019-04-01 01:00:00	2019-04-01 01:00:00	2	2019-04-01 01:00	0	0	82.7	1,014.20	120	1.4	2.8	5.3	2019-04-01 01:00:00	-24	01:00:00
2019-04-01 02:00:00	2019-04-01 02:00:00	3	2019-04-01 02:00	1.6		69		NA	NA	NA	NA	2019-04-01 02:00:00	-24	02:00:00
2019-04-01 03:00:00	2019-04-01 03:00:00	4	2019-04-01 03:00	0.7		73		NA	NA	NA	NA	2019-04-01 03:00:00	-24	03:00:00
2019-04-01 04:00:00	2019-04-01 04:00:00	5	2019-04-01 04:00	-4.1	0	100	1,014.20	185.8	0.6	1	5.2	2019-04-01 04:00:00	-24	04:00:00
2019-04-01 05:00:00	2019-04-01 05:00:00	6	2019-04-01 05:00	-0.4		76		NA	NA	NA	NA	2019-04-01 05:00:00	-24	05:00:00
2019-04-01 06:00:00	2019-04-01 06:00:00	7	2019-04-01 06:00	-5.2	0	100	1,014.30	150	0.8	1.5	6.7	2019-04-01 06:00:00	-24	06:00:00
2019-04-01 07:00:00	2019-04-01 07:00:00	8	2019-04-01 07:00	-4.6	0	100	1,014.60	204	0.7	1.2	71.3	2019-04-01 07:00:00	-24	07:00:00
2019-04-01 08:00:00	2019-04-01 08:00:00	9	2019-04-01 08:00	0.5	0	86	1,014.80	173.6	1	2.8	266	2019-04-01 08:00:00	-24	08:00:00
2019-04-01 09:00:00	2019-04-01 09:00:00	10	2019-04-01 09:00	4.6	0	57.3	1,014.80	95.1	2.2	4.6	410.8	2019-04-01 09:00:00	-24	09:00:00
2019-04-01 10:00:00	2019-04-01 10:00:00	11	2019-04-01 10:00	6.6	0	47.5	1,014.70	92.2	2.9	6.1	546.5	2019-04-01 10:00:00	-24	10:00:00
2019-04-01 11:00:00	2019-04-01 11:00:00	12	2019-04-01 11:00	7.8	0	42.7	1,014.40	82.7	3.7	6.7	630.6	2019-04-01 11:00:00	-24	11:00:00
2019-04-01 12:00:00	2019-04-01 12:00:00	13	2019-04-01 12:00	9.2	0	38.8	1,013.80	79.9	3.3	6.4	687.5	2019-04-01 12:00:00	-24	12:00:00
2019-04-01 13:00:00	2019-04-01 13:00:00	14	2019-04-01 13:00	10.1	0	33.3	1,013.20	81.5	3.9	7.3	704.8	2019-04-01 13:00:00	-24	13:00:00
2019-04-01 14:00:00	2019-04-01 14:00:00	15	2019-04-01 14:00	11	0	30.2	1,012.30	79.9	4.4	9.5	669.5	2019-04-01 14:00:00	-24	14:00:00
2019-04-01 15:00:00	2019-04-01 15:00:00	16	2019-04-01 15:00	11.9	0	29	1,011.30	81	4	8.3	587.5	2019-04-01 15:00:00	-24	15:00:00
2019-04-01 16:00:00	2019-04-01 16:00:00	17	2019-04-01 16:00	12.3	0	27.8	1,010.30	75.6	4.2	8.3	471.2	2019-04-01 16:00:00	-24	16:00:00
2019-04-01 17:00:00	2019-04-01 17:00:00	18	2019-04-01 17:00	12.2	0	27	1,009.40	79.8	3.9	7.7	319.8	2019-04-01 17:00:00	-24	17:00:00
2019-04-01 18:00:00	2019-04-01 18:00:00	19	2019-04-01 18:00	11.6	0	27.7	1,008.80	81	3.7	7.1	151.3	2019-04-01 18:00:00	-24	18:00:00
2019-04-01 19:00:00	2019-04-01 19:00:00	20	2019-04-01 19:00	9.5	0	32.5	1,008.60	73.7	2.8	6.5	26.5	2019-04-01 19:00:00	-24	19:00:00
2019-04-01 20:00:00	2019-04-01 20:00:00	21	2019-04-01 20:00	6.7	0	41.3	1,008.60	69.9	2	3.9	3.3	2019-04-01 20:00:00	-24	20:00:00
2019-04-01 21:00:00	2019-04-01 21:00:00	22	2019-04-01 21:00	5.7	0	47.5	1,008.50	74.9	2.4	4.7	3.7	2019-04-01 21:00:00	-24	21:00:00
2019-04-01 22:00:00	2019-04-01 22:00:00	23	2019-04-01 22:00	4.9	0	51.2	1,008.10	93.2	2.2	4.2	3.2	2019-04-01 22:00:00	-24	22:00:00
2019-04-01 23:00:00	2019-04-01 23:00:00	24	2019-04-01 23:00	3	0	60.8	1,007.50	101.2	1.6	2.8	4.2	2019-04-01 23:00:00	-24	23:00:00
2019-04-02 00:00:00	2019-04-02 00:00:00	25	2019-04-02 00:00	2.4	0	69	1,006.80	79.3	1.9	3.3	4.7	2019-04-02 00:00:00	-23	00:00:00
2019-04-02 01:00:00	2019-04-02 01:00:00	26	2019-04-02 01:00	2.5	0	67	1,006.10	96.7	2	3.6	4.4	2019-04-02 01:00:00	-23	01:00:00
2019-04-02 02:00:00	2019-04-02 02:00:00	27	2019-04-02 02:00	3.2	0	62.2	1,005.50	98.4	2.6	6	4.3	2019-04-02 02:00:00	-23	02:00:00
2019-04-02 03:00:00	2019-04-02 03:00:00	28	2019-04-02 03:00	2.9	0	63.5	1,004.90	94.3	2.7	5.5	3.7	2019-04-02 03:00:00	-23	03:00:00
2019-04-02 04:00:00	2019-04-02 04:00:00	29	2019-04-02 04:00	1.7	0	70.3	1,004.20	111.9	2	4	3.9	2019-04-02 04:00:00	-23	04:00:00
2019-04-02 05:00:00	2019-04-02 05:00:00	30	2019-04-02 05:00	1.2	0	74.7	1,003.50	109	2.3	5.1	4	2019-04-02 05:00:00	-23	05:00:00
2019-04-02 06:00:00	2019-04-02 06:00:00	31	2019-04-02 06:00	0.9	0	77.5	1,002.70	107.5	2.6	4.7	5.9	2019-04-02 06:00:00	-23	06:00:00
2019-04-02 07:00:00	2019-04-02 07:00:00	32	2019-04-02 07:00	1.1	0	78.3	1,002.30	98.5	2.3	5.3	56.2	2019-04-02 07:00:00	-23	07:00:00
2019-04-02 08:00:00	2019-04-02 08:00:00	33	2019-04-02 08:00	3.1	0	70.8	1,001.80	105.4	3	5.9	221.8	2019-04-02 08:00:00	-23	08:00:00
2019-04-02 09:00:00	2019-04-02 09:00:00	34	2019-04-02 09:00	6.2	0	58.7	1,001.00	107.7	3	6	380.1	2019-04-02 09:00:00	-23	09:00:00
2019-04-02 10:00:00	2019-04-02 10:00:00	35	2019-04-02 10:00	9.1	0	51	1,000.20	96.8	3.2	6	510.9	2019-04-02 10:00:00	-23	10:00:00
2019-04-02 11:00:00	2019-04-02 11:00:00	36	2019-04-02 11:00	11.9	0	43.2	999.5	106	3.8	7.5	593.9	2019-04-02 11:00:00	-23	11:00:00
2019-04-02 12:00:00	2019-04-02 12:00:00	37	2019-04-02 12:00	14.2	0	39	998.5	102.3	3.7	7.3	633.2	2019-04-02 12:00:00	-23	12:00:00
2019-04-02 13:00:00	2019-04-02 13:00:00	38	2019-04-02 13:00	15.3	0	39.2	997.6	113.2	4.2	8.6	590.7	2019-04-02 13:00:00	-23	13:00:00
2019-04-02 14:00:00	2019-04-02 14:00:00	39	2019-04-02 14:00	16.2	0	37.8	996.7	113.8	4.4	8.4	553.3	2019-04-02 14:00:00	-23	14:00:00
2019-04-02 15:00:00	2019-04-02 15:00:00	40	2019-04-02 15:00	16.2	0	37.3	995.9	117.9	4.6	8.2	390.4	2019-04-02 15:00:00	-23	15:00:00
2019-04-02 16:00:00	2019-04-02 16:00:00	41	2019-04-02 16:00	15.5	0	39	995.2	116.7	4.2	8.9	243.2	2019-04-02 16:00:00	-23	16:00:00
2019-04-02 17:00:00	2019-04-02 17:00:00	42	2019-04-02 17:00	15	0	39.8	994.6	121	3.9	7.5	144.5	2019-04-02 17:00:00	-23	17:00:00
2019-04-02 18:00:00	2019-04-02 18:00:00	43	2019-04-02 18:00	14.8	0	40.8	993.9	107.6	3.1	7.4	92.7	2019-04-02 18:00:00	-23	18:00:00
2019-04-02 19:00:00	2019-04-02 19:00:00	44	2019-04-02 19:00	13.9	0	47.5	993.6	102.4	2.8	6.4	18.2	2019-04-02 19:00:00	-23	19:00:00
2019-04-02 20:00:00	2019-04-02 20:00:00	45	2019-04-02 20:00	13.1	0	52	993.4	111.1	3.1	7.1	3.4	2019-04-02 20:00:00	-23	20:00:00
2019-04-02 21:00:00	2019-04-02 21:00:00	46	2019-04-02 21:00	11.9	0	59.2	993	117.8	2.7	5.2	3.4	2019-04-02 21:00:00	-23	21:00:00
2019-04-02 22:00:00	2019-04-02 22:00:00	47	2019-04-02 22:00	10.9	0	67.8	992.6	109.2	2.8	5.3	3.8	2019-04-02 22:00:00	-23	22:00:00
2019-04-02 23:00:00	2019-04-02 23:00:00	48	2019-04-02 23:00	10.3	0	73.8	992.6	133.6	2	4	3.7	2019-04-02 23:00:00	-23	23:00:00
2019-04-03 00:00:00	2019-04-03 00:00:00	49	2019-04-03 00:00	9.1	0	84.5	993.2	174.8	1.4	3.1	4.9	2019-04-03 00:00:00	-22	00:00:00
2019-04-03 01:00:00	2019-04-03 01:00:00	50	2019-04-03 01:00	10.2	0	82.8	993.9	138.5	2.4	6.8	4.8	2019-04-03 01:00:00	-22	01:00:00
2019-04-03 02:00:00	2019-04-03 02:00:00	51	2019-04-03 02:00	10.9	0	90.7	993.3	135.9	2.4	4.8	3.8	2019-04-03 02:00:00	-22	02:00:00
2019-04-03 03:00:00	2019-04-03 03:00:00	52	2019-04-03 03:00	10.2	0	94.8	992.5	104.8	1.6	3.6	4.4	2019-04-03 03:00:00	-22	03:00:00
2019-04-03 04:00:00	2019-04-03 04:00:00	53	2019-04-03 04:00	9.6	0	95.7	992	70.2	1.5	2.5	4.6	2019-04-03 04:00:00	-22	04:00:00
2019-04-03 05:00:00	2019-04-03 05:00:00	54	2019-04-03 05:00	9.3	0	98	991.8	71.4	1.8	3.2	4.7	2019-04-03 05:00:00	-22	05:00:00
2019-04-03 06:00:00	2019-04-03 06:00:00	55	2019-04-03 06:00	9.6	0	95.3	991.6	102.5	1.7	3.5	5.8	2019-04-03 06:00:00	-22	06:00:00
2019-04-03 07:00:00	2019-04-03 07:00:00	56	2019-04-03 07:00	9.9	0	92.8	991.8	93.1	1.7	3.3	29.4	2019-04-03 07:00:00	-22	07:00:00
2019-04-03 08:00:00	2019-04-03 08:00:00	57	2019-04-03 08:00	10.2	0	93.7	992.1	76.2	1.7	2.8	37.4	2019-04-03 08:00:00	-22	08:00:00
2019-04-03 09:00:00	2019-04-03 09:00:00	58	2019-04-03 09:00	10.2	0.1	95.3	992.2	73	1.6	2.9	36.8	2019-04-03 09:00:00	-22	09:00:00
2019-04-03 10:00:00	2019-04-03 10:00:00	59	2019-04-03 10:00	11.2	0	97.2	992.2	62.2	1.5	2.9	153.9	2019-04-03 10:00:00	-22	10:00:00
2019-04-03 11:00:00	2019-04-03 11:00:00	60	2019-04-03 11:00	13.6	0.1	77.5	992	92	0.9	1.5	221	2019-04-03 11:00:00	-22	11:00:00
2019-04-03 12:00:00	2019-04-03 12:00:00	61	2019-04-03 12:00	15	0	58	991.5	139.5	1.3	2.4	303.5	2019-04-03 12:00:00	-22	12:00:00
2019-04-03 13:00:00	2019-04-03 13:00:00	62	2019-04-03 13:00	16.6	0	51.2	991.1	224.9	1.4	3	479.3	2019-04-03 13:00:00	-22	13:00:00
2019-04-03 14:00:00	2019-04-03 14:00:00	63	2019-04-03 14:00	16	0	53	990.7	257.5	2	3.7	271.8	2019-04-03 14:00:00	-22	14:00:00
2019-04-03 15:00:00	2019-04-03 15:00:00	64	2019-04-03 15:00	16.5	0	51.7	990.2	262	1.8	3.3	317.3	2019-04-03 15:00:00	-22	15:00:00
2019-04-03 16:00:00	2019-04-03 16:00:00	65	2019-04-03 16:00	16.7	0	51.3	989.7	88.7	2	4.8	262.9	2019-04-03 16:00:00	-22	16:00:00
2019-04-03 17:00:00	2019-04-03 17:00:00	66	2019-04-03 17:00	16.1	0	53.2	989	65.7	2.5	5.1	190.1	2019-04-03 17:00:00	-22	17:00:00
2019-04-03 18:00:00	2019-04-03 18:00:00	67	2019-04-03 18:00	16	0	57.2	988.5	65.7	2.7	5.5	149.2	2019-04-03 18:00:00	-22	18:00:00
2019-04-03 19:00:00	2019-04-03 19:00:00	68	2019-04-03 19:00	14.2	0	70.5	988.1	59.6	1.8	3.8	17.7	2019-04-03 19:00:00	-22	19:00:00
2019-04-03 20:00:00	2019-04-03 20:00:00	69	2019-04-03 20:00	11.6	0	88.7	987.5	90.6	1.2	2.5	3.7	2019-04-03 20:00:00	-22	20:00:00
2019-04-03 21:00:00	2019-04-03 21:00:00	70	2019-04-03 21:00	11.2	0	93.8	987	103.7	1.3	3	4.9	2019-04-03 21:00:00	-22	21:00:00
2019-04-03 22:00:00	2019-04-03 22:00:00	71	2019-04-03 22:00	10.6	0	97.3	986.4	112.3	1.3	3.9	4	2019-04-03 22:00:00	-22	22:00:00
2019-04-03 23:00:00	2019-04-03 23:00:00	72	2019-04-03 23:00	9.9	0	98.5	986.2	223.9	2.7	11.6	5	2019-04-03 23:00:00	-22	23:00:00
2019-04-04 00:00:00	2019-04-04 00:00:00	73	2019-04-04 00:00	10	0	84.8	986.7	273.2	3.4	7.8	3	2019-04-04 00:00:00	-21	00:00:00
2019-04-04 01:00:00	2019-04-04 01:00:00	74	2019-04-04 01:00	8	0	96.2	987	278.7	4.1	7.5	2.9	2019-04-04 01:00:00	-21	01:00:00
2019-04-04 02:00:00	2019-04-04 02:00:00	75	2019-04-04 02:00	6.4	0	100	987.4	290.8	5.2	9.1	3.7	2019-04-04 02:00:00	-21	02:00:00
2019-04-04 03:00:00	2019-04-04 03:00:00	76	2019-04-04 03:00	5.3	0	100	987.4	276.3	3.7	7.8	3.5	2019-04-04 03:00:00	-21	03:00:00
2019-04-04 04:00:00	2019-04-04 04:00:00	77	2019-04-04 04:00	4.7	0	100	987.3	269.7	2.9	4.6	3.6	2019-04-04 04:00:00	-21	04:00:00
2019-04-04 05:00:00	2019-04-04 05:00:00	78	2019-04-04 05:00	4.3	0	100	986.7	281.5	2.6	4.2	3.7	2019-04-04 05:00:00	-21	05:00:00
2019-04-04 06:00:00	2019-04-04 06:00:00	79	2019-04-04 06:00	3.6	0	100	986.6	250	2.1	3.8	6.9	2019-04-04 06:00:00	-21	06:00:00
2019-04-04 07:00:00	2019-04-04 07:00:00	80	2019-04-04 07:00	4.2	0	100	986.9	249.9	2.1	3.6	43	2019-04-04 07:00:00	-21	07:00:00
2019-04-04 08:00:00	2019-04-04 08:00:00	81	2019-04-04 08:00	5.8	0	99.8	986.6	272.4	2.7	4.8	117.1	2019-04-04 08:00:00	-21	08:00:00
2019-04-04 09:00:00	2019-04-04 09:00:00	82	2019-04-04 09:00	7.2	0	92.8	986.5	287.6	2.8	4.4	290.7	2019-04-04 09:00:00	-21	09:00:00
2019-04-04 10:00:00	2019-04-04 10:00:00	83	2019-04-04 10:00	8.6	0	86.8	986.5	273.4	2.3	4.8	242.9	2019-04-04 10:00:00	-21	10:00:00
2019-04-04 11:00:00	2019-04-04 11:00:00	84	2019-04-04 11:00	8.6	0	90.3	986.6	302.5	2.4	4.5	213.9	2019-04-04 11:00:00	-21	11:00:00
2019-04-04 12:00:00	2019-04-04 12:00:00	85	2019-04-04 12:00	9.2	0	90.3	986.6	278	2.4	4.3	256.8	2019-04-04 12:00:00	-21	12:00:00
2019-04-04 13:00:00	2019-04-04 13:00:00	86	2019-04-04 13:00	9.6	0	89.7	986.5	298	2.3	5.1	204.6	2019-04-04 13:00:00	-21	13:00:00
2019-04-04 14:00:00	2019-04-04 14:00:00	87	2019-04-04 14:00	10.1	0	88.3	986.6	155.3	2.1	4.8	257.2	2019-04-04 14:00:00	-21	14:00:00
2019-04-04 15:00:00	2019-04-04 15:00:00	88	2019-04-04 15:00	10.9	0	84.3	986.5	294.4	2.6	5.1	324.4	2019-04-04 15:00:00	-21	15:00:00
2019-04-04 16:00:00	2019-04-04 16:00:00	89	2019-04-04 16:00	11.2	0	82.5	986.1	298.6	3	5.9	250	2019-04-04 16:00:00	-21	16:00:00
2019-04-04 17:00:00	2019-04-04 17:00:00	90	2019-04-04 17:00	10.9	0	83.3	986.4	293.7	4.2	6.8	249	2019-04-04 17:00:00	-21	17:00:00
2019-04-04 18:00:00	2019-04-04 18:00:00	91	2019-04-04 18:00	10.5	0	84.2	986.7	283.1	4.2	8.3	119.4	2019-04-04 18:00:00	-21	18:00:00
2019-04-04 19:00:00	2019-04-04 19:00:00	92	2019-04-04 19:00	8.7	0	94.7	987.4	283.7	4.1	7.5	20.2	2019-04-04 19:00:00	-21	19:00:00
2019-04-04 20:00:00	2019-04-04 20:00:00	93	2019-04-04 20:00	7.8	0	100	987.9	280.3	4.8	8.4	3.7	2019-04-04 20:00:00	-21	20:00:00
2019-04-04 21:00:00	2019-04-04 21:00:00	94	2019-04-04 21:00	7.8	0	100	988.2	282.3	3.9	6.4	4.7	2019-04-04 21:00:00	-21	21:00:00
2019-04-04 22:00:00	2019-04-04 22:00:00	95	2019-04-04 22:00	7.9	0	100	988.6	279.5	4.1	6.6	4.7	2019-04-04 22:00:00	-21	22:00:00
2019-04-04 23:00:00	2019-04-04 23:00:00	96	2019-04-04 23:00	8	0	100	989.1	279	4.4	7.6	4.7	2019-04-04 23:00:00	-21	23:00:00
2019-04-05 00:00:00	2019-04-05 00:00:00	97	2019-04-05 00:00	8.1	0	100	989.6	276.1	4.2	6.7	4.7	2019-04-05 00:00:00	-20	00:00:00
2019-04-05 01:00:00	2019-04-05 01:00:00	98	2019-04-05 01:00	8.1	0	100	989.8	278.6	4.7	7.9	4.7	2019-04-05 01:00:00	-20	01:00:00
2019-04-05 02:00:00	2019-04-05 02:00:00	99	2019-04-05 02:00	7.9	0	100	989.9	283.4	4.5	7.4	4.7	2019-04-05 02:00:00	-20	02:00:00
2019-04-05 03:00:00	2019-04-05 03:00:00	100	2019-04-05 03:00	7.7	0	100	990.3	277	4.4	8.3	4.6	2019-04-05 03:00:00	-20	03:00:00
2019-04-05 04:00:00	2019-04-05 04:00:00	101	2019-04-05 04:00	7.4	0	100	990.7	280.8	4.5	7.7	4.7	2019-04-05 04:00:00	-20	04:00:00
2019-04-05 05:00:00	2019-04-05 05:00:00	102	2019-04-05 05:00	7.3	0	100	990.9	291.4	4.1	6.9	4.7	2019-04-05 05:00:00	-20	05:00:00
2019-04-05 06:00:00	2019-04-05 06:00:00	103	2019-04-05 06:00	7.2	0	100	991.6	285.3	3.9	7.4	5.2	2019-04-05 06:00:00	-20	06:00:00
2019-04-05 07:00:00	2019-04-05 07:00:00	104	2019-04-05 07:00	7.1	0	100	992.1	286.6	2.8	6.4	11.3	2019-04-05 07:00:00	-20	07:00:00
2019-04-05 08:00:00	2019-04-05 08:00:00	105	2019-04-05 08:00	7.3	0	100	992.4	279.5	2.9	5.6	27.4	2019-04-05 08:00:00	-20	08:00:00
2019-04-05 09:00:00	2019-04-05 09:00:00	106	2019-04-05 09:00	7.5	0	100	992.6	282.5	3.4	5.7	56.2	2019-04-05 09:00:00	-20	09:00:00
2019-04-05 10:00:00	2019-04-05 10:00:00	107	2019-04-05 10:00	7.7	0	100	993.1	275.8	3.3	5.6	72.2	2019-04-05 10:00:00	-20	10:00:00
2019-04-05 11:00:00	2019-04-05 11:00:00	108	2019-04-05 11:00	7.9	0	99.8	993.4	276.5	2.9	4.7	107.8	2019-04-05 11:00:00	-20	11:00:00
2019-04-05 12:00:00	2019-04-05 12:00:00	109	2019-04-05 12:00	8.3	0	98.2	993.8	288	1.8	3.8	96.4	2019-04-05 12:00:00	-20	12:00:00
2019-04-05 13:00:00	2019-04-05 13:00:00	110	2019-04-05 13:00	9.2	0	93.8	993.9	264.8	1.6	2.7	191.3	2019-04-05 13:00:00	-20	13:00:00
2019-04-05 14:00:00	2019-04-05 14:00:00	111	2019-04-05 14:00	10.4	0	86.3	993.9	155.3	1.5	2.5	238.6	2019-04-05 14:00:00	-20	14:00:00
2019-04-05 15:00:00	2019-04-05 15:00:00	112	2019-04-05 15:00	10.3	0	87	993.8	78.2	1.8	3.3	150.2	2019-04-05 15:00:00	-20	15:00:00
2019-04-05 16:00:00	2019-04-05 16:00:00	113	2019-04-05 16:00	10.6	0	86.5	993.8	70.8	2.5	4.3	162.5	2019-04-05 16:00:00	-20	16:00:00
2019-04-05 17:00:00	2019-04-05 17:00:00	114	2019-04-05 17:00	11.2	0	83.5	993.5	71.4	1.9	3.6	176.4	2019-04-05 17:00:00	-20	17:00:00
2019-04-05 18:00:00	2019-04-05 18:00:00	115	2019-04-05 18:00	10.8	0	84.7	993.8	70.9	2.1	3.7	79.6	2019-04-05 18:00:00	-20	18:00:00
2019-04-05 19:00:00	2019-04-05 19:00:00	116	2019-04-05 19:00	9.5	0	94.2	993.9	54.3	1.9	3.9	21.6	2019-04-05 19:00:00	-20	19:00:00
2019-04-05 20:00:00	2019-04-05 20:00:00	117	2019-04-05 20:00	7.5	0	100	994	57.1	1.6	3.1	3.7	2019-04-05 20:00:00	-20	20:00:00
2019-04-05 21:00:00	2019-04-05 21:00:00	118	2019-04-05 21:00	5.9	0	100	994.3	42.5	1.2	2.4	4.5	2019-04-05 21:00:00	-20	21:00:00
2019-04-05 22:00:00	2019-04-05 22:00:00	119	2019-04-05 22:00	4.2	0	100	994.4	219.1	0.9	1.9	4.1	2019-04-05 22:00:00	-20	22:00:00
2019-04-05 23:00:00	2019-04-05 23:00:00	120	2019-04-05 23:00	3	0	100	994.6	193.3	0.8	1.1	4.5	2019-04-05 23:00:00	-20	23:00:00
2019-04-06 00:00:00	2019-04-06 00:00:00	121	2019-04-06 00:00	2.5	0	100	994.8	242	0.9	1.5	5	2019-04-06 00:00:00	-19	00:00:00
2019-04-06 01:00:00	2019-04-06 01:00:00	122	2019-04-06 01:00	2.1	0	100	995	257.7	0.6	1.1	5.1	2019-04-06 01:00:00	-19	01:00:00
2019-04-06 02:00:00	2019-04-06 02:00:00	123	2019-04-06 02:00	2.3	0	100	995.2	283.5	1	1.7	5.2	2019-04-06 02:00:00	-19	02:00:00
2019-04-06 03:00:00	2019-04-06 03:00:00	124	2019-04-06 03:00	1.9	0	100	995.3	257.8	0.8	1.7	4.8	2019-04-06 03:00:00	-19	03:00:00
2019-04-06 04:00:00	2019-04-06 04:00:00	125	2019-04-06 04:00	1.7	0	100	995.2	286	1.1	1.9	4.8	2019-04-06 04:00:00	-19	04:00:00
2019-04-06 05:00:00	2019-04-06 05:00:00	126	2019-04-06 05:00	1.5	0	100	995	248	1	1.7	5	2019-04-06 05:00:00	-19	05:00:00
2019-04-06 06:00:00	2019-04-06 06:00:00	127	2019-04-06 06:00	1.6	0	100	995.1	173.9	0.6	1.4	7.7	2019-04-06 06:00:00	-19	06:00:00
2019-04-06 07:00:00	2019-04-06 07:00:00	128	2019-04-06 07:00	2.9	0	100	995.1	236.7	0.6	1.1	28.9	2019-04-06 07:00:00	-19	07:00:00
2019-04-06 08:00:00	2019-04-06 08:00:00	129	2019-04-06 08:00	4.9	0	100	995.4	106.3	0.8	1.5	79.4	2019-04-06 08:00:00	-19	08:00:00
2019-04-06 09:00:00	2019-04-06 09:00:00	130	2019-04-06 09:00	6.9	0	100	995.5	87	1.2	2.1	144.7	2019-04-06 09:00:00	-19	09:00:00
2019-04-06 10:00:00	2019-04-06 10:00:00	131	2019-04-06 10:00	7.7	0	100	995.6	74.6	1.8	3.1	206.7	2019-04-06 10:00:00	-19	10:00:00
2019-04-06 11:00:00	2019-04-06 11:00:00	132	2019-04-06 11:00	10.2	0	97.2	995.5	89	1.8	3.1	511.9	2019-04-06 11:00:00	-19	11:00:00
2019-04-06 12:00:00	2019-04-06 12:00:00	133	2019-04-06 12:00	14.4	0	75.3	995	77	2	3.7	638.6	2019-04-06 12:00:00	-19	12:00:00
2019-04-06 13:00:00	2019-04-06 13:00:00	134	2019-04-06 13:00	17.6	0	58.5	994.6	76.2	2	3.8	654.7	2019-04-06 13:00:00	-19	13:00:00
2019-04-06 14:00:00	2019-04-06 14:00:00	135	2019-04-06 14:00	19.5	0	43.2	994.2	79.9	2.7	5.1	628	2019-04-06 14:00:00	-19	14:00:00
2019-04-06 15:00:00	2019-04-06 15:00:00	136	2019-04-06 15:00	20.3	0	37.8	993.7	69	2.9	5.8	549.8	2019-04-06 15:00:00	-19	15:00:00
2019-04-06 16:00:00	2019-04-06 16:00:00	137	2019-04-06 16:00	20.6	0	39.8	993.4	67.5	2.9	5	429.5	2019-04-06 16:00:00	-19	16:00:00
2019-04-06 17:00:00	2019-04-06 17:00:00	138	2019-04-06 17:00	21	0	39.8	993.1	67.5	2.6	5.1	282.1	2019-04-06 17:00:00	-19	17:00:00
2019-04-06 18:00:00	2019-04-06 18:00:00	139	2019-04-06 18:00	20.5	0	39.3	992.9	64.3	2.2	4.7	135.5	2019-04-06 18:00:00	-19	18:00:00
2019-04-06 19:00:00	2019-04-06 19:00:00	140	2019-04-06 19:00	17.2	0	46	993	62.5	1.4	3.1	25.3	2019-04-06 19:00:00	-19	19:00:00
2019-04-06 20:00:00	2019-04-06 20:00:00	141	2019-04-06 20:00	13.2	0	64.7	993.3	53.5	1.4	2.8	4.6	2019-04-06 20:00:00	-19	20:00:00
2019-04-06 21:00:00	2019-04-06 21:00:00	142	2019-04-06 21:00	11.9	0	65.8	993.4	61.8	1.6	2.9	5.6	2019-04-06 21:00:00	-19	21:00:00
2019-04-06 22:00:00	2019-04-06 22:00:00	143	2019-04-06 22:00	12.7	0	56.5	993.3	61.8	2.4	4	4.3	2019-04-06 22:00:00	-19	22:00:00
2019-04-06 23:00:00	2019-04-06 23:00:00	144	2019-04-06 23:00	11.6	0	56.7	993.5	70.6	1.9	3.9	3.6	2019-04-06 23:00:00	-19	23:00:00
2019-04-07 00:00:00	2019-04-07 00:00:00	145	2019-04-07 00:00	8.9	0	71.3	993.7	82.5	1.4	2.4	4.6	2019-04-07 00:00:00	-18	00:00:00
2019-04-07 01:00:00	2019-04-07 01:00:00	146	2019-04-07 01:00	6.7	0	87.3	993.7	103.5	1.1	1.9	4.5	2019-04-07 01:00:00	-18	01:00:00
2019-04-07 02:00:00	2019-04-07 02:00:00	147	2019-04-07 02:00	4.8	0	97.5	993.8	86.6	0.8	2.1	4.9	2019-04-07 02:00:00	-18	02:00:00
2019-04-07 03:00:00	2019-04-07 03:00:00	148	2019-04-07 03:00	3.4	0	100	994	182.6	0.3	0.3	5.1	2019-04-07 03:00:00	-18	03:00:00
2019-04-07 04:00:00	2019-04-07 04:00:00	149	2019-04-07 04:00	2.1	0	100	994.1	157.9	0.3	0.3	5.1	2019-04-07 04:00:00	-18	04:00:00
2019-04-07 05:00:00	2019-04-07 05:00:00	150	2019-04-07 05:00	1.4	0	100	994.2	147.8	0.4	1.1	5.2	2019-04-07 05:00:00	-18	05:00:00
2019-04-07 06:00:00	2019-04-07 06:00:00	151	2019-04-07 06:00	1.2	0	100	994.3	182.6	0.4	1.4	9.5	2019-04-07 06:00:00	-18	06:00:00
2019-04-07 07:00:00	2019-04-07 07:00:00	152	2019-04-07 07:00	2	0	100	994.7	167.5	0.4	1	64.9	2019-04-07 07:00:00	-18	07:00:00
2019-04-07 08:00:00	2019-04-07 08:00:00	153	2019-04-07 08:00	6.4	0	92.5	995	240.3	0.8	1.4	219.4	2019-04-07 08:00:00	-18	08:00:00
2019-04-07 09:00:00	2019-04-07 09:00:00	154	2019-04-07 09:00	11.2	0	65.8	995.2	193.5	1	1.9	373.2	2019-04-07 09:00:00	-18	09:00:00
2019-04-07 10:00:00	2019-04-07 10:00:00	155	2019-04-07 10:00	14.3	0	55.5	995.4	148.9	1.3	2.6	496	2019-04-07 10:00:00	-18	10:00:00
2019-04-07 11:00:00	2019-04-07 11:00:00	156	2019-04-07 11:00	16.3	0	52.3	995.4	81	2.1	5	588.2	2019-04-07 11:00:00	-18	11:00:00
2019-04-07 12:00:00	2019-04-07 12:00:00	157	2019-04-07 12:00	17.6	0	50.3	995.3	74.4	2.7	5	647.4	2019-04-07 12:00:00	-18	12:00:00
2019-04-07 13:00:00	2019-04-07 13:00:00	158	2019-04-07 13:00	18.1	0	47.2	995.2	88.8	3.1	6.6	650.3	2019-04-07 13:00:00	-18	13:00:00
2019-04-07 14:00:00	2019-04-07 14:00:00	159	2019-04-07 14:00	18.9	0	43.8	995.1	91	3.2	6.6	577.8	2019-04-07 14:00:00	-18	14:00:00
2019-04-07 15:00:00	2019-04-07 15:00:00	160	2019-04-07 15:00	19.7	0	38.7	994.8	81.5	3.3	6.4	542.7	2019-04-07 15:00:00	-18	15:00:00
2019-04-07 16:00:00	2019-04-07 16:00:00	161	2019-04-07 16:00	19.8	0	35.2	994.6	77.2	3.3	6.5	428.3	2019-04-07 16:00:00	-18	16:00:00
2019-04-07 17:00:00	2019-04-07 17:00:00	162	2019-04-07 17:00	19.4	0	37.8	994.6	67.1	2.9	6	263.1	2019-04-07 17:00:00	-18	17:00:00
2019-04-07 18:00:00	2019-04-07 18:00:00	163	2019-04-07 18:00	18.7	0	38	994.7	68.9	2.1	3.7	123.2	2019-04-07 18:00:00	-18	18:00:00
2019-04-07 19:00:00	2019-04-07 19:00:00	164	2019-04-07 19:00	16.4	0	43.3	995	59.2	1.5	3.4	30.3	2019-04-07 19:00:00	-18	19:00:00
2019-04-07 20:00:00	2019-04-07 20:00:00	165	2019-04-07 20:00	12.5	0	61	995.4	67.7	1.4	2.5	5	2019-04-07 20:00:00	-18	20:00:00
2019-04-07 21:00:00	2019-04-07 21:00:00	166	2019-04-07 21:00	11.9	0	56.7	995.9	62.8	1.7	3.3	4.5	2019-04-07 21:00:00	-18	21:00:00
2019-04-07 22:00:00	2019-04-07 22:00:00	167	2019-04-07 22:00	10.1	0	62.7	996.1	70.3	1.5	2.5	4	2019-04-07 22:00:00	-18	22:00:00
2019-04-07 23:00:00	2019-04-07 23:00:00	168	2019-04-07 23:00	6.1	0	87.5	996.2	166.9	0.8	1.4	3.9	2019-04-07 23:00:00	-18	23:00:00
2019-04-08 00:00:00	2019-04-08 00:00:00	169	2019-04-08 00:00	4.7	0	98.5	996.3	230.1	1	2.4	5.1	2019-04-08 00:00:00	-17	00:00:00
2019-04-08 01:00:00	2019-04-08 01:00:00	170	2019-04-08 01:00	3.9	0	100	996.4	265.7	1	1.5	4.8	2019-04-08 01:00:00	-17	01:00:00
2019-04-08 02:00:00	2019-04-08 02:00:00	171	2019-04-08 02:00	3	0	100	996.5	243.9	0.8	1.5	5	2019-04-08 02:00:00	-17	02:00:00
2019-04-08 03:00:00	2019-04-08 03:00:00	172	2019-04-08 03:00	2.6	0	100	996.5	243.6	0.8	1.2	5	2019-04-08 03:00:00	-17	03:00:00
2019-04-08 04:00:00	2019-04-08 04:00:00	173	2019-04-08 04:00	1.9	0	100	996.7	283.8	1	1.4	5.1	2019-04-08 04:00:00	-17	04:00:00
2019-04-08 05:00:00	2019-04-08 05:00:00	174	2019-04-08 05:00	1.1	0	100	997	258.5	0.5	1.1	5.1	2019-04-08 05:00:00	-17	05:00:00
2019-04-08 06:00:00	2019-04-08 06:00:00	175	2019-04-08 06:00	1	0	100	997.3	256.9	0.4	1	12.5	2019-04-08 06:00:00	-17	06:00:00
2019-04-08 07:00:00	2019-04-08 07:00:00	176	2019-04-08 07:00	2.3	0	100	997.7	256.5	0.7	1.7	74.2	2019-04-08 07:00:00	-17	07:00:00
2019-04-08 08:00:00	2019-04-08 08:00:00	177	2019-04-08 08:00	7.2	0	85.3	998	260.9	1.3	2.7	233.7	2019-04-08 08:00:00	-17	08:00:00
2019-04-08 09:00:00	2019-04-08 09:00:00	178	2019-04-08 09:00	11.1	0	56.8	998	287.9	1.8	2.7	397.4	2019-04-08 09:00:00	-17	09:00:00
2019-04-08 10:00:00	2019-04-08 10:00:00	179	2019-04-08 10:00	14.4	0	45	998.1	277.9	1.6	3	510.1	2019-04-08 10:00:00	-17	10:00:00
2019-04-08 11:00:00	2019-04-08 11:00:00	180	2019-04-08 11:00	16.9	0	41.2	998	236.7	1.5	2.5	586.3	2019-04-08 11:00:00	-17	11:00:00
2019-04-08 12:00:00	2019-04-08 12:00:00	181	2019-04-08 12:00	19.4	0	35.3	997.8	112.1	2	5.9	661.6	2019-04-08 12:00:00	-17	12:00:00
2019-04-08 13:00:00	2019-04-08 13:00:00	182	2019-04-08 13:00	19.8	0	28.2	997.7	119.8	2.3	4.9	686.5	2019-04-08 13:00:00	-17	13:00:00
2019-04-08 14:00:00	2019-04-08 14:00:00	183	2019-04-08 14:00	20.2	0	27.3	997.5	83.3	2.3	5.2	597.6	2019-04-08 14:00:00	-17	14:00:00
2019-04-08 15:00:00	2019-04-08 15:00:00	184	2019-04-08 15:00	20.3	0	24.7	997.3	97.4	2.4	5.3	510.2	2019-04-08 15:00:00	-17	15:00:00
2019-04-08 16:00:00	2019-04-08 16:00:00	185	2019-04-08 16:00	20.5	0	24.3	997.2	99.2	2.1	5.1	438.6	2019-04-08 16:00:00	-17	16:00:00
2019-04-08 17:00:00	2019-04-08 17:00:00	186	2019-04-08 17:00	20.3	0	23.3	997.1	85.2	2.1	4.9	310.1	2019-04-08 17:00:00	-17	17:00:00
2019-04-08 18:00:00	2019-04-08 18:00:00	187	2019-04-08 18:00	19.3	0	26	997.2	68.8	2	4.1	149.9	2019-04-08 18:00:00	-17	18:00:00
2019-04-08 19:00:00	2019-04-08 19:00:00	188	2019-04-08 19:00	16.5	0	32	997.3	43.4	1.4	2.8	31.2	2019-04-08 19:00:00	-17	19:00:00
2019-04-08 20:00:00	2019-04-08 20:00:00	189	2019-04-08 20:00	12.1	0	48	997.7	221.3	1.3	3.5	5	2019-04-08 20:00:00	-17	20:00:00
2019-04-08 21:00:00	2019-04-08 21:00:00	190	2019-04-08 21:00	12.6	0	56.8	998.1	68.5	2.1	5	4.5	2019-04-08 21:00:00	-17	21:00:00
2019-04-08 22:00:00	2019-04-08 22:00:00	191	2019-04-08 22:00	11.4	0	78.7	998.6	87.7	2.2	5.2	2.9	2019-04-08 22:00:00	-17	22:00:00
2019-04-08 23:00:00	2019-04-08 23:00:00	192	2019-04-08 23:00	9.6	0	89.8	999.4	202.6	1.8	6.9	3.2	2019-04-08 23:00:00	-17	23:00:00
2019-04-09 00:00:00	2019-04-09 00:00:00	193	2019-04-09 00:00	7.5	0	95	1,000.00	269.1	1.9	4.8	3.2	2019-04-09 00:00:00	-16	00:00:00
2019-04-09 01:00:00	2019-04-09 01:00:00	194	2019-04-09 01:00	5.6	0	97	1,000.30	279.7	1.7	3.3	3.8	2019-04-09 01:00:00	-16	01:00:00
2019-04-09 02:00:00	2019-04-09 02:00:00	195	2019-04-09 02:00	4.1	0	98.8	1,000.60	267.6	1.5	3	4.2	2019-04-09 02:00:00	-16	02:00:00
2019-04-09 03:00:00	2019-04-09 03:00:00	196	2019-04-09 03:00	3.1	0	100	1,000.80	267.2	1.4	3	4.4	2019-04-09 03:00:00	-16	03:00:00
2019-04-09 04:00:00	2019-04-09 04:00:00	197	2019-04-09 04:00	2.8	0	100	1,000.70	266.3	1.6	3.9	4.4	2019-04-09 04:00:00	-16	04:00:00
2019-04-09 05:00:00	2019-04-09 05:00:00	198	2019-04-09 05:00	1.6	0	100	1,000.90	233.8	1	1.9	4.4	2019-04-09 05:00:00	-16	05:00:00
2019-04-09 06:00:00	2019-04-09 06:00:00	199	2019-04-09 06:00	0.2	0	100	1,001.20	242.4	0.8	1.5	10.3	2019-04-09 06:00:00	-16	06:00:00
2019-04-09 07:00:00	2019-04-09 07:00:00	200	2019-04-09 07:00	1.8	0	100	1,001.60	276.8	1.4	2.5	54.5	2019-04-09 07:00:00	-16	07:00:00
2019-04-09 08:00:00	2019-04-09 08:00:00	201	2019-04-09 08:00	3.3	0	99.2	1,001.90	287.7	1.6	2.9	80.5	2019-04-09 08:00:00	-16	08:00:00
2019-04-09 09:00:00	2019-04-09 09:00:00	202	2019-04-09 09:00	4.9	0	91.2	1,002.10	68.5	2	3.9	134.7	2019-04-09 09:00:00	-16	09:00:00
2019-04-09 10:00:00	2019-04-09 10:00:00	203	2019-04-09 10:00	6.3	0	83.5	1,002.30	60.9	2	4	257.3	2019-04-09 10:00:00	-16	10:00:00
2019-04-09 11:00:00	2019-04-09 11:00:00	204	2019-04-09 11:00	7.7	0	75.5	1,002.20	97.9	2.4	4.7	396	2019-04-09 11:00:00	-16	11:00:00
2019-04-09 12:00:00	2019-04-09 12:00:00	205	2019-04-09 12:00	9.8	0	64.5	1,002.10	235.3	2.4	5	523.2	2019-04-09 12:00:00	-16	12:00:00
2019-04-09 13:00:00	2019-04-09 13:00:00	206	2019-04-09 13:00	11.4	0	55.8	1,001.90	60	3	6.6	547.9	2019-04-09 13:00:00	-16	13:00:00
2019-04-09 14:00:00	2019-04-09 14:00:00	207	2019-04-09 14:00	12.7	0	47.5	1,001.80	82	3.3	7.2	635.1	2019-04-09 14:00:00	-16	14:00:00
2019-04-09 15:00:00	2019-04-09 15:00:00	208	2019-04-09 15:00	13.2	0	44.5	1,001.50	77.4	2.9	5.6	546.5	2019-04-09 15:00:00	-16	15:00:00
2019-04-09 16:00:00	2019-04-09 16:00:00	209	2019-04-09 16:00	13.1	0	41.7	1,001.10	86	3.2	7.5	425.3	2019-04-09 16:00:00	-16	16:00:00
2019-04-09 17:00:00	2019-04-09 17:00:00	210	2019-04-09 17:00	12.9	0	37.7	1,001.00	57.5	3.1	6	295	2019-04-09 17:00:00	-16	17:00:00
2019-04-09 18:00:00	2019-04-09 18:00:00	211	2019-04-09 18:00	12.2	0	37.3	1,001.00	58.1	3.2	6.2	165.6	2019-04-09 18:00:00	-16	18:00:00
2019-04-09 19:00:00	2019-04-09 19:00:00	212	2019-04-09 19:00	10.1	0	41.7	1,001.20	52.6	2.7	5.6	38	2019-04-09 19:00:00	-16	19:00:00
2019-04-09 20:00:00	2019-04-09 20:00:00	213	2019-04-09 20:00	7.8	0	49.3	1,001.70	59.5	2.2	5.5	4	2019-04-09 20:00:00	-16	20:00:00
2019-04-09 21:00:00	2019-04-09 21:00:00	214	2019-04-09 21:00	6.7	0	54	1,002.10	69.3	2.3	4.6	3.5	2019-04-09 21:00:00	-16	21:00:00
2019-04-09 22:00:00	2019-04-09 22:00:00	215	2019-04-09 22:00	5.3	0	61.7	1,002.30	60.9	1.9	4.1	3.6	2019-04-09 22:00:00	-16	22:00:00
2019-04-09 23:00:00	2019-04-09 23:00:00	216	2019-04-09 23:00	4.2	0	69.2	1,002.60	67.3	2	4.8	3.8	2019-04-09 23:00:00	-16	23:00:00
2019-04-10 00:00:00	2019-04-10 00:00:00	217	2019-04-10 00:00	3.3	0	74.2	1,002.90	86.8	1.7	2.8	3.9	2019-04-10 00:00:00	-15	00:00:00
2019-04-10 01:00:00	2019-04-10 01:00:00	218	2019-04-10 01:00	2	0	82.3	1,003.10	78	1.4	2.8	4.4	2019-04-10 01:00:00	-15	01:00:00
2019-04-10 02:00:00	2019-04-10 02:00:00	219	2019-04-10 02:00	1	0	88.5	1,003.10	100.3	1.1	2.5	4.7	2019-04-10 02:00:00	-15	02:00:00
2019-04-10 03:00:00	2019-04-10 03:00:00	220	2019-04-10 03:00	-1.3	0	97	1,003.10	233.7	0.6	1.4	4.3	2019-04-10 03:00:00	-15	03:00:00
2019-04-10 04:00:00	2019-04-10 04:00:00	221	2019-04-10 04:00	-3.1	0	100	1,003.10	244.1	0.8	1.4	5	2019-04-10 04:00:00	-15	04:00:00
2019-04-10 05:00:00	2019-04-10 05:00:00	222	2019-04-10 05:00	-3.7	0	100	1,003.10	207.4	0.4	1.4	5.5	2019-04-10 05:00:00	-15	05:00:00
2019-04-10 06:00:00	2019-04-10 06:00:00	223	2019-04-10 06:00	-3.9	0	100	1,003.40	203.6	0.8	1.4	11.8	2019-04-10 06:00:00	-15	06:00:00
2019-04-10 07:00:00	2019-04-10 07:00:00	224	2019-04-10 07:00	-2.1	0	100	1,003.80	242.9	1	2.2	78.1	2019-04-10 07:00:00	-15	07:00:00
2019-04-10 08:00:00	2019-04-10 08:00:00	225	2019-04-10 08:00	1.5	0	91.3	1,004.20	282.3	1.6	3.3	277.5	2019-04-10 08:00:00	-15	08:00:00
2019-04-10 09:00:00	2019-04-10 09:00:00	226	2019-04-10 09:00	4.5	0	73.5	1,004.40	253.6	1.4	2.7	388.1	2019-04-10 09:00:00	-15	09:00:00
2019-04-10 10:00:00	2019-04-10 10:00:00	227	2019-04-10 10:00	7.4	0	59.8	1,004.60	193.6	1.6	3.7	532.2	2019-04-10 10:00:00	-15	10:00:00
2019-04-10 11:00:00	2019-04-10 11:00:00	228	2019-04-10 11:00	8.5	0	53.5	1,004.50	120.2	2.3	6.9	508.4	2019-04-10 11:00:00	-15	11:00:00
2019-04-10 12:00:00	2019-04-10 12:00:00	229	2019-04-10 12:00	8.7	0	49.5	1,004.40	69	2.6	6.9	399.5	2019-04-10 12:00:00	-15	12:00:00
2019-04-10 13:00:00	2019-04-10 13:00:00	230	2019-04-10 13:00	9.2	0	46	1,004.30	108.2	2.6	5.9	334.9	2019-04-10 13:00:00	-15	13:00:00
2019-04-10 14:00:00	2019-04-10 14:00:00	231	2019-04-10 14:00	9.5	0	42.7	1,004.40	87.7	2.6	4.9	407.3	2019-04-10 14:00:00	-15	14:00:00
2019-04-10 15:00:00	2019-04-10 15:00:00	232	2019-04-10 15:00	9.9	0	38.5	1,004.30	122.8	2.7	6.5	314.5	2019-04-10 15:00:00	-15	15:00:00
2019-04-10 16:00:00	2019-04-10 16:00:00	233	2019-04-10 16:00	10.3	0	36.5	1,004.30	52.4	2.7	6	350.4	2019-04-10 16:00:00	-15	16:00:00
2019-04-10 17:00:00	2019-04-10 17:00:00	234	2019-04-10 17:00	10	0	36.3	1,004.50	76.5	2.4	7.7	237.6	2019-04-10 17:00:00	-15	17:00:00
2019-04-10 18:00:00	2019-04-10 18:00:00	235	2019-04-10 18:00	8.8	0	38.7	1,004.70	62.2	2.5	6	80.7	2019-04-10 18:00:00	-15	18:00:00
2019-04-10 19:00:00	2019-04-10 19:00:00	236	2019-04-10 19:00	6.8	0	43	1,005.00	139.9	1.5	3.6	29.1	2019-04-10 19:00:00	-15	19:00:00
2019-04-10 20:00:00	2019-04-10 20:00:00	237	2019-04-10 20:00	5.3	0	49	1,005.50	48	1.9	4.9	5.9	2019-04-10 20:00:00	-15	20:00:00
2019-04-10 21:00:00	2019-04-10 21:00:00	238	2019-04-10 21:00	5.6	0	50	1,006.10	50.6	2.3	4.9	4.3	2019-04-10 21:00:00	-15	21:00:00
2019-04-10 22:00:00	2019-04-10 22:00:00	239	2019-04-10 22:00	4.9	0	51.5	1,006.50	64.3	2.2	4.7	3.9	2019-04-10 22:00:00	-15	22:00:00
2019-04-10 23:00:00	2019-04-10 23:00:00	240	2019-04-10 23:00	3.7	0	56.3	1,007.10	61.9	1.8	3.7	4.6	2019-04-10 23:00:00	-15	23:00:00
2019-04-11 00:00:00	2019-04-11 00:00:00	241	2019-04-11 00:00	3.9	0	55.7	1,007.50	63.6	2.1	4.1	4.9	2019-04-11 00:00:00	-14	00:00:00
2019-04-11 01:00:00	2019-04-11 01:00:00	242	2019-04-11 01:00	3.8	0	55.2	1,007.80	67	2	3.6	4.7	2019-04-11 01:00:00	-14	01:00:00
2019-04-11 02:00:00	2019-04-11 02:00:00	243	2019-04-11 02:00	3.3	0	57.7	1,008.30	68.3	2	3.3	4.7	2019-04-11 02:00:00	-14	02:00:00
2019-04-11 03:00:00	2019-04-11 03:00:00	244	2019-04-11 03:00	3	0	59.3	1,008.50	62.9	2.3	4.4	4.6	2019-04-11 03:00:00	-14	03:00:00
2019-04-11 04:00:00	2019-04-11 04:00:00	245	2019-04-11 04:00	2.4	0	62	1,008.70	61.7	2.3	3.9	4.2	2019-04-11 04:00:00	-14	04:00:00
2019-04-11 05:00:00	2019-04-11 05:00:00	246	2019-04-11 05:00	1.2	0	67.2	1,009.10	64.6	2.2	4	4	2019-04-11 05:00:00	-14	05:00:00
2019-04-11 06:00:00	2019-04-11 06:00:00	247	2019-04-11 06:00	0.5	0	72.2	1,009.60	66.3	1.8	3.6	11.5	2019-04-11 06:00:00	-14	06:00:00
2019-04-11 07:00:00	2019-04-11 07:00:00	248	2019-04-11 07:00	1.8	0	70.7	1,010.30	61.3	1.8	3.6	52.3	2019-04-11 07:00:00	-14	07:00:00
2019-04-11 08:00:00	2019-04-11 08:00:00	249	2019-04-11 08:00	3.2	0	66.7	1,010.60	57.7	2.2	4.1	125.5	2019-04-11 08:00:00	-14	08:00:00
2019-04-11 09:00:00	2019-04-11 09:00:00	250	2019-04-11 09:00	4.3	0	60.7	1,011.00	68.3	2.3	4.2	228.1	2019-04-11 09:00:00	-14	09:00:00
2019-04-11 10:00:00	2019-04-11 10:00:00	251	2019-04-11 10:00	5.6	0	54.7	1,011.40	67.2	2.6	5.6	353.7	2019-04-11 10:00:00	-14	10:00:00
2019-04-11 11:00:00	2019-04-11 11:00:00	252	2019-04-11 11:00	6.6	0	49.7	1,011.50	69.1	3	7.1	407.5	2019-04-11 11:00:00	-14	11:00:00
2019-04-11 12:00:00	2019-04-11 12:00:00	253	2019-04-11 12:00	6.5	0	46.2	1,011.40	72.3	3.1	6.2	261.3	2019-04-11 12:00:00	-14	12:00:00
2019-04-11 13:00:00	2019-04-11 13:00:00	254	2019-04-11 13:00	6.7	0	43.2	1,011.50	141.1	2.9	5.2	286.9	2019-04-11 13:00:00	-14	13:00:00
2019-04-11 14:00:00	2019-04-11 14:00:00	255	2019-04-11 14:00	6.7	0	41.7	1,011.60	67.2	3.1	6.1	238.2	2019-04-11 14:00:00	-14	14:00:00
2019-04-11 15:00:00	2019-04-11 15:00:00	256	2019-04-11 15:00	7	0	41.5	1,011.40	71	3	6.7	256.8	2019-04-11 15:00:00	-14	15:00:00
2019-04-11 16:00:00	2019-04-11 16:00:00	257	2019-04-11 16:00	6.6	0	42.3	1,011.30	60.4	3	6.8	163.8	2019-04-11 16:00:00	-14	16:00:00
2019-04-11 17:00:00	2019-04-11 17:00:00	258	2019-04-11 17:00	6.1	0	42	1,011.40	52.4	3	6.2	94.6	2019-04-11 17:00:00	-14	17:00:00
2019-04-11 18:00:00	2019-04-11 18:00:00	259	2019-04-11 18:00	5.6	0	42.3	1,011.50	52.5	2.6	6	47.2	2019-04-11 18:00:00	-14	18:00:00
2019-04-11 19:00:00	2019-04-11 19:00:00	260	2019-04-11 19:00	5	0	44	1,011.80	66.7	2.1	4.7	16.4	2019-04-11 19:00:00	-14	19:00:00
2019-04-11 20:00:00	2019-04-11 20:00:00	261	2019-04-11 20:00	4.5	0	48.7	1,012.40	65.1	2.2	4.1	4.9	2019-04-11 20:00:00	-14	20:00:00
2019-04-11 21:00:00	2019-04-11 21:00:00	262	2019-04-11 21:00	4	0	57.5	1,012.60	60.7	2.3	4.7	4.6	2019-04-11 21:00:00	-14	21:00:00
2019-04-11 22:00:00	2019-04-11 22:00:00	263	2019-04-11 22:00	3.6	0	64	1,012.70	51.5	2.5	5.5	4.7	2019-04-11 22:00:00	-14	22:00:00
2019-04-11 23:00:00	2019-04-11 23:00:00	264	2019-04-11 23:00	3.3	0	68.2	1,012.60	74.4	2.3	4	4.8	2019-04-11 23:00:00	-14	23:00:00
2019-04-12 00:00:00	2019-04-12 00:00:00	265	2019-04-12 00:00	3.1	0	74	1,012.60	60	2.1	5.8	4.8	2019-04-12 00:00:00	-13	00:00:00
2019-04-12 01:00:00	2019-04-12 01:00:00	266	2019-04-12 01:00	2.7	0	79	1,012.70	65.6	2	4	4.8	2019-04-12 01:00:00	-13	01:00:00
2019-04-12 02:00:00	2019-04-12 02:00:00	267	2019-04-12 02:00	2.4	0	82.5	1,012.80	60.9	2	4.3	4.9	2019-04-12 02:00:00	-13	02:00:00
2019-04-12 03:00:00	2019-04-12 03:00:00	268	2019-04-12 03:00	2.3	0	82.2	1,012.70	64.9	2.1	4.9	4.9	2019-04-12 03:00:00	-13	03:00:00
2019-04-12 04:00:00	2019-04-12 04:00:00	269	2019-04-12 04:00	2	0	84	1,012.60	57.7	2	4.5	4.9	2019-04-12 04:00:00	-13	04:00:00
2019-04-12 05:00:00	2019-04-12 05:00:00	270	2019-04-12 05:00	1.8	0	87.5	1,012.60	54.9	2.3	4.8	4.9	2019-04-12 05:00:00	-13	05:00:00
2019-04-12 06:00:00	2019-04-12 06:00:00	271	2019-04-12 06:00	1.6	0	90.5	1,012.70	84.5	2.2	5	6.3	2019-04-12 06:00:00	-13	06:00:00
2019-04-12 07:00:00	2019-04-12 07:00:00	272	2019-04-12 07:00	1.5	0	93.5	1,012.90	331.7	2.2	4.1	16.7	2019-04-12 07:00:00	-13	07:00:00
2019-04-12 08:00:00	2019-04-12 08:00:00	273	2019-04-12 08:00	1.6	0	95.5	1,013.00	51.2	2.4	5	39.8	2019-04-12 08:00:00	-13	08:00:00
2019-04-12 09:00:00	2019-04-12 09:00:00	274	2019-04-12 09:00	1.8	0	96.5	1,013.10	52.4	2.4	4.5	71.7	2019-04-12 09:00:00	-13	09:00:00
2019-04-12 10:00:00	2019-04-12 10:00:00	275	2019-04-12 10:00	2.4	0	93	1,013.30	58.8	2.5	6.2	116	2019-04-12 10:00:00	-13	10:00:00
2019-04-12 11:00:00	2019-04-12 11:00:00	276	2019-04-12 11:00	2.8	0	86.5	1,013.30	53.8	2.8	5.2	130.6	2019-04-12 11:00:00	-13	11:00:00
2019-04-12 12:00:00	2019-04-12 12:00:00	277	2019-04-12 12:00	3.3	0	74.7	1,013.20	59.2	3.1	6.2	158.7	2019-04-12 12:00:00	-13	12:00:00
2019-04-12 13:00:00	2019-04-12 13:00:00	278	2019-04-12 13:00	3.3	0	74.2	1,013.00	65	2.8	6.2	135.6	2019-04-12 13:00:00	-13	13:00:00
2019-04-12 14:00:00	2019-04-12 14:00:00	279	2019-04-12 14:00	3.2	0	73.2	1,012.90	66	2.7	5.6	128.9	2019-04-12 14:00:00	-13	14:00:00
2019-04-12 15:00:00	2019-04-12 15:00:00	280	2019-04-12 15:00	4.2	0	64.3	1,012.50	75.2	2.5	5.6	200	2019-04-12 15:00:00	-13	15:00:00
2019-04-12 16:00:00	2019-04-12 16:00:00	281	2019-04-12 16:00	3.1	0	80.3	1,012.40	73.6	2.7	5.6	72.3	2019-04-12 16:00:00	-13	16:00:00
2019-04-12 17:00:00	2019-04-12 17:00:00	282	2019-04-12 17:00	3.3	0	73	1,012.20	68.2	2.2	4.2	82.9	2019-04-12 17:00:00	-13	17:00:00
2019-04-12 18:00:00	2019-04-12 18:00:00	283	2019-04-12 18:00	3.3	0	67.7	1,012.20	63.3	2.1	3.9	55.7	2019-04-12 18:00:00	-13	18:00:00
2019-04-12 19:00:00	2019-04-12 19:00:00	284	2019-04-12 19:00	2.8	0	74.3	1,012.30	68.2	1.4	3.6	16.7	2019-04-12 19:00:00	-13	19:00:00
2019-04-12 20:00:00	2019-04-12 20:00:00	285	2019-04-12 20:00	2.5	0	72.5	1,012.50	56.4	1.6	3.6	5.4	2019-04-12 20:00:00	-13	20:00:00
2019-04-12 21:00:00	2019-04-12 21:00:00	286	2019-04-12 21:00	2.3	0	77	1,012.70	54.1	1.9	4.2	4.7	2019-04-12 21:00:00	-13	21:00:00
2019-04-12 22:00:00	2019-04-12 22:00:00	287	2019-04-12 22:00	1.7	0	93.3	1,012.60	58.6	1.7	3.4	4.1	2019-04-12 22:00:00	-13	22:00:00
2019-04-12 23:00:00	2019-04-12 23:00:00	288	2019-04-12 23:00	1.2	0	100	1,012.50	65	1.5	2.7	4.8	2019-04-12 23:00:00	-13	23:00:00
2019-04-13 00:00:00	2019-04-13 00:00:00	289	2019-04-13 00:00	0.5	0.5	100	1,012.30	279.5	1.4	2.8	5.3	2019-04-13 00:00:00	-12	00:00:00
2019-04-13 01:00:00	2019-04-13 01:00:00	290	2019-04-13 01:00	0.4	0.2	100	1,012.10	78	1.4	3.4	5.4	2019-04-13 01:00:00	-12	01:00:00
2019-04-13 02:00:00	2019-04-13 02:00:00	291	2019-04-13 02:00	0.4	0	100	1,011.90	67.2	1.2	3.2	5.5	2019-04-13 02:00:00	-12	02:00:00
2019-04-13 03:00:00	2019-04-13 03:00:00	292	2019-04-13 03:00	0.7	0	100	1,011.70	59.9	2	4.5	6	2019-04-13 03:00:00	-12	03:00:00
2019-04-13 04:00:00	2019-04-13 04:00:00	293	2019-04-13 04:00	0.4	0	100	1,011.50	58.1	2.1	4.4	5.1	2019-04-13 04:00:00	-12	04:00:00
2019-04-13 05:00:00	2019-04-13 05:00:00	294	2019-04-13 05:00	0.3	0	100	1,011.40	63.4	1.6	3.3	5.2	2019-04-13 05:00:00	-12	05:00:00
2019-04-13 06:00:00	2019-04-13 06:00:00	295	2019-04-13 06:00	0.3	0.1	100	1,011.40	65.8	1.8	3.4	7.3	2019-04-13 06:00:00	-12	06:00:00
2019-04-13 07:00:00	2019-04-13 07:00:00	296	2019-04-13 07:00	0.1	0.1	100	1,011.50	75.1	1.6	3.2	23.8	2019-04-13 07:00:00	-12	07:00:00
2019-04-13 08:00:00	2019-04-13 08:00:00	297	2019-04-13 08:00	-0.2	1.2	100	1,011.70	196.1	1.1	2.2	27.6	2019-04-13 08:00:00	-12	08:00:00
2019-04-13 09:00:00	2019-04-13 09:00:00	298	2019-04-13 09:00	0.4	0	100	1,011.80	288.8	1.6	3	83.4	2019-04-13 09:00:00	-12	09:00:00
2019-04-13 10:00:00	2019-04-13 10:00:00	299	2019-04-13 10:00	1.4	0	100	1,011.90	272	1.6	2.9	148.9	2019-04-13 10:00:00	-12	10:00:00
2019-04-13 11:00:00	2019-04-13 11:00:00	300	2019-04-13 11:00	3.2	0.1	93	1,011.60	180.5	1.3	3.1	210.8	2019-04-13 11:00:00	-12	11:00:00
2019-04-13 12:00:00	2019-04-13 12:00:00	301	2019-04-13 12:00	4	0	82.8	1,011.10	75.4	2.5	6.7	218.4	2019-04-13 12:00:00	-12	12:00:00
2019-04-13 13:00:00	2019-04-13 13:00:00	302	2019-04-13 13:00	4.4	0	77.2	1,010.70	67.1	3.2	6.3	258	2019-04-13 13:00:00	-12	13:00:00
2019-04-13 14:00:00	2019-04-13 14:00:00	303	2019-04-13 14:00	2.3	2	93	1,010.90	100	2.2	7.6	68.6	2019-04-13 14:00:00	-12	14:00:00
2019-04-13 15:00:00	2019-04-13 15:00:00	304	2019-04-13 15:00	2.2	0.3	100	1,010.80	108	1.6	3.6	278.1	2019-04-13 15:00:00	-12	15:00:00
2019-04-13 16:00:00	2019-04-13 16:00:00	305	2019-04-13 16:00	5	0	87.8	1,010.30	76.4	2.5	5.5	310.4	2019-04-13 16:00:00	-12	16:00:00
2019-04-13 17:00:00	2019-04-13 17:00:00	306	2019-04-13 17:00	5.5	0	73.3	1,010.10	71.1	2.7	5.9	186	2019-04-13 17:00:00	-12	17:00:00
2019-04-13 18:00:00	2019-04-13 18:00:00	307	2019-04-13 18:00	5.5	0	70.7	1,010.00	77	1.9	3.8	95	2019-04-13 18:00:00	-12	18:00:00
2019-04-13 19:00:00	2019-04-13 19:00:00	308	2019-04-13 19:00	4.7	0	77.8	1,010.10	69.7	1.5	3	26.9	2019-04-13 19:00:00	-12	19:00:00
2019-04-13 20:00:00	2019-04-13 20:00:00	309	2019-04-13 20:00	3.4	0	85.3	1,010.50	60.2	1.6	3.3	7.5	2019-04-13 20:00:00	-12	20:00:00
2019-04-13 21:00:00	2019-04-13 21:00:00	310	2019-04-13 21:00	2.4	0	94.3	1,010.90	140.6	0.9	2.1	6.1	2019-04-13 21:00:00	-12	21:00:00
2019-04-13 22:00:00	2019-04-13 22:00:00	311	2019-04-13 22:00	2	0	94.5	1,010.90	72.1	1.3	3	6.6	2019-04-13 22:00:00	-12	22:00:00
2019-04-13 23:00:00	2019-04-13 23:00:00	312	2019-04-13 23:00	2.1	0	91.3	1,010.80	189.9	1.2	3	7.2	2019-04-13 23:00:00	-12	23:00:00
2019-04-14 00:00:00	2019-04-14 00:00:00	313	2019-04-14 00:00	2.5	0	81.3	1,010.80	62	2.3	5	8.6	2019-04-14 00:00:00	-11	00:00:00
2019-04-14 01:00:00	2019-04-14 01:00:00	314	2019-04-14 01:00	1.2	0	88.3	1,010.90	87.7	1.5	3.9	5.5	2019-04-14 01:00:00	-11	01:00:00
2019-04-14 02:00:00	2019-04-14 02:00:00	315	2019-04-14 02:00	0.4	0	93.2	1,010.90	120.5	1.5	4	5.6	2019-04-14 02:00:00	-11	02:00:00
2019-04-14 03:00:00	2019-04-14 03:00:00	316	2019-04-14 03:00	-0.5	0	97.3	1,011.00	223.3	1.3	2.8	4.8	2019-04-14 03:00:00	-11	03:00:00
2019-04-14 04:00:00	2019-04-14 04:00:00	317	2019-04-14 04:00	-1.4	0	100	1,011.20	286.2	1.8	2.9	4.6	2019-04-14 04:00:00	-11	04:00:00
2019-04-14 05:00:00	2019-04-14 05:00:00	318	2019-04-14 05:00	-1.6	0	100	1,011.30	286.6	1.9	2.7	4.5	2019-04-14 05:00:00	-11	05:00:00
2019-04-14 06:00:00	2019-04-14 06:00:00	319	2019-04-14 06:00	-1.5	0	100	1,011.40	270.8	2	2.9	8.8	2019-04-14 06:00:00	-11	06:00:00
2019-04-14 07:00:00	2019-04-14 07:00:00	320	2019-04-14 07:00	-0.7	0	100	1,011.60	273.5	1.8	2.9	29.7	2019-04-14 07:00:00	-11	07:00:00
2019-04-14 08:00:00	2019-04-14 08:00:00	321	2019-04-14 08:00	-0.1	0	100	1,011.80	276.8	2.2	3.7	34.3	2019-04-14 08:00:00	-11	08:00:00
2019-04-14 09:00:00	2019-04-14 09:00:00	322	2019-04-14 09:00	0.5	0	100	1,011.90	296.8	2.4	3.8	50.3	2019-04-14 09:00:00	-11	09:00:00
2019-04-14 10:00:00	2019-04-14 10:00:00	323	2019-04-14 10:00	1.4	0	100	1,012.00	288.8	2.7	4.4	53.9	2019-04-14 10:00:00	-11	10:00:00
2019-04-14 11:00:00	2019-04-14 11:00:00	324	2019-04-14 11:00	2.3	0.3	100	1,012.20	299	2.1	3.6	77.7	2019-04-14 11:00:00	-11	11:00:00
2019-04-14 12:00:00	2019-04-14 12:00:00	325	2019-04-14 12:00	3.1	0.6	100	1,012.40	251.8	2.3	4.9	119.3	2019-04-14 12:00:00	-11	12:00:00
2019-04-14 13:00:00	2019-04-14 13:00:00	326	2019-04-14 13:00	3.4	0.5	100	1,012.50	221.5	2.4	4.9	125.9	2019-04-14 13:00:00	-11	13:00:00
2019-04-14 14:00:00	2019-04-14 14:00:00	327	2019-04-14 14:00	3.3	0.5	100	1,012.70	160.9	2.2	4.4	78.8	2019-04-14 14:00:00	-11	14:00:00
2019-04-14 15:00:00	2019-04-14 15:00:00	328	2019-04-14 15:00	3.6	0.1	100	1,012.70	81.2	2.1	4.3	61.1	2019-04-14 15:00:00	-11	15:00:00
2019-04-14 16:00:00	2019-04-14 16:00:00	329	2019-04-14 16:00	3.9	0.2	100	1,012.60	197.4	1.6	3.5	35.7	2019-04-14 16:00:00	-11	16:00:00
2019-04-14 17:00:00	2019-04-14 17:00:00	330	2019-04-14 17:00	4.3	0.1	100	1,012.60	283.3	1.6	3.5	37.3	2019-04-14 17:00:00	-11	17:00:00
2019-04-14 18:00:00	2019-04-14 18:00:00	331	2019-04-14 18:00	4.7	0.1	100	1,012.80	255	1.5	3	21.8	2019-04-14 18:00:00	-11	18:00:00
2019-04-14 19:00:00	2019-04-14 19:00:00	332	2019-04-14 19:00	4.6	0.1	100	1,013.10	294.9	1.3	2.2	8.8	2019-04-14 19:00:00	-11	19:00:00
2019-04-14 20:00:00	2019-04-14 20:00:00	333	2019-04-14 20:00	4.5	0	100	1,013.60	259.7	2	3	5	2019-04-14 20:00:00	-11	20:00:00
2019-04-14 21:00:00	2019-04-14 21:00:00	334	2019-04-14 21:00	4.2	0	100	1,014.00	273	2.1	3.1	4.4	2019-04-14 21:00:00	-11	21:00:00
2019-04-14 22:00:00	2019-04-14 22:00:00	335	2019-04-14 22:00	3.3	0	100	1,014.40	277.4	2.3	3.5	3.8	2019-04-14 22:00:00	-11	22:00:00
2019-04-14 23:00:00	2019-04-14 23:00:00	336	2019-04-14 23:00	2.3	0	100	1,014.60	265	1.5	2.4	4.8	2019-04-14 23:00:00	-11	23:00:00
2019-04-15 00:00:00	2019-04-15 00:00:00	337	2019-04-15 00:00	2.6	0	100	1,014.80	241.7	1.8	3.1	5	2019-04-15 00:00:00	-10	00:00:00
2019-04-15 01:00:00	2019-04-15 01:00:00	338	2019-04-15 01:00	2.9	0	100	1,015.20	268.6	1.9	3.1	4.9	2019-04-15 01:00:00	-10	01:00:00
2019-04-15 02:00:00	2019-04-15 02:00:00	339	2019-04-15 02:00	2.1	0	100	1,015.30	257.6	1.1	1.9	3.8	2019-04-15 02:00:00	-10	02:00:00
2019-04-15 03:00:00	2019-04-15 03:00:00	340	2019-04-15 03:00	0	0	100	1,015.30	247.7	1	1.5	4.3	2019-04-15 03:00:00	-10	03:00:00
2019-04-15 04:00:00	2019-04-15 04:00:00	341	2019-04-15 04:00	-0.8	0	100	1,015.40	260.6	1	1.4	1.6	2019-04-15 04:00:00	-10	04:00:00
2019-04-15 05:00:00	2019-04-15 05:00:00	342	2019-04-15 05:00	-1.4	0	100	1,015.50	251.2	0.9	1.4	4.8	2019-04-15 05:00:00	-10	05:00:00
2019-04-15 06:00:00	2019-04-15 06:00:00	343	2019-04-15 06:00	-1.7	0	100	1,015.70	241.4	1	1.7	19.8	2019-04-15 06:00:00	-10	06:00:00
2019-04-15 07:00:00	2019-04-15 07:00:00	344	2019-04-15 07:00	-0.1	0	100	1,015.80	255.5	0.8	1.4	107.5	2019-04-15 07:00:00	-10	07:00:00
2019-04-15 08:00:00	2019-04-15 08:00:00	345	2019-04-15 08:00	2.8	0	100	1,016.10	245.9	1.2	1.9	298.8	2019-04-15 08:00:00	-10	08:00:00
2019-04-15 09:00:00	2019-04-15 09:00:00	346	2019-04-15 09:00	6.3	0	82.5	1,016.20	124.7	1.4	2.7	456.1	2019-04-15 09:00:00	-10	09:00:00
2019-04-15 10:00:00	2019-04-15 10:00:00	347	2019-04-15 10:00	8.3	0	60.5	1,016.30	90.8	1.7	3.9	578	2019-04-15 10:00:00	-10	10:00:00
2019-04-15 11:00:00	2019-04-15 11:00:00	348	2019-04-15 11:00	10.2	0	55.3	1,016.10	114.7	1.9	3.4	658.8	2019-04-15 11:00:00	-10	11:00:00
2019-04-15 12:00:00	2019-04-15 12:00:00	349	2019-04-15 12:00	11.3	0	51.7	1,015.60	77.8	2.6	5.5	719.6	2019-04-15 12:00:00	-10	12:00:00
2019-04-15 13:00:00	2019-04-15 13:00:00	350	2019-04-15 13:00	12.5	0	45.3	1,014.90	72.2	3	6.1	737.8	2019-04-15 13:00:00	-10	13:00:00
2019-04-15 14:00:00	2019-04-15 14:00:00	351	2019-04-15 14:00	13.5	0	39.2	1,014.20	77.6	2.8	6.1	696.2	2019-04-15 14:00:00	-10	14:00:00
2019-04-15 15:00:00	2019-04-15 15:00:00	352	2019-04-15 15:00	14.3	0	34.3	1,013.20	90.7	2.9	6.5	612.9	2019-04-15 15:00:00	-10	15:00:00
2019-04-15 16:00:00	2019-04-15 16:00:00	353	2019-04-15 16:00	14.7	0	31.2	1,012.40	81.4	2.9	5.5	493.6	2019-04-15 16:00:00	-10	16:00:00
2019-04-15 17:00:00	2019-04-15 17:00:00	354	2019-04-15 17:00	12		40		NA	NA	NA	NA	2019-04-15 17:00:00	-10	17:00:00
2019-04-15 18:00:00	2019-04-15 18:00:00	355	2019-04-15 18:00	14	0	29	1,011.40	60.6	2.8	6	192.9	2019-04-15 18:00:00	-10	18:00:00
2019-04-15 19:00:00	2019-04-15 19:00:00	356	2019-04-15 19:00	12.1	0	33	1,011.00	57.8	2.6	4.4	55	2019-04-15 19:00:00	-10	19:00:00
2019-04-15 20:00:00	2019-04-15 20:00:00	357	2019-04-15 20:00	8.9	0	41.7	1,011.00	70	2.3	4.5	4.5	2019-04-15 20:00:00	-10	20:00:00
2019-04-15 21:00:00	2019-04-15 21:00:00	358	2019-04-15 21:00	6.1	0	54.5	1,011.10	57.3	1.5	2.9	4.2	2019-04-15 21:00:00	-10	21:00:00
2019-04-15 22:00:00	2019-04-15 22:00:00	359	2019-04-15 22:00	4.5	0	64.3	1,011.10	63.1	1.4	2.5	5.1	2019-04-15 22:00:00	-10	22:00:00
2019-04-15 23:00:00	2019-04-15 23:00:00	360	2019-04-15 23:00	2.9	0	76.7	1,010.90	85.6	1.1	2.4	5.3	2019-04-15 23:00:00	-10	23:00:00
2019-04-16 00:00:00	2019-04-16 00:00:00	361	2019-04-16 00:00	1.3	0	91	1,010.60	141.3	0.9	1.4	5.3	2019-04-16 00:00:00	-9	00:00:00
2019-04-16 01:00:00	2019-04-16 01:00:00	362	2019-04-16 01:00	0.5	0	96	1,010.40	102.1	1.3	3.3	5.2	2019-04-16 01:00:00	-9	01:00:00
2019-04-16 02:00:00	2019-04-16 02:00:00	363	2019-04-16 02:00	0.1	0	93	1,009.90	99.6	1.2	2.5	5	2019-04-16 02:00:00	-9	02:00:00
2019-04-16 03:00:00	2019-04-16 03:00:00	364	2019-04-16 03:00	0.3	0	93.2	1,009.70	134.5	1	2.2	5.3	2019-04-16 03:00:00	-9	03:00:00
2019-04-16 04:00:00	2019-04-16 04:00:00	365	2019-04-16 04:00	-1.4	0	99.8	1,009.80	236.5	0.8	1.7	4.6	2019-04-16 04:00:00	-9	04:00:00
2019-04-16 05:00:00	2019-04-16 05:00:00	366	2019-04-16 05:00	-2.8	0	100	1,009.70	233.6	0.7	1.2	5	2019-04-16 05:00:00	-9	05:00:00
2019-04-16 06:00:00	2019-04-16 06:00:00	367	2019-04-16 06:00	-3	0	100	1,009.40	156.8	0.6	1	20.7	2019-04-16 06:00:00	-9	06:00:00
2019-04-16 07:00:00	2019-04-16 07:00:00	368	2019-04-16 07:00	-0.6	0	100	1,009.60	239.3	0.8	1.4	101.8	2019-04-16 07:00:00	-9	07:00:00
2019-04-16 08:00:00	2019-04-16 08:00:00	369	2019-04-16 08:00	3.4	0	84.7	1,009.60	161.3	1.2	2.4	300.4	2019-04-16 08:00:00	-9	08:00:00
2019-04-16 09:00:00	2019-04-16 09:00:00	370	2019-04-16 09:00	6.7	0	61.2	1,009.50	96	2.1	4	453.1	2019-04-16 09:00:00	-9	09:00:00
2019-04-16 10:00:00	2019-04-16 10:00:00	371	2019-04-16 10:00	8.9	0	52.5	1,009.50	81.8	2.5	5	571.4	2019-04-16 10:00:00	-9	10:00:00
2019-04-16 11:00:00	2019-04-16 11:00:00	372	2019-04-16 11:00	11	0	45.5	1,009.40	81	3	5.9	655.3	2019-04-16 11:00:00	-9	11:00:00
2019-04-16 12:00:00	2019-04-16 12:00:00	373	2019-04-16 12:00	13	0	38.3	1,009.00	93	3.4	6.5	715	2019-04-16 12:00:00	-9	12:00:00
2019-04-16 13:00:00	2019-04-16 13:00:00	374	2019-04-16 13:00	14.8	0	30.5	1,008.50	99.6	3.9	8	736.4	2019-04-16 13:00:00	-9	13:00:00
2019-04-16 14:00:00	2019-04-16 14:00:00	375	2019-04-16 14:00	15.9	0	27.7	1,008.30	93.6	3.8	8.9	694.5	2019-04-16 14:00:00	-9	14:00:00
2019-04-16 15:00:00	2019-04-16 15:00:00	376	2019-04-16 15:00	16.7	0	26.2	1,008.00	87.8	3.9	7.2	606	2019-04-16 15:00:00	-9	15:00:00
2019-04-16 16:00:00	2019-04-16 16:00:00	377	2019-04-16 16:00	16.7	0	25.3	1,008.00	87.6	3.8	7.7	490.8	2019-04-16 16:00:00	-9	16:00:00
2019-04-16 17:00:00	2019-04-16 17:00:00	378	2019-04-16 17:00	16.5	0	24.2	1,008.10	103.2	3.5	6.5	354.4	2019-04-16 17:00:00	-9	17:00:00
2019-04-16 18:00:00	2019-04-16 18:00:00	379	2019-04-16 18:00	16	0	23.3	1,008.20	101.8	3	7.4	195.9	2019-04-16 18:00:00	-9	18:00:00
2019-04-16 19:00:00	2019-04-16 19:00:00	380	2019-04-16 19:00	14.3	0	26.8	1,008.50	90.4	2.4	5.5	55	2019-04-16 19:00:00	-9	19:00:00
2019-04-16 20:00:00	2019-04-16 20:00:00	381	2019-04-16 20:00	10.8	0	38	1,009.10	62.7	1.8	3.3	4.7	2019-04-16 20:00:00	-9	20:00:00
2019-04-16 21:00:00	2019-04-16 21:00:00	382	2019-04-16 21:00	7.5		52		NA	NA	NA	NA	2019-04-16 21:00:00	-9	21:00:00
2019-04-16 22:00:00	2019-04-16 22:00:00	383	2019-04-16 22:00	8.4	0	44.7	1,010.20	86.5	2.1	5.3	4	2019-04-16 22:00:00	-9	22:00:00
2019-04-16 23:00:00	2019-04-16 23:00:00	384	2019-04-16 23:00	5	0	60.2	1,010.60	93.6	1.2	2.7	4.1	2019-04-16 23:00:00	-9	23:00:00
2019-04-17 00:00:00	2019-04-17 00:00:00	385	2019-04-17 00:00	5.2	0	60.3	1,010.80	86.3	1.6	3.1	5.7	2019-04-17 00:00:00	-8	00:00:00
2019-04-17 01:00:00	2019-04-17 01:00:00	386	2019-04-17 01:00	3.7	0	69.8	1,011.10	123.6	1.3	2.4	4.2	2019-04-17 01:00:00	-8	01:00:00
2019-04-17 02:00:00	2019-04-17 02:00:00	387	2019-04-17 02:00	0.8	0	92.7	1,011.30	161.8	0.7	1.4	4.7	2019-04-17 02:00:00	-8	02:00:00
2019-04-17 03:00:00	2019-04-17 03:00:00	388	2019-04-17 03:00	-0.6	0	99	1,011.40	125.1	0.6	1.1	5.2	2019-04-17 03:00:00	-8	03:00:00
2019-04-17 04:00:00	2019-04-17 04:00:00	389	2019-04-17 04:00	-1.4	0	100	1,011.40	121.9	1.1	2.1	5.1	2019-04-17 04:00:00	-8	04:00:00
2019-04-17 05:00:00	2019-04-17 05:00:00	390	2019-04-17 05:00	-2.2	0	100	1,011.60	146.8	1	1.5	5.5	2019-04-17 05:00:00	-8	05:00:00
2019-04-17 06:00:00	2019-04-17 06:00:00	391	2019-04-17 06:00	-2	0	100	1,012.10	102.1	1	2	23.5	2019-04-17 06:00:00	-8	06:00:00
2019-04-17 07:00:00	2019-04-17 07:00:00	392	2019-04-17 07:00	1.5	0	92.5	1,012.50	78	1.4	3.2	107.7	2019-04-17 07:00:00	-8	07:00:00
2019-04-17 08:00:00	2019-04-17 08:00:00	393	2019-04-17 08:00	6.5	0	55	1,012.80	79.5	2.3	4	314.8	2019-04-17 08:00:00	-8	08:00:00
2019-04-17 09:00:00	2019-04-17 09:00:00	394	2019-04-17 09:00	9.9	0	42.2	1,013.20	78.6	2.6	4.5	471	2019-04-17 09:00:00	-8	09:00:00
2019-04-17 10:00:00	2019-04-17 10:00:00	395	2019-04-17 10:00	11.9	0	38.2	1,013.70	81.3	3.1	6.4	586.1	2019-04-17 10:00:00	-8	10:00:00
2019-04-17 11:00:00	2019-04-17 11:00:00	396	2019-04-17 11:00	14.1	0	34	1,013.90	78.5	3.6	7.3	666.2	2019-04-17 11:00:00	-8	11:00:00
2019-04-17 12:00:00	2019-04-17 12:00:00	397	2019-04-17 12:00	16	0	28.5	1,013.80	80.9	3.8	7.3	727.1	2019-04-17 12:00:00	-8	12:00:00
2019-04-17 13:00:00	2019-04-17 13:00:00	398	2019-04-17 13:00	17.1	0	23.7	1,013.60	76.3	3.7	6.7	756.1	2019-04-17 13:00:00	-8	13:00:00
2019-04-17 14:00:00	2019-04-17 14:00:00	399	2019-04-17 14:00	17.8	0	21.2	1,013.30	71.8	3.9	7.4	726.3	2019-04-17 14:00:00	-8	14:00:00
2019-04-17 15:00:00	2019-04-17 15:00:00	400	2019-04-17 15:00	18.4	0	20	1,013.10	81.8	3.9	7.6	644.6	2019-04-17 15:00:00	-8	15:00:00
2019-04-17 16:00:00	2019-04-17 16:00:00	401	2019-04-17 16:00	18.5	0	25.5	1,012.80	75.4	3.6	7.3	513.4	2019-04-17 16:00:00	-8	16:00:00
2019-04-17 17:00:00	2019-04-17 17:00:00	402	2019-04-17 17:00	18.6	0	28.8	1,012.80	73.5	3.5	7.7	362.4	2019-04-17 17:00:00	-8	17:00:00
2019-04-17 18:00:00	2019-04-17 18:00:00	403	2019-04-17 18:00	18.4	0	29.3	1,012.70	84.3	2.9	5.7	198	2019-04-17 18:00:00	-8	18:00:00
2019-04-17 19:00:00	2019-04-17 19:00:00	404	2019-04-17 19:00	16.6	0	30.5	1,012.90	91.7	3	6.2	56.3	2019-04-17 19:00:00	-8	19:00:00
2019-04-17 20:00:00	2019-04-17 20:00:00	405	2019-04-17 20:00	13.1	0	40	1,013.50	66.7	2.1	4	3.9	2019-04-17 20:00:00	-8	20:00:00
2019-04-17 21:00:00	2019-04-17 21:00:00	406	2019-04-17 21:00	10.1	0	57.7	1,014.10	57.7	1.6	2.7	4.7	2019-04-17 21:00:00	-8	21:00:00
2019-04-17 22:00:00	2019-04-17 22:00:00	407	2019-04-17 22:00	10.2		59		NA	NA	NA	NA	2019-04-17 22:00:00	-8	22:00:00
2019-04-17 23:00:00	2019-04-17 23:00:00	408	2019-04-17 23:00	5	0	91	1,014.50	115.3	0.7	1.1	5.2	2019-04-17 23:00:00	-8	23:00:00
2019-04-18 00:00:00	2019-04-18 00:00:00	409	2019-04-18 00:00	3.4	0	98.2	1,014.90	163.6	0.9	1.5	5	2019-04-18 00:00:00	-7	00:00:00
2019-04-18 01:00:00	2019-04-18 01:00:00	410	2019-04-18 01:00	2.6	0	100	1,015.10	117.4	0.9	1.7	5.3	2019-04-18 01:00:00	-7	01:00:00
2019-04-18 02:00:00	2019-04-18 02:00:00	411	2019-04-18 02:00	1.9	0	100	1,015.20	193.3	0.8	1.5	4.8	2019-04-18 02:00:00	-7	02:00:00
2019-04-18 03:00:00	2019-04-18 03:00:00	412	2019-04-18 03:00	0.8	0	100	1,015.30	168.2	0.7	1.1	5.2	2019-04-18 03:00:00	-7	03:00:00
2019-04-18 04:00:00	2019-04-18 04:00:00	413	2019-04-18 04:00	0.2	0	100	1,015.50	172.7	0.6	1	5.2	2019-04-18 04:00:00	-7	04:00:00
2019-04-18 05:00:00	2019-04-18 05:00:00	414	2019-04-18 05:00	-0.5	0	100	1,015.70	151.8	0.6	1.2	5.6	2019-04-18 05:00:00	-7	05:00:00
2019-04-18 06:00:00	2019-04-18 06:00:00	415	2019-04-18 06:00	-0.6	0	100	1,016.20	230.6	0.5	1	27.8	2019-04-18 06:00:00	-7	06:00:00
2019-04-18 07:00:00	2019-04-18 07:00:00	416	2019-04-18 07:00	2.1	0	100	1,016.80	169.6	0.7	1.2	107.4	2019-04-18 07:00:00	-7	07:00:00
2019-04-18 08:00:00	2019-04-18 08:00:00	417	2019-04-18 08:00	7.6	0	79.8	1,017.10	225.4	1	1.4	302	2019-04-18 08:00:00	-7	08:00:00
2019-04-18 09:00:00	2019-04-18 09:00:00	418	2019-04-18 09:00	12.2	0	50.3	1,017.30	106.7	1.5	3	458.4	2019-04-18 09:00:00	-7	09:00:00
2019-04-18 10:00:00	2019-04-18 10:00:00	419	2019-04-18 10:00	14.8	0	40.5	1,017.40	83.7	2.7	5.8	578.2	2019-04-18 10:00:00	-7	10:00:00
2019-04-18 11:00:00	2019-04-18 11:00:00	420	2019-04-18 11:00	16.5	0	35.3	1,017.40	82.8	3.1	5.5	660	2019-04-18 11:00:00	-7	11:00:00
2019-04-18 12:00:00	2019-04-18 12:00:00	421	2019-04-18 12:00	18.7	0	31.2	1,017.00	81.6	3.4	7.6	718.2	2019-04-18 12:00:00	-7	12:00:00
2019-04-18 13:00:00	2019-04-18 13:00:00	422	2019-04-18 13:00	20.1	0	26.7	1,016.40	79.7	4	8.5	700.8	2019-04-18 13:00:00	-7	13:00:00
2019-04-18 14:00:00	2019-04-18 14:00:00	423	2019-04-18 14:00	20.7	0	23.3	1,016.00	77.5	4.9	10.1	697.1	2019-04-18 14:00:00	-7	14:00:00
2019-04-18 15:00:00	2019-04-18 15:00:00	424	2019-04-18 15:00	21	0	23.2	1,015.70	74.7	4.7	8.2	607.7	2019-04-18 15:00:00	-7	15:00:00
2019-04-18 16:00:00	2019-04-18 16:00:00	425	2019-04-18 16:00	21	0	23	1,015.50	75.5	4.7	8.8	492.6	2019-04-18 16:00:00	-7	16:00:00
2019-04-18 17:00:00	2019-04-18 17:00:00	426	2019-04-18 17:00	20.9	0	23	1,015.40	83.7	3.8	9.1	348.7	2019-04-18 17:00:00	-7	17:00:00
2019-04-18 18:00:00	2019-04-18 18:00:00	427	2019-04-18 18:00	20.2	0	23.7	1,015.30	75.7	3.7	8.3	189.3	2019-04-18 18:00:00	-7	18:00:00
2019-04-18 19:00:00	2019-04-18 19:00:00	428	2019-04-18 19:00	18.2	0	27.3	1,015.70	68.5	2.6	5.7	55.5	2019-04-18 19:00:00	-7	19:00:00
2019-04-18 20:00:00	2019-04-18 20:00:00	429	2019-04-18 20:00	14.5	0	35.8	1,016.10	57.7	1.8	2.6	5.3	2019-04-18 20:00:00	-7	20:00:00
2019-04-18 21:00:00	2019-04-18 21:00:00	430	2019-04-18 21:00	11.4	0	43.5	1,016.50	63.1	1.3	2.3	4.2	2019-04-18 21:00:00	-7	21:00:00
2019-04-18 22:00:00	2019-04-18 22:00:00	431	2019-04-18 22:00	7.9	0	66.2	1,016.80	152.9	0.9	1.7	4.7	2019-04-18 22:00:00	-7	22:00:00
2019-04-18 23:00:00	2019-04-18 23:00:00	432	2019-04-18 23:00	5.8	0	82.5	1,017.10	120	0.6	1	5.6	2019-04-18 23:00:00	-7	23:00:00
2019-04-19 00:00:00	2019-04-19 00:00:00	433	2019-04-19 00:00	4.4	0	94.2	1,017.30	134.7	0.7	1.1	5.2	2019-04-19 00:00:00	-6	00:00:00
2019-04-19 01:00:00	2019-04-19 01:00:00	434	2019-04-19 01:00	3.5	0	98.3	1,017.50	119.5	0.8	1.4	5.4	2019-04-19 01:00:00	-6	01:00:00
2019-04-19 02:00:00	2019-04-19 02:00:00	435	2019-04-19 02:00	2.3	0	100	1,017.70	152.6	0.7	1.1	5.2	2019-04-19 02:00:00	-6	02:00:00
2019-04-19 03:00:00	2019-04-19 03:00:00	436	2019-04-19 03:00	1.8	0	100	1,017.90	202	0.9	1.5	5.1	2019-04-19 03:00:00	-6	03:00:00
2019-04-19 04:00:00	2019-04-19 04:00:00	437	2019-04-19 04:00	1.4	0	100	1,018.10	243.3	0.7	1.1	5.3	2019-04-19 04:00:00	-6	04:00:00
2019-04-19 05:00:00	2019-04-19 05:00:00	438	2019-04-19 05:00	0.7	0	100	1,018.40	164.3	0.8	1.4	5.1	2019-04-19 05:00:00	-6	05:00:00
2019-04-19 06:00:00	2019-04-19 06:00:00	439	2019-04-19 06:00	0.2	0	100	1,018.80	192	0.6	1.2	27	2019-04-19 06:00:00	-6	06:00:00
2019-04-19 07:00:00	2019-04-19 07:00:00	440	2019-04-19 07:00	3.5	0	97.8	1,019.30	142.7	0.6	1.2	112.4	2019-04-19 07:00:00	-6	07:00:00
2019-04-19 08:00:00	2019-04-19 08:00:00	441	2019-04-19 08:00	9.3	0	64.8	1,019.60	152.6	1.1	1.9	307.9	2019-04-19 08:00:00	-6	08:00:00
2019-04-19 09:00:00	2019-04-19 09:00:00	442	2019-04-19 09:00	13.5	0	47	1,019.80	92.7	1.6	3.7	462.4	2019-04-19 09:00:00	-6	09:00:00
2019-04-19 10:00:00	2019-04-19 10:00:00	443	2019-04-19 10:00	16.7	0	40.7	1,020.10	84.1	2.1	4.4	576.7	2019-04-19 10:00:00	-6	10:00:00
2019-04-19 11:00:00	2019-04-19 11:00:00	444	2019-04-19 11:00	18.8	0	36.5	1,019.90	79.7	3	5.9	661.6	2019-04-19 11:00:00	-6	11:00:00
2019-04-19 12:00:00	2019-04-19 12:00:00	445	2019-04-19 12:00	20.6	0	32.7	1,019.60	80.6	3.3	6.4	722.4	2019-04-19 12:00:00	-6	12:00:00
2019-04-19 13:00:00	2019-04-19 13:00:00	446	2019-04-19 13:00	21.9	0	28.5	1,019.30	81.9	3.6	7.1	746.7	2019-04-19 13:00:00	-6	13:00:00
2019-04-19 14:00:00	2019-04-19 14:00:00	447	2019-04-19 14:00	22.7	0	25.2	1,018.90	86.1	3.7	9.2	714.6	2019-04-19 14:00:00	-6	14:00:00
2019-04-19 15:00:00	2019-04-19 15:00:00	448	2019-04-19 15:00	23.2	0	23.2	1,018.50	83.6	3.4	9.5	628.1	2019-04-19 15:00:00	-6	15:00:00
2019-04-19 16:00:00	2019-04-19 16:00:00	449	2019-04-19 16:00	23.2	0	23	1,018.10	84.6	3.3	7.1	506	2019-04-19 16:00:00	-6	16:00:00
2019-04-19 17:00:00	2019-04-19 17:00:00	450	2019-04-19 17:00	23.1	0	22.8	1,017.70	79.5	3.2	7.4	363	2019-04-19 17:00:00	-6	17:00:00
2019-04-19 18:00:00	2019-04-19 18:00:00	451	2019-04-19 18:00	22.3	0	22.2	1,017.50	73.1	3.1	6.4	205.9	2019-04-19 18:00:00	-6	18:00:00
2019-04-19 19:00:00	2019-04-19 19:00:00	452	2019-04-19 19:00	20.2	0	25	1,017.50	63.4	2.1	3.7	64	2019-04-19 19:00:00	-6	19:00:00
2019-04-19 20:00:00	2019-04-19 20:00:00	453	2019-04-19 20:00	15.2	0	32.3	1,017.80	55.1	1.4	2.8	5.4	2019-04-19 20:00:00	-6	20:00:00
2019-04-19 21:00:00	2019-04-19 21:00:00	454	2019-04-19 21:00	10.3	0	53.7	1,018.10	121.8	0.8	2.5	4	2019-04-19 21:00:00	-6	21:00:00
2019-04-19 22:00:00	2019-04-19 22:00:00	455	2019-04-19 22:00	8	0	73	1,018.20	117	0.8	1.4	4.5	2019-04-19 22:00:00	-6	22:00:00
2019-04-19 23:00:00	2019-04-19 23:00:00	456	2019-04-19 23:00	5.8	0	86.7	1,018.70	169.2	0.8	1.5	5	2019-04-19 23:00:00	-6	23:00:00
2019-04-20 00:00:00	2019-04-20 00:00:00	457	2019-04-20 00:00	5.4	0	90.7	1,019.00	184.3	1.2	2	5.2	2019-04-20 00:00:00	-5	00:00:00
2019-04-20 01:00:00	2019-04-20 01:00:00	458	2019-04-20 01:00	4.2	0	95.3	1,019.20	220.7	1	1.5	4.9	2019-04-20 01:00:00	-5	01:00:00
2019-04-20 02:00:00	2019-04-20 02:00:00	459	2019-04-20 02:00	3	0	99.8	1,019.00	218.7	0.9	1.5	4.8	2019-04-20 02:00:00	-5	02:00:00
2019-04-20 03:00:00	2019-04-20 03:00:00	460	2019-04-20 03:00	2.4	0	100	1,018.80	253.8	1	1.5	5	2019-04-20 03:00:00	-5	03:00:00
2019-04-20 04:00:00	2019-04-20 04:00:00	461	2019-04-20 04:00	1.6	0	100	1,018.80	221.8	0.8	1.4	4.8	2019-04-20 04:00:00	-5	04:00:00
2019-04-20 05:00:00	2019-04-20 05:00:00	462	2019-04-20 05:00	0.9	0	100	1,018.70	228.2	0.8	1.4	5.3	2019-04-20 05:00:00	-5	05:00:00
2019-04-20 06:00:00	2019-04-20 06:00:00	463	2019-04-20 06:00	1	0	100	1,018.80	143.2	0.7	1.2	30.5	2019-04-20 06:00:00	-5	06:00:00
2019-04-20 07:00:00	2019-04-20 07:00:00	464	2019-04-20 07:00	4	0	95.8	1,019.00	163.8	0.7	1.2	118.2	2019-04-20 07:00:00	-5	07:00:00
2019-04-20 08:00:00	2019-04-20 08:00:00	465	2019-04-20 08:00	9.3	0	59.7	1,019.10	248	1	1.5	323.3	2019-04-20 08:00:00	-5	08:00:00
2019-04-20 09:00:00	2019-04-20 09:00:00	466	2019-04-20 09:00	13.2	0	41	1,019.10	236.8	1.2	2.5	475.6	2019-04-20 09:00:00	-5	09:00:00
2019-04-20 10:00:00	2019-04-20 10:00:00	467	2019-04-20 10:00	15.5	0	35.3	1,019.00	237.7	1.5	2.8	596.3	2019-04-20 10:00:00	-5	10:00:00
2019-04-20 11:00:00	2019-04-20 11:00:00	468	2019-04-20 11:00	18.2	0	30.3	1,018.70	236.2	1.6	3	674.2	2019-04-20 11:00:00	-5	11:00:00
2019-04-20 12:00:00	2019-04-20 12:00:00	469	2019-04-20 12:00	20.8	0	28.3	1,018.30	103.8	1.9	4.9	731.6	2019-04-20 12:00:00	-5	12:00:00
2019-04-20 13:00:00	2019-04-20 13:00:00	470	2019-04-20 13:00	21.5	0	26.8	1,017.90	80.9	2.5	4.9	740.8	2019-04-20 13:00:00	-5	13:00:00
2019-04-20 14:00:00	2019-04-20 14:00:00	471	2019-04-20 14:00	22.2	0	23.3	1,017.30	79.5	2.4	5	677.2	2019-04-20 14:00:00	-5	14:00:00
2019-04-20 15:00:00	2019-04-20 15:00:00	472	2019-04-20 15:00	22.8	0	21.7	1,016.70	100.5	2	4	622.2	2019-04-20 15:00:00	-5	15:00:00
2019-04-20 16:00:00	2019-04-20 16:00:00	473	2019-04-20 16:00	22.9	0	21.2	1,016.00	128.2	2.1	4.1	501.5	2019-04-20 16:00:00	-5	16:00:00
2019-04-20 17:00:00	2019-04-20 17:00:00	474	2019-04-20 17:00	22.7	0	21.5	1,015.50	174.1	1.8	3.9	358	2019-04-20 17:00:00	-5	17:00:00
2019-04-20 18:00:00	2019-04-20 18:00:00	475	2019-04-20 18:00	22.1	0	21.2	1,015.10	195	1.9	3.7	211.8	2019-04-20 18:00:00	-5	18:00:00
2019-04-20 19:00:00	2019-04-20 19:00:00	476	2019-04-20 19:00	19.8	0	24.3	1,014.80	57.7	2	4.1	68.8	2019-04-20 19:00:00	-5	19:00:00
2019-04-20 20:00:00	2019-04-20 20:00:00	477	2019-04-20 20:00	14.8	0	32.2	1,014.90	84.1	1.2	2.3	5.8	2019-04-20 20:00:00	-5	20:00:00
2019-04-20 21:00:00	2019-04-20 21:00:00	478	2019-04-20 21:00	12.2	0	38.2	1,015.10	122.3	1.2	2.5	4.8	2019-04-20 21:00:00	-5	21:00:00
2019-04-20 22:00:00	2019-04-20 22:00:00	479	2019-04-20 22:00	9.4	0	50.2	1,015.00	151.5	1.1	2	3.3	2019-04-20 22:00:00	-5	22:00:00
2019-04-20 23:00:00	2019-04-20 23:00:00	480	2019-04-20 23:00	6.1	0	76.7	1,015.00	196.8	0.8	1.5	4.4	2019-04-20 23:00:00	-5	23:00:00
2019-04-21 00:00:00	2019-04-21 00:00:00	481	2019-04-21 00:00	4.7	0	89.8	1,014.80	154.7	0.7	1.5	5.4	2019-04-21 00:00:00	-4	00:00:00
2019-04-21 01:00:00	2019-04-21 01:00:00	482	2019-04-21 01:00	3.5	0	96.5	1,014.40	146.5	0.8	1.4	4.8	2019-04-21 01:00:00	-4	01:00:00
2019-04-21 02:00:00	2019-04-21 02:00:00	483	2019-04-21 02:00	2	0	100	1,014.00	122.3	0.8	1.4	5	2019-04-21 02:00:00	-4	02:00:00
2019-04-21 03:00:00	2019-04-21 03:00:00	484	2019-04-21 03:00	1.3	0	100	1,013.70	191.2	0.8	1.4	5	2019-04-21 03:00:00	-4	03:00:00
2019-04-21 04:00:00	2019-04-21 04:00:00	485	2019-04-21 04:00	0.4	0	100	1,013.40	126.8	0.6	1	5	2019-04-21 04:00:00	-4	04:00:00
2019-04-21 05:00:00	2019-04-21 05:00:00	486	2019-04-21 05:00	-0.3	0	100	1,012.90	175.3	0.7	1.4	5.6	2019-04-21 05:00:00	-4	05:00:00
2019-04-21 06:00:00	2019-04-21 06:00:00	487	2019-04-21 06:00	-0.3	0	100	1,012.80	156.2	0.6	1.4	34.2	2019-04-21 06:00:00	-4	06:00:00
2019-04-21 07:00:00	2019-04-21 07:00:00	488	2019-04-21 07:00	3.9	0	95	1,012.70	164.9	0.5	1.4	118.1	2019-04-21 07:00:00	-4	07:00:00
2019-04-21 08:00:00	2019-04-21 08:00:00	489	2019-04-21 08:00	9.8	0	54	1,012.50	120.7	1	1.9	331.7	2019-04-21 08:00:00	-4	08:00:00
2019-04-21 09:00:00	2019-04-21 09:00:00	490	2019-04-21 09:00	13.1	0	45.7	1,012.30	100	1.8	2.9	490.3	2019-04-21 09:00:00	-4	09:00:00
2019-04-21 10:00:00	2019-04-21 10:00:00	491	2019-04-21 10:00	16.4	0	38.3	1,012.00	101.7	1.7	3.5	603.6	2019-04-21 10:00:00	-4	10:00:00
2019-04-21 11:00:00	2019-04-21 11:00:00	492	2019-04-21 11:00	18.6	0	34	1,011.50	79.8	2.2	4.3	686	2019-04-21 11:00:00	-4	11:00:00
2019-04-21 12:00:00	2019-04-21 12:00:00	493	2019-04-21 12:00	20.3	0	28.3	1,010.80	77.9	3	7.2	750.7	2019-04-21 12:00:00	-4	12:00:00
2019-04-21 13:00:00	2019-04-21 13:00:00	494	2019-04-21 13:00	21.2	0	23.8	1,010.10	101.7	2.8	5.7	766.9	2019-04-21 13:00:00	-4	13:00:00
2019-04-21 14:00:00	2019-04-21 14:00:00	495	2019-04-21 14:00	22.1	0	22.2	1,009.30	111.7	2.6	5.7	725.5	2019-04-21 14:00:00	-4	14:00:00
2019-04-21 15:00:00	2019-04-21 15:00:00	496	2019-04-21 15:00	22.6	0	21	1,008.50	80.1	2.8	6.1	647.3	2019-04-21 15:00:00	-4	15:00:00
2019-04-21 16:00:00	2019-04-21 16:00:00	497	2019-04-21 16:00	22.9	0	19.3	1,007.70	74.2	2.8	5.6	533.7	2019-04-21 16:00:00	-4	16:00:00
2019-04-21 17:00:00	2019-04-21 17:00:00	498	2019-04-21 17:00	22.7	0	19.5	1,007.20	76.4	2.7	5.7	388.1	2019-04-21 17:00:00	-4	17:00:00
2019-04-21 18:00:00	2019-04-21 18:00:00	499	2019-04-21 18:00	22	0	21	1,006.70	72.7	2.3	4.5	222.1	2019-04-21 18:00:00	-4	18:00:00
2019-04-21 19:00:00	2019-04-21 19:00:00	500	2019-04-21 19:00	20.3	0	23	1,006.20	64.1	1.8	3.5	75	2019-04-21 19:00:00	-4	19:00:00
2019-04-21 20:00:00	2019-04-21 20:00:00	501	2019-04-21 20:00	14.8	0	37.3	1,006.10	56.1	1.1	1.9	5.7	2019-04-21 20:00:00	-4	20:00:00
2019-04-21 21:00:00	2019-04-21 21:00:00	502	2019-04-21 21:00	10	0	59.7	1,006.20	100.3	0.9	1.5	4.1	2019-04-21 21:00:00	-4	21:00:00
2019-04-21 22:00:00	2019-04-21 22:00:00	503	2019-04-21 22:00	7.4	0	78	1,006.10	121.7	0.8	1.4	4.8	2019-04-21 22:00:00	-4	22:00:00
2019-04-21 23:00:00	2019-04-21 23:00:00	504	2019-04-21 23:00	5.9	0	90.5	1,006.00	121.9	1	1.9	5.1	2019-04-21 23:00:00	-4	23:00:00
2019-04-22 00:00:00	2019-04-22 00:00:00	505	2019-04-22 00:00	4.4	0	97.5	1,005.90	190.8	0.6	1.1	4.9	2019-04-22 00:00:00	-3	00:00:00
2019-04-22 01:00:00	2019-04-22 01:00:00	506	2019-04-22 01:00	3.1	0	100	1,005.80	107.9	0.6	1.1	5.1	2019-04-22 01:00:00	-3	01:00:00
2019-04-22 02:00:00	2019-04-22 02:00:00	507	2019-04-22 02:00	2.3	0	100	1,005.60	171	0.7	1.1	5	2019-04-22 02:00:00	-3	02:00:00
2019-04-22 03:00:00	2019-04-22 03:00:00	508	2019-04-22 03:00	1.6	0	100	1,005.30	141	0.6	1.1	4.9	2019-04-22 03:00:00	-3	03:00:00
2019-04-22 04:00:00	2019-04-22 04:00:00	509	2019-04-22 04:00	0.9	0	100	1,004.80	133.7	0.6	1.1	5.4	2019-04-22 04:00:00	-3	04:00:00
2019-04-22 05:00:00	2019-04-22 05:00:00	510	2019-04-22 05:00	0.6	0	100	1,004.50	167.8	0.7	1.9	5.6	2019-04-22 05:00:00	-3	05:00:00
2019-04-22 06:00:00	2019-04-22 06:00:00	511	2019-04-22 06:00	0.8	0	100	1,004.30	145.9	0.8	1.4	37.6	2019-04-22 06:00:00	-3	06:00:00
2019-04-22 07:00:00	2019-04-22 07:00:00	512	2019-04-22 07:00	5.4	0	89.5	1,004.40	124.9	1.1	1.9	129	2019-04-22 07:00:00	-3	07:00:00
2019-04-22 08:00:00	2019-04-22 08:00:00	513	2019-04-22 08:00	11.1	0	54.7	1,004.40	79.6	1.7	3.9	349.5	2019-04-22 08:00:00	-3	08:00:00
2019-04-22 09:00:00	2019-04-22 09:00:00	514	2019-04-22 09:00	14.5	0	40.5	1,004.20	106.9	2.6	6.9	503.9	2019-04-22 09:00:00	-3	09:00:00
2019-04-22 10:00:00	2019-04-22 10:00:00	515	2019-04-22 10:00	16.6	0	33.5	1,004.00	81.9	3.5	7.1	624.6	2019-04-22 10:00:00	-3	10:00:00
2019-04-22 11:00:00	2019-04-22 11:00:00	516	2019-04-22 11:00	18.4	0	28.8	1,003.60	82.2	4.1	7.7	706.9	2019-04-22 11:00:00	-3	11:00:00
2019-04-22 12:00:00	2019-04-22 12:00:00	517	2019-04-22 12:00	19.3	0	27	1,003.10	80.6	4.2	7.8	763.2	2019-04-22 12:00:00	-3	12:00:00
2019-04-22 13:00:00	2019-04-22 13:00:00	518	2019-04-22 13:00	19.5	0	25.5	1,002.40	71.8	4.6	9	786.7	2019-04-22 13:00:00	-3	13:00:00
2019-04-22 14:00:00	2019-04-22 14:00:00	519	2019-04-22 14:00	19.9	0	24.8	1,001.80	73.5	4.8	9.4	751.4	2019-04-22 14:00:00	-3	14:00:00
2019-04-22 15:00:00	2019-04-22 15:00:00	520	2019-04-22 15:00	19.8	0	24.5	1,001.20	74.6	5.5	10.8	666.9	2019-04-22 15:00:00	-3	15:00:00
2019-04-22 16:00:00	2019-04-22 16:00:00	521	2019-04-22 16:00	19.8	0	24	1,000.70	73.9	5.2	10.7	546.2	2019-04-22 16:00:00	-3	16:00:00
2019-04-22 17:00:00	2019-04-22 17:00:00	522	2019-04-22 17:00	19.1	0	26.3	1,000.30	72.6	5.4	10.8	396.9	2019-04-22 17:00:00	-3	17:00:00
2019-04-22 18:00:00	2019-04-22 18:00:00	523	2019-04-22 18:00	17.8	0	28.5	1,000.10	71.3	5.9	15.2	232.6	2019-04-22 18:00:00	-3	18:00:00
2019-04-22 19:00:00	2019-04-22 19:00:00	524	2019-04-22 19:00	16	0	29.2	1,000.10	74.1	5.4	11.1	79.9	2019-04-22 19:00:00	-3	19:00:00
2019-04-22 20:00:00	2019-04-22 20:00:00	525	2019-04-22 20:00	13.7	0	32.3	1,000.30	75.9	4.1	8.2	6.1	2019-04-22 20:00:00	-3	20:00:00
2019-04-22 21:00:00	2019-04-22 21:00:00	526	2019-04-22 21:00	12.4	0	37.2	1,000.40	81.1	3.7	7.6	2.5	2019-04-22 21:00:00	-3	21:00:00
2019-04-22 22:00:00	2019-04-22 22:00:00	527	2019-04-22 22:00	11.5	0	40.7	1,000.10	80.1	3.3	6.7	2.6	2019-04-22 22:00:00	-3	22:00:00
2019-04-22 23:00:00	2019-04-22 23:00:00	528	2019-04-22 23:00	10.5	0	48.7	999.6	82.9	2.6	5.3	2.9	2019-04-22 23:00:00	-3	23:00:00
2019-04-23 00:00:00	2019-04-23 00:00:00	529	2019-04-23 00:00	9.3	0	62.5	999	98.3	2.1	3.9	3.2	2019-04-23 00:00:00	-2	00:00:00
2019-04-23 01:00:00	2019-04-23 01:00:00	530	2019-04-23 01:00	8.6	0	78	998.5	90.8	2.1	4.2	4	2019-04-23 01:00:00	-2	01:00:00
2019-04-23 02:00:00	2019-04-23 02:00:00	531	2019-04-23 02:00	8.7	0	84.2	998	87.3	2.1	4.2	3.6	2019-04-23 02:00:00	-2	02:00:00
2019-04-23 03:00:00	2019-04-23 03:00:00	532	2019-04-23 03:00	8.8	0	83.5	997.6	81	2.6	5.2	3.8	2019-04-23 03:00:00	-2	03:00:00
2019-04-23 04:00:00	2019-04-23 04:00:00	533	2019-04-23 04:00	8.7	0	83.8	997	87.1	2.5	5.1	3.3	2019-04-23 04:00:00	-2	04:00:00
2019-04-23 05:00:00	2019-04-23 05:00:00	534	2019-04-23 05:00	8.3	0	83.7	996.4	91.9	2.4	5.2	4.1	2019-04-23 05:00:00	-2	05:00:00
2019-04-23 06:00:00	2019-04-23 06:00:00	535	2019-04-23 06:00	8.7	0	78.8	996.2	89.6	3.2	7.7	38.2	2019-04-23 06:00:00	-2	06:00:00
2019-04-23 07:00:00	2019-04-23 07:00:00	536	2019-04-23 07:00	10.2	0	67.5	995.7	77.7	4.2	9.1	135.7	2019-04-23 07:00:00	-2	07:00:00
2019-04-23 08:00:00	2019-04-23 08:00:00	537	2019-04-23 08:00	11.9	0	56.7	995.4	85.7	4.3	8.6	341.7	2019-04-23 08:00:00	-2	08:00:00
2019-04-23 09:00:00	2019-04-23 09:00:00	538	2019-04-23 09:00	13.6	0	51	995.1	82.5	4.9	9.7	494.4	2019-04-23 09:00:00	-2	09:00:00
2019-04-23 10:00:00	2019-04-23 10:00:00	539	2019-04-23 10:00	15.1	0	47.7	994.4	77.7	5.6	11.9	609.8	2019-04-23 10:00:00	-2	10:00:00
2019-04-23 11:00:00	2019-04-23 11:00:00	540	2019-04-23 11:00	16.6	0	44.7	993.7	83.5	5.8	12.2	685.6	2019-04-23 11:00:00	-2	11:00:00
2019-04-23 12:00:00	2019-04-23 12:00:00	541	2019-04-23 12:00	18	0	41.7	993.2	95.3	5.8	13.1	740.6	2019-04-23 12:00:00	-2	12:00:00
2019-04-23 13:00:00	2019-04-23 13:00:00	542	2019-04-23 13:00	18.7	0	41	992.7	92.4	6.5	13.1	738.8	2019-04-23 13:00:00	-2	13:00:00
2019-04-23 14:00:00	2019-04-23 14:00:00	543	2019-04-23 14:00	18.7	0	42.2	992.3	89.8	6.5	13.9	373.6	2019-04-23 14:00:00	-2	14:00:00
2019-04-23 15:00:00	2019-04-23 15:00:00	544	2019-04-23 15:00	18.9	0	42.8	991.8	91.2	5.7	13.7	310.5	2019-04-23 15:00:00	-2	15:00:00
2019-04-23 16:00:00	2019-04-23 16:00:00	545	2019-04-23 16:00	19.1	0	42.2	991.4	95.5	6.1	13	367.6	2019-04-23 16:00:00	-2	16:00:00
2019-04-23 17:00:00	2019-04-23 17:00:00	546	2019-04-23 17:00	19	0	42.5	990.9	93	6.5	14.4	337.4	2019-04-23 17:00:00	-2	17:00:00
2019-04-23 18:00:00	2019-04-23 18:00:00	547	2019-04-23 18:00	18.1	0	45	990.6	90.6	6.2	13.4	187.3	2019-04-23 18:00:00	-2	18:00:00
2019-04-23 19:00:00	2019-04-23 19:00:00	548	2019-04-23 19:00	17.1	0	46.8	990.5	92.6	6.1	13.7	66.3	2019-04-23 19:00:00	-2	19:00:00
2019-04-23 20:00:00	2019-04-23 20:00:00	549	2019-04-23 20:00	15.4	0	51.5	990.7	91.3	5.5	10.5	6.9	2019-04-23 20:00:00	-2	20:00:00
2019-04-23 21:00:00	2019-04-23 21:00:00	550	2019-04-23 21:00	14.1	0	58.8	991.1	90.3	4.8	10.3	2.7	2019-04-23 21:00:00	-2	21:00:00
2019-04-23 22:00:00	2019-04-23 22:00:00	551	2019-04-23 22:00	13.2	0	66.7	991.1	95.6	4.3	10.3	3.1	2019-04-23 22:00:00	-2	22:00:00
2019-04-23 23:00:00	2019-04-23 23:00:00	552	2019-04-23 23:00	12.4	0	74.2	991.2	98.6	3.9	9.2	3.5	2019-04-23 23:00:00	-2	23:00:00
2019-04-24 00:00:00	2019-04-24 00:00:00	553	2019-04-24 00:00	12.3	0	77.8	991.5	98.5	3.6	8.2	4	2019-04-24 00:00:00	-1	00:00:00
2019-04-24 01:00:00	2019-04-24 01:00:00	554	2019-04-24 01:00	12	0	81.3	991.5	100	4	9	4.1	2019-04-24 01:00:00	-1	01:00:00
2019-04-24 02:00:00	2019-04-24 02:00:00	555	2019-04-24 02:00	11.4	0	86.3	991.2	102.5	3.4	7.3	3.9	2019-04-24 02:00:00	-1	02:00:00
2019-04-24 03:00:00	2019-04-24 03:00:00	556	2019-04-24 03:00	11.1	0	90.8	991	101	3.1	7.7	3.3	2019-04-24 03:00:00	-1	03:00:00
2019-04-24 04:00:00	2019-04-24 04:00:00	557	2019-04-24 04:00	10.9	0	93.3	991.1	104.1	2.9	6.4	4.1	2019-04-24 04:00:00	-1	04:00:00
2019-04-24 05:00:00	2019-04-24 05:00:00	558	2019-04-24 05:00	10.7	0	94.2	991	102.5	3	7.7	4.4	2019-04-24 05:00:00	-1	05:00:00
2019-04-24 06:00:00	2019-04-24 06:00:00	559	2019-04-24 06:00	10.6	0	95.7	991.3	104.1	3	5.9	25.7	2019-04-24 06:00:00	-1	06:00:00
2019-04-24 07:00:00	2019-04-24 07:00:00	560	2019-04-24 07:00	11.6	0	92	991.7	112.8	3	6.6	130.2	2019-04-24 07:00:00	-1	07:00:00
2019-04-24 08:00:00	2019-04-24 08:00:00	561	2019-04-24 08:00	12.9	0	85.2	992.2	109.2	2.9	6.2	245.2	2019-04-24 08:00:00	-1	08:00:00
2019-04-24 09:00:00	2019-04-24 09:00:00	562	2019-04-24 09:00	15	0	74.8	992.2	99.7	3.2	6	359.9	2019-04-24 09:00:00	-1	09:00:00
2019-04-24 10:00:00	2019-04-24 10:00:00	563	2019-04-24 10:00	17.7	0	59.7	992.2	111.2	4	7.8	601	2019-04-24 10:00:00	-1	10:00:00
2019-04-24 11:00:00	2019-04-24 11:00:00	564	2019-04-24 11:00	19.3	0	53.3	992.3	113.4	4.2	8.1	670.7	2019-04-24 11:00:00	-1	11:00:00
2019-04-24 12:00:00	2019-04-24 12:00:00	565	2019-04-24 12:00	20.7	0	49.2	992.2	108.6	4.3	8.8	738.7	2019-04-24 12:00:00	-1	12:00:00
2019-04-24 13:00:00	2019-04-24 13:00:00	566	2019-04-24 13:00	22.1	0	46.2	992.4	111	4.3	8.2	749	2019-04-24 13:00:00	-1	13:00:00
2019-04-24 14:00:00	2019-04-24 14:00:00	567	2019-04-24 14:00	23.7	0	41.8	992.2	108.8	3.8	8.2	710.8	2019-04-24 14:00:00	-1	14:00:00
2019-04-24 15:00:00	2019-04-24 15:00:00	568	2019-04-24 15:00	24.3	0	38.7	991.8	107.2	4.2	8.2	630.3	2019-04-24 15:00:00	-1	15:00:00
2019-04-24 16:00:00	2019-04-24 16:00:00	569	2019-04-24 16:00	24.9	0	38	991.2	91.8	4.1	8.6	515.8	2019-04-24 16:00:00	-1	16:00:00
2019-04-24 17:00:00	2019-04-24 17:00:00	570	2019-04-24 17:00	24.7	0	38.2	991.2	92.3	4.1	8.6	374	2019-04-24 17:00:00	-1	17:00:00
2019-04-24 18:00:00	2019-04-24 18:00:00	571	2019-04-24 18:00	24	0	38.8	990.9	89.6	3.9	7.1	205.3	2019-04-24 18:00:00	-1	18:00:00
2019-04-24 19:00:00	2019-04-24 19:00:00	572	2019-04-24 19:00	22.3	0	43.3	991.1	88.9	3.8	7.7	64.2	2019-04-24 19:00:00	-1	19:00:00
2019-04-24 20:00:00	2019-04-24 20:00:00	573	2019-04-24 20:00	20.1	0	52.7	991.4	90.7	3.7	8.3	8.2	2019-04-24 20:00:00	-1	20:00:00
2019-04-24 21:00:00	2019-04-24 21:00:00	574	2019-04-24 21:00	18.9	0	57.5	991.5	91.7	3.5	7.9	2.6	2019-04-24 21:00:00	-1	21:00:00
2019-04-24 22:00:00	2019-04-24 22:00:00	575	2019-04-24 22:00	17.7	0	64.5	991.5	85.3	3	5.7	2.5	2019-04-24 22:00:00	-1	22:00:00
2019-04-24 23:00:00	2019-04-24 23:00:00	576	2019-04-24 23:00	16.5	0.1	80.2	991.8	118.8	2.6	8.7	7.1	2019-04-24 23:00:00	-1	23:00:00
2019-04-25 00:00:00	2019-04-25 00:00:00	577	2019-04-25 00:00	15.6	0	77	994	238.4	6	11.6	4.8	2019-04-25 00:00:00	0	00:00:00
2019-04-25 01:00:00	2019-04-25 01:00:00	578	2019-04-25 01:00	14.3	0	78.3	994.8	241	4.1	8.9	3.4	2019-04-25 01:00:00	0	01:00:00
2019-04-25 02:00:00	2019-04-25 02:00:00	579	2019-04-25 02:00	12.6	0	90	995.7	238.3	2.2	4.4	3.3	2019-04-25 02:00:00	0	02:00:00
2019-04-25 03:00:00	2019-04-25 03:00:00	580	2019-04-25 03:00	12	0	88.7	996.1	239.3	3	5.9	2.7	2019-04-25 03:00:00	0	03:00:00
2019-04-25 04:00:00	2019-04-25 04:00:00	581	2019-04-25 04:00	9.1	0	98.7	996.7	136.5	1.3	2.3	3.4	2019-04-25 04:00:00	0	04:00:00
2019-04-25 05:00:00	2019-04-25 05:00:00	582	2019-04-25 05:00	7.4	0	99.5	997.2	131.2	1.4	2.4	4.6	2019-04-25 05:00:00	0	05:00:00
2019-04-25 06:00:00	2019-04-25 06:00:00	583	2019-04-25 06:00	7.6	0	99.3	997.8	130.6	1.3	2.1	39.6	2019-04-25 06:00:00	0	06:00:00
2019-04-25 07:00:00	2019-04-25 07:00:00	584	2019-04-25 07:00	10.7	0	85	998.5	78.1	1.6	2.8	168.9	2019-04-25 07:00:00	0	07:00:00
2019-04-25 08:00:00	2019-04-25 08:00:00	585	2019-04-25 08:00	14.4	0	65.3	999.2	119.3	1.7	3.1	326.5	2019-04-25 08:00:00	0	08:00:00
2019-04-25 09:00:00	2019-04-25 09:00:00	586	2019-04-25 09:00	17.8	0	45.2	999.3	112.2	2	4.8	468.5	2019-04-25 09:00:00	0	09:00:00
2019-04-25 10:00:00	2019-04-25 10:00:00	587	2019-04-25 10:00	18.7	0	44.3	999.6	109.7	3.1	6.5	630.3	2019-04-25 10:00:00	0	10:00:00
2019-04-25 11:00:00	2019-04-25 11:00:00	588	2019-04-25 11:00	19.9	0	42	999.5	108.8	3.2	6.8	709.8	2019-04-25 11:00:00	0	11:00:00
2019-04-25 12:00:00	2019-04-25 12:00:00	589	2019-04-25 12:00	21.7	0	34.7	999.3	110.8	3.1	5.8	764.8	2019-04-25 12:00:00	0	12:00:00
2019-04-25 13:00:00	2019-04-25 13:00:00	590	2019-04-25 13:00	22.8	0	30.3	998.9	113.1	3.4	7.4	781.1	2019-04-25 13:00:00	0	13:00:00
2019-04-25 14:00:00	2019-04-25 14:00:00	591	2019-04-25 14:00	23.5	0	28.3	998.6	111.5	3.7	7.5	744.1	2019-04-25 14:00:00	0	14:00:00
2019-04-25 15:00:00	2019-04-25 15:00:00	592	2019-04-25 15:00	24.2	0	27.2	998.2	115.9	3.8	8.4	657.1	2019-04-25 15:00:00	0	15:00:00
2019-04-25 16:00:00	2019-04-25 16:00:00	593	2019-04-25 16:00	24.7	0	26	997.3	112.8	3.9	7.2	528.7	2019-04-25 16:00:00	0	16:00:00
2019-04-25 17:00:00	2019-04-25 17:00:00	594	2019-04-25 17:00	23.9	0	26.5	996.9	108.6	2.8	5.9	228.9	2019-04-25 17:00:00	0	17:00:00
2019-04-25 18:00:00	2019-04-25 18:00:00	595	2019-04-25 18:00	22	0	30.8	996.4	79.2	2.2	4.3	93.8	2019-04-25 18:00:00	0	18:00:00
2019-04-25 19:00:00	2019-04-25 19:00:00	596	2019-04-25 19:00	20	0	38	996.2	62.6	1.8	2.8	46.4	2019-04-25 19:00:00	0	19:00:00
2019-04-25 20:00:00	2019-04-25 20:00:00	597	2019-04-25 20:00	18	0	42.8	996	66.5	1.9	3.1	7.3	2019-04-25 20:00:00	0	20:00:00
2019-04-25 21:00:00	2019-04-25 21:00:00	598	2019-04-25 21:00	15.7	0	51.7	995.9	98.9	1.1	2.5	3.3	2019-04-25 21:00:00	0	21:00:00
2019-04-25 22:00:00	2019-04-25 22:00:00	599	2019-04-25 22:00	13.6	0	65.2	995.7	88.2	1.2	2.4	5.2	2019-04-25 22:00:00	0	22:00:00
2019-04-25 23:00:00	2019-04-25 23:00:00	600	2019-04-25 23:00	14.4	0	57.3	995.6	80.1	1.5	2.5	5.7	2019-04-25 23:00:00	0	23:00:00
2019-04-26 00:00:00	2019-04-26 00:00:00	601	2019-04-26 00:00	13.4	0	60.8	995.3	71.2	1.4	2.5	3.8	2019-04-26 00:00:00	1	00:00:00
2019-04-26 01:00:00	2019-04-26 01:00:00	602	2019-04-26 01:00	12.5	0	66.7	994.9	77.3	1.5	2.3	5.7	2019-04-26 01:00:00	1	01:00:00
2019-04-26 02:00:00	2019-04-26 02:00:00	603	2019-04-26 02:00	11.2	0	76.8	994.5	126.9	1	1.7	4.7	2019-04-26 02:00:00	1	02:00:00
2019-04-26 03:00:00	2019-04-26 03:00:00	604	2019-04-26 03:00	10	0	85.3	994.4	269.7	1.2	3.9	4.7	2019-04-26 03:00:00	1	03:00:00
2019-04-26 04:00:00	2019-04-26 04:00:00	605	2019-04-26 04:00	11.8	0	82	994.8	280.4	3.1	7.2	4.2	2019-04-26 04:00:00	1	04:00:00
2019-04-26 05:00:00	2019-04-26 05:00:00	606	2019-04-26 05:00	11.8	0	87.5	994.9	272.8	3.1	6.3	3.7	2019-04-26 05:00:00	1	05:00:00
2019-04-26 06:00:00	2019-04-26 06:00:00	607	2019-04-26 06:00	11.4	0	89.7	995.3	281	3	4.9	45.7	2019-04-26 06:00:00	1	06:00:00
2019-04-26 07:00:00	2019-04-26 07:00:00	608	2019-04-26 07:00	13.2	0	81.3	996	279.5	3.6	7.5	153.6	2019-04-26 07:00:00	1	07:00:00
2019-04-26 08:00:00	2019-04-26 08:00:00	609	2019-04-26 08:00	15.2	0	70.5	996.2	274.9	5.9	10.3	352.3	2019-04-26 08:00:00	1	08:00:00
2019-04-26 09:00:00	2019-04-26 09:00:00	610	2019-04-26 09:00	16.3	0	65.2	996.5	277.8	6.5	12.2	508.8	2019-04-26 09:00:00	1	09:00:00
2019-04-26 10:00:00	2019-04-26 10:00:00	611	2019-04-26 10:00	17	0	63.8	997	277.8	6	10.5	570.4	2019-04-26 10:00:00	1	10:00:00
2019-04-26 11:00:00	2019-04-26 11:00:00	612	2019-04-26 11:00	17.7	0	63	997.3	278	5.8	10.1	569.5	2019-04-26 11:00:00	1	11:00:00
2019-04-26 12:00:00	2019-04-26 12:00:00	613	2019-04-26 12:00	17.9	0	62.8	997.5	281.1	5.8	11.3	554.3	2019-04-26 12:00:00	1	12:00:00
2019-04-26 13:00:00	2019-04-26 13:00:00	614	2019-04-26 13:00	18	0	60.3	997.7	280.1	7.4	14.3	640.2	2019-04-26 13:00:00	1	13:00:00
2019-04-26 14:00:00	2019-04-26 14:00:00	615	2019-04-26 14:00	17.1	0	63.7	998.4	283.1	6.3	11.1	474.5	2019-04-26 14:00:00	1	14:00:00
2019-04-26 15:00:00	2019-04-26 15:00:00	616	2019-04-26 15:00	16.1	0	67.7	998.8	283.5	5.8	10.7	197	2019-04-26 15:00:00	1	15:00:00
2019-04-26 16:00:00	2019-04-26 16:00:00	617	2019-04-26 16:00	14.7	0	71.3	999.2	274.2	6.9	11.3	195	2019-04-26 16:00:00	1	16:00:00
2019-04-26 17:00:00	2019-04-26 17:00:00	618	2019-04-26 17:00	13.5	0	74.7	999.4	276.3	7.3	12.6	118	2019-04-26 17:00:00	1	17:00:00
2019-04-26 18:00:00	2019-04-26 18:00:00	619	2019-04-26 18:00	12.2	0	80.2	999.9	278	6.9	12	56	2019-04-26 18:00:00	1	18:00:00
2019-04-26 19:00:00	2019-04-26 19:00:00	620	2019-04-26 19:00	11.2	0	82.2	1,000.30	275.4	6.6	9.8	11.5	2019-04-26 19:00:00	1	19:00:00
2019-04-26 20:00:00	2019-04-26 20:00:00	621	2019-04-26 20:00	10	2.1	95.2	1,001.40	264.1	6.2	10.9	4.5	2019-04-26 20:00:00	1	20:00:00
2019-04-26 21:00:00	2019-04-26 21:00:00	622	2019-04-26 21:00	9.1	4.8	100	1,002.10	263.8	5.2	8.7	4.7	2019-04-26 21:00:00	1	21:00:00
2019-04-26 22:00:00	2019-04-26 22:00:00	623	2019-04-26 22:00	8.9	0.5	100	1,001.70	260.5	4.8	8.1	5	2019-04-26 22:00:00	1	22:00:00
2019-04-26 23:00:00	2019-04-26 23:00:00	624	2019-04-26 23:00	9	0.7	100	1,002.30	261.3	3	5.7	4.8	2019-04-26 23:00:00	1	23:00:00
2019-04-27 00:00:00	2019-04-27 00:00:00	625	2019-04-27 00:00	8.9	0.5	100	1,002.10	265.4	2.2	4.5	4.6	2019-04-27 00:00:00	2	00:00:00
2019-04-27 01:00:00	2019-04-27 01:00:00	626	2019-04-27 01:00	9	0	100	1,002.00	241.6	1.9	3.8	5	2019-04-27 01:00:00	2	01:00:00
2019-04-27 02:00:00	2019-04-27 02:00:00	627	2019-04-27 02:00	8.9	0	100	1,001.50	136.1	0.9	1.5	4.8	2019-04-27 02:00:00	2	02:00:00
2019-04-27 03:00:00	2019-04-27 03:00:00	628	2019-04-27 03:00	8.8	0	100	1,001.20	87.1	1	1.4	4.7	2019-04-27 03:00:00	2	03:00:00
2019-04-27 04:00:00	2019-04-27 04:00:00	629	2019-04-27 04:00	8.7	0	100	1,001.20	167.4	0.7	1.7	4.7	2019-04-27 04:00:00	2	04:00:00
2019-04-27 05:00:00	2019-04-27 05:00:00	630	2019-04-27 05:00	8.6	0	100	1,001.00	163.8	0.8	1.4	5.3	2019-04-27 05:00:00	2	05:00:00
2019-04-27 06:00:00	2019-04-27 06:00:00	631	2019-04-27 06:00	8.5	0	100	1,001.20	91.1	0.8	1.5	26.7	2019-04-27 06:00:00	2	06:00:00
2019-04-27 07:00:00	2019-04-27 07:00:00	632	2019-04-27 07:00	9	0	100	1,001.10	146	1	1.5	122.8	2019-04-27 07:00:00	2	07:00:00
2019-04-27 08:00:00	2019-04-27 08:00:00	633	2019-04-27 08:00	12.3	0	90.2	1,000.90	212.8	1.3	2.7	355.1	2019-04-27 08:00:00	2	08:00:00
2019-04-27 09:00:00	2019-04-27 09:00:00	634	2019-04-27 09:00	15.1	0	66	1,000.70	199.8	1.5	3.3	514.4	2019-04-27 09:00:00	2	09:00:00
2019-04-27 10:00:00	2019-04-27 10:00:00	635	2019-04-27 10:00	16.5	0	53.8	1,000.40	217.8	2.4	6.2	493	2019-04-27 10:00:00	2	10:00:00
2019-04-27 11:00:00	2019-04-27 11:00:00	636	2019-04-27 11:00	17.5	0	49	1,000.00	206.4	2.4	5.3	560.4	2019-04-27 11:00:00	2	11:00:00
2019-04-27 12:00:00	2019-04-27 12:00:00	637	2019-04-27 12:00	17.6	0	42.3	999.5	179.3	2.4	5.7	390.4	2019-04-27 12:00:00	2	12:00:00
2019-04-27 13:00:00	2019-04-27 13:00:00	638	2019-04-27 13:00	16.6	0	45.3	999.3	221.7	3.8	9.7	333.1	2019-04-27 13:00:00	2	13:00:00
2019-04-27 14:00:00	2019-04-27 14:00:00	639	2019-04-27 14:00	16.7	0	51.8	998.8	195.6	1.9	5.1	313.4	2019-04-27 14:00:00	2	14:00:00
2019-04-27 15:00:00	2019-04-27 15:00:00	640	2019-04-27 15:00	17.6	0	51	998.1	163	3.2	7.5	383.3	2019-04-27 15:00:00	2	15:00:00
2019-04-27 16:00:00	2019-04-27 16:00:00	641	2019-04-27 16:00	16	0	54.8	998.1	215.7	4.1	11.1	315.5	2019-04-27 16:00:00	2	16:00:00
2019-04-27 17:00:00	2019-04-27 17:00:00	642	2019-04-27 17:00	13.5	0	74	998.5	214	3.1	8.7	138.4	2019-04-27 17:00:00	2	17:00:00
2019-04-27 18:00:00	2019-04-27 18:00:00	643	2019-04-27 18:00	13	0	78.5	998.8	235.2	3.2	6.9	63.7	2019-04-27 18:00:00	2	18:00:00
2019-04-27 19:00:00	2019-04-27 19:00:00	644	2019-04-27 19:00	11.4	1.2	93	999.2	193.9	1.1	3.9	15	2019-04-27 19:00:00	2	19:00:00
2019-04-27 20:00:00	2019-04-27 20:00:00	645	2019-04-27 20:00	9	2.6	100	1,000.10	277.7	3	8.7	5.3	2019-04-27 20:00:00	2	20:00:00
2019-04-27 21:00:00	2019-04-27 21:00:00	646	2019-04-27 21:00	8.2	1.4	100	1,000.60	270.4	2.9	5.5	4.5	2019-04-27 21:00:00	2	21:00:00
2019-04-27 22:00:00	2019-04-27 22:00:00	647	2019-04-27 22:00	8.1	0	100	1,001.10	255.5	2.7	4.7	5.2	2019-04-27 22:00:00	2	22:00:00
2019-04-27 23:00:00	2019-04-27 23:00:00	648	2019-04-27 23:00	7.9	0.1	100	1,001.20	243.1	1.8	3.5	4.7	2019-04-27 23:00:00	2	23:00:00
2019-04-28 00:00:00	2019-04-28 00:00:00	649	2019-04-28 00:00	7.9	0.2	100	1,001.60	231.6	2.1	4	4.8	2019-04-28 00:00:00	3	00:00:00
2019-04-28 01:00:00	2019-04-28 01:00:00	650	2019-04-28 01:00	7.4	0.5	100	1,001.80	240.2	2.3	3.7	4.7	2019-04-28 01:00:00	3	01:00:00
2019-04-28 02:00:00	2019-04-28 02:00:00	651	2019-04-28 02:00	7.3	0.1	100	1,002.10	232.7	1.6	3.4	4.9	2019-04-28 02:00:00	3	02:00:00
2019-04-28 03:00:00	2019-04-28 03:00:00	652	2019-04-28 03:00	7.3	1	100	1,002.30	244.8	1.6	2.5	4.7	2019-04-28 03:00:00	3	03:00:00
2019-04-28 04:00:00	2019-04-28 04:00:00	653	2019-04-28 04:00	7.2	1.2	100	1,002.60	236.9	2.2	4.4	4.6	2019-04-28 04:00:00	3	04:00:00
2019-04-28 05:00:00	2019-04-28 05:00:00	654	2019-04-28 05:00	7.2	1.4	100	1,003.00	236.3	2.3	4.4	4.9	2019-04-28 05:00:00	3	05:00:00
2019-04-28 06:00:00	2019-04-28 06:00:00	655	2019-04-28 06:00	7.1	0.7	100	1,003.50	239	2.3	4.4	10.9	2019-04-28 06:00:00	3	06:00:00
2019-04-28 07:00:00	2019-04-28 07:00:00	656	2019-04-28 07:00	7.1	0.3	100	1,004.00	254.1	2.9	4.9	29.6	2019-04-28 07:00:00	3	07:00:00
2019-04-28 08:00:00	2019-04-28 08:00:00	657	2019-04-28 08:00	7.7	0.2	100	1,004.50	269.8	3.1	5.6	148.7	2019-04-28 08:00:00	3	08:00:00
2019-04-28 09:00:00	2019-04-28 09:00:00	658	2019-04-28 09:00	8.4	0.3	99.2	1,005.00	272.4	2.4	4.2	129.5	2019-04-28 09:00:00	3	09:00:00
2019-04-28 10:00:00	2019-04-28 10:00:00	659	2019-04-28 10:00	9.7	0	88.5	1,005.50	252.4	2.6	4.6	326.3	2019-04-28 10:00:00	3	10:00:00
2019-04-28 11:00:00	2019-04-28 11:00:00	660	2019-04-28 11:00	11.1	0	74.8	1,006.00	269.2	2.3	5.1	400.6	2019-04-28 11:00:00	3	11:00:00
2019-04-28 12:00:00	2019-04-28 12:00:00	661	2019-04-28 12:00	13	0	62.7	1,005.80	261.4	2	5.3	660.1	2019-04-28 12:00:00	3	12:00:00
2019-04-28 13:00:00	2019-04-28 13:00:00	662	2019-04-28 13:00	14.4	0	53.8	1,005.70	266.3	3.2	6.2	783.8	2019-04-28 13:00:00	3	13:00:00
2019-04-28 14:00:00	2019-04-28 14:00:00	663	2019-04-28 14:00	13	0	58.5	1,006.00	277.1	3.3	6.5	287.9	2019-04-28 14:00:00	3	14:00:00
2019-04-28 15:00:00	2019-04-28 15:00:00	664	2019-04-28 15:00	13.5	0	51.5	1,006.30	268.2	3.1	6.3	464.9	2019-04-28 15:00:00	3	15:00:00
2019-04-28 16:00:00	2019-04-28 16:00:00	665	2019-04-28 16:00	13.9	0	50.3	1,006.30	278.4	2.3	4.8	284	2019-04-28 16:00:00	3	16:00:00
2019-04-28 17:00:00	2019-04-28 17:00:00	666	2019-04-28 17:00	12.5	0	62.7	1,006.60	272.1	2.5	4.6	107.4	2019-04-28 17:00:00	3	17:00:00
2019-04-28 18:00:00	2019-04-28 18:00:00	667	2019-04-28 18:00	13.9	0	57.2	1,006.60	276.5	2.7	5.4	254.5	2019-04-28 18:00:00	3	18:00:00
2019-04-28 19:00:00	2019-04-28 19:00:00	668	2019-04-28 19:00	13.2	0	56.5	1,007.00	292.2	2.4	4.6	107.6	2019-04-28 19:00:00	3	19:00:00
2019-04-28 20:00:00	2019-04-28 20:00:00	669	2019-04-28 20:00	10.6	0	71.8	1,007.60	291.3	1.6	2.9	15.5	2019-04-28 20:00:00	3	20:00:00
2019-04-28 21:00:00	2019-04-28 21:00:00	670	2019-04-28 21:00	8.1	0	94.2	1,008.30	238.7	1	1.9	3.9	2019-04-28 21:00:00	3	21:00:00
2019-04-28 22:00:00	2019-04-28 22:00:00	671	2019-04-28 22:00	6.5	0	100	1,008.70	254.3	0.9	1.7	4.9	2019-04-28 22:00:00	3	22:00:00
2019-04-28 23:00:00	2019-04-28 23:00:00	672	2019-04-28 23:00	7.1	0	100	1,009.00	260.4	1.5	2.3	4.2	2019-04-28 23:00:00	3	23:00:00
2019-04-29 00:00:00	2019-04-29 00:00:00	673	2019-04-29 00:00	6.8	0	100	1,009.00	279.4	1.6	2.3	3.9	2019-04-29 00:00:00	4	00:00:00
2019-04-29 01:00:00	2019-04-29 01:00:00	674	2019-04-29 01:00	6.6	0	100	1,009.20	276.9	1.6	2.8	4.3	2019-04-29 01:00:00	4	01:00:00
2019-04-29 02:00:00	2019-04-29 02:00:00	675	2019-04-29 02:00	6.7	0	100	1,009.30	278.8	2.1	3.4	4.2	2019-04-29 02:00:00	4	02:00:00
2019-04-29 03:00:00	2019-04-29 03:00:00	676	2019-04-29 03:00	6.8	0	100	1,009.10	274.1	2.9	4.6	3.4	2019-04-29 03:00:00	4	03:00:00
2019-04-29 04:00:00	2019-04-29 04:00:00	677	2019-04-29 04:00	6.7	0	100	1,008.90	281.4	2.6	4.3	3.4	2019-04-29 04:00:00	4	04:00:00
2019-04-29 05:00:00	2019-04-29 05:00:00	678	2019-04-29 05:00	6.2	0	100	1,008.60	276.7	3.4	5.3	5.1	2019-04-29 05:00:00	4	05:00:00
2019-04-29 06:00:00	2019-04-29 06:00:00	679	2019-04-29 06:00	6.6	0	100	1,008.60	277.6	4.1	7.5	29.6	2019-04-29 06:00:00	4	06:00:00
2019-04-29 07:00:00	2019-04-29 07:00:00	680	2019-04-29 07:00	7.3	0	99.8	1,008.60	276.3	4.7	6.9	72.5	2019-04-29 07:00:00	4	07:00:00
2019-04-29 08:00:00	2019-04-29 08:00:00	681	2019-04-29 08:00	8.7	0	90.7	1,008.50	281.6	5	8.7	168.6	2019-04-29 08:00:00	4	08:00:00
2019-04-29 09:00:00	2019-04-29 09:00:00	682	2019-04-29 09:00	8.8	0	88.5	1,008.40	280.3	5.1	8.8	66.1	2019-04-29 09:00:00	4	09:00:00
2019-04-29 10:00:00	2019-04-29 10:00:00	683	2019-04-29 10:00	8.6	0	91.3	1,008.30	283.7	5.9	11.7	102.1	2019-04-29 10:00:00	4	10:00:00
2019-04-29 11:00:00	2019-04-29 11:00:00	684	2019-04-29 11:00	8.5	0.1	97.8	1,007.80	286.5	6.9	11.4	140.4	2019-04-29 11:00:00	4	11:00:00
2019-04-29 12:00:00	2019-04-29 12:00:00	685	2019-04-29 12:00	8.4	0.5	100	1,007.20	287.1	6	10.8	57.5	2019-04-29 12:00:00	4	12:00:00
2019-04-29 13:00:00	2019-04-29 13:00:00	686	2019-04-29 13:00	8.5	0.6	100	1,007.10	285.5	5.4	9.6	56.3	2019-04-29 13:00:00	4	13:00:00
2019-04-29 14:00:00	2019-04-29 14:00:00	687	2019-04-29 14:00	9	0	100	1,006.70	287	5.7	10.7	68.3	2019-04-29 14:00:00	4	14:00:00
2019-04-29 15:00:00	2019-04-29 15:00:00	688	2019-04-29 15:00	9.4	0	100	1,006.40	290.5	5.4	11	58.5	2019-04-29 15:00:00	4	15:00:00
2019-04-29 16:00:00	2019-04-29 16:00:00	689	2019-04-29 16:00	9.8	0	100	1,006.30	293.9	3.7	7.6	76	2019-04-29 16:00:00	4	16:00:00
2019-04-29 17:00:00	2019-04-29 17:00:00	690	2019-04-29 17:00	10.2	0	100	1,006.20	286.8	4.7	8.2	87.1	2019-04-29 17:00:00	4	17:00:00
2019-04-29 18:00:00	2019-04-29 18:00:00	691	2019-04-29 18:00	10.4	0	100	1,006.20	282.8	4.9	8.3	68.2	2019-04-29 18:00:00	4	18:00:00
2019-04-29 19:00:00	2019-04-29 19:00:00	692	2019-04-29 19:00	10.3	0	100	1,006.20	277.9	4.1	7.2	30	2019-04-29 19:00:00	4	19:00:00
2019-04-29 20:00:00	2019-04-29 20:00:00	693	2019-04-29 20:00	10.1	0	100	1,006.60	273.4	3.9	6.4	10.5	2019-04-29 20:00:00	4	20:00:00
2019-04-29 21:00:00	2019-04-29 21:00:00	694	2019-04-29 21:00	9.8	0	100	1,007.00	277	3.3	6.2	4.1	2019-04-29 21:00:00	4	21:00:00
2019-04-29 22:00:00	2019-04-29 22:00:00	695	2019-04-29 22:00	9.5	0	100	1,007.30	284.3	3.2	5.5	3.4	2019-04-29 22:00:00	4	22:00:00
2019-04-29 23:00:00	2019-04-29 23:00:00	696	2019-04-29 23:00	8.5	0	100	1,007.50	287.4	3.1	5.1	3	2019-04-29 23:00:00	4	23:00:00
2019-04-30 00:00:00	2019-04-30 00:00:00	697	2019-04-30 00:00	6.6	0	100	1,007.90	284.2	2	3.6	3.1	2019-04-30 00:00:00	5	00:00:00
2019-04-30 01:00:00	2019-04-30 01:00:00	698	2019-04-30 01:00	4.9	0	100	1,007.90	272.2	1.8	3.6	3.3	2019-04-30 01:00:00	5	01:00:00
2019-04-30 02:00:00	2019-04-30 02:00:00	699	2019-04-30 02:00	4.1	0	100	1,007.60	280.3	2.3	3.8	3.5	2019-04-30 02:00:00	5	02:00:00
2019-04-30 03:00:00	2019-04-30 03:00:00	700	2019-04-30 03:00	3.8	0	99.5	1,007.40	284.1	2.7	5	3.4	2019-04-30 03:00:00	5	03:00:00
2019-04-30 04:00:00	2019-04-30 04:00:00	701	2019-04-30 04:00	3.1	0	98.3	1,007.50	271.7	2.4	4.1	3.3	2019-04-30 04:00:00	5	04:00:00
2019-04-30 05:00:00	2019-04-30 05:00:00	702	2019-04-30 05:00	2.7	0	98	1,007.50	277.4	2.9	4.7	5	2019-04-30 05:00:00	5	05:00:00
2019-04-30 06:00:00	2019-04-30 06:00:00	703	2019-04-30 06:00	2.6	0	97.8	1,007.70	275.8	2.5	4.2	67.4	2019-04-30 06:00:00	5	06:00:00
2019-04-30 07:00:00	2019-04-30 07:00:00	704	2019-04-30 07:00	4.4	0	94.3	1,008.00	283.4	2.5	4.7	227.6	2019-04-30 07:00:00	5	07:00:00
2019-04-30 08:00:00	2019-04-30 08:00:00	705	2019-04-30 08:00	6	0.1	66.3	840.1	288.7	2.6	5.1	338.3	2019-04-30 08:00:00	5	08:00:00
2019-04-30 09:00:00	2019-04-30 09:00:00	706	2019-04-30 09:00	10	0	70.3	1,008.20	270.4	2.1	5.1	331	2019-04-30 09:00:00	5	09:00:00
2019-04-30 10:00:00	2019-04-30 10:00:00	707	2019-04-30 10:00	8.2	0	83.3	840.1	254.9	1.1	3.5	90	2019-04-30 10:00:00	5	10:00:00
2019-04-30 11:00:00	2019-04-30 11:00:00	708	2019-04-30 11:00	8.3	0	93.7	1,007.90	49.9	1.2	4.3	119.3	2019-04-30 11:00:00	5	11:00:00
2019-04-30 12:00:00	2019-04-30 12:00:00	709	2019-04-30 12:00	8.7	0	100	999.8	235.5	3	7.7	530.3	2019-04-30 12:00:00	5	12:00:00
2019-04-30 13:00:00	2019-04-30 13:00:00	710	2019-04-30 13:00	16.4	1	69.8	1,007.10	290.6	3.8	8	796.9	2019-04-30 13:00:00	5	13:00:00
2019-04-30 14:00:00	2019-04-30 14:00:00	711	2019-04-30 14:00	17.8	0	59.3	1,006.60	283.5	3.3	8.2	742.5	2019-04-30 14:00:00	5	14:00:00
2019-04-30 15:00:00	2019-04-30 15:00:00	712	2019-04-30 15:00	18.1	0	61	1,006.00	284.9	3.4	9.3	502.2	2019-04-30 15:00:00	5	15:00:00
2019-04-30 16:00:00	2019-04-30 16:00:00	713	2019-04-30 16:00	18.6	0	58.7	1,005.60	273.4	3.6	8.7	512.1	2019-04-30 16:00:00	5	16:00:00
2019-04-30 17:00:00	2019-04-30 17:00:00	714	2019-04-30 17:00	18.9	0	56	1,005.30	277.3	2.7	6.6	355.4	2019-04-30 17:00:00	5	17:00:00
2019-04-30 18:00:00	2019-04-30 18:00:00	715	2019-04-30 18:00	18.6	0	53	1,005.00	287.8	2.9	7.5	231.6	2019-04-30 18:00:00	5	18:00:00
2019-04-30 19:00:00	2019-04-30 19:00:00	716	2019-04-30 19:00	16.4	0	70.3	1,004.80	292.4	3.4	7.9	84.6	2019-04-30 19:00:00	5	19:00:00
2019-04-30 20:00:00	2019-04-30 20:00:00	717	2019-04-30 20:00	13.7	0	87	1,004.90	282.7	2.3	4.1	9.5	2019-04-30 20:00:00	5	20:00:00
2019-04-30 21:00:00	2019-04-30 21:00:00	718	2019-04-30 21:00	12.2	0	93.8	1,005.00	284.9	2.2	4.8	3.4	2019-04-30 21:00:00	5	21:00:00
2019-04-30 22:00:00	2019-04-30 22:00:00	719	2019-04-30 22:00	12	0	92.7	1,005.20	287.6	2.7	4.1	3.1	2019-04-30 22:00:00	5	22:00:00
2019-04-30 23:00:00	2019-04-30 23:00:00	720	2019-04-30 23:00	11.1	0	95	1,005.20	277.7	2.5	4.2	3.3	2019-04-30 23:00:00	5	23:00:00
2019-05-01 00:00:00	2019-05-01 00:00:00	721	2019-05-01 00:00	11.2	0	94.3	1,005.10	273	3.4	5.9	4.7	2019-05-01 00:00:00	6	00:00:00
2019-05-01 01:00:00	2019-05-01 01:00:00	722	2019-05-01 01:00	11.5	0	89.3	1,004.80	274.1	3.5	6	4.3	2019-05-01 01:00:00	6	01:00:00
2019-05-01 02:00:00	2019-05-01 02:00:00	723	2019-05-01 02:00	11.3	0	87.7	1,004.40	275.7	3.3	5.9	4.2	2019-05-01 02:00:00	6	02:00:00
2019-05-01 03:00:00	2019-05-01 03:00:00	724	2019-05-01 03:00	10.8	0	88.8	1,004.10	275.7	3.5	6	3.7	2019-05-01 03:00:00	6	03:00:00
2019-05-01 04:00:00	2019-05-01 04:00:00	725	2019-05-01 04:00	10.4	0	89.7	1,003.50	275.2	3.5	5.9	3.9	2019-05-01 04:00:00	6	04:00:00
2019-05-01 05:00:00	2019-05-01 05:00:00	726	2019-05-01 05:00	9.6	0.1	95.7	1,003.10	274.5	3.1	5.1	5.6	2019-05-01 05:00:00	6	05:00:00
2019-05-01 06:00:00	2019-05-01 06:00:00	727	2019-05-01 06:00	9.5	0	95.5	1,003.10	277.2	3.2	5.9	36.2	2019-05-01 06:00:00	6	06:00:00
2019-05-01 07:00:00	2019-05-01 07:00:00	728	2019-05-01 07:00	9.9	0	95	1,003.30	283.6	3.4	7.3	174.2	2019-05-01 07:00:00	6	07:00:00
2019-05-01 08:00:00	2019-05-01 08:00:00	729	2019-05-01 08:00	10.3	0	93.8	1,003.40	282.3	3.5	6.3	252.4	2019-05-01 08:00:00	6	08:00:00
2019-05-01 09:00:00	2019-05-01 09:00:00	730	2019-05-01 09:00	11.5	0	87.2	1,003.40	284.8	3.7	8.1	404.8	2019-05-01 09:00:00	6	09:00:00
2019-05-01 10:00:00	2019-05-01 10:00:00	731	2019-05-01 10:00	12.5	0	77.8	1,003.30	277.7	5.1	9.2	674.5	2019-05-01 10:00:00	6	10:00:00
2019-05-01 11:00:00	2019-05-01 11:00:00	732	2019-05-01 11:00	14.6	0	67.3	1,003.10	283.3	4.3	9.5	749.2	2019-05-01 11:00:00	6	11:00:00
2019-05-01 12:00:00	2019-05-01 12:00:00	733	2019-05-01 12:00	16.4	0	60.5	1,002.80	286.7	4.2	9.6	837.7	2019-05-01 12:00:00	6	12:00:00
2019-05-01 13:00:00	2019-05-01 13:00:00	734	2019-05-01 13:00	17.2	0	57.3	1,002.30	288.2	4.2	9.4	783	2019-05-01 13:00:00	6	13:00:00
2019-05-01 14:00:00	2019-05-01 14:00:00	735	2019-05-01 14:00	18.7	0	53.8	1,001.80	281.9	4	8.7	751.4	2019-05-01 14:00:00	6	14:00:00
2019-05-01 15:00:00	2019-05-01 15:00:00	736	2019-05-01 15:00	19.3	0	50.5	1,001.40	289.7	4.2	10.4	646.4	2019-05-01 15:00:00	6	15:00:00
2019-05-01 16:00:00	2019-05-01 16:00:00	737	2019-05-01 16:00	19.2	0	50.2	1,000.70	279	5.5	9.9	540.9	2019-05-01 16:00:00	6	16:00:00
2019-05-01 17:00:00	2019-05-01 17:00:00	738	2019-05-01 17:00	18.5	0	50.8	1,000.20	280.3	4.8	10.5	299.5	2019-05-01 17:00:00	6	17:00:00
2019-05-01 18:00:00	2019-05-01 18:00:00	739	2019-05-01 18:00	18.5	0	54.5	999.8	287.3	3.9	8.8	241.8	2019-05-01 18:00:00	6	18:00:00
2019-05-01 19:00:00	2019-05-01 19:00:00	740	2019-05-01 19:00	16.9	0	63.5	999.4	285.1	3.1	6.8	85.9	2019-05-01 19:00:00	6	19:00:00
2019-05-01 20:00:00	2019-05-01 20:00:00	741	2019-05-01 20:00	14.7	0	74.7	999.4	289.6	2.7	5.1	13.1	2019-05-01 20:00:00	6	20:00:00
2019-05-01 21:00:00	2019-05-01 21:00:00	742	2019-05-01 21:00	12.8	0	84.7	999.4	278.6	2.7	3.9	2.7	2019-05-01 21:00:00	6	21:00:00
2019-05-01 22:00:00	2019-05-01 22:00:00	743	2019-05-01 22:00	11.8	0	88.5	999.3	260.3	2.7	4.8	3.1	2019-05-01 22:00:00	6	22:00:00
2019-05-01 23:00:00	2019-05-01 23:00:00	744	2019-05-01 23:00	11.1	0	91	999	258	2.8	5.1	3.1	2019-05-01 23:00:00	6	23:00:00
2019-05-02 00:00:00	2019-05-02 00:00:00	745	2019-05-02 00:00	10.1	0	93.7	998.8	269.2	3.5	5.6	2.8	2019-05-02 00:00:00	7	00:00:00
2019-05-02 01:00:00	2019-05-02 01:00:00	746	2019-05-02 01:00	8.9	0	96.7	998.5	285.3	3.1	5.8	3	2019-05-02 01:00:00	7	01:00:00
2019-05-02 02:00:00	2019-05-02 02:00:00	747	2019-05-02 02:00	7.4	0	99.8	997.9	271.2	2.3	4.5	2.9	2019-05-02 02:00:00	7	02:00:00
2019-05-02 03:00:00	2019-05-02 03:00:00	748	2019-05-02 03:00	6.8	0	100	997.5	272.2	3.2	5.3	3.5	2019-05-02 03:00:00	7	03:00:00
2019-05-02 04:00:00	2019-05-02 04:00:00	749	2019-05-02 04:00	6.7	0	100	997.1	275.4	3.4	5.5	3.1	2019-05-02 04:00:00	7	04:00:00
2019-05-02 05:00:00	2019-05-02 05:00:00	750	2019-05-02 05:00	6.7	0	100	996.7	275.8	3.2	5.8	5.4	2019-05-02 05:00:00	7	05:00:00
2019-05-02 06:00:00	2019-05-02 06:00:00	751	2019-05-02 06:00	6.7	0	98.8	996.7	283.9	3	5.7	40.5	2019-05-02 06:00:00	7	06:00:00
2019-05-02 07:00:00	2019-05-02 07:00:00	752	2019-05-02 07:00	7.6	0	90.2	996.8	279.8	4.2	7.6	153.9	2019-05-02 07:00:00	7	07:00:00
2019-05-02 08:00:00	2019-05-02 08:00:00	753	2019-05-02 08:00	8.8	0	81	996.8	283.1	4.7	9.7	299.2	2019-05-02 08:00:00	7	08:00:00
2019-05-02 09:00:00	2019-05-02 09:00:00	754	2019-05-02 09:00	9.9	0	75.7	996.5	284.2	5.2	9.7	467	2019-05-02 09:00:00	7	09:00:00
2019-05-02 10:00:00	2019-05-02 10:00:00	755	2019-05-02 10:00	10.6	0	74.8	996.5	278.3	4.2	8	402	2019-05-02 10:00:00	7	10:00:00
2019-05-02 11:00:00	2019-05-02 11:00:00	756	2019-05-02 11:00	11.9	0	71.3	996.4	288.6	4.7	9.5	612.6	2019-05-02 11:00:00	7	11:00:00
2019-05-02 12:00:00	2019-05-02 12:00:00	757	2019-05-02 12:00	13.6	0	67	996.1	286.7	4.9	9.8	836.9	2019-05-02 12:00:00	7	12:00:00
2019-05-02 13:00:00	2019-05-02 13:00:00	758	2019-05-02 13:00	14.3	0	64.3	995.8	287.3	5.3	10.1	850.8	2019-05-02 13:00:00	7	13:00:00
2019-05-02 14:00:00	2019-05-02 14:00:00	759	2019-05-02 14:00	15.3	0	61	995.4	277.1	5.4	10.2	782.3	2019-05-02 14:00:00	7	14:00:00
2019-05-02 15:00:00	2019-05-02 15:00:00	760	2019-05-02 15:00	16.4	0	58.2	994.9	277.9	4.1	10.3	664.4	2019-05-02 15:00:00	7	15:00:00
2019-05-02 16:00:00	2019-05-02 16:00:00	761	2019-05-02 16:00	16.6	0	54.8	994.3	284.6	4.7	9.2	514.4	2019-05-02 16:00:00	7	16:00:00
2019-05-02 17:00:00	2019-05-02 17:00:00	762	2019-05-02 17:00	16.1	0	55.3	993.8	281.2	4.8	9.2	348.7	2019-05-02 17:00:00	7	17:00:00
2019-05-02 18:00:00	2019-05-02 18:00:00	763	2019-05-02 18:00	15.3	0	53.5	993.3	268.3	4.5	7.5	61.8	2019-05-02 18:00:00	7	18:00:00
2019-05-02 19:00:00	2019-05-02 19:00:00	764	2019-05-02 19:00	13.5	0	69.8	993.4	276.3	3.1	6.4	15.1	2019-05-02 19:00:00	7	19:00:00
2019-05-02 20:00:00	2019-05-02 20:00:00	765	2019-05-02 20:00	11.6	0	87.3	993.9	285.3	4	9.1	5.4	2019-05-02 20:00:00	7	20:00:00
2019-05-02 21:00:00	2019-05-02 21:00:00	766	2019-05-02 21:00	10.9	0	91.3	993.9	276.1	5.1	9.3	3.7	2019-05-02 21:00:00	7	21:00:00
2019-05-02 22:00:00	2019-05-02 22:00:00	767	2019-05-02 22:00	10.6	0.1	89.3	994	257.4	4.6	8.7	3.5	2019-05-02 22:00:00	7	22:00:00
2019-05-02 23:00:00	2019-05-02 23:00:00	768	2019-05-02 23:00	10.3	0	91.5	994.2	265.1	3.6	9.2	4.4	2019-05-02 23:00:00	7	23:00:00
2019-05-03 00:00:00	2019-05-03 00:00:00	769	2019-05-03 00:00	9.7	0	94.3	994.4	275.6	4.5	7.8	4.2	2019-05-03 00:00:00	8	00:00:00
2019-05-03 01:00:00	2019-05-03 01:00:00	770	2019-05-03 01:00	8.6	0	93.8	994.6	283.7	4.4	7.6	3.5	2019-05-03 01:00:00	8	01:00:00
2019-05-03 02:00:00	2019-05-03 02:00:00	771	2019-05-03 02:00	7.9	0	91	995	283.4	4.5	8	4.3	2019-05-03 02:00:00	8	02:00:00
2019-05-03 03:00:00	2019-05-03 03:00:00	772	2019-05-03 03:00	7.4	0	90.5	995.3	273.3	4.4	7.1	4.5	2019-05-03 03:00:00	8	03:00:00
2019-05-03 04:00:00	2019-05-03 04:00:00	773	2019-05-03 04:00	6.7	0.4	94.2	995.7	271.9	4	7.9	4.2	2019-05-03 04:00:00	8	04:00:00
2019-05-03 05:00:00	2019-05-03 05:00:00	774	2019-05-03 05:00	5.8	0	93.8	996.2	284.3	3.3	6.2	6.1	2019-05-03 05:00:00	8	05:00:00
2019-05-03 06:00:00	2019-05-03 06:00:00	775	2019-05-03 06:00	6.1	0	92.5	996.8	284.5	3.3	5.9	25.7	2019-05-03 06:00:00	8	06:00:00
2019-05-03 07:00:00	2019-05-03 07:00:00	776	2019-05-03 07:00	6.6	0	84.2	997.5	282.4	4.4	8.5	180.1	2019-05-03 07:00:00	8	07:00:00
2019-05-03 08:00:00	2019-05-03 08:00:00	777	2019-05-03 08:00	7.1	0	75.2	997.9	276.3	5.3	9.2	313.1	2019-05-03 08:00:00	8	08:00:00
2019-05-03 09:00:00	2019-05-03 09:00:00	778	2019-05-03 09:00	7.9	0	66.8	998.2	286	4.8	10.1	405.5	2019-05-03 09:00:00	8	09:00:00
2019-05-03 10:00:00	2019-05-03 10:00:00	779	2019-05-03 10:00	8.9	0	58.5	998.1	272.9	5.5	11.3	497.5	2019-05-03 10:00:00	8	10:00:00
2019-05-03 11:00:00	2019-05-03 11:00:00	780	2019-05-03 11:00	10.2	0	49.8	998	271.5	5.9	10.7	685	2019-05-03 11:00:00	8	11:00:00
2019-05-03 12:00:00	2019-05-03 12:00:00	781	2019-05-03 12:00	10	0	50.5	998.1	278.6	5.7	10.8	510.9	2019-05-03 12:00:00	8	12:00:00
2019-05-03 13:00:00	2019-05-03 13:00:00	782	2019-05-03 13:00	10.9	0	45.7	997.9	277.2	5.8	9.7	608.8	2019-05-03 13:00:00	8	13:00:00
2019-05-03 14:00:00	2019-05-03 14:00:00	783	2019-05-03 14:00	10.6	0	48	997.8	273.8	5.7	10.7	468.3	2019-05-03 14:00:00	8	14:00:00
2019-05-03 15:00:00	2019-05-03 15:00:00	784	2019-05-03 15:00	11.4	0	45.2	997.5	277.2	5.8	10.2	534.7	2019-05-03 15:00:00	8	15:00:00
2019-05-03 16:00:00	2019-05-03 16:00:00	785	2019-05-03 16:00	10.8	0	45	997.2	273	5.8	10	348.3	2019-05-03 16:00:00	8	16:00:00
2019-05-03 17:00:00	2019-05-03 17:00:00	786	2019-05-03 17:00	10.4	0	44	997	264.5	6	9.4	237.3	2019-05-03 17:00:00	8	17:00:00
2019-05-03 18:00:00	2019-05-03 18:00:00	787	2019-05-03 18:00	9.9	0	45.7	996.7	266.1	4.5	8.3	107.8	2019-05-03 18:00:00	8	18:00:00
2019-05-03 19:00:00	2019-05-03 19:00:00	788	2019-05-03 19:00	9.4	0	48.5	996.6	250.6	3.7	6.3	48.8	2019-05-03 19:00:00	8	19:00:00
2019-05-03 20:00:00	2019-05-03 20:00:00	789	2019-05-03 20:00	8.4	0	54.8	996.4	242.1	2	3.5	8.6	2019-05-03 20:00:00	8	20:00:00
2019-05-03 21:00:00	2019-05-03 21:00:00	790	2019-05-03 21:00	7.8	0	65	996.5	222.5	1.6	4.5	4.2	2019-05-03 21:00:00	8	21:00:00
2019-05-03 22:00:00	2019-05-03 22:00:00	791	2019-05-03 22:00	7.8	0	65.2	996.2	267.3	2.4	3.9	4.3	2019-05-03 22:00:00	8	22:00:00
2019-05-03 23:00:00	2019-05-03 23:00:00	792	2019-05-03 23:00	7.6	0	68.5	996.1	270.8	2.4	5.6	4.5	2019-05-03 23:00:00	8	23:00:00
2019-05-04 00:00:00	2019-05-04 00:00:00	793	2019-05-04 00:00	7.4	0	69.7	996	275.8	2.8	4.8	4.2	2019-05-04 00:00:00	9	00:00:00
2019-05-04 01:00:00	2019-05-04 01:00:00	794	2019-05-04 01:00	6.7	0	74	995.6	286	2.5	4.7	4.2	2019-05-04 01:00:00	9	01:00:00
2019-05-04 02:00:00	2019-05-04 02:00:00	795	2019-05-04 02:00	5.8	0	83.7	995.3	281.5	2.7	5.9	3.7	2019-05-04 02:00:00	9	02:00:00
2019-05-04 03:00:00	2019-05-04 03:00:00	796	2019-05-04 03:00	4.8	0.6	93.8	995	277.7	3.7	5.7	4.5	2019-05-04 03:00:00	9	03:00:00
2019-05-04 04:00:00	2019-05-04 04:00:00	797	2019-05-04 04:00	3.7	0.4	99.3	994.9	281.9	3.1	6.2	5.1	2019-05-04 04:00:00	9	04:00:00
2019-05-04 05:00:00	2019-05-04 05:00:00	798	2019-05-04 05:00	3.1	0.1	98.8	994.5	267.9	2.9	6.3	6	2019-05-04 05:00:00	9	05:00:00
2019-05-04 06:00:00	2019-05-04 06:00:00	799	2019-05-04 06:00	3	0	100	994.2	246	2	3.3	21.2	2019-05-04 06:00:00	9	06:00:00
2019-05-04 07:00:00	2019-05-04 07:00:00	800	2019-05-04 07:00	3.4	0	98.5	994.3	253.5	2.1	3.7	54.5	2019-05-04 07:00:00	9	07:00:00
2019-05-04 08:00:00	2019-05-04 08:00:00	801	2019-05-04 08:00	4.1	0	92	994.4	274.2	3	5.3	106.7	2019-05-04 08:00:00	9	08:00:00
2019-05-04 09:00:00	2019-05-04 09:00:00	802	2019-05-04 09:00	5.2	0	85.8	994.4	274.7	3.3	5.7	194.5	2019-05-04 09:00:00	9	09:00:00
2019-05-04 10:00:00	2019-05-04 10:00:00	803	2019-05-04 10:00	5.8	0	81.7	994.4	270.5	3.7	6.6	232.1	2019-05-04 10:00:00	9	10:00:00
2019-05-04 11:00:00	2019-05-04 11:00:00	804	2019-05-04 11:00	6.7	0	73.7	994.3	269.3	4.4	7.2	370.2	2019-05-04 11:00:00	9	11:00:00
2019-05-04 12:00:00	2019-05-04 12:00:00	805	2019-05-04 12:00	7.3	0	69.3	994.2	276.1	3.9	7.6	371.9	2019-05-04 12:00:00	9	12:00:00
2019-05-04 13:00:00	2019-05-04 13:00:00	806	2019-05-04 13:00	8.9	0	59	994.1	266.4	4.7	7.9	694.7	2019-05-04 13:00:00	9	13:00:00
2019-05-04 14:00:00	2019-05-04 14:00:00	807	2019-05-04 14:00	10.5	0	49.8	994.1	271.5	4.3	7.9	717.4	2019-05-04 14:00:00	9	14:00:00
2019-05-04 15:00:00	2019-05-04 15:00:00	808	2019-05-04 15:00	10.4	0	48	994.2	272.9	3.1	10.3	532.8	2019-05-04 15:00:00	9	15:00:00
2019-05-04 16:00:00	2019-05-04 16:00:00	809	2019-05-04 16:00	8.6	0.1	59.8	994.7	288.9	4.5	10.5	243.4	2019-05-04 16:00:00	9	16:00:00
2019-05-04 17:00:00	2019-05-04 17:00:00	810	2019-05-04 17:00	9.9	0	59	995.2	274.3	3.3	7.9	373.2	2019-05-04 17:00:00	9	17:00:00
2019-05-04 18:00:00	2019-05-04 18:00:00	811	2019-05-04 18:00	9.7	0	53.8	995.6	281.2	4	7.9	255.6	2019-05-04 18:00:00	9	18:00:00
2019-05-04 19:00:00	2019-05-04 19:00:00	812	2019-05-04 19:00	7.8	0	64.5	996.5	253.6	3.4	7.2	89.3	2019-05-04 19:00:00	9	19:00:00
2019-05-04 20:00:00	2019-05-04 20:00:00	813	2019-05-04 20:00	5.4	0	84.5	997.5	117.5	1.3	3.2	15.7	2019-05-04 20:00:00	9	20:00:00
2019-05-04 21:00:00	2019-05-04 21:00:00	814	2019-05-04 21:00	4	0	93.7	998.6	268.5	2.3	6.2	4.8	2019-05-04 21:00:00	9	21:00:00
2019-05-04 22:00:00	2019-05-04 22:00:00	815	2019-05-04 22:00	3.8	0	91.3	999.4	273.4	3	5.5	4.4	2019-05-04 22:00:00	9	22:00:00
2019-05-04 23:00:00	2019-05-04 23:00:00	816	2019-05-04 23:00	3	0	94.8	999.9	269.3	3.6	6.1	3.5	2019-05-04 23:00:00	9	23:00:00
2019-05-05 00:00:00	2019-05-05 00:00:00	817	2019-05-05 00:00	2.4	0	97.5	1,000.60	271.9	3.2	4.9	3.8	2019-05-05 00:00:00	10	00:00:00
2019-05-05 01:00:00	2019-05-05 01:00:00	818	2019-05-05 01:00	2.2	0	98	1,001.10	273.7	2.8	4.7	3.6	2019-05-05 01:00:00	10	01:00:00
2019-05-05 02:00:00	2019-05-05 02:00:00	819	2019-05-05 02:00	1.8	0	98	1,001.40	282.5	2.6	4.5	3.7	2019-05-05 02:00:00	10	02:00:00
2019-05-05 03:00:00	2019-05-05 03:00:00	820	2019-05-05 03:00	1.8	0	98.7	1,002.00	279.4	3	5.6	4	2019-05-05 03:00:00	10	03:00:00
2019-05-05 04:00:00	2019-05-05 04:00:00	821	2019-05-05 04:00	2	0	97	1,002.50	274.5	2.7	4.4	4.6	2019-05-05 04:00:00	10	04:00:00
2019-05-05 05:00:00	2019-05-05 05:00:00	822	2019-05-05 05:00	2.4	0	92.7	1,003.00	282.5	2.6	4.3	8.1	2019-05-05 05:00:00	10	05:00:00
2019-05-05 06:00:00	2019-05-05 06:00:00	823	2019-05-05 06:00	1.7	0	90.2	1,003.50	273.7	1.7	3.6	40.9	2019-05-05 06:00:00	10	06:00:00
2019-05-05 07:00:00	2019-05-05 07:00:00	824	2019-05-05 07:00	3.5	0	80	1,004.00	278.2	2	5.3	234.3	2019-05-05 07:00:00	10	07:00:00
2019-05-05 08:00:00	2019-05-05 08:00:00	825	2019-05-05 08:00	5.5	0	67.2	1,004.60	280	3.5	6.2	424	2019-05-05 08:00:00	10	08:00:00
2019-05-05 09:00:00	2019-05-05 09:00:00	826	2019-05-05 09:00	7.6	0	57	1,004.50	290.9	3.6	8	584.8	2019-05-05 09:00:00	10	09:00:00
2019-05-05 10:00:00	2019-05-05 10:00:00	827	2019-05-05 10:00	8.5	0	52.3	1,004.70	275.2	3.8	7.2	573	2019-05-05 10:00:00	10	10:00:00
2019-05-05 11:00:00	2019-05-05 11:00:00	828	2019-05-05 11:00	9.1	0	49.5	1,004.90	277.2	3.2	7.1	533.5	2019-05-05 11:00:00	10	11:00:00
2019-05-05 12:00:00	2019-05-05 12:00:00	829	2019-05-05 12:00	9.9	0	46	1,005.10	277.6	3.2	7.7	600.2	2019-05-05 12:00:00	10	12:00:00
2019-05-05 13:00:00	2019-05-05 13:00:00	830	2019-05-05 13:00	10.5	0	42.5	1,005.00	277.5	3.8	7.6	585.7	2019-05-05 13:00:00	10	13:00:00
2019-05-05 14:00:00	2019-05-05 14:00:00	831	2019-05-05 14:00	10.8	0	43	1,005.10	268.5	4	8.5	599.9	2019-05-05 14:00:00	10	14:00:00
2019-05-05 15:00:00	2019-05-05 15:00:00	832	2019-05-05 15:00	11.4	0	42.5	1,005.10	304	4.7	8.1	611.7	2019-05-05 15:00:00	10	15:00:00
2019-05-05 16:00:00	2019-05-05 16:00:00	833	2019-05-05 16:00	11.3	0	42.8	1,005.00	272.9	4.5	8.9	439.1	2019-05-05 16:00:00	10	16:00:00
2019-05-05 17:00:00	2019-05-05 17:00:00	834	2019-05-05 17:00	10.7	0	43.2	1,004.90	275.8	2.7	5.7	232.3	2019-05-05 17:00:00	10	17:00:00
2019-05-05 18:00:00	2019-05-05 18:00:00	835	2019-05-05 18:00	10.5	0	43	1,004.80	245.1	1	2.6	150.3	2019-05-05 18:00:00	10	18:00:00
2019-05-05 19:00:00	2019-05-05 19:00:00	836	2019-05-05 19:00	9.7	0	44.8	1,004.80	132.4	0.9	2.1	50.6	2019-05-05 19:00:00	10	19:00:00
2019-05-05 20:00:00	2019-05-05 20:00:00	837	2019-05-05 20:00	8.8	0	55.2	1,005.00	267.6	1.9	4.1	10.3	2019-05-05 20:00:00	10	20:00:00
2019-05-05 21:00:00	2019-05-05 21:00:00	838	2019-05-05 21:00	8.3	0	66.3	1,005.40	280.2	2.1	4.3	4	2019-05-05 21:00:00	10	21:00:00
2019-05-05 22:00:00	2019-05-05 22:00:00	839	2019-05-05 22:00	6.8	0	77	1,005.60	271.8	1.9	3.1	3.4	2019-05-05 22:00:00	10	22:00:00
2019-05-05 23:00:00	2019-05-05 23:00:00	840	2019-05-05 23:00	6.1	0	83	1,005.70	283.6	2.2	3.7	4.1	2019-05-05 23:00:00	10	23:00:00
2019-05-06 00:00:00	2019-05-06 00:00:00	841	2019-05-06 00:00	5.4	0	83	1,005.80	282.9	2.2	4.4	3.5	2019-05-06 00:00:00	11	00:00:00
2019-05-06 01:00:00	2019-05-06 01:00:00	842	2019-05-06 01:00	3.8	0	86	1,005.80	280.1	2.3	3.6	3.3	2019-05-06 01:00:00	11	01:00:00
2019-05-06 02:00:00	2019-05-06 02:00:00	843	2019-05-06 02:00	2.2	0	92	1,006.00	263.8	1.9	3.4	3.6	2019-05-06 02:00:00	11	02:00:00
2019-05-06 03:00:00	2019-05-06 03:00:00	844	2019-05-06 03:00	1.4	0	96	1,006.00	281.9	2	2.9	3.9	2019-05-06 03:00:00	11	03:00:00
2019-05-06 04:00:00	2019-05-06 04:00:00	845	2019-05-06 04:00	0.8	0	97.7	1,006.00	269.6	1.8	3.1	4	2019-05-06 04:00:00	11	04:00:00
2019-05-06 05:00:00	2019-05-06 05:00:00	846	2019-05-06 05:00	-1.2	0	100	1,006.20	243.3	0.8	1.5	8.7	2019-05-06 05:00:00	11	05:00:00
2019-05-06 06:00:00	2019-05-06 06:00:00	847	2019-05-06 06:00	0	0	97.5	1,006.40	192.3	0.5	1.7	87.7	2019-05-06 06:00:00	11	06:00:00
2019-05-06 07:00:00	2019-05-06 07:00:00	848	2019-05-06 07:00	4	0	82.3	1,006.60	235.9	1.5	3	236.5	2019-05-06 07:00:00	11	07:00:00
2019-05-06 08:00:00	2019-05-06 08:00:00	849	2019-05-06 08:00	7.3	0	68.8	1,006.60	264.1	3.4	6.8	435.9	2019-05-06 08:00:00	11	08:00:00
2019-05-06 09:00:00	2019-05-06 09:00:00	850	2019-05-06 09:00	8.3	0	61.5	1,006.50	266.5	4.9	8.4	389.9	2019-05-06 09:00:00	11	09:00:00
2019-05-06 10:00:00	2019-05-06 10:00:00	851	2019-05-06 10:00	9.1	0	55	1,006.40	264.2	4.5	9	406.2	2019-05-06 10:00:00	11	10:00:00
2019-05-06 11:00:00	2019-05-06 11:00:00	852	2019-05-06 11:00	9.4	0	53.5	1,006.30	269	5	8.7	399.2	2019-05-06 11:00:00	11	11:00:00
2019-05-06 12:00:00	2019-05-06 12:00:00	853	2019-05-06 12:00	9.9	0	48.5	1,006.00	255.1	4.5	7.8	394.9	2019-05-06 12:00:00	11	12:00:00
2019-05-06 13:00:00	2019-05-06 13:00:00	854	2019-05-06 13:00	10.3	0	45.5	1,005.80	263	4.6	7.6	329.8	2019-05-06 13:00:00	11	13:00:00
2019-05-06 14:00:00	2019-05-06 14:00:00	855	2019-05-06 14:00	10.6	0	46.5	1,005.70	276.6	4.3	7.7	353.1	2019-05-06 14:00:00	11	14:00:00
2019-05-06 15:00:00	2019-05-06 15:00:00	856	2019-05-06 15:00	11.8	0	45.7	1,005.50	264.2	4.2	7.5	475	2019-05-06 15:00:00	11	15:00:00
2019-05-06 16:00:00	2019-05-06 16:00:00	857	2019-05-06 16:00	11.4	0	47.2	1,005.40	243.4	3.9	7.1	300.9	2019-05-06 16:00:00	11	16:00:00
2019-05-06 17:00:00	2019-05-06 17:00:00	858	2019-05-06 17:00	11.2	0	47.8	1,005.30	257.4	3.7	6.9	185.8	2019-05-06 17:00:00	11	17:00:00
2019-05-06 18:00:00	2019-05-06 18:00:00	859	2019-05-06 18:00	10.7	0	48.5	1,005.20	269.5	3.7	6.2	100.6	2019-05-06 18:00:00	11	18:00:00
2019-05-06 19:00:00	2019-05-06 19:00:00	860	2019-05-06 19:00	10	0	56.3	1,005.50	279.3	3.5	8.2	90.5	2019-05-06 19:00:00	11	19:00:00
2019-05-06 20:00:00	2019-05-06 20:00:00	861	2019-05-06 20:00	7.1	0	76	1,005.80	266.6	1.6	3.8	13.4	2019-05-06 20:00:00	11	20:00:00
2019-05-06 21:00:00	2019-05-06 21:00:00	862	2019-05-06 21:00	4.8	0	91.5	1,006.20	192.3	1	2.2	4.8	2019-05-06 21:00:00	11	21:00:00
2019-05-06 22:00:00	2019-05-06 22:00:00	863	2019-05-06 22:00	3.8	0	96.3	1,006.20	141.5	0.8	1.7	5	2019-05-06 22:00:00	11	22:00:00
2019-05-06 23:00:00	2019-05-06 23:00:00	864	2019-05-06 23:00	4.4	0	96.5	1,006.10	286.2	0.8	1.4	6	2019-05-06 23:00:00	11	23:00:00
2019-05-07 00:00:00	2019-05-07 00:00:00	865	2019-05-07 00:00	4.7	0	95.8	1,005.90	151.2	0.8	1.9	5.2	2019-05-07 00:00:00	12	00:00:00
2019-05-07 01:00:00	2019-05-07 01:00:00	866	2019-05-07 01:00	4.5	0	96.7	1,005.80	177.8	0.8	1.4	4.9	2019-05-07 01:00:00	12	01:00:00
2019-05-07 02:00:00	2019-05-07 02:00:00	867	2019-05-07 02:00	4.5	0	97.5	1,005.60	188.7	0.7	1.1	4.6	2019-05-07 02:00:00	12	02:00:00
2019-05-07 03:00:00	2019-05-07 03:00:00	868	2019-05-07 03:00	3.9	0	100	1,005.50	232.6	0.7	1.4	5.3	2019-05-07 03:00:00	12	03:00:00
2019-05-07 04:00:00	2019-05-07 04:00:00	869	2019-05-07 04:00	5	0.2	98.2	1,005.60	287.9	1.8	4.4	5	2019-05-07 04:00:00	12	04:00:00
2019-05-07 05:00:00	2019-05-07 05:00:00	870	2019-05-07 05:00	4.6	0.2	98.3	1,005.90	282.6	2.5	5.5	5.3	2019-05-07 05:00:00	12	05:00:00
2019-05-07 06:00:00	2019-05-07 06:00:00	871	2019-05-07 06:00	4.6	0	99.7	1,006.20	275.2	1.7	2.8	25.4	2019-05-07 06:00:00	12	06:00:00
2019-05-07 07:00:00	2019-05-07 07:00:00	872	2019-05-07 07:00	5.3	0	96.5	1,006.50	278.2	1.8	3.4	155.8	2019-05-07 07:00:00	12	07:00:00
2019-05-07 08:00:00	2019-05-07 08:00:00	873	2019-05-07 08:00	7.4	0	80.5	1,006.80	275.1	2.9	6.4	404.7	2019-05-07 08:00:00	12	08:00:00
2019-05-07 09:00:00	2019-05-07 09:00:00	874	2019-05-07 09:00	8	0	68.7	1,006.90	271.4	2.8	5.2	402.8	2019-05-07 09:00:00	12	09:00:00
2019-05-07 10:00:00	2019-05-07 10:00:00	875	2019-05-07 10:00	9.5	0	57.8	1,006.70	265.6	2.5	4.7	644.8	2019-05-07 10:00:00	12	10:00:00
2019-05-07 11:00:00	2019-05-07 11:00:00	876	2019-05-07 11:00	11.4	0	49.8	1,006.40	256.9	2.3	5.3	771.1	2019-05-07 11:00:00	12	11:00:00
2019-05-07 12:00:00	2019-05-07 12:00:00	877	2019-05-07 12:00	11.9	0	46.5	1,006.00	265.5	2.8	6.1	787.9	2019-05-07 12:00:00	12	12:00:00
2019-05-07 13:00:00	2019-05-07 13:00:00	878	2019-05-07 13:00	12.7	0	45.3	1,005.60	251.2	2.6	6	720.7	2019-05-07 13:00:00	12	13:00:00
2019-05-07 14:00:00	2019-05-07 14:00:00	879	2019-05-07 14:00	12.1	0	46.5	1,005.20	261.7	2.5	5.5	468.7	2019-05-07 14:00:00	12	14:00:00
2019-05-07 15:00:00	2019-05-07 15:00:00	880	2019-05-07 15:00	12.5	0	47.8	1,004.80	187.2	1.9	4	390	2019-05-07 15:00:00	12	15:00:00
2019-05-07 16:00:00	2019-05-07 16:00:00	881	2019-05-07 16:00	11.9	0	49.2	1,004.40	201.4	1.6	3.6	282.5	2019-05-07 16:00:00	12	16:00:00
2019-05-07 17:00:00	2019-05-07 17:00:00	882	2019-05-07 17:00	11.9	0	48.7	1,004.20	212.2	1.8	4.8	197.2	2019-05-07 17:00:00	12	17:00:00
2019-05-07 18:00:00	2019-05-07 18:00:00	883	2019-05-07 18:00	10.8	0	53	1,004.00	190.2	1.7	3.8	94.5	2019-05-07 18:00:00	12	18:00:00
2019-05-07 19:00:00	2019-05-07 19:00:00	884	2019-05-07 19:00	10.3	0	61.3	1,003.70	165.5	1.4	2.8	64.9	2019-05-07 19:00:00	12	19:00:00
2019-05-07 20:00:00	2019-05-07 20:00:00	885	2019-05-07 20:00	9.3	0	72	1,003.60	142.7	1.2	3.2	13.1	2019-05-07 20:00:00	12	20:00:00
2019-05-07 21:00:00	2019-05-07 21:00:00	886	2019-05-07 21:00	8.2	0	82.5	1,003.60	111.1	1.3	2.3	4.6	2019-05-07 21:00:00	12	21:00:00
2019-05-07 22:00:00	2019-05-07 22:00:00	887	2019-05-07 22:00	7.5	0	84	1,003.30	101.1	1.4	3.4	4.1	2019-05-07 22:00:00	12	22:00:00
2019-05-07 23:00:00	2019-05-07 23:00:00	888	2019-05-07 23:00	5.5	0	90.3	1,003.00	133	0.9	1.8	3.8	2019-05-07 23:00:00	12	23:00:00
2019-05-08 00:00:00	2019-05-08 00:00:00	889	2019-05-08 00:00	3.7	0	96.8	1,002.40	73.9	1.3	2	4.4	2019-05-08 00:00:00	13	00:00:00
2019-05-08 01:00:00	2019-05-08 01:00:00	890	2019-05-08 01:00	2.3	0	99.8	1,001.80	69.1	1.1	1.7	4.9	2019-05-08 01:00:00	13	01:00:00
2019-05-08 02:00:00	2019-05-08 02:00:00	891	2019-05-08 02:00	1.9	0	100	1,001.10	71	1.3	1.9	5	2019-05-08 02:00:00	13	02:00:00
2019-05-08 03:00:00	2019-05-08 03:00:00	892	2019-05-08 03:00	1.2	0	100	1,000.60	75	1.1	1.9	4.9	2019-05-08 03:00:00	13	03:00:00
2019-05-08 04:00:00	2019-05-08 04:00:00	893	2019-05-08 04:00	0.9	0	100	1,000.00	66.1	1	2	5	2019-05-08 04:00:00	13	04:00:00
2019-05-08 05:00:00	2019-05-08 05:00:00	894	2019-05-08 05:00	1.3	0	100	999.3	61.3	1.3	2.4	11.7	2019-05-08 05:00:00	13	05:00:00
2019-05-08 06:00:00	2019-05-08 06:00:00	895	2019-05-08 06:00	3.9	0	92.3	998.8	61.1	1.6	2.4	43	2019-05-08 06:00:00	13	06:00:00
2019-05-08 07:00:00	2019-05-08 07:00:00	896	2019-05-08 07:00	6.8	0	82	997.8	76.9	1.7	2.9	179.4	2019-05-08 07:00:00	13	07:00:00
2019-05-08 08:00:00	2019-05-08 08:00:00	897	2019-05-08 08:00	9.6	0	69	997.1	97.7	2.4	5.5	305.4	2019-05-08 08:00:00	13	08:00:00
2019-05-08 09:00:00	2019-05-08 09:00:00	898	2019-05-08 09:00	11.4	0	59.5	996.4	109.9	2.9	6.3	362.1	2019-05-08 09:00:00	13	09:00:00
2019-05-08 10:00:00	2019-05-08 10:00:00	899	2019-05-08 10:00	13	0	52.8	995.3	110.9	3.9	8.1	556.1	2019-05-08 10:00:00	13	10:00:00
2019-05-08 11:00:00	2019-05-08 11:00:00	900	2019-05-08 11:00	14.3	0	50	994.3	115.8	4.6	9.6	560.8	2019-05-08 11:00:00	13	11:00:00
2019-05-08 12:00:00	2019-05-08 12:00:00	901	2019-05-08 12:00	15.8	0	44.3	993.1	127.3	4.5	10.7	376.4	2019-05-08 12:00:00	13	12:00:00
2019-05-08 13:00:00	2019-05-08 13:00:00	902	2019-05-08 13:00	14.6	0	48.2	992.7	173	3.9	9.1	256.4	2019-05-08 13:00:00	13	13:00:00
2019-05-08 14:00:00	2019-05-08 14:00:00	903	2019-05-08 14:00	13.5	0	58	992.2	151.2	3.7	8.8	192	2019-05-08 14:00:00	13	14:00:00
2019-05-08 15:00:00	2019-05-08 15:00:00	904	2019-05-08 15:00	13.1	0	66.5	991.3	132.4	3.8	9.2	166.4	2019-05-08 15:00:00	13	15:00:00
2019-05-08 16:00:00	2019-05-08 16:00:00	905	2019-05-08 16:00	12.8	0	75.5	990.8	142.5	2.9	7.9	86.8	2019-05-08 16:00:00	13	16:00:00
2019-05-08 17:00:00	2019-05-08 17:00:00	906	2019-05-08 17:00	12.9	0	80.8	989.8	125.1	3.2	7	128.7	2019-05-08 17:00:00	13	17:00:00
2019-05-08 18:00:00	2019-05-08 18:00:00	907	2019-05-08 18:00	13.1	0	80.3	988.8	123.6	3.4	6.7	102.9	2019-05-08 18:00:00	13	18:00:00
2019-05-08 19:00:00	2019-05-08 19:00:00	908	2019-05-08 19:00	13.2	0	78.2	988.1	122.5	3	6.1	56.2	2019-05-08 19:00:00	13	19:00:00
2019-05-08 20:00:00	2019-05-08 20:00:00	909	2019-05-08 20:00	12.6	0	81.2	987.6	118.7	2.8	5.9	12	2019-05-08 20:00:00	13	20:00:00
2019-05-08 21:00:00	2019-05-08 21:00:00	910	2019-05-08 21:00	11.9	0.2	91.8	987	115.2	2.6	5.5	4.2	2019-05-08 21:00:00	13	21:00:00
2019-05-08 22:00:00	2019-05-08 22:00:00	911	2019-05-08 22:00	11.6	0	94	986.5	111.9	2.7	5.5	5.2	2019-05-08 22:00:00	13	22:00:00
2019-05-08 23:00:00	2019-05-08 23:00:00	912	2019-05-08 23:00	11.3	0	96.7	985.8	117	2.1	5.2	4.9	2019-05-08 23:00:00	13	23:00:00
2019-05-09 00:00:00	2019-05-09 00:00:00	913	2019-05-09 00:00	11	1	99	985.3	141.8	1.7	3.8	4.1	2019-05-09 00:00:00	14	00:00:00
2019-05-09 01:00:00	2019-05-09 01:00:00	914	2019-05-09 01:00	10.7	0.2	99	985.5	233.3	2.2	4.6	4.6	2019-05-09 01:00:00	14	01:00:00
2019-05-09 02:00:00	2019-05-09 02:00:00	915	2019-05-09 02:00	10.4	0	93.8	985.7	218	1.9	4.2	5.4	2019-05-09 02:00:00	14	02:00:00
2019-05-09 03:00:00	2019-05-09 03:00:00	916	2019-05-09 03:00	10	0	93.5	985.9	200.7	1.3	3.9	5.2	2019-05-09 03:00:00	14	03:00:00
2019-05-09 04:00:00	2019-05-09 04:00:00	917	2019-05-09 04:00	9.3	0	93.8	986	187.6	1.4	3.5	4.9	2019-05-09 04:00:00	14	04:00:00
2019-05-09 05:00:00	2019-05-09 05:00:00	918	2019-05-09 05:00	9.6	0	93.3	986.2	220.1	1.7	3.9	7.8	2019-05-09 05:00:00	14	05:00:00
2019-05-09 06:00:00	2019-05-09 06:00:00	919	2019-05-09 06:00	10	0	90.7	986.6	228.4	2.1	4.4	17	2019-05-09 06:00:00	14	06:00:00
2019-05-09 07:00:00	2019-05-09 07:00:00	920	2019-05-09 07:00	10.8	0	84.5	987	208	1.6	4.5	151.9	2019-05-09 07:00:00	14	07:00:00
2019-05-09 08:00:00	2019-05-09 08:00:00	921	2019-05-09 08:00	12.8	-	71.7	987.2	215.4	2.7	5	474.6	2019-05-09 08:00:00	14	08:00:00
2019-05-09 09:00:00	2019-05-09 09:00:00	922	2019-05-09 09:00	12.8	0	70.8	987.5	222.2	2.8	8.1	292.6	2019-05-09 09:00:00	14	09:00:00
2019-05-09 10:00:00	2019-05-09 10:00:00	923	2019-05-09 10:00	13.9	0	65	987.6	223.3	3.6	7	664.3	2019-05-09 10:00:00	14	10:00:00
2019-05-09 11:00:00	2019-05-09 11:00:00	924	2019-05-09 11:00	15	0	58.7	987.5	211.3	2.9	7.6	790	2019-05-09 11:00:00	14	11:00:00
2019-05-09 12:00:00	2019-05-09 12:00:00	925	2019-05-09 12:00	16.4	0	51.2	987.5	220.3	2.8	6.9	781	2019-05-09 12:00:00	14	12:00:00
2019-05-09 13:00:00	2019-05-09 13:00:00	926	2019-05-09 13:00	18.2	0	45.7	987.3	191.1	2.4	6.4	616.3	2019-05-09 13:00:00	14	13:00:00
2019-05-09 14:00:00	2019-05-09 14:00:00	927	2019-05-09 14:00	17.5	0	47	987.1	234.6	2.4	5	459.4	2019-05-09 14:00:00	14	14:00:00
2019-05-09 15:00:00	2019-05-09 15:00:00	928	2019-05-09 15:00	18.7	0	43.7	986.9	214.6	2.2	5.4	492.8	2019-05-09 15:00:00	14	15:00:00
2019-05-09 16:00:00	2019-05-09 16:00:00	929	2019-05-09 16:00	18.4	0	43.8	987	179.9	2.6	6.2	335.8	2019-05-09 16:00:00	14	16:00:00
2019-05-09 17:00:00	2019-05-09 17:00:00	930	2019-05-09 17:00	17	0	48.2	987.2	190.7	1.9	7	120.1	2019-05-09 17:00:00	14	17:00:00
2019-05-09 18:00:00	2019-05-09 18:00:00	931	2019-05-09 18:00	16.1	0	55	987.3	196.8	1.6	5	133.8	2019-05-09 18:00:00	14	18:00:00
2019-05-09 19:00:00	2019-05-09 19:00:00	932	2019-05-09 19:00	16.2	0	55	987.6	178.6	1.5	4.2	94	2019-05-09 19:00:00	14	19:00:00
2019-05-09 20:00:00	2019-05-09 20:00:00	933	2019-05-09 20:00	14.2	0	66.3	988	169	1.5	3.9	12.6	2019-05-09 20:00:00	14	20:00:00
2019-05-09 21:00:00	2019-05-09 21:00:00	934	2019-05-09 21:00	13.1	0	73	988.6	216.3	1.2	2.4	4	2019-05-09 21:00:00	14	21:00:00
2019-05-09 22:00:00	2019-05-09 22:00:00	935	2019-05-09 22:00	12.3	0	81	989	241.3	2	3	4	2019-05-09 22:00:00	14	22:00:00
2019-05-09 23:00:00	2019-05-09 23:00:00	936	2019-05-09 23:00	10.5	0	89.8	989.6	225.7	1.1	2.4	3.7	2019-05-09 23:00:00	14	23:00:00
2019-05-10 00:00:00	2019-05-10 00:00:00	937	2019-05-10 00:00	11	0	88.5	990.1	234.2	1.9	3.5	5	2019-05-10 00:00:00	15	00:00:00
2019-05-10 01:00:00	2019-05-10 01:00:00	938	2019-05-10 01:00	11.3	0	86.7	990.5	261.1	1.6	3.9	4.3	2019-05-10 01:00:00	15	01:00:00
2019-05-10 02:00:00	2019-05-10 02:00:00	939	2019-05-10 02:00	11.6	0	84.2	990.6	237.9	1.9	3.7	4.4	2019-05-10 02:00:00	15	02:00:00
2019-05-10 03:00:00	2019-05-10 03:00:00	940	2019-05-10 03:00	10.7	0	88.8	990.9	220.3	1.4	2.5	4.1	2019-05-10 03:00:00	15	03:00:00
2019-05-10 04:00:00	2019-05-10 04:00:00	941	2019-05-10 04:00	11.2	0	87.3	991.4	241.2	2.2	4.1	4.4	2019-05-10 04:00:00	15	04:00:00
2019-05-10 05:00:00	2019-05-10 05:00:00	942	2019-05-10 05:00	9.9	0	93.7	992	248.1	1	1.9	7	2019-05-10 05:00:00	15	05:00:00
2019-05-10 06:00:00	2019-05-10 06:00:00	943	2019-05-10 06:00	10	0	95.7	992.7	253.3	0.8	1.7	44.8	2019-05-10 06:00:00	15	06:00:00
2019-05-10 07:00:00	2019-05-10 07:00:00	944	2019-05-10 07:00	11.5	0	88.2	993.2	237.4	1.9	4.1	48.8	2019-05-10 07:00:00	15	07:00:00
2019-05-10 08:00:00	2019-05-10 08:00:00	945	2019-05-10 08:00	12.5	0	78.3	993.7	240.5	3	5.9	153.5	2019-05-10 08:00:00	15	08:00:00
2019-05-10 09:00:00	2019-05-10 09:00:00	946	2019-05-10 09:00	13.9	0	66.2	993.9	240.8	4.6	9.2	455.5	2019-05-10 09:00:00	15	09:00:00
2019-05-10 10:00:00	2019-05-10 10:00:00	947	2019-05-10 10:00	14.6	0	58.7	994.3	241.4	5.2	10.6	421.7	2019-05-10 10:00:00	15	10:00:00
2019-05-10 11:00:00	2019-05-10 11:00:00	948	2019-05-10 11:00	14.5	0	59.3	995	244.1	4.7	9.2	249.1	2019-05-10 11:00:00	15	11:00:00
2019-05-10 12:00:00	2019-05-10 12:00:00	949	2019-05-10 12:00	14.6	0	64.2	995.6	246.7	5	9.7	375.6	2019-05-10 12:00:00	15	12:00:00
2019-05-10 13:00:00	2019-05-10 13:00:00	950	2019-05-10 13:00	14.7	0.1	69.8	996.1	272.1	5.2	8.9	548.5	2019-05-10 13:00:00	15	13:00:00
2019-05-10 14:00:00	2019-05-10 14:00:00	951	2019-05-10 14:00	15.5	0	62.5	996.4	273.5	4.5	9.4	433.4	2019-05-10 14:00:00	15	14:00:00
2019-05-10 15:00:00	2019-05-10 15:00:00	952	2019-05-10 15:00	15.8	0	59.5	996.8	278.9	4.3	8.9	354.9	2019-05-10 15:00:00	15	15:00:00
2019-05-10 16:00:00	2019-05-10 16:00:00	953	2019-05-10 16:00	14.7	0.2	67.3	997.3	265.4	3.4	10.5	130.4	2019-05-10 16:00:00	15	16:00:00
2019-05-10 17:00:00	2019-05-10 17:00:00	954	2019-05-10 17:00	11.5	1.8	95.7	998.2	263.8	2.1	8.3	78.4	2019-05-10 17:00:00	15	17:00:00
2019-05-10 18:00:00	2019-05-10 18:00:00	955	2019-05-10 18:00	12	0	90.3	998.7	261.8	2.4	8.3	88.6	2019-05-10 18:00:00	15	18:00:00
2019-05-10 19:00:00	2019-05-10 19:00:00	956	2019-05-10 19:00	9.8	0.4	94.7	999.3	280.1	2	9.8	26.3	2019-05-10 19:00:00	15	19:00:00
2019-05-10 20:00:00	2019-05-10 20:00:00	957	2019-05-10 20:00	9.7	0.1	98.8	999.6	273.6	1.6	2.7	13.4	2019-05-10 20:00:00	15	20:00:00
2019-05-10 21:00:00	2019-05-10 21:00:00	958	2019-05-10 21:00	9.1	0	99.8	999.8	215.4	1.1	2.4	4	2019-05-10 21:00:00	15	21:00:00
2019-05-10 22:00:00	2019-05-10 22:00:00	959	2019-05-10 22:00	7.5	0	100	1,000.00	145	0.9	2.1	3.9	2019-05-10 22:00:00	15	22:00:00
2019-05-10 23:00:00	2019-05-10 23:00:00	960	2019-05-10 23:00	6	0	100	1,000.30	160.3	0.8	1.4	4.3	2019-05-10 23:00:00	15	23:00:00
2019-05-11 00:00:00	2019-05-11 00:00:00	961	2019-05-11 00:00	4.9	0	100	1,000.40	134.2	0.7	1.9	4.8	2019-05-11 00:00:00	16	00:00:00
2019-05-11 01:00:00	2019-05-11 01:00:00	962	2019-05-11 01:00	4.5	0	100	1,000.30	117.1	0.9	2.1	5	2019-05-11 01:00:00	16	01:00:00
2019-05-11 02:00:00	2019-05-11 02:00:00	963	2019-05-11 02:00	4.3	0	100	1,000.00	125.3	0.8	1.4	5.1	2019-05-11 02:00:00	16	02:00:00
2019-05-11 03:00:00	2019-05-11 03:00:00	964	2019-05-11 03:00	4.7	0	100	999.4	83.3	0.9	1.9	5.3	2019-05-11 03:00:00	16	03:00:00
2019-05-11 04:00:00	2019-05-11 04:00:00	965	2019-05-11 04:00	4.8	0	100	999.3	124.5	1.1	1.7	5.1	2019-05-11 04:00:00	16	04:00:00
2019-05-11 05:00:00	2019-05-11 05:00:00	966	2019-05-11 05:00	4.9	0	100	999.1	246.2	0.8	1.1	9.9	2019-05-11 05:00:00	16	05:00:00
2019-05-11 06:00:00	2019-05-11 06:00:00	967	2019-05-11 06:00	5.8	0	100	999	270.9	1	1.7	36.1	2019-05-11 06:00:00	16	06:00:00
2019-05-11 07:00:00	2019-05-11 07:00:00	968	2019-05-11 07:00	6.9	0.4	100	999.2	141.1	0.8	1.7	49.2	2019-05-11 07:00:00	16	07:00:00
2019-05-11 08:00:00	2019-05-11 08:00:00	969	2019-05-11 08:00	7.8	1	100	999.3	86.3	1	3	64.7	2019-05-11 08:00:00	16	08:00:00
2019-05-11 09:00:00	2019-05-11 09:00:00	970	2019-05-11 09:00	8.8	0.3	97	999.1	71.9	2.1	4	144.5	2019-05-11 09:00:00	16	09:00:00
2019-05-11 10:00:00	2019-05-11 10:00:00	971	2019-05-11 10:00	9.3	0.5	94	999.1	65.4	2.1	5.1	139.3	2019-05-11 10:00:00	16	10:00:00
2019-05-11 11:00:00	2019-05-11 11:00:00	972	2019-05-11 11:00	9.8	0.5	94	999.2	84.5	2.3	5.2	138.6	2019-05-11 11:00:00	16	11:00:00
2019-05-11 12:00:00	2019-05-11 12:00:00	973	2019-05-11 12:00	9.7	1.3	94.3	999.4	103.2	2.4	5.2	97.4	2019-05-11 12:00:00	16	12:00:00
2019-05-11 13:00:00	2019-05-11 13:00:00	974	2019-05-11 13:00	9.4	1.2	95	999.6	264.6	2.9	6.6	158	2019-05-11 13:00:00	16	13:00:00
2019-05-11 14:00:00	2019-05-11 14:00:00	975	2019-05-11 14:00	9.1	1.2	95.3	1,000.00	207.2	2.6	6.2	132.7	2019-05-11 14:00:00	16	14:00:00
2019-05-11 15:00:00	2019-05-11 15:00:00	976	2019-05-11 15:00	9.2	0.6	95.2	1,000.50	239.2	2.9	7.9	115.7	2019-05-11 15:00:00	16	15:00:00
2019-05-11 16:00:00	2019-05-11 16:00:00	977	2019-05-11 16:00	9.1	0.4	95.2	1,001.10	244.7	2.9	6.8	79.2	2019-05-11 16:00:00	16	16:00:00
2019-05-11 17:00:00	2019-05-11 17:00:00	978	2019-05-11 17:00	8.8	0.6	96.8	1,002.30	199.3	2.5	8.2	65	2019-05-11 17:00:00	16	17:00:00
2019-05-11 18:00:00	2019-05-11 18:00:00	979	2019-05-11 18:00	8.2	0.6	97	1,003.20	262.5	2.5	6.8	33.6	2019-05-11 18:00:00	16	18:00:00
2019-05-11 19:00:00	2019-05-11 19:00:00	980	2019-05-11 19:00	8.1	0.5	97.8	1,004.30	281.5	2.1	4	13.8	2019-05-11 19:00:00	16	19:00:00
2019-05-11 20:00:00	2019-05-11 20:00:00	981	2019-05-11 20:00	8.3	1	98	1,005.30	282.1	2	4.1	7.1	2019-05-11 20:00:00	16	20:00:00
2019-05-11 21:00:00	2019-05-11 21:00:00	982	2019-05-11 21:00	8.2	0.3	94.5	1,006.30	278.9	2.2	5.8	5.2	2019-05-11 21:00:00	16	21:00:00
2019-05-11 22:00:00	2019-05-11 22:00:00	983	2019-05-11 22:00	8	0	94.7	1,007.10	276	2.1	3.3	5	2019-05-11 22:00:00	16	22:00:00
2019-05-11 23:00:00	2019-05-11 23:00:00	984	2019-05-11 23:00	7.8	0	95.3	1,007.80	280.7	2	3.1	4.9	2019-05-11 23:00:00	16	23:00:00
2019-05-12 00:00:00	2019-05-12 00:00:00	985	2019-05-12 00:00	7.6	0	96	1,008.50	282.5	2.1	3.2	4.8	2019-05-12 00:00:00	17	00:00:00
2019-05-12 01:00:00	2019-05-12 01:00:00	986	2019-05-12 01:00	7.3	0	93.5	1,009.30	282.9	2.5	4.8	5.2	2019-05-12 01:00:00	17	01:00:00
2019-05-12 02:00:00	2019-05-12 02:00:00	987	2019-05-12 02:00	6.8	0	88.7	1,010.00	290.2	3.1	4.9	6.3	2019-05-12 02:00:00	17	02:00:00
2019-05-12 03:00:00	2019-05-12 03:00:00	988	2019-05-12 03:00	6	0	93.5	1,010.80	286.2	3.5	5.9	4.9	2019-05-12 03:00:00	17	03:00:00
2019-05-12 04:00:00	2019-05-12 04:00:00	989	2019-05-12 04:00	5.3	0	94.5	1,011.60	284.2	4.1	7.3	4.5	2019-05-12 04:00:00	17	04:00:00
2019-05-12 05:00:00	2019-05-12 05:00:00	990	2019-05-12 05:00	4.1	0	96.8	1,012.60	279.1	3.8	6.5	10.5	2019-05-12 05:00:00	17	05:00:00
2019-05-12 06:00:00	2019-05-12 06:00:00	991	2019-05-12 06:00	4.4	0	95.5	1,013.60	281.5	4	6.9	80.3	2019-05-12 06:00:00	17	06:00:00
2019-05-12 07:00:00	2019-05-12 07:00:00	992	2019-05-12 07:00	5.7	0	87.3	1,014.80	280.7	3.7	6.9	248.7	2019-05-12 07:00:00	17	07:00:00
2019-05-12 08:00:00	2019-05-12 08:00:00	993	2019-05-12 08:00	7.1	0	82.5	1,015.80	274.5	3.7	7.4	336.9	2019-05-12 08:00:00	17	08:00:00
2019-05-12 09:00:00	2019-05-12 09:00:00	994	2019-05-12 09:00	8.7	0	75.2	1,016.40	269.2	3.4	7.8	520.4	2019-05-12 09:00:00	17	09:00:00
2019-05-12 10:00:00	2019-05-12 10:00:00	995	2019-05-12 10:00	9.8	0	69.3	1,016.50	285.8	4.1	9.5	584.8	2019-05-12 10:00:00	17	10:00:00
2019-05-12 11:00:00	2019-05-12 11:00:00	996	2019-05-12 11:00	11.3	0	60.2	1,016.80	284.9	4.8	9.5	794.9	2019-05-12 11:00:00	17	11:00:00
2019-05-12 12:00:00	2019-05-12 12:00:00	997	2019-05-12 12:00	12.6	0	57.2	1,017.20	281.5	4.7	9.9	860.7	2019-05-12 12:00:00	17	12:00:00
2019-05-12 13:00:00	2019-05-12 13:00:00	998	2019-05-12 13:00	13.7	0	52.8	1,017.50	279.9	4.7	9.8	829.1	2019-05-12 13:00:00	17	13:00:00
2019-05-12 14:00:00	2019-05-12 14:00:00	999	2019-05-12 14:00	14.7	0	46.5	1,017.90	277.6	4.6	9.6	789.8	2019-05-12 14:00:00	17	14:00:00
2019-05-12 15:00:00	2019-05-12 15:00:00	1000	2019-05-12 15:00	15.3	0	42.7	1,018.20	281.3	4.5	9.4	675.5	2019-05-12 15:00:00	17	15:00:00
2019-05-12 16:00:00	2019-05-12 16:00:00	1001	2019-05-12 16:00	15.4	0	40.3	1,018.30	280.7	4.4	8.7	544	2019-05-12 16:00:00	17	16:00:00
2019-05-12 17:00:00	2019-05-12 17:00:00	1002	2019-05-12 17:00	14.3	0	40.8	1,018.60	290.8	3.6	8.6	261.5	2019-05-12 17:00:00	17	17:00:00
2019-05-12 18:00:00	2019-05-12 18:00:00	1003	2019-05-12 18:00	13.4	0	44.2	1,019.20	278.9	2.6	6.5	165.7	2019-05-12 18:00:00	17	18:00:00
2019-05-12 19:00:00	2019-05-12 19:00:00	1004	2019-05-12 19:00	12.5	0	46.3	1,019.50	285.1	2.2	5.7	93.3	2019-05-12 19:00:00	17	19:00:00
2019-05-12 20:00:00	2019-05-12 20:00:00	1005	2019-05-12 20:00	11.2	0	52.3	1,020.10	282.5	1.7	3.4	33.4	2019-05-12 20:00:00	17	20:00:00
2019-05-12 21:00:00	2019-05-12 21:00:00	1006	2019-05-12 21:00	8.2	0	64.8	1,021.00	273.3	1.7	2.5	3.5	2019-05-12 21:00:00	17	21:00:00
2019-05-12 22:00:00	2019-05-12 22:00:00	1007	2019-05-12 22:00	6.3	0	79.2	1,021.60	270.8	1.8	3	3.6	2019-05-12 22:00:00	17	22:00:00
2019-05-12 23:00:00	2019-05-12 23:00:00	1008	2019-05-12 23:00	4.8	0	86.3	1,022.30	256.2	1.9	3.4	3.6	2019-05-12 23:00:00	17	23:00:00
2019-05-13 00:00:00	2019-05-13 00:00:00	1009	2019-05-13 00:00	4.6	0	84.2	1,022.90	252.3	2.6	4.1	3.6	2019-05-13 00:00:00	18	00:00:00
2019-05-13 01:00:00	2019-05-13 01:00:00	1010	2019-05-13 01:00	4.5	0	82.2	1,023.40	267.2	3	4.9	3.5	2019-05-13 01:00:00	18	01:00:00
2019-05-13 02:00:00	2019-05-13 02:00:00	1011	2019-05-13 02:00	4.1	0	82.8	1,023.70	274.4	3.1	5.7	3.5	2019-05-13 02:00:00	18	02:00:00
2019-05-13 03:00:00	2019-05-13 03:00:00	1012	2019-05-13 03:00	3.6	0	86.7	1,023.80	273.9	3.4	5.3	3.3	2019-05-13 03:00:00	18	03:00:00
2019-05-13 04:00:00	2019-05-13 04:00:00	1013	2019-05-13 04:00	2.9	0	94.7	1,024.00	277.2	2.9	4.9	3.4	2019-05-13 04:00:00	18	04:00:00
2019-05-13 05:00:00	2019-05-13 05:00:00	1014	2019-05-13 05:00	3.1	0	96.2	1,024.10	283.6	3.1	5.5	11.8	2019-05-13 05:00:00	18	05:00:00
2019-05-13 06:00:00	2019-05-13 06:00:00	1015	2019-05-13 06:00	3.8	0	95.8	1,024.60	277.9	3.8	5.7	110.3	2019-05-13 06:00:00	18	06:00:00
2019-05-13 07:00:00	2019-05-13 07:00:00	1016	2019-05-13 07:00	5.6	0	89.8	1,024.80	283.4	3.3	6.7	284.1	2019-05-13 07:00:00	18	07:00:00
2019-05-13 08:00:00	2019-05-13 08:00:00	1017	2019-05-13 08:00	7.3	0	81.5	1,025.00	285.9	4.1	7.8	484.3	2019-05-13 08:00:00	18	08:00:00
2019-05-13 09:00:00	2019-05-13 09:00:00	1018	2019-05-13 09:00	9.3	0	70.8	1,025.00	270.7	3.1	5.8	608	2019-05-13 09:00:00	18	09:00:00
2019-05-13 10:00:00	2019-05-13 10:00:00	1019	2019-05-13 10:00	10.7	0	65.3	1,024.90	277	3.3	6.3	721.3	2019-05-13 10:00:00	18	10:00:00
2019-05-13 11:00:00	2019-05-13 11:00:00	1020	2019-05-13 11:00	12.5	0	53.3	1,024.70	280.3	3.8	7.7	794.1	2019-05-13 11:00:00	18	11:00:00
2019-05-13 12:00:00	2019-05-13 12:00:00	1021	2019-05-13 12:00	14.2	0	46.8	1,024.50	283.1	3.4	7.8	810.9	2019-05-13 12:00:00	18	12:00:00
2019-05-13 13:00:00	2019-05-13 13:00:00	1022	2019-05-13 13:00	15.1	0	39.7	1,024.00	268.9	3.3	8.3	786.3	2019-05-13 13:00:00	18	13:00:00
2019-05-13 14:00:00	2019-05-13 14:00:00	1023	2019-05-13 14:00	16.2	0	36.8	1,023.40	243.4	3	8.2	788.9	2019-05-13 14:00:00	18	14:00:00
2019-05-13 15:00:00	2019-05-13 15:00:00	1024	2019-05-13 15:00	16.5	0	33.7	1,022.90	258.6	3.4	8.8	702.5	2019-05-13 15:00:00	18	15:00:00
2019-05-13 16:00:00	2019-05-13 16:00:00	1025	2019-05-13 16:00	17.2	0	31.5	1,022.30	268.4	3.3	7.9	664.4	2019-05-13 16:00:00	18	16:00:00
2019-05-13 17:00:00	2019-05-13 17:00:00	1026	2019-05-13 17:00	16.9	0	31.2	1,021.90	262.4	3	6.8	477.5	2019-05-13 17:00:00	18	17:00:00
2019-05-13 18:00:00	2019-05-13 18:00:00	1027	2019-05-13 18:00	16.2	0	31.3	1,021.70	259.4	2.4	5.9	287.7	2019-05-13 18:00:00	18	18:00:00
2019-05-13 19:00:00	2019-05-13 19:00:00	1028	2019-05-13 19:00	13.5	0	35.3	1,021.60	238.3	1.7	3.9	68.2	2019-05-13 19:00:00	18	19:00:00
2019-05-13 20:00:00	2019-05-13 20:00:00	1029	2019-05-13 20:00	11.5	0	40.3	1,021.50	233.8	1.5	3.9	28.3	2019-05-13 20:00:00	18	20:00:00
2019-05-13 21:00:00	2019-05-13 21:00:00	1030	2019-05-13 21:00	8.3	0	57.3	1,021.80	301.6	1.4	2.9	4	2019-05-13 21:00:00	18	21:00:00
2019-05-13 22:00:00	2019-05-13 22:00:00	1031	2019-05-13 22:00	6.5	0	70.8	1,022.00	289.4	1.6	3.4	4	2019-05-13 22:00:00	18	22:00:00
2019-05-13 23:00:00	2019-05-13 23:00:00	1032	2019-05-13 23:00	6.5	0	74.7	1,022.30	278.9	1.7	2.7	4.5	2019-05-13 23:00:00	18	23:00:00
2019-05-14 00:00:00	2019-05-14 00:00:00	1033	2019-05-14 00:00	6.3	0	78.7	1,022.40	275.3	1.9	3.2	4.4	2019-05-14 00:00:00	19	00:00:00
2019-05-14 01:00:00	2019-05-14 01:00:00	1034	2019-05-14 01:00	6.5	0	82.5	1,022.20	276.3	2.1	3	4.6	2019-05-14 01:00:00	19	01:00:00
2019-05-14 02:00:00	2019-05-14 02:00:00	1035	2019-05-14 02:00	6.4	0	87.3	1,022.00	280.9	2.7	3.9	3.9	2019-05-14 02:00:00	19	02:00:00
2019-05-14 03:00:00	2019-05-14 03:00:00	1036	2019-05-14 03:00	5.4	0	93.2	1,021.90	286	2.5	4.3	3.1	2019-05-14 03:00:00	19	03:00:00
2019-05-14 04:00:00	2019-05-14 04:00:00	1037	2019-05-14 04:00	4.1	0	98	1,021.70	276.3	1.9	4.1	3.3	2019-05-14 04:00:00	19	04:00:00
2019-05-14 05:00:00	2019-05-14 05:00:00	1038	2019-05-14 05:00	3.3	0	100	1,021.70	277	2.2	3.8	12.3	2019-05-14 05:00:00	19	05:00:00
2019-05-14 06:00:00	2019-05-14 06:00:00	1039	2019-05-14 06:00	4.2	0	95.7	1,021.80	261	1.7	2.8	118.8	2019-05-14 06:00:00	19	06:00:00
2019-05-14 07:00:00	2019-05-14 07:00:00	1040	2019-05-14 07:00	6.6	0	85.3	1,021.80	276.8	2.2	3.9	281.7	2019-05-14 07:00:00	19	07:00:00
2019-05-14 08:00:00	2019-05-14 08:00:00	1041	2019-05-14 08:00	9.2	0	70.2	1,021.70	258.9	1.9	4.3	448.9	2019-05-14 08:00:00	19	08:00:00
2019-05-14 09:00:00	2019-05-14 09:00:00	1042	2019-05-14 09:00	9.3	0	51.5	851.3	142.6	1.7	4.8	478.5	2019-05-14 09:00:00	19	09:00:00
2019-05-14 10:00:00	2019-05-14 10:00:00	1043	2019-05-14 10:00	12.2	0	54.5	1,021.30	137.3	2.6	6.9	594.9	2019-05-14 10:00:00	19	10:00:00
2019-05-14 11:00:00	2019-05-14 11:00:00	1044	2019-05-14 11:00	10.2	0	42.8	850.7	136	2.6	6.4	416.4	2019-05-14 11:00:00	19	11:00:00
2019-05-14 12:00:00	2019-05-14 12:00:00	1045	2019-05-14 12:00	12.1	0	51.7	1,020.50	130.9	2.9	6.3	468.4	2019-05-14 12:00:00	19	12:00:00
2019-05-14 13:00:00	2019-05-14 13:00:00	1046	2019-05-14 13:00	14.2	0	44.8	1,019.90	106.1	3.5	8.5	779.8	2019-05-14 13:00:00	19	13:00:00
2019-05-14 14:00:00	2019-05-14 14:00:00	1047	2019-05-14 14:00	14	0	44	1,019.10	94.9	3.3	6.7	615.1	2019-05-14 14:00:00	19	14:00:00
2019-05-14 15:00:00	2019-05-14 15:00:00	1048	2019-05-14 15:00	13.3	0	45.8	1,018.60	244.4	2.8	7.4	264.5	2019-05-14 15:00:00	19	15:00:00
2019-05-14 16:00:00	2019-05-14 16:00:00	1049	2019-05-14 16:00	13.3	0	46.2	1,018.10	185.2	2.8	6.8	315.7	2019-05-14 16:00:00	19	16:00:00
2019-05-14 17:00:00	2019-05-14 17:00:00	1050	2019-05-14 17:00	13.9	0	40.8	1,017.50	119.4	3	6.6	349.7	2019-05-14 17:00:00	19	17:00:00
2019-05-14 18:00:00	2019-05-14 18:00:00	1051	2019-05-14 18:00	13.1	0	40.3	1,017.20	82.4	2.7	6.4	224.4	2019-05-14 18:00:00	19	18:00:00
2019-05-14 19:00:00	2019-05-14 19:00:00	1052	2019-05-14 19:00	13	0	39.7	1,017.20	68.1	2.8	6.6	169.2	2019-05-14 19:00:00	19	19:00:00
2019-05-14 20:00:00	2019-05-14 20:00:00	1053	2019-05-14 20:00	11	0	41.7	1,017.20	103.6	2.1	5.9	40.5	2019-05-14 20:00:00	19	20:00:00
2019-05-14 21:00:00	2019-05-14 21:00:00	1054	2019-05-14 21:00	8	0	49.2	1,017.20	71.6	1.7	3.3	3.6	2019-05-14 21:00:00	19	21:00:00
2019-05-14 22:00:00	2019-05-14 22:00:00	1055	2019-05-14 22:00	5.8	0	59.7	1,017.30	74.8	1.3	3.3	3.4	2019-05-14 22:00:00	19	22:00:00
2019-05-14 23:00:00	2019-05-14 23:00:00	1056	2019-05-14 23:00	4.3	0	70.3	1,017.10	73.6	1.2	2.5	4.2	2019-05-14 23:00:00	19	23:00:00
2019-05-15 00:00:00	2019-05-15 00:00:00	1057	2019-05-15 00:00	2.8	0	77.5	1,016.80	130.2	1	2.3	4.6	2019-05-15 00:00:00	20	00:00:00
2019-05-15 01:00:00	2019-05-15 01:00:00	1058	2019-05-15 01:00	1.6	0	87.8	1,016.70	180.4	1.1	2.4	4.9	2019-05-15 01:00:00	20	01:00:00
2019-05-15 02:00:00	2019-05-15 02:00:00	1059	2019-05-15 02:00	1.9	0	84.5	1,016.40	263.2	1.2	2.4	5.1	2019-05-15 02:00:00	20	02:00:00
2019-05-15 03:00:00	2019-05-15 03:00:00	1060	2019-05-15 03:00	0.4	0	92.8	1,016.10	283.8	1.2	1.9	4	2019-05-15 03:00:00	20	03:00:00
2019-05-15 04:00:00	2019-05-15 04:00:00	1061	2019-05-15 04:00	-0.5	0	96.3	1,015.80	276.3	1.3	1.9	4.4	2019-05-15 04:00:00	20	04:00:00
2019-05-15 05:00:00	2019-05-15 05:00:00	1062	2019-05-15 05:00	-1.8	0	99.8	1,015.80	238.6	1	1.5	13.1	2019-05-15 05:00:00	20	05:00:00
2019-05-15 06:00:00	2019-05-15 06:00:00	1063	2019-05-15 06:00	0.8	0	90	1,016.00	241.2	1.2	2.8	122.5	2019-05-15 06:00:00	20	06:00:00
2019-05-15 07:00:00	2019-05-15 07:00:00	1064	2019-05-15 07:00	4.3	0	72.5	1,016.10	275.3	2.1	4.1	292.7	2019-05-15 07:00:00	20	07:00:00
2019-05-15 08:00:00	2019-05-15 08:00:00	1065	2019-05-15 08:00	7.5	0	58.2	1,016.10	229.4	1.9	4.5	377.5	2019-05-15 08:00:00	20	08:00:00
2019-05-15 09:00:00	2019-05-15 09:00:00	1066	2019-05-15 09:00	9.5	0	49.3	1,015.80	121.1	2.3	5	415.3	2019-05-15 09:00:00	20	09:00:00
2019-05-15 10:00:00	2019-05-15 10:00:00	1067	2019-05-15 10:00	9.3	0	48.5	1,015.50	59	2.4	5.2	332.6	2019-05-15 10:00:00	20	10:00:00
2019-05-15 11:00:00	2019-05-15 11:00:00	1068	2019-05-15 11:00	11.7	0	43.7	1,014.80	201.5	2.9	6.7	607.9	2019-05-15 11:00:00	20	11:00:00
2019-05-15 12:00:00	2019-05-15 12:00:00	1069	2019-05-15 12:00	12.4	0	43.3	1,014.10	106.7	2.7	6.2	453.3	2019-05-15 12:00:00	20	12:00:00
2019-05-15 13:00:00	2019-05-15 13:00:00	1070	2019-05-15 13:00	13.2	0	42.2	1,013.30	131.9	2.6	6.8	412.1	2019-05-15 13:00:00	20	13:00:00
2019-05-15 14:00:00	2019-05-15 14:00:00	1071	2019-05-15 14:00	14.2	0	41.3	1,012.70	107.7	2.1	4.6	364.4	2019-05-15 14:00:00	20	14:00:00
2019-05-15 15:00:00	2019-05-15 15:00:00	1072	2019-05-15 15:00	13.5	0	41	1,012.20	63.8	2.6	6	214.2	2019-05-15 15:00:00	20	15:00:00
2019-05-15 16:00:00	2019-05-15 16:00:00	1073	2019-05-15 16:00	13.8	0	40.2	1,011.70	73.6	2.2	4.9	218.8	2019-05-15 16:00:00	20	16:00:00
2019-05-15 17:00:00	2019-05-15 17:00:00	1074	2019-05-15 17:00	14	0	39.3	1,011.30	65.8	2.5	5.5	215.8	2019-05-15 17:00:00	20	17:00:00
2019-05-15 18:00:00	2019-05-15 18:00:00	1075	2019-05-15 18:00	13.7	0	38	1,011.00	59.9	2.4	5.1	142.8	2019-05-15 18:00:00	20	18:00:00
2019-05-15 19:00:00	2019-05-15 19:00:00	1076	2019-05-15 19:00	12.8	0	38.5	1,010.90	54.2	2.7	5.5	64	2019-05-15 19:00:00	20	19:00:00
2019-05-15 20:00:00	2019-05-15 20:00:00	1077	2019-05-15 20:00	11.8	0	37.8	1,011.00	75.4	2.6	5.6	15.7	2019-05-15 20:00:00	20	20:00:00
2019-05-15 21:00:00	2019-05-15 21:00:00	1078	2019-05-15 21:00	10.8	0	39.7	1,011.10	160.8	1.7	4	3.8	2019-05-15 21:00:00	20	21:00:00
2019-05-15 22:00:00	2019-05-15 22:00:00	1079	2019-05-15 22:00	10	0	43	1,010.90	87.1	1.7	3.9	4.3	2019-05-15 22:00:00	20	22:00:00
2019-05-15 23:00:00	2019-05-15 23:00:00	1080	2019-05-15 23:00	9.1	0	51.5	1,010.60	182.4	1.9	4.1	3.8	2019-05-15 23:00:00	20	23:00:00
2019-05-16 00:00:00	2019-05-16 00:00:00	1081	2019-05-16 00:00	8.5	0	64.2	1,010.10	242.3	1.6	4	4.1	2019-05-16 00:00:00	21	00:00:00
2019-05-16 01:00:00	2019-05-16 01:00:00	1082	2019-05-16 01:00	8.3	0	71.7	1,009.50	213.2	1.7	4.7	4.4	2019-05-16 01:00:00	21	01:00:00
2019-05-16 02:00:00	2019-05-16 02:00:00	1083	2019-05-16 02:00	7.9	0	75.5	1,008.90	231.3	1.6	4.2	4.3	2019-05-16 02:00:00	21	02:00:00
2019-05-16 03:00:00	2019-05-16 03:00:00	1084	2019-05-16 03:00	7.6	0	78.5	1,008.20	261.6	1.5	3.5	4.3	2019-05-16 03:00:00	21	03:00:00
2019-05-16 04:00:00	2019-05-16 04:00:00	1085	2019-05-16 04:00	7.5	0	80.3	1,007.60	275.4	1.6	3.6	3.6	2019-05-16 04:00:00	21	04:00:00
2019-05-16 05:00:00	2019-05-16 05:00:00	1086	2019-05-16 05:00	7	0	88.7	1,007.20	285	1.7	3.4	7.8	2019-05-16 05:00:00	21	05:00:00
2019-05-16 06:00:00	2019-05-16 06:00:00	1087	2019-05-16 06:00	6.8	0.1	90.7	1,006.60	283.3	1.9	4.3	14.6	2019-05-16 06:00:00	21	06:00:00
2019-05-16 07:00:00	2019-05-16 07:00:00	1088	2019-05-16 07:00	6.3	0.5	95.2	1,006.30	292.8	2.6	5.5	23.6	2019-05-16 07:00:00	21	07:00:00
2019-05-16 08:00:00	2019-05-16 08:00:00	1089	2019-05-16 08:00	5.8	1	99.5	1,006.10	285.3	3	5.9	42.3	2019-05-16 08:00:00	21	08:00:00
2019-05-16 09:00:00	2019-05-16 09:00:00	1090	2019-05-16 09:00	6.1	0.6	100	1,005.50	290.3	3.1	5.6	79.4	2019-05-16 09:00:00	21	09:00:00
2019-05-16 10:00:00	2019-05-16 10:00:00	1091	2019-05-16 10:00	6.5	0.1	100	1,005.00	275	2.3	4.6	67.9	2019-05-16 10:00:00	21	10:00:00
2019-05-16 11:00:00	2019-05-16 11:00:00	1092	2019-05-16 11:00	7	0.7	100	1,004.60	275.6	2	5.3	64.8	2019-05-16 11:00:00	21	11:00:00
2019-05-16 12:00:00	2019-05-16 12:00:00	1093	2019-05-16 12:00	7.4	1.1	100	1,004.00	282.5	2.1	4.1	91.6	2019-05-16 12:00:00	21	12:00:00
2019-05-16 13:00:00	2019-05-16 13:00:00	1094	2019-05-16 13:00	7.6	0.5	100	1,003.70	280.3	2.1	4.3	83.9	2019-05-16 13:00:00	21	13:00:00
2019-05-16 14:00:00	2019-05-16 14:00:00	1095	2019-05-16 14:00	7.7	2.5	100	1,003.30	284.5	2.2	4.1	65.4	2019-05-16 14:00:00	21	14:00:00
2019-05-16 15:00:00	2019-05-16 15:00:00	1096	2019-05-16 15:00	8	2.9	100	1,002.60	279.3	2	4.2	82.7	2019-05-16 15:00:00	21	15:00:00
2019-05-16 16:00:00	2019-05-16 16:00:00	1097	2019-05-16 16:00	8.6	0.1	98.5	1,002.20	287.1	2	4.2	111.2	2019-05-16 16:00:00	21	16:00:00
2019-05-16 17:00:00	2019-05-16 17:00:00	1098	2019-05-16 17:00	8.9	0	96.8	1,002.00	259.5	1.3	2.8	56	2019-05-16 17:00:00	21	17:00:00
2019-05-16 18:00:00	2019-05-16 18:00:00	1099	2019-05-16 18:00	8.8	0	96	1,001.80	76.3	1.1	2.3	42.7	2019-05-16 18:00:00	21	18:00:00
2019-05-16 19:00:00	2019-05-16 19:00:00	1100	2019-05-16 19:00	9	0	96.2	1,001.80	127.6	1	1.7	34.2	2019-05-16 19:00:00	21	19:00:00
2019-05-16 20:00:00	2019-05-16 20:00:00	1101	2019-05-16 20:00	8.9	0	97.5	1,001.70	85.9	0.7	1.4	10	2019-05-16 20:00:00	21	20:00:00
2019-05-16 21:00:00	2019-05-16 21:00:00	1102	2019-05-16 21:00	8.8	0	98	1,001.80	114.2	0.7	1.7	4.9	2019-05-16 21:00:00	21	21:00:00
2019-05-16 22:00:00	2019-05-16 22:00:00	1103	2019-05-16 22:00	8.8	0	98.3	1,001.60	77.1	0.6	1.5	4.7	2019-05-16 22:00:00	21	22:00:00
2019-05-16 23:00:00	2019-05-16 23:00:00	1104	2019-05-16 23:00	8.7	0	99	1,001.30	77.6	0.5	1.1	4.6	2019-05-16 23:00:00	21	23:00:00
2019-05-17 00:00:00	2019-05-17 00:00:00	1105	2019-05-17 00:00	8.6	0	99	1,001.10	93.3	0.9	1.7	4.6	2019-05-17 00:00:00	22	00:00:00
2019-05-17 01:00:00	2019-05-17 01:00:00	1106	2019-05-17 01:00	8.6	0	99	1,000.90	86.3	1.3	2.5	4.6	2019-05-17 01:00:00	22	01:00:00
2019-05-17 02:00:00	2019-05-17 02:00:00	1107	2019-05-17 02:00	7.9	0	99	1,000.50	78.7	1.4	2.6	3.6	2019-05-17 02:00:00	22	02:00:00
2019-05-17 03:00:00	2019-05-17 03:00:00	1108	2019-05-17 03:00	6.5	0	99.7	1,000.10	90.8	1.4	3.1	4	2019-05-17 03:00:00	22	03:00:00
2019-05-17 04:00:00	2019-05-17 04:00:00	1109	2019-05-17 04:00	6.2	0	100	999.9	98.6	1.8	4	4.8	2019-05-17 04:00:00	22	04:00:00
2019-05-17 05:00:00	2019-05-17 05:00:00	1110	2019-05-17 05:00	6.6	0	100	999.9	84.9	1.6	2.9	10.9	2019-05-17 05:00:00	22	05:00:00
2019-05-17 06:00:00	2019-05-17 06:00:00	1111	2019-05-17 06:00	6.9	0	100	999.9	71.7	1.6	2.9	56.4	2019-05-17 06:00:00	22	06:00:00
2019-05-17 07:00:00	2019-05-17 07:00:00	1112	2019-05-17 07:00	7.4	0.1	99.3	999.7	65.3	1.8	3.5	117.7	2019-05-17 07:00:00	22	07:00:00
2019-05-17 08:00:00	2019-05-17 08:00:00	1113	2019-05-17 08:00	8.8	0	94.8	999.5	80.5	2	4.1	177.4	2019-05-17 08:00:00	22	08:00:00
2019-05-17 09:00:00	2019-05-17 09:00:00	1114	2019-05-17 09:00	9.7	0	92	999.4	79.3	2.3	4.2	191.2	2019-05-17 09:00:00	22	09:00:00
2019-05-17 10:00:00	2019-05-17 10:00:00	1115	2019-05-17 10:00	10.6	0	89.2	999.3	77.9	2.6	5.6	243.8	2019-05-17 10:00:00	22	10:00:00
2019-05-17 11:00:00	2019-05-17 11:00:00	1116	2019-05-17 11:00	12	0	83	998.9	82.8	2.4	5	354.8	2019-05-17 11:00:00	22	11:00:00
2019-05-17 12:00:00	2019-05-17 12:00:00	1117	2019-05-17 12:00	13.6	0	74.7	998.4	87.9	2.8	6.2	480.9	2019-05-17 12:00:00	22	12:00:00
2019-05-17 13:00:00	2019-05-17 13:00:00	1118	2019-05-17 13:00	14.9	0	66.7	998.1	101	2.4	5.4	447.7	2019-05-17 13:00:00	22	13:00:00
2019-05-17 14:00:00	2019-05-17 14:00:00	1119	2019-05-17 14:00	15.6	0	60.2	997.7	119.7	2.6	5.4	350.5	2019-05-17 14:00:00	22	14:00:00
2019-05-17 15:00:00	2019-05-17 15:00:00	1120	2019-05-17 15:00	16.7	0	57	997.4	116.8	2.7	5.5	439.2	2019-05-17 15:00:00	22	15:00:00
2019-05-17 16:00:00	2019-05-17 16:00:00	1121	2019-05-17 16:00	15.9	0	61.5	997.1	83.6	2.3	4.7	146.8	2019-05-17 16:00:00	22	16:00:00
2019-05-17 17:00:00	2019-05-17 17:00:00	1122	2019-05-17 17:00	16.7	0	61.8	996.8	77.2	2.6	5.2	312.1	2019-05-17 17:00:00	22	17:00:00
2019-05-17 18:00:00	2019-05-17 18:00:00	1123	2019-05-17 18:00	17.2	0	62.2	996.4	78.1	2.3	4.9	239.1	2019-05-17 18:00:00	22	18:00:00
2019-05-17 19:00:00	2019-05-17 19:00:00	1124	2019-05-17 19:00	16.8	0	63.8	996.1	97	1.5	3.3	110.4	2019-05-17 19:00:00	22	19:00:00
2019-05-17 20:00:00	2019-05-17 20:00:00	1125	2019-05-17 20:00	13.3	0	86	995.9	263.8	0.7	1.4	20.7	2019-05-17 20:00:00	22	20:00:00
2019-05-17 21:00:00	2019-05-17 21:00:00	1126	2019-05-17 21:00	10.1	0	97.5	996.2	209.8	0.4	1.1	4.6	2019-05-17 21:00:00	22	21:00:00
2019-05-17 22:00:00	2019-05-17 22:00:00	1127	2019-05-17 22:00	8.4	0	98.8	996.2	173.4	0.5	1.1	4.3	2019-05-17 22:00:00	22	22:00:00
2019-05-17 23:00:00	2019-05-17 23:00:00	1128	2019-05-17 23:00	7.7	0	99	996.2	215.2	0.8	1.7	4.4	2019-05-17 23:00:00	22	23:00:00
2019-05-18 00:00:00	2019-05-18 00:00:00	1129	2019-05-18 00:00	6.8	0	99	996.1	189.6	0.6	1.5	4.3	2019-05-18 00:00:00	23	00:00:00
2019-05-18 01:00:00	2019-05-18 01:00:00	1130	2019-05-18 01:00	6.4	0	99	995.9	121.8	0.7	1.5	5.2	2019-05-18 01:00:00	23	01:00:00
2019-05-18 02:00:00	2019-05-18 02:00:00	1131	2019-05-18 02:00	5.7	0	99	995.8	139.4	0.7	1.7	4	2019-05-18 02:00:00	23	02:00:00
2019-05-18 03:00:00	2019-05-18 03:00:00	1132	2019-05-18 03:00	4.7	0	99	995.6	94.7	0.6	1.4	4.6	2019-05-18 03:00:00	23	03:00:00
2019-05-18 04:00:00	2019-05-18 04:00:00	1133	2019-05-18 04:00	3.8	0	99	995.5	215.4	0.6	1.1	4.6	2019-05-18 04:00:00	23	04:00:00
2019-05-18 05:00:00	2019-05-18 05:00:00	1134	2019-05-18 05:00	3.4	0	99	995.5	81.8	0.6	1.4	15.5	2019-05-18 05:00:00	23	05:00:00
2019-05-18 06:00:00	2019-05-18 06:00:00	1135	2019-05-18 06:00	4.9	0	99	995.5	109.5	0.4	1.1	89.6	2019-05-18 06:00:00	23	06:00:00
2019-05-18 07:00:00	2019-05-18 07:00:00	1136	2019-05-18 07:00	7.7	0	95	995.5	137.2	0.8	1.4	259.6	2019-05-18 07:00:00	23	07:00:00
2019-05-18 08:00:00	2019-05-18 08:00:00	1137	2019-05-18 08:00	12	0	83	995.4	91.8	1.7	3.3	440.2	2019-05-18 08:00:00	23	08:00:00
2019-05-18 09:00:00	2019-05-18 09:00:00	1138	2019-05-18 09:00	14.7	0	73.3	995.4	79.3	2.4	5	568	2019-05-18 09:00:00	23	09:00:00
2019-05-18 10:00:00	2019-05-18 10:00:00	1139	2019-05-18 10:00	16.6	0	67.7	995.3	73.2	2.5	5.2	690.3	2019-05-18 10:00:00	23	10:00:00
2019-05-18 11:00:00	2019-05-18 11:00:00	1140	2019-05-18 11:00	17.6	0	61.3	995.4	83.7	3.3	6.2	794.3	2019-05-18 11:00:00	23	11:00:00
2019-05-18 12:00:00	2019-05-18 12:00:00	1141	2019-05-18 12:00	18.3	0	57	995.3	88.6	2.9	5.2	706.1	2019-05-18 12:00:00	23	12:00:00
2019-05-18 13:00:00	2019-05-18 13:00:00	1142	2019-05-18 13:00	16.3	0	44.3	829.2	94.2	2.5	6.6	718.3	2019-05-18 13:00:00	23	13:00:00
2019-05-18 14:00:00	2019-05-18 14:00:00	1143	2019-05-18 14:00	19.5	0	54.5	994.9	73.6	2.9	5.8	693	2019-05-18 14:00:00	23	14:00:00
2019-05-18 15:00:00	2019-05-18 15:00:00	1144	2019-05-18 15:00	20.3	0	51.3	994.6	78.9	2.5	6.7	721	2019-05-18 15:00:00	23	15:00:00
2019-05-18 16:00:00	2019-05-18 16:00:00	1145	2019-05-18 16:00	20.9	0	49.2	994.3	77.2	2.3	4.5	601.6	2019-05-18 16:00:00	23	16:00:00
2019-05-18 17:00:00	2019-05-18 17:00:00	1146	2019-05-18 17:00	21.2	0	47.7	994.2	74.7	2.2	4.1	461.3	2019-05-18 17:00:00	23	17:00:00
2019-05-18 18:00:00	2019-05-18 18:00:00	1147	2019-05-18 18:00	21.2	0	45.5	993.9	62.7	2	3.8	307.7	2019-05-18 18:00:00	23	18:00:00
2019-05-18 19:00:00	2019-05-18 19:00:00	1148	2019-05-18 19:00	20.9	0	46.5	994	65.7	1.6	3	149.5	2019-05-18 19:00:00	23	19:00:00
2019-05-18 20:00:00	2019-05-18 20:00:00	1149	2019-05-18 20:00	18.3	0	58.7	994	58.6	0.8	1.5	31.6	2019-05-18 20:00:00	23	20:00:00
2019-05-18 21:00:00	2019-05-18 21:00:00	1150	2019-05-18 21:00	13.2	0	88.8	994.3	217.3	0.6	1.4	3.9	2019-05-18 21:00:00	23	21:00:00
2019-05-18 22:00:00	2019-05-18 22:00:00	1151	2019-05-18 22:00	10.8	0	97.5	994.4	165.2	0.5	1.5	4	2019-05-18 22:00:00	23	22:00:00
2019-05-18 23:00:00	2019-05-18 23:00:00	1152	2019-05-18 23:00	9.6	0	98	994.6	208.9	0.6	1.7	4.1	2019-05-18 23:00:00	23	23:00:00
2019-05-19 00:00:00	2019-05-19 00:00:00	1153	2019-05-19 00:00	8.7	0	98.5	994.4	207.1	0.6	1.4	4.3	2019-05-19 00:00:00	24	00:00:00
2019-05-19 01:00:00	2019-05-19 01:00:00	1154	2019-05-19 01:00	7.9	0	99	994.2	183.3	0.4	1.7	4.2	2019-05-19 01:00:00	24	01:00:00
2019-05-19 02:00:00	2019-05-19 02:00:00	1155	2019-05-19 02:00	7.2	0	99	993.9	144.9	0.3	0.3	4.4	2019-05-19 02:00:00	24	02:00:00
2019-05-19 03:00:00	2019-05-19 03:00:00	1156	2019-05-19 03:00	6.9	0	99	993.7	165.1	0.3	0.3	4.6	2019-05-19 03:00:00	24	03:00:00
2019-05-19 04:00:00	2019-05-19 04:00:00	1157	2019-05-19 04:00	6.7	0	99	993.7	125.3	0.6	1.4	4.7	2019-05-19 04:00:00	24	04:00:00
2019-05-19 05:00:00	2019-05-19 05:00:00	1158	2019-05-19 05:00	6.5	0	99	993.6	259.3	0.6	1.1	14.7	2019-05-19 05:00:00	24	05:00:00
2019-05-19 06:00:00	2019-05-19 06:00:00	1159	2019-05-19 06:00	8	0	98.8	993.8	241.8	0.7	1.5	108.1	2019-05-19 06:00:00	24	06:00:00
2019-05-19 07:00:00	2019-05-19 07:00:00	1160	2019-05-19 07:00	11.8	0	87.3	994	202.5	0.9	1.4	261.6	2019-05-19 07:00:00	24	07:00:00
2019-05-19 08:00:00	2019-05-19 08:00:00	1161	2019-05-19 08:00	15.6	0	71.5	993.8	273.5	1	2.3	412.9	2019-05-19 08:00:00	24	08:00:00
2019-05-19 09:00:00	2019-05-19 09:00:00	1162	2019-05-19 09:00	18.5	0	61.7	993.5	85.8	1.9	4.4	560.7	2019-05-19 09:00:00	24	09:00:00
2019-05-19 10:00:00	2019-05-19 10:00:00	1163	2019-05-19 10:00	19.7	0	59	993.4	76.2	3.2	6.6	682.4	2019-05-19 10:00:00	24	10:00:00
2019-05-19 11:00:00	2019-05-19 11:00:00	1164	2019-05-19 11:00	21.1	0	54.2	993.2	84.3	3.3	6.6	766	2019-05-19 11:00:00	24	11:00:00
2019-05-19 12:00:00	2019-05-19 12:00:00	1165	2019-05-19 12:00	22.5	0	50	992.9	90.7	3	6.6	817.5	2019-05-19 12:00:00	24	12:00:00
2019-05-19 13:00:00	2019-05-19 13:00:00	1166	2019-05-19 13:00	23.5	0	45.3	992.6	75.2	3	6.4	792.5	2019-05-19 13:00:00	24	13:00:00
2019-05-19 14:00:00	2019-05-19 14:00:00	1167	2019-05-19 14:00	24.7	0	40.5	992.3	78.2	3	6.6	778.3	2019-05-19 14:00:00	24	14:00:00
2019-05-19 15:00:00	2019-05-19 15:00:00	1168	2019-05-19 15:00	24.3	0	40.5	992	83.6	2.9	8	470.8	2019-05-19 15:00:00	24	15:00:00
2019-05-19 16:00:00	2019-05-19 16:00:00	1169	2019-05-19 16:00	24.8	0	40.5	991.8	89.9	2.6	5.1	516.3	2019-05-19 16:00:00	24	16:00:00
2019-05-19 17:00:00	2019-05-19 17:00:00	1170	2019-05-19 17:00	24.4	0	40.5	991.5	86.7	2.3	5	324.6	2019-05-19 17:00:00	24	17:00:00
2019-05-19 18:00:00	2019-05-19 18:00:00	1171	2019-05-19 18:00	25.3	0	39.2	991	102.1	1.6	2.9	308.3	2019-05-19 18:00:00	24	18:00:00
2019-05-19 19:00:00	2019-05-19 19:00:00	1172	2019-05-19 19:00	24.9	0	39.5	990.9	102.1	1.3	2.5	151	2019-05-19 19:00:00	24	19:00:00
2019-05-19 20:00:00	2019-05-19 20:00:00	1173	2019-05-19 20:00	21.7	0	53.3	991.1	78.3	0.4	1.3	29.4	2019-05-19 20:00:00	24	20:00:00
2019-05-19 21:00:00	2019-05-19 21:00:00	1174	2019-05-19 21:00	16.4	0	82.7	991.2	337.7	0.3	0.8	3.8	2019-05-19 21:00:00	24	21:00:00
2019-05-19 22:00:00	2019-05-19 22:00:00	1175	2019-05-19 22:00	14.1	0	94	991.5	191.5	0.5	1.4	3.8	2019-05-19 22:00:00	24	22:00:00
2019-05-19 23:00:00	2019-05-19 23:00:00	1176	2019-05-19 23:00	12.8	0	96.7	991.6	185.6	1	1.7	4.1	2019-05-19 23:00:00	24	23:00:00
2019-05-20 00:00:00	2019-05-20 00:00:00	1177	2019-05-20 00:00	11.6	0	98.5	991.6	235.7	0.9	1.7	3.9	2019-05-20 00:00:00	25	00:00:00
2019-05-20 01:00:00	2019-05-20 01:00:00	1178	2019-05-20 01:00	10.7	0	99	991.4	249.8	1.1	1.9	4	2019-05-20 01:00:00	25	01:00:00
2019-05-20 02:00:00	2019-05-20 02:00:00	1179	2019-05-20 02:00	10	0	99	991.5	243.9	0.9	1.5	4.2	2019-05-20 02:00:00	25	02:00:00
2019-05-20 03:00:00	2019-05-20 03:00:00	1180	2019-05-20 03:00	9.7	0	99	991.5	241.1	0.9	1.7	4.4	2019-05-20 03:00:00	25	03:00:00
2019-05-20 04:00:00	2019-05-20 04:00:00	1181	2019-05-20 04:00	10	0	99	991.2	249.5	1.1	1.9	4.4	2019-05-20 04:00:00	25	04:00:00
2019-05-20 05:00:00	2019-05-20 05:00:00	1182	2019-05-20 05:00	10.3	0	98.8	991.1	249.9	1.4	2.4	19.6	2019-05-20 05:00:00	25	05:00:00
2019-05-20 06:00:00	2019-05-20 06:00:00	1183	2019-05-20 06:00	11.8	0	95.8	991	274.4	1.8	2.7	110.8	2019-05-20 06:00:00	25	06:00:00
2019-05-20 07:00:00	2019-05-20 07:00:00	1184	2019-05-20 07:00	14.3	0	89.2	991.2	275.1	2	3.4	227.9	2019-05-20 07:00:00	25	07:00:00
2019-05-20 08:00:00	2019-05-20 08:00:00	1185	2019-05-20 08:00	16.5	0	83.7	991.5	269.3	2.1	3.9	400.4	2019-05-20 08:00:00	25	08:00:00
2019-05-20 09:00:00	2019-05-20 09:00:00	1186	2019-05-20 09:00	18	0	81.5	991.6	280.8	2.3	4.9	484.4	2019-05-20 09:00:00	25	09:00:00
2019-05-20 10:00:00	2019-05-20 10:00:00	1187	2019-05-20 10:00	18.3	0	82.7	991.4	282.9	2.8	6	419.6	2019-05-20 10:00:00	25	10:00:00
2019-05-20 11:00:00	2019-05-20 11:00:00	1188	2019-05-20 11:00	20.3	0	76.3	991.2	278.7	2.8	5.5	641.6	2019-05-20 11:00:00	25	11:00:00
2019-05-20 12:00:00	2019-05-20 12:00:00	1189	2019-05-20 12:00	23	0	65.3	990.8	272.3	2.5	5.9	821.7	2019-05-20 12:00:00	25	12:00:00
2019-05-20 13:00:00	2019-05-20 13:00:00	1190	2019-05-20 13:00	24.3	0	58.5	990.6	222.9	2.5	7.2	638.9	2019-05-20 13:00:00	25	13:00:00
2019-05-20 14:00:00	2019-05-20 14:00:00	1191	2019-05-20 14:00	22.8	0.7	65.5	989.9	207.8	2.6	6.6	363.6	2019-05-20 14:00:00	25	14:00:00
2019-05-20 15:00:00	2019-05-20 15:00:00	1192	2019-05-20 15:00	20.2	0.1	83.5	989.3	242.6	1.9	7	190.7	2019-05-20 15:00:00	25	15:00:00
2019-05-20 16:00:00	2019-05-20 16:00:00	1193	2019-05-20 16:00	21.5	0	72.2	989.2	69.9	1.6	4.5	320.5	2019-05-20 16:00:00	25	16:00:00
2019-05-20 17:00:00	2019-05-20 17:00:00	1194	2019-05-20 17:00	21.4	0.2	72.3	989.4	161.7	1.3	3.2	102.6	2019-05-20 17:00:00	25	17:00:00
2019-05-20 18:00:00	2019-05-20 18:00:00	1195	2019-05-20 18:00	18.9	0	91.5	989.3	281.1	1.7	4.2	50.2	2019-05-20 18:00:00	25	18:00:00
2019-05-20 19:00:00	2019-05-20 19:00:00	1196	2019-05-20 19:00	17.7	0	93.3	989.5	278.5	2.9	6.7	24.4	2019-05-20 19:00:00	25	19:00:00
2019-05-20 20:00:00	2019-05-20 20:00:00	1197	2019-05-20 20:00	16.2	2.1	97.8	989.8	255.8	1.7	4.7	4.9	2019-05-20 20:00:00	25	20:00:00
2019-05-20 21:00:00	2019-05-20 21:00:00	1198	2019-05-20 21:00	15.2	2.1	99.3	989.9	275	3.2	5.5	4.5	2019-05-20 21:00:00	25	21:00:00
2019-05-20 22:00:00	2019-05-20 22:00:00	1199	2019-05-20 22:00	14.6	7.8	99	989.6	271.8	4	6.4	4.4	2019-05-20 22:00:00	25	22:00:00
2019-05-20 23:00:00	2019-05-20 23:00:00	1200	2019-05-20 23:00	14.7	0	99.8	989.4	275.7	3	6.1	4.9	2019-05-20 23:00:00	25	23:00:00
2019-05-21 00:00:00	2019-05-21 00:00:00	1201	2019-05-21 00:00	15.2	0.2	100	989.2	276.4	1.5	2.9	4.5	2019-05-21 00:00:00	26	00:00:00
2019-05-21 01:00:00	2019-05-21 01:00:00	1202	2019-05-21 01:00	15.5	0	100	989	79	1	3.6	4.4	2019-05-21 01:00:00	26	01:00:00
2019-05-21 02:00:00	2019-05-21 02:00:00	1203	2019-05-21 02:00	15.5	0.1	100	989.3	75.2	1.3	3.6	4.4	2019-05-21 02:00:00	26	02:00:00
2019-05-21 03:00:00	2019-05-21 03:00:00	1204	2019-05-21 03:00	15.4	0	100	989.6	107.2	1.6	3.6	4.5	2019-05-21 03:00:00	26	03:00:00
2019-05-21 04:00:00	2019-05-21 04:00:00	1205	2019-05-21 04:00	14.4	0	99.7	990.1	81.6	1.7	4.2	4.5	2019-05-21 04:00:00	26	04:00:00
2019-05-21 05:00:00	2019-05-21 05:00:00	1206	2019-05-21 05:00	13.9	0	99	990.7	75.3	1	3.8	13.1	2019-05-21 05:00:00	26	05:00:00
2019-05-21 06:00:00	2019-05-21 06:00:00	1207	2019-05-21 06:00	14.2	0	96.3	991.1	77.9	0.6	1.7	110.1	2019-05-21 06:00:00	26	06:00:00
2019-05-21 07:00:00	2019-05-21 07:00:00	1208	2019-05-21 07:00	14.9	0	91.7	991.6	273.4	1.6	3.2	168.3	2019-05-21 07:00:00	26	07:00:00
2019-05-21 08:00:00	2019-05-21 08:00:00	1209	2019-05-21 08:00	14.9	0	94.5	992.1	245.6	1.5	3.2	132.6	2019-05-21 08:00:00	26	08:00:00
2019-05-21 09:00:00	2019-05-21 09:00:00	1210	2019-05-21 09:00	16.2	0	87.8	992.8	204.4	1.3	3.6	246.4	2019-05-21 09:00:00	26	09:00:00
2019-05-21 10:00:00	2019-05-21 10:00:00	1211	2019-05-21 10:00	19.1	0	78	993.2	242.5	1.9	4.1	591.8	2019-05-21 10:00:00	26	10:00:00
2019-05-21 11:00:00	2019-05-21 11:00:00	1212	2019-05-21 11:00	19.3	0	78	993.5	203.9	1.7	4.2	375.8	2019-05-21 11:00:00	26	11:00:00
2019-05-21 12:00:00	2019-05-21 12:00:00	1213	2019-05-21 12:00	20.5	0	69.8	993.8	220.5	1.7	4.3	520.1	2019-05-21 12:00:00	26	12:00:00
2019-05-21 13:00:00	2019-05-21 13:00:00	1214	2019-05-21 13:00	21.6	0	66.8	994.1	267	1.9	5.1	631.6	2019-05-21 13:00:00	26	13:00:00
2019-05-21 14:00:00	2019-05-21 14:00:00	1215	2019-05-21 14:00	22.1	0	64.5	994.3	218.4	2.2	7.2	551.2	2019-05-21 14:00:00	26	14:00:00
2019-05-21 15:00:00	2019-05-21 15:00:00	1216	2019-05-21 15:00	17.6	2.9	91.8	994.9	273.3	5.8	9.6	208.2	2019-05-21 15:00:00	26	15:00:00
2019-05-21 16:00:00	2019-05-21 16:00:00	1217	2019-05-21 16:00	16.9	0	94.3	995.3	270.5	6.2	11	218.5	2019-05-21 16:00:00	26	16:00:00
2019-05-21 17:00:00	2019-05-21 17:00:00	1218	2019-05-21 17:00	16.2	0	93.8	995.8	276.2	6.4	10.9	139.7	2019-05-21 17:00:00	26	17:00:00
2019-05-21 18:00:00	2019-05-21 18:00:00	1219	2019-05-21 18:00	15.4	0	94.5	996.7	278.5	5.8	10.8	63	2019-05-21 18:00:00	26	18:00:00
2019-05-21 19:00:00	2019-05-21 19:00:00	1220	2019-05-21 19:00	14.7	0	95.5	997.1	273.8	6.1	10.3	35	2019-05-21 19:00:00	26	19:00:00
2019-05-21 20:00:00	2019-05-21 20:00:00	1221	2019-05-21 20:00	14.2	0	96.7	997.6	277.9	5.9	11	17.1	2019-05-21 20:00:00	26	20:00:00
2019-05-21 21:00:00	2019-05-21 21:00:00	1222	2019-05-21 21:00	13.9	0	98.7	998.2	273.3	5.5	8.9	4.3	2019-05-21 21:00:00	26	21:00:00
2019-05-21 22:00:00	2019-05-21 22:00:00	1223	2019-05-21 22:00	14	0	96.3	998.6	271.6	5.9	10.3	4.3	2019-05-21 22:00:00	26	22:00:00
2019-05-21 23:00:00	2019-05-21 23:00:00	1224	2019-05-21 23:00	13.9	0	96	998.8	280	5.3	10.5	4	2019-05-21 23:00:00	26	23:00:00
2019-05-22 00:00:00	2019-05-22 00:00:00	1225	2019-05-22 00:00	13.4	0	97.8	999.2	280.6	4.2	7.9	3.8	2019-05-22 00:00:00	27	00:00:00
2019-05-22 01:00:00	2019-05-22 01:00:00	1226	2019-05-22 01:00	13.1	0	94.2	999.3	277	5.5	9.4	3.7	2019-05-22 01:00:00	27	01:00:00
2019-05-22 02:00:00	2019-05-22 02:00:00	1227	2019-05-22 02:00	12.6	0	93	999.5	274.8	5.8	10.6	4.2	2019-05-22 02:00:00	27	02:00:00
2019-05-22 03:00:00	2019-05-22 03:00:00	1228	2019-05-22 03:00	12.2	0	92.7	1,000.00	284.4	5.5	10	3.9	2019-05-22 03:00:00	27	03:00:00
2019-05-22 04:00:00	2019-05-22 04:00:00	1229	2019-05-22 04:00	12.1	0	91.8	1,000.10	282	5.4	10.7	4.3	2019-05-22 04:00:00	27	04:00:00
2019-05-22 05:00:00	2019-05-22 05:00:00	1230	2019-05-22 05:00	12	0	90	1,000.50	283.7	6.2	11.2	7.7	2019-05-22 05:00:00	27	05:00:00
2019-05-22 06:00:00	2019-05-22 06:00:00	1231	2019-05-22 06:00	11.8	0	90.7	1,000.90	279.3	6.4	10.7	24.5	2019-05-22 06:00:00	27	06:00:00
2019-05-22 07:00:00	2019-05-22 07:00:00	1232	2019-05-22 07:00	11.5	0	90.7	1,001.50	279.8	6.8	12.6	61.1	2019-05-22 07:00:00	27	07:00:00
2019-05-22 08:00:00	2019-05-22 08:00:00	1233	2019-05-22 08:00	11.6	0	89.2	1,001.80	276.4	7	11.8	94.9	2019-05-22 08:00:00	27	08:00:00
2019-05-22 09:00:00	2019-05-22 09:00:00	1234	2019-05-22 09:00	12.1	0	87	1,002.30	279	6.7	12.8	127.7	2019-05-22 09:00:00	27	09:00:00
2019-05-22 10:00:00	2019-05-22 10:00:00	1235	2019-05-22 10:00	12.3	0	85.8	1,002.70	280.1	7.8	14.4	204.8	2019-05-22 10:00:00	27	10:00:00
2019-05-22 11:00:00	2019-05-22 11:00:00	1236	2019-05-22 11:00	12.7	0	86.5	1,003.20	282.5	6.7	14.2	302.3	2019-05-22 11:00:00	27	11:00:00
2019-05-22 12:00:00	2019-05-22 12:00:00	1237	2019-05-22 12:00	12.6	0	86.3	1,003.80	285.7	6.9	13.4	254.8	2019-05-22 12:00:00	27	12:00:00
2019-05-22 13:00:00	2019-05-22 13:00:00	1238	2019-05-22 13:00	11.7	0	91.3	1,004.20	283.9	6.3	12.7	140.7	2019-05-22 13:00:00	27	13:00:00
2019-05-22 14:00:00	2019-05-22 14:00:00	1239	2019-05-22 14:00	11.7	0	91.3	1,004.50	277.8	6.5	12.7	134.3	2019-05-22 14:00:00	27	14:00:00
2019-05-22 15:00:00	2019-05-22 15:00:00	1240	2019-05-22 15:00	12.5	0	84.7	1,004.80	278.2	6.4	12.4	245.7	2019-05-22 15:00:00	27	15:00:00
2019-05-22 16:00:00	2019-05-22 16:00:00	1241	2019-05-22 16:00	12.8	0	80	1,005.00	276.7	7.2	11.7	232.6	2019-05-22 16:00:00	27	16:00:00
2019-05-22 17:00:00	2019-05-22 17:00:00	1242	2019-05-22 17:00	13.9	0	70.8	1,005.10	283.3	6.5	12.7	326.6	2019-05-22 17:00:00	27	17:00:00
2019-05-22 18:00:00	2019-05-22 18:00:00	1243	2019-05-22 18:00	14.4	0	65	1,005.20	293.2	5.8	11.1	288.3	2019-05-22 18:00:00	27	18:00:00
2019-05-22 19:00:00	2019-05-22 19:00:00	1244	2019-05-22 19:00	14.3	0	65.8	1,005.30	283.4	4.8	9	170.8	2019-05-22 19:00:00	27	19:00:00
2019-05-22 20:00:00	2019-05-22 20:00:00	1245	2019-05-22 20:00	13.1	0	73.8	1,005.50	276.5	3.9	6.2	44.3	2019-05-22 20:00:00	27	20:00:00
2019-05-22 21:00:00	2019-05-22 21:00:00	1246	2019-05-22 21:00	11.4	0	83.2	1,005.80	276.7	2.7	4.7	4.3	2019-05-22 21:00:00	27	21:00:00
2019-05-22 22:00:00	2019-05-22 22:00:00	1247	2019-05-22 22:00	10	0	89.8	1,006.30	275.3	1.8	3.3	2.8	2019-05-22 22:00:00	27	22:00:00
2019-05-22 23:00:00	2019-05-22 23:00:00	1248	2019-05-22 23:00	8.6	0	96	1,006.50	270.6	1.5	2.3	3.5	2019-05-22 23:00:00	27	23:00:00
2019-05-23 00:00:00	2019-05-23 00:00:00	1249	2019-05-23 00:00	6.6	0	100	1,006.80	218.3	0.6	1	3.9	2019-05-23 00:00:00	28	00:00:00
2019-05-23 01:00:00	2019-05-23 01:00:00	1250	2019-05-23 01:00	5.4	0	100	1,006.90	268.5	1	1.7	4.8	2019-05-23 01:00:00	28	01:00:00
2019-05-23 02:00:00	2019-05-23 02:00:00	1251	2019-05-23 02:00	5	0	100	1,006.90	265.3	0.7	1.4	4.9	2019-05-23 02:00:00	28	02:00:00
2019-05-23 03:00:00	2019-05-23 03:00:00	1252	2019-05-23 03:00	4.8	0	100	1,007.00	275.6	0.7	1.4	5	2019-05-23 03:00:00	28	03:00:00
2019-05-23 04:00:00	2019-05-23 04:00:00	1253	2019-05-23 04:00	4.1	0	100	1,006.90	123.3	0.6	1.1	5.2	2019-05-23 04:00:00	28	04:00:00
2019-05-23 05:00:00	2019-05-23 05:00:00	1254	2019-05-23 05:00	3.9	0	100	1,006.80	118.6	0.8	1.5	23.6	2019-05-23 05:00:00	28	05:00:00
2019-05-23 06:00:00	2019-05-23 06:00:00	1255	2019-05-23 06:00	6	0	100	1,006.80	132.8	0.7	1.7	116.5	2019-05-23 06:00:00	28	06:00:00
2019-05-23 07:00:00	2019-05-23 07:00:00	1256	2019-05-23 07:00	9.1	0	89.8	1,007.20	224.7	1	1.5	262	2019-05-23 07:00:00	28	07:00:00
2019-05-23 08:00:00	2019-05-23 08:00:00	1257	2019-05-23 08:00	12.7	0	72.5	1,007.50	251.4	1.1	2.1	430.4	2019-05-23 08:00:00	28	08:00:00
2019-05-23 09:00:00	2019-05-23 09:00:00	1258	2019-05-23 09:00	14.7	0	65	1,007.60	254.6	1.6	3.9	514	2019-05-23 09:00:00	28	09:00:00
2019-05-23 10:00:00	2019-05-23 10:00:00	1259	2019-05-23 10:00	15.6	0	63.3	1,007.60	259.7	2.3	5	612.7	2019-05-23 10:00:00	28	10:00:00
2019-05-23 11:00:00	2019-05-23 11:00:00	1260	2019-05-23 11:00	17	0	54.2	1,007.50	263.2	2.2	5.1	749.4	2019-05-23 11:00:00	28	11:00:00
2019-05-23 12:00:00	2019-05-23 12:00:00	1261	2019-05-23 12:00	18.3	0	39.8	1,007.30	269.8	2.3	5	859.2	2019-05-23 12:00:00	28	12:00:00
2019-05-23 13:00:00	2019-05-23 13:00:00	1262	2019-05-23 13:00	19.2	0	36.3	1,006.80	289.4	2.4	6	872.9	2019-05-23 13:00:00	28	13:00:00
2019-05-23 14:00:00	2019-05-23 14:00:00	1263	2019-05-23 14:00	20.2	0	36.2	1,006.30	254.2	2.3	4.7	821.3	2019-05-23 14:00:00	28	14:00:00
2019-05-23 15:00:00	2019-05-23 15:00:00	1264	2019-05-23 15:00	20.8	0	37.2	1,005.90	253.7	2.2	5	725.8	2019-05-23 15:00:00	28	15:00:00
2019-05-23 16:00:00	2019-05-23 16:00:00	1265	2019-05-23 16:00	21.2	0	36.8	1,005.50	248.6	2.1	4.6	585.8	2019-05-23 16:00:00	28	16:00:00
2019-05-23 17:00:00	2019-05-23 17:00:00	1266	2019-05-23 17:00	21.6	0	36.3	1,005.10	172.3	1.7	4.5	453.8	2019-05-23 17:00:00	28	17:00:00
2019-05-23 18:00:00	2019-05-23 18:00:00	1267	2019-05-23 18:00	20.6	0	37.8	1,004.90	233.2	1.8	3.8	264.8	2019-05-23 18:00:00	28	18:00:00
2019-05-23 19:00:00	2019-05-23 19:00:00	1268	2019-05-23 19:00	19.8	0	39	1,004.60	153.7	1.2	2.4	130.1	2019-05-23 19:00:00	28	19:00:00
2019-05-23 20:00:00	2019-05-23 20:00:00	1269	2019-05-23 20:00	17.6	0	52.8	1,004.60	171.5	0.6	1.5	44	2019-05-23 20:00:00	28	20:00:00
2019-05-23 21:00:00	2019-05-23 21:00:00	1270	2019-05-23 21:00	12.8	0	81	1,004.80	94.2	0.8	1.4	5	2019-05-23 21:00:00	28	21:00:00
2019-05-23 22:00:00	2019-05-23 22:00:00	1271	2019-05-23 22:00	10.5	0	95.2	1,004.60	126	0.7	1.1	4.1	2019-05-23 22:00:00	28	22:00:00
2019-05-23 23:00:00	2019-05-23 23:00:00	1272	2019-05-23 23:00	9	0	97.8	1,004.60	61.1	0.8	1.1	4.5	2019-05-23 23:00:00	28	23:00:00
2019-05-24 00:00:00	2019-05-24 00:00:00	1273	2019-05-24 00:00	8.2	0	98.8	1,004.40	111.3	0.6	1.1	4.4	2019-05-24 00:00:00	29	00:00:00
2019-05-24 01:00:00	2019-05-24 01:00:00	1274	2019-05-24 01:00	7.4	0	99	1,004.20	75.6	0.7	1.1	4.7	2019-05-24 01:00:00	29	01:00:00
2019-05-24 02:00:00	2019-05-24 02:00:00	1275	2019-05-24 02:00	7.1	0	99	1,003.90	113	0.9	1.4	4.8	2019-05-24 02:00:00	29	02:00:00
2019-05-24 03:00:00	2019-05-24 03:00:00	1276	2019-05-24 03:00	7.4	0	99	1,003.50	95.9	1	1.7	4.4	2019-05-24 03:00:00	29	03:00:00
2019-05-24 04:00:00	2019-05-24 04:00:00	1277	2019-05-24 04:00	7	0	99	1,003.10	95.4	1	1.7	4.6	2019-05-24 04:00:00	29	04:00:00
2019-05-24 05:00:00	2019-05-24 05:00:00	1278	2019-05-24 05:00	6.7	0	99	1,002.90	76.4	1	1.7	22.7	2019-05-24 05:00:00	29	05:00:00
2019-05-24 06:00:00	2019-05-24 06:00:00	1279	2019-05-24 06:00	8.1	0	98.8	1,002.70	75.5	0.7	1.4	94.6	2019-05-24 06:00:00	29	06:00:00
2019-05-24 07:00:00	2019-05-24 07:00:00	1280	2019-05-24 07:00	13.6	0	72.8	1,002.70	89.7	0.8	1.5	258.8	2019-05-24 07:00:00	29	07:00:00
2019-05-24 08:00:00	2019-05-24 08:00:00	1281	2019-05-24 08:00	16.9	0	61.2	1,002.70	257.6	1.3	3.7	439.4	2019-05-24 08:00:00	29	08:00:00
2019-05-24 09:00:00	2019-05-24 09:00:00	1282	2019-05-24 09:00	18.5	0	61.5	1,002.70	276.9	2.8	6.3	543.3	2019-05-24 09:00:00	29	09:00:00
2019-05-24 10:00:00	2019-05-24 10:00:00	1283	2019-05-24 10:00	20.5	0	52.7	1,002.70	267.3	2.5	5.1	693.2	2019-05-24 10:00:00	29	10:00:00
2019-05-24 11:00:00	2019-05-24 11:00:00	1284	2019-05-24 11:00	21.4	0	46.5	1,002.60	272.1	2.9	7.2	743.4	2019-05-24 11:00:00	29	11:00:00
2019-05-24 12:00:00	2019-05-24 12:00:00	1285	2019-05-24 12:00	22	0	44.5	1,002.30	266.7	3.4	7.2	850	2019-05-24 12:00:00	29	12:00:00
2019-05-24 13:00:00	2019-05-24 13:00:00	1286	2019-05-24 13:00	22.7	0	42.3	1,001.90	272.6	3	9	826.7	2019-05-24 13:00:00	29	13:00:00
2019-05-24 14:00:00	2019-05-24 14:00:00	1287	2019-05-24 14:00	23	0	43.2	1,001.50	262.6	2.9	7	675.9	2019-05-24 14:00:00	29	14:00:00
2019-05-24 15:00:00	2019-05-24 15:00:00	1288	2019-05-24 15:00	22.4	0	42.5	1,001.30	269.8	3.9	7.2	496	2019-05-24 15:00:00	29	15:00:00
2019-05-24 16:00:00	2019-05-24 16:00:00	1289	2019-05-24 16:00	21.8	0	42.7	1,001.00	260.9	3.9	6.7	352.1	2019-05-24 16:00:00	29	16:00:00
2019-05-24 17:00:00	2019-05-24 17:00:00	1290	2019-05-24 17:00	22.6	0	41.7	1,000.40	254.8	3	5	387.3	2019-05-24 17:00:00	29	17:00:00
2019-05-24 18:00:00	2019-05-24 18:00:00	1291	2019-05-24 18:00	23	0	42.2	1,000.00	183.1	1.8	3.9	274.3	2019-05-24 18:00:00	29	18:00:00
2019-05-24 19:00:00	2019-05-24 19:00:00	1292	2019-05-24 19:00	21.5	0	50.3	999.8	162.6	1.7	3.1	121.4	2019-05-24 19:00:00	29	19:00:00
2019-05-24 20:00:00	2019-05-24 20:00:00	1293	2019-05-24 20:00	18.8	0	65.2	999.8	203.6	1.1	2.5	23.2	2019-05-24 20:00:00	29	20:00:00
2019-05-24 21:00:00	2019-05-24 21:00:00	1294	2019-05-24 21:00	17.6	0	73.8	1,000.30	236.8	2.1	5.5	4.3	2019-05-24 21:00:00	29	21:00:00
2019-05-24 22:00:00	2019-05-24 22:00:00	1295	2019-05-24 22:00	15.6	0	85.3	1,000.40	252.9	1.6	2.9	3.1	2019-05-24 22:00:00	29	22:00:00
2019-05-24 23:00:00	2019-05-24 23:00:00	1296	2019-05-24 23:00	14.7	0	85.8	1,000.80	268.7	2.2	3.9	3.5	2019-05-24 23:00:00	29	23:00:00
2019-05-25 00:00:00	2019-05-25 00:00:00	1297	2019-05-25 00:00	13.7	0	89.8	1,001.30	277.8	1.7	3.2	3.3	2019-05-25 00:00:00	30	00:00:00
2019-05-25 01:00:00	2019-05-25 01:00:00	1298	2019-05-25 01:00	11.8	0	97.5	1,001.60	246.4	1.1	1.9	3.4	2019-05-25 01:00:00	30	01:00:00
2019-05-25 02:00:00	2019-05-25 02:00:00	1299	2019-05-25 02:00	11.4	0	92.5	1,001.80	274.8	2.3	4.1	3	2019-05-25 02:00:00	30	02:00:00
2019-05-25 03:00:00	2019-05-25 03:00:00	1300	2019-05-25 03:00	10.9	0	80.7	1,002.00	284.3	2.4	4.7	3.1	2019-05-25 03:00:00	30	03:00:00
2019-05-25 04:00:00	2019-05-25 04:00:00	1301	2019-05-25 04:00	9.6	0	89.8	1,002.10	268.1	1.7	3.9	3.6	2019-05-25 04:00:00	30	04:00:00
2019-05-25 05:00:00	2019-05-25 05:00:00	1302	2019-05-25 05:00	8.8	0	95.5	1,002.60	270.8	1.9	3.4	16.7	2019-05-25 05:00:00	30	05:00:00
2019-05-25 06:00:00	2019-05-25 06:00:00	1303	2019-05-25 06:00	9.6	0	95	1,003.00	261.3	1.9	4	117.2	2019-05-25 06:00:00	30	06:00:00
2019-05-25 07:00:00	2019-05-25 07:00:00	1304	2019-05-25 07:00	10.5	0	92.3	1,003.40	272.9	2.5	4.3	80.7	2019-05-25 07:00:00	30	07:00:00
2019-05-25 08:00:00	2019-05-25 08:00:00	1305	2019-05-25 08:00	11.3	0	86.8	1,003.70	280.1	3.1	5.9	145	2019-05-25 08:00:00	30	08:00:00
2019-05-25 09:00:00	2019-05-25 09:00:00	1306	2019-05-25 09:00	12.4	0	79.7	1,003.80	276.2	4	7.6	249.5	2019-05-25 09:00:00	30	09:00:00
2019-05-25 10:00:00	2019-05-25 10:00:00	1307	2019-05-25 10:00	13.6	0	70.8	1,004.10	297.4	3.6	6.9	456.6	2019-05-25 10:00:00	30	10:00:00
2019-05-25 11:00:00	2019-05-25 11:00:00	1308	2019-05-25 11:00	14	0	71.8	1,004.40	283.2	2.9	6.2	393	2019-05-25 11:00:00	30	11:00:00
2019-05-25 12:00:00	2019-05-25 12:00:00	1309	2019-05-25 12:00	14.8	0	71.3	1,004.40	250.5	2.4	4.9	378	2019-05-25 12:00:00	30	12:00:00
2019-05-25 13:00:00	2019-05-25 13:00:00	1310	2019-05-25 13:00	14.6	0	73.5	1,004.30	276.6	2.7	5.4	327.8	2019-05-25 13:00:00	30	13:00:00
2019-05-25 14:00:00	2019-05-25 14:00:00	1311	2019-05-25 14:00	14.6	0	72	1,004.10	280.5	3	6.6	308.7	2019-05-25 14:00:00	30	14:00:00
2019-05-25 15:00:00	2019-05-25 15:00:00	1312	2019-05-25 15:00	16.3	0	61.8	1,003.90	283.9	3.5	7.7	552.4	2019-05-25 15:00:00	30	15:00:00
2019-05-25 16:00:00	2019-05-25 16:00:00	1313	2019-05-25 16:00	16.8	0	59.5	1,003.90	250.9	3	6.2	479.2	2019-05-25 16:00:00	30	16:00:00
2019-05-25 17:00:00	2019-05-25 17:00:00	1314	2019-05-25 17:00	17	0	58.7	1,003.80	268.8	3.1	7.8	470.8	2019-05-25 17:00:00	30	17:00:00
2019-05-25 18:00:00	2019-05-25 18:00:00	1315	2019-05-25 18:00	16.2	0	60	1,003.90	276.2	3.2	6.9	313.2	2019-05-25 18:00:00	30	18:00:00
2019-05-25 19:00:00	2019-05-25 19:00:00	1316	2019-05-25 19:00	14.4	0	66.3	1,004.10	275.2	3.1	7.2	129.8	2019-05-25 19:00:00	30	19:00:00
2019-05-25 20:00:00	2019-05-25 20:00:00	1317	2019-05-25 20:00	13.2	0	70.2	1,004.20	280	2.7	6	52.6	2019-05-25 20:00:00	30	20:00:00
2019-05-25 21:00:00	2019-05-25 21:00:00	1318	2019-05-25 21:00	10.9	0	81.5	1,004.40	265.9	1.9	3.1	5.1	2019-05-25 21:00:00	30	21:00:00
2019-05-25 22:00:00	2019-05-25 22:00:00	1319	2019-05-25 22:00	9	0	92.5	1,004.70	241.8	1.4	2.9	2.9	2019-05-25 22:00:00	30	22:00:00
2019-05-25 23:00:00	2019-05-25 23:00:00	1320	2019-05-25 23:00	7.6	0	98.3	1,004.60	226	0.9	1.7	3.8	2019-05-25 23:00:00	30	23:00:00
2019-05-26 00:00:00	2019-05-26 00:00:00	1321	2019-05-26 00:00	6.4	0	100	1,004.20	142.9	0.7	1.1	4.3	2019-05-26 00:00:00	31	00:00:00
2019-05-26 01:00:00	2019-05-26 01:00:00	1322	2019-05-26 01:00	5.6	0	100	1,004.00	121.1	0.8	1.9	4.3	2019-05-26 01:00:00	31	01:00:00
2019-05-26 02:00:00	2019-05-26 02:00:00	1323	2019-05-26 02:00	5	0	100	1,003.80	105.5	0.8	2.2	4.4	2019-05-26 02:00:00	31	02:00:00
2019-05-26 03:00:00	2019-05-26 03:00:00	1324	2019-05-26 03:00	4.4	0	100	1,003.50	54	0.9	1.4	4.7	2019-05-26 03:00:00	31	03:00:00
2019-05-26 04:00:00	2019-05-26 04:00:00	1325	2019-05-26 04:00	4.3	0	100	1,003.30	120.8	0.6	1.1	5.2	2019-05-26 04:00:00	31	04:00:00
2019-05-26 05:00:00	2019-05-26 05:00:00	1326	2019-05-26 05:00	4.4	0	100	1,003.10	113.1	0.9	1.5	21.3	2019-05-26 05:00:00	31	05:00:00
2019-05-26 06:00:00	2019-05-26 06:00:00	1327	2019-05-26 06:00	6.4	0	99.8	1,002.80	82.2	0.9	1.7	103	2019-05-26 06:00:00	31	06:00:00
2019-05-26 07:00:00	2019-05-26 07:00:00	1328	2019-05-26 07:00	10	0	88.8	1,002.60	60.4	1.1	1.8	214.7	2019-05-26 07:00:00	31	07:00:00
2019-05-26 08:00:00	2019-05-26 08:00:00	1329	2019-05-26 08:00	15.2	0	69	1,002.30	196.3	1.4	3.9	406	2019-05-26 08:00:00	31	08:00:00
2019-05-26 09:00:00	2019-05-26 09:00:00	1330	2019-05-26 09:00	17.4	0	56.3	1,002.00	236.9	3.5	7.9	529.3	2019-05-26 09:00:00	31	09:00:00
2019-05-26 10:00:00	2019-05-26 10:00:00	1331	2019-05-26 10:00	18.7	0	52	1,001.70	231.2	4.2	8.3	646.1	2019-05-26 10:00:00	31	10:00:00
2019-05-26 11:00:00	2019-05-26 11:00:00	1332	2019-05-26 11:00	19.2	0	51.5	1,001.40	237.1	4.5	8.2	622.4	2019-05-26 11:00:00	31	11:00:00
2019-05-26 12:00:00	2019-05-26 12:00:00	1333	2019-05-26 12:00	20.3	0	47.8	1,000.80	237.4	5.2	11.4	805	2019-05-26 12:00:00	31	12:00:00
2019-05-26 13:00:00	2019-05-26 13:00:00	1334	2019-05-26 13:00	21.6	0	42.3	1,000.30	238	5	8.8	834.4	2019-05-26 13:00:00	31	13:00:00
2019-05-26 14:00:00	2019-05-26 14:00:00	1335	2019-05-26 14:00	22.6	0	39.8	999.8	242.9	4.6	8.6	811.4	2019-05-26 14:00:00	31	14:00:00
2019-05-26 15:00:00	2019-05-26 15:00:00	1336	2019-05-26 15:00	22.2	0	42.5	999.5	242	4.4	8.1	511.4	2019-05-26 15:00:00	31	15:00:00
2019-05-26 16:00:00	2019-05-26 16:00:00	1337	2019-05-26 16:00	22	0	44.2	999.2	249.1	5	9.1	415.4	2019-05-26 16:00:00	31	16:00:00
2019-05-26 17:00:00	2019-05-26 17:00:00	1338	2019-05-26 17:00	22.4	0	44	998.8	248.1	4.9	9.1	454	2019-05-26 17:00:00	31	17:00:00
2019-05-26 18:00:00	2019-05-26 18:00:00	1339	2019-05-26 18:00	22.2	0	45.2	998.3	236.1	3.6	6.5	277.4	2019-05-26 18:00:00	31	18:00:00
2019-05-26 19:00:00	2019-05-26 19:00:00	1340	2019-05-26 19:00	21	0	45.7	998	241	4.5	8.1	77.9	2019-05-26 19:00:00	31	19:00:00
2019-05-26 20:00:00	2019-05-26 20:00:00	1341	2019-05-26 20:00	20.1	0	48.2	997.8	229.2	2.9	6.9	25.2	2019-05-26 20:00:00	31	20:00:00
2019-05-26 21:00:00	2019-05-26 21:00:00	1342	2019-05-26 21:00	18.6	0	55.5	997.6	224.7	1.4	3.3	4.8	2019-05-26 21:00:00	31	21:00:00
2019-05-26 22:00:00	2019-05-26 22:00:00	1343	2019-05-26 22:00	17.8	0	62.3	997.3	196.7	1.2	3.2	4.1	2019-05-26 22:00:00	31	22:00:00
2019-05-26 23:00:00	2019-05-26 23:00:00	1344	2019-05-26 23:00	18.3	0	60.3	997.1	233.5	2.3	5.2	4.1	2019-05-26 23:00:00	31	23:00:00
2019-05-27 00:00:00	2019-05-27 00:00:00	1345	2019-05-27 00:00	17.6	0	63.2	996.7	221.7	1.7	3.7	3.6	2019-05-27 00:00:00	32	00:00:00
2019-05-27 01:00:00	2019-05-27 01:00:00	1346	2019-05-27 01:00	16.7	0	69.7	996.3	220.6	1.2	2.5	4.2	2019-05-27 01:00:00	32	01:00:00
2019-05-27 02:00:00	2019-05-27 02:00:00	1347	2019-05-27 02:00	16.3	0	73.5	996	208.8	1.1	3.2	4.1	2019-05-27 02:00:00	32	02:00:00
2019-05-27 03:00:00	2019-05-27 03:00:00	1348	2019-05-27 03:00	16	0	76.8	995.8	211.9	1.5	3.5	4.2	2019-05-27 03:00:00	32	03:00:00
2019-05-27 04:00:00	2019-05-27 04:00:00	1349	2019-05-27 04:00	16.1	0	77	995.5	205.2	1.3	2.9	4.2	2019-05-27 04:00:00	32	04:00:00
2019-05-27 05:00:00	2019-05-27 05:00:00	1350	2019-05-27 05:00	15.5	0	80.8	995.3	195.1	1.1	3.1	18.5	2019-05-27 05:00:00	32	05:00:00
2019-05-27 06:00:00	2019-05-27 06:00:00	1351	2019-05-27 06:00	15.8	0	81.5	995.4	211.3	1.3	3.2	90.6	2019-05-27 06:00:00	32	06:00:00
2019-05-27 07:00:00	2019-05-27 07:00:00	1352	2019-05-27 07:00	17	0	79.7	995.4	197	1.3	2.8	162.6	2019-05-27 07:00:00	32	07:00:00
2019-05-27 08:00:00	2019-05-27 08:00:00	1353	2019-05-27 08:00	17.6	0	74.5	995.6	241.6	3.4	6.6	182.8	2019-05-27 08:00:00	32	08:00:00
2019-05-27 09:00:00	2019-05-27 09:00:00	1354	2019-05-27 09:00	17.5	0	76.7	996	243.4	3.9	6.9	269	2019-05-27 09:00:00	32	09:00:00
2019-05-27 10:00:00	2019-05-27 10:00:00	1355	2019-05-27 10:00	18.5	0	76.5	995.9	244.2	3.6	6.8	434.3	2019-05-27 10:00:00	32	10:00:00
2019-05-27 11:00:00	2019-05-27 11:00:00	1356	2019-05-27 11:00	18.6	0	74.3	995.9	260.6	4	7	304.7	2019-05-27 11:00:00	32	11:00:00
2019-05-27 12:00:00	2019-05-27 12:00:00	1357	2019-05-27 12:00	17.4	0	85.5	996.3	271.4	1.7	4.3	124.6	2019-05-27 12:00:00	32	12:00:00
2019-05-27 13:00:00	2019-05-27 13:00:00	1358	2019-05-27 13:00	17.8	0.2	89	996.4	266.7	1.9	5.1	268.2	2019-05-27 13:00:00	32	13:00:00
2019-05-27 14:00:00	2019-05-27 14:00:00	1359	2019-05-27 14:00	15.7	1.2	97.8	996.5	284.3	2.3	5.1	167.7	2019-05-27 14:00:00	32	14:00:00
2019-05-27 15:00:00	2019-05-27 15:00:00	1360	2019-05-27 15:00	16.1	0.2	93.5	996.3	251.8	1.4	2.8	265.1	2019-05-27 15:00:00	32	15:00:00
2019-05-27 16:00:00	2019-05-27 16:00:00	1361	2019-05-27 16:00	18		68		NA	NA	NA	NA	2019-05-27 16:00:00	32	16:00:00
2019-05-27 17:00:00	2019-05-27 17:00:00	1362	2019-05-27 17:00	17.4		73		NA	NA	NA	NA	2019-05-27 17:00:00	32	17:00:00
2019-05-27 18:00:00	2019-05-27 18:00:00	1363	2019-05-27 18:00	17.1		79		NA	NA	NA	NA	2019-05-27 18:00:00	32	18:00:00
2019-05-27 19:00:00	2019-05-27 19:00:00	1364	2019-05-27 19:00	17.6	0	85.7	995	128.4	1.4	2.8	79.4	2019-05-27 19:00:00	32	19:00:00
2019-05-27 20:00:00	2019-05-27 20:00:00	1365	2019-05-27 20:00	16.7	0	90.3	994.9	158.6	1.1	2.5	37.2	2019-05-27 20:00:00	32	20:00:00
2019-05-27 21:00:00	2019-05-27 21:00:00	1366	2019-05-27 21:00	15.6	0	96.7	994.9	226.1	1.3	2.6	6.7	2019-05-27 21:00:00	32	21:00:00
2019-05-27 22:00:00	2019-05-27 22:00:00	1367	2019-05-27 22:00	15	0	98.2	995.2	217.4	1.1	3.7	4.1	2019-05-27 22:00:00	32	22:00:00
2019-05-27 23:00:00	2019-05-27 23:00:00	1368	2019-05-27 23:00	14		91		NA	NA	NA	NA	2019-05-27 23:00:00	32	23:00:00
2019-05-28 00:00:00	2019-05-28 00:00:00	1369	2019-05-28 00:00	13.2	0	98.3	994.7	247.8	1.2	2	4	2019-05-28 00:00:00	33	00:00:00
2019-05-28 01:00:00	2019-05-28 01:00:00	1370	2019-05-28 01:00	12.9	0	96	994.4	269.2	1.8	2.6	4.8	2019-05-28 01:00:00	33	01:00:00
2019-05-28 02:00:00	2019-05-28 02:00:00	1371	2019-05-28 02:00	12.2	0	91.8	994.1	265.1	1.4	2.4	4.9	2019-05-28 02:00:00	33	02:00:00
2019-05-28 03:00:00	2019-05-28 03:00:00	1372	2019-05-28 03:00	10.6	0	98.8	993.7	253	1.3	1.7	4.1	2019-05-28 03:00:00	33	03:00:00
2019-05-28 04:00:00	2019-05-28 04:00:00	1373	2019-05-28 04:00	10.7	0	92.2	993.6	256	1.7	3.1	5.1	2019-05-28 04:00:00	33	04:00:00
2019-05-28 05:00:00	2019-05-28 05:00:00	1374	2019-05-28 05:00	10.5	0	92.2	993.7	248.1	1.6	2.5	19.6	2019-05-28 05:00:00	33	05:00:00
2019-05-28 06:00:00	2019-05-28 06:00:00	1375	2019-05-28 06:00	11	0	92.2	993.9	266.8	1.8	2.8	65.4	2019-05-28 06:00:00	33	06:00:00
2019-05-28 07:00:00	2019-05-28 07:00:00	1376	2019-05-28 07:00	12.3	0	85.2	994.1	277.5	2.1	3.9	129.9	2019-05-28 07:00:00	33	07:00:00
2019-05-28 08:00:00	2019-05-28 08:00:00	1377	2019-05-28 08:00	13.8	0	77.5	994.3	273.1	2	3.9	249.7	2019-05-28 08:00:00	33	08:00:00
2019-05-28 09:00:00	2019-05-28 09:00:00	1378	2019-05-28 09:00	15.3	0	69	994.5	260.2	2	4.1	439.3	2019-05-28 09:00:00	33	09:00:00
2019-05-28 10:00:00	2019-05-28 10:00:00	1379	2019-05-28 10:00	16.9	0	61.7	994.6	265.9	2	4.5	628.2	2019-05-28 10:00:00	33	10:00:00
2019-05-28 11:00:00	2019-05-28 11:00:00	1380	2019-05-28 11:00	18.1	0	55.2	994.6	270	2.2	4.9	662.8	2019-05-28 11:00:00	33	11:00:00
2019-05-28 12:00:00	2019-05-28 12:00:00	1381	2019-05-28 12:00	17.7	0	55.5	994.7	283.2	2.6	5.5	465.7	2019-05-28 12:00:00	33	12:00:00
2019-05-28 13:00:00	2019-05-28 13:00:00	1382	2019-05-28 13:00	17.4	0	56.2	994.9	266.2	2.1	4.1	362.6	2019-05-28 13:00:00	33	13:00:00
2019-05-28 14:00:00	2019-05-28 14:00:00	1383	2019-05-28 14:00	17.6	0	55	994.9	256.6	1.8	3.8	348.5	2019-05-28 14:00:00	33	14:00:00
2019-05-28 15:00:00	2019-05-28 15:00:00	1384	2019-05-28 15:00	18.2	0	53.3	995	292	1.7	3.3	348	2019-05-28 15:00:00	33	15:00:00
2019-05-28 16:00:00	2019-05-28 16:00:00	1385	2019-05-28 16:00	16.7	0	58.8	995.3	275.2	1.7	3.6	90.2	2019-05-28 16:00:00	33	16:00:00
2019-05-28 17:00:00	2019-05-28 17:00:00	1386	2019-05-28 17:00	14.2	0.7	83.2	996.2	260	2.9	6.8	48.6	2019-05-28 17:00:00	33	17:00:00
2019-05-28 18:00:00	2019-05-28 18:00:00	1387	2019-05-28 18:00	12	2	98	997.1	270	2.9	6.2	52.1	2019-05-28 18:00:00	33	18:00:00
2019-05-28 19:00:00	2019-05-28 19:00:00	1388	2019-05-28 19:00	11.5	1.3	99	997.8	258.7	3.3	6.3	30	2019-05-28 19:00:00	33	19:00:00
2019-05-28 20:00:00	2019-05-28 20:00:00	1389	2019-05-28 20:00	11.3	0.8	99	998.4	273.9	3	5.2	14.8	2019-05-28 20:00:00	33	20:00:00
2019-05-28 21:00:00	2019-05-28 21:00:00	1390	2019-05-28 21:00	11.1	0.5	99	999.2	275.8	2.8	4.8	5.1	2019-05-28 21:00:00	33	21:00:00
2019-05-28 22:00:00	2019-05-28 22:00:00	1391	2019-05-28 22:00	10.9	0.2	99.2	999.9	272.4	2.8	4.2	4.4	2019-05-28 22:00:00	33	22:00:00
2019-05-28 23:00:00	2019-05-28 23:00:00	1392	2019-05-28 23:00	10.9	0.1	100	1,000.60	265.2	2.3	4	4.3	2019-05-28 23:00:00	33	23:00:00
2019-05-29 00:00:00	2019-05-29 00:00:00	1393	2019-05-29 00:00	10.9	0	100	1,001.40	279.3	2	3.4	4.3	2019-05-29 00:00:00	34	00:00:00
2019-05-29 01:00:00	2019-05-29 01:00:00	1394	2019-05-29 01:00	10.6	0.1	98.3	1,002.20	281	2.3	4	4.2	2019-05-29 01:00:00	34	01:00:00
2019-05-29 02:00:00	2019-05-29 02:00:00	1395	2019-05-29 02:00	9.5	0	92.8	1,003.10	286.2	2.5	5.1	4.9	2019-05-29 02:00:00	34	02:00:00
2019-05-29 03:00:00	2019-05-29 03:00:00	1396	2019-05-29 03:00	8.9	0	91.2	1,003.70	288.1	2.6	4.9	5.6	2019-05-29 03:00:00	34	03:00:00
2019-05-29 04:00:00	2019-05-29 04:00:00	1397	2019-05-29 04:00	8.5	0	88.7	1,004.50	288.6	2.7	5.9	7.2	2019-05-29 04:00:00	34	04:00:00
2019-05-29 05:00:00	2019-05-29 05:00:00	1398	2019-05-29 05:00	8.1	0	88.3	1,005.50	278.5	2.1	3.9	17.6	2019-05-29 05:00:00	34	05:00:00
2019-05-29 06:00:00	2019-05-29 06:00:00	1399	2019-05-29 06:00	8.3	0	83.7	1,006.50	278.9	2.1	4.8	136.1	2019-05-29 06:00:00	34	06:00:00
2019-05-29 07:00:00	2019-05-29 07:00:00	1400	2019-05-29 07:00	9.4	0	77.3	1,007.50	265.7	2.3	5.1	198.5	2019-05-29 07:00:00	34	07:00:00
2019-05-29 08:00:00	2019-05-29 08:00:00	1401	2019-05-29 08:00	10.7	0	67.8	1,008.30	252.5	2.1	4.4	438.2	2019-05-29 08:00:00	34	08:00:00
2019-05-29 09:00:00	2019-05-29 09:00:00	1402	2019-05-29 09:00	12.2	0	60.3	1,008.90	293.1	2.2	5.2	586.3	2019-05-29 09:00:00	34	09:00:00
2019-05-29 10:00:00	2019-05-29 10:00:00	1403	2019-05-29 10:00	13.5	0	56.8	1,009.30	263.1	2.2	5.1	720.6	2019-05-29 10:00:00	34	10:00:00
2019-05-29 11:00:00	2019-05-29 11:00:00	1404	2019-05-29 11:00	13.7	0	58.3	1,009.80	269.1	2.8	6.4	615.4	2019-05-29 11:00:00	34	11:00:00
2019-05-29 12:00:00	2019-05-29 12:00:00	1405	2019-05-29 12:00	14.9	0	55.5	1,010.10	280.9	3.1	5.9	816.2	2019-05-29 12:00:00	34	12:00:00
2019-05-29 13:00:00	2019-05-29 13:00:00	1406	2019-05-29 13:00	15.2	0	52.2	1,010.10	274.7	3.2	7	677.2	2019-05-29 13:00:00	34	13:00:00
2019-05-29 14:00:00	2019-05-29 14:00:00	1407	2019-05-29 14:00	16.4	0	49.7	1,010.10	261	2.8	6.8	718.3	2019-05-29 14:00:00	34	14:00:00
2019-05-29 15:00:00	2019-05-29 15:00:00	1408	2019-05-29 15:00	17.1	0	47.8	1,010.10	269.6	3	6.3	786.4	2019-05-29 15:00:00	34	15:00:00
2019-05-29 16:00:00	2019-05-29 16:00:00	1409	2019-05-29 16:00	17.5	0	44	1,010.00	276.6	3.1	7.1	662.3	2019-05-29 16:00:00	34	16:00:00
2019-05-29 17:00:00	2019-05-29 17:00:00	1410	2019-05-29 17:00	18	0	41.2	1,010.10	278.2	2.5	4.9	519	2019-05-29 17:00:00	34	17:00:00
2019-05-29 18:00:00	2019-05-29 18:00:00	1411	2019-05-29 18:00	17.7	0	41.5	1,010.20	255.8	2.3	5.5	358.7	2019-05-29 18:00:00	34	18:00:00
2019-05-29 19:00:00	2019-05-29 19:00:00	1412	2019-05-29 19:00	17.2	0	42.8	1,010.60	195.9	1.7	3.8	194.4	2019-05-29 19:00:00	34	19:00:00
2019-05-29 20:00:00	2019-05-29 20:00:00	1413	2019-05-29 20:00	15.5	0	48	1,010.80	226.1	1.1	2.5	52.8	2019-05-29 20:00:00	34	20:00:00
2019-05-29 21:00:00	2019-05-29 21:00:00	1414	2019-05-29 21:00	10.4	0	78.3	1,011.30	103.8	0.6	1.1	5.7	2019-05-29 21:00:00	34	21:00:00
2019-05-29 22:00:00	2019-05-29 22:00:00	1415	2019-05-29 22:00	7.7	0	95.5	1,011.80	114.1	0.6	1.7	4.2	2019-05-29 22:00:00	34	22:00:00
2019-05-29 23:00:00	2019-05-29 23:00:00	1416	2019-05-29 23:00	6.3	0	99	1,012.10	157.4	0.9	1.5	4.5	2019-05-29 23:00:00	34	23:00:00
2019-05-30 00:00:00	2019-05-30 00:00:00	1417	2019-05-30 00:00	5.3	0	100	1,012.30	129	0.7	1.1	4.7	2019-05-30 00:00:00	35	00:00:00
2019-05-30 01:00:00	2019-05-30 01:00:00	1418	2019-05-30 01:00	4.5	0	100	1,012.10	114.3	0.7	1.1	4.8	2019-05-30 01:00:00	35	01:00:00
2019-05-30 02:00:00	2019-05-30 02:00:00	1419	2019-05-30 02:00	4	0	100	1,011.90	105	0.7	1.5	4.8	2019-05-30 02:00:00	35	02:00:00
2019-05-30 03:00:00	2019-05-30 03:00:00	1420	2019-05-30 03:00	4.1	0	100	1,011.80	86.9	1.2	1.7	4.9	2019-05-30 03:00:00	35	03:00:00
2019-05-30 04:00:00	2019-05-30 04:00:00	1421	2019-05-30 04:00	4.5	0	100	1,011.70	65.1	1.3	2.1	5.1	2019-05-30 04:00:00	35	04:00:00
2019-05-30 05:00:00	2019-05-30 05:00:00	1422	2019-05-30 05:00	4.7	0	99.8	1,011.80	63.6	1.5	2.2	22.4	2019-05-30 05:00:00	35	05:00:00
2019-05-30 06:00:00	2019-05-30 06:00:00	1423	2019-05-30 06:00	7.2	0	90	1,011.70	58.5	1.6	2.7	123.2	2019-05-30 06:00:00	35	06:00:00
2019-05-30 07:00:00	2019-05-30 07:00:00	1424	2019-05-30 07:00	13.1	0	66.8	1,011.50	116.1	1.4	2.7	308.7	2019-05-30 07:00:00	35	07:00:00
2019-05-30 08:00:00	2019-05-30 08:00:00	1425	2019-05-30 08:00	16.6	0	53	1,011.40	202.6	2.2	7	442.7	2019-05-30 08:00:00	35	08:00:00
2019-05-30 09:00:00	2019-05-30 09:00:00	1426	2019-05-30 09:00	17.9	0	48.7	1,011.40	217.5	3.1	7.3	597.7	2019-05-30 09:00:00	35	09:00:00
2019-05-30 10:00:00	2019-05-30 10:00:00	1427	2019-05-30 10:00	19.2	0	46.7	1,011.30	220.6	3.8	10.2	724.4	2019-05-30 10:00:00	35	10:00:00
2019-05-30 11:00:00	2019-05-30 11:00:00	1428	2019-05-30 11:00	20.3	0	44.5	1,011.10	223.9	3.7	7.7	807.5	2019-05-30 11:00:00	35	11:00:00
2019-05-30 12:00:00	2019-05-30 12:00:00	1429	2019-05-30 12:00	21.1	0	42.7	1,010.80	215.1	3.5	8.8	808.6	2019-05-30 12:00:00	35	12:00:00
2019-05-30 13:00:00	2019-05-30 13:00:00	1430	2019-05-30 13:00	21.6	0	41.8	1,010.40	224	4	7.9	743.6	2019-05-30 13:00:00	35	13:00:00
2019-05-30 14:00:00	2019-05-30 14:00:00	1431	2019-05-30 14:00	21.7	0	44.5	1,010.20	231.6	4	7.9	595.9	2019-05-30 14:00:00	35	14:00:00
2019-05-30 15:00:00	2019-05-30 15:00:00	1432	2019-05-30 15:00	20.6	0	47.8	1,010.40	249.3	4.7	8.5	325.2	2019-05-30 15:00:00	35	15:00:00
2019-05-30 16:00:00	2019-05-30 16:00:00	1433	2019-05-30 16:00	19.3	0	53.5	1,010.50	254.5	4.5	7.1	158.2	2019-05-30 16:00:00	35	16:00:00
2019-05-30 17:00:00	2019-05-30 17:00:00	1434	2019-05-30 17:00	18.8	0	58.5	1,010.60	249.3	4.5	7.4	196.3	2019-05-30 17:00:00	35	17:00:00
2019-05-30 18:00:00	2019-05-30 18:00:00	1435	2019-05-30 18:00	18.8	0	60.7	1,010.60	240.8	4	6.9	190.2	2019-05-30 18:00:00	35	18:00:00
2019-05-30 19:00:00	2019-05-30 19:00:00	1436	2019-05-30 19:00	18.7	0	63.8	1,010.40	221.4	1.9	5.1	97	2019-05-30 19:00:00	35	19:00:00
2019-05-30 20:00:00	2019-05-30 20:00:00	1437	2019-05-30 20:00	17.9	0	69	1,010.60	235.6	1.9	3.8	31.9	2019-05-30 20:00:00	35	20:00:00
2019-05-30 21:00:00	2019-05-30 21:00:00	1438	2019-05-30 21:00	16.6	0	83.2	1,011.00	203.2	1	2.1	5.6	2019-05-30 21:00:00	35	21:00:00
2019-05-30 22:00:00	2019-05-30 22:00:00	1439	2019-05-30 22:00	16.1	0	86.5	1,011.20	185.8	0.9	1.9	4.2	2019-05-30 22:00:00	35	22:00:00
2019-05-30 23:00:00	2019-05-30 23:00:00	1440	2019-05-30 23:00	16	0	85.5	1,011.40	220.5	1.4	2.5	4.1	2019-05-30 23:00:00	35	23:00:00
2019-05-31 00:00:00	2019-05-31 00:00:00	1441	2019-05-31 00:00	14.9	0	90.2	1,011.30	204.1	1	2.8	3.5	2019-05-31 00:00:00	36	00:00:00
2019-05-31 01:00:00	2019-05-31 01:00:00	1442	2019-05-31 01:00	12.7	0	97.5	1,011.20	194	0.8	2.2	3.5	2019-05-31 01:00:00	36	01:00:00
2019-05-31 02:00:00	2019-05-31 02:00:00	1443	2019-05-31 02:00	12.6	0	98	1,011.10	166.8	0.7	1.5	5.3	2019-05-31 02:00:00	36	02:00:00
2019-05-31 03:00:00	2019-05-31 03:00:00	1444	2019-05-31 03:00	12.3	0	98	1,010.90	123.3	0.9	1.4	4.2	2019-05-31 03:00:00	36	03:00:00
2019-05-31 04:00:00	2019-05-31 04:00:00	1445	2019-05-31 04:00	11.2	0	100	1,010.80	141	0.8	1.9	4.7	2019-05-31 04:00:00	36	04:00:00
2019-05-31 05:00:00	2019-05-31 05:00:00	1446	2019-05-31 05:00	11.1	0	100	1,010.90	172.6	0.8	1.5	27.4	2019-05-31 05:00:00	36	05:00:00
2019-05-31 06:00:00	2019-05-31 06:00:00	1447	2019-05-31 06:00	13.8	0	94	1,011.00	193.2	1.1	2.5	110.4	2019-05-31 06:00:00	36	06:00:00
2019-05-31 07:00:00	2019-05-31 07:00:00	1448	2019-05-31 07:00	17.6	0	79.2	1,011.10	224.9	2	3.9	257.2	2019-05-31 07:00:00	36	07:00:00
2019-05-31 08:00:00	2019-05-31 08:00:00	1449	2019-05-31 08:00	19.4	0	72.5	1,011.30	236.6	2.8	5.3	343.3	2019-05-31 08:00:00	36	08:00:00
2019-05-31 09:00:00	2019-05-31 09:00:00	1450	2019-05-31 09:00	19.6	0	72.3	1,011.50	243.7	2.8	4.9	239.4	2019-05-31 09:00:00	36	09:00:00
2019-05-31 10:00:00	2019-05-31 10:00:00	1451	2019-05-31 10:00	20.3	0	69.8	1,011.60	243.8	2.7	5.1	335.9	2019-05-31 10:00:00	36	10:00:00
2019-05-31 11:00:00	2019-05-31 11:00:00	1452	2019-05-31 11:00	20.6	0	69.2	1,011.60	263.4	2.2	3.8	306.9	2019-05-31 11:00:00	36	11:00:00
2019-05-31 12:00:00	2019-05-31 12:00:00	1453	2019-05-31 12:00	20.2	0	74.3	1,011.90	256.7	1.9	3.8	208.2	2019-05-31 12:00:00	36	12:00:00
2019-05-31 13:00:00	2019-05-31 13:00:00	1454	2019-05-31 13:00	19.9	0	77.8	1,011.90	239.2	1.7	3	298.1	2019-05-31 13:00:00	36	13:00:00
2019-05-31 14:00:00	2019-05-31 14:00:00	1455	2019-05-31 14:00	22.2	0	68.5	1,011.70	235.7	1.6	4.4	649.4	2019-05-31 14:00:00	36	14:00:00
2019-05-31 15:00:00	2019-05-31 15:00:00	1456	2019-05-31 15:00	23.4	0	64	1,011.50	256.4	2.1	5	585.4	2019-05-31 15:00:00	36	15:00:00
2019-05-31 16:00:00	2019-05-31 16:00:00	1457	2019-05-31 16:00	24	0	62.3	1,011.10	259.7	2.3	4.8	508.8	2019-05-31 16:00:00	36	16:00:00
2019-05-31 17:00:00	2019-05-31 17:00:00	1458	2019-05-31 17:00	24.6	0	59.5	1,010.80	234.9	1.6	3.7	355.7	2019-05-31 17:00:00	36	17:00:00
2019-05-31 18:00:00	2019-05-31 18:00:00	1459	2019-05-31 18:00	23.9	0	60	1,010.50	267.1	2.2	4.8	262.1	2019-05-31 18:00:00	36	18:00:00
2019-05-31 19:00:00	2019-05-31 19:00:00	1460	2019-05-31 19:00	23.1	0	65.2	1,010.50	276.7	1.8	3.5	135.6	2019-05-31 19:00:00	36	19:00:00
2019-05-31 20:00:00	2019-05-31 20:00:00	1461	2019-05-31 20:00	20.8	0	76.8	1,010.40	245.2	1.2	2.3	32.3	2019-05-31 20:00:00	36	20:00:00
2019-05-31 21:00:00	2019-05-31 21:00:00	1462	2019-05-31 21:00	17.8	0	92.3	1,010.60	218.1	1	1.7	6	2019-05-31 21:00:00	36	21:00:00
2019-05-31 22:00:00	2019-05-31 22:00:00	1463	2019-05-31 22:00	15.8	0	97.8	1,010.80	97.2	0.8	1.4	4	2019-05-31 22:00:00	36	22:00:00
2019-05-31 23:00:00	2019-05-31 23:00:00	1464	2019-05-31 23:00	14.5	0	99	1,010.90	122.4	0.6	1.5	4.4	2019-05-31 23:00:00	36	23:00:00
2019-06-01 00:00:00	2019-06-01 00:00:00	1465	2019-06-01 00:00	13.5	0	99	1,010.80	163.7	0.6	1.4	4.2	2019-06-01 00:00:00	37	00:00:00
2019-06-01 01:00:00	2019-06-01 01:00:00	1466	2019-06-01 01:00	12.7	0	99	1,010.70	141.8	0.8	2.1	4.2	2019-06-01 01:00:00	37	01:00:00
2019-06-01 02:00:00	2019-06-01 02:00:00	1467	2019-06-01 02:00	12	0	99	1,010.50	161.4	0.6	1.7	4.3	2019-06-01 02:00:00	37	02:00:00
2019-06-01 03:00:00	2019-06-01 03:00:00	1468	2019-06-01 03:00	11.4	0	99	1,010.50	111.6	0.6	1	4.6	2019-06-01 03:00:00	37	03:00:00
2019-06-01 04:00:00	2019-06-01 04:00:00	1469	2019-06-01 04:00	11	0	99	1,010.30	219.1	0.8	1.5	4.9	2019-06-01 04:00:00	37	04:00:00
2019-06-01 05:00:00	2019-06-01 05:00:00	1470	2019-06-01 05:00	11	0	99	1,010.40	161.6	0.7	1.4	17.4	2019-06-01 05:00:00	37	05:00:00
2019-06-01 06:00:00	2019-06-01 06:00:00	1471	2019-06-01 06:00	12.9	0	99	1,010.50	151.8	0.8	1.5	82.8	2019-06-01 06:00:00	37	06:00:00
2019-06-01 07:00:00	2019-06-01 07:00:00	1472	2019-06-01 07:00	14.9	0	95.8	1,010.70	195.5	0.9	1.5	119.8	2019-06-01 07:00:00	37	07:00:00
2019-06-01 08:00:00	2019-06-01 08:00:00	1473	2019-06-01 08:00	18.2	0	79	1,010.60	217.5	1.2	2.2	334	2019-06-01 08:00:00	37	08:00:00
2019-06-01 09:00:00	2019-06-01 09:00:00	1474	2019-06-01 09:00	21.6	0	62.3	1,010.60	257.7	1.6	3.5	557.4	2019-06-01 09:00:00	37	09:00:00
2019-06-01 10:00:00	2019-06-01 10:00:00	1475	2019-06-01 10:00	23.3	0	55	1,010.40	252.3	2.1	4.9	656	2019-06-01 10:00:00	37	10:00:00
2019-06-01 11:00:00	2019-06-01 11:00:00	1476	2019-06-01 11:00	23.9	0	53.5	1,010.00	255.7	2.1	4.5	598.5	2019-06-01 11:00:00	37	11:00:00
2019-06-01 12:00:00	2019-06-01 12:00:00	1477	2019-06-01 12:00	25.5	0	48.5	1,009.60	265.7	2.3	5.3	834.3	2019-06-01 12:00:00	37	12:00:00
2019-06-01 13:00:00	2019-06-01 13:00:00	1478	2019-06-01 13:00	26.5	0	48.2	1,009.30	247.6	2.2	4.9	820.9	2019-06-01 13:00:00	37	13:00:00
2019-06-01 14:00:00	2019-06-01 14:00:00	1479	2019-06-01 14:00	26.8	0	48.3	1,008.80	260.9	2.1	4.9	804.4	2019-06-01 14:00:00	37	14:00:00
2019-06-01 15:00:00	2019-06-01 15:00:00	1480	2019-06-01 15:00	27.4	0	47.2	1,008.20	246.1	2.2	5.9	714.8	2019-06-01 15:00:00	37	15:00:00
2019-06-01 16:00:00	2019-06-01 16:00:00	1481	2019-06-01 16:00	28.1	0	46.3	1,007.80	245.6	2	3.9	590.2	2019-06-01 16:00:00	37	16:00:00
2019-06-01 17:00:00	2019-06-01 17:00:00	1482	2019-06-01 17:00	27.8	0	47	1,007.50	295.1	2.1	4.3	458.2	2019-06-01 17:00:00	37	17:00:00
2019-06-01 18:00:00	2019-06-01 18:00:00	1483	2019-06-01 18:00	27.2	0	47.2	1,007.40	259.8	1.9	4.8	304.1	2019-06-01 18:00:00	37	18:00:00
2019-06-01 19:00:00	2019-06-01 19:00:00	1484	2019-06-01 19:00	25.7	0	48.8	1,007.30	252.7	1.8	4.5	150.8	2019-06-01 19:00:00	37	19:00:00
2019-06-01 20:00:00	2019-06-01 20:00:00	1485	2019-06-01 20:00	24	0	55.8	1,007.20	240.6	1	2.1	56.9	2019-06-01 20:00:00	37	20:00:00
2019-06-01 21:00:00	2019-06-01 21:00:00	1486	2019-06-01 21:00	19.2	0	81.5	1,007.40	176.2	0.8	1.4	6.2	2019-06-01 21:00:00	37	21:00:00
2019-06-01 22:00:00	2019-06-01 22:00:00	1487	2019-06-01 22:00	16.1	0	94.3	1,007.60	173.5	0.6	1.1	3.7	2019-06-01 22:00:00	37	22:00:00
2019-06-01 23:00:00	2019-06-01 23:00:00	1488	2019-06-01 23:00	14.6	0	97.8	1,007.60	140.3	0.8	1.1	4.4	2019-06-01 23:00:00	37	23:00:00
2019-06-02 00:00:00	2019-06-02 00:00:00	1489	2019-06-02 00:00	13.5	0	98.3	1,007.50	160.1	0.8	1.5	4	2019-06-02 00:00:00	38	00:00:00
2019-06-02 01:00:00	2019-06-02 01:00:00	1490	2019-06-02 01:00	12.6	0	99	1,007.40	169	0.7	1.1	4.4	2019-06-02 01:00:00	38	01:00:00
2019-06-02 02:00:00	2019-06-02 02:00:00	1491	2019-06-02 02:00	11.9	0	99	1,007.10	139.5	0.8	1.4	4.4	2019-06-02 02:00:00	38	02:00:00
2019-06-02 03:00:00	2019-06-02 03:00:00	1492	2019-06-02 03:00	11.5	0	99	1,007.00	144.3	0.5	1.4	4.5	2019-06-02 03:00:00	38	03:00:00
2019-06-02 04:00:00	2019-06-02 04:00:00	1493	2019-06-02 04:00	10.9	0	99	1,006.80	173.4	0.6	1.1	5.1	2019-06-02 04:00:00	38	04:00:00
2019-06-02 05:00:00	2019-06-02 05:00:00	1494	2019-06-02 05:00	10.8	0	99	1,006.70	70.5	0.8	1.5	22.9	2019-06-02 05:00:00	38	05:00:00
2019-06-02 06:00:00	2019-06-02 06:00:00	1495	2019-06-02 06:00	13.9	0	93.2	1,006.60	123.4	1.2	2.1	145.5	2019-06-02 06:00:00	38	06:00:00
2019-06-02 07:00:00	2019-06-02 07:00:00	1496	2019-06-02 07:00	18.8	0	75.2	1,006.30	101.2	1.4	2.5	302	2019-06-02 07:00:00	38	07:00:00
2019-06-02 08:00:00	2019-06-02 08:00:00	1497	2019-06-02 08:00	22.6	0	63.8	1,006.20	86.2	2	3.9	458.8	2019-06-02 08:00:00	38	08:00:00
2019-06-02 09:00:00	2019-06-02 09:00:00	1498	2019-06-02 09:00	26.3	0	51.3	1,005.90	122.9	2.1	4.9	586.1	2019-06-02 09:00:00	38	09:00:00
2019-06-02 10:00:00	2019-06-02 10:00:00	1499	2019-06-02 10:00	28.3	0	43.3	1,005.60	169.6	2.2	4.8	707.6	2019-06-02 10:00:00	38	10:00:00
2019-06-02 11:00:00	2019-06-02 11:00:00	1500	2019-06-02 11:00	28.8	0	40.5	1,005.50	195.5	2.6	5.8	778.7	2019-06-02 11:00:00	38	11:00:00
2019-06-02 12:00:00	2019-06-02 12:00:00	1501	2019-06-02 12:00	29.3	0	40.3	1,005.20	193.3	2.5	5.9	843	2019-06-02 12:00:00	38	12:00:00
2019-06-02 13:00:00	2019-06-02 13:00:00	1502	2019-06-02 13:00	29.9	0	39.3	1,004.60	185.2	2.3	4.6	855	2019-06-02 13:00:00	38	13:00:00
2019-06-02 14:00:00	2019-06-02 14:00:00	1503	2019-06-02 14:00	30.7	0	36.5	1,003.90	174.1	2.5	5.1	800.5	2019-06-02 14:00:00	38	14:00:00
2019-06-02 15:00:00	2019-06-02 15:00:00	1504	2019-06-02 15:00	31.1	0	34.7	1,003.20	163.6	2.5	5.4	701.4	2019-06-02 15:00:00	38	15:00:00
2019-06-02 16:00:00	2019-06-02 16:00:00	1505	2019-06-02 16:00	31.7	0	35.5	1,002.60	153.3	2.5	5.1	612.7	2019-06-02 16:00:00	38	16:00:00
2019-06-02 17:00:00	2019-06-02 17:00:00	1506	2019-06-02 17:00	31.7	0	36.3	1,002.00	152.4	2.5	5.4	471.5	2019-06-02 17:00:00	38	17:00:00
2019-06-02 18:00:00	2019-06-02 18:00:00	1507	2019-06-02 18:00	31.7	0	34.5	1,001.50	158.2	2.3	5.1	334.5	2019-06-02 18:00:00	38	18:00:00
2019-06-02 19:00:00	2019-06-02 19:00:00	1508	2019-06-02 19:00	31.3	0	34.5	1,001.30	158.6	1.8	5.5	191	2019-06-02 19:00:00	38	19:00:00
2019-06-02 20:00:00	2019-06-02 20:00:00	1509	2019-06-02 20:00	28.4	0	43.5	1,001.20	115.9	1.5	2.9	51.9	2019-06-02 20:00:00	38	20:00:00
2019-06-02 21:00:00	2019-06-02 21:00:00	1510	2019-06-02 21:00	22.7	0	70.7	1,001.40	113.7	1.1	1.9	5.5	2019-06-02 21:00:00	38	21:00:00
2019-06-02 22:00:00	2019-06-02 22:00:00	1511	2019-06-02 22:00	20.8	0	76.8	1,001.80	114.4	1.3	2.6	4.1	2019-06-02 22:00:00	38	22:00:00
2019-06-02 23:00:00	2019-06-02 23:00:00	1512	2019-06-02 23:00	18.9	0	82	1,001.90	102.2	1.1	2	4.1	2019-06-02 23:00:00	38	23:00:00
2019-06-03 00:00:00	2019-06-03 00:00:00	1513	2019-06-03 00:00	17.4	0	89.2	1,001.80	68.4	1.2	1.9	4.8	2019-06-03 00:00:00	39	00:00:00
2019-06-03 01:00:00	2019-06-03 01:00:00	1514	2019-06-03 01:00	15.9	0	95	1,001.70	64.1	0.7	1.5	4.2	2019-06-03 01:00:00	39	01:00:00
2019-06-03 02:00:00	2019-06-03 02:00:00	1515	2019-06-03 02:00	14.8	0	97.3	1,001.50	63.1	1.1	1.5	4.7	2019-06-03 02:00:00	39	02:00:00
2019-06-03 03:00:00	2019-06-03 03:00:00	1516	2019-06-03 03:00	14.5	0	95.5	1,001.40	94	1.1	1.7	4.6	2019-06-03 03:00:00	39	03:00:00
2019-06-03 04:00:00	2019-06-03 04:00:00	1517	2019-06-03 04:00	14.5	0	93.8	1,001.20	74	1.2	1.9	6	2019-06-03 04:00:00	39	04:00:00
2019-06-03 05:00:00	2019-06-03 05:00:00	1518	2019-06-03 05:00	14.9	0	89.8	1,001.20	66.3	1.4	2	23.1	2019-06-03 05:00:00	39	05:00:00
2019-06-03 06:00:00	2019-06-03 06:00:00	1519	2019-06-03 06:00	18.5	0	74.7	1,001.20	80.1	1.5	2.3	145.2	2019-06-03 06:00:00	39	06:00:00
2019-06-03 07:00:00	2019-06-03 07:00:00	1520	2019-06-03 07:00	23.8	0	53.3	1,000.90	111.4	1.8	3.4	306.4	2019-06-03 07:00:00	39	07:00:00
2019-06-03 08:00:00	2019-06-03 08:00:00	1521	2019-06-03 08:00	26.9	0	47.3	1,000.80	159.8	1.7	5.1	463.1	2019-06-03 08:00:00	39	08:00:00
2019-06-03 09:00:00	2019-06-03 09:00:00	1522	2019-06-03 09:00	28.1	0	44.5	1,001.10	199.6	2.1	5.1	597.7	2019-06-03 09:00:00	39	09:00:00
2019-06-03 10:00:00	2019-06-03 10:00:00	1523	2019-06-03 10:00	30.1	0	39.8	1,001.10	157	1.6	3.9	704.7	2019-06-03 10:00:00	39	10:00:00
2019-06-03 11:00:00	2019-06-03 11:00:00	1524	2019-06-03 11:00	31.3	0	37.7	1,000.70	151.7	2.1	5	795.6	2019-06-03 11:00:00	39	11:00:00
2019-06-03 12:00:00	2019-06-03 12:00:00	1525	2019-06-03 12:00	32.3	0	35.7	1,000.30	181.1	2.3	5.8	872.6	2019-06-03 12:00:00	39	12:00:00
2019-06-03 13:00:00	2019-06-03 13:00:00	1526	2019-06-03 13:00	32.6	0	31.3	1,000.00	187.8	2.8	6.9	831.1	2019-06-03 13:00:00	39	13:00:00
2019-06-03 14:00:00	2019-06-03 14:00:00	1527	2019-06-03 14:00	32.7	0	31.3	999.6	200.9	2.7	6.2	822.6	2019-06-03 14:00:00	39	14:00:00
2019-06-03 15:00:00	2019-06-03 15:00:00	1528	2019-06-03 15:00	32	0	33	999.5	223.1	3	9	523.8	2019-06-03 15:00:00	39	15:00:00
2019-06-03 16:00:00	2019-06-03 16:00:00	1529	2019-06-03 16:00	26.3	0	50.8	999.8	283.8	4.2	11.1	353.6	2019-06-03 16:00:00	39	16:00:00
2019-06-03 17:00:00	2019-06-03 17:00:00	1530	2019-06-03 17:00	26.7	0	53.8	999.3	283	2.2	5	352.3	2019-06-03 17:00:00	39	17:00:00
2019-06-03 18:00:00	2019-06-03 18:00:00	1531	2019-06-03 18:00	23.6	0	64.3	1,001.00	268.6	4.7	15.8	52.7	2019-06-03 18:00:00	39	18:00:00
2019-06-03 19:00:00	2019-06-03 19:00:00	1532	2019-06-03 19:00	18.7	1.3	89.3	1,002.20	272.3	5.6	11.3	14	2019-06-03 19:00:00	39	19:00:00
2019-06-03 20:00:00	2019-06-03 20:00:00	1533	2019-06-03 20:00	18.1	0	92.8	1,001.90	262.4	1.9	5.6	13	2019-06-03 20:00:00	39	20:00:00
2019-06-03 21:00:00	2019-06-03 21:00:00	1534	2019-06-03 21:00	17.1	0	97.8	1,001.60	111.6	1.2	3	6.5	2019-06-03 21:00:00	39	21:00:00
2019-06-03 22:00:00	2019-06-03 22:00:00	1535	2019-06-03 22:00	16.6	0	98.3	1,002.10	187.1	1.2	3.6	4.4	2019-06-03 22:00:00	39	22:00:00
2019-06-03 23:00:00	2019-06-03 23:00:00	1536	2019-06-03 23:00	16.2	0	100	1,002.50	214.2	0.6	1.4	4.2	2019-06-03 23:00:00	39	23:00:00
2019-06-04 00:00:00	2019-06-04 00:00:00	1537	2019-06-04 00:00	15.8	0	100	1,002.40	119.3	0.7	1.9	4	2019-06-04 00:00:00	40	00:00:00
2019-06-04 01:00:00	2019-06-04 01:00:00	1538	2019-06-04 01:00	15.4	0	99.3	1,002.40	102.4	0.7	1.5	4.3	2019-06-04 01:00:00	40	01:00:00
2019-06-04 02:00:00	2019-06-04 02:00:00	1539	2019-06-04 02:00	14.7	0	99	1,002.40	104.8	0.7	1.9	4	2019-06-04 02:00:00	40	02:00:00
2019-06-04 03:00:00	2019-06-04 03:00:00	1540	2019-06-04 03:00	13.9	0	99	1,002.20	161.3	0.5	1.5	4.1	2019-06-04 03:00:00	40	03:00:00
2019-06-04 04:00:00	2019-06-04 04:00:00	1541	2019-06-04 04:00	13.2	0	99	1,001.80	214.2	0.5	1.4	5	2019-06-04 04:00:00	40	04:00:00
2019-06-04 05:00:00	2019-06-04 05:00:00	1542	2019-06-04 05:00	13	0	99	1,001.60	246.9	0.7	1.5	23	2019-06-04 05:00:00	40	05:00:00
2019-06-04 06:00:00	2019-06-04 06:00:00	1543	2019-06-04 06:00	14.2	0	98.7	1,001.60	156.5	0.7	1.5	121.2	2019-06-04 06:00:00	40	06:00:00
2019-06-04 07:00:00	2019-06-04 07:00:00	1544	2019-06-04 07:00	17.1	0	88.5	1,001.70	157.6	1.2	2.2	285.1	2019-06-04 07:00:00	40	07:00:00
2019-06-04 08:00:00	2019-06-04 08:00:00	1545	2019-06-04 08:00	20.5	0	76.3	1,001.60	106.3	1.4	3.2	434.4	2019-06-04 08:00:00	40	08:00:00
2019-06-04 09:00:00	2019-06-04 09:00:00	1546	2019-06-04 09:00	23.1	0	67.7	1,001.30	108.3	1.8	3.2	567.2	2019-06-04 09:00:00	40	09:00:00
2019-06-04 10:00:00	2019-06-04 10:00:00	1547	2019-06-04 10:00	24.9	0	60.2	1,001.10	110.9	1.9	4.3	670.2	2019-06-04 10:00:00	40	10:00:00
2019-06-04 11:00:00	2019-06-04 11:00:00	1548	2019-06-04 11:00	26.2	0	55.5	1,000.80	97.6	2.3	4.2	755.8	2019-06-04 11:00:00	40	11:00:00
2019-06-04 12:00:00	2019-06-04 12:00:00	1549	2019-06-04 12:00	28	0	47	1,000.40	103.1	2	5.5	768.7	2019-06-04 12:00:00	40	12:00:00
2019-06-04 13:00:00	2019-06-04 13:00:00	1550	2019-06-04 13:00	28.5	0	44	999.9	155	1.7	4.7	787.4	2019-06-04 13:00:00	40	13:00:00
2019-06-04 14:00:00	2019-06-04 14:00:00	1551	2019-06-04 14:00	29.3	0	41.3	999.3	252.9	2	4.1	767.1	2019-06-04 14:00:00	40	14:00:00
2019-06-04 15:00:00	2019-06-04 15:00:00	1552	2019-06-04 15:00	30.1	0	37.7	998.8	180	1.6	3.3	676.2	2019-06-04 15:00:00	40	15:00:00
2019-06-04 16:00:00	2019-06-04 16:00:00	1553	2019-06-04 16:00	30.6	0	36.7	998.4	160.3	2	6	597.9	2019-06-04 16:00:00	40	16:00:00
2019-06-04 17:00:00	2019-06-04 17:00:00	1554	2019-06-04 17:00	30.5	0	37	997.7	126.6	2.4	5.1	454.9	2019-06-04 17:00:00	40	17:00:00
2019-06-04 18:00:00	2019-06-04 18:00:00	1555	2019-06-04 18:00	29.8	0	38.2	997.3	127.9	2.4	5.1	264.6	2019-06-04 18:00:00	40	18:00:00
2019-06-04 19:00:00	2019-06-04 19:00:00	1556	2019-06-04 19:00	28.5	0	41.3	996.9	101.3	2.1	4.7	139.3	2019-06-04 19:00:00	40	19:00:00
2019-06-04 20:00:00	2019-06-04 20:00:00	1557	2019-06-04 20:00	26	0	49.8	996.4	79.2	1.8	3.5	32.9	2019-06-04 20:00:00	40	20:00:00
2019-06-04 21:00:00	2019-06-04 21:00:00	1558	2019-06-04 21:00	22.4	0	69.3	996.3	92.8	1.3	2.5	5.6	2019-06-04 21:00:00	40	21:00:00
2019-06-04 22:00:00	2019-06-04 22:00:00	1559	2019-06-04 22:00	20	0	82.2	996.4	114.2	1.2	2.5	3.7	2019-06-04 22:00:00	40	22:00:00
2019-06-04 23:00:00	2019-06-04 23:00:00	1560	2019-06-04 23:00	18.1	0	91.2	996.3	63.9	1.2	2.2	4.7	2019-06-04 23:00:00	40	23:00:00
2019-06-05 00:00:00	2019-06-05 00:00:00	1561	2019-06-05 00:00	18.2	0	86.2	996.2	67.6	1.6	3	5.1	2019-06-05 00:00:00	41	00:00:00
2019-06-05 01:00:00	2019-06-05 01:00:00	1562	2019-06-05 01:00	18.2	0	87.7	996	62.3	1.9	3.3	4.1	2019-06-05 01:00:00	41	01:00:00
2019-06-05 02:00:00	2019-06-05 02:00:00	1563	2019-06-05 02:00	17.7	0	89.5	996.1	71.8	1.7	3.5	4	2019-06-05 02:00:00	41	02:00:00
2019-06-05 03:00:00	2019-06-05 03:00:00	1564	2019-06-05 03:00	17	0	93.7	995.9	69	1.5	3.2	4.4	2019-06-05 03:00:00	41	03:00:00
2019-06-05 04:00:00	2019-06-05 04:00:00	1565	2019-06-05 04:00	16.4	0	97.7	995.9	110.7	1.2	5.7	5	2019-06-05 04:00:00	41	04:00:00
2019-06-05 05:00:00	2019-06-05 05:00:00	1566	2019-06-05 05:00	16.7	0	94.3	996.2	136.5	1.4	6.5	21.6	2019-06-05 05:00:00	41	05:00:00
2019-06-05 06:00:00	2019-06-05 06:00:00	1567	2019-06-05 06:00	18.1	0	88.3	996.1	124.1	1.3	2.5	115.3	2019-06-05 06:00:00	41	06:00:00
2019-06-05 07:00:00	2019-06-05 07:00:00	1568	2019-06-05 07:00	22	0	74.3	996.3	69.7	1.4	2.7	293.3	2019-06-05 07:00:00	41	07:00:00
2019-06-05 08:00:00	2019-06-05 08:00:00	1569	2019-06-05 08:00	25.2	0	65.7	996.2	75.9	1.1	2.3	371	2019-06-05 08:00:00	41	08:00:00
2019-06-05 09:00:00	2019-06-05 09:00:00	1570	2019-06-05 09:00	28.7	0	50.8	996.1	94.5	1.9	4.1	510.4	2019-06-05 09:00:00	41	09:00:00
2019-06-05 10:00:00	2019-06-05 10:00:00	1571	2019-06-05 10:00	31.2	0	42	996.4	134.1	2.1	5	702.4	2019-06-05 10:00:00	41	10:00:00
2019-06-05 11:00:00	2019-06-05 11:00:00	1572	2019-06-05 11:00	32.3	0	35.5	996.4	139.1	2.3	6.6	748.2	2019-06-05 11:00:00	41	11:00:00
2019-06-05 12:00:00	2019-06-05 12:00:00	1573	2019-06-05 12:00	32.8	0	35.2	996	120.2	3	6.6	823.7	2019-06-05 12:00:00	41	12:00:00
2019-06-05 13:00:00	2019-06-05 13:00:00	1574	2019-06-05 13:00	32.8	0	34.8	995.7	121.7	3.1	6.9	816.2	2019-06-05 13:00:00	41	13:00:00
2019-06-05 14:00:00	2019-06-05 14:00:00	1575	2019-06-05 14:00	33.6	0	32.7	995.3	114.2	2.8	7.4	772.8	2019-06-05 14:00:00	41	14:00:00
2019-06-05 15:00:00	2019-06-05 15:00:00	1576	2019-06-05 15:00	33.7	0	31.7	994.9	139.9	2.5	6.6	638.3	2019-06-05 15:00:00	41	15:00:00
2019-06-05 16:00:00	2019-06-05 16:00:00	1577	2019-06-05 16:00	34.1	0	31.8	994.3	117.7	2.4	5.6	600.7	2019-06-05 16:00:00	41	16:00:00
2019-06-05 17:00:00	2019-06-05 17:00:00	1578	2019-06-05 17:00	33.8	0	31.3	993.8	110.5	2.4	5	460.4	2019-06-05 17:00:00	41	17:00:00
2019-06-05 18:00:00	2019-06-05 18:00:00	1579	2019-06-05 18:00	32	0	33.3	993.8	75.3	3.3	8	344.7	2019-06-05 18:00:00	41	18:00:00
2019-06-05 19:00:00	2019-06-05 19:00:00	1580	2019-06-05 19:00	30	0	38.8	993.5	68.5	2.6	5.8	186.1	2019-06-05 19:00:00	41	19:00:00
2019-06-05 20:00:00	2019-06-05 20:00:00	1581	2019-06-05 20:00	28.8	0	42.2	993.4	93.2	2	4.2	77.5	2019-06-05 20:00:00	41	20:00:00
2019-06-05 21:00:00	2019-06-05 21:00:00	1582	2019-06-05 21:00	26.1	0	54	993.4	64	1.9	3.1	12.7	2019-06-05 21:00:00	41	21:00:00
2019-06-05 22:00:00	2019-06-05 22:00:00	1583	2019-06-05 22:00	23.7	0	64.3	993.4	64	2	3.8	2.9	2019-06-05 22:00:00	41	22:00:00
2019-06-05 23:00:00	2019-06-05 23:00:00	1584	2019-06-05 23:00	23.1	0	65.7	993.2	81.8	2.1	5.9	3.7	2019-06-05 23:00:00	41	23:00:00
2019-06-06 00:00:00	2019-06-06 00:00:00	1585	2019-06-06 00:00	22	0	72	992.8	72.9	1.8	3.9	2.6	2019-06-06 00:00:00	42	00:00:00
2019-06-06 01:00:00	2019-06-06 01:00:00	1586	2019-06-06 01:00	18.7	0	89.7	992.5	77.4	0.9	1.9	3.8	2019-06-06 01:00:00	42	01:00:00
2019-06-06 02:00:00	2019-06-06 02:00:00	1587	2019-06-06 02:00	18.3	0	91.7	992.3	67.8	1.4	2.9	4.4	2019-06-06 02:00:00	42	02:00:00
2019-06-06 03:00:00	2019-06-06 03:00:00	1588	2019-06-06 03:00	17.1	0	96.8	992.1	112.2	1.2	2	4.5	2019-06-06 03:00:00	42	03:00:00
2019-06-06 04:00:00	2019-06-06 04:00:00	1589	2019-06-06 04:00	17.5	0	95.5	991.9	93.7	1.3	2.9	6.1	2019-06-06 04:00:00	42	04:00:00
2019-06-06 05:00:00	2019-06-06 05:00:00	1590	2019-06-06 05:00	17.6	0	95.8	992.1	79.2	1.4	2.7	33.7	2019-06-06 05:00:00	42	05:00:00
2019-06-06 06:00:00	2019-06-06 06:00:00	1591	2019-06-06 06:00	18.9	0	90.8	993	262.6	2.6	9.2	76.3	2019-06-06 06:00:00	42	06:00:00
2019-06-06 07:00:00	2019-06-06 07:00:00	1592	2019-06-06 07:00	20.8	0	78.3	993.9	273.6	4.1	8.6	301.3	2019-06-06 07:00:00	42	07:00:00
2019-06-06 08:00:00	2019-06-06 08:00:00	1593	2019-06-06 08:00	21.5	0	69.2	994.3	282.1	4.4	9.6	284.7	2019-06-06 08:00:00	42	08:00:00
2019-06-06 09:00:00	2019-06-06 09:00:00	1594	2019-06-06 09:00	20.5	0	73.7	995.2	273.8	3.9	7.9	141.8	2019-06-06 09:00:00	42	09:00:00
2019-06-06 10:00:00	2019-06-06 10:00:00	1595	2019-06-06 10:00	21.3	0	71.5	995.7	277.1	4.9	9.9	230.8	2019-06-06 10:00:00	42	10:00:00
2019-06-06 11:00:00	2019-06-06 11:00:00	1596	2019-06-06 11:00	22	0	69.8	996.5	283.7	4	8.9	238.9	2019-06-06 11:00:00	42	11:00:00
2019-06-06 12:00:00	2019-06-06 12:00:00	1597	2019-06-06 12:00	22.5	0	70.3	997.2	279.3	3.8	8.4	376.7	2019-06-06 12:00:00	42	12:00:00
2019-06-06 13:00:00	2019-06-06 13:00:00	1598	2019-06-06 13:00	19.1	0.1	80.5	998.2	278	6.1	10.1	147	2019-06-06 13:00:00	42	13:00:00
2019-06-06 14:00:00	2019-06-06 14:00:00	1599	2019-06-06 14:00	15.8	0.3	96	999	283	6	10.3	153.8	2019-06-06 14:00:00	42	14:00:00
2019-06-06 15:00:00	2019-06-06 15:00:00	1600	2019-06-06 15:00	15.3	0	94	999.9	281.3	5.4	11.4	185.8	2019-06-06 15:00:00	42	15:00:00
2019-06-06 16:00:00	2019-06-06 16:00:00	1601	2019-06-06 16:00	15.7	0	87.3	1,000.40	286.3	5.6	10	187.5	2019-06-06 16:00:00	42	16:00:00
2019-06-06 17:00:00	2019-06-06 17:00:00	1602	2019-06-06 17:00	16.9	0	78.8	1,000.80	280.2	5.2	9.4	279.9	2019-06-06 17:00:00	42	17:00:00
2019-06-06 18:00:00	2019-06-06 18:00:00	1603	2019-06-06 18:00	17.4	0	74.7	1,001.10	284	5.1	9.6	256	2019-06-06 18:00:00	42	18:00:00
2019-06-06 19:00:00	2019-06-06 19:00:00	1604	2019-06-06 19:00	16.7	0	77.3	1,001.70	279.3	4.4	8.5	88	2019-06-06 19:00:00	42	19:00:00
2019-06-06 20:00:00	2019-06-06 20:00:00	1605	2019-06-06 20:00	15.9	0	82.3	1,002.40	269.6	3	7.2	45.9	2019-06-06 20:00:00	42	20:00:00
2019-06-06 21:00:00	2019-06-06 21:00:00	1606	2019-06-06 21:00	15.6	0	83.3	1,002.90	262.9	3	5	7.1	2019-06-06 21:00:00	42	21:00:00
2019-06-06 22:00:00	2019-06-06 22:00:00	1607	2019-06-06 22:00	15.2	0	84.8	1,003.50	272.6	1.9	4.1	3.9	2019-06-06 22:00:00	42	22:00:00
2019-06-06 23:00:00	2019-06-06 23:00:00	1608	2019-06-06 23:00	14.5	0.2	93	1,003.80	220.2	1.1	2.4	3.3	2019-06-06 23:00:00	42	23:00:00
2019-06-07 00:00:00	2019-06-07 00:00:00	1609	2019-06-07 00:00	13.4	0	100	1,003.50	223	0.7	1.7	3.7	2019-06-07 00:00:00	43	00:00:00
2019-06-07 01:00:00	2019-06-07 01:00:00	1610	2019-06-07 01:00	12.8	0	99.8	1,003.40	262.1	1.7	3	3.9	2019-06-07 01:00:00	43	01:00:00
2019-06-07 02:00:00	2019-06-07 02:00:00	1611	2019-06-07 02:00	11.5	0	99.5	1,003.40	248.7	1.1	2.5	3.5	2019-06-07 02:00:00	43	02:00:00
2019-06-07 03:00:00	2019-06-07 03:00:00	1612	2019-06-07 03:00	9.9	0	100	1,003.60	159.3	0.5	1.4	4.9	2019-06-07 03:00:00	43	03:00:00
2019-06-07 04:00:00	2019-06-07 04:00:00	1613	2019-06-07 04:00	10.3	0	100	1,003.70	195.2	0.5	1.5	5.5	2019-06-07 04:00:00	43	04:00:00
2019-06-07 05:00:00	2019-06-07 05:00:00	1614	2019-06-07 05:00	10.9	0	100	1,003.60	198.1	0.6	1.1	19.7	2019-06-07 05:00:00	43	05:00:00
2019-06-07 06:00:00	2019-06-07 06:00:00	1615	2019-06-07 06:00	12.1	0	98.2	1,004.00	221.7	0.8	1.5	42	2019-06-07 06:00:00	43	06:00:00
2019-06-07 07:00:00	2019-06-07 07:00:00	1616	2019-06-07 07:00	13.6	0	87.8	1,004.00	216.1	0.6	1.1	136.9	2019-06-07 07:00:00	43	07:00:00
2019-06-07 08:00:00	2019-06-07 08:00:00	1617	2019-06-07 08:00	15.4	0	77.8	1,003.90	89.8	1.4	2.8	227.4	2019-06-07 08:00:00	43	08:00:00
2019-06-07 09:00:00	2019-06-07 09:00:00	1618	2019-06-07 09:00	17	0	64.7	1,003.70	87.7	1.9	3.9	385.7	2019-06-07 09:00:00	43	09:00:00
2019-06-07 10:00:00	2019-06-07 10:00:00	1619	2019-06-07 10:00	19.2	0	55.3	1,003.20	90.7	2.1	4	651.4	2019-06-07 10:00:00	43	10:00:00
2019-06-07 11:00:00	2019-06-07 11:00:00	1620	2019-06-07 11:00	20	0	55.8	1,002.70	103.4	2.2	6	507.5	2019-06-07 11:00:00	43	11:00:00
2019-06-07 12:00:00	2019-06-07 12:00:00	1621	2019-06-07 12:00	20.5	0	57.3	1,002.30	116.2	2.7	5.5	535.4	2019-06-07 12:00:00	43	12:00:00
2019-06-07 13:00:00	2019-06-07 13:00:00	1622	2019-06-07 13:00	21.5	0	56.3	1,001.90	112.8	3.2	6.6	683	2019-06-07 13:00:00	43	13:00:00
2019-06-07 14:00:00	2019-06-07 14:00:00	1623	2019-06-07 14:00	22.6	0	54.3	1,000.90	119.9	3.3	7.2	779.5	2019-06-07 14:00:00	43	14:00:00
2019-06-07 15:00:00	2019-06-07 15:00:00	1624	2019-06-07 15:00	23.9	0	51.5	1,000.30	122	3.1	7.9	643.5	2019-06-07 15:00:00	43	15:00:00
2019-06-07 16:00:00	2019-06-07 16:00:00	1625	2019-06-07 16:00	23.9	0	52.3	999.8	120.5	3.7	7.8	518.5	2019-06-07 16:00:00	43	16:00:00
2019-06-07 17:00:00	2019-06-07 17:00:00	1626	2019-06-07 17:00	24.5	0	52	999.5	125.2	3.4	8.6	460.9	2019-06-07 17:00:00	43	17:00:00
2019-06-07 18:00:00	2019-06-07 18:00:00	1627	2019-06-07 18:00	25	0	51.8	998.6	110.8	3.1	7.8	325.6	2019-06-07 18:00:00	43	18:00:00
2019-06-07 19:00:00	2019-06-07 19:00:00	1628	2019-06-07 19:00	24.3	0	53.3	997.8	113.2	3.4	8.9	180.7	2019-06-07 19:00:00	43	19:00:00
2019-06-07 20:00:00	2019-06-07 20:00:00	1629	2019-06-07 20:00	23.3	0	58.8	997.6	107.1	2.4	5.8	59.1	2019-06-07 20:00:00	43	20:00:00
2019-06-07 21:00:00	2019-06-07 21:00:00	1630	2019-06-07 21:00	21.7	0	70.5	997.7	96.2	2.5	4.3	7.3	2019-06-07 21:00:00	43	21:00:00
2019-06-07 22:00:00	2019-06-07 22:00:00	1631	2019-06-07 22:00	20.6	0	77.8	997.7	81.4	2.5	4.9	3.5	2019-06-07 22:00:00	43	22:00:00
2019-06-07 23:00:00	2019-06-07 23:00:00	1632	2019-06-07 23:00	20.3	0	79.2	998.5	95.7	2.1	7.1	3.7	2019-06-07 23:00:00	43	23:00:00
2019-06-08 00:00:00	2019-06-08 00:00:00	1633	2019-06-08 00:00	17.4	0	94.5	1,000.90	267.8	4.5	10.3	3.3	2019-06-08 00:00:00	44	00:00:00
2019-06-08 01:00:00	2019-06-08 01:00:00	1634	2019-06-08 01:00	15.6	1.1	96.5	1,001.50	272.6	3.7	8.4	3.6	2019-06-08 01:00:00	44	01:00:00
2019-06-08 02:00:00	2019-06-08 02:00:00	1635	2019-06-08 02:00	14.4	1.3	92.2	1,002.70	247.2	2.7	7	5	2019-06-08 02:00:00	44	02:00:00
2019-06-08 03:00:00	2019-06-08 03:00:00	1636	2019-06-08 03:00	13.3	0.8	92.3	1,003.40	240.8	2.5	5.1	5.5	2019-06-08 03:00:00	44	03:00:00
2019-06-08 04:00:00	2019-06-08 04:00:00	1637	2019-06-08 04:00	13.2	0	91.7	1,003.40	171.2	1.7	5.1	6.8	2019-06-08 04:00:00	44	04:00:00
2019-06-08 05:00:00	2019-06-08 05:00:00	1638	2019-06-08 05:00	12.9	0	93.7	1,004.00	171.5	1.5	3.4	14.1	2019-06-08 05:00:00	44	05:00:00
2019-06-08 06:00:00	2019-06-08 06:00:00	1639	2019-06-08 06:00	13.4	0	87.8	1,004.50	167.1	1.5	3.9	73.9	2019-06-08 06:00:00	44	06:00:00
2019-06-08 07:00:00	2019-06-08 07:00:00	1640	2019-06-08 07:00	14.1	0	80	1,004.70	177	2.3	6.2	90.7	2019-06-08 07:00:00	44	07:00:00
2019-06-08 08:00:00	2019-06-08 08:00:00	1641	2019-06-08 08:00	15.3	0	72.2	1,005.40	187.8	2.6	7.7	270	2019-06-08 08:00:00	44	08:00:00
2019-06-08 09:00:00	2019-06-08 09:00:00	1642	2019-06-08 09:00	16.2	0	61.5	1,006.20	211.8	3	8.2	373.7	2019-06-08 09:00:00	44	09:00:00
2019-06-08 10:00:00	2019-06-08 10:00:00	1643	2019-06-08 10:00	15.9	0	57.5	1,006.90	219.5	3.6	9.2	343.8	2019-06-08 10:00:00	44	10:00:00
2019-06-08 11:00:00	2019-06-08 11:00:00	1644	2019-06-08 11:00	17.8	0	48	1,007.40	214.2	3.8	10.3	498.1	2019-06-08 11:00:00	44	11:00:00
2019-06-08 12:00:00	2019-06-08 12:00:00	1645	2019-06-08 12:00	18.9	0	41.5	1,007.70	215.8	4.8	12.9	713.5	2019-06-08 12:00:00	44	12:00:00
2019-06-08 13:00:00	2019-06-08 13:00:00	1646	2019-06-08 13:00	19.1	0	41.3	1,008.10	217.9	5.2	12.2	650.5	2019-06-08 13:00:00	44	13:00:00
2019-06-08 14:00:00	2019-06-08 14:00:00	1647	2019-06-08 14:00	19.4	0	40.2	1,008.50	224.3	5.3	12.8	548.5	2019-06-08 14:00:00	44	14:00:00
2019-06-08 15:00:00	2019-06-08 15:00:00	1648	2019-06-08 15:00	20	0	39.7	1,008.90	228.4	6	12.4	646.5	2019-06-08 15:00:00	44	15:00:00
2019-06-08 16:00:00	2019-06-08 16:00:00	1649	2019-06-08 16:00	20.1	0	39.5	1,009.20	231	5.4	11.9	513.8	2019-06-08 16:00:00	44	16:00:00
2019-06-08 17:00:00	2019-06-08 17:00:00	1650	2019-06-08 17:00	20.4	0	38.7	1,009.20	222.3	4.2	10.3	446.4	2019-06-08 17:00:00	44	17:00:00
2019-06-08 18:00:00	2019-06-08 18:00:00	1651	2019-06-08 18:00	20.4	0	38	1,009.30	225.6	4.9	9.8	397.4	2019-06-08 18:00:00	44	18:00:00
2019-06-08 19:00:00	2019-06-08 19:00:00	1652	2019-06-08 19:00	19.7	0	39.5	1,009.50	225.4	4.2	9.5	210.6	2019-06-08 19:00:00	44	19:00:00
2019-06-08 20:00:00	2019-06-08 20:00:00	1653	2019-06-08 20:00	18.4	0	43.7	1,009.80	212.3	2.2	7.4	72.6	2019-06-08 20:00:00	44	20:00:00
2019-06-08 21:00:00	2019-06-08 21:00:00	1654	2019-06-08 21:00	14.8	0	61.2	1,010.30	149.2	1.1	3.6	7.2	2019-06-08 21:00:00	44	21:00:00
2019-06-08 22:00:00	2019-06-08 22:00:00	1655	2019-06-08 22:00	12.1	0	78.7	1,010.80	141.5	1.2	2.5	4.2	2019-06-08 22:00:00	44	22:00:00
2019-06-08 23:00:00	2019-06-08 23:00:00	1656	2019-06-08 23:00	10.5	0	87.7	1,011.20	141.6	0.8	1.7	4	2019-06-08 23:00:00	44	23:00:00
2019-06-09 00:00:00	2019-06-09 00:00:00	1657	2019-06-09 00:00	11.2	0	82.2	1,011.30	177	1.4	3.4	5.9	2019-06-09 00:00:00	45	00:00:00
2019-06-09 01:00:00	2019-06-09 01:00:00	1658	2019-06-09 01:00	13.6	0	68	1,011.40	202.9	1.8	4.5	4.4	2019-06-09 01:00:00	45	01:00:00
2019-06-09 02:00:00	2019-06-09 02:00:00	1659	2019-06-09 02:00	12.8	0	71.7	1,011.70	227	2.1	5	3.6	2019-06-09 02:00:00	45	02:00:00
2019-06-09 03:00:00	2019-06-09 03:00:00	1660	2019-06-09 03:00	11.2	0	80.8	1,012.20	227.8	2	3.5	3.8	2019-06-09 03:00:00	45	03:00:00
2019-06-09 04:00:00	2019-06-09 04:00:00	1661	2019-06-09 04:00	9.5	0	89.5	1,012.40	171.3	0.9	2.5	5.5	2019-06-09 04:00:00	45	04:00:00
2019-06-09 05:00:00	2019-06-09 05:00:00	1662	2019-06-09 05:00	9.2	0	93.5	1,012.50	104	1.3	2.8	34.7	2019-06-09 05:00:00	45	05:00:00
2019-06-09 06:00:00	2019-06-09 06:00:00	1663	2019-06-09 06:00	13	0	78	1,012.90	129	1.4	2.9	150.3	2019-06-09 06:00:00	45	06:00:00
2019-06-09 07:00:00	2019-06-09 07:00:00	1664	2019-06-09 07:00	16.5	0	64	1,013.20	148.9	1.4	2.8	311.8	2019-06-09 07:00:00	45	07:00:00
2019-06-09 08:00:00	2019-06-09 08:00:00	1665	2019-06-09 08:00	18.5	0	51	1,013.40	187.9	1.6	3.2	487	2019-06-09 08:00:00	45	08:00:00
2019-06-09 09:00:00	2019-06-09 09:00:00	1666	2019-06-09 09:00	19.6	0	47.3	1,013.20	222.9	1.3	2.6	596.7	2019-06-09 09:00:00	45	09:00:00
2019-06-09 10:00:00	2019-06-09 10:00:00	1667	2019-06-09 10:00	21.1	0	43	1,012.80	219	1.5	3.1	687.3	2019-06-09 10:00:00	45	10:00:00
2019-06-09 11:00:00	2019-06-09 11:00:00	1668	2019-06-09 11:00	22.3	0	41.3	1,012.60	114.6	2.1	4.5	754.6	2019-06-09 11:00:00	45	11:00:00
2019-06-09 12:00:00	2019-06-09 12:00:00	1669	2019-06-09 12:00	22.5	0	43	1,012.10	85.2	2.8	6.2	820	2019-06-09 12:00:00	45	12:00:00
2019-06-09 13:00:00	2019-06-09 13:00:00	1670	2019-06-09 13:00	23.9	0	39.8	1,011.10	127.6	2.1	4.4	843.2	2019-06-09 13:00:00	45	13:00:00
2019-06-09 14:00:00	2019-06-09 14:00:00	1671	2019-06-09 14:00	25	0	37.7	1,010.30	126.2	2.2	5.2	755.1	2019-06-09 14:00:00	45	14:00:00
2019-06-09 15:00:00	2019-06-09 15:00:00	1672	2019-06-09 15:00	25.3	0	36.2	1,009.70	97.9	2.7	5.3	616	2019-06-09 15:00:00	45	15:00:00
2019-06-09 16:00:00	2019-06-09 16:00:00	1673	2019-06-09 16:00	25.6	0	34.3	1,009.10	107	2.2	5.1	513.8	2019-06-09 16:00:00	45	16:00:00
2019-06-09 17:00:00	2019-06-09 17:00:00	1674	2019-06-09 17:00	25.1	0	35.2	1,008.50	78.8	2.2	5.1	350.6	2019-06-09 17:00:00	45	17:00:00
2019-06-09 18:00:00	2019-06-09 18:00:00	1675	2019-06-09 18:00	25.4	0	34.8	1,007.80	63.4	2.2	4.1	273.5	2019-06-09 18:00:00	45	18:00:00
2019-06-09 19:00:00	2019-06-09 19:00:00	1676	2019-06-09 19:00	23.4	0	38.8	1,007.30	86.5	1.8	3.8	43.9	2019-06-09 19:00:00	45	19:00:00
2019-06-09 20:00:00	2019-06-09 20:00:00	1677	2019-06-09 20:00	21.5	0	47.2	1,007.30	99.2	1.9	4.5	12.9	2019-06-09 20:00:00	45	20:00:00
2019-06-09 21:00:00	2019-06-09 21:00:00	1678	2019-06-09 21:00	21.2	0	45.8	1,007.30	86.1	2.1	5	7.1	2019-06-09 21:00:00	45	21:00:00
2019-06-09 22:00:00	2019-06-09 22:00:00	1679	2019-06-09 22:00	19.3	0	60	1,006.80	105.7	1.1	3	1.9	2019-06-09 22:00:00	45	22:00:00
2019-06-09 23:00:00	2019-06-09 23:00:00	1680	2019-06-09 23:00	17.2	0.1	84.3	1,006.20	149.9	1.1	2.6	4.5	2019-06-09 23:00:00	45	23:00:00
2019-06-10 00:00:00	2019-06-10 00:00:00	1681	2019-06-10 00:00	17.1	0	82.5	1,005.50	88	1.4	4.7	6	2019-06-10 00:00:00	46	00:00:00
2019-06-10 01:00:00	2019-06-10 01:00:00	1682	2019-06-10 01:00	16.6	0	88	1,004.90	245.4	1	1.7	4.5	2019-06-10 01:00:00	46	01:00:00
2019-06-10 02:00:00	2019-06-10 02:00:00	1683	2019-06-10 02:00	14.7	0	96.5	1,004.30	173.8	0.9	1.5	3.8	2019-06-10 02:00:00	46	02:00:00
2019-06-10 03:00:00	2019-06-10 03:00:00	1684	2019-06-10 03:00	13.6	0	99.5	1,003.80	146.2	0.6	1.4	4.7	2019-06-10 03:00:00	46	03:00:00
2019-06-10 04:00:00	2019-06-10 04:00:00	1685	2019-06-10 04:00	13.9	0	98.5	1,003.20	192	0.7	1.1	5.4	2019-06-10 04:00:00	46	04:00:00
2019-06-10 05:00:00	2019-06-10 05:00:00	1686	2019-06-10 05:00	14.1	0	98	1,002.70	153.2	0.7	1.1	11.9	2019-06-10 05:00:00	46	05:00:00
2019-06-10 06:00:00	2019-06-10 06:00:00	1687	2019-06-10 06:00	14.5	0.1	97.2	1,002.60	187.6	0.8	1.4	31.9	2019-06-10 06:00:00	46	06:00:00
2019-06-10 07:00:00	2019-06-10 07:00:00	1688	2019-06-10 07:00	15.9	0.1	92.5	1,002.20	133.9	0.9	1.7	146.7	2019-06-10 07:00:00	46	07:00:00
2019-06-10 08:00:00	2019-06-10 08:00:00	1689	2019-06-10 08:00	18.1	0	78	1,001.80	76.4	1.5	2.8	213.5	2019-06-10 08:00:00	46	08:00:00
2019-06-10 09:00:00	2019-06-10 09:00:00	1690	2019-06-10 09:00	19.1	0	71.2	1,001.70	78.2	1.7	3.4	202.8	2019-06-10 09:00:00	46	09:00:00
2019-06-10 10:00:00	2019-06-10 10:00:00	1691	2019-06-10 10:00	19.6	0	72.2	1,001.70	70.9	1.6	2.8	246.1	2019-06-10 10:00:00	46	10:00:00
2019-06-10 11:00:00	2019-06-10 11:00:00	1692	2019-06-10 11:00	21.9	0	69.2	1,001.50	81.3	1.6	2.8	361.6	2019-06-10 11:00:00	46	11:00:00
2019-06-10 12:00:00	2019-06-10 12:00:00	1693	2019-06-10 12:00	24.2	0	59.7	1,001.20	107.7	1.6	3.5	580.8	2019-06-10 12:00:00	46	12:00:00
2019-06-10 13:00:00	2019-06-10 13:00:00	1694	2019-06-10 13:00	26.1	0	50.5	1,000.60	116.4	1.9	6.4	645.7	2019-06-10 13:00:00	46	13:00:00
2019-06-10 14:00:00	2019-06-10 14:00:00	1695	2019-06-10 14:00	27.8	0	44.8	999.8	140.5	2.1	4.4	780.4	2019-06-10 14:00:00	46	14:00:00
2019-06-10 15:00:00	2019-06-10 15:00:00	1696	2019-06-10 15:00	27.3	0	45.8	999.1	95	1.8	3.7	367.8	2019-06-10 15:00:00	46	15:00:00
2019-06-10 16:00:00	2019-06-10 16:00:00	1697	2019-06-10 16:00	27.8	0	44.8	998.6	111.5	2	5.2	352.8	2019-06-10 16:00:00	46	16:00:00
2019-06-10 17:00:00	2019-06-10 17:00:00	1698	2019-06-10 17:00	26.9	0	45	998.4	183.1	1.6	3.4	187.9	2019-06-10 17:00:00	46	17:00:00
2019-06-10 18:00:00	2019-06-10 18:00:00	1699	2019-06-10 18:00	25.8	0	50.7	998.4	222.3	1.8	3.9	113.4	2019-06-10 18:00:00	46	18:00:00
2019-06-10 19:00:00	2019-06-10 19:00:00	1700	2019-06-10 19:00	24.2	0	64.7	998.4	249.1	1.2	2.8	51.4	2019-06-10 19:00:00	46	19:00:00
2019-06-10 20:00:00	2019-06-10 20:00:00	1701	2019-06-10 20:00	22.8	0	75.7	998.5	181.6	1.1	2.1	15.3	2019-06-10 20:00:00	46	20:00:00
2019-06-10 21:00:00	2019-06-10 21:00:00	1702	2019-06-10 21:00	21.1	0	83.2	998.4	208.3	1.4	2.6	4.9	2019-06-10 21:00:00	46	21:00:00
2019-06-10 22:00:00	2019-06-10 22:00:00	1703	2019-06-10 22:00	20	0	90.2	998	245	1.1	2.4	4.5	2019-06-10 22:00:00	46	22:00:00
2019-06-10 23:00:00	2019-06-10 23:00:00	1704	2019-06-10 23:00	18.4	0	96.3	997.3	226.9	1.3	2.7	3.7	2019-06-10 23:00:00	46	23:00:00
2019-06-11 00:00:00	2019-06-11 00:00:00	1705	2019-06-11 00:00	18.1	0	95.5	998.2	270.8	1.7	3.9	4.6	2019-06-11 00:00:00	47	00:00:00
2019-06-11 01:00:00	2019-06-11 01:00:00	1706	2019-06-11 01:00	18	0	94.3	997.9	252.7	2.1	4.3	3.5	2019-06-11 01:00:00	47	01:00:00
2019-06-11 02:00:00	2019-06-11 02:00:00	1707	2019-06-11 02:00	16.7	0	99.2	997.7	180.4	1.2	2.8	3.5	2019-06-11 02:00:00	47	02:00:00
2019-06-11 03:00:00	2019-06-11 03:00:00	1708	2019-06-11 03:00	15.1	0	100	997.2	147.9	0.8	1.5	3.9	2019-06-11 03:00:00	47	03:00:00
2019-06-11 04:00:00	2019-06-11 04:00:00	1709	2019-06-11 04:00	14	0	100	996.4	177.9	0.9	1.4	4.8	2019-06-11 04:00:00	47	04:00:00
2019-06-11 05:00:00	2019-06-11 05:00:00	1710	2019-06-11 05:00	13.5	0	100	996.8	167.8	1.1	2.7	24.5	2019-06-11 05:00:00	47	05:00:00
2019-06-11 06:00:00	2019-06-11 06:00:00	1711	2019-06-11 06:00	16.4	0	93.5	997.2	208.1	1	2.5	129.1	2019-06-11 06:00:00	47	06:00:00
2019-06-11 07:00:00	2019-06-11 07:00:00	1712	2019-06-11 07:00	19.5	0	81	997.4	224.5	1.5	2.6	222.1	2019-06-11 07:00:00	47	07:00:00
2019-06-11 08:00:00	2019-06-11 08:00:00	1713	2019-06-11 08:00	19.7	0	80.2	998	259.2	2.3	4.3	125.4	2019-06-11 08:00:00	47	08:00:00
2019-06-11 09:00:00	2019-06-11 09:00:00	1714	2019-06-11 09:00	20.3	0	75.7	998.3	269	2.9	5.3	283.6	2019-06-11 09:00:00	47	09:00:00
2019-06-11 10:00:00	2019-06-11 10:00:00	1715	2019-06-11 10:00	22.2	0	69	998.1	265.6	2.7	5.9	647	2019-06-11 10:00:00	47	10:00:00
2019-06-11 11:00:00	2019-06-11 11:00:00	1716	2019-06-11 11:00	22.8	0	64.7	998.4	271	2.7	5.7	601.5	2019-06-11 11:00:00	47	11:00:00
2019-06-11 12:00:00	2019-06-11 12:00:00	1717	2019-06-11 12:00	23.1	0	64.7	998.6	249.9	2.1	5.1	504.7	2019-06-11 12:00:00	47	12:00:00
2019-06-11 13:00:00	2019-06-11 13:00:00	1718	2019-06-11 13:00	24.1	0	61.7	998.8	270.2	2.5	6.8	572.9	2019-06-11 13:00:00	47	13:00:00
2019-06-11 14:00:00	2019-06-11 14:00:00	1719	2019-06-11 14:00	24	0	63.7	998.9	274.3	3.2	7.4	603.1	2019-06-11 14:00:00	47	14:00:00
2019-06-11 15:00:00	2019-06-11 15:00:00	1720	2019-06-11 15:00	24.1	0	63.2	999	270.5	2.8	5.5	485.5	2019-06-11 15:00:00	47	15:00:00
2019-06-11 16:00:00	2019-06-11 16:00:00	1721	2019-06-11 16:00	24.5	0	61.2	999	272.4	2.7	6.1	475.9	2019-06-11 16:00:00	47	16:00:00
2019-06-11 17:00:00	2019-06-11 17:00:00	1722	2019-06-11 17:00	23.3	0	65	999	281.1	3	6.1	230.8	2019-06-11 17:00:00	47	17:00:00
2019-06-11 18:00:00	2019-06-11 18:00:00	1723	2019-06-11 18:00	23.2	0	66.7	998.7	276.5	3	6.5	253.6	2019-06-11 18:00:00	47	18:00:00
2019-06-11 19:00:00	2019-06-11 19:00:00	1724	2019-06-11 19:00	22.7	0	67.5	998.5	283.8	3.3	6.3	155.7	2019-06-11 19:00:00	47	19:00:00
2019-06-11 20:00:00	2019-06-11 20:00:00	1725	2019-06-11 20:00	21.3	0	73.5	998.5	285.4	3.5	6.8	23.5	2019-06-11 20:00:00	47	20:00:00
2019-06-11 21:00:00	2019-06-11 21:00:00	1726	2019-06-11 21:00	20.4	0	76.3	998.2	283.7	2.9	6.3	6.1	2019-06-11 21:00:00	47	21:00:00
2019-06-11 22:00:00	2019-06-11 22:00:00	1727	2019-06-11 22:00	20.2	0	77.8	997.5	285.7	2.8	6.2	3.8	2019-06-11 22:00:00	47	22:00:00
2019-06-11 23:00:00	2019-06-11 23:00:00	1728	2019-06-11 23:00	19.4	10.4	81.8	997.8	254	4	12.4	4.4	2019-06-11 23:00:00	47	23:00:00
2019-06-12 00:00:00	2019-06-12 00:00:00	1729	2019-06-12 00:00	16.3	15.2	99	998.9	231.3	3.7	10.2	4.4	2019-06-12 00:00:00	48	00:00:00
2019-06-12 01:00:00	2019-06-12 01:00:00	1730	2019-06-12 01:00	16	6.5	99.8	997.6	270.2	2.7	8.9	3.9	2019-06-12 01:00:00	48	01:00:00
2019-06-12 02:00:00	2019-06-12 02:00:00	1731	2019-06-12 02:00	15.6	0	100	997.7	246.5	2.2	4.7	3.6	2019-06-12 02:00:00	48	02:00:00
2019-06-12 03:00:00	2019-06-12 03:00:00	1732	2019-06-12 03:00	14.8	0	100	997.7	237.1	1	3	4	2019-06-12 03:00:00	48	03:00:00
2019-06-12 04:00:00	2019-06-12 04:00:00	1733	2019-06-12 04:00	14.1	0	100	997.5	241.4	0.8	2.4	4.5	2019-06-12 04:00:00	48	04:00:00
2019-06-12 05:00:00	2019-06-12 05:00:00	1734	2019-06-12 05:00	13.8	0.1	100	997.1	253.4	0.8	2.3	23.3	2019-06-12 05:00:00	48	05:00:00
2019-06-12 06:00:00	2019-06-12 06:00:00	1735	2019-06-12 06:00	14.3	0	100	997	235.2	1	2.7	102.7	2019-06-12 06:00:00	48	06:00:00
2019-06-12 07:00:00	2019-06-12 07:00:00	1736	2019-06-12 07:00	16.9	0	93.7	996.6	259.8	0.9	2.1	276.5	2019-06-12 07:00:00	48	07:00:00
2019-06-12 08:00:00	2019-06-12 08:00:00	1737	2019-06-12 08:00	18.5	0	88.3	996.6	264	1.6	3.1	289.2	2019-06-12 08:00:00	48	08:00:00
2019-06-12 09:00:00	2019-06-12 09:00:00	1738	2019-06-12 09:00	19.8	0	85	996.1	284.7	1.6	3.1	366.5	2019-06-12 09:00:00	48	09:00:00
2019-06-12 10:00:00	2019-06-12 10:00:00	1739	2019-06-12 10:00	20.7	0	82.8	995.8	215.8	1.5	2.6	363.4	2019-06-12 10:00:00	48	10:00:00
2019-06-12 11:00:00	2019-06-12 11:00:00	1740	2019-06-12 11:00	21.6	0	80.8	995.6	248.7	1.7	3.1	327.7	2019-06-12 11:00:00	48	11:00:00
2019-06-12 12:00:00	2019-06-12 12:00:00	1741	2019-06-12 12:00	22.3	0	80.8	995.5	267.8	1.9	4.3	372.4	2019-06-12 12:00:00	48	12:00:00
2019-06-12 13:00:00	2019-06-12 13:00:00	1742	2019-06-12 13:00	22.1	0	84	995.4	261.9	2	3.7	261.2	2019-06-12 13:00:00	48	13:00:00
2019-06-12 14:00:00	2019-06-12 14:00:00	1743	2019-06-12 14:00	22.7	0	82.7	995.5	250.3	2.3	3.9	373.1	2019-06-12 14:00:00	48	14:00:00
2019-06-12 15:00:00	2019-06-12 15:00:00	1744	2019-06-12 15:00	22.8	0	81.8	996	262.6	3.5	8.8	225.9	2019-06-12 15:00:00	48	15:00:00
2019-06-12 16:00:00	2019-06-12 16:00:00	1745	2019-06-12 16:00	19.3	1.9	94.8	997.7	262.7	4.6	9	56.6	2019-06-12 16:00:00	48	16:00:00
2019-06-12 17:00:00	2019-06-12 17:00:00	1746	2019-06-12 17:00	18.9	0.7	92.8	997.7	259.1	2.2	3.9	232	2019-06-12 17:00:00	48	17:00:00
2019-06-12 18:00:00	2019-06-12 18:00:00	1747	2019-06-12 18:00	19.6	0	85.8	997.2	229.7	1.8	5.1	137.4	2019-06-12 18:00:00	48	18:00:00
2019-06-12 19:00:00	2019-06-12 19:00:00	1748	2019-06-12 19:00	18.6	0	85.8	997.5	232.7	2	4.4	65.7	2019-06-12 19:00:00	48	19:00:00
2019-06-12 20:00:00	2019-06-12 20:00:00	1749	2019-06-12 20:00	18	0	83.3	997.9	226.3	2.9	7.6	75.6	2019-06-12 20:00:00	48	20:00:00
2019-06-12 21:00:00	2019-06-12 21:00:00	1750	2019-06-12 21:00	15.4		82		NA	NA	NA	NA	2019-06-12 21:00:00	48	21:00:00
2019-06-12 22:00:00	2019-06-12 22:00:00	1751	2019-06-12 22:00	15	0	91.2	1,000.10	250.9	2.1	4.1	5.8	2019-06-12 22:00:00	48	22:00:00
2019-06-12 23:00:00	2019-06-12 23:00:00	1752	2019-06-12 23:00	15.3		84		NA	NA	NA	NA	2019-06-12 23:00:00	48	23:00:00
2019-06-13 00:00:00	2019-06-13 00:00:00	1753	2019-06-13 00:00	15		89		NA	NA	NA	NA	2019-06-13 00:00:00	49	00:00:00
2019-06-13 01:00:00	2019-06-13 01:00:00	1754	2019-06-13 01:00	13.4	-	97	1,001.50	125.4	1.2	2.5	4.1	2019-06-13 01:00:00	49	01:00:00
2019-06-13 02:00:00	2019-06-13 02:00:00	1755	2019-06-13 02:00	13.6	0	97	1,001.50	157.1	1.4	3.4	3.9	2019-06-13 02:00:00	49	02:00:00
2019-06-13 03:00:00	2019-06-13 03:00:00	1756	2019-06-13 03:00	13.4	0	96.7	1,001.60	107.7	1.2	2.4	4	2019-06-13 03:00:00	49	03:00:00
2019-06-13 04:00:00	2019-06-13 04:00:00	1757	2019-06-13 04:00	13.3	0	97.8	1,001.50	94.1	1.3	2.2	4.7	2019-06-13 04:00:00	49	04:00:00
2019-06-13 05:00:00	2019-06-13 05:00:00	1758	2019-06-13 05:00	13	0	99.2	1,001.60	153.9	0.8	1.5	17.8	2019-06-13 05:00:00	49	05:00:00
2019-06-13 06:00:00	2019-06-13 06:00:00	1759	2019-06-13 06:00	14.1	0	93.3	1,001.90	114	1.2	2.5	133.3	2019-06-13 06:00:00	49	06:00:00
2019-06-13 07:00:00	2019-06-13 07:00:00	1760	2019-06-13 07:00	16.4	0	83.7	1,002.30	132.2	1.3	3	153.6	2019-06-13 07:00:00	49	07:00:00
2019-06-13 08:00:00	2019-06-13 08:00:00	1761	2019-06-13 08:00	17.7	0	74.8	1,002.50	131.7	2	4.6	232.9	2019-06-13 08:00:00	49	08:00:00
2019-06-13 09:00:00	2019-06-13 09:00:00	1762	2019-06-13 09:00	18.3	0	72.5	1,002.80	118.4	1.8	3.8	236.2	2019-06-13 09:00:00	49	09:00:00
2019-06-13 10:00:00	2019-06-13 10:00:00	1763	2019-06-13 10:00	21.3	0	58.5	1,002.60	128	2.1	3.7	730.4	2019-06-13 10:00:00	49	10:00:00
2019-06-13 11:00:00	2019-06-13 11:00:00	1764	2019-06-13 11:00	23.2	0	47.5	1,002.40	161.1	2	5.5	760.8	2019-06-13 11:00:00	49	11:00:00
2019-06-13 12:00:00	2019-06-13 12:00:00	1765	2019-06-13 12:00	24.2	0	42.2	1,002.30	214.7	2.5	7.6	850.9	2019-06-13 12:00:00	49	12:00:00
2019-06-13 13:00:00	2019-06-13 13:00:00	1766	2019-06-13 13:00	24.6	0	39.3	1,002.10	209.8	2.6	5.9	763.9	2019-06-13 13:00:00	49	13:00:00
2019-06-13 14:00:00	2019-06-13 14:00:00	1767	2019-06-13 14:00	25.3	0	37.3	1,002.00	211.9	2.6	7	772.9	2019-06-13 14:00:00	49	14:00:00
2019-06-13 15:00:00	2019-06-13 15:00:00	1768	2019-06-13 15:00	25.7	0	40.2	1,001.90	186.7	2.5	5.7	677.7	2019-06-13 15:00:00	49	15:00:00
2019-06-13 16:00:00	2019-06-13 16:00:00	1769	2019-06-13 16:00	25.4	0	42.8	1,001.70	188.9	1.9	4.1	434.1	2019-06-13 16:00:00	49	16:00:00
2019-06-13 17:00:00	2019-06-13 17:00:00	1770	2019-06-13 17:00	25.8	0	41.5	1,001.40	169.6	2.6	6.6	484.7	2019-06-13 17:00:00	49	17:00:00
2019-06-13 18:00:00	2019-06-13 18:00:00	1771	2019-06-13 18:00	24.9	0	43.2	1,001.30	170.2	2.5	5.8	284.2	2019-06-13 18:00:00	49	18:00:00
2019-06-13 19:00:00	2019-06-13 19:00:00	1772	2019-06-13 19:00	22.2	0	56.8	1,001.30	168.2	1.4	3.2	72.7	2019-06-13 19:00:00	49	19:00:00
2019-06-13 20:00:00	2019-06-13 20:00:00	1773	2019-06-13 20:00	18.4	2.2	83.2	1,002.10	241.3	2.5	10.7	33.7	2019-06-13 20:00:00	49	20:00:00
2019-06-13 21:00:00	2019-06-13 21:00:00	1774	2019-06-13 21:00	15.8	0	97	1,002.50	110.9	1.2	2.2	13.1	2019-06-13 21:00:00	49	21:00:00
2019-06-13 22:00:00	2019-06-13 22:00:00	1775	2019-06-13 22:00	14.1	0	100	1,003.50	63.5	1.1	1.9	3.9	2019-06-13 22:00:00	49	22:00:00
2019-06-13 23:00:00	2019-06-13 23:00:00	1776	2019-06-13 23:00	13.5	0	100	1,004.10	108.2	1.1	2.3	4	2019-06-13 23:00:00	49	23:00:00
2019-06-14 00:00:00	2019-06-14 00:00:00	1777	2019-06-14 00:00	12.7	0	100	1,004.60	116	0.9	1.9	3.6	2019-06-14 00:00:00	50	00:00:00
2019-06-14 01:00:00	2019-06-14 01:00:00	1778	2019-06-14 01:00	11.5	0	100	1,004.80	97.8	1.1	1.7	3.8	2019-06-14 01:00:00	50	01:00:00
2019-06-14 02:00:00	2019-06-14 02:00:00	1779	2019-06-14 02:00	11.1	0	100	1,004.50	79.9	1.1	1.9	4.3	2019-06-14 02:00:00	50	02:00:00
2019-06-14 03:00:00	2019-06-14 03:00:00	1780	2019-06-14 03:00	10.6	0	100	1,004.70	89.5	1.1	2.7	4.3	2019-06-14 03:00:00	50	03:00:00
2019-06-14 04:00:00	2019-06-14 04:00:00	1781	2019-06-14 04:00	9.9	0	100	1,004.90	200.6	0.8	1.4	5.5	2019-06-14 04:00:00	50	04:00:00
2019-06-14 05:00:00	2019-06-14 05:00:00	1782	2019-06-14 05:00	9.7	0	100	1,005.30	110.2	0.9	1.7	26.2	2019-06-14 05:00:00	50	05:00:00
2019-06-14 06:00:00	2019-06-14 06:00:00	1783	2019-06-14 06:00	12.2	0	98.5	1,005.50	76.3	1.2	2.2	146	2019-06-14 06:00:00	50	06:00:00
2019-06-14 07:00:00	2019-06-14 07:00:00	1784	2019-06-14 07:00	16.3	0	84.7	1,005.60	74	1.7	3.2	323.1	2019-06-14 07:00:00	50	07:00:00
2019-06-14 08:00:00	2019-06-14 08:00:00	1785	2019-06-14 08:00	20.4	0	69	1,005.60	91.8	2.1	5	474.2	2019-06-14 08:00:00	50	08:00:00
2019-06-14 09:00:00	2019-06-14 09:00:00	1786	2019-06-14 09:00	23	0	45.7	838.2	111.8	2.6	6.6	507.7	2019-06-14 09:00:00	50	09:00:00
2019-06-14 10:00:00	2019-06-14 10:00:00	1787	2019-06-14 10:00	24.4	0	52.8	1,005.70	105.8	3.7	7.8	728	2019-06-14 10:00:00	50	10:00:00
2019-06-14 11:00:00	2019-06-14 11:00:00	1788	2019-06-14 11:00	26	0	49.8	1,005.50	117.3	3.8	7.8	808.6	2019-06-14 11:00:00	50	11:00:00
2019-06-14 12:00:00	2019-06-14 12:00:00	1789	2019-06-14 12:00	28.1	0	38.7	1,005.10	112.1	3.8	8.2	846.5	2019-06-14 12:00:00	50	12:00:00
2019-06-14 13:00:00	2019-06-14 13:00:00	1790	2019-06-14 13:00	28.9	0	32.5	1,004.60	127.2	3.5	8.4	719.2	2019-06-14 13:00:00	50	13:00:00
2019-06-14 14:00:00	2019-06-14 14:00:00	1791	2019-06-14 14:00	28.6	0	34.8	1,004.40	118.5	3.4	7	475.4	2019-06-14 14:00:00	50	14:00:00
2019-06-14 15:00:00	2019-06-14 15:00:00	1792	2019-06-14 15:00	28	0	40	1,003.90	104.6	2.2	4.7	298.8	2019-06-14 15:00:00	50	15:00:00
2019-06-14 16:00:00	2019-06-14 16:00:00	1793	2019-06-14 16:00	28.3	0	43.5	1,003.40	75.2	2.1	4.6	347	2019-06-14 16:00:00	50	16:00:00
2019-06-14 17:00:00	2019-06-14 17:00:00	1794	2019-06-14 17:00	28.7	0	45.3	1,002.60	82.2	2.4	5.8	325.3	2019-06-14 17:00:00	50	17:00:00
2019-06-14 18:00:00	2019-06-14 18:00:00	1795	2019-06-14 18:00	27.9	0	46.5	1,002.60	105.5	2.3	4.5	169.4	2019-06-14 18:00:00	50	18:00:00
2019-06-14 19:00:00	2019-06-14 19:00:00	1796	2019-06-14 19:00	26.3	0	57.7	1,002.50	135.3	1.4	3	84.3	2019-06-14 19:00:00	50	19:00:00
2019-06-14 20:00:00	2019-06-14 20:00:00	1797	2019-06-14 20:00	24.9	0	60	1,002.80	148.6	2.1	5.7	26.5	2019-06-14 20:00:00	50	20:00:00
2019-06-14 21:00:00	2019-06-14 21:00:00	1798	2019-06-14 21:00	22.7	0	63.2	1,002.60	111.7	1.1	2.1	6.9	2019-06-14 21:00:00	50	21:00:00
2019-06-14 22:00:00	2019-06-14 22:00:00	1799	2019-06-14 22:00	21.3	0	74.7	1,002.20	154.4	1	1.9	3.9	2019-06-14 22:00:00	50	22:00:00
2019-06-14 23:00:00	2019-06-14 23:00:00	1800	2019-06-14 23:00	20.2	0	86.7	1,001.70	104.8	1	1.5	4.1	2019-06-14 23:00:00	50	23:00:00
2019-06-15 00:00:00	2019-06-15 00:00:00	1801	2019-06-15 00:00	18.9	0	93.7	1,001.00	132.8	0.8	1.4	4.3	2019-06-15 00:00:00	51	00:00:00
2019-06-15 01:00:00	2019-06-15 01:00:00	1802	2019-06-15 01:00	19.1	0	88	1,000.10	77.2	1.5	3.7	5.4	2019-06-15 01:00:00	51	01:00:00
2019-06-15 02:00:00	2019-06-15 02:00:00	1803	2019-06-15 02:00	20.5	0	71.8	999.2	75.8	1.8	3.5	5.1	2019-06-15 02:00:00	51	02:00:00
2019-06-15 03:00:00	2019-06-15 03:00:00	1804	2019-06-15 03:00	19.6	0	79.5	997.8	83.2	1.5	3.2	3.9	2019-06-15 03:00:00	51	03:00:00
2019-06-15 04:00:00	2019-06-15 04:00:00	1805	2019-06-15 04:00	17.8	0	92.2	997	138.6	1	2.3	3.9	2019-06-15 04:00:00	51	04:00:00
2019-06-15 05:00:00	2019-06-15 05:00:00	1806	2019-06-15 05:00	16.6	0	98.7	996.6	243	1.1	1.7	18.9	2019-06-15 05:00:00	51	05:00:00
2019-06-15 06:00:00	2019-06-15 06:00:00	1807	2019-06-15 06:00	17.4	0	96.8	996.3	146.4	1.1	2.7	90.4	2019-06-15 06:00:00	51	06:00:00
2019-06-15 07:00:00	2019-06-15 07:00:00	1808	2019-06-15 07:00	19.8	0	88	996	133.4	1.3	2.5	162.5	2019-06-15 07:00:00	51	07:00:00
2019-06-15 08:00:00	2019-06-15 08:00:00	1809	2019-06-15 08:00	21.8	0	84.2	995.8	115.1	1.8	3.9	177.8	2019-06-15 08:00:00	51	08:00:00
2019-06-15 09:00:00	2019-06-15 09:00:00	1810	2019-06-15 09:00	25	0	77.5	995.8	111.7	2.6	5.8	539.6	2019-06-15 09:00:00	51	09:00:00
2019-06-15 10:00:00	2019-06-15 10:00:00	1811	2019-06-15 10:00	27.9	0	62.5	996	181.1	2.8	8.3	683.2	2019-06-15 10:00:00	51	10:00:00
2019-06-15 11:00:00	2019-06-15 11:00:00	1812	2019-06-15 11:00	28	0	57.3	996.5	236.8	3.6	7.6	758.7	2019-06-15 11:00:00	51	11:00:00
2019-06-15 12:00:00	2019-06-15 12:00:00	1813	2019-06-15 12:00	28.9	0	54.5	996.9	226.9	3.3	9	816.3	2019-06-15 12:00:00	51	12:00:00
2019-06-15 13:00:00	2019-06-15 13:00:00	1814	2019-06-15 13:00	27.6	0	54	997.9	227.8	4.3	9.2	607.2	2019-06-15 13:00:00	51	13:00:00
2019-06-15 14:00:00	2019-06-15 14:00:00	1815	2019-06-15 14:00	27.2	0	54.5	998.7	233	4.7	9.9	519.2	2019-06-15 14:00:00	51	14:00:00
2019-06-15 15:00:00	2019-06-15 15:00:00	1816	2019-06-15 15:00	26.4	0	58.8	999.5	262.9	5.3	10.2	500.3	2019-06-15 15:00:00	51	15:00:00
2019-06-15 16:00:00	2019-06-15 16:00:00	1817	2019-06-15 16:00	25.7	0	60.5	1,000.10	278.4	4.8	8.6	464.3	2019-06-15 16:00:00	51	16:00:00
2019-06-15 17:00:00	2019-06-15 17:00:00	1818	2019-06-15 17:00	25.9	0	60.7	1,000.20	276.8	4.4	8.5	437.7	2019-06-15 17:00:00	51	17:00:00
2019-06-15 18:00:00	2019-06-15 18:00:00	1819	2019-06-15 18:00	23.7	0	67	1,000.50	283.4	4.8	9.9	152.1	2019-06-15 18:00:00	51	18:00:00
2019-06-15 19:00:00	2019-06-15 19:00:00	1820	2019-06-15 19:00	23.4	0	63.3	1,001.30	282.7	5.2	10.6	227.9	2019-06-15 19:00:00	51	19:00:00
2019-06-15 20:00:00	2019-06-15 20:00:00	1821	2019-06-15 20:00	22	0	66.5	1,001.90	283.9	3.9	6.4	77.7	2019-06-15 20:00:00	51	20:00:00
2019-06-15 21:00:00	2019-06-15 21:00:00	1822	2019-06-15 21:00	19.9	0	74.2	1,002.70	282	3.3	6.3	8.9	2019-06-15 21:00:00	51	21:00:00
2019-06-15 22:00:00	2019-06-15 22:00:00	1823	2019-06-15 22:00	17.6	0	87.5	1,003.10	271.7	2.1	3.9	2.5	2019-06-15 22:00:00	51	22:00:00
2019-06-15 23:00:00	2019-06-15 23:00:00	1824	2019-06-15 23:00	14.7	0	99.2	1,004.00	215.8	0.8	1.7	3.6	2019-06-15 23:00:00	51	23:00:00
2019-06-16 00:00:00	2019-06-16 00:00:00	1825	2019-06-16 00:00	13.6	0	100	1,004.70	201.7	0.7	1.4	4.7	2019-06-16 00:00:00	52	00:00:00
2019-06-16 01:00:00	2019-06-16 01:00:00	1826	2019-06-16 01:00	13.5	0	98.7	1,005.00	249.5	1.6	3.5	4.2	2019-06-16 01:00:00	52	01:00:00
2019-06-16 02:00:00	2019-06-16 02:00:00	1827	2019-06-16 02:00	13	0	97.8	1,005.20	217.7	1.1	2.5	3.9	2019-06-16 02:00:00	52	02:00:00
2019-06-16 03:00:00	2019-06-16 03:00:00	1828	2019-06-16 03:00	12.1	0	100	1,005.50	231.3	1	2.2	4.5	2019-06-16 03:00:00	52	03:00:00
2019-06-16 04:00:00	2019-06-16 04:00:00	1829	2019-06-16 04:00	11.8	0	100	1,005.40	261.2	1.4	2.4	5	2019-06-16 04:00:00	52	04:00:00
2019-06-16 05:00:00	2019-06-16 05:00:00	1830	2019-06-16 05:00	11.9	0	100	1,005.70	115.6	1.1	2.2	32.6	2019-06-16 05:00:00	52	05:00:00
2019-06-16 06:00:00	2019-06-16 06:00:00	1831	2019-06-16 06:00	13.7	0	95.3	1,006.20	164.7	1.3	2.3	124.1	2019-06-16 06:00:00	52	06:00:00
2019-06-16 07:00:00	2019-06-16 07:00:00	1832	2019-06-16 07:00	16.1	0	86.8	1,006.70	273.7	1.4	2.3	226.4	2019-06-16 07:00:00	52	07:00:00
2019-06-16 08:00:00	2019-06-16 08:00:00	1833	2019-06-16 08:00	17.6	0	81.8	1,007.50	226.6	1.3	2.3	255.6	2019-06-16 08:00:00	52	08:00:00
2019-06-16 09:00:00	2019-06-16 09:00:00	1834	2019-06-16 09:00	17.6	0	84.5	1,007.90	254	1.6	2.8	155.6	2019-06-16 09:00:00	52	09:00:00
2019-06-16 10:00:00	2019-06-16 10:00:00	1835	2019-06-16 10:00	17.7	0	85.5	1,008.00	247.1	1.3	2.4	171.3	2019-06-16 10:00:00	52	10:00:00
2019-06-16 11:00:00	2019-06-16 11:00:00	1836	2019-06-16 11:00	18.8	0	80.5	1,008.50	210.6	1	1.7	211.8	2019-06-16 11:00:00	52	11:00:00
2019-06-16 12:00:00	2019-06-16 12:00:00	1837	2019-06-16 12:00	19.9	0	72.8	1,008.70	165.1	1.2	2.4	304.7	2019-06-16 12:00:00	52	12:00:00
2019-06-16 13:00:00	2019-06-16 13:00:00	1838	2019-06-16 13:00	21.3	0	66.5	1,008.80	158.5	1.3	2.5	401.8	2019-06-16 13:00:00	52	13:00:00
2019-06-16 14:00:00	2019-06-16 14:00:00	1839	2019-06-16 14:00	21.3	0	64.8	1,008.90	217.2	1.2	2.8	282.6	2019-06-16 14:00:00	52	14:00:00
2019-06-16 15:00:00	2019-06-16 15:00:00	1840	2019-06-16 15:00	21.6	0	61.2	1,009.00	202.3	1	2.1	244.1	2019-06-16 15:00:00	52	15:00:00
2019-06-16 16:00:00	2019-06-16 16:00:00	1841	2019-06-16 16:00	21.2	0	67.5	1,009.00	108.4	1.5	2.8	226.5	2019-06-16 16:00:00	52	16:00:00
2019-06-16 17:00:00	2019-06-16 17:00:00	1842	2019-06-16 17:00	21.1	0	69.8	1,008.60	61.8	1.7	2.9	215.5	2019-06-16 17:00:00	52	17:00:00
2019-06-16 18:00:00	2019-06-16 18:00:00	1843	2019-06-16 18:00	21.2	0	71.5	1,008.50	98.7	1.9	3.9	170.8	2019-06-16 18:00:00	52	18:00:00
2019-06-16 19:00:00	2019-06-16 19:00:00	1844	2019-06-16 19:00	19.1	0	77.7	1,009.10	246.1	2.3	5.8	66.9	2019-06-16 19:00:00	52	19:00:00
2019-06-16 20:00:00	2019-06-16 20:00:00	1845	2019-06-16 20:00	16.7	0	92.3	1,009.20	258.5	1.3	3.6	18.3	2019-06-16 20:00:00	52	20:00:00
2019-06-16 21:00:00	2019-06-16 21:00:00	1846	2019-06-16 21:00	16.1	0	96.5	1,009.30	196.1	1	1.9	6.5	2019-06-16 21:00:00	52	21:00:00
2019-06-16 22:00:00	2019-06-16 22:00:00	1847	2019-06-16 22:00	15.9	0	98	1,009.40	143.5	1	1.7	4.1	2019-06-16 22:00:00	52	22:00:00
2019-06-16 23:00:00	2019-06-16 23:00:00	1848	2019-06-16 23:00	15.3	0	99.2	1,009.50	127.5	0.7	2.1	4.1	2019-06-16 23:00:00	52	23:00:00
2019-06-17 00:00:00	2019-06-17 00:00:00	1849	2019-06-17 00:00	14.9	0	100	1,009.40	252.7	0.7	1.1	4.5	2019-06-17 00:00:00	53	00:00:00
2019-06-17 01:00:00	2019-06-17 01:00:00	1850	2019-06-17 01:00	14.5	0	100	1,009.60	173	0.9	2.5	4.1	2019-06-17 01:00:00	53	01:00:00
2019-06-17 02:00:00	2019-06-17 02:00:00	1851	2019-06-17 02:00	13.4	0	100	1,009.80	216.2	0.6	1.1	4.1	2019-06-17 02:00:00	53	02:00:00
2019-06-17 03:00:00	2019-06-17 03:00:00	1852	2019-06-17 03:00	12.3	0	100	1,009.90	173.6	0.8	1.9	4.6	2019-06-17 03:00:00	53	03:00:00
2019-06-17 04:00:00	2019-06-17 04:00:00	1853	2019-06-17 04:00	12	0	100	1,009.70	108.9	0.9	1.9	5.8	2019-06-17 04:00:00	53	04:00:00
2019-06-17 05:00:00	2019-06-17 05:00:00	1854	2019-06-17 05:00	11.9	0	100	1,010.10	219.4	0.8	1.4	36	2019-06-17 05:00:00	53	05:00:00
2019-06-17 06:00:00	2019-06-17 06:00:00	1855	2019-06-17 06:00	14	0	97.7	1,010.50	190.5	0.8	1.5	144.5	2019-06-17 06:00:00	53	06:00:00
2019-06-17 07:00:00	2019-06-17 07:00:00	1856	2019-06-17 07:00	17.1	0	85.8	1,010.50	229	1.1	1.7	305.1	2019-06-17 07:00:00	53	07:00:00
2019-06-17 08:00:00	2019-06-17 08:00:00	1857	2019-06-17 08:00	20.1	0	72	1,010.70	167.8	1.2	2.1	452.7	2019-06-17 08:00:00	53	08:00:00
2019-06-17 09:00:00	2019-06-17 09:00:00	1858	2019-06-17 09:00	22.1	0	65.8	1,010.50	260.2	1.3	3	582.1	2019-06-17 09:00:00	53	09:00:00
2019-06-17 10:00:00	2019-06-17 10:00:00	1859	2019-06-17 10:00	23.2	0	58.8	1,010.40	91.7	1.9	3.8	689.7	2019-06-17 10:00:00	53	10:00:00
2019-06-17 11:00:00	2019-06-17 11:00:00	1860	2019-06-17 11:00	24.6	0	51.2	1,010.00	115.4	1.9	3.8	759.7	2019-06-17 11:00:00	53	11:00:00
2019-06-17 12:00:00	2019-06-17 12:00:00	1861	2019-06-17 12:00	25	0	48	1,009.70	105	1.9	4.1	756.3	2019-06-17 12:00:00	53	12:00:00
2019-06-17 13:00:00	2019-06-17 13:00:00	1862	2019-06-17 13:00	25.8	0	44.7	1,009.30	79.6	2.5	6.2	840	2019-06-17 13:00:00	53	13:00:00
2019-06-17 14:00:00	2019-06-17 14:00:00	1863	2019-06-17 14:00	26	0	44.7	1,009.00	73.7	2.5	5.2	683	2019-06-17 14:00:00	53	14:00:00
2019-06-17 15:00:00	2019-06-17 15:00:00	1864	2019-06-17 15:00	27.1	0	41.2	1,008.50	76	2.6	6.6	738.6	2019-06-17 15:00:00	53	15:00:00
2019-06-17 16:00:00	2019-06-17 16:00:00	1865	2019-06-17 16:00	27.2	0	39.8	1,008.00	82	2.3	5.4	498.3	2019-06-17 16:00:00	53	16:00:00
2019-06-17 17:00:00	2019-06-17 17:00:00	1866	2019-06-17 17:00	27.7	0	38.8	1,007.50	81.1	2.2	4.4	470.5	2019-06-17 17:00:00	53	17:00:00
2019-06-17 18:00:00	2019-06-17 18:00:00	1867	2019-06-17 18:00	27.5	0	39.8	1,007.10	86.7	2	4.1	343.8	2019-06-17 18:00:00	53	18:00:00
2019-06-17 19:00:00	2019-06-17 19:00:00	1868	2019-06-17 19:00	26.9	0	41.7	1,006.70	78.2	1.9	4.3	193.3	2019-06-17 19:00:00	53	19:00:00
2019-06-17 20:00:00	2019-06-17 20:00:00	1869	2019-06-17 20:00	25.3	0	49	1,006.50	64.3	1.4	3.8	68.2	2019-06-17 20:00:00	53	20:00:00
2019-06-17 21:00:00	2019-06-17 21:00:00	1870	2019-06-17 21:00	21	0	72.8	1,006.50	66.9	1.2	1.9	9.5	2019-06-17 21:00:00	53	21:00:00
2019-06-17 22:00:00	2019-06-17 22:00:00	1871	2019-06-17 22:00	17.9	0	88.3	1,006.50	82.7	1.1	1.9	3.9	2019-06-17 22:00:00	53	22:00:00
2019-06-17 23:00:00	2019-06-17 23:00:00	1872	2019-06-17 23:00	15.7	0	96.8	1,006.60	118.4	0.9	1.9	4.3	2019-06-17 23:00:00	53	23:00:00
2019-06-18 00:00:00	2019-06-18 00:00:00	1873	2019-06-18 00:00	14.6	0	98.7	1,006.70	134.4	0.8	1.4	4.5	2019-06-18 00:00:00	54	00:00:00
2019-06-18 01:00:00	2019-06-18 01:00:00	1874	2019-06-18 01:00	13.6	0	99.7	1,006.70	229.9	0.6	1.1	4.6	2019-06-18 01:00:00	54	01:00:00
2019-06-18 02:00:00	2019-06-18 02:00:00	1875	2019-06-18 02:00	12.9	0	100	1,006.40	118.2	0.7	1.1	4.8	2019-06-18 02:00:00	54	02:00:00
2019-06-18 03:00:00	2019-06-18 03:00:00	1876	2019-06-18 03:00	12.5	0	100	1,006.00	127.6	0.6	1.4	5	2019-06-18 03:00:00	54	03:00:00
2019-06-18 04:00:00	2019-06-18 04:00:00	1877	2019-06-18 04:00	12.2	0	100	1,005.80	127.6	0.8	1.4	6.1	2019-06-18 04:00:00	54	04:00:00
2019-06-18 05:00:00	2019-06-18 05:00:00	1878	2019-06-18 05:00	12.2	0	100	1,005.70	118	0.9	1.7	28.9	2019-06-18 05:00:00	54	05:00:00
2019-06-18 06:00:00	2019-06-18 06:00:00	1879	2019-06-18 06:00	15.7	0	90.3	1,005.50	70.6	1.5	2.9	156.1	2019-06-18 06:00:00	54	06:00:00
2019-06-18 07:00:00	2019-06-18 07:00:00	1880	2019-06-18 07:00	19.9	0	72.7	1,005.60	88.9	1.9	3.9	305.8	2019-06-18 07:00:00	54	07:00:00
2019-06-18 08:00:00	2019-06-18 08:00:00	1881	2019-06-18 08:00	22.9	0	63	1,005.50	103.5	2.1	4.2	457.6	2019-06-18 08:00:00	54	08:00:00
2019-06-18 09:00:00	2019-06-18 09:00:00	1882	2019-06-18 09:00	25.2	0	53.5	1,005.20	108.9	2.4	4.8	586.4	2019-06-18 09:00:00	54	09:00:00
2019-06-18 10:00:00	2019-06-18 10:00:00	1883	2019-06-18 10:00	26.7	0	48	1,004.90	114	2.6	5.2	687.1	2019-06-18 10:00:00	54	10:00:00
2019-06-18 11:00:00	2019-06-18 11:00:00	1884	2019-06-18 11:00	27.6	0	44.2	1,004.60	116.6	3.1	7.7	781.7	2019-06-18 11:00:00	54	11:00:00
2019-06-18 12:00:00	2019-06-18 12:00:00	1885	2019-06-18 12:00	28.5	0	41.3	1,004.20	124.5	3.1	7.1	867.1	2019-06-18 12:00:00	54	12:00:00
2019-06-18 13:00:00	2019-06-18 13:00:00	1886	2019-06-18 13:00	28.8	0	39.5	1,003.50	109.8	3.1	6.2	768	2019-06-18 13:00:00	54	13:00:00
2019-06-18 14:00:00	2019-06-18 14:00:00	1887	2019-06-18 14:00	29.5	0	37.8	1,003.00	118.2	2.9	6.1	771.7	2019-06-18 14:00:00	54	14:00:00
2019-06-18 15:00:00	2019-06-18 15:00:00	1888	2019-06-18 15:00	30	0	36.3	1,002.40	114.2	2.6	6.1	677.4	2019-06-18 15:00:00	54	15:00:00
2019-06-18 16:00:00	2019-06-18 16:00:00	1889	2019-06-18 16:00	30.3	0	34.8	1,001.90	113.7	2.5	5.8	598	2019-06-18 16:00:00	54	16:00:00
2019-06-18 17:00:00	2019-06-18 17:00:00	1890	2019-06-18 17:00	30.2	0	35	1,001.30	106.5	2.6	5.6	440.7	2019-06-18 17:00:00	54	17:00:00
2019-06-18 18:00:00	2019-06-18 18:00:00	1891	2019-06-18 18:00	29.6	0	35.8	1,000.90	113.2	2	4.6	273.7	2019-06-18 18:00:00	54	18:00:00
2019-06-18 19:00:00	2019-06-18 19:00:00	1892	2019-06-18 19:00	28.9	0	38.2	1,000.60	108.7	1.9	4.2	168.3	2019-06-18 19:00:00	54	19:00:00
2019-06-18 20:00:00	2019-06-18 20:00:00	1893	2019-06-18 20:00	26.2	0	46.3	1,000.50	95.4	1.4	2.9	40.4	2019-06-18 20:00:00	54	20:00:00
2019-06-18 21:00:00	2019-06-18 21:00:00	1894	2019-06-18 21:00	22.2	0	70.7	1,000.60	82	1.2	2.2	8.3	2019-06-18 21:00:00	54	21:00:00
2019-06-18 22:00:00	2019-06-18 22:00:00	1895	2019-06-18 22:00	20.4	0	82	1,000.70	84.1	1.4	2.4	4.8	2019-06-18 22:00:00	54	22:00:00
2019-06-18 23:00:00	2019-06-18 23:00:00	1896	2019-06-18 23:00	19.3	0	85.3	1,000.50	80.1	1.2	2.1	4	2019-06-18 23:00:00	54	23:00:00
2019-06-19 00:00:00	2019-06-19 00:00:00	1897	2019-06-19 00:00	17	0	96.3	1,000.30	222.7	0.8	1.4	3.9	2019-06-19 00:00:00	55	00:00:00
2019-06-19 01:00:00	2019-06-19 01:00:00	1898	2019-06-19 01:00	15.9	0	98.3	1,000.10	113.4	0.7	1.4	4.6	2019-06-19 01:00:00	55	01:00:00
2019-06-19 02:00:00	2019-06-19 02:00:00	1899	2019-06-19 02:00	15.4	0	98.7	999.5	65.9	0.9	1.7	4.6	2019-06-19 02:00:00	55	02:00:00
2019-06-19 03:00:00	2019-06-19 03:00:00	1900	2019-06-19 03:00	14.9	0	99.3	999.2	95	0.8	1.1	4.6	2019-06-19 03:00:00	55	03:00:00
2019-06-19 04:00:00	2019-06-19 04:00:00	1901	2019-06-19 04:00	14.5	0	100	998.7	86.6	0.9	1.4	5.9	2019-06-19 04:00:00	55	04:00:00
2019-06-19 05:00:00	2019-06-19 05:00:00	1902	2019-06-19 05:00	14.6	0	99.7	998.7	129.9	0.9	1.7	31.2	2019-06-19 05:00:00	55	05:00:00
2019-06-19 06:00:00	2019-06-19 06:00:00	1903	2019-06-19 06:00	16.6	0	90.3	998.5	126.9	1	1.6	102	2019-06-19 06:00:00	55	06:00:00
2019-06-19 07:00:00	2019-06-19 07:00:00	1904	2019-06-19 07:00	20.4	0	74.5	998.3	96.2	1.2	2.4	260.1	2019-06-19 07:00:00	55	07:00:00
2019-06-19 08:00:00	2019-06-19 08:00:00	1905	2019-06-19 08:00	22	0	73.8	998.2	77.9	1.3	2.1	328	2019-06-19 08:00:00	55	08:00:00
2019-06-19 09:00:00	2019-06-19 09:00:00	1906	2019-06-19 09:00	25.8	0	60	997.7	95.5	1.7	2.9	542.1	2019-06-19 09:00:00	55	09:00:00
2019-06-19 10:00:00	2019-06-19 10:00:00	1907	2019-06-19 10:00	29.4	0	47	997.3	146.9	1.3	2.7	687.6	2019-06-19 10:00:00	55	10:00:00
2019-06-19 11:00:00	2019-06-19 11:00:00	1908	2019-06-19 11:00	31.3	0	36.8	997.1	174.5	2.3	6.2	806.2	2019-06-19 11:00:00	55	11:00:00
2019-06-19 12:00:00	2019-06-19 12:00:00	1909	2019-06-19 12:00	30.3	0	37.3	997	212.9	2.6	6.9	672.6	2019-06-19 12:00:00	55	12:00:00
2019-06-19 13:00:00	2019-06-19 13:00:00	1910	2019-06-19 13:00	31.3	0	36	996.8	184.8	2.7	7	828.7	2019-06-19 13:00:00	55	13:00:00
2019-06-19 14:00:00	2019-06-19 14:00:00	1911	2019-06-19 14:00	32.1	0	33.5	996.4	205	2.9	6.1	830.5	2019-06-19 14:00:00	55	14:00:00
2019-06-19 15:00:00	2019-06-19 15:00:00	1912	2019-06-19 15:00	32.4	0	31.5	995.8	206.2	2.8	5.7	745.9	2019-06-19 15:00:00	55	15:00:00
2019-06-19 16:00:00	2019-06-19 16:00:00	1913	2019-06-19 16:00	32.6	0	33.3	995.3	209.3	2.2	6	577.8	2019-06-19 16:00:00	55	16:00:00
2019-06-19 17:00:00	2019-06-19 17:00:00	1914	2019-06-19 17:00	32.7	0	31.5	994.8	231.9	2.4	5.5	497.1	2019-06-19 17:00:00	55	17:00:00
2019-06-19 18:00:00	2019-06-19 18:00:00	1915	2019-06-19 18:00	31.7	0	34.5	994.6	241.3	2.4	12.5	260.3	2019-06-19 18:00:00	55	18:00:00
2019-06-19 19:00:00	2019-06-19 19:00:00	1916	2019-06-19 19:00	24.7	0	58.5	995.3	287	3.6	9.3	124	2019-06-19 19:00:00	55	19:00:00
2019-06-19 20:00:00	2019-06-19 20:00:00	1917	2019-06-19 20:00	22.5	0	69.8	996.1	261.1	3	6	19.3	2019-06-19 20:00:00	55	20:00:00
2019-06-19 21:00:00	2019-06-19 21:00:00	1918	2019-06-19 21:00	21.8	0	71.7	995.8	178.3	1.9	7.1	6.2	2019-06-19 21:00:00	55	21:00:00
2019-06-19 22:00:00	2019-06-19 22:00:00	1919	2019-06-19 22:00	19.6	0.1	87	996.3	263.2	2	5.6	5.2	2019-06-19 22:00:00	55	22:00:00
2019-06-19 23:00:00	2019-06-19 23:00:00	1920	2019-06-19 23:00	18.8	0	88	996	138.9	1.3	2.4	4.7	2019-06-19 23:00:00	55	23:00:00
2019-06-20 00:00:00	2019-06-20 00:00:00	1921	2019-06-20 00:00	18	0	93.8	996.5	241.1	2.2	9.6	4.8	2019-06-20 00:00:00	56	00:00:00
2019-06-20 01:00:00	2019-06-20 01:00:00	1922	2019-06-20 01:00	18.2	0.3	93.5	997.4	275.8	3.2	7.9	4.5	2019-06-20 01:00:00	56	01:00:00
2019-06-20 02:00:00	2019-06-20 02:00:00	1923	2019-06-20 02:00	16.3	0	100	997.1	239.9	1.7	3.3	3.8	2019-06-20 02:00:00	56	02:00:00
2019-06-20 03:00:00	2019-06-20 03:00:00	1924	2019-06-20 03:00	16.3	0	99	997.1	240.5	1.8	6.7	5.7	2019-06-20 03:00:00	56	03:00:00
2019-06-20 04:00:00	2019-06-20 04:00:00	1925	2019-06-20 04:00	15.8	0.7	99.7	996.7	164.7	1.4	2.7	5.2	2019-06-20 04:00:00	56	04:00:00
2019-06-20 05:00:00	2019-06-20 05:00:00	1926	2019-06-20 05:00	16	0	100	996.8	139.9	1.3	3.2	20.1	2019-06-20 05:00:00	56	05:00:00
2019-06-20 06:00:00	2019-06-20 06:00:00	1927	2019-06-20 06:00	16.7	0.2	97.8	997.8	175.2	1.5	5.1	23.5	2019-06-20 06:00:00	56	06:00:00
2019-06-20 07:00:00	2019-06-20 07:00:00	1928	2019-06-20 07:00	17.3	1.7	94	998.4	169.6	1.9	5.8	39.1	2019-06-20 07:00:00	56	07:00:00
2019-06-20 08:00:00	2019-06-20 08:00:00	1929	2019-06-20 08:00	17.6	0	98.3	998.7	199.2	1.1	1.9	84	2019-06-20 08:00:00	56	08:00:00
2019-06-20 09:00:00	2019-06-20 09:00:00	1930	2019-06-20 09:00	19.6	0	90.2	998.4	247.1	1.3	2.8	347.2	2019-06-20 09:00:00	56	09:00:00
2019-06-20 10:00:00	2019-06-20 10:00:00	1931	2019-06-20 10:00	22.2	0	77.5	998.5	235.8	2	4.2	540.3	2019-06-20 10:00:00	56	10:00:00
2019-06-20 11:00:00	2019-06-20 11:00:00	1932	2019-06-20 11:00	24	0	67.2	998.7	216.7	1.3	3.1	451.6	2019-06-20 11:00:00	56	11:00:00
2019-06-20 12:00:00	2019-06-20 12:00:00	1933	2019-06-20 12:00	23.2	0.1	71.8	999	276.6	2.4	4.7	267.8	2019-06-20 12:00:00	56	12:00:00
2019-06-20 13:00:00	2019-06-20 13:00:00	1934	2019-06-20 13:00	22.9	0	72	999.4	260.3	2.3	5.1	294.9	2019-06-20 13:00:00	56	13:00:00
2019-06-20 14:00:00	2019-06-20 14:00:00	1935	2019-06-20 14:00	24.5	0	64	999.3	304.7	1.4	2.9	335	2019-06-20 14:00:00	56	14:00:00
2019-06-20 15:00:00	2019-06-20 15:00:00	1936	2019-06-20 15:00	25.8	0	59.8	999.1	249.5	2	5.4	622.4	2019-06-20 15:00:00	56	15:00:00
2019-06-20 16:00:00	2019-06-20 16:00:00	1937	2019-06-20 16:00	26.3	0	55.2	998.9	244.5	1.9	5.5	506.8	2019-06-20 16:00:00	56	16:00:00
2019-06-20 17:00:00	2019-06-20 17:00:00	1938	2019-06-20 17:00	25.8	0	57.5	998.8	241.9	1.9	4.4	332.8	2019-06-20 17:00:00	56	17:00:00
2019-06-20 18:00:00	2019-06-20 18:00:00	1939	2019-06-20 18:00	24.9	0	62.2	999	188.3	1.5	2.9	200.8	2019-06-20 18:00:00	56	18:00:00
2019-06-20 19:00:00	2019-06-20 19:00:00	1940	2019-06-20 19:00	22.4	0	75.2	999.3	245.5	1.7	5.9	76	2019-06-20 19:00:00	56	19:00:00
2019-06-20 20:00:00	2019-06-20 20:00:00	1941	2019-06-20 20:00	20	3.2	87.5	1,000.00	98.4	1.6	4.6	21.2	2019-06-20 20:00:00	56	20:00:00
2019-06-20 21:00:00	2019-06-20 21:00:00	1942	2019-06-20 21:00	17.6	0.7	98	1,000.70	110.7	1.9	6.5	8.1	2019-06-20 21:00:00	56	21:00:00
2019-06-20 22:00:00	2019-06-20 22:00:00	1943	2019-06-20 22:00	15.9	4.5	99.3	1,001.40	123.5	1.4	3.2	4	2019-06-20 22:00:00	56	22:00:00
2019-06-20 23:00:00	2019-06-20 23:00:00	1944	2019-06-20 23:00	15.2	0	100	1,001.50	226	0.9	2.3	3.9	2019-06-20 23:00:00	56	23:00:00
2019-06-21 00:00:00	2019-06-21 00:00:00	1945	2019-06-21 00:00	15	0	100	1,002.00	272.6	1.8	3.9	3.6	2019-06-21 00:00:00	57	00:00:00
2019-06-21 01:00:00	2019-06-21 01:00:00	1946	2019-06-21 01:00	14.5	0	100	1,002.30	239.7	1.1	2.8	4	2019-06-21 01:00:00	57	01:00:00
2019-06-21 02:00:00	2019-06-21 02:00:00	1947	2019-06-21 02:00	15.3	0.1	99.7	1,002.60	264.1	2.4	4.4	3.7	2019-06-21 02:00:00	57	02:00:00
2019-06-21 03:00:00	2019-06-21 03:00:00	1948	2019-06-21 03:00	15.4	0	99	1,003.00	273.9	3.1	5.5	3.7	2019-06-21 03:00:00	57	03:00:00
2019-06-21 04:00:00	2019-06-21 04:00:00	1949	2019-06-21 04:00	15.2	0	99	1,003.40	274.7	2.4	4.2	4.6	2019-06-21 04:00:00	57	04:00:00
2019-06-21 05:00:00	2019-06-21 05:00:00	1950	2019-06-21 05:00	15.6	0	99	1,003.70	277	2.3	3.5	20.7	2019-06-21 05:00:00	57	05:00:00
2019-06-21 06:00:00	2019-06-21 06:00:00	1951	2019-06-21 06:00	16.1	0	97.2	1,004.10	273.9	2.8	5.1	107.7	2019-06-21 06:00:00	57	06:00:00
2019-06-21 07:00:00	2019-06-21 07:00:00	1952	2019-06-21 07:00	16.5	0	93.5	1,004.50	271.8	2.7	5.1	191.6	2019-06-21 07:00:00	57	07:00:00
2019-06-21 08:00:00	2019-06-21 08:00:00	1953	2019-06-21 08:00	18.1	0	85.2	1,005.10	287	3.1	5.3	392	2019-06-21 08:00:00	57	08:00:00
2019-06-21 09:00:00	2019-06-21 09:00:00	1954	2019-06-21 09:00	19.4	0	76.7	1,005.70	276.6	2.5	5.5	442	2019-06-21 09:00:00	57	09:00:00
2019-06-21 10:00:00	2019-06-21 10:00:00	1955	2019-06-21 10:00	20.6	0	68.2	1,005.80	252.6	2.4	4.7	603.4	2019-06-21 10:00:00	57	10:00:00
2019-06-21 11:00:00	2019-06-21 11:00:00	1956	2019-06-21 11:00	22.3	0	60	1,006.10	269.8	2	4.6	701.9	2019-06-21 11:00:00	57	11:00:00
2019-06-21 12:00:00	2019-06-21 12:00:00	1957	2019-06-21 12:00	22	0	59.3	1,006.20	206.2	1.7	3.7	444.6	2019-06-21 12:00:00	57	12:00:00
2019-06-21 13:00:00	2019-06-21 13:00:00	1958	2019-06-21 13:00	22.2	0	55.8	1,006.20	196.8	1.4	2.4	417.4	2019-06-21 13:00:00	57	13:00:00
2019-06-21 14:00:00	2019-06-21 14:00:00	1959	2019-06-21 14:00	23.7	0	51.8	1,006.00	204.5	1.5	4	628.2	2019-06-21 14:00:00	57	14:00:00
2019-06-21 15:00:00	2019-06-21 15:00:00	1960	2019-06-21 15:00	22.6	0	59.5	1,005.90	268	2.3	4.9	387.8	2019-06-21 15:00:00	57	15:00:00
2019-06-21 16:00:00	2019-06-21 16:00:00	1961	2019-06-21 16:00	24.1	0	54.3	1,005.80	266.4	2.6	5.6	616.7	2019-06-21 16:00:00	57	16:00:00
2019-06-21 17:00:00	2019-06-21 17:00:00	1962	2019-06-21 17:00	23.5	0	55.7	1,005.90	262.6	2.4	6.1	395.8	2019-06-21 17:00:00	57	17:00:00
2019-06-21 18:00:00	2019-06-21 18:00:00	1963	2019-06-21 18:00	22.6	0	57	1,005.90	274.4	2.5	4.8	245.5	2019-06-21 18:00:00	57	18:00:00
2019-06-21 19:00:00	2019-06-21 19:00:00	1964	2019-06-21 19:00	22.2	0	57.5	1,006.20	297.3	2.3	4.9	185	2019-06-21 19:00:00	57	19:00:00
2019-06-21 20:00:00	2019-06-21 20:00:00	1965	2019-06-21 20:00	20.1	0	66.3	1,006.80	264.2	1.5	3.7	57.4	2019-06-21 20:00:00	57	20:00:00
2019-06-21 21:00:00	2019-06-21 21:00:00	1966	2019-06-21 21:00	18.1	0	79.7	1,007.40	288	1.1	2.4	11.4	2019-06-21 21:00:00	57	21:00:00
2019-06-21 22:00:00	2019-06-21 22:00:00	1967	2019-06-21 22:00	14.9	0	95	1,008.20	214.4	0.5	1.4	3.5	2019-06-21 22:00:00	57	22:00:00
2019-06-21 23:00:00	2019-06-21 23:00:00	1968	2019-06-21 23:00	13.1	0	99.5	1,008.50	257.9	0.8	1.4	4.3	2019-06-21 23:00:00	57	23:00:00
2019-06-22 00:00:00	2019-06-22 00:00:00	1969	2019-06-22 00:00	12.8	0	98	1,009.00	279	1.4	2.7	4.3	2019-06-22 00:00:00	58	00:00:00
2019-06-22 01:00:00	2019-06-22 01:00:00	1970	2019-06-22 01:00	12.9	0	93.7	1,009.50	264.8	2.1	3.2	3.3	2019-06-22 01:00:00	58	01:00:00
2019-06-22 02:00:00	2019-06-22 02:00:00	1971	2019-06-22 02:00	12.4	0	96.2	1,009.80	246.3	1.7	2.8	3.7	2019-06-22 02:00:00	58	02:00:00
2019-06-22 03:00:00	2019-06-22 03:00:00	1972	2019-06-22 03:00	12.1	0	97.7	1,010.20	250.8	1.6	2.7	3.9	2019-06-22 03:00:00	58	03:00:00
2019-06-22 04:00:00	2019-06-22 04:00:00	1973	2019-06-22 04:00	11.4	0	99.3	1,010.20	251.4	1.3	2	5.2	2019-06-22 04:00:00	58	04:00:00
2019-06-22 05:00:00	2019-06-22 05:00:00	1974	2019-06-22 05:00	11.4	0	99.5	1,010.40	259	1.3	2.5	29.3	2019-06-22 05:00:00	58	05:00:00
2019-06-22 06:00:00	2019-06-22 06:00:00	1975	2019-06-22 06:00	13.1	0	92	1,010.50	273.8	1.7	2.5	120.4	2019-06-22 06:00:00	58	06:00:00
2019-06-22 07:00:00	2019-06-22 07:00:00	1976	2019-06-22 07:00	15.1	0	82.2	1,010.70	279.2	1.9	3.8	267.5	2019-06-22 07:00:00	58	07:00:00
2019-06-22 08:00:00	2019-06-22 08:00:00	1977	2019-06-22 08:00	17.8	0	69.3	1,010.70	148.6	1.9	4.6	442.5	2019-06-22 08:00:00	58	08:00:00
2019-06-22 09:00:00	2019-06-22 09:00:00	1978	2019-06-22 09:00	18.9	0	68.5	1,010.80	113.4	2.2	4.8	389.3	2019-06-22 09:00:00	58	09:00:00
2019-06-22 10:00:00	2019-06-22 10:00:00	1979	2019-06-22 10:00	20.3	0	65.2	1,010.70	147.5	2	4.1	509.8	2019-06-22 10:00:00	58	10:00:00
2019-06-22 11:00:00	2019-06-22 11:00:00	1980	2019-06-22 11:00	22.3	0	59.8	1,010.30	130.3	2.3	5.1	746.9	2019-06-22 11:00:00	58	11:00:00
2019-06-22 12:00:00	2019-06-22 12:00:00	1981	2019-06-22 12:00	24	0	53.5	1,010.10	88	2.5	6	773.9	2019-06-22 12:00:00	58	12:00:00
2019-06-22 13:00:00	2019-06-22 13:00:00	1982	2019-06-22 13:00	25.3	0	46.8	1,009.40	82.2	2.9	6.6	902.9	2019-06-22 13:00:00	58	13:00:00
2019-06-22 14:00:00	2019-06-22 14:00:00	1983	2019-06-22 14:00	25.3	0	45.8	1,008.60	79.4	2.6	6	532	2019-06-22 14:00:00	58	14:00:00
2019-06-22 15:00:00	2019-06-22 15:00:00	1984	2019-06-22 15:00	25.4	0	46.5	1,008.30	99.1	2.7	5.7	476.7	2019-06-22 15:00:00	58	15:00:00
2019-06-22 16:00:00	2019-06-22 16:00:00	1985	2019-06-22 16:00	26.2	0	44.7	1,007.90	118.8	2.8	6.5	545.9	2019-06-22 16:00:00	58	16:00:00
2019-06-22 17:00:00	2019-06-22 17:00:00	1986	2019-06-22 17:00	25.9	0	46.7	1,007.40	66.5	2.9	6.7	387.7	2019-06-22 17:00:00	58	17:00:00
2019-06-22 18:00:00	2019-06-22 18:00:00	1987	2019-06-22 18:00	25	0	48.7	1,007.10	80.9	2.7	6	167.5	2019-06-22 18:00:00	58	18:00:00
2019-06-22 19:00:00	2019-06-22 19:00:00	1988	2019-06-22 19:00	23.9	0	51.8	1,007.00	66.7	2.2	6	76	2019-06-22 19:00:00	58	19:00:00
2019-06-22 20:00:00	2019-06-22 20:00:00	1989	2019-06-22 20:00	22.5	0	57.8	1,007.10	91.7	1.7	3.9	41.5	2019-06-22 20:00:00	58	20:00:00
2019-06-22 21:00:00	2019-06-22 21:00:00	1990	2019-06-22 21:00	21.2	0	62.7	1,007.10	78.6	2	5	7.5	2019-06-22 21:00:00	58	21:00:00
2019-06-22 22:00:00	2019-06-22 22:00:00	1991	2019-06-22 22:00	19.6	0	68.8	1,007.50	72.3	2.1	4.8	3.2	2019-06-22 22:00:00	58	22:00:00
2019-06-22 23:00:00	2019-06-22 23:00:00	1992	2019-06-22 23:00	18.5	0	74.3	1,008.00	102.7	1.8	4.6	3.3	2019-06-22 23:00:00	58	23:00:00
2019-06-23 00:00:00	2019-06-23 00:00:00	1993	2019-06-23 00:00	17.3	0	80.5	1,008.40	78.3	1.5	3.1	3.4	2019-06-23 00:00:00	59	00:00:00
2019-06-23 01:00:00	2019-06-23 01:00:00	1994	2019-06-23 01:00	15	0	92.2	1,008.60	161.7	0.9	1.5	3.2	2019-06-23 01:00:00	59	01:00:00
2019-06-23 02:00:00	2019-06-23 02:00:00	1995	2019-06-23 02:00	13.3	0	98.5	1,008.90	244.7	0.9	1.4	4.2	2019-06-23 02:00:00	59	02:00:00
2019-06-23 03:00:00	2019-06-23 03:00:00	1996	2019-06-23 03:00	12.4	0	100	1,009.10	205.1	0.7	1.4	4.9	2019-06-23 03:00:00	59	03:00:00
2019-06-23 04:00:00	2019-06-23 04:00:00	1997	2019-06-23 04:00	11.9	0	100	1,009.30	276.7	1	1.7	5.8	2019-06-23 04:00:00	59	04:00:00
2019-06-23 05:00:00	2019-06-23 05:00:00	1998	2019-06-23 05:00	11.7	0	100	1,009.50	203.6	0.8	1.4	28.8	2019-06-23 05:00:00	59	05:00:00
2019-06-23 06:00:00	2019-06-23 06:00:00	1999	2019-06-23 06:00	14.3	0	88.7	1,009.50	197.9	0.8	2.3	145.1	2019-06-23 06:00:00	59	06:00:00
[truncated: 3,090 more rows]
