# Supplementary material for: Natural plant growth and development achieved in the IPK PhenoSphere by dynamic environment simulation
Source: Nat Commun. 2023 Sep 18;14:5783. doi: 10.1038/s41467-023-41332-4 (PMC10507097; doi:10.1038/s41467-023-41332-4)
Supplement: Supplementary file 5 — Supplementary Code 1 [file 41467_2023_41332_MOESM5_ESM.zip › Supplementary_Code_1/Thermal_Time_VPD/GWH_clim.csv]

Date_2016	Temperature	Humidity
2016-03-01 00:00:00	NA	NA
2016-03-01 01:00:00	NA	NA
2016-03-01 02:00:00	NA	NA
2016-03-01 03:00:00	NA	NA
2016-03-01 04:00:00	NA	NA
2016-03-01 05:00:00	NA	NA
2016-03-01 06:00:00	NA	NA
2016-03-01 07:00:00	NA	NA
2016-03-01 08:00:00	NA	NA
2016-03-01 09:00:00	NA	NA
2016-03-01 10:00:00	NA	NA
2016-03-01 11:00:00	NA	NA
2016-03-01 12:00:00	NA	NA
2016-03-01 13:00:00	NA	NA
2016-03-01 14:00:00	NA	NA
2016-03-01 15:00:00	NA	NA
2016-03-01 16:00:00	NA	NA
2016-03-01 17:00:00	NA	NA
2016-03-01 18:00:00	NA	NA
2016-03-01 19:00:00	NA	NA
2016-03-01 20:00:00	NA	NA
2016-03-01 21:00:00	NA	NA
2016-03-01 22:00:00	NA	NA
2016-03-01 23:00:00	NA	NA
2016-03-02 00:00:00	NA	NA
2016-03-02 01:00:00	NA	NA
2016-03-02 02:00:00	NA	NA
2016-03-02 03:00:00	NA	NA
2016-03-02 04:00:00	NA	NA
2016-03-02 05:00:00	NA	NA
2016-03-02 06:00:00	NA	NA
2016-03-02 07:00:00	NA	NA
2016-03-02 08:00:00	NA	NA
2016-03-02 09:00:00	NA	NA
2016-03-02 10:00:00	NA	NA
2016-03-02 11:00:00	NA	NA
2016-03-02 12:00:00	NA	NA
2016-03-02 13:00:00	NA	NA
2016-03-02 14:00:00	NA	NA
2016-03-02 15:00:00	NA	NA
2016-03-02 16:00:00	NA	NA
2016-03-02 17:00:00	NA	NA
2016-03-02 18:00:00	NA	NA
2016-03-02 19:00:00	NA	NA
2016-03-02 20:00:00	NA	NA
2016-03-02 21:00:00	NA	NA
2016-03-02 22:00:00	NA	NA
2016-03-02 23:00:00	NA	NA
2016-03-03 00:00:00	NA	NA
2016-03-03 01:00:00	NA	NA
2016-03-03 02:00:00	NA	NA
2016-03-03 03:00:00	NA	NA
2016-03-03 04:00:00	NA	NA
2016-03-03 05:00:00	NA	NA
2016-03-03 06:00:00	NA	NA
2016-03-03 07:00:00	NA	NA
2016-03-03 08:00:00	NA	NA
2016-03-03 09:00:00	NA	NA
2016-03-03 10:00:00	NA	NA
2016-03-03 11:00:00	NA	NA
2016-03-03 12:00:00	NA	NA
2016-03-03 13:00:00	NA	NA
2016-03-03 14:00:00	NA	NA
2016-03-03 15:00:00	NA	NA
2016-03-03 16:00:00	NA	NA
2016-03-03 17:00:00	NA	NA
2016-03-03 18:00:00	NA	NA
2016-03-03 19:00:00	NA	NA
2016-03-03 20:00:00	NA	NA
2016-03-03 21:00:00	NA	NA
2016-03-03 22:00:00	NA	NA
2016-03-03 23:00:00	NA	NA
2016-03-04 00:00:00	NA	NA
2016-03-04 01:00:00	NA	NA
2016-03-04 02:00:00	NA	NA
2016-03-04 03:00:00	NA	NA
2016-03-04 04:00:00	NA	NA
2016-03-04 05:00:00	NA	NA
2016-03-04 06:00:00	NA	NA
2016-03-04 07:00:00	NA	NA
2016-03-04 08:00:00	NA	NA
2016-03-04 09:00:00	NA	NA
2016-03-04 10:00:00	NA	NA
2016-03-04 11:00:00	NA	NA
2016-03-04 12:00:00	NA	NA
2016-03-04 13:00:00	NA	NA
2016-03-04 14:00:00	NA	NA
2016-03-04 15:00:00	NA	NA
2016-03-04 16:00:00	NA	NA
2016-03-04 17:00:00	NA	NA
2016-03-04 18:00:00	NA	NA
2016-03-04 19:00:00	NA	NA
2016-03-04 20:00:00	NA	NA
2016-03-04 21:00:00	NA	NA
2016-03-04 22:00:00	NA	NA
2016-03-04 23:00:00	NA	NA
2016-03-05 00:00:00	NA	NA
2016-03-05 01:00:00	NA	NA
2016-03-05 02:00:00	NA	NA
2016-03-05 03:00:00	NA	NA
2016-03-05 04:00:00	NA	NA
2016-03-05 05:00:00	NA	NA
2016-03-05 06:00:00	NA	NA
2016-03-05 07:00:00	NA	NA
2016-03-05 08:00:00	NA	NA
2016-03-05 09:00:00	NA	NA
2016-03-05 10:00:00	NA	NA
2016-03-05 11:00:00	NA	NA
2016-03-05 12:00:00	NA	NA
2016-03-05 13:00:00	NA	NA
2016-03-05 14:00:00	NA	NA
2016-03-05 15:00:00	NA	NA
2016-03-05 16:00:00	NA	NA
2016-03-05 17:00:00	NA	NA
2016-03-05 18:00:00	NA	NA
2016-03-05 19:00:00	NA	NA
2016-03-05 20:00:00	NA	NA
2016-03-05 21:00:00	NA	NA
2016-03-05 22:00:00	NA	NA
2016-03-05 23:00:00	NA	NA
2016-03-06 00:00:00	NA	NA
2016-03-06 01:00:00	NA	NA
2016-03-06 02:00:00	NA	NA
2016-03-06 03:00:00	NA	NA
2016-03-06 04:00:00	NA	NA
2016-03-06 05:00:00	NA	NA
2016-03-06 06:00:00	NA	NA
2016-03-06 07:00:00	NA	NA
2016-03-06 08:00:00	NA	NA
2016-03-06 09:00:00	NA	NA
2016-03-06 10:00:00	NA	NA
2016-03-06 11:00:00	NA	NA
2016-03-06 12:00:00	NA	NA
2016-03-06 13:00:00	NA	NA
2016-03-06 14:00:00	NA	NA
2016-03-06 15:00:00	NA	NA
2016-03-06 16:00:00	NA	NA
2016-03-06 17:00:00	NA	NA
2016-03-06 18:00:00	NA	NA
2016-03-06 19:00:00	NA	NA
2016-03-06 20:00:00	NA	NA
2016-03-06 21:00:00	NA	NA
2016-03-06 22:00:00	NA	NA
2016-03-06 23:00:00	NA	NA
2016-03-07 00:00:00	NA	NA
2016-03-07 01:00:00	NA	NA
2016-03-07 02:00:00	NA	NA
2016-03-07 03:00:00	NA	NA
2016-03-07 04:00:00	NA	NA
2016-03-07 05:00:00	NA	NA
2016-03-07 06:00:00	NA	NA
2016-03-07 07:00:00	NA	NA
2016-03-07 08:00:00	NA	NA
2016-03-07 09:00:00	NA	NA
2016-03-07 10:00:00	NA	NA
2016-03-07 11:00:00	NA	NA
2016-03-07 12:00:00	NA	NA
2016-03-07 13:00:00	NA	NA
2016-03-07 14:00:00	NA	NA
2016-03-07 15:00:00	NA	NA
2016-03-07 16:00:00	NA	NA
2016-03-07 17:00:00	NA	NA
2016-03-07 18:00:00	NA	NA
2016-03-07 19:00:00	NA	NA
2016-03-07 20:00:00	NA	NA
2016-03-07 21:00:00	NA	NA
2016-03-07 22:00:00	NA	NA
2016-03-07 23:00:00	NA	NA
2016-03-08 00:00:00	NA	NA
2016-03-08 01:00:00	NA	NA
2016-03-08 02:00:00	NA	NA
2016-03-08 03:00:00	NA	NA
2016-03-08 04:00:00	NA	NA
2016-03-08 05:00:00	NA	NA
2016-03-08 06:00:00	NA	NA
2016-03-08 07:00:00	NA	NA
2016-03-08 08:00:00	NA	NA
2016-03-08 09:00:00	NA	NA
2016-03-08 10:00:00	NA	NA
2016-03-08 11:00:00	NA	NA
2016-03-08 12:00:00	NA	NA
2016-03-08 13:00:00	NA	NA
2016-03-08 14:00:00	NA	NA
2016-03-08 15:00:00	NA	NA
2016-03-08 16:00:00	NA	NA
2016-03-08 17:00:00	NA	NA
2016-03-08 18:00:00	NA	NA
2016-03-08 19:00:00	NA	NA
2016-03-08 20:00:00	NA	NA
2016-03-08 21:00:00	NA	NA
2016-03-08 22:00:00	NA	NA
2016-03-08 23:00:00	NA	NA
2016-03-09 00:00:00	NA	NA
2016-03-09 01:00:00	NA	NA
2016-03-09 02:00:00	NA	NA
2016-03-09 03:00:00	NA	NA
2016-03-09 04:00:00	NA	NA
2016-03-09 05:00:00	NA	NA
2016-03-09 06:00:00	NA	NA
2016-03-09 07:00:00	NA	NA
2016-03-09 08:00:00	NA	NA
2016-03-09 09:00:00	NA	NA
2016-03-09 10:00:00	NA	NA
2016-03-09 11:00:00	NA	NA
2016-03-09 12:00:00	NA	NA
2016-03-09 13:00:00	NA	NA
2016-03-09 14:00:00	NA	NA
2016-03-09 15:00:00	NA	NA
2016-03-09 16:00:00	NA	NA
2016-03-09 17:00:00	NA	NA
2016-03-09 18:00:00	NA	NA
2016-03-09 19:00:00	NA	NA
2016-03-09 20:00:00	NA	NA
2016-03-09 21:00:00	NA	NA
2016-03-09 22:00:00	NA	NA
2016-03-09 23:00:00	NA	NA
2016-03-10 00:00:00	NA	NA
2016-03-10 01:00:00	NA	NA
2016-03-10 02:00:00	NA	NA
2016-03-10 03:00:00	NA	NA
2016-03-10 04:00:00	NA	NA
2016-03-10 05:00:00	NA	NA
2016-03-10 06:00:00	NA	NA
2016-03-10 07:00:00	NA	NA
2016-03-10 08:00:00	NA	NA
2016-03-10 09:00:00	NA	NA
2016-03-10 10:00:00	NA	NA
2016-03-10 11:00:00	NA	NA
2016-03-10 12:00:00	NA	NA
2016-03-10 13:00:00	NA	NA
2016-03-10 14:00:00	NA	NA
2016-03-10 15:00:00	NA	NA
2016-03-10 16:00:00	NA	NA
2016-03-10 17:00:00	NA	NA
2016-03-10 18:00:00	NA	NA
2016-03-10 19:00:00	NA	NA
2016-03-10 20:00:00	NA	NA
2016-03-10 21:00:00	NA	NA
2016-03-10 22:00:00	NA	NA
2016-03-10 23:00:00	NA	NA
2016-03-11 00:00:00	NA	NA
2016-03-11 01:00:00	NA	NA
2016-03-11 02:00:00	NA	NA
2016-03-11 03:00:00	NA	NA
2016-03-11 04:00:00	NA	NA
2016-03-11 05:00:00	NA	NA
2016-03-11 06:00:00	NA	NA
2016-03-11 07:00:00	NA	NA
2016-03-11 08:00:00	NA	NA
2016-03-11 09:00:00	NA	NA
2016-03-11 10:00:00	NA	NA
2016-03-11 11:00:00	NA	NA
2016-03-11 12:00:00	NA	NA
2016-03-11 13:00:00	NA	NA
2016-03-11 14:00:00	NA	NA
2016-03-11 15:00:00	NA	NA
2016-03-11 16:00:00	NA	NA
2016-03-11 17:00:00	NA	NA
2016-03-11 18:00:00	NA	NA
2016-03-11 19:00:00	NA	NA
2016-03-11 20:00:00	NA	NA
2016-03-11 21:00:00	NA	NA
2016-03-11 22:00:00	NA	NA
2016-03-11 23:00:00	NA	NA
2016-03-12 00:00:00	NA	NA
2016-03-12 01:00:00	NA	NA
2016-03-12 02:00:00	NA	NA
2016-03-12 03:00:00	NA	NA
2016-03-12 04:00:00	NA	NA
2016-03-12 05:00:00	NA	NA
2016-03-12 06:00:00	NA	NA
2016-03-12 07:00:00	NA	NA
2016-03-12 08:00:00	NA	NA
2016-03-12 09:00:00	NA	NA
2016-03-12 10:00:00	NA	NA
2016-03-12 11:00:00	NA	NA
2016-03-12 12:00:00	NA	NA
2016-03-12 13:00:00	NA	NA
2016-03-12 14:00:00	NA	NA
2016-03-12 15:00:00	NA	NA
2016-03-12 16:00:00	NA	NA
2016-03-12 17:00:00	NA	NA
2016-03-12 18:00:00	NA	NA
2016-03-12 19:00:00	NA	NA
2016-03-12 20:00:00	NA	NA
2016-03-12 21:00:00	NA	NA
2016-03-12 22:00:00	NA	NA
2016-03-12 23:00:00	NA	NA
2016-03-13 00:00:00	NA	NA
2016-03-13 01:00:00	NA	NA
2016-03-13 02:00:00	NA	NA
2016-03-13 03:00:00	NA	NA
2016-03-13 04:00:00	NA	NA
2016-03-13 05:00:00	NA	NA
2016-03-13 06:00:00	NA	NA
2016-03-13 07:00:00	NA	NA
2016-03-13 08:00:00	NA	NA
2016-03-13 09:00:00	NA	NA
2016-03-13 10:00:00	NA	NA
2016-03-13 11:00:00	NA	NA
2016-03-13 12:00:00	NA	NA
2016-03-13 13:00:00	NA	NA
2016-03-13 14:00:00	NA	NA
2016-03-13 15:00:00	NA	NA
2016-03-13 16:00:00	NA	NA
2016-03-13 17:00:00	NA	NA
2016-03-13 18:00:00	NA	NA
2016-03-13 19:00:00	NA	NA
2016-03-13 20:00:00	NA	NA
2016-03-13 21:00:00	NA	NA
2016-03-13 22:00:00	NA	NA
2016-03-13 23:00:00	NA	NA
2016-03-14 00:00:00	NA	NA
2016-03-14 01:00:00	NA	NA
2016-03-14 02:00:00	NA	NA
2016-03-14 03:00:00	NA	NA
2016-03-14 04:00:00	NA	NA
2016-03-14 05:00:00	NA	NA
2016-03-14 06:00:00	NA	NA
2016-03-14 07:00:00	NA	NA
2016-03-14 08:00:00	NA	NA
2016-03-14 09:00:00	NA	NA
2016-03-14 10:00:00	NA	NA
2016-03-14 11:00:00	NA	NA
2016-03-14 12:00:00	NA	NA
2016-03-14 13:00:00	NA	NA
2016-03-14 14:00:00	NA	NA
2016-03-14 15:00:00	NA	NA
2016-03-14 16:00:00	NA	NA
2016-03-14 17:00:00	NA	NA
2016-03-14 18:00:00	NA	NA
2016-03-14 19:00:00	NA	NA
2016-03-14 20:00:00	NA	NA
2016-03-14 21:00:00	NA	NA
2016-03-14 22:00:00	NA	NA
2016-03-14 23:00:00	NA	NA
2016-03-15 00:00:00	NA	NA
2016-03-15 01:00:00	NA	NA
2016-03-15 02:00:00	NA	NA
2016-03-15 03:00:00	NA	NA
2016-03-15 04:00:00	NA	NA
2016-03-15 05:00:00	NA	NA
2016-03-15 06:00:00	NA	NA
2016-03-15 07:00:00	NA	NA
2016-03-15 08:00:00	NA	NA
2016-03-15 09:00:00	NA	NA
2016-03-15 10:00:00	NA	NA
2016-03-15 11:00:00	NA	NA
2016-03-15 12:00:00	NA	NA
2016-03-15 13:00:00	NA	NA
2016-03-15 14:00:00	NA	NA
2016-03-15 15:00:00	NA	NA
2016-03-15 16:00:00	NA	NA
2016-03-15 17:00:00	NA	NA
2016-03-15 18:00:00	NA	NA
2016-03-15 19:00:00	NA	NA
2016-03-15 20:00:00	NA	NA
2016-03-15 21:00:00	NA	NA
2016-03-15 22:00:00	NA	NA
2016-03-15 23:00:00	NA	NA
2016-03-16 00:00:00	NA	NA
2016-03-16 01:00:00	NA	NA
2016-03-16 02:00:00	NA	NA
2016-03-16 03:00:00	NA	NA
2016-03-16 04:00:00	NA	NA
2016-03-16 05:00:00	NA	NA
2016-03-16 06:00:00	NA	NA
2016-03-16 07:00:00	NA	NA
2016-03-16 08:00:00	NA	NA
2016-03-16 09:00:00	NA	NA
2016-03-16 10:00:00	NA	NA
2016-03-16 11:00:00	NA	NA
2016-03-16 12:00:00	NA	NA
2016-03-16 13:00:00	NA	NA
2016-03-16 14:00:00	NA	NA
2016-03-16 15:00:00	NA	NA
2016-03-16 16:00:00	NA	NA
2016-03-16 17:00:00	NA	NA
2016-03-16 18:00:00	NA	NA
2016-03-16 19:00:00	NA	NA
2016-03-16 20:00:00	NA	NA
2016-03-16 21:00:00	NA	NA
2016-03-16 22:00:00	NA	NA
2016-03-16 23:00:00	NA	NA
2016-03-17 00:00:00	NA	NA
2016-03-17 01:00:00	NA	NA
2016-03-17 02:00:00	NA	NA
2016-03-17 03:00:00	NA	NA
2016-03-17 04:00:00	NA	NA
2016-03-17 05:00:00	NA	NA
2016-03-17 06:00:00	NA	NA
2016-03-17 07:00:00	NA	NA
2016-03-17 08:00:00	NA	NA
2016-03-17 09:00:00	NA	NA
2016-03-17 10:00:00	NA	NA
2016-03-17 11:00:00	NA	NA
2016-03-17 12:00:00	NA	NA
2016-03-17 13:00:00	NA	NA
2016-03-17 14:00:00	NA	NA
2016-03-17 15:00:00	NA	NA
2016-03-17 16:00:00	NA	NA
2016-03-17 17:00:00	NA	NA
2016-03-17 18:00:00	NA	NA
2016-03-17 19:00:00	NA	NA
2016-03-17 20:00:00	NA	NA
2016-03-17 21:00:00	NA	NA
2016-03-17 22:00:00	NA	NA
2016-03-17 23:00:00	NA	NA
2016-03-18 00:00:00	NA	NA
2016-03-18 01:00:00	NA	NA
2016-03-18 02:00:00	NA	NA
2016-03-18 03:00:00	NA	NA
2016-03-18 04:00:00	NA	NA
2016-03-18 05:00:00	NA	NA
2016-03-18 06:00:00	NA	NA
2016-03-18 07:00:00	NA	NA
2016-03-18 08:00:00	NA	NA
2016-03-18 09:00:00	NA	NA
2016-03-18 10:00:00	NA	NA
2016-03-18 11:00:00	NA	NA
2016-03-18 12:00:00	NA	NA
2016-03-18 13:00:00	NA	NA
2016-03-18 14:00:00	NA	NA
2016-03-18 15:00:00	NA	NA
2016-03-18 16:00:00	NA	NA
2016-03-18 17:00:00	NA	NA
2016-03-18 18:00:00	NA	NA
2016-03-18 19:00:00	NA	NA
2016-03-18 20:00:00	NA	NA
2016-03-18 21:00:00	NA	NA
2016-03-18 22:00:00	NA	NA
2016-03-18 23:00:00	NA	NA
2016-03-19 00:00:00	NA	NA
2016-03-19 01:00:00	NA	NA
2016-03-19 02:00:00	NA	NA
2016-03-19 03:00:00	NA	NA
2016-03-19 04:00:00	NA	NA
2016-03-19 05:00:00	NA	NA
2016-03-19 06:00:00	NA	NA
2016-03-19 07:00:00	NA	NA
2016-03-19 08:00:00	NA	NA
2016-03-19 09:00:00	NA	NA
2016-03-19 10:00:00	NA	NA
2016-03-19 11:00:00	NA	NA
2016-03-19 12:00:00	NA	NA
2016-03-19 13:00:00	NA	NA
2016-03-19 14:00:00	NA	NA
2016-03-19 15:00:00	NA	NA
2016-03-19 16:00:00	NA	NA
2016-03-19 17:00:00	NA	NA
2016-03-19 18:00:00	NA	NA
2016-03-19 19:00:00	NA	NA
2016-03-19 20:00:00	NA	NA
2016-03-19 21:00:00	NA	NA
2016-03-19 22:00:00	NA	NA
2016-03-19 23:00:00	NA	NA
2016-03-20 00:00:00	NA	NA
2016-03-20 01:00:00	NA	NA
2016-03-20 02:00:00	NA	NA
2016-03-20 03:00:00	NA	NA
2016-03-20 04:00:00	NA	NA
2016-03-20 05:00:00	NA	NA
2016-03-20 06:00:00	NA	NA
2016-03-20 07:00:00	NA	NA
2016-03-20 08:00:00	NA	NA
2016-03-20 09:00:00	NA	NA
2016-03-20 10:00:00	NA	NA
2016-03-20 11:00:00	NA	NA
2016-03-20 12:00:00	NA	NA
2016-03-20 13:00:00	NA	NA
2016-03-20 14:00:00	NA	NA
2016-03-20 15:00:00	NA	NA
2016-03-20 16:00:00	NA	NA
2016-03-20 17:00:00	NA	NA
2016-03-20 18:00:00	NA	NA
2016-03-20 19:00:00	NA	NA
2016-03-20 20:00:00	NA	NA
2016-03-20 21:00:00	NA	NA
2016-03-20 22:00:00	NA	NA
2016-03-20 23:00:00	NA	NA
2016-03-21 00:00:00	NA	NA
2016-03-21 01:00:00	NA	NA
2016-03-21 02:00:00	NA	NA
2016-03-21 03:00:00	NA	NA
2016-03-21 04:00:00	NA	NA
2016-03-21 05:00:00	NA	NA
2016-03-21 06:00:00	NA	NA
2016-03-21 07:00:00	NA	NA
2016-03-21 08:00:00	NA	NA
2016-03-21 09:00:00	NA	NA
2016-03-21 10:00:00	NA	NA
2016-03-21 11:00:00	NA	NA
2016-03-21 12:00:00	NA	NA
2016-03-21 13:00:00	NA	NA
2016-03-21 14:00:00	NA	NA
2016-03-21 15:00:00	NA	NA
2016-03-21 16:00:00	NA	NA
2016-03-21 17:00:00	NA	NA
2016-03-21 18:00:00	NA	NA
2016-03-21 19:00:00	NA	NA
2016-03-21 20:00:00	NA	NA
2016-03-21 21:00:00	NA	NA
2016-03-21 22:00:00	NA	NA
2016-03-21 23:00:00	NA	NA
2016-03-22 00:00:00	NA	NA
2016-03-22 01:00:00	NA	NA
2016-03-22 02:00:00	NA	NA
2016-03-22 03:00:00	NA	NA
2016-03-22 04:00:00	NA	NA
2016-03-22 05:00:00	NA	NA
2016-03-22 06:00:00	NA	NA
2016-03-22 07:00:00	NA	NA
2016-03-22 08:00:00	NA	NA
2016-03-22 09:00:00	NA	NA
2016-03-22 10:00:00	NA	NA
2016-03-22 11:00:00	NA	NA
2016-03-22 12:00:00	NA	NA
2016-03-22 13:00:00	NA	NA
2016-03-22 14:00:00	NA	NA
2016-03-22 15:00:00	NA	NA
2016-03-22 16:00:00	NA	NA
2016-03-22 17:00:00	NA	NA
2016-03-22 18:00:00	NA	NA
2016-03-22 19:00:00	NA	NA
2016-03-22 20:00:00	NA	NA
2016-03-22 21:00:00	NA	NA
2016-03-22 22:00:00	NA	NA
2016-03-22 23:00:00	NA	NA
2016-03-23 00:00:00	NA	NA
2016-03-23 01:00:00	NA	NA
2016-03-23 02:00:00	NA	NA
2016-03-23 03:00:00	NA	NA
2016-03-23 04:00:00	NA	NA
2016-03-23 05:00:00	NA	NA
2016-03-23 06:00:00	NA	NA
2016-03-23 07:00:00	NA	NA
2016-03-23 08:00:00	NA	NA
2016-03-23 09:00:00	NA	NA
2016-03-23 10:00:00	NA	NA
2016-03-23 11:00:00	NA	NA
2016-03-23 12:00:00	NA	NA
2016-03-23 13:00:00	NA	NA
2016-03-23 14:00:00	NA	NA
2016-03-23 15:00:00	NA	NA
2016-03-23 16:00:00	NA	NA
2016-03-23 17:00:00	NA	NA
2016-03-23 18:00:00	NA	NA
2016-03-23 19:00:00	NA	NA
2016-03-23 20:00:00	NA	NA
2016-03-23 21:00:00	NA	NA
2016-03-23 22:00:00	NA	NA
2016-03-23 23:00:00	NA	NA
2016-03-24 00:00:00	NA	NA
2016-03-24 01:00:00	NA	NA
2016-03-24 02:00:00	NA	NA
2016-03-24 03:00:00	NA	NA
2016-03-24 04:00:00	NA	NA
2016-03-24 05:00:00	NA	NA
2016-03-24 06:00:00	NA	NA
2016-03-24 07:00:00	NA	NA
2016-03-24 08:00:00	NA	NA
2016-03-24 09:00:00	NA	NA
2016-03-24 10:00:00	NA	NA
2016-03-24 11:00:00	NA	NA
2016-03-24 12:00:00	NA	NA
2016-03-24 13:00:00	NA	NA
2016-03-24 14:00:00	NA	NA
2016-03-24 15:00:00	NA	NA
2016-03-24 16:00:00	NA	NA
2016-03-24 17:00:00	NA	NA
2016-03-24 18:00:00	NA	NA
2016-03-24 19:00:00	NA	NA
2016-03-24 20:00:00	NA	NA
2016-03-24 21:00:00	NA	NA
2016-03-24 22:00:00	NA	NA
2016-03-24 23:00:00	NA	NA
2016-03-25 00:00:00	NA	NA
2016-03-25 01:00:00	NA	NA
2016-03-25 02:00:00	NA	NA
2016-03-25 03:00:00	NA	NA
2016-03-25 04:00:00	NA	NA
2016-03-25 05:00:00	NA	NA
2016-03-25 06:00:00	NA	NA
2016-03-25 07:00:00	NA	NA
2016-03-25 08:00:00	NA	NA
2016-03-25 09:00:00	NA	NA
2016-03-25 10:00:00	NA	NA
2016-03-25 11:00:00	NA	NA
2016-03-25 12:00:00	NA	NA
2016-03-25 13:00:00	NA	NA
2016-03-25 14:00:00	NA	NA
2016-03-25 15:00:00	NA	NA
2016-03-25 16:00:00	NA	NA
2016-03-25 17:00:00	NA	NA
2016-03-25 18:00:00	NA	NA
2016-03-25 19:00:00	NA	NA
2016-03-25 20:00:00	NA	NA
2016-03-25 21:00:00	NA	NA
2016-03-25 22:00:00	NA	NA
2016-03-25 23:00:00	NA	NA
2016-03-26 00:00:00	NA	NA
2016-03-26 01:00:00	NA	NA
2016-03-26 02:00:00	NA	NA
2016-03-26 03:00:00	NA	NA
2016-03-26 04:00:00	NA	NA
2016-03-26 05:00:00	NA	NA
2016-03-26 06:00:00	NA	NA
2016-03-26 07:00:00	NA	NA
2016-03-26 08:00:00	NA	NA
2016-03-26 09:00:00	NA	NA
2016-03-26 10:00:00	NA	NA
2016-03-26 11:00:00	NA	NA
2016-03-26 12:00:00	NA	NA
2016-03-26 13:00:00	NA	NA
2016-03-26 14:00:00	NA	NA
2016-03-26 15:00:00	NA	NA
2016-03-26 16:00:00	NA	NA
2016-03-26 17:00:00	NA	NA
2016-03-26 18:00:00	NA	NA
2016-03-26 19:00:00	NA	NA
2016-03-26 20:00:00	NA	NA
2016-03-26 21:00:00	NA	NA
2016-03-26 22:00:00	NA	NA
2016-03-26 23:00:00	NA	NA
2016-03-27 00:00:00	NA	NA
2016-03-27 01:00:00	NA	NA
2016-03-27 02:00:00	NA	NA
2016-03-27 03:00:00	NA	NA
2016-03-27 04:00:00	NA	NA
2016-03-27 05:00:00	NA	NA
2016-03-27 06:00:00	NA	NA
2016-03-27 07:00:00	NA	NA
2016-03-27 08:00:00	NA	NA
2016-03-27 09:00:00	NA	NA
2016-03-27 10:00:00	NA	NA
2016-03-27 11:00:00	NA	NA
2016-03-27 12:00:00	NA	NA
2016-03-27 13:00:00	NA	NA
2016-03-27 14:00:00	NA	NA
2016-03-27 15:00:00	NA	NA
2016-03-27 16:00:00	NA	NA
2016-03-27 17:00:00	NA	NA
2016-03-27 18:00:00	NA	NA
2016-03-27 19:00:00	NA	NA
2016-03-27 20:00:00	NA	NA
2016-03-27 21:00:00	NA	NA
2016-03-27 22:00:00	NA	NA
2016-03-27 23:00:00	NA	NA
2016-03-28 00:00:00	NA	NA
2016-03-28 01:00:00	NA	NA
2016-03-28 02:00:00	NA	NA
2016-03-28 03:00:00	NA	NA
2016-03-28 04:00:00	NA	NA
2016-03-28 05:00:00	NA	NA
2016-03-28 06:00:00	NA	NA
2016-03-28 07:00:00	NA	NA
2016-03-28 08:00:00	NA	NA
2016-03-28 09:00:00	NA	NA
2016-03-28 10:00:00	NA	NA
2016-03-28 11:00:00	NA	NA
2016-03-28 12:00:00	NA	NA
2016-03-28 13:00:00	NA	NA
2016-03-28 14:00:00	NA	NA
2016-03-28 15:00:00	NA	NA
2016-03-28 16:00:00	NA	NA
2016-03-28 17:00:00	NA	NA
2016-03-28 18:00:00	NA	NA
2016-03-28 19:00:00	NA	NA
2016-03-28 20:00:00	NA	NA
2016-03-28 21:00:00	NA	NA
2016-03-28 22:00:00	NA	NA
2016-03-28 23:00:00	NA	NA
2016-03-29 00:00:00	NA	NA
2016-03-29 01:00:00	NA	NA
2016-03-29 02:00:00	NA	NA
2016-03-29 03:00:00	NA	NA
2016-03-29 04:00:00	NA	NA
2016-03-29 05:00:00	NA	NA
2016-03-29 06:00:00	NA	NA
2016-03-29 07:00:00	NA	NA
2016-03-29 08:00:00	NA	NA
2016-03-29 09:00:00	NA	NA
2016-03-29 10:00:00	NA	NA
2016-03-29 11:00:00	NA	NA
2016-03-29 12:00:00	NA	NA
2016-03-29 13:00:00	NA	NA
2016-03-29 14:00:00	NA	NA
2016-03-29 15:00:00	NA	NA
2016-03-29 16:00:00	NA	NA
2016-03-29 17:00:00	NA	NA
2016-03-29 18:00:00	NA	NA
2016-03-29 19:00:00	NA	NA
2016-03-29 20:00:00	NA	NA
2016-03-29 21:00:00	NA	NA
2016-03-29 22:00:00	NA	NA
2016-03-29 23:00:00	NA	NA
2016-03-30 00:00:00	NA	NA
2016-03-30 01:00:00	NA	NA
2016-03-30 02:00:00	NA	NA
2016-03-30 03:00:00	NA	NA
2016-03-30 04:00:00	NA	NA
2016-03-30 05:00:00	NA	NA
2016-03-30 06:00:00	NA	NA
2016-03-30 07:00:00	NA	NA
2016-03-30 08:00:00	NA	NA
2016-03-30 09:00:00	NA	NA
2016-03-30 10:00:00	NA	NA
2016-03-30 11:00:00	NA	NA
2016-03-30 12:00:00	NA	NA
2016-03-30 13:00:00	NA	NA
2016-03-30 14:00:00	NA	NA
2016-03-30 15:00:00	NA	NA
2016-03-30 16:00:00	NA	NA
2016-03-30 17:00:00	NA	NA
2016-03-30 18:00:00	NA	NA
2016-03-30 19:00:00	NA	NA
2016-03-30 20:00:00	NA	NA
2016-03-30 21:00:00	NA	NA
2016-03-30 22:00:00	NA	NA
2016-03-30 23:00:00	NA	NA
2016-03-31 00:00:00	NA	NA
2016-03-31 01:00:00	NA	NA
2016-03-31 02:00:00	NA	NA
2016-03-31 03:00:00	NA	NA
2016-03-31 04:00:00	NA	NA
2016-03-31 05:00:00	NA	NA
2016-03-31 06:00:00	NA	NA
2016-03-31 07:00:00	NA	NA
2016-03-31 08:00:00	NA	NA
2016-03-31 09:00:00	NA	NA
2016-03-31 10:00:00	NA	NA
2016-03-31 11:00:00	NA	NA
2016-03-31 12:00:00	NA	NA
2016-03-31 13:00:00	NA	NA
2016-03-31 14:00:00	NA	NA
2016-03-31 15:00:00	NA	NA
2016-03-31 16:00:00	NA	NA
2016-03-31 17:00:00	NA	NA
2016-03-31 18:00:00	NA	NA
2016-03-31 19:00:00	NA	NA
2016-03-31 20:00:00	NA	NA
2016-03-31 21:00:00	NA	NA
2016-03-31 22:00:00	NA	NA
2016-03-31 23:00:00	NA	NA
2016-04-01 00:00:00	NA	NA
2016-04-01 01:00:00	NA	NA
2016-04-01 02:00:00	NA	NA
2016-04-01 03:00:00	NA	NA
2016-04-01 04:00:00	NA	NA
2016-04-01 05:00:00	NA	NA
2016-04-01 06:00:00	NA	NA
2016-04-01 07:00:00	NA	NA
2016-04-01 08:00:00	NA	NA
2016-04-01 09:00:00	NA	NA
2016-04-01 10:00:00	NA	NA
2016-04-01 11:00:00	NA	NA
2016-04-01 12:00:00	NA	NA
2016-04-01 13:00:00	NA	NA
2016-04-01 14:00:00	NA	NA
2016-04-01 15:00:00	NA	NA
2016-04-01 16:00:00	NA	NA
2016-04-01 17:00:00	NA	NA
2016-04-01 18:00:00	NA	NA
2016-04-01 19:00:00	NA	NA
2016-04-01 20:00:00	NA	NA
2016-04-01 21:00:00	NA	NA
2016-04-01 22:00:00	NA	NA
2016-04-01 23:00:00	NA	NA
2016-04-02 00:00:00	20.669166665	34.57411105
2016-04-02 01:00:00	19.5175	36.7123754
2016-04-02 02:00:00	18.8525	38.30964225
2016-04-02 03:00:00	18.461666665	39.55093275
2016-04-02 04:00:00	17.935	41.0618451
2016-04-02 05:00:00	17.4475	42.4473781
2016-04-02 06:00:00	17.2525	43.2946986
2016-04-02 07:00:00	20.6375	37.4147935
2016-04-02 08:00:00	23.325833335	33.559899
2016-04-02 09:00:00	25.42	31.4231668
2016-04-02 10:00:00	28.328333335	28.64539475
2016-04-02 11:00:00	29.0575	30.759251
2016-04-02 12:00:00	29.1775	31.0915861
2016-04-02 13:00:00	29.19	29.9754069
2016-04-02 14:00:00	29.39083333	27.9094156
2016-04-02 15:00:00	28.85083333	26.056683
2016-04-02 16:00:00	29.30416667	24.7313766
2016-04-02 17:00:00	29.17416667	26.95806975
2016-04-02 18:00:00	28.698333335	28.94859515
2016-04-02 19:00:00	28.738333335	30.1697721
2016-04-02 20:00:00	28.376666665	30.52242815
2016-04-02 21:00:00	28.155833335	30.85014105
2016-04-02 22:00:00	27.476666665	31.36884365
2016-04-02 23:00:00	23.198333335	34.4264904
2016-04-03 00:00:00	20.595833335	37.7053878
2016-04-03 01:00:00	19.813333335	38.6520973
2016-04-03 02:00:00	18.99	40.93083935
2016-04-03 03:00:00	18.344166665	43.1864532
2016-04-03 04:00:00	18.1825	44.26775105
2016-04-03 05:00:00	18.060833335	44.96136925
2016-04-03 06:00:00	17.876666665	45.67428725
2016-04-03 07:00:00	20.87583333	40.03651305
2016-04-03 08:00:00	23.84833333	35.6384768
2016-04-03 09:00:00	26.005833335	32.94946285
2016-04-03 10:00:00	28.07916667	29.9834759
2016-04-03 11:00:00	29.211666665	28.4011084
2016-04-03 12:00:00	29.18333333	27.3192443
2016-04-03 13:00:00	28.8425	25.76867255
2016-04-03 14:00:00	29.4	24.72142095
2016-04-03 15:00:00	29.15833333	25.34415735
2016-04-03 16:00:00	28.790833335	25.98868605
2016-04-03 17:00:00	29.02833333	26.8720475
2016-04-03 18:00:00	28.5175	28.5150053
2016-04-03 19:00:00	27.9075	29.3187604
2016-04-03 20:00:00	28.140833335	29.76044965
2016-04-03 21:00:00	28.980833335	29.63585665
2016-04-03 22:00:00	28.01583333	33.4065633
2016-04-03 23:00:00	23.3975	42.35959325
2016-04-04 00:00:00	20.82666667	45.5840723
2016-04-04 01:00:00	20.16666667	46.79621
2016-04-04 02:00:00	19.69416667	47.02462255
2016-04-04 03:00:00	19.225	47.5105253
2016-04-04 04:00:00	18.98416667	47.94149675
2016-04-04 05:00:00	18.86	48.1586775
2016-04-04 06:00:00	18.95083333	48.18381385
2016-04-04 07:00:00	22.461666665	41.00293775
2016-04-04 08:00:00	25.16333333	36.57473195
2016-04-04 09:00:00	27.11	32.40361055
2016-04-04 10:00:00	28.074166665	27.78594105
2016-04-04 11:00:00	27.7275	26.77156215
2016-04-04 12:00:00	28.236666665	26.7854536
2016-04-04 13:00:00	28.55333333	28.07372095
2016-04-04 14:00:00	27.98833333	27.29085165
2016-04-04 15:00:00	28.089166665	26.46505295
2016-04-04 16:00:00	27.930833335	27.24376655
2016-04-04 17:00:00	27.721666665	27.87031895
2016-04-04 18:00:00	27.72	28.03006055
2016-04-04 19:00:00	27.481666665	27.09920635
2016-04-04 20:00:00	27.434166665	27.9975522
2016-04-04 21:00:00	27.523333335	28.1264502
2016-04-04 22:00:00	26.825833335	29.27328415
2016-04-04 23:00:00	22.983333335	35.4292949
2016-04-05 00:00:00	20.936666665	39.09221325
2016-04-05 01:00:00	20.2125	40.6663914
2016-04-05 02:00:00	19.621666665	42.34650865
2016-04-05 03:00:00	19.045	43.9390294
2016-04-05 04:00:00	18.643333335	45.2540785
2016-04-05 05:00:00	18.5775	45.73635365
2016-04-05 06:00:00	18.853333335	45.6148278
2016-04-05 07:00:00	21.91583333	40.25213085
2016-04-05 08:00:00	24.42583333	36.5985614
2016-04-05 09:00:00	26.165	34.12507945
2016-04-05 10:00:00	27.0275	32.59503935
2016-04-05 11:00:00	26.84583333	35.1028053
2016-04-05 12:00:00	27.444166665	35.1598094
2016-04-05 13:00:00	28.39083333	34.2938145
2016-04-05 14:00:00	28.34666667	34.20408795
2016-04-05 15:00:00	28.425	33.64050495
2016-04-05 16:00:00	28.4025	33.58796685
2016-04-05 17:00:00	28.026666665	33.9532766
2016-04-05 18:00:00	28.0075	33.8025454
2016-04-05 19:00:00	27.94666667	33.69339185
2016-04-05 20:00:00	27.419166665	33.97465015
2016-04-05 21:00:00	27.065	34.18472315
2016-04-05 22:00:00	26.88666667	34.0456131
2016-04-05 23:00:00	22.77666667	40.39106755
2016-04-06 00:00:00	21.09	42.4073996
2016-04-06 01:00:00	20.31583333	42.9615235
2016-04-06 02:00:00	19.785	44.81871565
2016-04-06 03:00:00	19.425	46.2635399
2016-04-06 04:00:00	19.1225	47.33904175
2016-04-06 05:00:00	18.95166667	47.9933153
2016-04-06 06:00:00	18.9475	48.42592135
2016-04-06 07:00:00	21.848333335	42.6232412
2016-04-06 08:00:00	24.269166665	38.7269693
2016-04-06 09:00:00	26.338333335	36.0078622
2016-04-06 10:00:00	27.081666665	34.81897215
2016-04-06 11:00:00	27.428333335	33.1415835
2016-04-06 12:00:00	27.72416667	32.41268665
2016-04-06 13:00:00	28.561666665	30.9928114
2016-04-06 14:00:00	29.02166667	29.6178474
2016-04-06 15:00:00	29.2	28.30469125
2016-04-06 16:00:00	28.92	28.1474358
2016-04-06 17:00:00	28.420833335	29.6625403
2016-04-06 18:00:00	28.3325	30.4315515
2016-04-06 19:00:00	27.983333335	31.30204255
2016-04-06 20:00:00	27.609166665	32.2393841
2016-04-06 21:00:00	27.5325	32.29608555
2016-04-06 22:00:00	26.83583333	33.05941535
2016-04-06 23:00:00	22.854166665	39.16260665
2016-04-07 00:00:00	20.8	43.18017665
2016-04-07 01:00:00	19.9675	45.1765647
2016-04-07 02:00:00	19.57166667	46.5536041
2016-04-07 03:00:00	19.176666665	47.80918275
2016-04-07 04:00:00	18.873333335	48.7688249
2016-04-07 05:00:00	18.625833335	49.62233395
2016-04-07 06:00:00	18.850833335	49.45780415
2016-04-07 07:00:00	21.96083333	43.0390441
2016-04-07 08:00:00	24.39333333	39.0081658
2016-04-07 09:00:00	26.1925	36.38403565
2016-04-07 10:00:00	26.74916667	36.9921653
2016-04-07 11:00:00	27.827857145	35.54923725
2016-04-07 12:00:00	28.639166665	33.5583318
2016-04-07 13:00:00	29.365	32.77025445
2016-04-07 14:00:00	29.771666665	32.47828705
2016-04-07 15:00:00	29.2225	33.03936105
2016-04-07 16:00:00	28.9475	33.74204535
2016-04-07 17:00:00	28.574166665	34.95263815
2016-04-07 18:00:00	28.38	36.37578685
2016-04-07 19:00:00	28.163333335	37.31674615
2016-04-07 20:00:00	27.93416667	37.7702509
2016-04-07 21:00:00	27.899166665	37.4591533
2016-04-07 22:00:00	27.43583333	37.40426355
2016-04-07 23:00:00	23.003333335	46.37106205
2016-04-08 00:00:00	21.215	51.46404895
2016-04-08 01:00:00	20.60833333	53.02560215
2016-04-08 02:00:00	20.33	53.65611255
2016-04-08 03:00:00	20.06916667	54.1430141
2016-04-08 04:00:00	19.74	54.65902045
2016-04-08 05:00:00	19.4875	55.735854
2016-04-08 06:00:00	19.6675	56.52657555
2016-04-08 07:00:00	23.098333335	48.98367495
2016-04-08 08:00:00	26.31833333	42.5467567
2016-04-08 09:00:00	27.408333335	40.9214579
2016-04-08 10:00:00	27.635	40.5614043
2016-04-08 11:00:00	27.73833333	37.25843955
2016-04-08 12:00:00	27.644166665	33.96007165
2016-04-08 13:00:00	27.715	32.07716955
2016-04-08 14:00:00	27.668333335	29.7695765
2016-04-08 15:00:00	27.080833335	28.4018619
2016-04-08 16:00:00	27.891666665	27.26774185
2016-04-08 17:00:00	28.22	27.01838835
2016-04-08 18:00:00	28.2575	26.91242405
2016-04-08 19:00:00	27.919166665	26.77647015
2016-04-08 20:00:00	26.56583333	27.0089784
2016-04-08 21:00:00	26.758333335	27.18161495
2016-04-08 22:00:00	26.386666665	27.54656355
2016-04-08 23:00:00	22.4	32.5682452
2016-04-09 00:00:00	20.476666665	34.614435
2016-04-09 01:00:00	19.46	36.0245035
2016-04-09 02:00:00	19.070833335	37.50842045
2016-04-09 03:00:00	18.75583333	38.76311335
2016-04-09 04:00:00	18.511666665	39.74887205
2016-04-09 05:00:00	18.47	40.43257795
2016-04-09 06:00:00	18.830833335	40.2591518
2016-04-09 07:00:00	21.205	36.67986465
2016-04-09 08:00:00	23.286666665	34.0230233
2016-04-09 09:00:00	25.225	32.04829265
2016-04-09 10:00:00	27.856666665	28.04095075
2016-04-09 11:00:00	28.29333333	26.9559579
2016-04-09 12:00:00	29.1325	25.86595365
2016-04-09 13:00:00	29.793333335	25.9507622
2016-04-09 14:00:00	30.04	26.22663855
2016-04-09 15:00:00	29.708333335	26.51433025
2016-04-09 16:00:00	29.48	26.9853204
2016-04-09 17:00:00	28.63666667	28.1055661
2016-04-09 18:00:00	28.415833335	29.1803891
2016-04-09 19:00:00	27.7975	31.17105635
2016-04-09 20:00:00	27.449166665	31.45559045
2016-04-09 21:00:00	27.356666665	31.58985605
2016-04-09 22:00:00	27.020833335	31.5538717
2016-04-09 23:00:00	22.840833335	36.9755203
2016-04-10 00:00:00	21.028333335	39.3739176
2016-04-10 01:00:00	20.386666665	39.7721906
2016-04-10 02:00:00	19.54583333	41.60289065
2016-04-10 03:00:00	19.00583333	43.40958395
2016-04-10 04:00:00	18.87583333	44.09082
2016-04-10 05:00:00	18.853333335	44.5452464
2016-04-10 06:00:00	18.96416667	44.71298965
2016-04-10 07:00:00	21.6575	39.8890289
2016-04-10 08:00:00	24.84666667	34.7882613
2016-04-10 09:00:00	27.6325	30.91077645
2016-04-10 10:00:00	28.89	28.96671195
2016-04-10 11:00:00	29.2725	30.45335135
2016-04-10 12:00:00	30.4425	31.0325474
2016-04-10 13:00:00	30.7425	31.79938025
2016-04-10 14:00:00	30.89	33.19222895
2016-04-10 15:00:00	30.840833335	33.4999675
2016-04-10 16:00:00	30.514166665	33.6684792
2016-04-10 17:00:00	29.896666665	35.1955806
2016-04-10 18:00:00	29.43666667	36.5227717
2016-04-10 19:00:00	29.111666665	36.7687924
2016-04-10 20:00:00	28.901	36.36117705
2016-04-10 21:00:00	28.895	35.7525314
2016-04-10 22:00:00	28.4775	35.0103844
2016-04-10 23:00:00	23.815	41.4013234
2016-04-11 00:00:00	21.45	45.099009
2016-04-11 01:00:00	20.5125	47.57593295
2016-04-11 02:00:00	20.05916667	48.75472985
2016-04-11 03:00:00	19.563333335	49.38081895
2016-04-11 04:00:00	19.3725	49.99579965
2016-04-11 05:00:00	19.206666665	50.68929595
2016-04-11 06:00:00	19.1675	50.8295184
2016-04-11 07:00:00	22.62	43.18985195
2016-04-11 08:00:00	26.51333333	36.6015831
2016-04-11 09:00:00	28.308333335	33.71891895
2016-04-11 10:00:00	28.9475	34.07256285
2016-04-11 11:00:00	29.2625	36.2988929
2016-04-11 12:00:00	30.55333333	35.69788865
2016-04-11 13:00:00	31.041666665	34.4612229
2016-04-11 14:00:00	31.08333333	33.34467355
2016-04-11 15:00:00	31.0825	33.639843
2016-04-11 16:00:00	30.729166665	33.80403785
2016-04-11 17:00:00	29.9575	33.85265075
2016-04-11 18:00:00	29.685833335	33.642337
2016-04-11 19:00:00	29.280833335	34.3581309
2016-04-11 20:00:00	29.061666665	34.73956835
2016-04-11 21:00:00	29.03	35.104937
2016-04-11 22:00:00	28.41333333	36.0270659
2016-04-11 23:00:00	23.745833335	44.24615435
2016-04-12 00:00:00	21.43333333	49.6327035
2016-04-12 01:00:00	20.805833335	51.2319591
2016-04-12 02:00:00	20.43833333	51.78843125
2016-04-12 03:00:00	20.014166665	51.9965522
2016-04-12 04:00:00	19.58083333	52.3194138
2016-04-12 05:00:00	19.395833335	52.65728085
2016-04-12 06:00:00	19.343333335	52.8951716
2016-04-12 07:00:00	22.825	45.17331735
2016-04-12 08:00:00	26.833333335	37.8880044
2016-04-12 09:00:00	28.60166667	34.80680915
2016-04-12 10:00:00	29.614166665	33.21666105
2016-04-12 11:00:00	30.0825	31.74684035
2016-04-12 12:00:00	30.59333333	28.61603355
2016-04-12 13:00:00	30.765	26.84558195
2016-04-12 14:00:00	30.794166665	26.0239325
2016-04-12 15:00:00	30.9925	25.9231788
2016-04-12 16:00:00	30.765	25.42067045
2016-04-12 17:00:00	30.180833335	25.3135494
2016-04-12 18:00:00	29.85	26.4809692
2016-04-12 19:00:00	29.3175	28.24560405
2016-04-12 20:00:00	28.73	29.72981215
2016-04-12 21:00:00	28.541666665	29.9869761
2016-04-12 22:00:00	28.393333335	29.84012925
2016-04-12 23:00:00	23.79166667	36.64881755
2016-04-13 00:00:00	21.4325	40.81482745
2016-04-13 01:00:00	20.810833335	42.72497625
2016-04-13 02:00:00	20.389166665	44.4216968
2016-04-13 03:00:00	20.03916667	45.86854995
2016-04-13 04:00:00	19.664166665	47.12552595
2016-04-13 05:00:00	19.420833335	48.0485124
2016-04-13 06:00:00	19.68	48.0609315
2016-04-13 07:00:00	24.226666665	39.55041725
2016-04-13 08:00:00	27.998333335	33.23136805
2016-04-13 09:00:00	28.695	30.6956446
2016-04-13 10:00:00	29.57333333	30.40097055
2016-04-13 11:00:00	30.33666667	31.44180015
2016-04-13 12:00:00	30.77	31.46967305
2016-04-13 13:00:00	30.77333333	31.30549905
2016-04-13 14:00:00	30.5275	32.5838077
2016-04-13 15:00:00	30.660833335	31.8907892
2016-04-13 16:00:00	30.45833333	32.5729636
2016-04-13 17:00:00	30.1725	33.51650855
2016-04-13 18:00:00	29.7775	34.9702857
2016-04-13 19:00:00	29.574166665	35.68392415
2016-04-13 20:00:00	29.273333335	36.2101253
2016-04-13 21:00:00	29.460833335	35.81747155
2016-04-13 22:00:00	28.889166665	36.20698615
2016-04-13 23:00:00	23.980833335	44.92075065
2016-04-14 00:00:00	21.614166665	50.4711994
2016-04-14 01:00:00	21.03	52.15937015
2016-04-14 02:00:00	20.78333333	52.63671625
2016-04-14 03:00:00	20.638333335	52.805884
2016-04-14 04:00:00	20.530833335	53.22790185
2016-04-14 05:00:00	20.4625	53.56547825
2016-04-14 06:00:00	20.545	53.60937395
2016-04-14 07:00:00	24.02	45.9378551
2016-04-14 08:00:00	27.6425	38.36639025
2016-04-14 09:00:00	28.7575	35.9029852
2016-04-14 10:00:00	29.458333335	36.27858235
2016-04-14 11:00:00	29.6825	37.44340835
2016-04-14 12:00:00	30.22	36.2469819
2016-04-14 13:00:00	30.2275	33.24133315
2016-04-14 14:00:00	30.1875	30.71803915
2016-04-14 15:00:00	30.351666665	29.8120514
2016-04-14 16:00:00	30.328333335	28.68823655
2016-04-14 17:00:00	29.913333335	28.69743685
2016-04-14 18:00:00	29.57	29.27387575
2016-04-14 19:00:00	29.43666667	31.018078
2016-04-14 20:00:00	29.4075	31.5395821
2016-04-14 21:00:00	29.361666665	31.26149315
2016-04-14 22:00:00	28.53	31.22385495
2016-04-14 23:00:00	23.531666665	39.1475323
2016-04-15 00:00:00	21.460833335	43.2823632
2016-04-15 01:00:00	20.734166665	44.9004184
2016-04-15 02:00:00	20.37	45.82332475
2016-04-15 03:00:00	20.03666667	47.06060945
2016-04-15 04:00:00	19.6825	48.21401295
2016-04-15 05:00:00	19.384166665	49.1262098
2016-04-15 06:00:00	19.421666665	49.1524199
2016-04-15 07:00:00	23.268333335	41.5003376
2016-04-15 08:00:00	26.98166667	35.15889245
2016-04-15 09:00:00	28.326666665	32.3204426
2016-04-15 10:00:00	28.359166665	32.75407465
2016-04-15 11:00:00	28.339166665	32.77470325
2016-04-15 12:00:00	29.365833335	30.231679
2016-04-15 13:00:00	29.894166665	29.58745255
2016-04-15 14:00:00	29.66	29.441571
2016-04-15 15:00:00	29.95583333	28.76477115
2016-04-15 16:00:00	30.1275	28.01194705
2016-04-15 17:00:00	29.65833333	28.96949925
2016-04-15 18:00:00	29.37083333	30.00013015
2016-04-15 19:00:00	29.204166665	30.42579405
2016-04-15 20:00:00	29.3325	29.72711765
2016-04-15 21:00:00	29.280833335	29.4926882
2016-04-15 22:00:00	28.55	29.8219713
2016-04-15 23:00:00	23.44833333	38.0968066
2016-04-16 00:00:00	21.3525	42.23115325
2016-04-16 01:00:00	20.59083333	44.2423973
2016-04-16 02:00:00	20.25	45.2534712
2016-04-16 03:00:00	19.82083333	46.42033425
2016-04-16 04:00:00	19.454166665	47.47834735
2016-04-16 05:00:00	19.22583333	48.3405499
2016-04-16 06:00:00	19.365	48.1293995
2016-04-16 07:00:00	23.088333335	40.82585345
2016-04-16 08:00:00	26.72	34.69532495
2016-04-16 09:00:00	27.8525	30.91655675
2016-04-16 10:00:00	28.034166665	31.3431379
2016-04-16 11:00:00	28.535	31.935557
2016-04-16 12:00:00	29.189166665	31.14485225
2016-04-16 13:00:00	29.734166665	30.7257077
2016-04-16 14:00:00	30.02666667	29.50889555
2016-04-16 15:00:00	30.125	27.8120716
2016-04-16 16:00:00	29.9575	27.423532
2016-04-16 17:00:00	29.555	28.3103315
2016-04-16 18:00:00	29.481666665	28.65311645
2016-04-16 19:00:00	29.45	29.26183965
2016-04-16 20:00:00	29.491666665	29.35718225
2016-04-16 21:00:00	29.254166665	29.46880315
2016-04-16 22:00:00	28.8775	29.63648865
2016-04-16 23:00:00	23.736666665	37.3587598
2016-04-17 00:00:00	21.40583333	40.95094955
2016-04-17 01:00:00	20.49	42.0551292
2016-04-17 02:00:00	19.77083333	44.05350385
2016-04-17 03:00:00	19.50083333	45.3931325
2016-04-17 04:00:00	19.224166665	46.5383676
2016-04-17 05:00:00	19.14416667	47.2545325
2016-04-17 06:00:00	19.679166665	46.7449244
2016-04-17 07:00:00	24.00333333	38.9011265
2016-04-17 08:00:00	27.86916667	32.7875029
2016-04-17 09:00:00	28.699166665	31.1362364
2016-04-17 10:00:00	28.76083333	31.0919563
2016-04-17 11:00:00	28.914166665	31.1846778
2016-04-17 12:00:00	29.683333335	31.21619205
2016-04-17 13:00:00	30.093333335	31.0935717
2016-04-17 14:00:00	30.37583333	29.9392786
2016-04-17 15:00:00	30.105833335	30.62887455
2016-04-17 16:00:00	29.999166665	30.70594875
2016-04-17 17:00:00	29.793333335	31.32721675
2016-04-17 18:00:00	29.471666665	33.035226
2016-04-17 19:00:00	29.26333333	34.16947845
2016-04-17 20:00:00	29.216666665	33.92499715
2016-04-17 21:00:00	29.1775	33.224968
2016-04-17 22:00:00	28.5625	33.56805795
2016-04-17 23:00:00	23.498333335	42.6750307
2016-04-18 00:00:00	21.336666665	48.0529255
2016-04-18 01:00:00	20.788333335	51.07981055
2016-04-18 02:00:00	20.665666665	52.50140835
2016-04-18 03:00:00	20.5725	53.02764075
2016-04-18 04:00:00	20.448333335	53.06563505
2016-04-18 05:00:00	20.255	52.9345326
2016-04-18 06:00:00	20.025	52.9666551
2016-04-18 07:00:00	23.423333335	45.5445371
2016-04-18 08:00:00	27.3825	38.0422603
2016-04-18 09:00:00	28.701666665	34.30330425
2016-04-18 10:00:00	28.22666667	35.602652
2016-04-18 11:00:00	28.848333335	37.4578905
2016-04-18 12:00:00	29.655	37.76261995
2016-04-18 13:00:00	30	37.03122305
2016-04-18 14:00:00	30.18416667	36.9986
2016-04-18 15:00:00	29.97833333	36.8414684
2016-04-18 16:00:00	29.844166665	36.1529173
2016-04-18 17:00:00	29.4775	36.89173775
2016-04-18 18:00:00	29.229166665	37.60351925
2016-04-18 19:00:00	28.79166667	37.9834287
2016-04-18 20:00:00	28.8175	36.52582055
2016-04-18 21:00:00	29.08083333	34.87003485
2016-04-18 22:00:00	28.6425	34.68617045
2016-04-18 23:00:00	23.865	41.8445061
2016-04-19 00:00:00	21.289166665	46.37527715
2016-04-19 01:00:00	20.661666665	47.6613794
2016-04-19 02:00:00	20.38083333	48.8461265
2016-04-19 03:00:00	20.038333335	50.0900002
2016-04-19 04:00:00	19.680833335	51.1565285
2016-04-19 05:00:00	19.455833335	51.9573317
2016-04-19 06:00:00	19.6825	51.64224215
2016-04-19 07:00:00	23.03	44.73963355
2016-04-19 08:00:00	26.573333335	38.63738235
2016-04-19 09:00:00	28.124166665	36.9587984
2016-04-19 10:00:00	28.611666665	36.14648895
2016-04-19 11:00:00	28.886666665	35.3746404
2016-04-19 12:00:00	28.881666665	35.98903465
2016-04-19 13:00:00	28.82	36.709734
2016-04-19 14:00:00	28.45166667	35.5647015
2016-04-19 15:00:00	28.39	34.6867245
2016-04-19 16:00:00	29.238333335	33.0863942
2016-04-19 17:00:00	29.40583333	32.6488576
2016-04-19 18:00:00	29.25333333	33.2194101
2016-04-19 19:00:00	29.164166665	33.33932015
2016-04-19 20:00:00	29.12	33.1909183
2016-04-19 21:00:00	29.195833335	33.0114308
2016-04-19 22:00:00	28.705833335	33.7512188
2016-04-19 23:00:00	23.58833333	43.33397635
2016-04-20 00:00:00	21.358333335	49.1166061
2016-04-20 01:00:00	20.699166665	49.46204305
2016-04-20 02:00:00	20.5075	48.8371617
2016-04-20 03:00:00	20.39	48.52640545
2016-04-20 04:00:00	20.166666665	48.08347655
2016-04-20 05:00:00	19.888333335	47.8210222
2016-04-20 06:00:00	19.76916667	47.65999825
2016-04-20 07:00:00	23.515	40.7621836
2016-04-20 08:00:00	27.493333335	34.7704081
2016-04-20 09:00:00	28.73833333	30.49292985
2016-04-20 10:00:00	29.11416667	27.5351745
2016-04-20 11:00:00	29.37	25.9215689
2016-04-20 12:00:00	29.561666665	25.5084858
2016-04-20 13:00:00	29.820833335	24.7714018
2016-04-20 14:00:00	29.798333335	24.2436519
2016-04-20 15:00:00	29.955833335	23.6351034
2016-04-20 16:00:00	29.834166665	23.24852295
2016-04-20 17:00:00	29.594166665	23.659277
2016-04-20 18:00:00	29.47	24.2103558
2016-04-20 19:00:00	29.275833335	24.5836883
2016-04-20 20:00:00	29.065	24.78497305
2016-04-20 21:00:00	28.90416667	24.91504615
2016-04-20 22:00:00	28.778333335	24.4564223
2016-04-20 23:00:00	23.655	31.41223365
2016-04-21 00:00:00	21.175	35.0367211
2016-04-21 01:00:00	20.506666665	36.903148
2016-04-21 02:00:00	20.02166667	38.60017275
2016-04-21 03:00:00	19.52333333	40.1955947
2016-04-21 04:00:00	19.145	41.48537675
2016-04-21 05:00:00	18.9225	42.51910215
2016-04-21 06:00:00	19.108333335	42.7548246
2016-04-21 07:00:00	22.43083333	37.21677035
2016-04-21 08:00:00	25.005	33.6231734
2016-04-21 09:00:00	26.125	32.78240935
2016-04-21 10:00:00	28.009166665	29.3078403
2016-04-21 11:00:00	28.029166665	26.0983906
2016-04-21 12:00:00	28.128333335	25.10204435
2016-04-21 13:00:00	29.269166665	23.7559316
2016-04-21 14:00:00	30.2525	23.0210039
2016-04-21 15:00:00	29.998333335	23.14370785
2016-04-21 16:00:00	29.565	23.8202032
2016-04-21 17:00:00	29.445	23.9959451
2016-04-21 18:00:00	29.368333335	24.17573385
2016-04-21 19:00:00	29.136666665	24.12492895
2016-04-21 20:00:00	28.939166665	24.53315365
2016-04-21 21:00:00	29.17333333	24.57138525
2016-04-21 22:00:00	28.800833335	25.0478824
2016-04-21 23:00:00	24.17916667	31.77425355
2016-04-22 00:00:00	21.7	36.39157855
2016-04-22 01:00:00	20.886666665	38.3200692
2016-04-22 02:00:00	20.5025	39.68279555
2016-04-22 03:00:00	20.255	40.72049235
2016-04-22 04:00:00	19.995	41.80239125
2016-04-22 05:00:00	19.630833335	43.02934825
2016-04-22 06:00:00	19.64	43.7155138
2016-04-22 07:00:00	23.361666665	37.62408835
2016-04-22 08:00:00	27.08	32.38296055
2016-04-22 09:00:00	28.00416667	31.04882205
2016-04-22 10:00:00	28.725833335	29.9682303
2016-04-22 11:00:00	28.258333335	31.4880974
2016-04-22 12:00:00	28.27833333	31.7205296
2016-04-22 13:00:00	29.330833335	30.833195
2016-04-22 14:00:00	30	30.80785005
2016-04-22 15:00:00	30.02166667	31.72840275
2016-04-22 16:00:00	29.853333335	32.616679
2016-04-22 17:00:00	29.504166665	33.6450248
2016-04-22 18:00:00	29.304166665	34.4480807
2016-04-22 19:00:00	28.990833335	32.76425055
2016-04-22 20:00:00	28.96	30.36145075
2016-04-22 21:00:00	28.9225	29.43598055
2016-04-22 22:00:00	28.531666665	28.6606004
2016-04-22 23:00:00	24.19333333	32.99838185
2016-04-23 00:00:00	21.651666665	34.60940885
2016-04-23 01:00:00	20.498333335	35.28791815
2016-04-23 02:00:00	19.61583333	37.1839515
2016-04-23 03:00:00	18.990833335	39.11897095
2016-04-23 04:00:00	18.710833335	40.42321305
2016-04-23 05:00:00	18.46333333	41.4937322
2016-04-23 06:00:00	18.598333335	41.8197532
2016-04-23 07:00:00	21.994166665	36.62643365
2016-04-23 08:00:00	25.45	31.97348
2016-04-23 09:00:00	26.543333335	31.33092895
2016-04-23 10:00:00	28.08666667	30.0411383
2016-04-23 11:00:00	29.09166667	29.63419475
2016-04-23 12:00:00	29.27666667	30.82274
2016-04-23 13:00:00	29.294166665	32.34122925
2016-04-23 14:00:00	29.33083333	32.10298505
2016-04-23 15:00:00	27.845	33.02885935
2016-04-23 16:00:00	28.3625	31.7954063
2016-04-23 17:00:00	28.981666665	30.38433515
2016-04-23 18:00:00	29.555833335	28.71757295
2016-04-23 19:00:00	29.28916667	28.527685
2016-04-23 20:00:00	28.12583333	28.6172604
2016-04-23 21:00:00	28.37833333	27.64427805
2016-04-23 22:00:00	28.26	26.77734075
2016-04-23 23:00:00	23.661666665	31.5475435
2016-04-24 00:00:00	20.7525	34.474989
2016-04-24 01:00:00	19.538333335	36.87366675
2016-04-24 02:00:00	19.0925	38.7753414
2016-04-24 03:00:00	18.750833335	40.3434556
2016-04-24 04:00:00	18.623333335	41.41240655
2016-04-24 05:00:00	18.526666665	42.34887135
2016-04-24 06:00:00	18.668333335	42.8582205
2016-04-24 07:00:00	22.411666665	37.03059485
2016-04-24 08:00:00	26.373333335	31.2450362
2016-04-24 09:00:00	27.43416667	30.11894135
2016-04-24 10:00:00	28.565	28.38349195
2016-04-24 11:00:00	29.49583333	26.1948866
2016-04-24 12:00:00	29.655833335	25.9386885
2016-04-24 13:00:00	29.6775	25.95351015
2016-04-24 14:00:00	29.7875	26.96101665
2016-04-24 15:00:00	29.495833335	27.9354464
2016-04-24 16:00:00	29.05583333	28.95040405
2016-04-24 17:00:00	28.3125	30.4672998
2016-04-24 18:00:00	28.694166665	30.632898
2016-04-24 19:00:00	28.91583333	31.8950007
2016-04-24 20:00:00	28.700833335	32.4516591
2016-04-24 21:00:00	28.5875	32.9197474
2016-04-24 22:00:00	26.611666665	36.6989203
2016-04-24 23:00:00	22.4225	45.5312138
2016-04-25 00:00:00	20.805833335	49.89964845
2016-04-25 01:00:00	20.509166665	51.48349315
2016-04-25 02:00:00	20.379166665	52.48184745
2016-04-25 03:00:00	20.28666667	53.5591822
2016-04-25 04:00:00	20.18666667	54.50893675
2016-04-25 05:00:00	19.97	55.3125489
2016-04-25 06:00:00	20.449166665	53.63588335
2016-04-25 07:00:00	24.473333335	44.61180715
2016-04-25 08:00:00	27.1425	40.22166345
2016-04-25 09:00:00	28.4725	38.40997365
2016-04-25 10:00:00	28.92916667	35.87684295
2016-04-25 11:00:00	28.3075	31.6185401
2016-04-25 12:00:00	28.783333335	28.2034863
2016-04-25 13:00:00	29.585833335	26.3483605
2016-04-25 14:00:00	29.683333335	26.9912315
2016-04-25 15:00:00	29.601666665	27.35658265
2016-04-25 16:00:00	28.5325	28.90187015
2016-04-25 17:00:00	28.885	28.6998121
2016-04-25 18:00:00	28.78	28.84248995
2016-04-25 19:00:00	28.55	29.6667709
2016-04-25 20:00:00	28.675	30.4178042
2016-04-25 21:00:00	28.89583333	30.74836395
2016-04-25 22:00:00	26.790833335	34.7302471
2016-04-25 23:00:00	22.481666665	43.4846478
2016-04-26 00:00:00	21.096666665	48.05229975
2016-04-26 01:00:00	20.776666665	49.72105255
2016-04-26 02:00:00	20.6125	50.47913105
2016-04-26 03:00:00	20.5	50.9004139
2016-04-26 04:00:00	20.383333335	51.2749555
2016-04-26 05:00:00	20.35	51.5620204
2016-04-26 06:00:00	21.240833335	49.77011635
2016-04-26 07:00:00	25.58	41.14169225
2016-04-26 08:00:00	27.915	37.5371611
2016-04-26 09:00:00	28.658333335	33.3811952
2016-04-26 10:00:00	28.24	32.5761501
2016-04-26 11:00:00	29.195833335	30.7067095
2016-04-26 12:00:00	29.78083333	30.0365262
2016-04-26 13:00:00	29.75	29.73062875
2016-04-26 14:00:00	29.395833335	30.21677405
2016-04-26 15:00:00	29.009166665	31.37677275
2016-04-26 16:00:00	28.815833335	31.16749505
2016-04-26 17:00:00	28.81083333	31.81000405
2016-04-26 18:00:00	28.40083333	33.30973145
2016-04-26 19:00:00	28.5725	32.0861788
2016-04-26 20:00:00	28.7575	31.28087095
2016-04-26 21:00:00	28.835	30.762063
2016-04-26 22:00:00	26.871666665	33.2747083
2016-04-26 23:00:00	22.335833335	40.4884677
2016-04-27 00:00:00	20.9085	43.5549726
2016-04-27 01:00:00	20.488333335	44.8780975
2016-04-27 02:00:00	20.1925	45.9840984
2016-04-27 03:00:00	19.87916667	46.9374966
2016-04-27 04:00:00	19.624166665	47.4334991
2016-04-27 05:00:00	19.483333335	48.031692
2016-04-27 06:00:00	20.5275	46.4362283
2016-04-27 07:00:00	24.500833335	39.37666245
2016-04-27 08:00:00	26.1175	37.66632045
2016-04-27 09:00:00	26.930833335	37.137518
2016-04-27 10:00:00	27.47916667	34.5163751
2016-04-27 11:00:00	28.010833335	31.7748637
2016-04-27 12:00:00	28.316666665	29.8854277
2016-04-27 13:00:00	28.420833335	28.2393209
2016-04-27 14:00:00	29.065833335	27.0905525
2016-04-27 15:00:00	29.0225	26.5548968
2016-04-27 16:00:00	28.1975	27.2562339
2016-04-27 17:00:00	27.766666665	28.4068136
2016-04-27 18:00:00	27.72083333	28.5372285
2016-04-27 19:00:00	27.65916667	27.9514169
2016-04-27 20:00:00	27.32	28.04254885
2016-04-27 21:00:00	27.369166665	27.76134515
2016-04-27 22:00:00	25.72333333	29.3492581
2016-04-27 23:00:00	21.914166665	35.36833825
2016-04-28 00:00:00	20.4875	39.0570464
2016-04-28 01:00:00	19.94166667	41.5176684
2016-04-28 02:00:00	19.6875	42.5516291
2016-04-28 03:00:00	19.389166665	43.3280714
2016-04-28 04:00:00	19.115	44.00071835
2016-04-28 05:00:00	19.000833335	44.5197382
2016-04-28 06:00:00	19.99583333	42.799641
2016-04-28 07:00:00	23.820833335	36.5320527
2016-04-28 08:00:00	26.25416667	33.15219385
2016-04-28 09:00:00	26.23083333	33.3926451
2016-04-28 10:00:00	26.94	31.22854485
2016-04-28 11:00:00	27.463333335	28.45381615
2016-04-28 12:00:00	27.8925	25.3003231
2016-04-28 13:00:00	27.981666665	23.53655245
2016-04-28 14:00:00	28.095	23.2047442
2016-04-28 15:00:00	27.843333335	23.90215865
2016-04-28 16:00:00	27.78666667	24.26774685
2016-04-28 17:00:00	27.623333335	25.18538905
2016-04-28 18:00:00	27.644166665	25.52465075
2016-04-28 19:00:00	27.33416667	25.6324457
2016-04-28 20:00:00	26.918333335	26.31105905
2016-04-28 21:00:00	26.82	26.5118565
2016-04-28 22:00:00	25.41166667	26.84726565
2016-04-28 23:00:00	21.971666665	29.1326353
2016-04-29 00:00:00	20.63166667	30.2532984
2016-04-29 01:00:00	19.87	31.7279954
2016-04-29 02:00:00	19.040416665	34.95748925
2016-04-29 03:00:00	18.589333335	37.077562
2016-04-29 04:00:00	18.445	38.15511955
2016-04-29 05:00:00	18.6775	38.53375815
2016-04-29 06:00:00	19.529166665	37.88667805
2016-04-29 07:00:00	22.78333333	33.77357745
2016-04-29 08:00:00	24.36333333	32.6322642
2016-04-29 09:00:00	25.39583333	32.3475878
2016-04-29 10:00:00	26.035	32.81816385
2016-04-29 11:00:00	26.738333335	32.8221727
2016-04-29 12:00:00	27.52083333	32.0934923
2016-04-29 13:00:00	27.5975	30.70115925
2016-04-29 14:00:00	27.545	30.09436455
2016-04-29 15:00:00	27.465	29.4670439
2016-04-29 16:00:00	27.38666667	29.4078328
2016-04-29 17:00:00	27.046666665	30.15197835
2016-04-29 18:00:00	27.31083333	31.18135195
2016-04-29 19:00:00	27.264166665	32.4569527
2016-04-29 20:00:00	26.838333335	34.11420115
2016-04-29 21:00:00	26.650833335	35.0638906
2016-04-29 22:00:00	25.236666665	33.987734
2016-04-29 23:00:00	21.780833335	33.91371775
2016-04-30 00:00:00	20.638333335	35.39034955
2016-04-30 01:00:00	20.016666665	36.0907324
2016-04-30 02:00:00	19.31333333	37.68208385
2016-04-30 03:00:00	18.993333335	39.391406
2016-04-30 04:00:00	18.97916667	40.08653745
2016-04-30 05:00:00	19.103333335	40.52730745
2016-04-30 06:00:00	19.880833335	39.85758085
2016-04-30 07:00:00	22.956666665	35.630843
2016-04-30 08:00:00	23.9	35.22176635
2016-04-30 09:00:00	24.629166665	35.16740785
2016-04-30 10:00:00	25.284166665	34.9484402
2016-04-30 11:00:00	25.925833335	34.8007531
2016-04-30 12:00:00	26.74333333	34.2252477
2016-04-30 13:00:00	27.21083333	33.92836965
2016-04-30 14:00:00	27.41	34.15193625
2016-04-30 15:00:00	28.063333335	32.3476434
2016-04-30 16:00:00	28.1875	31.82463235
2016-04-30 17:00:00	28.28583333	32.51552495
2016-04-30 18:00:00	28.871666665	31.80766
2016-04-30 19:00:00	29.03416667	31.60978075
2016-04-30 20:00:00	29.3075	31.2036998
2016-04-30 21:00:00	29.43166667	31.08027555
2016-04-30 22:00:00	27.503333335	30.61561785
2016-04-30 23:00:00	22.83142857	34.2982729
2016-05-01 00:00:00	20.581666665	36.94260955
2016-05-01 01:00:00	19.7625	39.9109613
2016-05-01 02:00:00	19.47416667	41.73059905
2016-05-01 03:00:00	19.165833335	43.3318408
2016-05-01 04:00:00	18.95916667	44.56132185
2016-05-01 05:00:00	18.7525	45.71081585
2016-05-01 06:00:00	19.53	44.88123955
2016-05-01 07:00:00	24.470833335	36.60794185
2016-05-01 08:00:00	26.480833335	34.6220143
2016-05-01 09:00:00	28.58	32.165477
2016-05-01 10:00:00	29.1025	30.9522043
2016-05-01 11:00:00	30.060833335	28.0141284
2016-05-01 12:00:00	30.48666667	25.6436873
2016-05-01 13:00:00	30.6875	25.03636635
2016-05-01 14:00:00	30.205833335	25.3746349
2016-05-01 15:00:00	30.2625	23.38390955
2016-05-01 16:00:00	30.06416667	25.33575295
2016-05-01 17:00:00	29.45	26.3924868
2016-05-01 18:00:00	28.589166665	27.5675202
2016-05-01 19:00:00	28.39916667	28.5560053
2016-05-01 20:00:00	28.316666665	30.52720205
2016-05-01 21:00:00	28.4625	31.3578276
2016-05-01 22:00:00	27.17166667	32.6315951
2016-05-01 23:00:00	22.79583333	39.66480255
2016-05-02 00:00:00	20.985	38.6971341
2016-05-02 01:00:00	19.853333335	37.96953055
2016-05-02 02:00:00	19.474166665	39.3260788
2016-05-02 03:00:00	19.386666665	40.58959405
2016-05-02 04:00:00	19.1575	41.735468
2016-05-02 05:00:00	19.054166665	42.39779275
2016-05-02 06:00:00	19.89	41.4328026
2016-05-02 07:00:00	24.055	35.4206133
2016-05-02 08:00:00	26.0825	33.28670885
2016-05-02 09:00:00	28.455	29.5703043
2016-05-02 10:00:00	29.5575	24.61022615
2016-05-02 11:00:00	29.43	22.78819685
2016-05-02 12:00:00	30.06	20.6344671
2016-05-02 13:00:00	30.445	19.73574525
2016-05-02 14:00:00	30.519166665	19.4587052
2016-05-02 15:00:00	30.16666667	20.0888381
2016-05-02 16:00:00	29.6175	21.8400993
2016-05-02 17:00:00	29.558333335	22.2451608
2016-05-02 18:00:00	29.0925	23.35315085
2016-05-02 19:00:00	29.280833335	23.67218385
2016-05-02 20:00:00	29.5675	23.4950023
2016-05-02 21:00:00	29.563333335	23.56735545
2016-05-02 22:00:00	27.616666665	25.4972766
2016-05-02 23:00:00	22.9175	31.25460795
2016-05-03 00:00:00	21.213333335	33.2079948
2016-05-03 01:00:00	20.261666665	34.10370965
2016-05-03 02:00:00	19.243333335	36.4154344
2016-05-03 03:00:00	18.738333335	38.1184685
2016-05-03 04:00:00	18.48916667	39.32520295
2016-05-03 05:00:00	18.530833335	39.90084205
2016-05-03 06:00:00	19.4225	38.9375328
2016-05-03 07:00:00	23.49	33.0807258
2016-05-03 08:00:00	25.64	30.69862385
2016-05-03 09:00:00	26.803333335	29.8479659
2016-05-03 10:00:00	25.096666665	33.0998601
2016-05-03 11:00:00	23.824166665	35.56386935
2016-05-03 12:00:00	23.121666665	37.7006278
2016-05-03 13:00:00	23.7325	38.188516
2016-05-03 14:00:00	28.2675	30.757619
2016-05-03 15:00:00	29.544166665	27.3800171
2016-05-03 16:00:00	29.665833335	26.7068123
2016-05-03 17:00:00	29.6	26.6326295
2016-05-03 18:00:00	29.210833335	26.8063998
2016-05-03 19:00:00	29.405	26.6318383
2016-05-03 20:00:00	29.34083333	26.30290065
2016-05-03 21:00:00	29.16416667	26.21049205
2016-05-03 22:00:00	27.338333335	27.4800292
2016-05-03 23:00:00	22.50083333	33.48807275
2016-05-04 00:00:00	20.804166665	36.8135691
2016-05-04 01:00:00	19.863333335	39.34362155
2016-05-04 02:00:00	19.315833335	41.23776285
2016-05-04 03:00:00	18.92666667	42.81972
2016-05-04 04:00:00	18.578333335	44.5127106
2016-05-04 05:00:00	18.38583333	45.7994656
2016-05-04 06:00:00	19.6075	44.40192805
2016-05-04 07:00:00	24.798333335	36.19764915
2016-05-04 08:00:00	26.78916667	34.48063375
2016-05-04 09:00:00	28.44	32.09251125
2016-05-04 10:00:00	29.69916667	27.866975
2016-05-04 11:00:00	29.1975	25.72470465
2016-05-04 12:00:00	28.294166665	26.2987222
2016-05-04 13:00:00	28.650833335	25.1890904
2016-05-04 14:00:00	29.02333333	23.8319585
2016-05-04 15:00:00	30.390833335	23.7506887
2016-05-04 16:00:00	29.7475	26.3343904
2016-05-04 17:00:00	29.45083333	26.4761007
2016-05-04 18:00:00	29.139166665	25.5183643
2016-05-04 19:00:00	29.259166665	25.13834735
2016-05-04 20:00:00	29.17166667	25.2241242
2016-05-04 21:00:00	29.240833335	24.7565502
2016-05-04 22:00:00	27.206666665	26.5264663
2016-05-04 23:00:00	22.596666665	31.5373702
2016-05-05 00:00:00	20.94583333	33.7010772
2016-05-05 01:00:00	20.0725	35.4200444
2016-05-05 02:00:00	19.23916667	37.6792545
2016-05-05 03:00:00	18.764166665	39.4610012
2016-05-05 04:00:00	18.4975	40.9114385
2016-05-05 05:00:00	18.2275	42.2050936
2016-05-05 06:00:00	19.42416667	40.97372795
2016-05-05 07:00:00	24.445	33.87564095
2016-05-05 08:00:00	26.359166665	32.3630355
2016-05-05 09:00:00	28.023333335	30.91872175
2016-05-05 10:00:00	29.035	28.75434935
2016-05-05 11:00:00	29.3875	26.3135294
2016-05-05 12:00:00	29.4325	25.13284535
2016-05-05 13:00:00	29.565833335	23.9226821
2016-05-05 14:00:00	30.28666667	23.84020065
2016-05-05 15:00:00	30.336666665	24.3329914
2016-05-05 16:00:00	30.1675	24.75944115
2016-05-05 17:00:00	30.0225	24.6941805
2016-05-05 18:00:00	29.408333335	25.1029904
2016-05-05 19:00:00	29.309166665	25.56952445
2016-05-05 20:00:00	29.065	25.7125781
2016-05-05 21:00:00	29.075833335	25.19036635
2016-05-05 22:00:00	27.185	26.6311587
2016-05-05 23:00:00	22.7375	31.76015925
2016-05-06 00:00:00	21.294166665	35.86756945
2016-05-06 01:00:00	20.473333335	38.51858745
2016-05-06 02:00:00	19.65083333	40.82763325
2016-05-06 03:00:00	19.2625	42.2095648
2016-05-06 04:00:00	19.01	43.2285414
2016-05-06 05:00:00	18.819166665	44.1966518
2016-05-06 06:00:00	19.9075	42.835699
2016-05-06 07:00:00	25.18	34.92954105
2016-05-06 08:00:00	27.305	33.1032967
2016-05-06 09:00:00	28.524166665	32.25964855
2016-05-06 10:00:00	29.4075	30.3881076
2016-05-06 11:00:00	29.6175	29.27353495
2016-05-06 12:00:00	29.5275	29.24830515
2016-05-06 13:00:00	29.67666667	28.81625655
2016-05-06 14:00:00	29.62	29.5655618
2016-05-06 15:00:00	30.238333335	29.25604275
2016-05-06 16:00:00	30.023333335	29.697031
2016-05-06 17:00:00	29.718333335	29.86259425
2016-05-06 18:00:00	29.314166665	30.1136434
2016-05-06 19:00:00	29.913333335	29.35598695
2016-05-06 20:00:00	30.044166665	29.23694135
2016-05-06 21:00:00	29.784166665	29.54937715
2016-05-06 22:00:00	27.125833335	33.9151144
2016-05-06 23:00:00	22.651666665	42.30533005
2016-05-07 00:00:00	21.035833335	46.7063392
2016-05-07 01:00:00	20.509166665	48.6141002
2016-05-07 02:00:00	20.314166665	49.5480952
2016-05-07 03:00:00	20.169166665	50.31282955
2016-05-07 04:00:00	19.996666665	51.1373935
2016-05-07 05:00:00	19.793333335	51.85178805
2016-05-07 06:00:00	20.84333333	50.04637595
2016-05-07 07:00:00	25.8975	40.30813405
2016-05-07 08:00:00	28.363333335	36.4342849
2016-05-07 09:00:00	29.375	34.224052
2016-05-07 10:00:00	29.57333333	33.4378849
2016-05-07 11:00:00	29.569166665	32.95656995
2016-05-07 12:00:00	29.654166665	32.1167533
2016-05-07 13:00:00	29.93833333	31.63009085
2016-05-07 14:00:00	29.521666665	31.9822565
2016-05-07 15:00:00	30.0025	31.3557622
2016-05-07 16:00:00	30.28666667	31.1695558
2016-05-07 17:00:00	30.0325	31.01320935
2016-05-07 18:00:00	28.9825	30.56296535
2016-05-07 19:00:00	28.14833333	31.14765725
2016-05-07 20:00:00	28.945	30.4127387
2016-05-07 21:00:00	29.649166665	30.26394385
2016-05-07 22:00:00	27.600833335	33.27061255
2016-05-07 23:00:00	22.880666665	40.5291267
2016-05-08 00:00:00	21.1	43.2242053
2016-05-08 01:00:00	20.2825	45.1551061
2016-05-08 02:00:00	19.820833335	46.78866605
2016-05-08 03:00:00	19.331666665	48.20657685
2016-05-08 04:00:00	19.0075	49.33996045
2016-05-08 05:00:00	18.778333335	50.24165835
2016-05-08 06:00:00	19.541666665	48.92562585
2016-05-08 07:00:00	24.0575	40.20776105
2016-05-08 08:00:00	26.296666665	37.22966605
2016-05-08 09:00:00	28.38	33.5688105
2016-05-08 10:00:00	29.17083333	32.29298595
2016-05-08 11:00:00	28.6625	33.76378355
2016-05-08 12:00:00	28.5275	35.1171632
2016-05-08 13:00:00	28.815	34.93150555
2016-05-08 14:00:00	29.930833335	34.38633895
2016-05-08 15:00:00	29.84583333	36.500658
2016-05-08 16:00:00	29.6575	37.8262683
2016-05-08 17:00:00	29.565	36.3809966
2016-05-08 18:00:00	29.283333335	33.21054455
2016-05-08 19:00:00	29.748333335	31.08419655
2016-05-08 20:00:00	29.53333333	29.7866798
2016-05-08 21:00:00	29.37083333	30.63113495
2016-05-08 22:00:00	27.545833335	33.2894918
2016-05-08 23:00:00	22.556666665	41.0371216
2016-05-09 00:00:00	20.805	43.7943808
2016-05-09 01:00:00	20.009166665	45.5406558
2016-05-09 02:00:00	19.56166667	46.97428515
2016-05-09 03:00:00	19.15083333	48.29391255
2016-05-09 04:00:00	19.050833335	48.7688306
2016-05-09 05:00:00	18.995833335	49.15855515
2016-05-09 06:00:00	19.726666665	47.87465185
2016-05-09 07:00:00	23.939166665	39.9234629
2016-05-09 08:00:00	25.61	37.5517156
2016-05-09 09:00:00	27.39416667	34.7273917
2016-05-09 10:00:00	28.155	32.9794379
2016-05-09 11:00:00	28.34083333	32.34168165
2016-05-09 12:00:00	28.95416667	31.1918213
2016-05-09 13:00:00	29.880833335	27.9219369
2016-05-09 14:00:00	30.506666665	27.53747115
2016-05-09 15:00:00	29.98416667	29.4836174
2016-05-09 16:00:00	30.049166665	30.17724995
2016-05-09 17:00:00	29.914166665	30.45744975
2016-05-09 18:00:00	29.40833333	30.2388294
2016-05-09 19:00:00	29.35833333	29.93260385
2016-05-09 20:00:00	29.3975	28.9394106
2016-05-09 21:00:00	29.415	28.02740285
2016-05-09 22:00:00	27.46416667	28.6975916
2016-05-09 23:00:00	22.5275	33.46366395
2016-05-10 00:00:00	20.689166665	35.6779834
2016-05-10 01:00:00	19.615	38.76743875
2016-05-10 02:00:00	19.2775	40.7464812
2016-05-10 03:00:00	19.178333335	42.2510855
2016-05-10 04:00:00	19.1625	43.4696363
2016-05-10 05:00:00	19.16333333	44.57947845
2016-05-10 06:00:00	20.298333335	43.53657945
2016-05-10 07:00:00	25.4775	36.0108294
2016-05-10 08:00:00	28.055	33.23210785
2016-05-10 09:00:00	29.511666665	31.1618496
2016-05-10 10:00:00	30.0225	30.37495165
2016-05-10 11:00:00	30.57916667	29.81938005
2016-05-10 12:00:00	30.98	29.01412055
2016-05-10 13:00:00	31.034166665	27.43856635
2016-05-10 14:00:00	30.614166665	27.4466165
2016-05-10 15:00:00	30.549166665	27.7025761
2016-05-10 16:00:00	30.435833335	28.28882295
2016-05-10 17:00:00	30.29916667	28.71770565
2016-05-10 18:00:00	30.758333335	27.58218
2016-05-10 19:00:00	30.2275	28.3636309
2016-05-10 20:00:00	30.058333335	28.89667185
2016-05-10 21:00:00	30.1925	28.49808245
2016-05-10 22:00:00	28.255	31.39476815
2016-05-10 23:00:00	22.981666665	40.387975
2016-05-11 00:00:00	20.8925	45.2034415
2016-05-11 01:00:00	20.233333335	47.13108915
2016-05-11 02:00:00	19.8175	48.7754395
2016-05-11 03:00:00	19.53	50.0806288
2016-05-11 04:00:00	19.27	51.2452904
2016-05-11 05:00:00	19.15	51.8794927
2016-05-11 06:00:00	20.47583333	49.49369755
2016-05-11 07:00:00	26.3925	38.4597067
2016-05-11 08:00:00	28.36	35.32240685
2016-05-11 09:00:00	29.455833335	32.3997676
2016-05-11 10:00:00	30.396666665	30.0942458
2016-05-11 11:00:00	30.545833335	29.53286835
2016-05-11 12:00:00	30.5225	29.64774075
2016-05-11 13:00:00	30.859333335	29.16329715
2016-05-11 14:00:00	30.86166667	28.69836325
2016-05-11 15:00:00	30.575833335	28.1112704
2016-05-11 16:00:00	30.236666665	28.7429721
2016-05-11 17:00:00	30.40083333	28.4765486
2016-05-11 18:00:00	30.10916667	29.03616535
2016-05-11 19:00:00	29.97	28.57631175
2016-05-11 20:00:00	29.924166665	28.67781135
2016-05-11 21:00:00	29.924166665	28.8026517
2016-05-11 22:00:00	28.09416667	31.50312875
2016-05-11 23:00:00	22.9825	39.40680035
2016-05-12 00:00:00	21.093333335	42.7646976
2016-05-12 01:00:00	20.433333335	44.44547795
2016-05-12 02:00:00	20.03	45.7872105
2016-05-12 03:00:00	19.523333335	46.83975045
2016-05-12 04:00:00	19.171666665	47.66288745
2016-05-12 05:00:00	19.045833335	48.1188893
2016-05-12 06:00:00	20.01916667	46.4501391
2016-05-12 07:00:00	25.211666665	37.0424665
2016-05-12 08:00:00	26.938333335	35.0556444
2016-05-12 09:00:00	29.110833335	31.57140835
2016-05-12 10:00:00	29.910833335	27.193833
2016-05-12 11:00:00	30.56333333	25.2635788
2016-05-12 12:00:00	31.130833335	23.949091
2016-05-12 13:00:00	31.02833333	24.825586
2016-05-12 14:00:00	30.77666667	25.71430705
2016-05-12 15:00:00	30.538333335	26.35728315
2016-05-12 16:00:00	30.486666665	26.2779921
2016-05-12 17:00:00	30.64666667	26.2430055
2016-05-12 18:00:00	30.805	26.90239525
2016-05-12 19:00:00	30.13666667	27.7994112
2016-05-12 20:00:00	30.2225	27.5040546
2016-05-12 21:00:00	29.880833335	27.34311095
2016-05-12 22:00:00	27.985833335	29.28269145
2016-05-12 23:00:00	22.9525	37.2544278
2016-05-13 00:00:00	21.138333335	41.22378605
2016-05-13 01:00:00	20.621666665	42.7466512
2016-05-13 02:00:00	20.443333335	43.7151559
2016-05-13 03:00:00	20.3175	44.7822571
2016-05-13 04:00:00	20.06	46.3085028
2016-05-13 05:00:00	19.713333335	48.12219045
2016-05-13 06:00:00	20.573333335	47.26636255
2016-05-13 07:00:00	25.855833335	37.52277435
2016-05-13 08:00:00	28.03666667	34.87363765
2016-05-13 09:00:00	29.565833335	32.41240395
2016-05-13 10:00:00	30.332166665	29.89338075
2016-05-13 11:00:00	30.785	30.25270145
2016-05-13 12:00:00	30.8925	28.8274958
2016-05-13 13:00:00	31.116666665	27.5864408
2016-05-13 14:00:00	31.615	26.4372035
2016-05-13 15:00:00	30.946666665	27.2545274
2016-05-13 16:00:00	30.5325	27.604192
2016-05-13 17:00:00	30.848333335	26.7122834
2016-05-13 18:00:00	30.468333335	26.9674122
2016-05-13 19:00:00	29.376666665	28.58744365
2016-05-13 20:00:00	29.6425	28.37816125
2016-05-13 21:00:00	29.606666665	28.45262955
2016-05-13 22:00:00	27.615833335	31.52345595
2016-05-13 23:00:00	22.825	40.3633486
2016-05-14 00:00:00	21.034166665	45.23703085
2016-05-14 01:00:00	20.49166667	46.9967376
2016-05-14 02:00:00	20.1625	48.10260515
2016-05-14 03:00:00	19.91	49.1607377
2016-05-14 04:00:00	19.65	49.9054088
2016-05-14 05:00:00	19.458333335	50.79362125
2016-05-14 06:00:00	20.486666665	48.99668745
2016-05-14 07:00:00	26.173333335	38.08536805
2016-05-14 08:00:00	28.351666665	35.09880315
2016-05-14 09:00:00	29.435	31.89415945
2016-05-14 10:00:00	30.3625	29.1163122
2016-05-14 11:00:00	30.82416667	27.7700387
2016-05-14 12:00:00	30.97	26.27564105
2016-05-14 13:00:00	31.2975	25.08077425
2016-05-14 14:00:00	31.31	25.68080795
2016-05-14 15:00:00	29.7675	28.344971
2016-05-14 16:00:00	28.611666665	30.46301565
2016-05-14 17:00:00	27.9925	31.3149541
2016-05-14 18:00:00	27.664166665	32.0239108
2016-05-14 19:00:00	27.51	32.5683809
2016-05-14 20:00:00	27.3975	33.22908135
2016-05-14 21:00:00	27.2	34.0359619
2016-05-14 22:00:00	25.58583333	36.93086375
2016-05-14 23:00:00	22.6425	43.4741185
2016-05-15 00:00:00	21.705	47.09972405
2016-05-15 01:00:00	21.44166667	49.1307105
2016-05-15 02:00:00	21.239166665	50.94451155
2016-05-15 03:00:00	21.114166665	51.71049735
2016-05-15 04:00:00	20.760833335	53.5121423
2016-05-15 05:00:00	20.475	54.8148559
2016-05-15 06:00:00	20.90166667	54.172698
2016-05-15 07:00:00	23.53333333	48.0415536
2016-05-15 08:00:00	24.059166665	47.5748826
2016-05-15 09:00:00	24.5575	47.20674485
2016-05-15 10:00:00	24.92	46.5707494
2016-05-15 11:00:00	25.315	45.7269123
2016-05-15 12:00:00	26.0975	43.7499482
2016-05-15 13:00:00	26.7	38.67329135
2016-05-15 14:00:00	27.868333335	33.7508205
2016-05-15 15:00:00	28.073333335	32.85730075
2016-05-15 16:00:00	27.620833335	32.89535835
2016-05-15 17:00:00	26.900833335	34.3985839
2016-05-15 18:00:00	26.458333335	35.62834705
2016-05-15 19:00:00	25.739166665	37.16940475
2016-05-15 20:00:00	25.184166665	38.35187395
2016-05-15 21:00:00	25.208333335	38.39478785
2016-05-15 22:00:00	24.965833335	36.9104481
2016-05-15 23:00:00	22.291666665	35.3931636
2016-05-16 00:00:00	20.838333335	36.4843744
2016-05-16 01:00:00	19.94666667	37.8490046
2016-05-16 02:00:00	19.193333335	40.4786448
2016-05-16 03:00:00	19.108333335	41.52553855
2016-05-16 04:00:00	19.0575	42.3484312
2016-05-16 05:00:00	19.07666667	42.76326045
2016-05-16 06:00:00	19.3025	42.58591795
2016-05-16 07:00:00	20.964166665	39.6756985
2016-05-16 08:00:00	21.90166667	38.85298145
2016-05-16 09:00:00	22.495	38.3946532
2016-05-16 10:00:00	24.035833335	36.0097441
2016-05-16 11:00:00	25.68833333	33.8928343
2016-05-16 12:00:00	26.67916667	32.87805405
2016-05-16 13:00:00	27.29	30.4554213
2016-05-16 14:00:00	27.529166665	28.9940362
2016-05-16 15:00:00	27.741666665	29.36493705
2016-05-16 16:00:00	27.33916667	30.6114634
2016-05-16 17:00:00	26.83166667	31.70498285
2016-05-16 18:00:00	26.66833333	32.3270694
2016-05-16 19:00:00	26.230833335	33.19898175
2016-05-16 20:00:00	25.715	34.19313375
2016-05-16 21:00:00	25.4725	34.74968065
2016-05-16 22:00:00	25.013333335	34.917728
2016-05-16 23:00:00	22.05	36.17657555
2016-05-17 00:00:00	20.099166665	37.17827735
2016-05-17 01:00:00	19.13416667	37.54378815
2016-05-17 02:00:00	18.235833335	39.54250875
2016-05-17 03:00:00	17.64	41.12095135
2016-05-17 04:00:00	17.485833335	41.85679735
2016-05-17 05:00:00	17.455833335	42.1908546
2016-05-17 06:00:00	17.5625	42.18326945
2016-05-17 07:00:00	20.5675	37.01913155
2016-05-17 08:00:00	22.738333335	34.09873455
2016-05-17 09:00:00	23.305	33.6763457
2016-05-17 10:00:00	24.4	32.4589082
2016-05-17 11:00:00	25.478333335	31.3539138
2016-05-17 12:00:00	26.135	31.00604895
2016-05-17 13:00:00	26.91416667	30.2925321
2016-05-17 14:00:00	27.8575	27.39135705
2016-05-17 15:00:00	27.76583333	27.21239575
2016-05-17 16:00:00	27.385	27.8643485
2016-05-17 17:00:00	26.523333335	29.64191975
2016-05-17 18:00:00	26.560833335	29.9499954
2016-05-17 19:00:00	26.2325	30.6109646
2016-05-17 20:00:00	25.736666665	31.44842845
2016-05-17 21:00:00	25.803333335	31.44532605
2016-05-17 22:00:00	25.17	31.23217355
2016-05-17 23:00:00	22.33	31.90830255
2016-05-18 00:00:00	20.863333335	33.7227696
2016-05-18 01:00:00	19.8425	34.60492005
2016-05-18 02:00:00	19.183333335	36.14419675
2016-05-18 03:00:00	19.006166665	36.80393405
2016-05-18 04:00:00	18.929166665	37.21095745
2016-05-18 05:00:00	18.795833335	37.6679314
2016-05-18 06:00:00	18.853333335	37.8035951
2016-05-18 07:00:00	20.81583333	34.77048915
2016-05-18 08:00:00	21.816666665	33.7720339
2016-05-18 09:00:00	21.790833335	34.2758503
2016-05-18 10:00:00	22.926666665	32.7243921
2016-05-18 11:00:00	24.02	31.58015555
2016-05-18 12:00:00	25.163333335	30.57085485
2016-05-18 13:00:00	26.09666667	29.7588341
2016-05-18 14:00:00	26.8325	29.6644604
2016-05-18 15:00:00	26.8375	30.70552695
2016-05-18 16:00:00	26.34	32.2324368
2016-05-18 17:00:00	25.67	33.60210605
2016-05-18 18:00:00	25.23416667	34.7962364
2016-05-18 19:00:00	25.60416667	34.37336415
2016-05-18 20:00:00	25.68333333	34.19548205
2016-05-18 21:00:00	25.695	33.96429575
2016-05-18 22:00:00	25.13416667	32.03665585
2016-05-18 23:00:00	22.4975	28.2427333
2016-05-19 00:00:00	20.936666665	27.55229285
2016-05-19 01:00:00	20.203333335	28.49040995
2016-05-19 02:00:00	19.51333333	30.57134175
2016-05-19 03:00:00	19.141666665	32.13446375
2016-05-19 04:00:00	18.969166665	33.09261385
2016-05-19 05:00:00	18.879166665	33.7257493
2016-05-19 06:00:00	19.008333335	33.9335167
2016-05-19 07:00:00	20.695833335	31.7432335
2016-05-19 08:00:00	23.07	29.11601095
2016-05-19 09:00:00	24.921666665	27.29791155
2016-05-19 10:00:00	24.74916667	28.0985696
2016-05-19 11:00:00	24.29833333	29.1213819
2016-05-19 12:00:00	24.50166667	29.013333
2016-05-19 13:00:00	25.8125	27.62266675
2016-05-19 14:00:00	26.7725	26.8101836
2016-05-19 15:00:00	26.886666665	26.87439405
2016-05-19 16:00:00	25.825	28.34425395
2016-05-19 17:00:00	26.025	28.0073318
2016-05-19 18:00:00	26.36666667	27.3482366
2016-05-19 19:00:00	26.55583333	27.03677355
2016-05-19 20:00:00	26.591666665	26.7446511
2016-05-19 21:00:00	26.586666665	26.44138635
2016-05-19 22:00:00	25.493333335	24.8368609
2016-05-19 23:00:00	22.333333335	20.2950648
2016-05-20 00:00:00	20.706666665	19.79799685
2016-05-20 01:00:00	20.0925	21.08318315
2016-05-20 02:00:00	19.18833333	23.2226605
2016-05-20 03:00:00	18.969166665	24.24305685
2016-05-20 04:00:00	18.843333335	24.89260245
2016-05-20 05:00:00	18.728333335	25.38623145
2016-05-20 06:00:00	19.194166665	25.2153346
2016-05-20 07:00:00	23.443333335	21.08200405
2016-05-20 08:00:00	25.270833335	19.9380767
2016-05-20 09:00:00	26.070833335	19.78451435
2016-05-20 10:00:00	25.611666665	20.48799795
2016-05-20 11:00:00	25.66416667	20.99769905
2016-05-20 12:00:00	26.54166667	20.9238067
2016-05-20 13:00:00	26.82916667	21.1365378
2016-05-20 14:00:00	27.071666665	21.4213902
2016-05-20 15:00:00	26.615	22.21591095
2016-05-20 16:00:00	25.948333335	23.14422075
2016-05-20 17:00:00	26.085833335	23.2591928
2016-05-20 18:00:00	25.69	23.95590605
2016-05-20 19:00:00	25.544166665	24.75539565
2016-05-20 20:00:00	25.448333335	25.62963585
2016-05-20 21:00:00	25.208333335	26.7736266
2016-05-20 22:00:00	24.83	28.10498085
2016-05-20 23:00:00	22.788333335	31.72786815
2016-05-21 00:00:00	21.51666667	33.7718259
2016-05-21 01:00:00	20.734166665	35.0529277
2016-05-21 02:00:00	19.891666665	36.9566455
2016-05-21 03:00:00	19.24583333	38.6366679
2016-05-21 04:00:00	18.85916667	39.7735013
2016-05-21 05:00:00	18.52583333	40.68744525
2016-05-21 06:00:00	18.673333335	40.7001647
2016-05-21 07:00:00	20.98416667	36.93441905
2016-05-21 08:00:00	22.371666665	35.09169665
2016-05-21 09:00:00	22.65	35.260029
2016-05-21 10:00:00	22.994166665	35.1706091
2016-05-21 11:00:00	23.774166665	34.0550833
2016-05-21 12:00:00	24.02333333	33.96138795
2016-05-21 13:00:00	24.843333335	33.08386185
2016-05-21 14:00:00	25.855	31.83001835
2016-05-21 15:00:00	25.7475	31.87927995
2016-05-21 16:00:00	25.68083333	31.87702635
2016-05-21 17:00:00	26.145833335	31.34256615
2016-05-21 18:00:00	25.6075	32.0208499
2016-05-21 19:00:00	25.32333333	32.1780949
2016-05-21 20:00:00	25.29916667	31.5051849
2016-05-21 21:00:00	25.47166667	30.648561
2016-05-21 22:00:00	24.97333333	28.2943311
2016-05-21 23:00:00	22.34	25.4458899
2016-05-22 00:00:00	20.623333335	26.48897245
2016-05-22 01:00:00	19.8525	27.8115956
2016-05-22 02:00:00	19.291666665	29.8755017
2016-05-22 03:00:00	19.16166667	30.6481123
2016-05-22 04:00:00	19.175	30.95700765
2016-05-22 05:00:00	19.02666667	31.31715035
2016-05-22 06:00:00	18.9925	31.66542265
2016-05-22 07:00:00	21.043333335	29.14113005
2016-05-22 08:00:00	22.51166667	27.60020705
2016-05-22 09:00:00	23.49833333	27.05485945
2016-05-22 10:00:00	23.83333333	27.01730295
2016-05-22 11:00:00	23.744166665	27.52327755
2016-05-22 12:00:00	24.085833335	27.31292295
2016-05-22 13:00:00	24.476666665	27.0684438
2016-05-22 14:00:00	25.2575	26.53479705
2016-05-22 15:00:00	25.98416667	26.00138765
2016-05-22 16:00:00	26.195	26.4422278
2016-05-22 17:00:00	26.1775	27.03711105
2016-05-22 18:00:00	25.165	28.6004416
2016-05-22 19:00:00	25.0225	28.9703146
2016-05-22 20:00:00	25.1825	28.9979815
2016-05-22 21:00:00	25.4675	28.8759572
2016-05-22 22:00:00	25.018333335	27.7806732
2016-05-22 23:00:00	22.38	25.65516625
2016-05-23 00:00:00	20.7125	25.9307884
2016-05-23 01:00:00	19.905	26.72202925
2016-05-23 02:00:00	19.384166665	28.44499255
2016-05-23 03:00:00	19.055	29.8798344
2016-05-23 04:00:00	18.9425	30.69685295
2016-05-23 05:00:00	18.9	31.3351927
2016-05-23 06:00:00	19.118333335	31.65483555
[truncated: 4,890 more rows]
