# Supplementary material for: Natural plant growth and development achieved in the IPK PhenoSphere by dynamic environment simulation
Source: Nat Commun. 2023 Sep 18;14:5783. doi: 10.1038/s41467-023-41332-4 (PMC10507097; doi:10.1038/s41467-023-41332-4)
Supplement: Supplementary file 5 — Supplementary Code 1 [file 41467_2023_41332_MOESM5_ESM.zip › Supplementary_Code_1/Thermal_Time_VPD/LightIntensity_Measurement.csv]

Measurement	250cm	350cm	450cm
1	1196	1252	1315
2	1293	1365	1491
3	1184	1228	1260
4	1377	1444	1579
5	1368	1418	1526
6	1435	1523	1687
7	1300	1370	1398
8	1350	1452	1556
9	1317	1379	1502
10	1113	1205	1264
11	1211	1308	1424
12	1108	1154	1154
13	1360	1427	1520
