# Supplementary material for: Natural plant growth and development achieved in the IPK PhenoSphere by dynamic environment simulation
Source: Nat Commun. 2023 Sep 18;14:5783. doi: 10.1038/s41467-023-41332-4 (PMC10507097; doi:10.1038/s41467-023-41332-4)
Supplement: Supplementary file 5 — Supplementary Code 1 [file 41467_2023_41332_MOESM5_ESM.zip › Supplementary_Code_1/Thermal_Time_VPD/MarcSpectrograms - Copy/20221012all100.txt]

1.892E2	-81.103E0
1.8965E2	-81.103E0
1.9011E2	-81.103E0
1.9057E2	-20.087E0
1.9103E2	-60.764E0
1.9148E2	-69.804E0
1.9194E2	-40.426E0
1.924E2	-11.048E0
1.9286E2	-24.607E0
1.9331E2	-26.867E0
1.9377E2	13.81E0
1.9423E2	9.2904E0
1.9469E2	70.306E0
1.9514E2	40.928E0
1.956E2	70.306E0
1.9606E2	54.487E0
1.9651E2	1.2906E2
1.9697E2	1.0872E2
1.9743E2	1.4036E2
1.9789E2	1.042E2
1.9834E2	1.720E2
1.988E2	2.1719E2
1.9926E2	2.1493E2
1.9971E2	2.4431E2
2.0017E2	2.4205E2
2.0063E2	2.4883E2
2.0108E2	2.6917E2
2.0154E2	2.2623E2
2.020E2	3.2793E2
2.0245E2	2.6239E2
2.0291E2	2.6465E2
2.0337E2	3.2341E2
2.0382E2	3.0533E2
2.0428E2	2.9403E2
2.0474E2	2.7143E2
2.0519E2	3.6182E2
2.0565E2	3.7086E2
2.061E2	3.0307E2
2.0656E2	3.4374E2
2.0702E2	3.573E2
2.0747E2	3.5956E2
2.0793E2	3.1211E2
2.0839E2	3.1211E2
2.0884E2	2.6239E2
2.093E2	2.8499E2
2.0975E2	2.5109E2
2.1021E2	3.3019E2
2.1067E2	3.3697E2
2.1112E2	3.0759E2
2.1158E2	3.0081E2
2.1203E2	2.9855E2
2.1249E2	3.1437E2
2.1295E2	3.1663E2
2.134E2	2.9177E2
2.1386E2	3.1889E2
2.1431E2	3.0759E2
2.1477E2	2.5561E2
2.1522E2	3.3245E2
2.1568E2	2.7595E2
2.1614E2	2.6465E2
2.1659E2	3.1211E2
2.1705E2	2.4657E2
2.175E2	2.9629E2
2.1796E2	2.9177E2
2.1841E2	3.0759E2
2.1887E2	2.7821E2
2.1932E2	3.1211E2
2.1978E2	2.8951E2
2.2023E2	3.5278E2
2.2069E2	2.7369E2
2.2114E2	3.0985E2
2.216E2	2.7369E2
2.2205E2	2.1945E2
2.2251E2	2.2171E2
2.2296E2	3.1437E2
2.2342E2	2.8273E2
2.2387E2	2.7821E2
2.2433E2	3.4149E2
2.2478E2	2.9177E2
2.2524E2	2.5335E2
2.2569E2	2.6239E2
2.2615E2	2.8047E2
2.266E2	3.2567E2
2.2706E2	3.0533E2
2.2751E2	2.8951E2
2.2797E2	2.9855E2
2.2842E2	2.9855E2
2.2888E2	2.9403E2
2.2933E2	2.6013E2
2.2979E2	2.8725E2
2.3024E2	2.8499E2
2.3069E2	3.0533E2
2.3115E2	3.7312E2
2.316E2	2.8273E2
2.3206E2	3.4149E2
2.3251E2	2.8499E2
2.3297E2	2.8047E2
2.3342E2	3.3471E2
2.3387E2	4.1606E2
2.3433E2	3.2567E2
2.3478E2	2.7821E2
2.3524E2	3.0985E2
2.3569E2	3.0533E2
2.3614E2	3.6634E2
2.366E2	2.8499E2
2.3705E2	2.8951E2
2.3751E2	2.9177E2
2.3796E2	3.0759E2
2.3841E2	2.5335E2
2.3887E2	3.2567E2
2.3932E2	2.4205E2
2.3977E2	3.6182E2
2.4023E2	3.2567E2
2.4068E2	3.5278E2
2.4114E2	2.9855E2
2.4159E2	2.6917E2
2.4204E2	3.1437E2
2.425E2	2.8951E2
2.4295E2	3.6182E2
2.434E2	3.0307E2
2.4386E2	3.0985E2
2.4431E2	2.5787E2
2.4476E2	3.3471E2
2.4522E2	3.5278E2
2.4567E2	2.6013E2
2.4612E2	2.5561E2
2.4658E2	3.6634E2
2.4703E2	3.0533E2
2.4748E2	2.3753E2
2.4793E2	3.0759E2
2.4839E2	3.6634E2
2.4884E2	2.9403E2
2.4929E2	3.2341E2
2.4975E2	3.4374E2
2.502E2	3.2793E2
2.5065E2	3.3471E2
2.511E2	3.2793E2
2.5156E2	3.0081E2
2.5201E2	3.8668E2
2.5246E2	3.3019E2
2.5292E2	2.6465E2
2.5337E2	2.4431E2
2.5382E2	2.8725E2
2.5427E2	3.1889E2
2.5473E2	3.2567E2
2.5518E2	2.7821E2
2.5563E2	3.0985E2
2.5608E2	3.1437E2
2.5653E2	2.6465E2
2.5699E2	2.9629E2
2.5744E2	2.7143E2
2.5789E2	2.9855E2
2.5834E2	2.7821E2
2.588E2	3.0081E2
2.5925E2	1.9912E2
2.597E2	2.2849E2
2.6015E2	3.6408E2
2.606E2	2.6013E2
2.6106E2	2.9177E2
2.6151E2	3.8668E2
2.6196E2	3.3471E2
2.6241E2	2.9629E2
2.6286E2	3.1889E2
2.6332E2	3.4149E2
2.6377E2	2.6239E2
2.6422E2	2.9403E2
2.6467E2	3.1437E2
2.6512E2	3.6408E2
2.6557E2	3.6182E2
2.6603E2	2.8047E2
2.6648E2	3.1437E2
2.6693E2	3.1211E2
2.6738E2	3.3019E2
2.6783E2	3.0307E2
2.6828E2	2.8047E2
2.6873E2	2.7595E2
2.6918E2	3.5052E2
2.6964E2	3.0759E2
2.7009E2	3.3019E2
2.7054E2	3.5278E2
2.7099E2	4.0928E2
2.7144E2	3.9346E2
2.7189E2	3.6408E2
2.7234E2	3.5956E2
2.7279E2	2.6691E2
2.7324E2	3.1211E2
2.737E2	3.2341E2
2.7415E2	2.6239E2
2.746E2	3.1889E2
2.7505E2	3.3245E2
2.755E2	3.4374E2
2.7595E2	2.7143E2
2.764E2	2.3527E2
2.7685E2	3.5052E2
2.773E2	3.1211E2
2.7775E2	3.6634E2
2.782E2	3.1889E2
2.7865E2	3.2341E2
2.791E2	2.9855E2
2.7955E2	2.7821E2
2.800E2	2.7595E2
2.8045E2	2.6239E2
2.8091E2	2.9855E2
2.8136E2	3.0759E2
2.8181E2	3.0081E2
2.8226E2	2.7369E2
2.8271E2	3.0759E2
2.8316E2	3.3923E2
2.8361E2	3.4374E2
2.8406E2	2.8047E2
2.8451E2	3.0533E2
2.8496E2	3.5504E2
2.8541E2	2.5335E2
2.8586E2	2.7595E2
2.8631E2	3.5052E2
2.8676E2	3.0533E2
2.8721E2	2.8951E2
2.8766E2	3.1663E2
2.8811E2	3.1663E2
2.8855E2	3.4149E2
2.890E2	3.0985E2
2.8945E2	3.2793E2
2.899E2	3.5052E2
2.9035E2	3.799E2
2.908E2	3.2793E2
2.9125E2	3.5504E2
2.917E2	3.3471E2
2.9215E2	3.912E2
2.926E2	3.3923E2
2.9305E2	2.9403E2
2.935E2	3.2341E2
2.9395E2	2.9177E2
2.944E2	3.0533E2
2.9485E2	2.9629E2
2.953E2	3.1663E2
2.9574E2	3.3697E2
2.9619E2	3.1889E2
2.9664E2	2.9629E2
2.9709E2	3.460E2
2.9754E2	2.7369E2
2.9799E2	3.3471E2
2.9844E2	3.0307E2
2.9889E2	3.0307E2
2.9934E2	3.4374E2
2.9978E2	2.9855E2
3.0023E2	3.0307E2
3.0068E2	2.3527E2
3.0113E2	3.0759E2
3.0158E2	3.8216E2
3.0203E2	2.8951E2
3.0248E2	2.8725E2
3.0292E2	3.3697E2
3.0337E2	3.4374E2
3.0382E2	3.3471E2
3.0427E2	3.2793E2
3.0472E2	3.6634E2
3.0517E2	3.1211E2
3.0561E2	3.3923E2
3.0606E2	3.799E2
3.0651E2	3.3471E2
3.0696E2	3.1211E2
3.0741E2	3.5504E2
3.0785E2	3.1889E2
3.083E2	3.8894E2
3.0875E2	3.3019E2
3.092E2	3.0307E2
3.0965E2	3.3923E2
3.1009E2	3.9572E2
3.1054E2	3.6182E2
3.1099E2	3.0985E2
3.1144E2	3.9798E2
3.1189E2	2.9629E2
3.1233E2	3.5956E2
3.1278E2	2.7595E2
3.1323E2	3.6408E2
3.1368E2	3.4149E2
3.1412E2	3.3923E2
3.1457E2	3.6182E2
3.1502E2	3.3697E2
3.1547E2	2.9629E2
3.1591E2	3.0759E2
3.1636E2	2.8951E2
3.1681E2	3.0307E2
3.1725E2	3.1663E2
3.177E2	3.0985E2
3.1815E2	3.2341E2
3.186E2	3.0081E2
3.1904E2	3.1211E2
3.1949E2	3.8442E2
3.1994E2	2.8951E2
3.2038E2	4.0024E2
3.2083E2	3.573E2
3.2128E2	3.0081E2
3.2172E2	2.7143E2
3.2217E2	2.6691E2
3.2262E2	2.6013E2
3.2307E2	3.6408E2
3.2351E2	3.686E2
3.2396E2	3.2793E2
3.2441E2	3.7086E2
3.2485E2	3.2341E2
3.253E2	2.3527E2
3.2574E2	3.0985E2
3.2619E2	3.573E2
3.2664E2	3.6182E2
3.2708E2	3.7086E2
3.2753E2	2.8047E2
3.2798E2	3.9346E2
3.2842E2	2.6691E2
3.2887E2	3.5052E2
3.2932E2	3.2567E2
3.2976E2	3.4149E2
3.3021E2	3.3019E2
3.3065E2	2.8951E2
3.311E2	3.1889E2
3.3155E2	3.5278E2
3.3199E2	3.2793E2
3.3244E2	3.4149E2
3.3288E2	3.2341E2
3.3333E2	3.1211E2
3.3378E2	3.2793E2
3.3422E2	3.1889E2
3.3467E2	3.7086E2
3.3511E2	3.7312E2
3.3556E2	3.4149E2
3.360E2	3.4374E2
3.3645E2	3.7764E2
3.3689E2	4.0024E2
3.3734E2	3.6182E2
3.3779E2	3.7312E2
3.3823E2	3.1663E2
3.3868E2	3.0533E2
3.3912E2	3.4149E2
3.3957E2	3.573E2
3.4001E2	3.3697E2
3.4046E2	3.2793E2
3.409E2	3.7086E2
3.4135E2	4.2284E2
3.4179E2	4.364E2
3.4224E2	4.4544E2
3.4268E2	3.799E2
3.4313E2	4.477E2
3.4357E2	4.8611E2
3.4402E2	3.6408E2
3.4446E2	4.025E2
3.4491E2	4.4318E2
3.4535E2	4.8159E2
3.458E2	4.9515E2
3.4624E2	4.1154E2
3.4669E2	4.6804E2
3.4713E2	4.9063E2
3.4758E2	5.2001E2
3.4802E2	5.3809E2
3.4846E2	4.9289E2
3.4891E2	6.0588E2
3.4935E2	6.9176E2
3.498E2	6.443E2
3.5024E2	7.0758E2
3.5069E2	8.1831E2
3.5113E2	9.7198E2
3.5157E2	11.189E2
3.5202E2	11.595E2
3.5246E2	10.601E2
3.5291E2	11.528E2
3.5335E2	11.573E2
3.538E2	12.047E2
3.5424E2	10.782E2
3.5468E2	10.872E2
3.5513E2	10.94E2
3.5557E2	12.025E2
3.5601E2	12.997E2
3.5646E2	13.607E2
3.569E2	14.013E2
3.5735E2	14.488E2
3.5779E2	16.183E2
3.5823E2	16.725E2
3.5868E2	17.991E2
3.5912E2	18.42E2
3.5956E2	19.573E2
3.6001E2	20.205E2
3.6045E2	22.488E2
3.6089E2	23.55E2
3.6134E2	24.205E2
3.6178E2	26.623E2
3.6222E2	28.047E2
3.6267E2	30.397E2
3.6311E2	32.567E2
3.6355E2	34.759E2
3.640E2	38.239E2
3.6444E2	40.702E2
3.6488E2	42.781E2
3.6533E2	43.866E2
3.6577E2	43.482E2
3.6621E2	41.855E2
3.6665E2	41.968E2
3.671E2	41.968E2
3.6754E2	41.086E2
3.6798E2	40.702E2
3.6843E2	40.521E2
3.6887E2	42.148E2
3.6931E2	40.86E2
3.6975E2	41.742E2
3.702E2	40.318E2
3.7064E2	41.199E2
3.7108E2	40.408E2
3.7152E2	41.425E2
3.7197E2	41.018E2
3.7241E2	41.403E2
3.7285E2	40.838E2
3.7329E2	40.612E2
3.7374E2	42.058E2
3.7418E2	40.205E2
3.7462E2	38.962E2
3.7506E2	39.233E2
3.755E2	39.911E2
3.7595E2	38.374E2
3.7639E2	36.793E2
3.7683E2	36.521E2
3.7727E2	33.99E2
3.7771E2	30.827E2
3.7816E2	28.635E2
3.786E2	28.296E2
3.7904E2	27.527E2
3.7948E2	26.465E2
3.7992E2	26.171E2
3.8036E2	25.584E2
3.8081E2	25.245E2
3.8125E2	24.838E2
3.8169E2	24.363E2
3.8213E2	24.363E2
3.8257E2	25.719E2
3.8301E2	24.748E2
3.8345E2	24.68E2
3.839E2	24.906E2
3.8434E2	25.493E2
3.8478E2	26.714E2
3.8522E2	26.917E2
3.8566E2	26.081E2
3.861E2	25.674E2
3.8654E2	27.414E2
3.8698E2	27.55E2
3.8742E2	28.612E2
3.8787E2	29.606E2
3.8831E2	28.024E2
3.8875E2	29.945E2
3.8919E2	29.041E2
3.8963E2	28.409E2
3.9007E2	28.16E2
3.9051E2	27.798E2
3.9095E2	28.702E2
3.9139E2	30.352E2
3.9183E2	30.555E2
3.9227E2	31.73E2
3.9271E2	32.431E2
3.9315E2	34.058E2
3.9359E2	34.668E2
3.9403E2	35.708E2
3.9448E2	36.002E2
3.9492E2	36.544E2
3.9536E2	36.024E2
3.958E2	37.267E2
3.9624E2	36.137E2
3.9668E2	37.809E2
3.9712E2	35.663E2
3.9756E2	34.284E2
3.980E2	32.725E2
3.9844E2	33.855E2
3.9888E2	32.951E2
3.9932E2	35.889E2
3.9976E2	36.996E2
4.002E2	37.086E2
4.0064E2	36.092E2
4.0108E2	36.295E2
4.0151E2	36.77E2
4.0195E2	39.075E2
4.0239E2	42.871E2
4.0283E2	47.075E2
4.0327E2	50.261E2
4.0371E2	56.521E2
4.0415E2	62.103E2
4.0459E2	64.475E2
4.0503E2	60.385E2
4.0547E2	57.719E2
4.0591E2	53.018E2
4.0635E2	48.137E2
4.0679E2	49.967E2
4.0723E2	50.058E2
4.0767E2	53.357E2
4.0811E2	56.34E2
4.0854E2	62.283E2
4.0898E2	65.018E2
4.0942E2	72.905E2
4.0986E2	75.797E2
4.103E2	79.503E2
4.1074E2	77.176E2
4.1118E2	78.893E2
4.1162E2	76.181E2
4.1205E2	80.633E2
4.1249E2	83.232E2
4.1293E2	87.164E2
4.1337E2	90.192E2
4.1381E2	87.91E2
4.1425E2	87.367E2
4.1469E2	87.978E2
4.1512E2	92.113E2
4.1556E2	96.362E2
4.160E2	1.0762E4
4.1644E2	1.1259E4
4.1688E2	1.2253E4
4.1732E2	1.2712E4
4.1775E2	1.3329E4
4.1819E2	1.4187E4
4.1863E2	1.5326E4
4.1907E2	1.5955E4
4.1951E2	1.6685E4
4.1994E2	1.7674E4
4.2038E2	1.8705E4
4.2082E2	1.9629E4
4.2126E2	2.0596E4
4.217E2	2.1575E4
4.2213E2	2.1993E4
4.2257E2	2.2226E4
4.2301E2	2.1982E4
4.2345E2	2.1353E4
4.2388E2	2.098E4
4.2432E2	2.1023E4
4.2476E2	2.1258E4
4.252E2	2.1559E4
4.2563E2	2.2101E4
4.2607E2	2.2999E4
4.2651E2	2.3609E4
4.2695E2	2.4445E4
4.2738E2	2.5358E4
4.2782E2	2.6644E4
4.2826E2	2.7796E4
4.2869E2	2.9308E4
4.2913E2	3.0781E4
4.2957E2	3.1807E4
4.3001E2	3.2641E4
4.3044E2	3.3902E4
4.3088E2	3.5335E4
4.3132E2	3.5832E4
4.3175E2	3.6892E4
4.3219E2	3.7414E4
4.3263E2	3.882E4
4.3306E2	4.0465E4
4.335E2	4.1977E4
4.3394E2	4.4044E4
4.3437E2	4.545E4
4.3481E2	4.8458E4
4.3525E2	5.0234E4
4.3568E2	5.1176E4
4.3612E2	5.079E4
4.3656E2	5.1441E4
4.3699E2	5.119E4
4.3743E2	5.1791E4
4.3786E2	5.2333E4
4.383E2	5.2523E4
4.3874E2	5.3545E4
4.3917E2	5.4184E4
4.3961E2	5.4627E4
4.4005E2	5.5045E4
4.4048E2	5.589E4
4.4092E2	5.6455E4
4.4135E2	5.7025E4
4.4179E2	5.7549E4
4.4222E2	5.8439E4
4.4266E2	5.8928E4
4.431E2	5.9626E4
4.4353E2	6.0306E4
4.4397E2	6.0905E4
4.444E2	6.1172E4
4.4484E2	6.1526E4
4.4527E2	6.1556E4
4.4571E2	6.1994E4
4.4615E2	6.1863E4
4.4658E2	6.1727E4
4.4702E2	6.2141E4
4.4745E2	6.2394E4
4.4789E2	6.2177E4
4.4832E2	6.2616E4
4.4876E2	6.2281E4
4.4919E2	6.2279E4
4.4963E2	6.1847E4
4.5006E2	6.2191E4
4.505E2	6.1922E4
4.5093E2	6.1644E4
4.5137E2	6.1459E4
4.518E2	6.0961E4
4.5224E2	6.0525E4
4.5267E2	5.9872E4
4.5311E2	5.9746E4
4.5354E2	5.9074E4
4.5398E2	5.8358E4
4.5441E2	5.8071E4
4.5485E2	5.7508E4
4.5528E2	5.6824E4
4.5571E2	5.6051E4
4.5615E2	5.5581E4
4.5658E2	5.4284E4
4.5702E2	5.3531E4
4.5745E2	5.2132E4
4.5789E2	5.2146E4
4.5832E2	5.0991E4
4.5875E2	5.053E4
4.5919E2	4.862E4
4.5962E2	4.8123E4
4.6006E2	4.684E4
4.6049E2	4.6395E4
4.6093E2	4.5161E4
4.6136E2	4.4969E4
4.6179E2	4.3608E4
4.6223E2	4.331E4
4.6266E2	4.1875E4
4.6309E2	4.2397E4
4.6353E2	4.2438E4
4.6396E2	4.1726E4
4.644E2	4.1339E4
4.6483E2	4.1314E4
4.6526E2	4.065E4
4.657E2	4.1249E4
4.6613E2	4.1577E4
4.6656E2	4.1249E4
4.670E2	4.1592E4
4.6743E2	4.1604E4
4.6786E2	4.1057E4
4.683E2	4.0754E4
4.6873E2	4.0051E4
4.6916E2	3.9152E4
4.696E2	3.8804E4
4.7003E2	3.8799E4
4.7046E2	3.8365E4
4.709E2	3.7963E4
4.7133E2	3.769E4
4.7176E2	3.8205E4
4.7219E2	3.8035E4
4.7263E2	3.7647E4
4.7306E2	3.6666E4
4.7349E2	3.630E4
4.7393E2	3.486E4
4.7436E2	3.4094E4
4.7479E2	3.333E4
4.7522E2	3.2808E4
4.7566E2	3.2874E4
4.7609E2	3.2775E4
4.7652E2	3.2194E4
4.7695E2	3.2849E4
4.7739E2	3.3025E4
4.7782E2	3.2503E4
4.7825E2	3.2325E4
4.7868E2	3.2212E4
4.7911E2	3.2533E4
4.7955E2	3.1914E4
4.7998E2	3.1617E4
4.8041E2	3.1346E4
4.8084E2	3.1584E4
4.8128E2	3.2115E4
4.8171E2	3.1744E4
4.8214E2	3.1534E4
4.8257E2	3.1355E4
4.830E2	3.0987E4
4.8343E2	3.0876E4
4.8387E2	3.0341E4
4.843E2	3.0207E4
4.8473E2	3.0531E4
4.8516E2	3.018E4
4.8559E2	3.0397E4
4.8602E2	3.0399E4
4.8646E2	3.0912E4
4.8689E2	3.1895E4
4.8732E2	3.2953E4
4.8775E2	3.4011E4
4.8818E2	3.4352E4
4.8861E2	3.4517E4
4.8904E2	3.4666E4
4.8947E2	3.4302E4
4.8991E2	3.4173E4
4.9034E2	3.3545E4
4.9077E2	3.4011E4
4.912E2	3.4745E4
4.9163E2	3.4847E4
4.9206E2	3.4978E4
4.9249E2	3.4415E4
4.9292E2	3.5061E4
4.9335E2	3.5622E4
4.9378E2	3.5993E4
4.9421E2	3.5861E4
4.9465E2	3.5283E4
4.9508E2	3.5798E4
4.9551E2	3.5593E4
4.9594E2	3.6544E4
4.9637E2	3.7965E4
4.968E2	4.0076E4
4.9723E2	4.1737E4
4.9766E2	4.3509E4
4.9809E2	4.3773E4
4.9852E2	4.2896E4
4.9895E2	4.173E4
4.9938E2	4.0078E4
4.9981E2	3.8822E4
5.0024E2	3.7882E4
5.0067E2	3.7353E4
5.011E2	3.6967E4
5.0153E2	3.7529E4
5.0196E2	3.8002E4
5.0239E2	3.879E4
5.0282E2	3.9479E4
5.0325E2	3.9956E4
5.0368E2	4.065E4
5.0411E2	4.0851E4
5.0454E2	4.0078E4
5.0497E2	3.9143E4
5.054E2	3.8838E4
5.0583E2	3.8171E4
5.0626E2	3.8607E4
5.0669E2	3.858E4
5.0711E2	3.7909E4
5.0754E2	3.740E4
5.0797E2	3.6137E4
5.084E2	3.5247E4
5.0883E2	3.496E4
5.0926E2	3.4908E4
5.0969E2	3.4894E4
5.1012E2	3.5954E4
5.1055E2	3.6869E4
5.1098E2	3.8377E4
5.1141E2	3.8286E4
5.1183E2	3.8987E4
5.1226E2	3.8363E4
5.1269E2	3.7979E4
5.1312E2	3.7159E4
5.1355E2	3.6591E4
5.1398E2	3.6666E4
5.1441E2	3.7434E4
5.1484E2	3.7773E4
5.1526E2	3.7742E4
5.1569E2	3.8033E4
5.1612E2	3.7308E4
5.1655E2	3.7699E4
5.1698E2	3.7428E4
5.1741E2	3.7568E4
5.1783E2	3.7945E4
5.1826E2	3.769E4
5.1869E2	3.7159E4
5.1912E2	3.644E4
5.1955E2	3.5624E4
5.1998E2	3.5778E4
5.204E2	3.5459E4
5.2083E2	3.6081E4
5.2126E2	3.5936E4
5.2169E2	3.715E4
5.2211E2	3.6603E4
5.2254E2	3.7213E4
5.2297E2	3.6689E4
5.234E2	3.5956E4
5.2383E2	3.5432E4
5.2425E2	3.5184E4
5.2468E2	3.4734E4
5.2511E2	3.6313E4
5.2554E2	3.7823E4
5.2596E2	3.9446E4
5.2639E2	4.0309E4
5.2682E2	3.9617E4
5.2725E2	3.8209E4
5.2767E2	3.7527E4
5.281E2	3.6664E4
5.2853E2	3.6483E4
5.2895E2	3.7292E4
5.2938E2	3.856E4
5.2981E2	3.971E4
5.3024E2	4.0901E4
5.3066E2	4.1125E4
5.3109E2	4.0594E4
5.3152E2	4.0406E4
5.3194E2	4.1265E4
5.3237E2	4.3888E4
5.328E2	4.8293E4
5.3322E2	5.3746E4
5.3365E2	5.9502E4
5.3408E2	6.4631E4
5.345E2	6.4995E4
5.3493E2	6.4995E4
5.3536E2	6.4995E4
5.3578E2	6.4995E4
5.3621E2	6.4995E4
5.3663E2	6.4995E4
5.3706E2	6.4995E4
5.3749E2	6.4995E4
5.3791E2	6.4995E4
5.3834E2	6.4995E4
5.3877E2	6.3248E4
5.3919E2	6.0344E4
5.3962E2	5.7728E4
5.4004E2	5.4489E4
5.4047E2	5.0996E4
5.409E2	4.6833E4
5.4132E2	4.3665E4
5.4175E2	4.1784E4
5.4217E2	4.0053E4
5.426E2	3.8609E4
5.4302E2	3.6571E4
5.4345E2	3.5821E4
5.4387E2	3.6496E4
5.443E2	3.9061E4
5.4473E2	4.2245E4
5.4515E2	4.5834E4
5.4558E2	4.9136E4
5.460E2	4.8801E4
5.4643E2	4.4663E4
5.4685E2	3.9959E4
5.4728E2	3.6686E4
5.477E2	3.5143E4
5.4813E2	3.4101E4
5.4855E2	3.3602E4
5.4898E2	3.3254E4
5.494E2	3.3595E4
5.4983E2	3.3229E4
5.5025E2	3.3032E4
5.5068E2	3.3236E4
5.511E2	3.2576E4
5.5153E2	3.2537E4
5.5195E2	3.2718E4
5.5238E2	3.341E4
5.528E2	3.3999E4
5.5323E2	3.388E4
5.5365E2	3.3938E4
5.5407E2	3.4962E4
5.545E2	3.5089E4
5.5492E2	3.4881E4
5.5535E2	3.4673E4
5.5577E2	3.3841E4
5.562E2	3.4187E4
5.5662E2	3.4078E4
5.5704E2	3.369E4
5.5747E2	3.4899E4
5.5789E2	3.6189E4
5.5832E2	3.7403E4
5.5874E2	3.9016E4
5.5916E2	3.8937E4
5.5959E2	3.8304E4
5.6001E2	3.7468E4
5.6044E2	3.6496E4
5.6086E2	3.5423E4
5.6128E2	3.557E4
5.6171E2	3.6232E4
5.6213E2	3.7443E4
5.6255E2	3.9265E4
5.6298E2	4.1131E4
5.634E2	4.1868E4
5.6382E2	4.1613E4
5.6425E2	4.1717E4
5.6467E2	4.0738E4
5.6509E2	4.0058E4
5.6552E2	4.0745E4
5.6594E2	4.1276E4
5.6636E2	4.3873E4
5.6679E2	4.8126E4
5.6721E2	5.2855E4
5.6763E2	5.679E4
5.6806E2	5.9904E4
5.6848E2	6.1513E4
5.689E2	6.0744E4
5.6932E2	5.7526E4
5.6975E2	5.2205E4
5.7017E2	4.6372E4
5.7059E2	4.1943E4
5.7102E2	3.926E4
5.7144E2	3.6783E4
5.7186E2	3.5163E4
5.7228E2	3.4526E4
5.7271E2	3.3855E4
5.7313E2	3.3913E4
5.7355E2	3.4176E4
5.7397E2	3.4449E4
5.744E2	3.4196E4
5.7482E2	3.5109E4
5.7524E2	3.571E4
5.7566E2	3.6115E4
5.7608E2	3.632E4
5.7651E2	3.6546E4
5.7693E2	3.5385E4
5.7735E2	3.3762E4
5.7777E2	3.3242E4
5.7819E2	3.3477E4
5.7862E2	3.4067E4
5.7904E2	3.4033E4
5.7946E2	3.3328E4
5.7988E2	3.3177E4
5.803E2	3.2971E4
5.8072E2	3.2727E4
5.8115E2	3.2456E4
5.8157E2	3.261E4
5.8199E2	3.2765E4
5.8241E2	3.3263E4
5.8283E2	3.3871E4
5.8325E2	3.4585E4
5.8367E2	3.5724E4
5.8409E2	3.703E4
5.8452E2	3.8964E4
5.8494E2	4.1586E4
5.8536E2	4.4621E4
5.8578E2	4.8998E4
5.862E2	5.2306E4
5.8662E2	5.5676E4
5.8704E2	5.8453E4
5.8746E2	6.0139E4
5.8788E2	5.9978E4
5.883E2	5.6726E4
5.8873E2	5.0211E4
5.8915E2	4.5615E4
5.8957E2	4.7997E4
5.8999E2	5.4564E4
5.9041E2	6.0012E4
5.9083E2	6.340E4
5.9125E2	6.4995E4
5.9167E2	6.4995E4
5.9209E2	6.4995E4
5.9251E2	6.4995E4
5.9293E2	6.4995E4
5.9335E2	6.4844E4
5.9377E2	6.4326E4
5.9419E2	6.359E4
5.9461E2	6.2649E4
5.9503E2	6.1718E4
5.9545E2	6.0772E4
5.9587E2	6.0243E4
5.9629E2	5.9863E4
5.9671E2	5.9348E4
5.9713E2	5.9027E4
5.9755E2	5.836E4
5.9797E2	5.7809E4
5.9839E2	5.7072E4
5.9881E2	5.5759E4
5.9923E2	5.4912E4
5.9965E2	5.3303E4
6.0007E2	5.2354E4
6.0049E2	5.1802E4
6.0091E2	5.0826E4
6.0132E2	5.0191E4
6.0174E2	4.8697E4
6.0216E2	4.7391E4
6.0258E2	4.6817E4
6.030E2	4.5814E4
6.0342E2	4.4706E4
6.0384E2	4.4474E4
6.0426E2	4.3421E4
6.0468E2	4.2826E4
6.051E2	4.2539E4
6.0552E2	4.1332E4
6.0593E2	4.1911E4
6.0635E2	4.0894E4
6.0677E2	4.063E4
6.0719E2	4.1052E4
6.0761E2	4.1703E4
6.0803E2	4.2404E4
6.0845E2	4.2957E4
6.0886E2	4.2207E4
6.0928E2	4.1156E4
6.097E2	3.9857E4
6.1012E2	3.9488E4
6.1054E2	3.919E4
6.1096E2	3.9484E4
6.1137E2	3.8975E4
6.1179E2	3.9394E4
6.1221E2	3.9362E4
6.1263E2	3.8133E4
6.1305E2	3.7281E4
6.1346E2	3.5983E4
6.1388E2	3.5498E4
6.143E2	3.6368E4
6.1472E2	3.8133E4
6.1514E2	4.0754E4
6.1555E2	4.4083E4
6.1597E2	4.5195E4
6.1639E2	4.3857E4
6.1681E2	4.0209E4
6.1722E2	3.6429E4
6.1764E2	3.2996E4
6.1806E2	3.1586E4
6.1848E2	3.0106E4
6.1889E2	2.9692E4
6.1931E2	2.9021E4
6.1973E2	2.8657E4
6.2014E2	2.8187E4
6.2056E2	2.8153E4
6.2098E2	2.7871E4
6.214E2	2.783E4
6.2181E2	2.7075E4
6.2223E2	2.6632E4
6.2265E2	2.6716E4
6.2306E2	2.637E4
6.2348E2	2.6038E4
6.239E2	2.6499E4
6.2431E2	2.7132E4
6.2473E2	2.8011E4
6.2515E2	2.9753E4
6.2556E2	3.1041E4
6.2598E2	3.1188E4
6.264E2	2.9468E4
6.2681E2	2.8372E4
6.2723E2	2.738E4
6.2765E2	2.6985E4
6.2806E2	2.6811E4
6.2848E2	2.698E4
6.289E2	2.6691E4
6.2931E2	2.719E4
6.2973E2	2.7299E4
6.3014E2	2.7536E4
6.3056E2	2.7444E4
6.3098E2	2.6576E4
6.3139E2	2.5724E4
6.3181E2	2.5717E4
6.3222E2	2.5367E4
6.3264E2	2.5326E4
6.3305E2	2.5548E4
6.3347E2	2.6088E4
6.3389E2	2.6271E4
6.343E2	2.6777E4
6.3472E2	2.6965E4
6.3513E2	2.7719E4
6.3555E2	2.7882E4
6.3596E2	2.8237E4
6.3638E2	2.861E4
6.3679E2	2.9486E4
6.3721E2	2.9959E4
6.3762E2	3.0479E4
6.3804E2	3.0573E4
6.3845E2	3.0998E4
6.3887E2	3.0293E4
6.3928E2	3.0309E4
6.397E2	3.0192E4
6.4011E2	3.0031E4
6.4053E2	3.0485E4
6.4094E2	2.9658E4
6.4136E2	2.9785E4
6.4177E2	3.0185E4
6.4219E2	3.1005E4
6.426E2	3.1156E4
6.4302E2	3.1663E4
6.4343E2	3.2372E4
6.4385E2	3.2867E4
6.4426E2	3.3312E4
6.4468E2	3.3098E4
6.4509E2	3.4076E4
6.455E2	3.5396E4
6.4592E2	3.5724E4
6.4633E2	3.653E4
6.4675E2	3.6015E4
6.4716E2	3.5895E4
6.4757E2	3.6356E4
6.4799E2	3.663E4
6.484E2	3.7161E4
6.4882E2	3.7642E4
6.4923E2	3.8187E4
6.4964E2	3.8144E4
6.5006E2	3.8218E4
6.5047E2	3.8352E4
6.5089E2	3.8684E4
6.513E2	3.9378E4
6.5171E2	3.9366E4
6.5213E2	4.0481E4
6.5254E2	4.1364E4
6.5295E2	4.2182E4
6.5337E2	4.3116E4
6.5378E2	4.4765E4
6.5419E2	4.6035E4
6.5461E2	4.731E4
6.5502E2	4.8291E4
6.5543E2	4.8813E4
6.5585E2	4.9104E4
6.5626E2	4.8971E4
6.5667E2	4.9866E4
6.5708E2	4.9893E4
6.575E2	5.0566E4
6.5791E2	5.1493E4
6.5832E2	5.1047E4
6.5874E2	5.0966E4
6.5915E2	5.1057E4
6.5956E2	5.1357E4
6.5997E2	5.1854E4
6.6039E2	5.1859E4
6.608E2	5.154E4
6.6121E2	5.0498E4
6.6162E2	5.0236E4
6.6204E2	4.9536E4
6.6245E2	4.8865E4
6.6286E2	4.7906E4
6.6327E2	4.6587E4
6.6368E2	4.5522E4
6.641E2	4.3904E4
6.6451E2	4.2589E4
6.6492E2	4.1213E4
6.6533E2	4.0108E4
6.6574E2	3.8517E4
6.6616E2	3.705E4
6.6657E2	3.5961E4
6.6698E2	3.3658E4
6.6739E2	3.1091E4
6.678E2	2.9342E4
6.6822E2	2.7832E4
6.6863E2	2.6155E4
6.6904E2	2.447E4
6.6945E2	2.3491E4
6.6986E2	2.240E4
6.7027E2	2.1376E4
6.7068E2	2.0551E4
6.711E2	1.9686E4
6.7151E2	1.9069E4
6.7192E2	1.8309E4
6.7233E2	1.764E4
6.7274E2	1.6366E4
6.7315E2	1.5756E4
6.7356E2	1.4829E4
6.7397E2	1.4244E4
6.7438E2	1.4038E4
6.7479E2	1.3241E4
6.7521E2	1.2807E4
6.7562E2	1.2429E4
6.7603E2	1.1851E4
6.7644E2	1.1941E4
6.7685E2	1.1336E4
6.7726E2	1.1256E4
6.7767E2	1.0786E4
6.7808E2	1.0529E4
6.7849E2	1.0183E4
6.789E2	95.435E2
6.7931E2	93.13E2
6.7972E2	91.028E2
6.8013E2	85.221E2
6.8054E2	84.452E2
6.8095E2	84.384E2
6.8136E2	84.113E2
6.8177E2	84.068E2
6.8218E2	86.689E2
6.8259E2	90.463E2
6.830E2	88.339E2
6.8341E2	92.362E2
6.8382E2	94.667E2
6.8423E2	89.808E2
6.8464E2	89.198E2
6.8505E2	89.311E2
6.8546E2	86.125E2
6.8587E2	79.187E2
6.8628E2	73.831E2
6.8669E2	69.198E2
6.871E2	67.458E2
6.8751E2	65.899E2
6.8792E2	64.023E2
6.8833E2	64.408E2
6.8873E2	63.165E2
6.8914E2	62.758E2
6.8955E2	63.82E2
6.8996E2	63.119E2
6.9037E2	59.481E2
6.9078E2	61.831E2
6.9119E2	59.594E2
6.916E2	57.583E2
6.9201E2	57.877E2
6.9241E2	60.25E2
6.9282E2	60.34E2
6.9323E2	61.108E2
6.9364E2	61.312E2
6.9405E2	63.752E2
6.9446E2	63.888E2
6.9487E2	65.447E2
6.9527E2	67.73E2
6.9568E2	68.249E2
6.9609E2	70.283E2
6.965E2	68.114E2
6.9691E2	67.481E2
6.9732E2	70.622E2
6.9772E2	69.402E2
6.9813E2	66.622E2
6.9854E2	63.956E2
6.9895E2	64.656E2
6.9936E2	64.927E2
6.9976E2	65.447E2
7.0017E2	62.555E2
7.0058E2	61.266E2
7.0099E2	60.656E2
7.0139E2	59.662E2
7.018E2	61.47E2
7.0221E2	59.865E2
7.0262E2	60.475E2
7.0302E2	58.826E2
7.0343E2	60.882E2
7.0384E2	60.363E2
7.0425E2	60.543E2
7.0465E2	62.351E2
7.0506E2	60.86E2
7.0547E2	61.289E2
7.0588E2	61.289E2
7.0628E2	60.611E2
7.0669E2	63.504E2
7.071E2	62.60E2
7.075E2	64.001E2
7.0791E2	64.385E2
7.0832E2	64.272E2
7.0872E2	65.651E2
7.0913E2	65.583E2
7.0954E2	67.571E2
7.0994E2	67.074E2
7.1035E2	67.165E2
7.1076E2	67.978E2
7.1116E2	68.362E2
7.1157E2	68.52E2
7.1198E2	71.91E2
7.1238E2	71.436E2
7.1279E2	72.633E2
7.1319E2	71.30E2
7.136E2	75.029E2
7.1401E2	75.662E2
7.1441E2	77.289E2
7.1482E2	77.447E2
7.1522E2	77.221E2
7.1563E2	75.775E2
7.1604E2	76.565E2
7.1644E2	76.859E2
7.1685E2	75.187E2
7.1725E2	74.871E2
7.1766E2	77.763E2
7.1806E2	76.701E2
7.1847E2	76.746E2
7.1888E2	77.334E2
7.1928E2	77.56E2
7.1969E2	80.475E2
7.2009E2	79.39E2
7.205E2	80.927E2
7.209E2	80.678E2
7.2131E2	81.582E2
7.2171E2	80.543E2
7.2212E2	83.029E2
7.2252E2	83.661E2
7.2293E2	83.458E2
7.2333E2	82.509E2
7.2374E2	83.526E2
7.2414E2	82.125E2
7.2455E2	82.893E2
7.2495E2	85.334E2
7.2536E2	84.995E2
7.2576E2	83.368E2
7.2617E2	84.904E2
7.2657E2	85.627E2
7.2697E2	83.571E2
7.2738E2	85.74E2
7.2778E2	85.56E2
7.2819E2	85.673E2
7.2859E2	87.141E2
7.290E2	86.441E2
7.294E2	87.639E2
7.298E2	85.356E2
7.3021E2	85.492E2
7.3061E2	87.141E2
7.3102E2	84.52E2
7.3142E2	87.322E2
7.3182E2	85.966E2
7.3223E2	87.91E2
7.3263E2	87.684E2
7.3304E2	86.689E2
7.3344E2	85.808E2
7.3384E2	85.605E2
7.3425E2	84.995E2
7.3465E2	83.684E2
7.3505E2	85.763E2
7.3546E2	83.255E2
7.3586E2	82.509E2
7.3626E2	84.158E2
7.3667E2	84.972E2
7.3707E2	82.577E2
7.3747E2	83.955E2
7.3788E2	82.125E2
7.3828E2	81.492E2
7.3868E2	80.724E2
7.3909E2	78.78E2
7.3949E2	77.063E2
7.3989E2	77.831E2
7.4029E2	78.78E2
7.407E2	77.108E2
7.411E2	75.752E2
7.415E2	74.667E2
7.4191E2	70.826E2
7.4231E2	70.464E2
7.4271E2	68.069E2
7.4311E2	66.057E2
7.4352E2	65.063E2
7.4392E2	63.571E2
7.4432E2	60.995E2
7.4472E2	59.346E2
7.4512E2	60.024E2
7.4553E2	56.046E2
7.4593E2	53.041E2
7.4633E2	51.685E2
7.4673E2	51.414E2
7.4713E2	48.996E2
7.4754E2	49.764E2
7.4794E2	46.736E2
7.4834E2	46.08E2
7.4874E2	42.555E2
7.4914E2	40.838E2
7.4955E2	39.979E2
7.4995E2	38.103E2
7.5035E2	36.047E2
7.5075E2	35.437E2
7.5115E2	33.403E2
7.5155E2	32.092E2
7.5195E2	31.166E2
7.5236E2	28.928E2
7.5276E2	29.267E2
7.5316E2	30.103E2
7.5356E2	30.533E2
7.5396E2	32.408E2
7.5436E2	32.476E2
7.5476E2	34.329E2
7.5516E2	34.013E2
7.5556E2	31.55E2
7.5596E2	29.968E2
7.5637E2	27.166E2
7.5677E2	23.889E2
7.5717E2	22.262E2
7.5757E2	21.087E2
7.5797E2	20.477E2
7.5837E2	21.019E2
7.5877E2	20.16E2
7.5917E2	20.522E2
7.5957E2	19.595E2
7.5997E2	19.166E2
7.6037E2	19.075E2
7.6077E2	17.90E2
7.6117E2	18.872E2
7.6157E2	18.488E2
7.6197E2	17.448E2
7.6237E2	16.386E2
7.6277E2	17.222E2
7.6317E2	17.268E2
7.6357E2	17.29E2
7.6397E2	17.991E2
7.6437E2	18.556E2
7.6477E2	18.985E2
7.6517E2	21.516E2
7.6557E2	20.883E2
7.6597E2	23.03E2
7.6637E2	23.686E2
7.6677E2	21.313E2
7.6717E2	18.714E2
7.6757E2	16.025E2
7.6796E2	14.759E2
7.6836E2	13.697E2
7.6876E2	15.799E2
7.6916E2	15.143E2
7.6956E2	15.098E2
7.6996E2	15.505E2
7.7036E2	14.375E2
7.7076E2	14.194E2
7.7116E2	14.578E2
7.7156E2	14.556E2
7.7195E2	14.285E2
7.7235E2	12.997E2
7.7275E2	13.223E2
7.7315E2	11.528E2
7.7355E2	12.138E2
7.7395E2	12.025E2
7.7435E2	11.708E2
7.7474E2	11.211E2
7.7514E2	9.9909E2
7.7554E2	10.669E2
7.7594E2	10.353E2
7.7634E2	9.4712E2
7.7674E2	9.878E2
7.7713E2	9.1322E2
7.7753E2	10.488E2
7.7793E2	10.691E2
7.7833E2	11.008E2
7.7873E2	9.8102E2
7.7912E2	10.917E2
7.7952E2	10.127E2
7.7992E2	9.9232E2
7.8032E2	11.505E2
7.8071E2	11.415E2
7.8111E2	11.934E2
7.8151E2	11.415E2
7.8191E2	10.759E2
7.823E2	9.9684E2
7.827E2	9.8102E2
7.831E2	9.4486E2
7.835E2	9.5842E2
7.8389E2	9.0644E2
7.8429E2	8.4995E2
7.8469E2	8.974E2
7.8508E2	8.6125E2
7.8548E2	8.4317E2
7.8588E2	8.0927E2
7.8627E2	8.7254E2
7.8667E2	8.2509E2
7.8707E2	8.2509E2
7.8747E2	7.8441E2
7.8786E2	7.234E2
7.8826E2	8.5447E2
7.8865E2	7.7989E2
7.8905E2	8.3187E2
7.8945E2	7.8441E2
7.8984E2	8.0927E2
7.9024E2	8.6802E2
7.9064E2	8.3865E2
7.9103E2	8.6802E2
7.9143E2	8.5221E2
7.9183E2	8.3865E2
7.9222E2	9.5842E2
7.9262E2	9.2226E2
7.9301E2	8.861E2
7.9341E2	10.104E2
7.9381E2	9.0418E2
7.942E2	9.1096E2
7.946E2	8.4769E2
7.9499E2	8.8158E2
7.9539E2	8.0249E2
7.9578E2	8.6125E2
7.9618E2	8.3865E2
7.9658E2	7.7537E2
7.9697E2	8.0023E2
7.9737E2	8.4543E2
7.9776E2	7.7763E2
7.9816E2	8.4543E2
7.9855E2	8.0701E2
7.9895E2	7.0306E2
7.9934E2	7.6633E2
7.9974E2	7.1662E2
8.0013E2	7.8215E2
8.0053E2	8.5899E2
8.0092E2	9.200E2
8.0132E2	9.3582E2
8.0171E2	10.149E2
8.0211E2	9.1548E2
8.025E2	9.4938E2
8.029E2	8.8384E2
8.0329E2	9.1096E2
8.0369E2	7.7311E2
8.0408E2	8.6802E2
8.0447E2	8.2961E2
8.0487E2	7.5277E2
8.0526E2	7.6633E2
8.0566E2	7.9119E2
8.0605E2	6.782E2
8.0645E2	7.0306E2
8.0684E2	7.3695E2
8.0723E2	8.1153E2
8.0763E2	9.313E2
8.0802E2	8.5447E2
8.0842E2	8.1831E2
8.0881E2	8.5221E2
8.092E2	8.9514E2
8.096E2	8.6351E2
8.0999E2	9.313E2
8.1038E2	8.8836E2
8.1078E2	8.6351E2
8.1117E2	8.0475E2
8.1157E2	7.4825E2
8.1196E2	6.2622E2
8.1235E2	6.1492E2
8.1275E2	8.2057E2
8.1314E2	7.6181E2
8.1353E2	7.6181E2
8.1393E2	7.4373E2
8.1432E2	7.8441E2
8.1471E2	7.7537E2
8.151E2	8.2057E2
8.155E2	8.6577E2
8.1589E2	10.42E2
8.1628E2	13.855E2
8.1668E2	22.262E2
8.1707E2	39.211E2
8.1746E2	56.679E2
8.1785E2	76.995E2
8.1825E2	95.616E2
8.1864E2	1.092E4
8.1903E2	1.1198E4
8.1942E2	1.0608E4
8.1982E2	94.893E2
8.2021E2	80.43E2
8.206E2	63.481E2
8.2099E2	48.86E2
8.2139E2	37.244E2
8.2178E2	28.928E2
8.2217E2	23.143E2
8.2256E2	19.143E2
8.2295E2	14.782E2
8.2335E2	14.759E2
8.2374E2	12.816E2
8.2413E2	11.55E2
8.2452E2	10.963E2
8.2491E2	9.9684E2
8.253E2	10.104E2
8.257E2	9.7424E2
8.2609E2	9.4034E2
8.2648E2	9.0192E2
8.2687E2	9.2678E2
8.2726E2	7.9119E2
8.2765E2	8.2509E2
8.2804E2	7.6407E2
8.2844E2	7.5277E2
8.2883E2	7.3018E2
8.2922E2	6.9402E2
8.2961E2	6.8046E2
8.300E2	7.5503E2
8.3039E2	6.4656E2
8.3078E2	7.0306E2
8.3117E2	7.3018E2
8.3156E2	7.7989E2
8.3195E2	7.7537E2
8.3234E2	8.1831E2
8.3273E2	7.5503E2
8.3313E2	8.2509E2
8.3352E2	6.3526E2
8.3391E2	5.9459E2
8.343E2	5.9911E2
8.3469E2	6.443E2
8.3508E2	6.1718E2
8.3547E2	5.6521E2
8.3586E2	5.3809E2
8.3625E2	5.8555E2
8.3664E2	6.3752E2
8.3703E2	5.3809E2
8.3742E2	5.6069E2
8.3781E2	5.6973E2
8.382E2	5.5165E2
8.3859E2	5.5617E2
8.3898E2	5.5843E2
8.3937E2	5.3131E2
8.3976E2	5.7651E2
8.4015E2	5.4261E2
8.4054E2	5.6747E2
8.4092E2	5.8555E2
8.4131E2	5.7877E2
8.417E2	5.9685E2
8.4209E2	5.9233E2
8.4248E2	5.4713E2
8.4287E2	5.4713E2
8.4326E2	5.2453E2
8.4365E2	5.1323E2
8.4404E2	5.1323E2
8.4443E2	5.9007E2
8.4482E2	5.1549E2
8.4521E2	4.6126E2
8.4559E2	6.3526E2
8.4598E2	5.0193E2
8.4637E2	5.0645E2
8.4676E2	5.6747E2
8.4715E2	5.3583E2
8.4754E2	5.9685E2
8.4793E2	6.1266E2
8.4831E2	5.5391E2
8.487E2	6.1492E2
8.4909E2	6.1718E2
8.4948E2	7.4147E2
8.4987E2	8.6351E2
8.5026E2	12.522E2
8.5064E2	17.81E2
8.5103E2	25.109E2
8.5142E2	32.092E2
8.5181E2	38.148E2
8.522E2	41.154E2
8.5258E2	40.092E2
8.5297E2	39.414E2
8.5336E2	34.736E2
8.5375E2	29.403E2
8.5413E2	25.471E2
8.5452E2	21.109E2
8.5491E2	19.392E2
8.553E2	16.183E2
8.5568E2	15.03E2
8.5607E2	13.72E2
8.5646E2	12.228E2
8.5685E2	11.008E2
8.5723E2	10.127E2
8.5762E2	9.3356E2
8.5801E2	8.6802E2
8.584E2	8.8836E2
8.5878E2	9.1322E2
8.5917E2	7.8215E2
8.5956E2	8.1831E2
8.5994E2	7.2114E2
8.6033E2	7.9797E2
8.6072E2	7.0532E2
8.611E2	5.7199E2
8.6149E2	6.5108E2
8.6188E2	6.7594E2
8.6226E2	6.782E2
8.6265E2	6.7368E2
8.6304E2	5.9459E2
8.6342E2	5.4035E2
8.6381E2	5.6973E2
8.6419E2	5.4713E2
8.6458E2	4.9967E2
8.6497E2	5.1323E2
8.6535E2	6.1492E2
8.6574E2	5.8781E2
8.6612E2	5.4939E2
8.6651E2	5.3131E2
8.669E2	6.1266E2
8.6728E2	5.1549E2
8.6767E2	6.217E2
8.6805E2	5.2001E2
8.6844E2	5.0645E2
8.6882E2	5.2679E2
8.6921E2	5.4939E2
8.696E2	4.5674E2
8.6998E2	5.0645E2
8.7037E2	4.590E2
8.7075E2	4.7256E2
8.7114E2	4.8159E2
8.7152E2	4.7707E2
8.7191E2	4.0476E2
8.7229E2	4.7481E2
8.7268E2	4.7707E2
8.7306E2	4.2058E2
8.7345E2	4.6126E2
8.7383E2	5.6295E2
8.7422E2	5.0419E2
8.746E2	4.9967E2
8.7499E2	6.9176E2
8.7537E2	8.4995E2
8.7575E2	7.6181E2
8.7614E2	8.2961E2
8.7652E2	7.8215E2
8.7691E2	6.0363E2
8.7729E2	6.443E2
8.7768E2	5.2905E2
8.7806E2	5.4939E2
8.7844E2	5.1323E2
8.7883E2	4.6352E2
8.7921E2	4.3866E2
8.796E2	4.9515E2
8.7998E2	4.8611E2
8.8037E2	4.251E2
8.8075E2	4.5674E2
8.8113E2	4.1832E2
8.8152E2	4.2284E2
8.819E2	4.477E2
8.8228E2	4.477E2
8.8267E2	4.4544E2
8.8305E2	4.477E2
8.8343E2	4.9289E2
8.8382E2	4.1606E2
8.842E2	4.5222E2
8.8458E2	3.7312E2
8.8497E2	4.8385E2
8.8535E2	4.4092E2
8.8573E2	3.686E2
8.8612E2	3.573E2
8.865E2	3.4826E2
8.8688E2	4.0702E2
8.8727E2	4.0476E2
8.8765E2	4.1606E2
8.8803E2	4.138E2
8.8841E2	4.6126E2
8.888E2	3.2567E2
8.8918E2	4.1154E2
8.8956E2	4.7481E2
8.8994E2	3.9572E2
8.9033E2	3.912E2
8.9071E2	4.4092E2
8.9109E2	3.799E2
8.9147E2	4.2962E2
8.9186E2	4.7256E2
8.9224E2	5.0645E2
8.9262E2	8.5899E2
8.930E2	11.663E2
8.9338E2	16.454E2
8.9377E2	18.827E2
8.9415E2	21.90E2
8.9453E2	21.991E2
8.9491E2	19.844E2
8.9529E2	18.623E2
8.9568E2	16.138E2
8.9606E2	14.285E2
8.9644E2	12.206E2
8.9682E2	10.85E2
8.972E2	9.4034E2
8.9758E2	8.861E2
8.9796E2	7.8215E2
8.9835E2	7.3244E2
8.9873E2	6.9176E2
8.9911E2	7.008E2
8.9949E2	6.5786E2
8.9987E2	6.5334E2
9.0025E2	6.1718E2
9.0063E2	5.9233E2
9.0101E2	5.6521E2
9.0139E2	6.1944E2
9.0177E2	5.9911E2
9.0216E2	5.8555E2
9.0254E2	5.3357E2
9.0292E2	6.0814E2
9.033E2	5.7425E2
9.0368E2	5.9233E2
9.0406E2	4.9515E2
9.0444E2	5.0645E2
9.0482E2	5.0645E2
9.052E2	5.1549E2
9.0558E2	4.6126E2
9.0596E2	4.6352E2
9.0634E2	5.2905E2
9.0672E2	5.1323E2
9.071E2	4.6804E2
9.0748E2	4.3188E2
9.0786E2	4.6352E2
9.0824E2	4.7707E2
9.0862E2	4.9967E2
9.090E2	4.3414E2
9.0938E2	4.4544E2
9.0976E2	4.025E2
9.1014E2	4.4092E2
9.1052E2	4.0702E2
9.109E2	4.3414E2
9.1128E2	4.5222E2
9.1165E2	4.364E2
9.1203E2	4.4092E2
9.1241E2	4.2962E2
9.1279E2	4.2962E2
9.1317E2	4.1832E2
9.1355E2	4.251E2
9.1393E2	4.364E2
9.1431E2	4.364E2
9.1469E2	4.2962E2
9.1507E2	4.5674E2
9.1544E2	5.6069E2
9.1582E2	6.8272E2
9.162E2	7.8893E2
9.1658E2	8.9062E2
9.1696E2	9.1548E2
9.1734E2	7.9797E2
9.1772E2	7.234E2
9.1809E2	6.5334E2
9.1847E2	6.3978E2
9.1885E2	5.1549E2
9.1923E2	4.8611E2
9.1961E2	4.9063E2
9.1999E2	5.1323E2
9.2036E2	4.3866E2
9.2074E2	4.5674E2
9.2112E2	3.8442E2
9.215E2	4.3188E2
9.2187E2	3.9798E2
9.2225E2	3.5052E2
9.2263E2	3.4826E2
9.2301E2	4.025E2
9.2339E2	3.4826E2
9.2376E2	3.3471E2
9.2414E2	3.573E2
9.2452E2	3.7764E2
9.249E2	3.5504E2
9.2527E2	2.9177E2
9.2565E2	3.3471E2
9.2603E2	4.0702E2
9.264E2	4.3866E2
9.2678E2	3.9798E2
9.2716E2	3.2115E2
9.2753E2	3.7538E2
9.2791E2	3.4826E2
9.2829E2	3.4826E2
9.2867E2	3.5278E2
9.2904E2	3.2793E2
9.2942E2	3.5504E2
9.298E2	4.2736E2
9.3017E2	3.799E2
9.3055E2	3.0759E2
9.3092E2	3.5956E2
9.313E2	3.3019E2
9.3168E2	3.0985E2
9.3205E2	4.3188E2
9.3243E2	3.5052E2
9.3281E2	3.2341E2
9.3318E2	2.5787E2
9.3356E2	3.6408E2
9.3393E2	2.9177E2
9.3431E2	2.6239E2
9.3469E2	3.4374E2
9.3506E2	3.1663E2
9.3544E2	2.8951E2
9.3581E2	2.7821E2
9.3619E2	3.573E2
9.3656E2	3.2341E2
9.3694E2	3.2567E2
9.3732E2	3.3923E2
9.3769E2	3.1889E2
9.3807E2	3.6408E2
9.3844E2	3.6182E2
9.3882E2	2.4657E2
9.3919E2	2.7821E2
9.3957E2	3.0081E2
9.3994E2	3.7312E2
9.4032E2	3.7086E2
9.4069E2	3.3697E2
9.4107E2	3.2567E2
9.4144E2	3.3245E2
9.4182E2	3.5052E2
9.4219E2	3.6408E2
9.4257E2	2.6465E2
9.4294E2	3.3245E2
9.4331E2	3.1211E2
9.4369E2	3.9346E2
9.4406E2	3.573E2
9.4444E2	2.8047E2
9.4481E2	3.2793E2
9.4519E2	3.0759E2
9.4556E2	3.1889E2
9.4593E2	2.6917E2
9.4631E2	3.5956E2
9.4668E2	3.3471E2
9.4706E2	3.2793E2
9.4743E2	3.7086E2
9.478E2	3.6182E2
9.4818E2	2.6465E2
9.4855E2	2.6465E2
9.4893E2	3.1663E2
9.493E2	3.5504E2
9.4967E2	2.6691E2
9.5005E2	3.1889E2
9.5042E2	4.1154E2
9.5079E2	3.460E2
9.5117E2	3.1437E2
9.5154E2	4.0024E2
9.5191E2	3.4826E2
9.5229E2	3.1663E2
9.5266E2	3.573E2
9.5303E2	3.1663E2
9.5341E2	3.5278E2
9.5378E2	3.0533E2
9.5415E2	3.0759E2
9.5452E2	3.4149E2
9.549E2	2.9629E2
9.5527E2	3.3923E2
9.5564E2	3.1437E2
9.5601E2	3.3923E2
9.5639E2	2.8047E2
9.5676E2	3.7312E2
9.5713E2	2.4883E2
9.575E2	3.460E2
9.5788E2	2.4883E2
9.5825E2	2.6917E2
9.5862E2	3.1211E2
9.5899E2	3.460E2
9.5936E2	2.8951E2
9.5974E2	3.4374E2
9.6011E2	3.3697E2
9.6048E2	2.9177E2
9.6085E2	3.0533E2
9.6122E2	4.0024E2
9.616E2	2.8499E2
9.6197E2	3.0985E2
9.6234E2	2.9855E2
9.6271E2	2.9403E2
9.6308E2	3.2341E2
9.6345E2	3.2793E2
9.6382E2	3.0307E2
9.642E2	2.5561E2
9.6457E2	4.0928E2
9.6494E2	2.7821E2
9.6531E2	3.1889E2
9.6568E2	2.7369E2
9.6605E2	3.3697E2
9.6642E2	3.1663E2
9.6679E2	2.2849E2
9.6716E2	2.9403E2
9.6754E2	2.4883E2
9.6791E2	2.5561E2
9.6828E2	2.4431E2
9.6865E2	2.7595E2
9.6902E2	3.0759E2
9.6939E2	3.4374E2
9.6976E2	3.1211E2
9.7013E2	3.3471E2
9.705E2	3.8894E2
9.7087E2	3.3019E2
9.7124E2	3.3923E2
9.7161E2	3.2115E2
9.7198E2	2.9629E2
9.7235E2	2.8047E2
9.7272E2	2.8273E2
9.7309E2	2.8499E2
9.7346E2	2.9629E2
9.7383E2	2.8725E2
9.742E2	2.9403E2
9.7457E2	3.7764E2
9.7494E2	3.0533E2
9.7531E2	3.0081E2
9.7568E2	2.6691E2
9.7605E2	3.0081E2
9.7642E2	3.3471E2
9.7679E2	2.5787E2
9.7715E2	3.2341E2
9.7752E2	2.3075E2
9.7789E2	3.2793E2
9.7826E2	3.3697E2
9.7863E2	2.6239E2
9.790E2	2.8047E2
9.7937E2	2.6013E2
9.7974E2	3.2567E2
9.8011E2	2.6917E2
9.8048E2	2.8725E2
9.8084E2	3.2115E2
9.8121E2	2.9629E2
9.8158E2	2.9177E2
9.8195E2	2.5561E2
9.8232E2	2.9403E2
9.8269E2	3.573E2
9.8306E2	2.6239E2
9.8342E2	3.0533E2
9.8379E2	3.2567E2
9.8416E2	3.0985E2
9.8453E2	3.1663E2
9.849E2	3.0307E2
9.8526E2	3.0081E2
9.8563E2	3.0307E2
9.860E2	3.1663E2
9.8637E2	2.7595E2
9.8673E2	3.1437E2
9.871E2	3.2567E2
9.8747E2	2.8047E2
9.8784E2	2.7369E2
9.8821E2	2.8047E2
9.8857E2	2.6691E2
9.8894E2	2.9629E2
9.8931E2	1.9912E2
9.8967E2	2.8951E2
9.9004E2	3.0081E2
9.9041E2	3.0533E2
9.9078E2	2.6013E2
9.9114E2	2.7595E2
9.9151E2	2.6917E2
9.9188E2	2.6917E2
9.9224E2	3.573E2
9.9261E2	2.8273E2
9.9298E2	3.3019E2
9.9334E2	2.6239E2
9.9371E2	2.7369E2
9.9408E2	2.8047E2
9.9444E2	2.7143E2
9.9481E2	3.2115E2
9.9518E2	2.6013E2
9.9554E2	2.9855E2
9.9591E2	2.8273E2
9.9628E2	3.3471E2
9.9664E2	3.1663E2
9.9701E2	3.573E2
9.9737E2	3.3471E2
9.9774E2	2.1042E2
9.9811E2	2.9177E2
9.9847E2	2.8273E2
9.9884E2	3.0759E2
9.992E2	2.5109E2
9.9957E2	2.8047E2
9.9993E2	3.2793E2
10.003E2	3.1211E2
10.007E2	3.5052E2
10.01E2	2.9177E2
10.014E2	3.2341E2
10.018E2	3.1437E2
10.021E2	3.3923E2
10.025E2	2.7595E2
10.029E2	2.9403E2
10.032E2	3.6182E2
10.036E2	3.0985E2
10.04E2	2.8047E2
10.043E2	2.7595E2
10.047E2	2.8951E2
10.05E2	2.7369E2
10.054E2	2.2849E2
10.058E2	2.4205E2
10.061E2	2.6239E2
10.065E2	2.3075E2
10.069E2	3.1437E2
10.072E2	3.3923E2
10.076E2	2.6239E2
10.08E2	2.8047E2
10.083E2	2.9629E2
10.087E2	3.1211E2
10.091E2	2.8499E2
10.094E2	2.8725E2
10.098E2	3.5052E2
10.101E2	2.3979E2
10.105E2	3.0759E2
10.109E2	3.0533E2
10.112E2	2.7143E2
10.116E2	2.8047E2
10.12E2	2.9855E2
10.123E2	3.6408E2
10.127E2	2.7369E2
10.131E2	3.1663E2
10.134E2	3.3245E2
10.138E2	3.2115E2
10.141E2	2.4431E2
10.145E2	3.3245E2
10.149E2	2.6465E2
10.152E2	2.7143E2
10.156E2	2.8273E2
10.16E2	2.7595E2
10.163E2	3.7086E2
10.167E2	2.4657E2
10.171E2	3.0307E2
10.174E2	2.8725E2
[truncated: 48 more rows]
