# Supplementary material for: Natural plant growth and development achieved in the IPK PhenoSphere by dynamic environment simulation
Source: Nat Commun. 2023 Sep 18;14:5783. doi: 10.1038/s41467-023-41332-4 (PMC10507097; doi:10.1038/s41467-023-41332-4)
Supplement: Supplementary file 5 — Supplementary Code 1 [file 41467_2023_41332_MOESM5_ESM.zip › Supplementary_Code_1/Thermal_Time_VPD/MarcSpectrograms - Copy/20221012cloudyday.txt]

1.892E2	-16.447E0
1.8965E2	-16.447E0
1.9011E2	-16.447E0
1.9057E2	-54.864E0
1.9103E2	-1.0006E2
1.9148E2	3.8919E0
1.9194E2	-39.045E0
1.924E2	-45.824E0
1.9286E2	-62.773E-2
1.9331E2	-16.447E0
1.9377E2	-14.187E0
1.9423E2	-16.447E0
1.9469E2	-9.667E0
1.9514E2	42.309E0
1.956E2	49.088E0
1.9606E2	1.0332E2
1.9651E2	73.947E0
1.9697E2	73.947E0
1.9743E2	1.4852E2
1.9789E2	1.8016E2
1.9834E2	2.2761E2
1.988E2	1.6434E2
1.9926E2	1.666E2
1.9971E2	2.0502E2
2.0017E2	1.8242E2
2.0063E2	2.4343E2
2.0108E2	2.4795E2
2.0154E2	3.0445E2
2.020E2	2.6603E2
2.0245E2	2.6377E2
2.0291E2	2.9767E2
2.0337E2	2.5021E2
2.0382E2	2.8637E2
2.0428E2	2.7055E2
2.0474E2	3.1575E2
2.0519E2	3.2253E2
2.0565E2	3.0219E2
2.061E2	3.2705E2
2.0656E2	3.1575E2
2.0702E2	2.8863E2
2.0747E2	2.7733E2
2.0793E2	3.7902E2
2.0839E2	3.1349E2
2.0884E2	3.0671E2
2.093E2	3.2705E2
2.0975E2	2.5925E2
2.1021E2	3.0897E2
2.1067E2	2.5925E2
2.1112E2	2.3891E2
2.1158E2	2.8637E2
2.1203E2	3.0897E2
2.1249E2	2.5925E2
2.1295E2	2.6603E2
2.134E2	3.0897E2
2.1386E2	2.8411E2
2.1431E2	2.4343E2
2.1477E2	2.4795E2
2.1522E2	2.3665E2
2.1568E2	2.9089E2
2.1614E2	2.5473E2
2.1659E2	2.7055E2
2.1705E2	3.4287E2
2.175E2	2.8185E2
2.1796E2	2.5473E2
2.1841E2	2.4117E2
2.1887E2	2.7507E2
2.1932E2	3.0445E2
2.1978E2	2.9767E2
2.2023E2	3.0445E2
2.2069E2	2.5473E2
2.2114E2	2.6377E2
2.216E2	2.4569E2
2.2205E2	2.7733E2
2.2251E2	2.9767E2
2.2296E2	2.5473E2
2.2342E2	2.231E2
2.2387E2	2.4795E2
2.2433E2	2.6377E2
2.2478E2	2.8411E2
2.2524E2	3.2027E2
2.2569E2	3.1123E2
2.2615E2	2.8411E2
2.266E2	2.8185E2
2.2706E2	2.118E2
2.2751E2	2.5247E2
2.2797E2	2.7507E2
2.2842E2	2.5473E2
2.2888E2	3.0897E2
2.2933E2	2.6603E2
2.2979E2	2.5473E2
2.3024E2	2.7733E2
2.3069E2	2.3213E2
2.3115E2	2.6377E2
2.316E2	2.4117E2
2.3206E2	2.3891E2
2.3251E2	3.3609E2
2.3297E2	2.9541E2
2.3342E2	2.4795E2
2.3387E2	2.8411E2
2.3433E2	2.9315E2
2.3478E2	2.6829E2
2.3524E2	3.4965E2
2.3569E2	2.8863E2
2.3614E2	2.5473E2
2.366E2	2.9089E2
2.3705E2	2.9767E2
2.3751E2	2.4117E2
2.3796E2	2.7507E2
2.3841E2	2.6603E2
2.3887E2	2.9089E2
2.3932E2	2.2987E2
2.3977E2	3.1123E2
2.4023E2	3.0219E2
2.4068E2	2.6829E2
2.4114E2	3.0897E2
2.4159E2	2.6829E2
2.4204E2	3.8806E2
2.425E2	3.1575E2
2.4295E2	3.0219E2
2.434E2	2.7281E2
2.4386E2	2.3213E2
2.4431E2	2.8411E2
2.4476E2	2.6603E2
2.4522E2	3.3609E2
2.4567E2	2.6151E2
2.4612E2	3.0671E2
2.4658E2	2.6829E2
2.4703E2	2.4343E2
2.4748E2	3.0671E2
2.4793E2	2.4117E2
2.4839E2	2.8185E2
2.4884E2	2.6829E2
2.4929E2	2.3439E2
2.4975E2	2.9993E2
2.502E2	2.2761E2
2.5065E2	2.8637E2
2.511E2	2.2987E2
2.5156E2	3.2027E2
2.5201E2	3.2027E2
2.5246E2	2.3213E2
2.5292E2	2.0276E2
2.5337E2	3.3609E2
2.5382E2	3.1801E2
2.5427E2	3.7224E2
2.5473E2	3.0219E2
2.5518E2	3.1349E2
2.5563E2	2.6603E2
2.5608E2	3.1349E2
2.5653E2	3.2931E2
2.5699E2	2.5699E2
2.5744E2	2.2987E2
2.5789E2	3.0219E2
2.5834E2	2.9541E2
2.588E2	2.5247E2
2.5925E2	2.8863E2
2.597E2	2.6377E2
2.6015E2	3.1801E2
2.606E2	3.2027E2
2.6106E2	2.6151E2
2.6151E2	2.9089E2
2.6196E2	3.4287E2
2.6241E2	2.5473E2
2.6286E2	3.4513E2
2.6332E2	2.5247E2
2.6377E2	3.5643E2
2.6422E2	3.7224E2
2.6467E2	2.7733E2
2.6512E2	2.8185E2
2.6557E2	2.5473E2
2.6603E2	2.6603E2
2.6648E2	2.7959E2
2.6693E2	2.9541E2
2.6738E2	3.632E2
2.6783E2	3.0445E2
2.6828E2	2.7507E2
2.6873E2	2.4795E2
2.6918E2	2.0728E2
2.6964E2	2.5925E2
2.7009E2	3.2479E2
2.7054E2	2.2987E2
2.7099E2	2.9767E2
2.7144E2	3.1801E2
2.7189E2	3.9936E2
2.7234E2	3.4739E2
2.7279E2	3.0445E2
2.7324E2	2.8185E2
2.737E2	2.9767E2
2.7415E2	3.2479E2
2.746E2	2.231E2
2.7505E2	3.2705E2
2.755E2	3.4965E2
2.7595E2	3.4965E2
2.764E2	2.5247E2
2.7685E2	3.1349E2
2.773E2	3.2705E2
2.7775E2	2.6603E2
2.782E2	2.8863E2
2.7865E2	3.632E2
2.791E2	3.1801E2
2.7955E2	3.4513E2
2.800E2	3.1801E2
2.8045E2	2.8637E2
2.8091E2	2.7507E2
2.8136E2	2.6603E2
2.8181E2	2.5699E2
2.8226E2	2.0502E2
2.8271E2	2.9541E2
2.8316E2	2.9089E2
2.8361E2	2.5925E2
2.8406E2	3.0219E2
2.8451E2	3.3609E2
2.8496E2	3.1349E2
2.8541E2	3.2479E2
2.8586E2	3.1801E2
2.8631E2	2.6603E2
2.8676E2	2.9089E2
2.8721E2	3.1349E2
2.8766E2	3.2479E2
2.8811E2	2.7959E2
2.8855E2	2.6829E2
2.890E2	2.8411E2
2.8945E2	2.8637E2
2.899E2	2.9993E2
2.9035E2	2.7055E2
2.908E2	3.6094E2
2.9125E2	3.1575E2
2.917E2	3.2253E2
2.9215E2	3.0897E2
2.926E2	2.6603E2
2.9305E2	2.8185E2
2.935E2	2.9315E2
2.9395E2	3.3157E2
2.944E2	2.7959E2
2.9485E2	2.5021E2
2.953E2	2.9767E2
2.9574E2	3.3835E2
2.9619E2	2.7507E2
2.9664E2	3.0445E2
2.9709E2	2.7733E2
2.9754E2	2.9767E2
2.9799E2	3.3157E2
2.9844E2	3.2027E2
2.9889E2	3.0897E2
2.9934E2	3.4739E2
2.9978E2	2.9541E2
3.0023E2	2.8185E2
3.0068E2	2.8863E2
3.0113E2	3.1575E2
3.0158E2	3.1349E2
3.0203E2	3.1349E2
3.0248E2	3.0445E2
3.0292E2	2.3439E2
3.0337E2	3.1801E2
3.0382E2	3.1349E2
3.0427E2	2.7281E2
3.0472E2	2.2761E2
3.0517E2	2.5925E2
3.0561E2	2.5925E2
3.0606E2	2.9541E2
3.0651E2	2.9993E2
3.0696E2	2.7507E2
3.0741E2	3.0219E2
3.0785E2	2.2761E2
3.083E2	2.2761E2
3.0875E2	2.6151E2
3.092E2	2.3665E2
3.0965E2	2.6377E2
3.1009E2	2.2987E2
3.1054E2	3.0671E2
3.1099E2	2.8863E2
3.1144E2	2.7959E2
3.1189E2	2.7959E2
3.1233E2	2.4117E2
3.1278E2	3.0897E2
3.1323E2	3.1349E2
3.1368E2	3.2705E2
3.1412E2	2.3665E2
3.1457E2	2.7281E2
3.1502E2	3.2253E2
3.1547E2	2.9993E2
3.1591E2	3.4513E2
3.1636E2	2.4569E2
3.1681E2	2.9541E2
3.1725E2	2.9315E2
3.177E2	3.2027E2
3.1815E2	3.2253E2
3.186E2	3.2705E2
3.1904E2	2.9541E2
3.1949E2	2.9089E2
3.1994E2	2.8185E2
3.2038E2	2.5473E2
3.2083E2	2.7959E2
3.2128E2	3.4965E2
3.2172E2	3.0897E2
3.2217E2	3.858E2
3.2262E2	2.9541E2
3.2307E2	3.0445E2
3.2351E2	2.5021E2
3.2396E2	3.2253E2
3.2441E2	3.2705E2
3.2485E2	3.3609E2
3.253E2	2.9767E2
3.2574E2	3.2705E2
3.2619E2	3.3383E2
3.2664E2	2.7055E2
3.2708E2	2.4795E2
3.2753E2	2.6377E2
3.2798E2	3.1349E2
3.2842E2	3.3609E2
3.2887E2	2.9541E2
3.2932E2	2.4569E2
3.2976E2	3.2253E2
3.3021E2	2.8863E2
3.3065E2	3.3157E2
3.311E2	2.7507E2
3.3155E2	2.9541E2
3.3199E2	2.9541E2
3.3244E2	2.4569E2
3.3288E2	3.2027E2
3.3333E2	2.4117E2
3.3378E2	2.6829E2
3.3422E2	2.4569E2
3.3467E2	2.1406E2
3.3511E2	3.1575E2
3.3556E2	2.9767E2
3.360E2	2.6603E2
3.3645E2	2.8185E2
3.3689E2	2.7733E2
3.3734E2	3.3609E2
3.3779E2	2.8185E2
3.3823E2	2.7959E2
3.3868E2	3.8806E2
3.3912E2	2.4795E2
3.3957E2	2.7281E2
3.4001E2	3.2705E2
3.4046E2	3.0445E2
3.409E2	3.3383E2
3.4135E2	2.8185E2
3.4179E2	2.9089E2
3.4224E2	3.3835E2
3.4268E2	3.2479E2
3.4313E2	2.7507E2
3.4357E2	2.9767E2
3.4402E2	2.7281E2
3.4446E2	3.3383E2
3.4491E2	3.1575E2
3.4535E2	2.8411E2
3.458E2	3.1575E2
3.4624E2	3.1801E2
3.4669E2	2.9993E2
3.4713E2	3.2479E2
3.4758E2	2.5473E2
3.4802E2	2.2761E2
3.4846E2	3.3157E2
3.4891E2	2.9315E2
3.4935E2	2.9993E2
3.498E2	3.5643E2
3.5024E2	2.6377E2
3.5069E2	2.9541E2
3.5113E2	2.6829E2
3.5157E2	3.2027E2
3.5202E2	3.2479E2
3.5246E2	3.0219E2
3.5291E2	3.1349E2
3.5335E2	3.0897E2
3.538E2	2.7055E2
3.5424E2	2.6603E2
3.5468E2	2.5925E2
3.5513E2	2.7507E2
3.5557E2	2.9767E2
3.5601E2	3.4061E2
3.5646E2	2.9541E2
3.569E2	2.8863E2
3.5735E2	2.6151E2
3.5779E2	3.4739E2
3.5823E2	2.4343E2
3.5868E2	2.9089E2
3.5912E2	3.632E2
3.5956E2	4.0162E2
3.6001E2	3.1349E2
3.6045E2	3.3157E2
3.6089E2	3.6998E2
3.6134E2	3.6094E2
3.6178E2	3.4739E2
3.6222E2	3.2705E2
3.6267E2	3.3609E2
3.6311E2	3.4739E2
3.6355E2	3.4061E2
3.640E2	2.8185E2
3.6444E2	3.5868E2
3.6488E2	3.6772E2
3.6533E2	3.7902E2
3.6577E2	3.6546E2
3.6621E2	3.3835E2
3.6665E2	3.8806E2
3.671E2	3.3609E2
3.6754E2	2.8411E2
3.6798E2	3.5868E2
3.6843E2	3.7902E2
3.6887E2	3.632E2
3.6931E2	3.7224E2
3.6975E2	3.8806E2
3.702E2	3.2479E2
3.7064E2	3.1801E2
3.7108E2	3.2027E2
3.7152E2	3.1801E2
3.7197E2	3.8128E2
3.7241E2	3.5417E2
3.7285E2	3.2931E2
3.7329E2	3.0897E2
3.7374E2	4.1292E2
3.7418E2	3.6772E2
3.7462E2	3.4965E2
3.7506E2	4.1744E2
3.755E2	3.7676E2
3.7595E2	3.1801E2
3.7639E2	3.5191E2
3.7683E2	3.5417E2
3.7727E2	3.7676E2
3.7771E2	3.3383E2
3.7816E2	3.8128E2
3.786E2	3.8128E2
3.7904E2	2.7959E2
3.7948E2	2.9767E2
3.7992E2	2.8185E2
3.8036E2	3.0897E2
3.8081E2	3.5643E2
3.8125E2	3.3835E2
3.8169E2	3.2705E2
3.8213E2	2.7733E2
3.8257E2	3.2027E2
3.8301E2	3.4287E2
3.8345E2	2.6377E2
3.839E2	2.8863E2
3.8434E2	2.6151E2
3.8478E2	3.5191E2
3.8522E2	3.0671E2
3.8566E2	3.2931E2
3.861E2	3.3383E2
3.8654E2	3.3835E2
3.8698E2	3.2479E2
3.8742E2	3.5417E2
3.8787E2	3.1801E2
3.8831E2	2.9089E2
3.8875E2	3.2479E2
3.8919E2	2.9993E2
3.8963E2	3.2931E2
3.9007E2	3.4287E2
3.9051E2	2.7055E2
3.9095E2	3.6772E2
3.9139E2	2.8863E2
3.9183E2	3.2027E2
3.9227E2	3.4739E2
3.9271E2	3.4739E2
3.9315E2	3.2479E2
3.9359E2	4.084E2
3.9403E2	3.8806E2
3.9448E2	3.7676E2
3.9492E2	3.6998E2
3.9536E2	3.0671E2
3.958E2	3.8354E2
3.9624E2	3.2479E2
3.9668E2	3.858E2
3.9712E2	2.9993E2
3.9756E2	3.632E2
3.980E2	3.6546E2
3.9844E2	3.858E2
3.9888E2	3.5643E2
3.9932E2	3.2931E2
3.9976E2	2.7507E2
4.002E2	3.2253E2
4.0064E2	3.8354E2
4.0108E2	3.4965E2
4.0151E2	4.197E2
4.0195E2	4.084E2
4.0239E2	3.9032E2
4.0283E2	3.6546E2
4.0327E2	3.4513E2
4.0371E2	4.1066E2
4.0415E2	4.3778E2
4.0459E2	5.0557E2
4.0503E2	5.1009E2
4.0547E2	4.084E2
4.0591E2	4.8524E2
4.0635E2	4.8072E2
4.0679E2	4.3326E2
4.0723E2	5.0557E2
4.0767E2	5.0557E2
4.0811E2	5.0331E2
4.0854E2	5.8693E2
4.0898E2	6.2986E2
4.0942E2	6.2986E2
4.0986E2	7.2478E2
4.103E2	6.1857E2
4.1074E2	7.4964E2
4.1118E2	7.4964E2
4.1162E2	7.7223E2
4.1205E2	7.9935E2
4.1249E2	8.3099E2
4.1293E2	9.1008E2
4.1337E2	9.259E2
4.1381E2	10.592E2
4.1425E2	10.457E2
4.1469E2	10.976E2
4.1512E2	11.248E2
4.1556E2	13.417E2
4.160E2	13.892E2
4.1644E2	13.937E2
4.1688E2	15.248E2
4.1732E2	16.084E2
4.1775E2	17.62E2
4.1819E2	18.434E2
4.1863E2	19.225E2
4.1907E2	21.033E2
4.1951E2	21.462E2
4.1994E2	22.999E2
4.2038E2	25.213E2
4.2082E2	26.705E2
4.2126E2	27.564E2
4.217E2	29.304E2
4.2213E2	30.886E2
4.2257E2	32.919E2
4.2301E2	34.456E2
4.2345E2	37.168E2
4.2388E2	39.789E2
4.2432E2	41.597E2
4.2476E2	43.428E2
4.252E2	45.846E2
4.2563E2	48.851E2
4.2607E2	51.473E2
4.2651E2	55.134E2
4.2695E2	56.625E2
4.2738E2	58.162E2
4.2782E2	61.145E2
4.2826E2	64.195E2
4.2869E2	66.342E2
4.2913E2	70.478E2
4.2957E2	71.766E2
4.3001E2	77.076E2
4.3044E2	78.771E2
4.3088E2	79.607E2
4.3132E2	83.653E2
4.3175E2	85.935E2
4.3219E2	87.878E2
4.3263E2	92.375E2
4.3306E2	95.019E2
4.335E2	95.517E2
4.3394E2	1.013E4
4.3437E2	1.0169E4
4.3481E2	1.0433E4
4.3525E2	1.0749E4
4.3568E2	1.1179E4
4.3612E2	1.1115E4
4.3656E2	1.1719E4
4.3699E2	1.1773E4
4.3743E2	1.2013E4
4.3786E2	1.237E4
4.383E2	1.2453E4
4.3874E2	1.2822E4
4.3917E2	1.2984E4
4.3961E2	1.3305E4
4.4005E2	1.3581E4
4.4048E2	1.4033E4
4.4092E2	1.4374E4
4.4135E2	1.4415E4
4.4179E2	1.4627E4
4.4222E2	1.4813E4
4.4266E2	1.5255E4
4.431E2	1.5649E4
4.4353E2	1.606E4
4.4397E2	1.6078E4
4.444E2	1.6379E4
4.4484E2	1.6501E4
4.4527E2	1.6731E4
4.4571E2	1.6733E4
4.4615E2	1.6948E4
4.4658E2	1.6923E4
4.4702E2	1.6957E4
4.4745E2	1.709E4
4.4789E2	1.6512E4
4.4832E2	1.6749E4
4.4876E2	1.6218E4
4.4919E2	1.6284E4
4.4963E2	1.5748E4
4.5006E2	1.5773E4
4.505E2	1.5222E4
4.5093E2	1.4944E4
4.5137E2	1.460E4
4.518E2	1.4067E4
4.5224E2	1.3604E4
4.5267E2	1.2837E4
4.5311E2	1.2808E4
4.5354E2	1.2211E4
4.5398E2	1.1712E4
4.5441E2	1.1285E4
4.5485E2	1.0921E4
4.5528E2	1.0338E4
4.5571E2	98.432E2
4.5615E2	95.426E2
4.5658E2	89.438E2
4.5702E2	84.398E2
4.5745E2	81.686E2
4.5789E2	79.653E2
4.5832E2	74.591E2
4.5875E2	74.50E2
4.5919E2	68.896E2
4.5962E2	67.156E2
4.6006E2	65.303E2
4.6049E2	63.404E2
4.6093E2	60.196E2
4.6136E2	58.41E2
4.6179E2	57.009E2
4.6223E2	58.003E2
4.6266E2	53.687E2
4.6309E2	55.201E2
4.6353E2	54.252E2
4.6396E2	51.992E2
4.644E2	50.004E2
4.6483E2	50.749E2
4.6526E2	48.535E2
4.657E2	48.851E2
4.6613E2	48.829E2
4.6656E2	48.286E2
4.670E2	46.953E2
4.6743E2	47.337E2
4.6786E2	46.365E2
4.683E2	47.744E2
4.6873E2	46.456E2
4.6916E2	44.806E2
4.696E2	44.761E2
4.7003E2	43.337E2
4.7046E2	43.608E2
4.709E2	44.851E2
4.7133E2	42.027E2
4.7176E2	43.902E2
4.7219E2	43.428E2
4.7263E2	41.733E2
4.7306E2	43.36E2
4.7349E2	43.428E2
4.7393E2	42.75E2
4.7436E2	43.88E2
4.7479E2	43.586E2
4.7522E2	45.145E2
4.7566E2	46.072E2
4.7609E2	45.846E2
4.7652E2	47.224E2
4.7695E2	48.083E2
4.7739E2	49.371E2
4.7782E2	51.766E2
4.7825E2	50.862E2
4.7868E2	53.891E2
4.7911E2	54.501E2
4.7955E2	57.913E2
4.7998E2	58.116E2
4.8041E2	59.314E2
4.8084E2	61.077E2
4.8128E2	65.551E2
4.8171E2	65.823E2
4.8214E2	66.478E2
4.8257E2	69.348E2
4.830E2	73.642E2
4.8343E2	73.777E2
4.8387E2	77.822E2
4.843E2	78.387E2
4.8473E2	81.799E2
4.8516E2	83.856E2
4.8559E2	86.907E2
4.8602E2	89.686E2
4.8646E2	91.607E2
4.8689E2	95.901E2
4.8732E2	99.042E2
4.8775E2	99.72E2
4.8818E2	1.0311E4
4.8861E2	1.0517E4
4.8904E2	1.0851E4
4.8947E2	1.1145E4
4.8991E2	1.1387E4
4.9034E2	1.1825E4
4.9077E2	1.2209E4
4.912E2	1.2691E4
4.9163E2	1.281E4
4.9206E2	1.2709E4
4.9249E2	1.3109E4
4.9292E2	1.3432E4
4.9335E2	1.3585E4
4.9378E2	1.418E4
4.9421E2	1.4331E4
4.9465E2	1.4446E4
4.9508E2	1.4813E4
4.9551E2	1.4935E4
4.9594E2	1.5145E4
4.9637E2	1.5228E4
4.968E2	1.559E4
4.9723E2	1.5791E4
4.9766E2	1.5857E4
4.9809E2	1.5979E4
4.9852E2	1.6126E4
4.9895E2	1.6168E4
4.9938E2	1.6193E4
4.9981E2	1.6394E4
5.0024E2	1.6557E4
5.0067E2	1.6616E4
5.011E2	1.6548E4
5.0153E2	1.6564E4
5.0196E2	1.6492E4
5.0239E2	1.6883E4
5.0282E2	1.6785E4
5.0325E2	1.6803E4
5.0368E2	1.6666E4
5.0411E2	1.665E4
5.0454E2	1.6867E4
5.0497E2	1.6397E4
5.054E2	1.6964E4
5.0583E2	1.6783E4
5.0626E2	1.6935E4
5.0669E2	1.6589E4
5.0711E2	1.6842E4
5.0754E2	1.6937E4
5.0797E2	1.6835E4
5.084E2	1.6654E4
5.0883E2	1.6541E4
5.0926E2	1.7104E4
5.0969E2	1.6275E4
5.1012E2	1.6706E4
5.1055E2	1.6706E4
5.1098E2	1.6903E4
5.1141E2	1.6607E4
5.1183E2	1.6544E4
5.1226E2	1.6842E4
5.1269E2	1.6754E4
5.1312E2	1.6736E4
5.1355E2	1.6548E4
5.1398E2	1.6837E4
5.1441E2	1.6867E4
5.1484E2	1.6537E4
5.1526E2	1.7025E4
5.1569E2	1.6968E4
5.1612E2	1.6711E4
5.1655E2	1.6729E4
5.1698E2	1.6607E4
5.1741E2	1.6837E4
5.1783E2	1.6867E4
5.1826E2	1.6629E4
5.1869E2	1.7023E4
5.1912E2	1.674E4
5.1955E2	1.6962E4
5.1998E2	1.6614E4
5.204E2	1.6966E4
5.2083E2	1.6699E4
5.2126E2	1.6957E4
5.2169E2	1.7118E4
5.2211E2	1.6864E4
5.2254E2	1.7032E4
5.2297E2	1.6706E4
5.234E2	1.6727E4
5.2383E2	1.686E4
5.2425E2	1.6693E4
5.2468E2	1.6695E4
5.2511E2	1.6699E4
5.2554E2	1.6535E4
5.2596E2	1.6494E4
5.2639E2	1.6632E4
5.2682E2	1.6397E4
5.2725E2	1.6817E4
5.2767E2	1.6505E4
5.281E2	1.6424E4
5.2853E2	1.6365E4
5.2895E2	1.6349E4
5.2938E2	1.6232E4
5.2981E2	1.6428E4
5.3024E2	1.6593E4
5.3066E2	1.6426E4
5.3109E2	1.6374E4
5.3152E2	1.6503E4
5.3194E2	1.6388E4
5.3237E2	1.6279E4
5.328E2	1.6225E4
5.3322E2	1.641E4
5.3365E2	1.6435E4
5.3408E2	1.6013E4
5.345E2	1.6187E4
5.3493E2	1.6159E4
5.3536E2	1.6293E4
5.3578E2	1.5954E4
5.3621E2	1.6089E4
5.3663E2	1.6214E4
5.3706E2	1.6055E4
5.3749E2	1.6241E4
5.3791E2	1.6171E4
5.3834E2	1.6128E4
5.3877E2	1.6238E4
5.3919E2	1.6116E4
5.3962E2	1.6019E4
5.4004E2	1.5974E4
5.4047E2	1.6064E4
5.409E2	1.5909E4
5.4132E2	1.6019E4
5.4175E2	1.6026E4
5.4217E2	1.5886E4
5.426E2	1.5642E4
5.4302E2	1.5967E4
5.4345E2	1.5816E4
5.4387E2	1.5791E4
5.443E2	1.5807E4
5.4473E2	1.5823E4
5.4515E2	1.5839E4
5.4558E2	1.5574E4
5.460E2	1.5463E4
5.4643E2	1.5522E4
5.4685E2	1.5999E4
5.4728E2	1.5859E4
5.477E2	1.5506E4
5.4813E2	1.5692E4
5.4855E2	1.5649E4
5.4898E2	1.5879E4
5.494E2	1.5881E4
5.4983E2	1.5635E4
5.5025E2	1.528E4
5.5068E2	1.5335E4
5.511E2	1.5283E4
5.5153E2	1.559E4
5.5195E2	1.5371E4
5.5238E2	1.531E4
5.528E2	1.5213E4
5.5323E2	1.5387E4
5.5365E2	1.5328E4
5.5407E2	1.5278E4
5.545E2	1.5276E4
5.5492E2	1.5161E4
5.5535E2	1.5375E4
5.5577E2	1.5463E4
5.562E2	1.5316E4
5.5662E2	1.5111E4
5.5704E2	1.5316E4
5.5747E2	1.5226E4
5.5789E2	1.5563E4
5.5832E2	1.5109E4
5.5874E2	1.5332E4
5.5916E2	1.5423E4
5.5959E2	1.5387E4
5.6001E2	1.5603E4
5.6044E2	1.5588E4
5.6086E2	1.5676E4
5.6128E2	1.5599E4
5.6171E2	1.5768E4
5.6213E2	1.573E4
5.6255E2	1.6024E4
5.6298E2	1.5839E4
5.634E2	1.5861E4
5.6382E2	1.5658E4
5.6425E2	1.5843E4
5.6467E2	1.5771E4
5.6509E2	1.5597E4
5.6552E2	1.5468E4
5.6594E2	1.5472E4
5.6636E2	1.545E4
5.6679E2	1.540E4
5.6721E2	1.5359E4
5.6763E2	1.5183E4
5.6806E2	1.5011E4
5.6848E2	1.4957E4
5.689E2	1.4736E4
5.6932E2	1.488E4
5.6975E2	1.4722E4
5.7017E2	1.4564E4
5.7059E2	1.4437E4
5.7102E2	1.4383E4
5.7144E2	1.4257E4
5.7186E2	1.4008E4
5.7228E2	1.4193E4
5.7271E2	1.4162E4
5.7313E2	1.4146E4
5.7355E2	1.3888E4
5.7397E2	1.3791E4
5.744E2	1.3823E4
5.7482E2	1.3741E4
5.7524E2	1.3678E4
5.7566E2	1.3615E4
5.7608E2	1.3491E4
5.7651E2	1.3574E4
5.7693E2	1.3366E4
5.7735E2	1.3113E4
5.7777E2	1.3104E4
5.7819E2	1.3054E4
5.7862E2	1.3267E4
5.7904E2	1.3158E4
5.7946E2	1.3217E4
5.7988E2	1.3009E4
5.803E2	1.2955E4
5.8072E2	1.2971E4
5.8115E2	1.2984E4
5.8157E2	1.2632E4
5.8199E2	1.2605E4
5.8241E2	1.2704E4
5.8283E2	1.2571E4
5.8325E2	1.2462E4
5.8367E2	1.2428E4
5.8409E2	1.2413E4
5.8452E2	1.2202E4
5.8494E2	1.2372E4
5.8536E2	1.2146E4
5.8578E2	1.2092E4
5.862E2	1.2275E4
5.8662E2	1.2071E4
5.8704E2	1.1927E4
5.8746E2	1.2178E4
5.8788E2	1.204E4
5.883E2	1.1834E4
5.8873E2	1.204E4
5.8915E2	1.1954E4
5.8957E2	1.1604E4
5.8999E2	1.1588E4
5.9041E2	1.1579E4
5.9083E2	1.1319E4
5.9125E2	1.1346E4
5.9167E2	1.1213E4
5.9209E2	1.1075E4
5.9251E2	1.1052E4
5.9293E2	1.1129E4
5.9335E2	1.1129E4
5.9377E2	1.0964E4
5.9419E2	1.1052E4
5.9461E2	1.0772E4
5.9503E2	1.079E4
5.9545E2	1.0697E4
5.9587E2	1.0632E4
5.9629E2	1.0598E4
5.9671E2	1.0596E4
5.9713E2	1.0417E4
5.9755E2	1.0354E4
5.9797E2	1.0284E4
5.9839E2	1.0239E4
5.9881E2	1.0198E4
5.9923E2	99.878E2
5.9965E2	1.0196E4
6.0007E2	99.63E2
6.0049E2	99.878E2
6.0091E2	1.0207E4
6.0132E2	98.093E2
6.0174E2	99.404E2
6.0216E2	97.844E2
6.0258E2	98.319E2
6.030E2	98.545E2
6.0342E2	97.663E2
6.0384E2	98.228E2
6.0426E2	97.98E2
6.0468E2	95.652E2
6.051E2	96.579E2
6.0552E2	96.986E2
6.0593E2	98.567E2
6.0635E2	96.036E2
6.0677E2	97.212E2
6.0719E2	98.816E2
6.0761E2	96.692E2
6.0803E2	98.748E2
6.0845E2	1.0056E4
6.0886E2	96.624E2
6.0928E2	97.302E2
6.097E2	96.262E2
6.1012E2	96.308E2
6.1054E2	97.392E2
6.1096E2	96.805E2
6.1137E2	96.149E2
6.1179E2	96.692E2
6.1221E2	95.901E2
6.1263E2	93.483E2
6.1305E2	95.494E2
6.1346E2	94.59E2
6.1388E2	95.11E2
6.143E2	92.353E2
6.1472E2	92.986E2
6.1514E2	92.375E2
6.1555E2	91.223E2
6.1597E2	90.161E2
6.1639E2	89.822E2
6.1681E2	88.963E2
6.1722E2	87.02E2
6.1764E2	89.596E2
6.1806E2	86.952E2
6.1848E2	87.042E2
6.1889E2	86.161E2
6.1931E2	85.664E2
6.1973E2	83.54E2
6.2014E2	83.766E2
6.2056E2	84.082E2
6.2098E2	83.268E2
6.214E2	83.856E2
6.2181E2	83.946E2
6.2223E2	83.042E2
6.2265E2	81.732E2
6.2306E2	83.02E2
6.2348E2	83.133E2
6.239E2	80.285E2
6.2431E2	81.235E2
6.2473E2	83.472E2
6.2515E2	81.122E2
6.2556E2	80.376E2
6.2598E2	80.24E2
6.264E2	83.494E2
6.2681E2	82.184E2
6.2723E2	81.709E2
6.2765E2	81.348E2
6.2806E2	82.161E2
6.2848E2	83.291E2
6.289E2	81.845E2
6.2931E2	82.794E2
6.2973E2	82.636E2
6.3014E2	86.387E2
6.3056E2	86.003E2
6.3098E2	86.251E2
6.3139E2	85.008E2
6.3181E2	86.477E2
6.3222E2	87.698E2
6.3264E2	88.602E2
6.3305E2	87.472E2
6.3347E2	89.144E2
6.3389E2	91.20E2
6.343E2	91.856E2
6.3472E2	92.76E2
6.3513E2	94.229E2
6.3555E2	93.166E2
6.3596E2	97.347E2
6.3638E2	97.166E2
6.3679E2	98.68E2
6.3721E2	1.004E4
6.3762E2	1.0187E4
6.3804E2	1.0422E4
6.3845E2	1.0679E4
6.3887E2	1.0693E4
6.3928E2	1.0917E4
6.397E2	1.1093E4
6.4011E2	1.1213E4
6.4053E2	1.1534E4
6.4094E2	1.1527E4
6.4136E2	1.1839E4
6.4177E2	1.1963E4
6.4219E2	1.2435E4
6.426E2	1.2379E4
6.4302E2	1.2858E4
6.4343E2	1.288E4
6.4385E2	1.3301E4
6.4426E2	1.3687E4
6.4468E2	1.3852E4
6.4509E2	1.4096E4
6.455E2	1.4659E4
6.4592E2	1.4842E4
6.4633E2	1.5183E4
6.4675E2	1.5631E4
6.4716E2	1.5777E4
6.4757E2	1.6261E4
6.4799E2	1.6605E4
6.484E2	1.6901E4
6.4882E2	1.7502E4
6.4923E2	1.8058E4
6.4964E2	1.7915E4
6.5006E2	1.8553E4
6.5047E2	1.916E4
6.5089E2	1.9452E4
6.513E2	1.9759E4
6.5171E2	2.0634E4
6.5213E2	2.1188E4
6.5254E2	2.166E4
6.5295E2	2.2401E4
6.5337E2	2.2876E4
6.5378E2	2.3398E4
6.5419E2	2.385E4
6.5461E2	2.4419E4
6.5502E2	2.4724E4
6.5543E2	2.5312E4
6.5585E2	2.5992E4
6.5626E2	2.6211E4
6.5667E2	2.7165E4
6.5708E2	2.7255E4
6.575E2	2.8466E4
6.5791E2	2.8631E4
6.5832E2	2.9052E4
6.5874E2	2.9117E4
6.5915E2	2.9407E4
6.5956E2	2.9364E4
6.5997E2	3.0023E4
6.6039E2	3.0166E4
6.608E2	3.0035E4
6.6121E2	2.9434E4
6.6162E2	2.9682E4
6.6204E2	2.9043E4
6.6245E2	2.8925E4
6.6286E2	2.7913E4
6.6327E2	2.7269E4
6.6368E2	2.6609E4
6.641E2	2.5642E4
6.6451E2	2.4541E4
6.6492E2	2.3687E4
6.6533E2	2.225E4
6.6574E2	2.1488E4
6.6616E2	2.0164E4
6.6657E2	1.8984E4
6.6698E2	1.7784E4
6.6739E2	1.6785E4
6.678E2	1.5692E4
6.6822E2	1.4546E4
6.6863E2	1.3434E4
6.6904E2	1.2634E4
6.6945E2	1.1841E4
6.6986E2	1.1215E4
6.7027E2	1.0483E4
6.7068E2	96.963E2
6.711E2	89.89E2
6.7151E2	85.46E2
6.7192E2	78.794E2
6.7233E2	75.721E2
6.7274E2	71.721E2
6.7315E2	65.438E2
6.7356E2	62.93E2
6.7397E2	58.139E2
6.7438E2	55.179E2
6.7479E2	53.439E2
6.7521E2	49.484E2
6.7562E2	48.083E2
6.7603E2	43.224E2
6.7644E2	42.14E2
6.7685E2	42.117E2
6.7726E2	38.185E2
6.7767E2	37.981E2
6.7808E2	36.693E2
6.7849E2	34.727E2
6.789E2	32.716E2
6.7931E2	31.564E2
6.7972E2	31.112E2
6.8013E2	31.631E2
6.8054E2	28.852E2
6.8095E2	29.71E2
6.8136E2	27.631E2
6.8177E2	26.456E2
6.8218E2	27.315E2
6.8259E2	26.569E2
6.830E2	25.078E2
6.8341E2	24.106E2
6.8382E2	22.886E2
6.8423E2	23.564E2
6.8464E2	22.502E2
6.8505E2	22.592E2
6.8546E2	22.456E2
6.8587E2	21.643E2
6.8628E2	21.756E2
6.8669E2	21.372E2
6.871E2	21.891E2
6.8751E2	21.01E2
6.8792E2	21.304E2
6.8833E2	20.377E2
6.8873E2	20.649E2
6.8914E2	20.423E2
6.8955E2	19.88E2
6.8996E2	19.767E2
6.9037E2	20.49E2
6.9078E2	20.468E2
6.9119E2	18.886E2
6.916E2	19.519E2
6.9201E2	19.293E2
6.9241E2	19.925E2
6.9282E2	19.767E2
6.9323E2	19.225E2
6.9364E2	20.355E2
6.9405E2	18.75E2
6.9446E2	20.603E2
6.9487E2	19.88E2
6.9527E2	20.219E2
6.9568E2	20.084E2
6.9609E2	20.988E2
6.965E2	20.649E2
6.9691E2	20.558E2
6.9732E2	20.92E2
6.9772E2	21.123E2
6.9813E2	20.694E2
6.9854E2	22.163E2
6.9895E2	21.824E2
6.9936E2	22.072E2
6.9976E2	22.976E2
7.0017E2	23.157E2
7.0058E2	23.609E2
7.0099E2	24.016E2
7.0139E2	24.648E2
7.018E2	24.242E2
7.0221E2	23.428E2
7.0262E2	23.79E2
7.0302E2	24.558E2
7.0343E2	25.824E2
7.0384E2	25.688E2
7.0425E2	26.117E2
7.0465E2	25.982E2
7.0506E2	28.151E2
7.0547E2	27.586E2
7.0588E2	27.518E2
7.0628E2	28.40E2
7.0669E2	28.174E2
7.071E2	29.349E2
7.075E2	30.434E2
7.0791E2	29.643E2
7.0832E2	30.479E2
7.0872E2	31.338E2
7.0913E2	32.671E2
7.0954E2	31.247E2
7.0994E2	32.716E2
7.1035E2	33.394E2
7.1076E2	32.671E2
7.1116E2	34.772E2
7.1157E2	33.439E2
7.1198E2	34.275E2
7.1238E2	35.224E2
7.1279E2	35.518E2
7.1319E2	36.332E2
7.136E2	36.761E2
7.1401E2	37.326E2
7.1441E2	36.309E2
7.1482E2	37.733E2
7.1522E2	37.914E2
7.1563E2	38.998E2
7.1604E2	39.066E2
7.1644E2	40.309E2
7.1685E2	39.631E2
7.1725E2	39.993E2
7.1766E2	41.077E2
7.1806E2	40.625E2
7.1847E2	40.377E2
7.1888E2	41.823E2
7.1928E2	41.733E2
7.1969E2	43.518E2
7.2009E2	43.269E2
7.205E2	43.247E2
7.209E2	44.128E2
7.2131E2	42.546E2
7.2171E2	44.015E2
7.2212E2	43.721E2
7.2252E2	43.902E2
7.2293E2	45.371E2
7.2333E2	45.846E2
7.2374E2	44.241E2
7.2414E2	45.936E2
7.2455E2	46.614E2
7.2495E2	46.072E2
7.2536E2	47.111E2
7.2576E2	48.038E2
7.2617E2	48.196E2
7.2657E2	48.377E2
7.2697E2	48.218E2
7.2738E2	49.642E2
7.2778E2	48.919E2
7.2819E2	51.021E2
7.2859E2	50.704E2
7.290E2	49.913E2
7.294E2	52.467E2
7.298E2	51.54E2
7.3021E2	50.93E2
7.3061E2	51.292E2
7.3102E2	52.557E2
7.3142E2	50.614E2
7.3182E2	51.134E2
7.3223E2	51.518E2
7.3263E2	51.608E2
7.3304E2	53.167E2
7.3344E2	50.93E2
7.3384E2	52.286E2
7.3425E2	51.925E2
7.3465E2	51.224E2
7.3505E2	53.009E2
7.3546E2	51.495E2
7.3586E2	51.97E2
7.3626E2	51.201E2
7.3667E2	51.337E2
7.3707E2	51.337E2
7.3747E2	49.755E2
7.3788E2	50.908E2
7.3828E2	48.512E2
7.3868E2	47.834E2
7.3909E2	48.377E2
7.3949E2	46.185E2
7.3989E2	46.953E2
7.4029E2	45.348E2
7.407E2	45.846E2
7.411E2	43.812E2
7.415E2	42.478E2
7.4191E2	42.682E2
7.4231E2	41.642E2
7.4271E2	40.716E2
7.4311E2	38.931E2
7.4352E2	36.558E2
7.4392E2	37.213E2
7.4432E2	34.75E2
7.4472E2	34.366E2
7.4512E2	31.179E2
7.4553E2	30.208E2
7.4593E2	29.439E2
7.4633E2	29.033E2
7.4673E2	27.722E2
7.4713E2	25.394E2
7.4754E2	25.643E2
7.4794E2	24.106E2
7.4834E2	23.202E2
7.4874E2	20.875E2
7.4914E2	20.739E2
7.4955E2	19.315E2
7.4995E2	19.473E2
7.5035E2	16.988E2
7.5075E2	17.372E2
7.5115E2	15.383E2
7.5155E2	15.88E2
7.5195E2	13.598E2
7.5236E2	12.784E2
7.5276E2	12.378E2
7.5316E2	12.219E2
7.5356E2	10.909E2
7.5396E2	11.112E2
7.5436E2	11.089E2
7.5476E2	9.9822E2
7.5516E2	9.7562E2
7.5556E2	10.05E2
7.5596E2	10.163E2
7.5637E2	8.6489E2
7.5677E2	8.3099E2
7.5717E2	8.5811E2
7.5757E2	7.8353E2
7.5797E2	7.9935E2
7.5837E2	6.9766E2
7.5877E2	6.8636E2
7.5917E2	7.0218E2
7.5957E2	7.0218E2
7.5997E2	6.0727E2
7.6037E2	5.8693E2
7.6077E2	5.6659E2
7.6117E2	5.7111E2
7.6157E2	6.0275E2
7.6197E2	5.6659E2
7.6237E2	5.0557E2
7.6277E2	5.4173E2
7.6317E2	5.8693E2
7.6357E2	5.4625E2
7.6397E2	4.9879E2
7.6437E2	5.1687E2
7.6477E2	5.4851E2
7.6517E2	4.2648E2
7.6557E2	3.971E2
7.6597E2	4.2196E2
7.6637E2	4.5134E2
7.6677E2	4.8524E2
7.6717E2	5.1687E2
7.6757E2	4.1066E2
7.6796E2	4.0388E2
7.6836E2	4.0614E2
7.6876E2	4.8298E2
7.6916E2	4.423E2
7.6956E2	4.1744E2
7.6996E2	3.8128E2
7.7036E2	4.1744E2
7.7076E2	3.8354E2
7.7116E2	3.6094E2
7.7156E2	3.9936E2
7.7195E2	3.5868E2
7.7235E2	3.9484E2
7.7275E2	4.0614E2
7.7315E2	4.2648E2
7.7355E2	4.0162E2
7.7395E2	3.5191E2
7.7435E2	3.7224E2
7.7474E2	3.8128E2
7.7514E2	3.3609E2
7.7554E2	3.3835E2
7.7594E2	3.7224E2
7.7634E2	3.6094E2
7.7674E2	3.6546E2
7.7713E2	3.9258E2
7.7753E2	3.4287E2
7.7793E2	3.4965E2
7.7833E2	3.632E2
7.7873E2	3.6772E2
7.7912E2	3.1349E2
7.7952E2	3.5417E2
7.7992E2	3.1349E2
7.8032E2	3.4061E2
7.8071E2	3.1575E2
7.8111E2	3.1801E2
7.8151E2	3.3835E2
7.8191E2	3.9484E2
7.823E2	3.4739E2
7.827E2	2.9993E2
7.831E2	3.2479E2
7.835E2	2.9541E2
7.8389E2	2.4343E2
7.8429E2	3.8128E2
7.8469E2	2.5699E2
7.8508E2	3.7224E2
7.8548E2	3.5868E2
7.8588E2	3.6772E2
7.8627E2	2.9541E2
7.8667E2	2.7055E2
7.8707E2	3.1575E2
7.8747E2	2.7507E2
7.8786E2	3.7224E2
7.8826E2	3.5191E2
7.8865E2	3.4513E2
7.8905E2	3.1349E2
7.8945E2	3.2931E2
7.8984E2	3.2253E2
7.9024E2	2.9315E2
7.9064E2	3.632E2
7.9103E2	3.3835E2
7.9143E2	3.1801E2
7.9183E2	2.9315E2
7.9222E2	3.1801E2
7.9262E2	3.3835E2
7.9301E2	3.3609E2
7.9341E2	2.9315E2
7.9381E2	3.4513E2
7.942E2	3.0897E2
7.946E2	2.6603E2
7.9499E2	2.9089E2
7.9539E2	3.0445E2
7.9578E2	2.7281E2
7.9618E2	2.6829E2
7.9658E2	2.9089E2
7.9697E2	2.8637E2
7.9737E2	3.3157E2
7.9776E2	2.7959E2
7.9816E2	2.9089E2
7.9855E2	3.1575E2
7.9895E2	3.1349E2
7.9934E2	3.0897E2
7.9974E2	3.5868E2
8.0013E2	3.5191E2
8.0053E2	3.0219E2
8.0092E2	3.1575E2
8.0132E2	3.1123E2
8.0171E2	2.5473E2
8.0211E2	3.4513E2
8.025E2	3.4061E2
8.029E2	3.971E2
8.0329E2	3.5191E2
8.0369E2	3.2253E2
8.0408E2	3.3157E2
8.0447E2	3.1123E2
8.0487E2	3.0445E2
8.0526E2	2.8411E2
8.0566E2	3.0897E2
8.0605E2	3.0445E2
8.0645E2	3.2705E2
8.0684E2	2.1632E2
8.0723E2	3.8128E2
8.0763E2	3.2931E2
8.0802E2	3.0445E2
8.0842E2	2.9315E2
8.0881E2	2.8185E2
8.092E2	2.6829E2
8.096E2	3.6998E2
8.0999E2	3.0897E2
8.1038E2	3.0897E2
8.1078E2	3.2931E2
8.1117E2	2.8863E2
8.1157E2	3.2705E2
8.1196E2	3.0897E2
8.1235E2	2.1632E2
8.1275E2	3.0671E2
8.1314E2	2.7959E2
8.1353E2	2.9767E2
8.1393E2	2.8863E2
8.1432E2	3.4061E2
8.1471E2	3.4965E2
8.151E2	2.9767E2
8.155E2	3.1801E2
8.1589E2	2.9089E2
8.1628E2	3.1123E2
8.1668E2	3.6998E2
8.1707E2	3.3835E2
8.1746E2	2.7959E2
8.1785E2	2.3665E2
8.1825E2	3.8806E2
8.1864E2	2.8637E2
8.1903E2	3.4513E2
8.1942E2	2.7507E2
8.1982E2	3.6546E2
8.2021E2	3.0219E2
8.206E2	2.3891E2
8.2099E2	3.2705E2
8.2139E2	3.1349E2
8.2178E2	3.4061E2
8.2217E2	3.6094E2
8.2256E2	3.2027E2
8.2295E2	3.5643E2
8.2335E2	3.1349E2
8.2374E2	3.2479E2
8.2413E2	3.0445E2
8.2452E2	2.5473E2
8.2491E2	2.6829E2
8.253E2	3.3157E2
8.257E2	3.0897E2
8.2609E2	3.1801E2
8.2648E2	3.5191E2
8.2687E2	2.8863E2
8.2726E2	3.0897E2
8.2765E2	3.4513E2
8.2804E2	3.5417E2
8.2844E2	2.5247E2
8.2883E2	3.745E2
8.2922E2	2.9993E2
8.2961E2	3.5868E2
8.300E2	3.5417E2
8.3039E2	2.8185E2
8.3078E2	2.0502E2
8.3117E2	3.0219E2
8.3156E2	2.8411E2
8.3195E2	3.0671E2
8.3234E2	3.2253E2
8.3273E2	2.4569E2
8.3313E2	2.6151E2
8.3352E2	2.7055E2
8.3391E2	2.7959E2
8.343E2	2.8185E2
8.3469E2	2.8637E2
8.3508E2	2.6151E2
8.3547E2	3.1349E2
8.3586E2	2.5925E2
8.3625E2	2.6151E2
8.3664E2	2.7959E2
8.3703E2	2.6603E2
8.3742E2	2.6377E2
8.3781E2	3.4513E2
8.382E2	2.7281E2
8.3859E2	2.8863E2
8.3898E2	3.4061E2
8.3937E2	3.3157E2
8.3976E2	2.4343E2
8.4015E2	3.0897E2
8.4054E2	2.6377E2
8.4092E2	3.3383E2
8.4131E2	2.5925E2
8.417E2	2.6829E2
8.4209E2	2.6603E2
8.4248E2	3.2253E2
8.4287E2	2.6603E2
8.4326E2	2.9315E2
8.4365E2	2.3213E2
8.4404E2	4.1066E2
8.4443E2	2.5699E2
8.4482E2	2.9089E2
8.4521E2	2.7733E2
8.4559E2	3.0445E2
8.4598E2	2.9541E2
8.4637E2	2.8185E2
8.4676E2	2.4569E2
8.4715E2	2.7959E2
8.4754E2	3.0897E2
8.4793E2	2.8637E2
8.4831E2	3.2027E2
8.487E2	3.0445E2
8.4909E2	3.3835E2
8.4948E2	2.8863E2
8.4987E2	2.0502E2
8.5026E2	3.3157E2
8.5064E2	2.0502E2
8.5103E2	3.1123E2
8.5142E2	2.6377E2
8.5181E2	2.9993E2
8.522E2	2.5473E2
8.5258E2	3.0671E2
8.5297E2	2.7507E2
8.5336E2	2.4795E2
8.5375E2	2.8863E2
8.5413E2	2.9767E2
8.5452E2	3.5643E2
8.5491E2	3.0219E2
8.553E2	3.3157E2
8.5568E2	2.5699E2
8.5607E2	2.7733E2
8.5646E2	2.3665E2
8.5685E2	3.1801E2
8.5723E2	2.9315E2
8.5762E2	1.9598E2
8.5801E2	2.7507E2
8.584E2	2.7055E2
8.5878E2	2.7281E2
8.5917E2	2.6377E2
8.5956E2	2.7733E2
8.5994E2	2.9993E2
8.6033E2	2.3891E2
8.6072E2	3.1349E2
8.611E2	2.7281E2
8.6149E2	2.8863E2
8.6188E2	3.2253E2
8.6226E2	3.3835E2
8.6265E2	2.6603E2
8.6304E2	2.5699E2
8.6342E2	3.1123E2
8.6381E2	3.4513E2
8.6419E2	2.5021E2
8.6458E2	2.5021E2
8.6497E2	2.7055E2
8.6535E2	2.9767E2
8.6574E2	3.0219E2
8.6612E2	2.7507E2
8.6651E2	2.6829E2
8.669E2	3.1801E2
8.6728E2	2.4795E2
8.6767E2	2.7959E2
8.6805E2	3.0671E2
8.6844E2	3.0897E2
8.6882E2	3.0897E2
8.6921E2	2.7733E2
8.696E2	2.9767E2
8.6998E2	3.4061E2
8.7037E2	3.4287E2
8.7075E2	3.4739E2
8.7114E2	2.8411E2
8.7152E2	2.7507E2
8.7191E2	3.0897E2
8.7229E2	2.8637E2
8.7268E2	2.6377E2
8.7306E2	3.3157E2
8.7345E2	3.2027E2
8.7383E2	2.6151E2
8.7422E2	2.5473E2
8.746E2	2.2761E2
8.7499E2	3.1349E2
8.7537E2	3.4965E2
8.7575E2	3.0445E2
8.7614E2	2.7959E2
8.7652E2	3.0219E2
8.7691E2	3.3609E2
8.7729E2	3.6772E2
8.7768E2	3.6546E2
8.7806E2	2.3213E2
8.7844E2	2.9993E2
8.7883E2	3.4513E2
8.7921E2	2.3213E2
8.796E2	2.6829E2
8.7998E2	2.5021E2
8.8037E2	2.9767E2
8.8075E2	2.7507E2
8.8113E2	3.3835E2
8.8152E2	2.6603E2
8.819E2	2.5473E2
8.8228E2	3.3835E2
8.8267E2	2.7733E2
8.8305E2	3.2479E2
8.8343E2	2.4569E2
8.8382E2	2.7507E2
8.842E2	3.7902E2
8.8458E2	2.8185E2
8.8497E2	2.7281E2
8.8535E2	2.8637E2
8.8573E2	2.5473E2
8.8612E2	2.7733E2
8.865E2	2.8411E2
8.8688E2	3.1349E2
8.8727E2	3.2027E2
8.8765E2	3.3383E2
8.8803E2	3.2479E2
8.8841E2	2.9993E2
8.888E2	2.9767E2
8.8918E2	3.3835E2
8.8956E2	2.9767E2
8.8994E2	3.1575E2
8.9033E2	3.2253E2
8.9071E2	2.8637E2
8.9109E2	2.9541E2
8.9147E2	3.0671E2
8.9186E2	2.6377E2
8.9224E2	2.4343E2
8.9262E2	2.7959E2
8.930E2	3.1575E2
8.9338E2	2.5925E2
8.9377E2	3.4061E2
8.9415E2	2.9089E2
8.9453E2	3.0671E2
8.9491E2	3.3609E2
8.9529E2	2.9993E2
8.9568E2	2.5021E2
8.9606E2	2.7733E2
8.9644E2	3.4513E2
8.9682E2	3.2253E2
8.972E2	2.9993E2
8.9758E2	3.4739E2
8.9796E2	2.5473E2
8.9835E2	2.6151E2
8.9873E2	3.0219E2
8.9911E2	2.6151E2
8.9949E2	3.3835E2
8.9987E2	2.7281E2
9.0025E2	3.1349E2
9.0063E2	2.9315E2
9.0101E2	3.0897E2
9.0139E2	3.3609E2
9.0177E2	2.6829E2
9.0216E2	3.0445E2
9.0254E2	3.1801E2
9.0292E2	3.0445E2
9.033E2	3.0671E2
9.0368E2	2.5925E2
9.0406E2	2.6603E2
9.0444E2	2.4343E2
9.0482E2	3.1349E2
9.052E2	3.1349E2
9.0558E2	2.7281E2
9.0596E2	2.8185E2
9.0634E2	3.1349E2
9.0672E2	3.1575E2
9.071E2	2.8863E2
9.0748E2	3.4287E2
9.0786E2	2.5247E2
9.0824E2	2.7959E2
9.0862E2	3.4965E2
9.090E2	3.0671E2
9.0938E2	2.7959E2
9.0976E2	2.5473E2
9.1014E2	3.3157E2
9.1052E2	2.9541E2
9.109E2	2.7733E2
9.1128E2	2.1406E2
9.1165E2	3.2705E2
9.1203E2	3.1575E2
9.1241E2	3.5868E2
9.1279E2	2.6377E2
9.1317E2	2.9541E2
9.1355E2	3.4061E2
9.1393E2	3.0219E2
9.1431E2	3.3157E2
9.1469E2	2.9993E2
9.1507E2	2.9541E2
9.1544E2	2.9993E2
9.1582E2	2.9767E2
9.162E2	2.9993E2
9.1658E2	3.2479E2
9.1696E2	3.1575E2
9.1734E2	2.5925E2
9.1772E2	3.2479E2
9.1809E2	2.8411E2
9.1847E2	3.0671E2
9.1885E2	3.2253E2
9.1923E2	2.8863E2
9.1961E2	3.1801E2
9.1999E2	3.4513E2
9.2036E2	3.2705E2
9.2074E2	2.9767E2
9.2112E2	2.9541E2
9.215E2	2.8411E2
9.2187E2	2.9089E2
9.2225E2	2.9315E2
9.2263E2	3.1123E2
9.2301E2	2.8185E2
9.2339E2	2.7055E2
9.2376E2	2.6603E2
9.2414E2	2.2536E2
9.2452E2	2.6151E2
9.249E2	2.7733E2
9.2527E2	2.8637E2
9.2565E2	3.0671E2
9.2603E2	2.8185E2
9.264E2	3.0445E2
9.2678E2	2.7959E2
9.2716E2	3.1349E2
9.2753E2	2.3439E2
9.2791E2	2.5699E2
9.2829E2	2.7733E2
9.2867E2	3.2253E2
9.2904E2	3.4513E2
9.2942E2	3.1801E2
9.298E2	2.9767E2
9.3017E2	3.3609E2
9.3055E2	2.8863E2
9.3092E2	2.2761E2
9.313E2	2.5021E2
9.3168E2	3.3157E2
9.3205E2	2.6829E2
9.3243E2	2.7507E2
9.3281E2	2.6829E2
9.3318E2	3.3609E2
9.3356E2	3.2705E2
9.3393E2	2.5699E2
9.3431E2	3.0219E2
9.3469E2	3.3609E2
9.3506E2	3.1575E2
9.3544E2	2.7281E2
9.3581E2	3.1801E2
9.3619E2	2.4117E2
9.3656E2	2.8411E2
9.3694E2	3.0219E2
9.3732E2	2.9089E2
9.3769E2	2.9993E2
9.3807E2	2.7733E2
9.3844E2	2.5247E2
9.3882E2	3.0897E2
9.3919E2	3.2253E2
9.3957E2	3.3383E2
9.3994E2	3.4287E2
9.4032E2	2.5247E2
9.4069E2	3.2253E2
9.4107E2	2.7507E2
9.4144E2	3.4513E2
9.4182E2	3.5191E2
9.4219E2	2.7507E2
9.4257E2	2.7055E2
9.4294E2	2.8863E2
9.4331E2	2.8185E2
9.4369E2	2.6829E2
9.4406E2	2.7055E2
9.4444E2	3.0897E2
9.4481E2	3.3609E2
9.4519E2	3.0219E2
9.4556E2	3.0445E2
9.4593E2	3.2027E2
9.4631E2	3.1801E2
9.4668E2	2.7055E2
9.4706E2	2.7281E2
9.4743E2	2.4569E2
9.478E2	2.5699E2
9.4818E2	3.3383E2
9.4855E2	2.7055E2
9.4893E2	2.3665E2
9.493E2	2.7733E2
9.4967E2	2.8185E2
9.5005E2	2.9767E2
9.5042E2	3.0445E2
9.5079E2	2.0276E2
9.5117E2	3.0445E2
9.5154E2	3.2479E2
9.5191E2	2.7733E2
9.5229E2	3.2705E2
9.5266E2	2.7281E2
9.5303E2	2.7733E2
9.5341E2	3.1349E2
9.5378E2	2.8411E2
9.5415E2	2.9993E2
9.5452E2	3.5643E2
9.549E2	2.9541E2
9.5527E2	2.9089E2
9.5564E2	2.5925E2
9.5601E2	2.4569E2
9.5639E2	2.8637E2
9.5676E2	2.9993E2
9.5713E2	2.9767E2
9.575E2	2.9541E2
9.5788E2	3.1575E2
9.5825E2	2.9541E2
9.5862E2	3.5868E2
9.5899E2	2.4569E2
9.5936E2	2.6603E2
9.5974E2	2.5473E2
9.6011E2	2.3213E2
9.6048E2	2.9767E2
9.6085E2	3.3609E2
9.6122E2	3.0445E2
9.616E2	3.2253E2
9.6197E2	2.5021E2
9.6234E2	3.2027E2
9.6271E2	2.7733E2
9.6308E2	2.7055E2
9.6345E2	2.9541E2
9.6382E2	3.3609E2
9.642E2	3.1349E2
9.6457E2	3.0445E2
9.6494E2	2.5925E2
9.6531E2	3.0219E2
9.6568E2	3.4965E2
9.6605E2	3.5191E2
9.6642E2	2.5021E2
9.6679E2	3.4287E2
9.6716E2	2.5699E2
9.6754E2	3.4965E2
9.6791E2	2.2536E2
9.6828E2	2.9089E2
9.6865E2	2.7507E2
9.6902E2	3.1123E2
9.6939E2	2.6603E2
9.6976E2	2.7959E2
9.7013E2	3.1349E2
9.705E2	2.6603E2
9.7087E2	2.7733E2
9.7124E2	3.4287E2
9.7161E2	2.8863E2
9.7198E2	3.3609E2
9.7235E2	3.632E2
9.7272E2	3.2931E2
9.7309E2	2.3665E2
9.7346E2	3.0445E2
9.7383E2	3.1575E2
9.742E2	2.9541E2
9.7457E2	2.1858E2
9.7494E2	2.6377E2
9.7531E2	2.8185E2
9.7568E2	2.3891E2
9.7605E2	3.1575E2
9.7642E2	2.4569E2
9.7679E2	2.6377E2
9.7715E2	2.5925E2
9.7752E2	2.1406E2
9.7789E2	2.7055E2
9.7826E2	3.1575E2
9.7863E2	3.1349E2
9.790E2	3.2027E2
9.7937E2	3.3835E2
9.7974E2	2.6603E2
9.8011E2	3.1349E2
9.8048E2	3.3157E2
9.8084E2	2.9541E2
9.8121E2	2.7055E2
9.8158E2	2.7733E2
9.8195E2	2.2084E2
9.8232E2	3.2705E2
9.8269E2	2.5925E2
9.8306E2	3.1801E2
9.8342E2	2.7281E2
9.8379E2	3.3157E2
9.8416E2	3.2705E2
9.8453E2	2.7733E2
9.849E2	2.231E2
9.8526E2	2.9993E2
9.8563E2	2.9993E2
9.860E2	2.9315E2
9.8637E2	3.4739E2
9.8673E2	2.9089E2
9.871E2	2.7507E2
9.8747E2	2.5699E2
9.8784E2	2.8411E2
9.8821E2	2.7281E2
9.8857E2	2.6829E2
9.8894E2	3.1123E2
9.8931E2	3.0219E2
9.8967E2	2.7959E2
9.9004E2	3.0219E2
9.9041E2	2.9315E2
9.9078E2	3.3383E2
9.9114E2	2.9767E2
9.9151E2	3.0897E2
9.9188E2	2.4795E2
9.9224E2	2.7055E2
9.9261E2	2.6829E2
9.9298E2	3.6772E2
9.9334E2	2.3665E2
9.9371E2	3.5417E2
9.9408E2	3.6094E2
9.9444E2	2.7507E2
9.9481E2	3.0671E2
9.9518E2	2.1858E2
9.9554E2	2.4117E2
9.9591E2	2.6377E2
9.9628E2	2.9315E2
9.9664E2	2.4343E2
9.9701E2	3.3835E2
9.9737E2	3.4287E2
9.9774E2	2.5925E2
9.9811E2	3.4513E2
9.9847E2	2.6151E2
9.9884E2	2.9993E2
9.992E2	1.9824E2
9.9957E2	2.9541E2
9.9993E2	3.1801E2
10.003E2	2.118E2
10.007E2	2.7055E2
10.01E2	2.5699E2
10.014E2	2.6151E2
10.018E2	2.9767E2
10.021E2	3.8354E2
10.025E2	2.9089E2
10.029E2	3.3383E2
10.032E2	2.7959E2
10.036E2	2.118E2
10.04E2	2.9767E2
10.043E2	2.4795E2
10.047E2	2.3665E2
10.05E2	2.9089E2
10.054E2	2.9089E2
10.058E2	3.4287E2
10.061E2	2.3891E2
10.065E2	2.7959E2
10.069E2	2.7055E2
10.072E2	3.1575E2
10.076E2	2.7959E2
10.08E2	2.2084E2
10.083E2	3.0219E2
10.087E2	3.0671E2
10.091E2	2.8185E2
10.094E2	2.7281E2
10.098E2	3.0897E2
10.101E2	2.4343E2
10.105E2	3.5417E2
10.109E2	2.9767E2
10.112E2	2.6603E2
10.116E2	2.6603E2
10.12E2	2.7507E2
10.123E2	3.1349E2
10.127E2	3.632E2
10.131E2	2.8637E2
10.134E2	2.9767E2
10.138E2	3.5191E2
10.141E2	2.5699E2
10.145E2	3.3609E2
10.149E2	2.8863E2
10.152E2	3.3835E2
10.156E2	2.9541E2
10.16E2	2.4795E2
10.163E2	2.6603E2
10.167E2	2.7733E2
10.171E2	2.2987E2
10.174E2	3.1575E2
[truncated: 48 more rows]
