# Supplementary material for: Natural plant growth and development achieved in the IPK PhenoSphere by dynamic environment simulation
Source: Nat Commun. 2023 Sep 18;14:5783. doi: 10.1038/s41467-023-41332-4 (PMC10507097; doi:10.1038/s41467-023-41332-4)
Supplement: Supplementary file 5 — Supplementary Code 1 [file 41467_2023_41332_MOESM5_ESM.zip › Supplementary_Code_1/Thermal_Time_VPD/MarcSpectrograms - Copy/20221012farredled100.txt]

1.892E2	2.2598E0
1.8965E2	2.2598E0
1.9011E2	2.2598E0
1.9057E2	-4.5197E0
1.9103E2	-56.496E0
1.9148E2	-74.574E0
1.9194E2	-94.913E0
1.924E2	-15.819E0
1.9286E2	-24.858E0
1.9331E2	-24.858E0
1.9377E2	13.559E0
1.9423E2	-33.897E0
1.9469E2	-36.157E0
1.9514E2	9.0393E0
1.956E2	9.0393E0
1.9606E2	38.417E0
1.9651E2	1.2429E2
1.9697E2	1.6497E2
1.9743E2	1.5819E2
1.9789E2	1.5819E2
1.9834E2	1.8983E2
1.988E2	1.7401E2
1.9926E2	2.2146E2
1.9971E2	2.418E2
2.0017E2	2.2598E2
2.0063E2	1.6949E2
2.0108E2	1.8531E2
2.0154E2	2.9604E2
2.020E2	2.8248E2
2.0245E2	2.3954E2
2.0291E2	2.8474E2
2.0337E2	3.3445E2
2.0382E2	2.6666E2
2.0428E2	3.3671E2
2.0474E2	2.418E2
2.0519E2	2.5762E2
2.0565E2	2.1016E2
2.061E2	2.5762E2
2.0656E2	2.8926E2
2.0702E2	3.096E2
2.0747E2	2.6214E2
2.0793E2	2.5988E2
2.0839E2	3.9095E2
2.0884E2	2.8926E2
2.093E2	2.5988E2
2.0975E2	3.0282E2
2.1021E2	2.5536E2
2.1067E2	2.3502E2
2.1112E2	2.4858E2
2.1158E2	2.8248E2
2.1203E2	2.7118E2
2.1249E2	2.757E2
2.1295E2	2.9378E2
2.134E2	2.3954E2
2.1386E2	3.6835E2
2.1431E2	2.6892E2
2.1477E2	2.7118E2
2.1522E2	2.305E2
2.1568E2	2.9378E2
2.1614E2	2.531E2
2.1659E2	2.1694E2
2.1705E2	2.3728E2
2.175E2	2.4632E2
2.1796E2	2.6892E2
2.1841E2	2.757E2
2.1887E2	2.6214E2
2.1932E2	1.8757E2
2.1978E2	2.757E2
2.2023E2	2.9152E2
2.2069E2	2.418E2
2.2114E2	2.418E2
2.216E2	2.3276E2
2.2205E2	2.6666E2
2.2251E2	1.6723E2
2.2296E2	3.1638E2
2.2342E2	3.3897E2
2.2387E2	2.7796E2
2.2433E2	2.3276E2
2.2478E2	2.3728E2
2.2524E2	2.4858E2
2.2569E2	2.5762E2
2.2615E2	2.2372E2
2.266E2	2.305E2
2.2706E2	2.3954E2
2.2751E2	2.757E2
2.2797E2	2.3276E2
2.2842E2	2.6892E2
2.2888E2	2.2372E2
2.2933E2	2.531E2
2.2979E2	2.644E2
2.3024E2	1.7175E2
2.3069E2	2.5988E2
2.3115E2	3.0056E2
2.316E2	2.644E2
2.3206E2	2.5762E2
2.3251E2	2.5084E2
2.3297E2	2.8022E2
2.3342E2	2.2824E2
2.3387E2	2.5762E2
2.3433E2	1.9661E2
2.3478E2	2.983E2
2.3524E2	2.7118E2
2.3569E2	2.4632E2
2.3614E2	2.3728E2
2.366E2	2.2598E2
2.3705E2	2.2824E2
2.3751E2	3.1186E2
2.3796E2	2.1468E2
2.3841E2	2.7796E2
2.3887E2	3.0282E2
2.3932E2	2.531E2
2.3977E2	3.2542E2
2.4023E2	3.4349E2
2.4068E2	2.531E2
2.4114E2	2.7344E2
2.4159E2	2.5762E2
2.4204E2	3.7061E2
2.425E2	3.0734E2
2.4295E2	2.6666E2
2.434E2	2.5536E2
2.4386E2	1.9661E2
2.4431E2	2.531E2
2.4476E2	2.5988E2
2.4522E2	3.0056E2
2.4567E2	2.9604E2
2.4612E2	2.757E2
2.4658E2	2.6892E2
2.4703E2	2.4858E2
2.4748E2	2.8474E2
2.4793E2	2.5762E2
2.4839E2	2.644E2
2.4884E2	2.5762E2
2.4929E2	2.6666E2
2.4975E2	3.3897E2
2.502E2	2.4406E2
2.5065E2	1.9661E2
2.511E2	2.9152E2
2.5156E2	2.870E2
2.5201E2	2.8248E2
2.5246E2	2.192E2
2.5292E2	2.5084E2
2.5337E2	2.6666E2
2.5382E2	2.6892E2
2.5427E2	3.0508E2
2.5473E2	1.9661E2
2.5518E2	2.757E2
2.5563E2	3.1864E2
2.5608E2	2.3954E2
2.5653E2	2.2146E2
2.5699E2	1.9435E2
2.5744E2	2.5084E2
2.5789E2	2.0564E2
2.5834E2	3.209E2
2.588E2	3.0056E2
2.5925E2	2.2372E2
2.597E2	2.8474E2
2.6015E2	2.983E2
2.606E2	2.531E2
2.6106E2	1.6949E2
2.6151E2	2.6214E2
2.6196E2	3.2316E2
2.6241E2	2.6214E2
2.6286E2	2.3276E2
2.6332E2	2.4858E2
2.6377E2	2.418E2
2.6422E2	3.0282E2
2.6467E2	2.4406E2
2.6512E2	3.2542E2
2.6557E2	2.4858E2
2.6603E2	2.6892E2
2.6648E2	3.1412E2
2.6693E2	2.531E2
2.6738E2	2.5536E2
2.6783E2	3.209E2
2.6828E2	2.8248E2
2.6873E2	2.6666E2
2.6918E2	2.5762E2
2.6964E2	2.644E2
2.7009E2	2.8474E2
2.7054E2	2.3502E2
2.7099E2	2.305E2
2.7144E2	2.6892E2
2.7189E2	2.2372E2
2.7234E2	3.209E2
2.7279E2	2.757E2
2.7324E2	2.418E2
2.737E2	2.2598E2
2.7415E2	2.0338E2
2.746E2	3.1864E2
2.7505E2	2.9152E2
2.755E2	2.8248E2
2.7595E2	2.7118E2
2.764E2	2.6892E2
2.7685E2	2.5084E2
2.773E2	2.983E2
2.7775E2	3.0734E2
2.782E2	3.0734E2
2.7865E2	2.8926E2
2.791E2	2.9152E2
2.7955E2	2.5988E2
2.800E2	2.6666E2
2.8045E2	2.192E2
2.8091E2	2.8248E2
2.8136E2	2.3954E2
2.8181E2	2.9378E2
2.8226E2	2.7796E2
2.8271E2	2.9378E2
2.8316E2	2.4858E2
2.8361E2	2.2372E2
2.8406E2	2.3954E2
2.8451E2	3.2542E2
2.8496E2	2.8474E2
2.8541E2	2.1694E2
2.8586E2	1.9661E2
2.8631E2	3.0734E2
2.8676E2	2.9152E2
2.8721E2	2.8022E2
2.8766E2	2.5536E2
2.8811E2	2.2824E2
2.8855E2	2.9152E2
2.890E2	3.2993E2
2.8945E2	2.6214E2
2.899E2	3.0056E2
2.9035E2	2.418E2
2.908E2	2.6214E2
2.9125E2	2.6214E2
2.917E2	2.9378E2
2.9215E2	2.5536E2
2.926E2	2.192E2
2.9305E2	3.209E2
2.935E2	3.096E2
2.9395E2	2.644E2
2.944E2	2.3502E2
2.9485E2	3.0734E2
2.953E2	3.3445E2
2.9574E2	2.5536E2
2.9619E2	2.8926E2
2.9664E2	2.4406E2
2.9709E2	2.9152E2
2.9754E2	2.9152E2
2.9799E2	3.0282E2
2.9844E2	3.2768E2
2.9889E2	2.8926E2
2.9934E2	3.0282E2
2.9978E2	3.0282E2
3.0023E2	2.2372E2
3.0068E2	2.8022E2
3.0113E2	3.4349E2
3.0158E2	2.5536E2
3.0203E2	2.5536E2
3.0248E2	2.7796E2
3.0292E2	2.757E2
3.0337E2	3.4349E2
3.0382E2	2.6666E2
3.0427E2	1.8305E2
3.0472E2	2.418E2
3.0517E2	3.096E2
3.0561E2	3.0056E2
3.0606E2	3.0056E2
3.0651E2	3.4349E2
3.0696E2	2.6214E2
3.0741E2	2.5762E2
3.0785E2	2.870E2
3.083E2	2.3728E2
3.0875E2	2.8022E2
3.092E2	2.983E2
3.0965E2	2.2372E2
3.1009E2	2.2146E2
3.1054E2	3.0056E2
3.1099E2	2.531E2
3.1144E2	2.5536E2
3.1189E2	2.7118E2
3.1233E2	2.757E2
3.1278E2	2.6214E2
3.1323E2	1.9886E2
3.1368E2	2.1468E2
3.1412E2	2.305E2
3.1457E2	3.1186E2
3.1502E2	2.7796E2
3.1547E2	2.983E2
3.1591E2	2.418E2
3.1636E2	2.6666E2
3.1681E2	2.8474E2
3.1725E2	3.0282E2
3.177E2	3.4349E2
3.1815E2	3.2542E2
3.186E2	2.644E2
3.1904E2	2.5084E2
3.1949E2	2.5536E2
3.1994E2	2.4632E2
3.2038E2	2.7344E2
3.2083E2	3.1864E2
3.2128E2	3.0282E2
3.2172E2	2.3728E2
3.2217E2	2.305E2
3.2262E2	2.7118E2
3.2307E2	2.644E2
3.2351E2	2.2598E2
3.2396E2	3.0508E2
3.2441E2	2.079E2
3.2485E2	2.9378E2
3.253E2	2.644E2
3.2574E2	2.3276E2
3.2619E2	2.757E2
3.2664E2	2.644E2
3.2708E2	2.6214E2
3.2753E2	2.6666E2
3.2798E2	3.0282E2
3.2842E2	3.1412E2
3.2887E2	2.3276E2
3.2932E2	3.0734E2
3.2976E2	2.6892E2
3.3021E2	2.8474E2
3.3065E2	2.8022E2
3.311E2	2.4858E2
3.3155E2	2.9604E2
3.3199E2	2.5084E2
3.3244E2	2.5762E2
3.3288E2	2.8248E2
3.3333E2	2.5762E2
3.3378E2	2.8248E2
3.3422E2	2.192E2
3.3467E2	2.418E2
3.3511E2	2.9604E2
3.3556E2	2.3276E2
3.360E2	3.3219E2
3.3645E2	2.6666E2
3.3689E2	2.4632E2
3.3734E2	2.8022E2
3.3779E2	2.531E2
3.3823E2	2.3502E2
3.3868E2	2.7118E2
3.3912E2	2.8248E2
3.3957E2	3.2542E2
3.4001E2	2.7796E2
3.4046E2	2.4632E2
3.409E2	2.6214E2
3.4135E2	2.7796E2
3.4179E2	2.7796E2
3.4224E2	2.6892E2
3.4268E2	2.3954E2
3.4313E2	2.6666E2
3.4357E2	3.1864E2
3.4402E2	2.983E2
3.4446E2	2.9152E2
3.4491E2	2.3728E2
3.4535E2	2.983E2
3.458E2	2.8926E2
3.4624E2	2.7344E2
3.4669E2	2.5536E2
3.4713E2	2.192E2
3.4758E2	2.8022E2
3.4802E2	2.983E2
3.4846E2	2.2146E2
3.4891E2	2.983E2
3.4935E2	3.0056E2
3.498E2	2.870E2
3.5024E2	3.0056E2
3.5069E2	2.9152E2
3.5113E2	2.7796E2
3.5157E2	3.1638E2
3.5202E2	2.7118E2
3.5246E2	2.870E2
3.5291E2	2.983E2
3.5335E2	2.3954E2
3.538E2	2.5988E2
3.5424E2	2.9378E2
3.5468E2	2.4632E2
3.5513E2	2.8248E2
3.5557E2	1.9435E2
3.5601E2	2.870E2
3.5646E2	2.870E2
3.569E2	2.8474E2
3.5735E2	2.5536E2
3.5779E2	1.6723E2
3.5823E2	3.0056E2
3.5868E2	2.983E2
3.5912E2	2.8022E2
3.5956E2	2.531E2
3.6001E2	3.2542E2
3.6045E2	2.5988E2
3.6089E2	2.1242E2
3.6134E2	2.4406E2
3.6178E2	2.4858E2
3.6222E2	3.0056E2
3.6267E2	3.0282E2
3.6311E2	2.8926E2
3.6355E2	2.0112E2
3.640E2	3.0508E2
3.6444E2	2.5762E2
3.6488E2	2.644E2
3.6533E2	2.8474E2
3.6577E2	2.7118E2
3.6621E2	2.983E2
3.6665E2	2.4406E2
3.671E2	2.8248E2
3.6754E2	2.870E2
3.6798E2	3.2542E2
3.6843E2	2.5762E2
3.6887E2	2.9152E2
3.6931E2	2.5988E2
3.6975E2	2.6892E2
3.702E2	2.983E2
3.7064E2	2.3276E2
3.7108E2	2.7796E2
3.7152E2	3.2316E2
3.7197E2	2.4632E2
3.7241E2	2.8926E2
3.7285E2	3.1864E2
3.7329E2	2.5762E2
3.7374E2	2.8248E2
3.7418E2	3.3219E2
3.7462E2	2.4406E2
3.7506E2	2.8926E2
3.755E2	3.3897E2
3.7595E2	2.6666E2
3.7639E2	2.5084E2
3.7683E2	3.0282E2
3.7727E2	2.079E2
3.7771E2	2.9152E2
3.7816E2	2.9152E2
3.786E2	2.8248E2
3.7904E2	2.6214E2
3.7948E2	2.9604E2
3.7992E2	2.7118E2
3.8036E2	2.5536E2
3.8081E2	3.0508E2
3.8125E2	3.1864E2
3.8169E2	3.4123E2
3.8213E2	2.757E2
3.8257E2	3.0508E2
3.8301E2	2.2146E2
3.8345E2	2.8926E2
3.839E2	2.757E2
3.8434E2	2.983E2
3.8478E2	2.418E2
3.8522E2	2.4858E2
3.8566E2	2.7118E2
3.861E2	3.2768E2
3.8654E2	2.7796E2
3.8698E2	2.6666E2
3.8742E2	2.4858E2
3.8787E2	3.1186E2
3.8831E2	2.531E2
3.8875E2	2.2598E2
3.8919E2	2.5762E2
3.8963E2	2.644E2
3.9007E2	3.3445E2
3.9051E2	2.9378E2
3.9095E2	2.9152E2
3.9139E2	2.7796E2
3.9183E2	3.0508E2
3.9227E2	2.4406E2
3.9271E2	3.1412E2
3.9315E2	3.1412E2
3.9359E2	2.9378E2
3.9403E2	2.983E2
3.9448E2	3.0508E2
3.9492E2	2.5988E2
3.9536E2	3.0056E2
3.958E2	2.983E2
3.9624E2	2.531E2
3.9668E2	2.8248E2
3.9712E2	2.3728E2
3.9756E2	2.3276E2
3.980E2	3.0508E2
3.9844E2	2.8474E2
3.9888E2	3.096E2
3.9932E2	2.5762E2
3.9976E2	2.5988E2
4.002E2	2.870E2
4.0064E2	2.8474E2
4.0108E2	2.870E2
4.0151E2	3.0508E2
4.0195E2	2.6214E2
4.0239E2	3.1186E2
4.0283E2	2.6666E2
4.0327E2	3.096E2
4.0371E2	2.531E2
4.0415E2	2.3954E2
4.0459E2	2.6214E2
4.0503E2	2.192E2
4.0547E2	2.3728E2
4.0591E2	2.4406E2
4.0635E2	3.4123E2
4.0679E2	3.1412E2
4.0723E2	2.6214E2
4.0767E2	2.757E2
4.0811E2	3.0734E2
4.0854E2	2.6666E2
4.0898E2	2.7344E2
4.0942E2	2.757E2
4.0986E2	3.0508E2
4.103E2	2.8248E2
4.1074E2	2.8022E2
4.1118E2	2.9604E2
4.1162E2	3.1186E2
4.1205E2	2.5536E2
4.1249E2	2.6666E2
4.1293E2	3.1186E2
4.1337E2	2.6666E2
4.1381E2	2.4632E2
4.1425E2	2.531E2
4.1469E2	2.8248E2
4.1512E2	2.6214E2
4.1556E2	2.870E2
4.160E2	2.3276E2
4.1644E2	3.0508E2
4.1688E2	2.7344E2
4.1732E2	2.3954E2
4.1775E2	2.870E2
4.1819E2	2.983E2
4.1863E2	2.5988E2
4.1907E2	2.644E2
4.1951E2	2.7118E2
4.1994E2	2.5084E2
4.2038E2	3.2993E2
4.2082E2	3.2768E2
4.2126E2	3.2768E2
4.217E2	2.7796E2
4.2213E2	3.1412E2
4.2257E2	2.870E2
4.2301E2	3.7061E2
4.2345E2	2.5762E2
4.2388E2	2.5988E2
4.2432E2	3.3445E2
4.2476E2	2.5762E2
4.252E2	2.3276E2
4.2563E2	2.531E2
4.2607E2	2.3276E2
4.2651E2	2.2824E2
4.2695E2	2.644E2
4.2738E2	2.5084E2
4.2782E2	2.3728E2
4.2826E2	2.983E2
4.2869E2	2.3502E2
4.2913E2	2.2372E2
4.2957E2	2.983E2
4.3001E2	3.0508E2
4.3044E2	3.096E2
4.3088E2	2.531E2
4.3132E2	2.1242E2
4.3175E2	2.4406E2
4.3219E2	3.2993E2
4.3263E2	3.1412E2
4.3306E2	3.4575E2
4.335E2	2.1016E2
4.3394E2	2.5988E2
4.3437E2	3.1638E2
4.3481E2	3.1864E2
4.3525E2	2.8926E2
4.3568E2	2.305E2
4.3612E2	3.0056E2
4.3656E2	2.983E2
4.3699E2	3.0734E2
4.3743E2	2.0338E2
4.3786E2	3.4123E2
4.383E2	3.209E2
4.3874E2	3.209E2
4.3917E2	3.209E2
4.3961E2	2.757E2
4.4005E2	2.9604E2
4.4048E2	3.1186E2
4.4092E2	3.1412E2
4.4135E2	2.3728E2
4.4179E2	3.0734E2
4.4222E2	3.209E2
4.4266E2	2.3728E2
4.431E2	2.7796E2
4.4353E2	2.757E2
4.4397E2	2.757E2
4.444E2	3.0508E2
4.4484E2	2.7118E2
4.4527E2	2.5536E2
4.4571E2	2.9378E2
4.4615E2	2.8474E2
4.4658E2	2.8248E2
4.4702E2	2.4406E2
4.4745E2	2.7118E2
4.4789E2	2.418E2
4.4832E2	2.8022E2
4.4876E2	2.3728E2
4.4919E2	3.5027E2
4.4963E2	3.1864E2
4.5006E2	2.7796E2
4.505E2	3.0508E2
4.5093E2	3.0056E2
4.5137E2	3.096E2
4.518E2	2.6214E2
4.5224E2	2.983E2
4.5267E2	2.870E2
4.5311E2	2.3276E2
4.5354E2	2.8248E2
4.5398E2	2.8022E2
4.5441E2	2.9152E2
4.5485E2	2.3502E2
4.5528E2	2.870E2
4.5571E2	2.9152E2
4.5615E2	2.7344E2
4.5658E2	2.983E2
4.5702E2	1.9209E2
4.5745E2	3.0056E2
4.5789E2	2.305E2
4.5832E2	3.0056E2
4.5875E2	3.1638E2
4.5919E2	2.5762E2
4.5962E2	3.096E2
4.6006E2	2.6214E2
4.6049E2	2.2146E2
4.6093E2	3.0056E2
4.6136E2	3.0282E2
4.6179E2	2.8022E2
4.6223E2	2.7118E2
4.6266E2	2.6892E2
4.6309E2	2.7344E2
4.6353E2	3.0056E2
4.6396E2	2.418E2
4.644E2	3.1412E2
4.6483E2	2.1242E2
4.6526E2	2.8022E2
4.657E2	2.2598E2
4.6613E2	2.870E2
4.6656E2	2.8022E2
4.670E2	3.3445E2
4.6743E2	2.4406E2
4.6786E2	2.6214E2
4.683E2	2.7344E2
4.6873E2	2.983E2
4.6916E2	2.8926E2
4.696E2	3.2768E2
4.7003E2	3.2542E2
4.7046E2	3.0734E2
4.709E2	3.3445E2
4.7133E2	2.7118E2
4.7176E2	2.983E2
4.7219E2	2.6666E2
4.7263E2	2.5084E2
4.7306E2	2.8248E2
4.7349E2	3.1186E2
4.7393E2	2.8022E2
4.7436E2	2.8474E2
4.7479E2	3.2316E2
4.7522E2	2.8022E2
4.7566E2	2.3276E2
4.7609E2	2.5536E2
4.7652E2	3.1864E2
4.7695E2	2.8248E2
4.7739E2	2.192E2
4.7782E2	2.8248E2
4.7825E2	2.8926E2
4.7868E2	2.531E2
4.7911E2	2.6214E2
4.7955E2	2.4858E2
4.7998E2	3.209E2
4.8041E2	3.3671E2
4.8084E2	2.6892E2
4.8128E2	2.7796E2
4.8171E2	2.418E2
4.8214E2	3.0282E2
4.8257E2	2.8022E2
4.830E2	2.7344E2
4.8343E2	2.7344E2
4.8387E2	2.8022E2
4.843E2	3.1186E2
4.8473E2	2.5762E2
4.8516E2	2.6892E2
4.8559E2	2.7344E2
4.8602E2	2.7344E2
4.8646E2	3.0508E2
4.8689E2	2.8022E2
4.8732E2	2.7796E2
4.8775E2	2.9378E2
4.8818E2	2.6892E2
4.8861E2	2.870E2
4.8904E2	3.1638E2
4.8947E2	2.6214E2
4.8991E2	2.531E2
4.9034E2	2.6666E2
4.9077E2	2.8022E2
4.912E2	2.531E2
4.9163E2	3.096E2
4.9206E2	3.1186E2
4.9249E2	3.0282E2
4.9292E2	2.531E2
4.9335E2	2.8248E2
4.9378E2	2.870E2
4.9421E2	2.6214E2
4.9465E2	2.870E2
4.9508E2	2.983E2
4.9551E2	2.5988E2
4.9594E2	3.1638E2
4.9637E2	2.9152E2
4.968E2	3.0508E2
4.9723E2	2.531E2
4.9766E2	2.9604E2
4.9809E2	2.8022E2
4.9852E2	3.1864E2
4.9895E2	3.1864E2
4.9938E2	2.4406E2
4.9981E2	2.305E2
5.0024E2	3.1638E2
5.0067E2	2.7344E2
5.011E2	3.0056E2
5.0153E2	3.1638E2
5.0196E2	2.6666E2
5.0239E2	2.7118E2
5.0282E2	3.096E2
5.0325E2	3.1186E2
5.0368E2	2.644E2
5.0411E2	3.4349E2
5.0454E2	2.7344E2
5.0497E2	3.1186E2
5.054E2	2.5536E2
5.0583E2	3.1412E2
5.0626E2	2.6892E2
5.0669E2	2.8474E2
5.0711E2	3.4349E2
5.0754E2	2.3502E2
5.0797E2	2.2824E2
5.084E2	2.418E2
5.0883E2	3.4575E2
5.0926E2	2.3728E2
5.0969E2	2.5536E2
5.1012E2	2.8248E2
5.1055E2	2.3728E2
5.1098E2	2.418E2
5.1141E2	2.1694E2
5.1183E2	2.3954E2
5.1226E2	3.2316E2
5.1269E2	3.3897E2
5.1312E2	3.6835E2
5.1355E2	3.3219E2
5.1398E2	3.0734E2
5.1441E2	3.2993E2
5.1484E2	3.1186E2
5.1526E2	2.8926E2
5.1569E2	3.0282E2
5.1612E2	3.4123E2
5.1655E2	3.8191E2
5.1698E2	2.4632E2
5.1741E2	3.1864E2
5.1783E2	2.4858E2
5.1826E2	3.0056E2
5.1869E2	2.9604E2
5.1912E2	2.3276E2
5.1955E2	2.8474E2
5.1998E2	2.5084E2
5.204E2	3.1412E2
5.2083E2	2.8248E2
5.2126E2	2.644E2
5.2169E2	2.5988E2
5.2211E2	3.209E2
5.2254E2	2.7344E2
5.2297E2	2.0112E2
5.234E2	2.5536E2
5.2383E2	2.418E2
5.2425E2	3.0282E2
5.2468E2	2.7118E2
5.2511E2	3.1412E2
5.2554E2	2.7118E2
5.2596E2	2.644E2
5.2639E2	3.0282E2
5.2682E2	2.8022E2
5.2725E2	2.7796E2
5.2767E2	2.6892E2
5.281E2	2.9378E2
5.2853E2	2.5988E2
5.2895E2	3.2993E2
5.2938E2	2.418E2
5.2981E2	2.4406E2
5.3024E2	2.7344E2
5.3066E2	2.8926E2
5.3109E2	3.0508E2
5.3152E2	2.6214E2
5.3194E2	2.305E2
5.3237E2	2.6214E2
5.328E2	3.3671E2
5.3322E2	2.6892E2
5.3365E2	3.096E2
5.3408E2	2.8248E2
5.345E2	2.8022E2
5.3493E2	2.7118E2
5.3536E2	2.8248E2
5.3578E2	2.644E2
5.3621E2	3.2542E2
5.3663E2	2.4632E2
5.3706E2	2.8474E2
5.3749E2	2.7796E2
5.3791E2	3.3219E2
5.3834E2	2.3276E2
5.3877E2	3.096E2
5.3919E2	2.3728E2
5.3962E2	2.9152E2
5.4004E2	2.8926E2
5.4047E2	3.1864E2
5.409E2	2.983E2
5.4132E2	2.9604E2
5.4175E2	3.0508E2
5.4217E2	2.8474E2
5.426E2	2.983E2
5.4302E2	2.5762E2
5.4345E2	2.4632E2
5.4387E2	3.5027E2
5.443E2	2.5762E2
5.4473E2	2.531E2
5.4515E2	2.870E2
5.4558E2	3.1186E2
5.460E2	3.7061E2
5.4643E2	2.6666E2
5.4685E2	2.2146E2
5.4728E2	3.1186E2
5.477E2	3.1638E2
5.4813E2	2.6666E2
5.4855E2	2.6214E2
5.4898E2	3.096E2
5.494E2	2.4632E2
5.4983E2	2.2372E2
5.5025E2	2.5762E2
5.5068E2	2.8248E2
5.511E2	2.870E2
5.5153E2	2.3954E2
5.5195E2	2.5762E2
5.5238E2	2.531E2
5.528E2	2.7118E2
5.5323E2	2.7118E2
5.5365E2	3.6383E2
5.5407E2	3.0734E2
5.545E2	3.1186E2
5.5492E2	2.644E2
5.5535E2	3.0282E2
5.5577E2	3.4801E2
5.562E2	2.9152E2
5.5662E2	2.3728E2
5.5704E2	2.9152E2
5.5747E2	3.1186E2
5.5789E2	2.4858E2
5.5832E2	3.0282E2
5.5874E2	2.418E2
5.5916E2	3.3671E2
5.5959E2	3.5027E2
5.6001E2	1.8531E2
5.6044E2	2.4858E2
5.6086E2	2.6892E2
5.6128E2	2.2372E2
5.6171E2	2.2146E2
5.6213E2	2.8926E2
5.6255E2	3.0056E2
5.6298E2	2.7344E2
5.634E2	2.2146E2
5.6382E2	2.6666E2
5.6425E2	2.3502E2
5.6467E2	2.3276E2
5.6509E2	2.6666E2
5.6552E2	2.8474E2
5.6594E2	2.7118E2
5.6636E2	2.9604E2
5.6679E2	3.1412E2
5.6721E2	3.4349E2
5.6763E2	3.1186E2
5.6806E2	2.531E2
5.6848E2	3.3445E2
5.689E2	2.757E2
5.6932E2	2.757E2
5.6975E2	2.0112E2
5.7017E2	2.7796E2
5.7059E2	2.531E2
5.7102E2	2.5084E2
5.7144E2	2.7118E2
5.7186E2	2.644E2
5.7228E2	3.2768E2
5.7271E2	2.870E2
5.7313E2	1.9661E2
5.7355E2	2.7344E2
5.7397E2	2.757E2
5.744E2	3.209E2
5.7482E2	2.531E2
5.7524E2	2.4632E2
5.7566E2	2.870E2
5.7608E2	2.5762E2
5.7651E2	3.1412E2
5.7693E2	2.6892E2
5.7735E2	2.9604E2
5.7777E2	2.5762E2
5.7819E2	2.0564E2
5.7862E2	2.644E2
5.7904E2	2.983E2
5.7946E2	2.5988E2
5.7988E2	2.7118E2
5.803E2	2.8474E2
5.8072E2	2.757E2
5.8115E2	2.9378E2
5.8157E2	3.0734E2
5.8199E2	2.3728E2
5.8241E2	2.983E2
5.8283E2	3.2316E2
5.8325E2	3.1412E2
5.8367E2	2.7118E2
5.8409E2	3.1412E2
5.8452E2	2.5536E2
5.8494E2	2.6214E2
5.8536E2	2.8248E2
5.8578E2	2.418E2
5.862E2	2.8022E2
5.8662E2	2.983E2
5.8704E2	2.6214E2
5.8746E2	2.8474E2
5.8788E2	2.7344E2
5.883E2	2.9152E2
5.8873E2	3.5253E2
5.8915E2	2.7796E2
5.8957E2	3.1864E2
5.8999E2	2.8926E2
5.9041E2	2.1242E2
5.9083E2	2.6666E2
5.9125E2	3.3671E2
5.9167E2	2.7344E2
5.9209E2	2.4858E2
5.9251E2	3.2542E2
5.9293E2	2.9378E2
5.9335E2	3.7513E2
5.9377E2	3.096E2
5.9419E2	2.8474E2
5.9461E2	2.8926E2
5.9503E2	3.096E2
5.9545E2	3.5705E2
5.9587E2	2.3502E2
5.9629E2	2.6214E2
5.9671E2	2.9152E2
5.9713E2	2.8474E2
5.9755E2	3.096E2
5.9797E2	2.2372E2
5.9839E2	2.8248E2
5.9881E2	2.6214E2
5.9923E2	3.0508E2
5.9965E2	2.8248E2
6.0007E2	2.3502E2
6.0049E2	2.983E2
6.0091E2	2.8926E2
6.0132E2	2.9378E2
6.0174E2	3.0282E2
6.0216E2	2.3954E2
6.0258E2	2.757E2
6.030E2	2.8926E2
6.0342E2	3.1186E2
6.0384E2	2.8022E2
6.0426E2	2.5988E2
6.0468E2	2.9152E2
6.051E2	3.5705E2
6.0552E2	2.8474E2
6.0593E2	2.1694E2
6.0635E2	2.8248E2
6.0677E2	2.757E2
6.0719E2	2.6214E2
6.0761E2	2.644E2
6.0803E2	3.2316E2
6.0845E2	3.1638E2
6.0886E2	2.192E2
6.0928E2	2.531E2
6.097E2	2.8474E2
6.1012E2	2.8022E2
6.1054E2	2.7796E2
6.1096E2	3.3445E2
6.1137E2	2.3954E2
6.1179E2	2.983E2
6.1221E2	3.3671E2
6.1263E2	2.0564E2
6.1305E2	2.5536E2
6.1346E2	2.5762E2
6.1388E2	3.5027E2
6.143E2	3.1864E2
6.1472E2	2.5762E2
6.1514E2	2.418E2
6.1555E2	3.0508E2
6.1597E2	3.5253E2
6.1639E2	2.757E2
6.1681E2	2.9604E2
6.1722E2	3.3219E2
6.1764E2	2.644E2
6.1806E2	2.8474E2
6.1848E2	3.6609E2
6.1889E2	2.6214E2
6.1931E2	2.7118E2
6.1973E2	2.4858E2
6.2014E2	2.4858E2
6.2056E2	2.5536E2
6.2098E2	2.6892E2
6.214E2	2.4632E2
6.2181E2	2.7344E2
6.2223E2	2.8022E2
6.2265E2	3.5253E2
6.2306E2	2.983E2
6.2348E2	3.1638E2
6.239E2	3.5705E2
6.2431E2	2.5988E2
6.2473E2	3.0734E2
6.2515E2	2.9378E2
6.2556E2	3.3219E2
6.2598E2	2.531E2
6.264E2	2.5988E2
6.2681E2	2.3502E2
6.2723E2	2.8248E2
6.2765E2	3.209E2
6.2806E2	2.5762E2
6.2848E2	2.9152E2
6.289E2	3.2768E2
6.2931E2	3.1864E2
6.2973E2	3.1186E2
6.3014E2	2.9604E2
6.3056E2	2.7796E2
6.3098E2	3.2316E2
6.3139E2	3.1864E2
6.3181E2	3.2316E2
6.3222E2	3.0508E2
6.3264E2	3.2316E2
6.3305E2	2.6892E2
6.3347E2	2.8474E2
6.3389E2	3.4349E2
6.343E2	2.3728E2
6.3472E2	3.0056E2
6.3513E2	2.757E2
6.3555E2	2.8022E2
6.3596E2	3.4123E2
6.3638E2	2.5988E2
6.3679E2	3.2542E2
6.3721E2	2.7796E2
6.3762E2	3.3671E2
6.3804E2	3.3897E2
6.3845E2	2.8926E2
6.3887E2	2.9378E2
6.3928E2	3.096E2
6.397E2	2.8248E2
6.4011E2	3.5931E2
6.4053E2	3.1412E2
6.4094E2	3.1638E2
6.4136E2	3.2993E2
6.4177E2	2.757E2
6.4219E2	3.6157E2
6.426E2	2.9152E2
6.4302E2	2.9378E2
6.4343E2	3.2316E2
6.4385E2	2.757E2
6.4426E2	3.0056E2
6.4468E2	3.6609E2
6.4509E2	2.7344E2
6.455E2	3.5705E2
6.4592E2	2.9152E2
6.4633E2	3.7061E2
6.4675E2	3.1412E2
6.4716E2	3.2316E2
6.4757E2	3.0056E2
6.4799E2	3.9095E2
6.484E2	3.6383E2
6.4882E2	2.3728E2
6.4923E2	3.2542E2
6.4964E2	2.9604E2
6.5006E2	3.4349E2
6.5047E2	3.2542E2
6.5089E2	3.9321E2
6.513E2	3.8191E2
6.5171E2	3.3445E2
6.5213E2	3.8643E2
6.5254E2	3.9095E2
6.5295E2	3.0734E2
6.5337E2	3.7513E2
6.5378E2	4.1581E2
6.5419E2	3.3897E2
6.5461E2	4.1581E2
6.5502E2	3.7061E2
6.5543E2	2.870E2
6.5585E2	3.5027E2
6.5626E2	3.8643E2
6.5667E2	3.7061E2
6.5708E2	4.3841E2
6.575E2	4.0903E2
6.5791E2	3.9547E2
6.5832E2	4.2259E2
6.5874E2	3.6157E2
6.5915E2	4.4067E2
6.5956E2	4.1129E2
6.5997E2	3.7513E2
6.6039E2	4.2711E2
6.608E2	4.2033E2
6.6121E2	4.0451E2
6.6162E2	4.4293E2
6.6204E2	4.2259E2
6.6245E2	4.5197E2
6.6286E2	4.8134E2
6.6327E2	4.3841E2
6.6368E2	4.0225E2
6.641E2	4.7908E2
6.6451E2	4.8586E2
6.6492E2	5.5818E2
6.6533E2	4.7456E2
6.6574E2	4.9264E2
6.6616E2	4.949E2
6.6657E2	5.3558E2
6.6698E2	4.3841E2
6.6739E2	4.9942E2
6.678E2	4.836E2
6.6822E2	5.3784E2
6.6863E2	5.0846E2
6.6904E2	5.514E2
6.6945E2	5.8304E2
6.6986E2	5.514E2
6.7027E2	5.6722E2
6.7068E2	5.062E2
6.711E2	6.0111E2
6.7151E2	6.5535E2
6.7192E2	5.6496E2
6.7233E2	6.4631E2
6.7274E2	6.0789E2
6.7315E2	5.740E2
6.7356E2	6.6439E2
6.7397E2	6.0789E2
6.7438E2	6.3953E2
6.7479E2	7.2314E2
6.7521E2	7.0055E2
6.7562E2	7.1411E2
6.7603E2	7.0959E2
6.7644E2	7.254E2
6.7685E2	7.2992E2
6.7726E2	7.5252E2
6.7767E2	7.9546E2
6.7808E2	8.158E2
6.7849E2	8.7455E2
6.789E2	8.1354E2
6.7931E2	8.045E2
6.7972E2	7.9094E2
6.8013E2	8.158E2
6.8054E2	8.6551E2
6.8095E2	9.0167E2
6.8136E2	8.6777E2
6.8177E2	9.5591E2
6.8218E2	10.373E2
6.8259E2	9.9658E2
6.830E2	9.9658E2
6.8341E2	10.101E2
6.8382E2	10.034E2
6.8423E2	10.599E2
6.8464E2	11.457E2
6.8505E2	10.463E2
6.8546E2	11.841E2
6.8587E2	11.322E2
6.8628E2	12.926E2
6.8669E2	12.678E2
6.871E2	11.932E2
6.8751E2	12.542E2
6.8792E2	13.333E2
6.8833E2	13.717E2
6.8873E2	13.988E2
6.8914E2	14.87E2
6.8955E2	13.536E2
6.8996E2	14.915E2
6.9037E2	15.209E2
6.9078E2	15.615E2
6.9119E2	14.824E2
6.916E2	15.389E2
6.9201E2	15.073E2
6.9241E2	15.887E2
6.9282E2	15.796E2
6.9323E2	16.135E2
6.9364E2	17.265E2
6.9405E2	17.762E2
6.9446E2	17.446E2
6.9487E2	17.423E2
6.9527E2	18.327E2
6.9568E2	19.615E2
6.9609E2	19.231E2
6.965E2	20.564E2
6.9691E2	20.994E2
6.9732E2	21.039E2
6.9772E2	21.129E2
6.9813E2	21.875E2
6.9854E2	22.011E2
6.9895E2	23.095E2
6.9936E2	22.96E2
6.9976E2	24.225E2
7.0017E2	24.632E2
7.0058E2	25.31E2
7.0099E2	25.152E2
7.0139E2	25.536E2
7.018E2	26.395E2
7.0221E2	27.525E2
7.0262E2	28.383E2
7.0302E2	27.299E2
7.0343E2	29.898E2
7.0384E2	29.943E2
7.0425E2	31.547E2
7.0465E2	30.169E2
7.0506E2	32.745E2
7.0547E2	32.519E2
7.0588E2	33.581E2
7.0628E2	35.321E2
7.0669E2	35.863E2
7.071E2	36.971E2
7.075E2	36.88E2
7.0791E2	37.40E2
7.0832E2	38.62E2
7.0872E2	39.118E2
7.0913E2	38.959E2
7.0954E2	41.197E2
7.0994E2	42.327E2
7.1035E2	41.581E2
7.1076E2	43.118E2
7.1116E2	44.812E2
7.1157E2	45.264E2
7.1198E2	47.163E2
7.1238E2	46.507E2
7.1279E2	47.705E2
7.1319E2	48.654E2
7.136E2	48.564E2
7.1401E2	49.648E2
7.1441E2	49.061E2
7.1482E2	50.01E2
7.1522E2	50.778E2
7.1563E2	50.982E2
7.1604E2	52.473E2
7.1644E2	52.518E2
7.1685E2	53.965E2
7.1725E2	53.513E2
7.1766E2	54.371E2
7.1806E2	53.874E2
7.1847E2	55.569E2
7.1888E2	54.394E2
7.1928E2	55.66E2
7.1969E2	55.727E2
7.2009E2	56.654E2
7.205E2	56.925E2
7.209E2	57.49E2
7.2131E2	56.654E2
7.2171E2	58.078E2
7.2212E2	58.552E2
7.2252E2	59.275E2
7.2293E2	59.931E2
7.2333E2	60.157E2
7.2374E2	58.891E2
7.2414E2	61.287E2
7.2455E2	60.925E2
7.2495E2	61.332E2
7.2536E2	61.851E2
7.2576E2	61.761E2
7.2617E2	64.134E2
7.2657E2	63.433E2
7.2697E2	61.648E2
7.2738E2	64.089E2
7.2778E2	64.134E2
7.2819E2	66.913E2
7.2859E2	66.71E2
7.290E2	66.168E2
7.294E2	66.688E2
7.298E2	66.349E2
7.3021E2	66.913E2
7.3061E2	68.699E2
7.3102E2	68.202E2
7.3142E2	68.608E2
7.3182E2	68.721E2
7.3223E2	67.863E2
7.3263E2	68.993E2
7.3304E2	68.179E2
7.3344E2	68.721E2
7.3384E2	69.738E2
7.3425E2	67.433E2
7.3465E2	69.173E2
7.3505E2	67.795E2
7.3546E2	66.688E2
7.3586E2	69.445E2
7.3626E2	67.433E2
7.3667E2	68.45E2
7.3707E2	66.71E2
7.3747E2	67.817E2
7.3788E2	66.416E2
7.3828E2	65.535E2
7.3868E2	65.625E2
7.3909E2	64.157E2
7.3949E2	64.654E2
7.3989E2	62.71E2
7.4029E2	61.716E2
7.407E2	60.473E2
7.411E2	60.066E2
7.415E2	59.682E2
7.4191E2	56.044E2
7.4231E2	57.467E2
7.4271E2	57.354E2
7.4311E2	54.552E2
7.4352E2	52.473E2
7.4392E2	49.897E2
7.4432E2	49.196E2
7.4472E2	48.654E2
7.4512E2	46.033E2
7.4553E2	43.773E2
7.4593E2	42.123E2
7.4633E2	40.903E2
7.4673E2	38.959E2
7.4713E2	37.31E2
7.4754E2	36.112E2
7.4794E2	34.756E2
7.4834E2	34.688E2
7.4874E2	31.366E2
7.4914E2	29.672E2
7.4955E2	27.751E2
7.4995E2	26.824E2
7.5035E2	25.378E2
7.5075E2	24.316E2
7.5115E2	23.028E2
7.5155E2	21.378E2
7.5195E2	20.677E2
7.5236E2	19.977E2
7.5276E2	19.05E2
7.5316E2	17.491E2
7.5356E2	17.717E2
7.5396E2	15.05E2
7.5436E2	14.983E2
7.5476E2	13.627E2
7.5516E2	14.079E2
7.5556E2	13.243E2
7.5596E2	12.678E2
7.5637E2	11.841E2
7.5677E2	11.051E2
7.5717E2	10.282E2
7.5757E2	10.282E2
7.5797E2	10.599E2
7.5837E2	9.3783E2
7.5877E2	8.9715E2
7.5917E2	9.3331E2
7.5957E2	8.4292E2
7.5997E2	8.2936E2
7.6037E2	7.9094E2
7.6077E2	7.4348E2
7.6117E2	6.3727E2
7.6157E2	7.7964E2
7.6197E2	6.6439E2
7.6237E2	6.6213E2
7.6277E2	5.8078E2
7.6317E2	5.7852E2
7.6357E2	5.6496E2
7.6397E2	6.5083E2
7.6437E2	4.9264E2
7.6477E2	5.4236E2
7.6517E2	5.3332E2
7.6557E2	5.4688E2
7.6597E2	4.9264E2
7.6637E2	4.7004E2
7.6677E2	4.8134E2
7.6717E2	4.4745E2
7.6757E2	4.6552E2
7.6796E2	3.7061E2
7.6836E2	4.9716E2
7.6876E2	3.7739E2
7.6916E2	4.2485E2
7.6956E2	4.5423E2
7.6996E2	3.9321E2
7.7036E2	4.0903E2
7.7076E2	4.4293E2
7.7116E2	3.6383E2
7.7156E2	3.7287E2
7.7195E2	3.1412E2
7.7235E2	3.7061E2
7.7275E2	3.9547E2
7.7315E2	4.0451E2
7.7355E2	3.0508E2
7.7395E2	3.3445E2
7.7435E2	4.0903E2
7.7474E2	3.8869E2
7.7514E2	3.0282E2
7.7554E2	3.4123E2
7.7594E2	3.4349E2
7.7634E2	3.5931E2
7.7674E2	3.9095E2
7.7713E2	3.3671E2
7.7753E2	3.0056E2
7.7793E2	3.3445E2
7.7833E2	3.0282E2
7.7873E2	2.5762E2
7.7912E2	3.8869E2
7.7952E2	3.3671E2
7.7992E2	3.2768E2
7.8032E2	3.0508E2
7.8071E2	3.2542E2
7.8111E2	2.3954E2
7.8151E2	2.7344E2
7.8191E2	3.2542E2
7.823E2	2.757E2
7.827E2	2.9378E2
7.831E2	2.9152E2
7.835E2	3.5027E2
7.8389E2	3.4349E2
7.8429E2	2.7344E2
7.8469E2	2.7796E2
7.8508E2	3.4801E2
7.8548E2	3.209E2
7.8588E2	3.5705E2
7.8627E2	3.0056E2
7.8667E2	2.8248E2
7.8707E2	3.0056E2
7.8747E2	3.0508E2
7.8786E2	2.6666E2
7.8826E2	3.1638E2
7.8865E2	2.6214E2
7.8905E2	3.0056E2
7.8945E2	2.5762E2
7.8984E2	2.6666E2
7.9024E2	2.7344E2
7.9064E2	2.8022E2
7.9103E2	2.983E2
7.9143E2	2.6214E2
7.9183E2	2.8474E2
7.9222E2	3.2768E2
7.9262E2	3.0056E2
7.9301E2	3.0282E2
7.9341E2	3.3671E2
7.9381E2	2.4858E2
7.942E2	3.209E2
7.946E2	2.418E2
7.9499E2	2.4632E2
7.9539E2	2.9378E2
7.9578E2	2.7796E2
7.9618E2	2.757E2
7.9658E2	3.0282E2
7.9697E2	2.8022E2
7.9737E2	3.0508E2
7.9776E2	3.1864E2
7.9816E2	3.0734E2
7.9855E2	2.6892E2
7.9895E2	2.6666E2
7.9934E2	3.0056E2
7.9974E2	3.0282E2
8.0013E2	2.418E2
8.0053E2	1.9886E2
8.0092E2	2.7118E2
8.0132E2	2.8926E2
8.0171E2	2.9604E2
8.0211E2	2.757E2
8.025E2	2.5536E2
8.029E2	3.1864E2
8.0329E2	2.7344E2
8.0369E2	2.9604E2
8.0408E2	2.5762E2
8.0447E2	2.8248E2
8.0487E2	2.8926E2
8.0526E2	3.0734E2
8.0566E2	2.2146E2
8.0605E2	1.8983E2
8.0645E2	2.7344E2
8.0684E2	3.1412E2
8.0723E2	3.1412E2
8.0763E2	3.0056E2
8.0802E2	2.7344E2
8.0842E2	3.0508E2
8.0881E2	2.6214E2
8.092E2	2.7796E2
8.096E2	3.209E2
8.0999E2	2.870E2
8.1038E2	2.5536E2
8.1078E2	2.1694E2
8.1117E2	2.2824E2
8.1157E2	2.644E2
8.1196E2	2.983E2
8.1235E2	2.870E2
8.1275E2	2.6666E2
8.1314E2	2.5536E2
8.1353E2	2.870E2
8.1393E2	2.757E2
8.1432E2	2.5988E2
8.1471E2	3.0282E2
8.151E2	2.7118E2
8.155E2	2.7118E2
8.1589E2	2.7118E2
8.1628E2	2.7118E2
8.1668E2	3.2542E2
8.1707E2	2.644E2
8.1746E2	2.6666E2
8.1785E2	2.757E2
8.1825E2	2.644E2
8.1864E2	2.4632E2
8.1903E2	2.6214E2
8.1942E2	2.531E2
8.1982E2	2.7344E2
8.2021E2	2.2598E2
8.206E2	3.5253E2
8.2099E2	2.644E2
8.2139E2	2.5084E2
8.2178E2	3.3219E2
8.2217E2	2.870E2
8.2256E2	2.9378E2
8.2295E2	3.096E2
8.2335E2	2.9152E2
8.2374E2	3.0508E2
8.2413E2	3.2768E2
8.2452E2	2.9378E2
8.2491E2	3.1864E2
8.253E2	1.9435E2
8.257E2	2.644E2
8.2609E2	2.1694E2
8.2648E2	2.5762E2
8.2687E2	3.9773E2
8.2726E2	2.8022E2
8.2765E2	2.5762E2
8.2804E2	3.4123E2
8.2844E2	2.7344E2
8.2883E2	2.7796E2
8.2922E2	3.3445E2
8.2961E2	2.7344E2
8.300E2	2.9378E2
8.3039E2	3.4575E2
8.3078E2	2.7344E2
8.3117E2	3.3445E2
8.3156E2	2.5988E2
8.3195E2	2.6214E2
8.3234E2	2.7118E2
8.3273E2	3.7061E2
8.3313E2	3.3219E2
8.3352E2	2.1694E2
8.3391E2	2.7118E2
8.343E2	2.8926E2
8.3469E2	3.8417E2
8.3508E2	3.0282E2
8.3547E2	2.983E2
8.3586E2	2.9152E2
8.3625E2	2.8474E2
8.3664E2	3.0734E2
8.3703E2	2.8022E2
8.3742E2	2.3502E2
8.3781E2	2.983E2
8.382E2	3.2316E2
8.3859E2	2.3728E2
8.3898E2	3.1186E2
8.3937E2	3.1186E2
8.3976E2	2.9378E2
8.4015E2	3.2768E2
8.4054E2	2.5084E2
8.4092E2	2.8022E2
8.4131E2	2.9378E2
8.417E2	3.0508E2
8.4209E2	2.6892E2
8.4248E2	2.5762E2
8.4287E2	2.8474E2
8.4326E2	2.8926E2
8.4365E2	3.0056E2
8.4404E2	2.6892E2
8.4443E2	2.7118E2
8.4482E2	3.0282E2
8.4521E2	3.5027E2
8.4559E2	2.7118E2
8.4598E2	2.6214E2
8.4637E2	3.5705E2
8.4676E2	2.5762E2
8.4715E2	2.5762E2
8.4754E2	2.757E2
8.4793E2	2.9152E2
8.4831E2	2.5762E2
8.487E2	3.0508E2
8.4909E2	3.0282E2
8.4948E2	2.6214E2
8.4987E2	2.9378E2
8.5026E2	2.7344E2
8.5064E2	2.5762E2
8.5103E2	3.0734E2
8.5142E2	2.418E2
8.5181E2	2.3728E2
8.522E2	2.8248E2
8.5258E2	3.0282E2
8.5297E2	2.1694E2
8.5336E2	3.1638E2
8.5375E2	2.6666E2
8.5413E2	3.1412E2
8.5452E2	3.0282E2
8.5491E2	2.7344E2
8.553E2	2.2598E2
8.5568E2	3.096E2
8.5607E2	2.7118E2
8.5646E2	3.1638E2
8.5685E2	3.1638E2
8.5723E2	3.0508E2
8.5762E2	2.9378E2
8.5801E2	3.0282E2
8.584E2	2.2146E2
8.5878E2	2.8474E2
8.5917E2	2.6214E2
8.5956E2	2.2598E2
8.5994E2	2.7118E2
8.6033E2	2.7118E2
8.6072E2	2.983E2
8.611E2	2.983E2
8.6149E2	2.6892E2
8.6188E2	3.3219E2
8.6226E2	3.209E2
8.6265E2	2.2372E2
8.6304E2	2.5988E2
8.6342E2	2.418E2
8.6381E2	2.2824E2
8.6419E2	2.7344E2
8.6458E2	3.4575E2
8.6497E2	3.0734E2
8.6535E2	2.644E2
8.6574E2	2.5988E2
8.6612E2	3.2542E2
8.6651E2	2.5084E2
8.669E2	3.0056E2
8.6728E2	2.9152E2
8.6767E2	2.4406E2
8.6805E2	2.3502E2
8.6844E2	2.4858E2
8.6882E2	3.1864E2
8.6921E2	3.1638E2
8.696E2	2.8926E2
8.6998E2	2.4632E2
8.7037E2	2.4858E2
8.7075E2	2.1242E2
8.7114E2	2.870E2
8.7152E2	2.8248E2
8.7191E2	2.6666E2
8.7229E2	3.1638E2
8.7268E2	3.3671E2
8.7306E2	2.6892E2
8.7345E2	3.0282E2
8.7383E2	3.2542E2
8.7422E2	2.8248E2
8.746E2	3.0282E2
8.7499E2	3.3219E2
8.7537E2	2.4632E2
8.7575E2	2.7796E2
8.7614E2	3.1864E2
8.7652E2	2.757E2
8.7691E2	3.2993E2
8.7729E2	2.4858E2
8.7768E2	2.9378E2
8.7806E2	3.1186E2
8.7844E2	2.4858E2
8.7883E2	2.4632E2
8.7921E2	2.8926E2
8.796E2	2.6666E2
8.7998E2	2.9378E2
8.8037E2	2.8248E2
8.8075E2	3.1412E2
8.8113E2	2.7796E2
8.8152E2	2.9604E2
8.819E2	2.3728E2
8.8228E2	2.9378E2
8.8267E2	2.9378E2
8.8305E2	2.531E2
8.8343E2	2.7796E2
8.8382E2	2.1242E2
8.842E2	2.6666E2
8.8458E2	2.5536E2
8.8497E2	2.7344E2
8.8535E2	2.4858E2
8.8573E2	3.0056E2
8.8612E2	3.1186E2
8.865E2	2.3728E2
8.8688E2	2.6892E2
8.8727E2	2.5084E2
8.8765E2	2.6666E2
8.8803E2	2.983E2
8.8841E2	2.870E2
8.888E2	2.3502E2
8.8918E2	3.2768E2
8.8956E2	2.6666E2
8.8994E2	2.8474E2
8.9033E2	2.9604E2
8.9071E2	2.7118E2
8.9109E2	3.1864E2
8.9147E2	2.8474E2
8.9186E2	2.5762E2
8.9224E2	3.2316E2
8.9262E2	2.531E2
8.930E2	3.0508E2
8.9338E2	2.6892E2
8.9377E2	2.531E2
8.9415E2	2.305E2
8.9453E2	2.192E2
8.9491E2	3.0056E2
8.9529E2	2.757E2
8.9568E2	3.1412E2
8.9606E2	2.983E2
8.9644E2	3.1186E2
8.9682E2	2.8248E2
8.972E2	3.0508E2
8.9758E2	3.0282E2
8.9796E2	2.4632E2
8.9835E2	3.2316E2
8.9873E2	2.9604E2
8.9911E2	3.1638E2
8.9949E2	2.531E2
8.9987E2	2.8248E2
9.0025E2	2.1468E2
9.0063E2	2.3728E2
9.0101E2	2.757E2
9.0139E2	2.2824E2
9.0177E2	2.870E2
9.0216E2	3.2542E2
9.0254E2	2.5762E2
9.0292E2	2.8022E2
9.033E2	2.644E2
9.0368E2	2.6892E2
9.0406E2	3.2768E2
9.0444E2	2.4858E2
9.0482E2	2.4406E2
9.052E2	2.8926E2
9.0558E2	2.7344E2
9.0596E2	2.5536E2
9.0634E2	3.096E2
9.0672E2	2.6214E2
9.071E2	3.1186E2
9.0748E2	3.0056E2
9.0786E2	2.6892E2
9.0824E2	2.7796E2
9.0862E2	2.8474E2
9.090E2	2.2598E2
9.0938E2	3.209E2
9.0976E2	2.305E2
9.1014E2	2.3276E2
9.1052E2	3.2542E2
9.109E2	2.8474E2
9.1128E2	3.0734E2
9.1165E2	2.8926E2
9.1203E2	2.1468E2
9.1241E2	3.096E2
9.1279E2	3.1412E2
9.1317E2	2.8248E2
9.1355E2	2.8926E2
9.1393E2	2.5762E2
9.1431E2	2.7796E2
9.1469E2	2.7344E2
9.1507E2	3.096E2
9.1544E2	3.2316E2
9.1582E2	3.3445E2
9.162E2	3.4349E2
9.1658E2	3.0508E2
9.1696E2	2.870E2
9.1734E2	2.5988E2
9.1772E2	2.7344E2
9.1809E2	2.983E2
9.1847E2	2.8474E2
9.1885E2	2.418E2
9.1923E2	2.6892E2
9.1961E2	2.418E2
9.1999E2	2.531E2
9.2036E2	3.5253E2
9.2074E2	2.079E2
9.2112E2	2.8022E2
9.215E2	2.8926E2
9.2187E2	3.0734E2
9.2225E2	3.2768E2
9.2263E2	3.1864E2
9.2301E2	3.0056E2
9.2339E2	3.1412E2
9.2376E2	2.1016E2
9.2414E2	3.1186E2
9.2452E2	2.418E2
9.249E2	2.983E2
9.2527E2	2.2598E2
9.2565E2	3.2316E2
9.2603E2	3.6609E2
9.264E2	2.7344E2
9.2678E2	2.5988E2
9.2716E2	2.7796E2
9.2753E2	3.2542E2
9.2791E2	3.6609E2
9.2829E2	3.2542E2
9.2867E2	3.0056E2
9.2904E2	2.8248E2
9.2942E2	2.9604E2
9.298E2	2.6214E2
9.3017E2	2.870E2
9.3055E2	3.1186E2
9.3092E2	3.0282E2
9.313E2	3.0056E2
9.3168E2	3.1412E2
9.3205E2	3.3897E2
9.3243E2	3.0508E2
9.3281E2	3.1412E2
9.3318E2	2.2372E2
9.3356E2	2.2598E2
9.3393E2	3.096E2
9.3431E2	3.5705E2
9.3469E2	2.9604E2
9.3506E2	3.0734E2
9.3544E2	2.9604E2
9.3581E2	2.7118E2
9.3619E2	2.4406E2
9.3656E2	3.1412E2
9.3694E2	2.5536E2
9.3732E2	3.8643E2
9.3769E2	3.0734E2
9.3807E2	2.5988E2
9.3844E2	2.9378E2
9.3882E2	2.5988E2
9.3919E2	3.3671E2
9.3957E2	3.0508E2
9.3994E2	2.5536E2
9.4032E2	2.983E2
9.4069E2	2.4632E2
9.4107E2	2.8022E2
9.4144E2	3.2316E2
9.4182E2	2.3728E2
9.4219E2	3.1412E2
9.4257E2	2.9152E2
9.4294E2	2.8248E2
9.4331E2	2.8248E2
9.4369E2	1.9886E2
9.4406E2	2.8926E2
9.4444E2	2.8248E2
9.4481E2	3.0282E2
9.4519E2	2.531E2
9.4556E2	2.9604E2
9.4593E2	3.5027E2
9.4631E2	2.8926E2
9.4668E2	2.5988E2
9.4706E2	3.1638E2
9.4743E2	3.096E2
9.478E2	2.6214E2
9.4818E2	2.644E2
9.4855E2	3.3445E2
9.4893E2	2.531E2
9.493E2	3.1638E2
9.4967E2	2.7118E2
9.5005E2	2.7796E2
9.5042E2	2.1694E2
9.5079E2	2.418E2
9.5117E2	2.757E2
9.5154E2	2.9604E2
9.5191E2	4.0225E2
9.5229E2	3.209E2
9.5266E2	3.0734E2
9.5303E2	2.4632E2
9.5341E2	2.870E2
9.5378E2	3.209E2
9.5415E2	2.5536E2
9.5452E2	2.983E2
9.549E2	3.1412E2
9.5527E2	2.8926E2
9.5564E2	3.3897E2
9.5601E2	2.6214E2
9.5639E2	2.3954E2
9.5676E2	1.8983E2
9.5713E2	2.6666E2
9.575E2	2.0338E2
9.5788E2	2.1016E2
9.5825E2	2.2598E2
9.5862E2	2.8474E2
9.5899E2	2.2372E2
9.5936E2	2.7344E2
9.5974E2	1.9435E2
9.6011E2	2.8248E2
9.6048E2	2.8926E2
9.6085E2	2.3728E2
9.6122E2	2.6666E2
9.616E2	2.8926E2
9.6197E2	2.4406E2
9.6234E2	2.870E2
9.6271E2	2.8474E2
9.6308E2	3.6157E2
9.6345E2	2.8248E2
9.6382E2	2.2598E2
9.642E2	2.4406E2
9.6457E2	3.1638E2
9.6494E2	2.9604E2
9.6531E2	3.096E2
9.6568E2	3.0056E2
9.6605E2	2.5084E2
9.6642E2	3.0508E2
9.6679E2	3.0056E2
9.6716E2	2.7118E2
9.6754E2	2.7796E2
9.6791E2	2.8022E2
9.6828E2	3.096E2
9.6865E2	2.5536E2
9.6902E2	2.644E2
9.6939E2	2.644E2
9.6976E2	2.870E2
9.7013E2	2.757E2
9.705E2	2.305E2
9.7087E2	2.3276E2
9.7124E2	2.5536E2
9.7161E2	2.870E2
9.7198E2	3.4123E2
9.7235E2	3.1186E2
9.7272E2	2.3728E2
9.7309E2	2.757E2
9.7346E2	2.9378E2
9.7383E2	2.757E2
9.742E2	3.0056E2
9.7457E2	3.2993E2
9.7494E2	3.1638E2
9.7531E2	2.9152E2
9.7568E2	2.3954E2
9.7605E2	2.5084E2
9.7642E2	3.1864E2
9.7679E2	2.7344E2
9.7715E2	2.6892E2
9.7752E2	3.096E2
9.7789E2	3.4575E2
9.7826E2	2.870E2
9.7863E2	2.5084E2
9.790E2	2.9604E2
9.7937E2	3.3897E2
9.7974E2	2.6892E2
9.8011E2	3.0734E2
9.8048E2	2.5536E2
9.8084E2	2.644E2
9.8121E2	2.5762E2
9.8158E2	2.5084E2
9.8195E2	2.8474E2
9.8232E2	2.3502E2
9.8269E2	2.531E2
9.8306E2	2.757E2
9.8342E2	2.531E2
9.8379E2	2.5988E2
9.8416E2	3.0282E2
9.8453E2	2.5988E2
9.849E2	2.983E2
9.8526E2	2.757E2
9.8563E2	2.4406E2
9.860E2	2.1694E2
9.8637E2	2.418E2
9.8673E2	2.5988E2
9.871E2	2.9604E2
9.8747E2	2.4858E2
9.8784E2	2.5762E2
9.8821E2	2.7344E2
9.8857E2	3.209E2
9.8894E2	2.5988E2
9.8931E2	2.8022E2
9.8967E2	2.9378E2
9.9004E2	1.7401E2
9.9041E2	2.870E2
9.9078E2	3.3671E2
9.9114E2	3.0734E2
9.9151E2	3.096E2
9.9188E2	2.5536E2
9.9224E2	3.0734E2
9.9261E2	2.9152E2
9.9298E2	2.2598E2
9.9334E2	2.644E2
9.9371E2	1.9886E2
9.9408E2	2.1468E2
9.9444E2	2.7118E2
9.9481E2	2.8926E2
9.9518E2	2.8248E2
9.9554E2	2.7118E2
9.9591E2	2.5762E2
9.9628E2	1.8983E2
9.9664E2	3.0282E2
9.9701E2	2.9378E2
9.9737E2	3.0508E2
9.9774E2	3.096E2
9.9811E2	2.5762E2
9.9847E2	2.8926E2
9.9884E2	2.418E2
9.992E2	2.079E2
9.9957E2	2.7796E2
9.9993E2	3.0508E2
10.003E2	2.531E2
10.007E2	2.6892E2
10.01E2	2.5988E2
10.014E2	2.983E2
10.018E2	3.2542E2
10.021E2	3.4349E2
10.025E2	3.2768E2
10.029E2	2.7796E2
10.032E2	2.6666E2
10.036E2	2.644E2
10.04E2	3.0734E2
10.043E2	2.9604E2
10.047E2	3.2993E2
10.05E2	2.8022E2
10.054E2	2.9378E2
10.058E2	2.9378E2
10.061E2	2.7118E2
10.065E2	2.9152E2
10.069E2	2.757E2
10.072E2	3.5705E2
10.076E2	2.7344E2
10.08E2	2.7344E2
10.083E2	3.7513E2
10.087E2	2.7344E2
10.091E2	2.6892E2
10.094E2	3.0282E2
10.098E2	2.8474E2
10.101E2	2.8248E2
10.105E2	2.9378E2
10.109E2	2.870E2
10.112E2	2.8248E2
10.116E2	3.3445E2
10.12E2	2.6892E2
10.123E2	2.9152E2
10.127E2	2.3276E2
10.131E2	2.6214E2
10.134E2	2.9378E2
10.138E2	3.096E2
10.141E2	2.9152E2
10.145E2	2.6892E2
10.149E2	2.3728E2
10.152E2	2.6214E2
10.156E2	2.8474E2
10.16E2	2.8926E2
10.163E2	2.5762E2
10.167E2	2.3276E2
10.171E2	2.305E2
10.174E2	2.7796E2
[truncated: 48 more rows]
