# Supplementary material for: Natural plant growth and development achieved in the IPK PhenoSphere by dynamic environment simulation
Source: Nat Commun. 2023 Sep 18;14:5783. doi: 10.1038/s41467-023-41332-4 (PMC10507097; doi:10.1038/s41467-023-41332-4)
Supplement: Supplementary file 5 — Supplementary Code 1 [file 41467_2023_41332_MOESM5_ESM.zip › Supplementary_Code_1/Thermal_Time_VPD/MarcSpectrograms - Copy/20221012metal1cmg.txt]

1.892E2	-32.014E0
1.8965E2	-32.014E0
1.9011E2	-32.014E0
1.9057E2	-56.872E0
1.9103E2	-70.431E0
1.9148E2	-65.912E0
1.9194E2	-47.833E0
1.924E2	-34.274E0
1.9286E2	-29.754E0
1.9331E2	-65.912E0
1.9377E2	-37.664E-2
1.9423E2	31.261E0
1.9469E2	31.261E0
1.9514E2	19.962E0
1.956E2	1.0132E2
1.9606E2	99.056E0
1.9651E2	24.481E0
1.9697E2	1.6007E2
1.9743E2	1.3521E2
1.9789E2	1.9623E2
1.9834E2	2.0753E2
1.988E2	1.5781E2
1.9926E2	1.6911E2
1.9971E2	1.9171E2
2.0017E2	1.7815E2
2.0063E2	1.7589E2
2.0108E2	2.5272E2
2.0154E2	2.5046E2
2.020E2	2.821E2
2.0245E2	2.5272E2
2.0291E2	2.7532E2
2.0337E2	2.3917E2
2.0382E2	3.0922E2
2.0428E2	3.1826E2
2.0474E2	3.0696E2
2.0519E2	2.6176E2
2.0565E2	2.9114E2
2.061E2	2.9566E2
2.0656E2	3.0696E2
2.0702E2	3.1148E2
2.0747E2	2.5498E2
2.0793E2	2.8436E2
2.0839E2	2.7306E2
2.0884E2	2.9114E2
2.093E2	2.2561E2
2.0975E2	2.9792E2
2.1021E2	2.8662E2
2.1067E2	3.5894E2
2.1112E2	2.6628E2
2.1158E2	2.7984E2
2.1203E2	2.7306E2
2.1249E2	2.2109E2
2.1295E2	3.0018E2
2.134E2	2.6854E2
2.1386E2	2.4368E2
2.1431E2	2.3917E2
2.1477E2	2.934E2
2.1522E2	2.5724E2
2.1568E2	3.386E2
2.1614E2	3.1148E2
2.1659E2	2.4594E2
2.1705E2	2.3239E2
2.175E2	2.7758E2
2.1796E2	2.5272E2
2.1841E2	2.6176E2
2.1887E2	3.0244E2
2.1932E2	3.1148E2
2.1978E2	2.1205E2
2.2023E2	2.3691E2
2.2069E2	2.8436E2
2.2114E2	2.1431E2
2.216E2	2.3239E2
2.2205E2	3.160E2
2.2251E2	2.8662E2
2.2296E2	3.1148E2
2.2342E2	3.0922E2
2.2387E2	2.5724E2
2.2433E2	2.7984E2
2.2478E2	2.708E2
2.2524E2	2.595E2
2.2569E2	2.6402E2
2.2615E2	2.6402E2
2.266E2	2.7532E2
2.2706E2	3.4086E2
2.2751E2	2.2787E2
2.2797E2	2.2561E2
2.2842E2	2.9114E2
2.2888E2	2.5272E2
2.2933E2	2.5046E2
2.2979E2	2.6402E2
2.3024E2	2.0527E2
2.3069E2	2.595E2
2.3115E2	2.3239E2
2.316E2	2.0979E2
2.3206E2	3.047E2
2.3251E2	2.9114E2
2.3297E2	3.0696E2
2.3342E2	2.0075E2
2.3387E2	2.1657E2
2.3433E2	2.2561E2
2.3478E2	2.5272E2
2.3524E2	2.7984E2
2.3569E2	2.6176E2
2.3614E2	3.0018E2
2.366E2	2.5046E2
2.3705E2	2.9792E2
2.3751E2	2.4142E2
2.3796E2	2.3465E2
2.3841E2	2.7758E2
2.3887E2	2.0527E2
2.3932E2	2.7758E2
2.3977E2	2.2335E2
2.4023E2	3.5442E2
2.4068E2	2.482E2
2.4114E2	2.482E2
2.4159E2	2.9114E2
2.4204E2	2.595E2
2.425E2	2.3691E2
2.4295E2	3.2052E2
2.434E2	2.6854E2
2.4386E2	2.0979E2
2.4431E2	2.7532E2
2.4476E2	3.2278E2
2.4522E2	2.7984E2
2.4567E2	2.8662E2
2.4612E2	2.595E2
2.4658E2	2.0979E2
2.4703E2	3.1826E2
2.4748E2	2.3239E2
2.4793E2	2.7758E2
2.4839E2	3.0696E2
2.4884E2	2.6854E2
2.4929E2	3.4086E2
2.4975E2	2.7532E2
2.502E2	2.3239E2
2.5065E2	3.6798E2
2.511E2	3.2278E2
2.5156E2	2.2109E2
2.5201E2	3.0244E2
2.5246E2	2.5724E2
2.5292E2	2.7758E2
2.5337E2	2.6628E2
2.5382E2	2.7306E2
2.5427E2	2.5724E2
2.5473E2	2.6176E2
2.5518E2	3.0922E2
2.5563E2	2.6628E2
2.5608E2	2.7984E2
2.5653E2	3.0696E2
2.5699E2	2.595E2
2.5744E2	2.3465E2
2.5789E2	2.6176E2
2.5834E2	2.5272E2
2.588E2	3.1148E2
2.5925E2	2.6628E2
2.597E2	3.1374E2
2.6015E2	3.0922E2
2.606E2	3.047E2
2.6106E2	3.612E2
2.6151E2	2.5498E2
2.6196E2	2.6176E2
2.6241E2	3.2504E2
2.6286E2	2.4142E2
2.6332E2	2.708E2
2.6377E2	3.0244E2
2.6422E2	2.4142E2
2.6467E2	2.7532E2
2.6512E2	2.8436E2
2.6557E2	3.1826E2
2.6603E2	2.6176E2
2.6648E2	2.4142E2
2.6693E2	2.6628E2
2.6738E2	2.0075E2
2.6783E2	2.482E2
2.6828E2	3.4764E2
2.6873E2	2.6628E2
2.6918E2	2.3013E2
2.6964E2	2.9566E2
2.7009E2	3.4312E2
2.7054E2	3.386E2
2.7099E2	2.5724E2
2.7144E2	2.3465E2
2.7189E2	2.934E2
2.7234E2	2.6402E2
2.7279E2	2.3013E2
2.7324E2	3.386E2
2.737E2	2.6176E2
2.7415E2	1.9171E2
2.746E2	2.1883E2
2.7505E2	2.5498E2
2.755E2	2.8888E2
2.7595E2	2.934E2
2.764E2	2.5498E2
2.7685E2	2.482E2
2.773E2	3.273E2
2.7775E2	2.6402E2
2.782E2	2.1431E2
2.7865E2	2.9114E2
2.791E2	2.4594E2
2.7955E2	2.3239E2
2.800E2	3.0018E2
2.8045E2	2.3917E2
2.8091E2	2.8662E2
2.8136E2	2.6854E2
2.8181E2	2.6402E2
2.8226E2	2.595E2
2.8271E2	2.7532E2
2.8316E2	3.160E2
2.8361E2	3.0244E2
2.8406E2	3.160E2
2.8451E2	2.0979E2
2.8496E2	2.7306E2
2.8541E2	2.3691E2
2.8586E2	3.3182E2
2.8631E2	3.273E2
2.8676E2	3.0018E2
2.8721E2	2.5272E2
2.8766E2	2.5724E2
2.8811E2	2.8662E2
2.8855E2	3.1148E2
2.890E2	2.3691E2
2.8945E2	2.4594E2
2.899E2	3.0018E2
2.9035E2	2.7306E2
2.908E2	2.8888E2
2.9125E2	2.9566E2
2.917E2	2.6402E2
2.9215E2	3.047E2
2.926E2	2.5498E2
2.9305E2	2.3917E2
2.935E2	3.047E2
2.9395E2	2.9114E2
2.944E2	2.9114E2
2.9485E2	3.499E2
2.953E2	2.7984E2
2.9574E2	2.6402E2
2.9619E2	1.9171E2
2.9664E2	2.8888E2
2.9709E2	2.8888E2
2.9754E2	3.273E2
2.9799E2	2.4142E2
2.9844E2	3.1374E2
2.9889E2	3.2504E2
2.9934E2	2.821E2
2.9978E2	3.1374E2
3.0023E2	2.7532E2
3.0068E2	2.6402E2
3.0113E2	3.047E2
3.0158E2	3.0922E2
3.0203E2	2.7532E2
3.0248E2	2.5498E2
3.0292E2	2.2109E2
3.0337E2	2.6854E2
3.0382E2	2.7758E2
3.0427E2	2.4368E2
3.0472E2	3.0018E2
3.0517E2	2.9566E2
3.0561E2	3.0922E2
3.0606E2	3.0696E2
3.0651E2	3.2278E2
3.0696E2	3.0018E2
3.0741E2	2.7758E2
3.0785E2	3.160E2
3.083E2	3.3182E2
3.0875E2	2.9566E2
3.092E2	3.1826E2
3.0965E2	2.821E2
3.1009E2	3.8605E2
3.1054E2	2.7758E2
3.1099E2	2.9566E2
3.1144E2	2.595E2
3.1189E2	2.6854E2
3.1233E2	2.708E2
3.1278E2	2.5498E2
3.1323E2	3.2278E2
3.1368E2	2.934E2
3.1412E2	2.5498E2
3.1457E2	3.3182E2
3.1502E2	2.7984E2
3.1547E2	2.595E2
3.1591E2	2.2335E2
3.1636E2	3.160E2
3.1681E2	2.9792E2
3.1725E2	2.8888E2
3.177E2	2.595E2
3.1815E2	2.4594E2
3.186E2	2.7306E2
3.1904E2	2.934E2
3.1949E2	2.595E2
3.1994E2	2.8662E2
3.2038E2	2.9114E2
3.2083E2	2.9792E2
3.2128E2	2.6854E2
3.2172E2	3.0018E2
3.2217E2	2.6176E2
3.2262E2	2.7306E2
3.2307E2	3.0696E2
3.2351E2	2.708E2
3.2396E2	3.047E2
3.2441E2	3.273E2
3.2485E2	3.5894E2
3.253E2	2.1205E2
3.2574E2	3.0696E2
3.2619E2	2.7758E2
3.2664E2	3.0696E2
3.2708E2	2.482E2
3.2753E2	2.8436E2
3.2798E2	2.8436E2
3.2842E2	2.6854E2
3.2887E2	2.5272E2
3.2932E2	3.1826E2
3.2976E2	3.160E2
3.3021E2	2.3691E2
3.3065E2	2.9566E2
3.311E2	2.8888E2
3.3155E2	3.4086E2
3.3199E2	2.7984E2
3.3244E2	2.821E2
3.3288E2	3.4538E2
3.3333E2	2.7984E2
3.3378E2	2.821E2
3.3422E2	3.2278E2
3.3467E2	3.499E2
3.3511E2	3.273E2
3.3556E2	3.2504E2
3.360E2	2.1883E2
3.3645E2	2.3917E2
3.3689E2	2.934E2
3.3734E2	2.5272E2
3.3779E2	3.1374E2
3.3823E2	3.2504E2
3.3868E2	3.3634E2
3.3912E2	3.0922E2
3.3957E2	2.6854E2
3.4001E2	3.273E2
3.4046E2	2.595E2
3.409E2	3.160E2
3.4135E2	3.047E2
3.4179E2	3.2052E2
3.4224E2	2.5724E2
3.4268E2	2.4368E2
3.4313E2	2.6628E2
3.4357E2	3.7249E2
3.4402E2	3.7927E2
3.4446E2	2.9114E2
3.4491E2	2.5724E2
3.4535E2	3.273E2
3.458E2	3.3182E2
3.4624E2	3.2956E2
3.4669E2	3.0244E2
3.4713E2	3.4086E2
3.4758E2	3.4312E2
3.4802E2	2.7306E2
3.4846E2	3.6346E2
3.4891E2	3.0696E2
3.4935E2	3.4538E2
3.498E2	3.5442E2
3.5024E2	4.5385E2
3.5069E2	4.9905E2
3.5113E2	4.6967E2
3.5157E2	5.5328E2
3.5202E2	5.0356E2
3.5246E2	5.7362E2
3.5291E2	5.5328E2
3.5335E2	5.4876E2
3.538E2	5.3294E2
3.5424E2	4.8549E2
3.5468E2	4.7419E2
3.5513E2	4.2899E2
3.5557E2	4.3577E2
3.5601E2	4.9001E2
3.5646E2	5.126E2
3.569E2	5.4876E2
3.5735E2	4.0187E2
3.5779E2	4.2673E2
3.5823E2	4.8097E2
3.5868E2	4.9227E2
3.5912E2	5.1486E2
3.5956E2	5.239E2
3.6001E2	5.3068E2
3.6045E2	5.3746E2
3.6089E2	6.1204E2
3.6134E2	5.7588E2
3.6178E2	5.4424E2
3.6222E2	6.8435E2
3.6267E2	6.5949E2
3.6311E2	6.7983E2
3.6355E2	7.3181E2
3.640E2	8.1316E2
3.6444E2	8.6288E2
3.6488E2	8.3802E2
3.6533E2	8.1994E2
3.6577E2	8.787E2
3.6621E2	8.1316E2
3.6665E2	7.7474E2
3.671E2	8.8096E2
3.6754E2	8.6062E2
3.6798E2	8.335E2
3.6843E2	9.1485E2
3.6887E2	8.335E2
3.6931E2	8.1316E2
3.6975E2	8.5158E2
3.702E2	9.1033E2
3.7064E2	8.2672E2
3.7108E2	9.1937E2
3.7152E2	9.7813E2
3.7197E2	9.6231E2
3.7241E2	9.1259E2
3.7285E2	9.8265E2
3.7329E2	10.301E2
3.7374E2	9.1937E2
3.7418E2	10.504E2
3.7462E2	10.256E2
3.7506E2	10.64E2
3.755E2	11.341E2
3.7595E2	10.482E2
3.7639E2	9.4197E2
3.7683E2	8.8322E2
3.7727E2	7.9282E2
3.7771E2	8.4254E2
3.7816E2	8.4706E2
3.786E2	8.222E2
3.7904E2	7.0243E2
3.7948E2	7.3859E2
3.7992E2	7.8152E2
3.8036E2	7.5667E2
3.8081E2	7.7022E2
3.8125E2	7.7022E2
3.8169E2	8.2898E2
3.8213E2	7.7926E2
3.8257E2	8.1316E2
3.8301E2	8.7192E2
3.8345E2	9.1711E2
3.839E2	9.8039E2
3.8434E2	8.8322E2
3.8478E2	8.7644E2
3.8522E2	8.674E2
3.8566E2	10.346E2
3.861E2	9.3971E2
3.8654E2	11.295E2
3.8698E2	10.165E2
3.8742E2	11.612E2
3.8787E2	11.092E2
3.8831E2	11.386E2
3.8875E2	11.454E2
3.8919E2	12.132E2
3.8963E2	11.589E2
3.9007E2	10.482E2
3.9051E2	11.273E2
3.9095E2	11.454E2
3.9139E2	11.747E2
3.9183E2	12.041E2
3.9227E2	12.99E2
3.9271E2	13.939E2
3.9315E2	14.369E2
3.9359E2	14.052E2
3.9403E2	14.527E2
3.9448E2	15.476E2
3.9492E2	15.521E2
3.9536E2	15.476E2
3.958E2	16.357E2
3.9624E2	14.708E2
3.9668E2	14.437E2
3.9712E2	14.414E2
3.9756E2	13.713E2
3.980E2	14.098E2
3.9844E2	13.623E2
3.9888E2	14.956E2
3.9932E2	14.776E2
3.9976E2	14.73E2
4.002E2	14.73E2
4.0064E2	13.826E2
4.0108E2	14.708E2
4.0151E2	14.956E2
4.0195E2	16.448E2
4.0239E2	16.968E2
4.0283E2	18.685E2
4.0327E2	20.425E2
4.0371E2	23.137E2
4.0415E2	23.385E2
4.0459E2	21.668E2
4.0503E2	20.289E2
4.0547E2	18.708E2
4.0591E2	17.849E2
4.0635E2	17.60E2
4.0679E2	17.645E2
4.0723E2	19.679E2
4.0767E2	20.018E2
4.0811E2	22.346E2
4.0854E2	24.244E2
4.0898E2	25.939E2
4.0942E2	27.363E2
4.0986E2	27.973E2
4.103E2	26.843E2
4.1074E2	26.233E2
4.1118E2	25.239E2
4.1162E2	26.323E2
4.1205E2	29.238E2
4.1249E2	28.312E2
4.1293E2	28.447E2
4.1337E2	27.815E2
4.1381E2	25.419E2
4.1425E2	25.577E2
4.1469E2	25.803E2
4.1512E2	27.408E2
4.1556E2	30.165E2
4.160E2	32.719E2
4.1644E2	34.933E2
4.1688E2	34.888E2
4.1732E2	37.012E2
4.1775E2	37.871E2
4.1819E2	39.995E2
4.1863E2	40.56E2
4.1907E2	43.295E2
4.1951E2	44.583E2
4.1994E2	45.939E2
4.2038E2	45.826E2
4.2082E2	48.673E2
4.2126E2	51.068E2
4.217E2	50.752E2
4.2213E2	51.136E2
4.2257E2	44.221E2
4.2301E2	41.667E2
4.2345E2	38.165E2
4.2388E2	35.159E2
4.2432E2	31.272E2
4.2476E2	29.645E2
4.252E2	27.883E2
4.2563E2	27.453E2
4.2607E2	27.702E2
4.2651E2	26.481E2
4.2695E2	26.414E2
4.2738E2	25.894E2
4.2782E2	26.12E2
4.2826E2	26.188E2
4.2869E2	28.018E2
4.2913E2	28.334E2
4.2957E2	29.08E2
4.3001E2	29.51E2
4.3044E2	27.34E2
4.3088E2	26.662E2
4.3132E2	24.38E2
4.3175E2	22.369E2
4.3219E2	22.572E2
4.3263E2	21.284E2
4.3306E2	22.482E2
4.335E2	23.431E2
4.3394E2	26.888E2
4.3437E2	29.171E2
4.3481E2	33.058E2
4.3525E2	34.12E2
4.3568E2	32.221E2
4.3612E2	30.301E2
4.3656E2	25.984E2
4.3699E2	24.538E2
4.3743E2	23.996E2
4.3786E2	24.154E2
4.383E2	24.764E2
4.3874E2	23.747E2
4.3917E2	23.837E2
4.3961E2	23.634E2
4.4005E2	24.222E2
4.4048E2	24.538E2
4.4092E2	23.385E2
4.4135E2	23.114E2
4.4179E2	23.657E2
4.4222E2	26.414E2
4.4266E2	26.368E2
4.431E2	26.572E2
4.4353E2	29.216E2
4.4397E2	29.329E2
4.444E2	29.758E2
4.4484E2	30.233E2
4.4527E2	28.696E2
4.4571E2	25.939E2
4.4615E2	23.747E2
4.4658E2	23.182E2
4.4702E2	22.775E2
4.4745E2	22.911E2
4.4789E2	22.256E2
4.4832E2	22.82E2
4.4876E2	22.21E2
4.4919E2	22.256E2
4.4963E2	22.165E2
4.5006E2	22.753E2
4.505E2	22.301E2
4.5093E2	22.911E2
4.5137E2	23.25E2
4.518E2	24.289E2
4.5224E2	25.329E2
4.5267E2	24.515E2
4.5311E2	23.815E2
4.5354E2	25.193E2
4.5398E2	24.674E2
4.5441E2	26.572E2
4.5485E2	29.419E2
4.5528E2	31.566E2
4.5571E2	31.679E2
4.5615E2	29.984E2
4.5658E2	30.323E2
4.5702E2	31.25E2
4.5745E2	32.108E2
4.5789E2	32.945E2
4.5832E2	32.357E2
4.5875E2	33.216E2
4.5919E2	32.651E2
4.5962E2	29.849E2
4.6006E2	30.798E2
4.6049E2	31.091E2
4.6093E2	31.905E2
4.6136E2	30.752E2
4.6179E2	28.357E2
4.6223E2	29.171E2
4.6266E2	27.702E2
4.6309E2	28.515E2
4.6353E2	26.504E2
4.6396E2	28.176E2
4.644E2	28.131E2
4.6483E2	28.199E2
4.6526E2	28.786E2
4.657E2	30.82E2
4.6613E2	33.419E2
4.6656E2	32.877E2
4.670E2	35.317E2
4.6743E2	36.063E2
4.6786E2	34.549E2
4.683E2	32.267E2
4.6873E2	32.267E2
4.6916E2	31.566E2
4.696E2	31.385E2
4.7003E2	32.402E2
4.7046E2	33.306E2
4.709E2	34.413E2
4.7133E2	37.148E2
4.7176E2	38.91E2
4.7219E2	41.012E2
4.7263E2	38.865E2
4.7306E2	37.261E2
4.7349E2	35.001E2
4.7393E2	33.261E2
4.7436E2	32.673E2
4.7479E2	30.233E2
4.7522E2	34.142E2
4.7566E2	33.60E2
4.7609E2	33.713E2
4.7652E2	34.865E2
4.7695E2	38.549E2
4.7739E2	39.973E2
4.7782E2	39.927E2
4.7825E2	38.797E2
4.7868E2	39.385E2
4.7911E2	39.769E2
4.7955E2	39.091E2
4.7998E2	38.662E2
4.8041E2	39.769E2
4.8084E2	38.707E2
4.8128E2	41.78E2
4.8171E2	40.334E2
4.8214E2	40.379E2
4.8257E2	41.035E2
4.830E2	38.21E2
4.8343E2	35.973E2
4.8387E2	34.481E2
4.843E2	33.419E2
4.8473E2	33.781E2
4.8516E2	34.368E2
4.8559E2	34.933E2
4.8602E2	36.628E2
4.8646E2	38.775E2
4.8689E2	41.351E2
4.8732E2	45.374E2
4.8775E2	48.266E2
4.8818E2	49.012E2
4.8861E2	47.52E2
4.8904E2	44.289E2
4.8947E2	43.227E2
4.8991E2	43.227E2
4.9034E2	43.701E2
4.9077E2	44.47E2
4.912E2	45.78E2
4.9163E2	45.193E2
4.9206E2	45.125E2
4.9249E2	44.018E2
4.9292E2	45.419E2
4.9335E2	48.379E2
4.9378E2	45.735E2
4.9421E2	45.826E2
4.9465E2	45.238E2
4.9508E2	45.193E2
4.9551E2	48.311E2
4.9594E2	52.492E2
4.9637E2	56.718E2
4.968E2	65.735E2
4.9723E2	73.938E2
4.9766E2	79.226E2
4.9809E2	78.367E2
4.9852E2	75.113E2
4.9895E2	65.915E2
4.9938E2	58.955E2
4.9981E2	53.283E2
5.0024E2	52.402E2
5.0067E2	49.893E2
5.011E2	49.735E2
5.0153E2	51.498E2
5.0196E2	56.176E2
5.0239E2	57.486E2
5.0282E2	58.887E2
5.0325E2	61.034E2
5.0368E2	63.362E2
5.0411E2	65.87E2
5.0454E2	62.051E2
5.0497E2	58.39E2
5.054E2	56.017E2
5.0583E2	56.379E2
5.0626E2	57.26E2
5.0669E2	56.063E2
5.0711E2	54.029E2
5.0754E2	48.741E2
5.0797E2	46.052E2
5.084E2	43.182E2
5.0883E2	42.142E2
5.0926E2	43.769E2
5.0969E2	45.374E2
5.1012E2	50.142E2
5.1055E2	55.339E2
5.1098E2	56.65E2
5.1141E2	58.661E2
5.1183E2	59.882E2
5.1226E2	59.159E2
5.1269E2	54.594E2
5.1312E2	52.515E2
5.1355E2	49.351E2
5.1398E2	50.707E2
5.1441E2	53.803E2
5.1484E2	56.921E2
5.1526E2	58.006E2
5.1569E2	57.373E2
5.1612E2	55.498E2
5.1655E2	55.43E2
5.1698E2	52.718E2
5.1741E2	55.746E2
5.1783E2	56.085E2
5.1826E2	56.786E2
5.1869E2	52.876E2
5.1912E2	49.147E2
5.1955E2	45.871E2
5.1998E2	44.763E2
5.204E2	46.30E2
5.2083E2	49.961E2
5.2126E2	50.051E2
5.2169E2	53.622E2
5.2211E2	52.402E2
5.2254E2	51.769E2
5.2297E2	50.097E2
5.234E2	47.701E2
5.2383E2	47.43E2
5.2425E2	44.899E2
5.2468E2	46.458E2
5.2511E2	51.995E2
5.2554E2	60.831E2
5.2596E2	66.48E2
5.2639E2	66.752E2
5.2682E2	63.113E2
5.2725E2	58.164E2
5.2767E2	52.876E2
5.281E2	53.012E2
5.2853E2	52.153E2
5.2895E2	56.515E2
5.2938E2	60.605E2
5.2981E2	70.254E2
5.3024E2	74.209E2
5.3066E2	70.751E2
5.3109E2	66.91E2
5.3152E2	65.712E2
5.3194E2	72.763E2
5.3237E2	86.774E2
5.328E2	1.0899E4
5.3322E2	1.4865E4
5.3365E2	2.0946E4
5.3408E2	2.8437E4
5.345E2	3.5563E4
5.3493E2	3.9755E4
5.3536E2	4.2376E4
5.3578E2	4.2966E4
5.3621E2	3.9486E4
5.3663E2	3.5038E4
5.3706E2	3.1411E4
5.3749E2	2.9443E4
5.3791E2	2.7434E4
5.3834E2	2.4645E4
5.3877E2	2.1493E4
5.3919E2	1.8024E4
5.3962E2	1.5278E4
5.4004E2	1.2646E4
5.4047E2	1.0424E4
5.409E2	88.378E2
5.4132E2	76.604E2
5.4175E2	72.04E2
5.4217E2	66.955E2
5.426E2	60.108E2
5.4302E2	52.673E2
5.4345E2	51.272E2
5.4387E2	56.876E2
5.443E2	66.955E2
5.4473E2	78.051E2
5.4515E2	94.005E2
5.4558E2	1.020E4
5.460E2	1.0243E4
5.4643E2	81.26E2
5.4685E2	60.921E2
5.4728E2	50.526E2
5.477E2	47.927E2
5.4813E2	44.763E2
5.4855E2	46.458E2
5.4898E2	43.837E2
5.494E2	45.328E2
5.4983E2	45.961E2
5.5025E2	44.899E2
5.5068E2	44.018E2
5.511E2	43.408E2
5.5153E2	43.249E2
5.5195E2	43.634E2
5.5238E2	46.30E2
5.528E2	49.645E2
5.5323E2	49.577E2
5.5365E2	52.085E2
5.5407E2	53.984E2
5.545E2	55.068E2
5.5492E2	53.215E2
5.5535E2	49.26E2
5.5577E2	47.701E2
5.562E2	48.876E2
5.5662E2	48.65E2
5.5704E2	49.645E2
5.5747E2	51.95E2
5.5789E2	56.65E2
5.5832E2	64.356E2
5.5874E2	68.243E2
5.5916E2	67.475E2
5.5959E2	61.147E2
5.6001E2	58.887E2
5.6044E2	54.164E2
5.6086E2	53.057E2
5.6128E2	53.26E2
5.6171E2	56.831E2
5.6213E2	62.571E2
5.6255E2	69.915E2
5.6298E2	76.446E2
5.634E2	78.277E2
5.6382E2	78.412E2
5.6425E2	76.966E2
5.6467E2	73.26E2
5.6509E2	71.972E2
5.6552E2	74.051E2
5.6594E2	78.616E2
5.6636E2	93.689E2
5.6679E2	1.1527E4
5.6721E2	1.4901E4
5.6763E2	1.7968E4
5.6806E2	2.0399E4
5.6848E2	2.2795E4
5.689E2	2.1936E4
5.6932E2	1.7287E4
5.6975E2	1.2255E4
5.7017E2	92.785E2
5.7059E2	76.763E2
5.7102E2	67.881E2
5.7144E2	61.577E2
5.7186E2	57.554E2
5.7228E2	56.311E2
5.7271E2	55.362E2
5.7313E2	56.356E2
5.7355E2	54.887E2
5.7397E2	58.481E2
5.744E2	60.695E2
5.7482E2	61.69E2
5.7524E2	64.175E2
5.7566E2	66.119E2
5.7608E2	68.582E2
5.7651E2	69.531E2
5.7693E2	65.938E2
5.7735E2	58.661E2
5.7777E2	58.684E2
5.7819E2	56.876E2
5.7862E2	59.814E2
5.7904E2	60.492E2
5.7946E2	59.588E2
5.7988E2	57.667E2
5.803E2	59.113E2
5.8072E2	57.531E2
5.8115E2	59.294E2
5.8157E2	58.774E2
5.8199E2	60.605E2
5.8241E2	63.588E2
5.8283E2	66.141E2
5.8325E2	68.288E2
5.8367E2	73.734E2
5.8409E2	79.452E2
5.8452E2	87.406E2
5.8494E2	1.0304E4
5.8536E2	1.1593E4
5.8578E2	1.3855E4
5.862E2	1.6155E4
5.8662E2	1.8049E4
5.8704E2	2.0383E4
5.8746E2	2.2019E4
5.8788E2	2.1204E4
5.883E2	1.799E4
5.8873E2	1.2286E4
5.8915E2	98.977E2
5.8957E2	1.1565E4
5.8999E2	1.5755E4
5.9041E2	2.117E4
5.9083E2	2.5836E4
5.9125E2	2.9289E4
5.9167E2	3.0123E4
5.9209E2	3.0609E4
5.9251E2	3.0134E4
5.9293E2	2.9271E4
5.9335E2	2.8605E4
5.9377E2	2.7337E4
5.9419E2	2.6607E4
5.9461E2	2.5773E4
5.9503E2	2.4105E4
5.9545E2	2.3285E4
5.9587E2	2.2435E4
5.9629E2	2.2315E4
5.9671E2	2.1676E4
5.9713E2	2.1509E4
5.9755E2	2.0996E4
5.9797E2	2.0329E4
5.9839E2	1.9461E4
5.9881E2	1.8499E4
5.9923E2	1.7678E4
5.9965E2	1.6388E4
6.0007E2	1.6221E4
6.0049E2	1.5559E4
6.0091E2	1.5046E4
6.0132E2	1.4881E4
6.0174E2	1.383E4
6.0216E2	1.3624E4
6.0258E2	1.3082E4
6.030E2	1.2454E4
6.0342E2	1.242E4
6.0384E2	1.1959E4
6.0426E2	1.1631E4
6.0468E2	1.1394E4
6.051E2	1.1204E4
6.0552E2	1.0883E4
6.0593E2	1.0912E4
6.0635E2	1.0847E4
6.0677E2	1.0858E4
6.0719E2	1.0784E4
6.0761E2	1.1046E4
6.0803E2	1.1382E4
6.0845E2	1.1452E4
6.0886E2	1.1285E4
6.0928E2	1.070E4
6.097E2	1.0365E4
6.1012E2	1.0243E4
6.1054E2	1.004E4
6.1096E2	1.0033E4
6.1137E2	99.361E2
6.1179E2	1.0456E4
6.1221E2	1.0219E4
6.1263E2	98.615E2
6.1305E2	92.378E2
6.1346E2	89.689E2
6.1388E2	88.514E2
6.143E2	93.124E2
6.1472E2	1.0099E4
6.1514E2	1.1195E4
6.1555E2	1.2386E4
6.1597E2	1.322E4
6.1639E2	1.296E4
6.1681E2	1.0806E4
6.1722E2	91.858E2
6.1764E2	79.859E2
6.1806E2	74.48E2
6.1848E2	71.768E2
6.1889E2	69.079E2
6.1931E2	67.362E2
6.1973E2	64.763E2
6.2014E2	63.927E2
6.2056E2	64.627E2
6.2098E2	63.995E2
6.214E2	63.904E2
6.2181E2	61.215E2
6.2223E2	59.701E2
6.2265E2	60.447E2
6.2306E2	60.401E2
6.2348E2	58.661E2
6.239E2	58.752E2
6.2431E2	61.735E2
6.2473E2	67.045E2
6.2515E2	72.898E2
6.2556E2	76.853E2
6.2598E2	78.909E2
6.264E2	73.915E2
6.2681E2	65.825E2
6.2723E2	62.752E2
6.2765E2	59.226E2
6.2806E2	61.215E2
6.2848E2	60.311E2
6.289E2	61.825E2
6.2931E2	60.311E2
6.2973E2	60.221E2
6.3014E2	59.791E2
6.3056E2	59.294E2
6.3098E2	57.238E2
6.3139E2	52.899E2
6.3181E2	51.724E2
6.3222E2	51.159E2
6.3264E2	50.345E2
6.3305E2	50.323E2
6.3347E2	50.549E2
6.3389E2	51.588E2
6.343E2	53.215E2
6.3472E2	53.17E2
6.3513E2	53.441E2
6.3555E2	56.469E2
6.3596E2	55.475E2
6.3638E2	57.057E2
6.3679E2	57.916E2
6.3721E2	60.379E2
6.3762E2	59.995E2
6.3804E2	59.927E2
6.3845E2	59.43E2
6.3887E2	58.368E2
6.3928E2	54.187E2
6.397E2	50.91E2
6.4011E2	51.904E2
6.4053E2	50.503E2
6.4094E2	46.82E2
6.4136E2	46.097E2
6.4177E2	45.916E2
6.4219E2	47.385E2
6.426E2	47.588E2
6.4302E2	45.961E2
6.4343E2	47.882E2
6.4385E2	49.419E2
6.4426E2	50.21E2
6.4468E2	47.543E2
6.4509E2	49.193E2
6.455E2	49.532E2
6.4592E2	51.633E2
6.4633E2	52.13E2
6.4675E2	48.266E2
6.4716E2	45.215E2
6.4757E2	44.289E2
6.4799E2	43.362E2
6.484E2	43.069E2
6.4882E2	40.018E2
6.4923E2	39.204E2
6.4964E2	37.645E2
6.5006E2	36.289E2
6.5047E2	32.221E2
6.5089E2	32.628E2
6.513E2	31.182E2
6.5171E2	30.82E2
6.5213E2	31.543E2
6.5254E2	30.075E2
6.5295E2	30.639E2
6.5337E2	32.086E2
6.5378E2	35.317E2
6.5419E2	38.074E2
6.5461E2	39.136E2
6.5502E2	42.165E2
6.5543E2	42.21E2
6.5585E2	40.425E2
6.5626E2	37.622E2
6.5667E2	37.193E2
6.5708E2	37.826E2
6.575E2	36.786E2
6.5791E2	38.12E2
6.5832E2	37.17E2
6.5874E2	34.187E2
6.5915E2	33.193E2
6.5956E2	33.283E2
6.5997E2	35.317E2
6.6039E2	35.882E2
6.608E2	36.786E2
6.6121E2	32.289E2
6.6162E2	30.188E2
6.6204E2	29.487E2
6.6245E2	30.459E2
6.6286E2	31.385E2
6.6327E2	30.843E2
6.6368E2	29.216E2
6.641E2	28.131E2
6.6451E2	28.425E2
6.6492E2	27.973E2
6.6533E2	30.572E2
6.6574E2	31.747E2
6.6616E2	31.973E2
6.6657E2	33.781E2
6.6698E2	33.283E2
6.6739E2	30.775E2
6.678E2	27.566E2
6.6822E2	27.182E2
6.6863E2	27.001E2
6.6904E2	27.589E2
6.6945E2	26.888E2
6.6986E2	27.815E2
6.7027E2	27.408E2
6.7068E2	28.99E2
6.711E2	28.967E2
6.7151E2	31.046E2
6.7192E2	30.007E2
6.7233E2	29.103E2
6.7274E2	28.877E2
6.7315E2	28.312E2
6.7356E2	26.685E2
6.7397E2	26.707E2
6.7438E2	26.075E2
6.7479E2	25.713E2
6.7521E2	26.572E2
6.7562E2	24.945E2
6.7603E2	24.628E2
6.7644E2	25.645E2
6.7685E2	26.753E2
6.7726E2	25.645E2
6.7767E2	24.086E2
6.7808E2	23.883E2
6.7849E2	22.82E2
6.789E2	22.256E2
6.7931E2	21.645E2
6.7972E2	19.069E2
6.8013E2	20.041E2
6.8054E2	19.657E2
6.8095E2	20.538E2
6.8136E2	20.425E2
6.8177E2	21.804E2
6.8218E2	21.894E2
6.8259E2	23.837E2
6.830E2	25.171E2
6.8341E2	26.12E2
6.8382E2	28.312E2
6.8423E2	27.928E2
6.8464E2	26.662E2
6.8505E2	25.239E2
6.8546E2	25.532E2
6.8587E2	22.391E2
6.8628E2	19.883E2
6.8669E2	18.278E2
6.871E2	16.922E2
6.8751E2	17.284E2
6.8792E2	17.148E2
6.8833E2	17.691E2
6.8873E2	16.335E2
6.8914E2	17.781E2
6.8955E2	16.809E2
6.8996E2	16.583E2
6.9037E2	15.612E2
6.9078E2	16.041E2
6.9119E2	15.453E2
6.916E2	14.798E2
6.9201E2	16.018E2
6.9241E2	15.205E2
6.9282E2	14.73E2
6.9323E2	16.606E2
6.9364E2	16.244E2
6.9405E2	15.589E2
6.9446E2	16.674E2
6.9487E2	17.917E2
6.9527E2	17.60E2
6.9568E2	18.323E2
6.9609E2	19.747E2
6.965E2	18.888E2
6.9691E2	18.346E2
6.9732E2	18.414E2
6.9772E2	19.679E2
6.9813E2	17.487E2
6.9854E2	16.561E2
6.9895E2	16.764E2
6.9936E2	16.674E2
6.9976E2	15.431E2
7.0017E2	14.459E2
7.0058E2	13.668E2
7.0099E2	13.51E2
7.0139E2	13.668E2
7.018E2	12.945E2
7.0221E2	12.719E2
7.0262E2	12.154E2
7.0302E2	11.68E2
7.0343E2	12.154E2
7.0384E2	12.629E2
7.0425E2	11.68E2
7.0465E2	11.928E2
7.0506E2	11.86E2
7.0547E2	11.838E2
7.0588E2	10.753E2
7.0628E2	10.527E2
7.0669E2	10.617E2
7.071E2	11.16E2
7.075E2	10.143E2
7.0791E2	11.047E2
7.0832E2	9.6457E2
7.0872E2	10.256E2
7.0913E2	9.8943E2
7.0954E2	10.391E2
7.0994E2	10.414E2
7.1035E2	10.03E2
7.1076E2	10.776E2
7.1116E2	10.211E2
7.1157E2	9.4875E2
7.1198E2	10.075E2
7.1238E2	10.052E2
7.1279E2	10.369E2
7.1319E2	10.459E2
7.136E2	10.64E2
7.1401E2	10.64E2
7.1441E2	10.866E2
7.1482E2	11.228E2
7.1522E2	10.233E2
7.1563E2	11.228E2
7.1604E2	9.7361E2
7.1644E2	9.9169E2
7.1685E2	8.8322E2
7.1725E2	9.3519E2
7.1766E2	9.4197E2
7.1806E2	8.4932E2
7.1847E2	8.4028E2
7.1888E2	9.8265E2
7.1928E2	10.278E2
7.1969E2	9.8943E2
7.2009E2	10.482E2
7.205E2	10.369E2
7.209E2	10.776E2
7.2131E2	9.6005E2
7.2171E2	10.617E2
7.2212E2	9.5553E2
7.2252E2	10.165E2
7.2293E2	10.911E2
7.2333E2	10.052E2
7.2374E2	9.5553E2
7.2414E2	8.7418E2
7.2455E2	9.3293E2
7.2495E2	8.7644E2
7.2536E2	8.6288E2
7.2576E2	9.3067E2
7.2617E2	8.6514E2
7.2657E2	8.2446E2
7.2697E2	9.1711E2
7.2738E2	9.2163E2
7.2778E2	9.1485E2
7.2819E2	9.4423E2
7.2859E2	9.3067E2
7.290E2	9.0581E2
7.294E2	9.2841E2
7.298E2	8.7192E2
7.3021E2	8.4706E2
7.3061E2	7.9734E2
7.3102E2	7.6796E2
7.3142E2	8.3124E2
7.3182E2	7.7926E2
7.3223E2	8.222E2
7.3263E2	8.0864E2
7.3304E2	8.4028E2
7.3344E2	8.1768E2
7.3384E2	8.1768E2
7.3425E2	7.2955E2
7.3465E2	7.1599E2
7.3505E2	7.4537E2
7.3546E2	7.8604E2
7.3586E2	7.0469E2
7.3626E2	7.5893E2
7.3667E2	8.335E2
7.3707E2	8.109E2
7.3747E2	8.1768E2
7.3788E2	7.9734E2
7.3828E2	8.5158E2
7.3868E2	8.8774E2
7.3909E2	7.7474E2
7.3949E2	7.3407E2
7.3989E2	8.0186E2
7.4029E2	7.8604E2
7.407E2	8.8096E2
7.411E2	8.561E2
7.415E2	7.6796E2
7.4191E2	8.448E2
7.4231E2	7.883E2
7.4271E2	8.0186E2
7.4311E2	7.1147E2
7.4352E2	7.2051E2
7.4392E2	6.9113E2
7.4432E2	7.3633E2
7.4472E2	7.5215E2
7.4512E2	7.5215E2
7.4553E2	7.2955E2
7.4593E2	7.657E2
7.4633E2	7.3633E2
7.4673E2	7.3181E2
7.4713E2	7.9056E2
7.4754E2	8.0864E2
7.4794E2	7.1825E2
7.4834E2	7.4311E2
7.4874E2	8.1994E2
7.4914E2	8.109E2
7.4955E2	7.3181E2
7.4995E2	7.1599E2
7.5035E2	7.1147E2
7.5075E2	7.1147E2
7.5115E2	6.7305E2
7.5155E2	7.3181E2
7.5195E2	7.2955E2
7.5236E2	7.3181E2
7.5276E2	7.0695E2
7.5316E2	7.8152E2
7.5356E2	8.2898E2
7.5396E2	9.0581E2
7.5436E2	10.211E2
7.5476E2	10.211E2
7.5516E2	10.956E2
7.5556E2	11.228E2
7.5596E2	10.369E2
7.5637E2	9.8717E2
7.5677E2	7.7248E2
7.5717E2	6.5497E2
7.5757E2	6.7305E2
7.5797E2	6.7305E2
7.5837E2	6.7079E2
7.5877E2	7.0469E2
7.5917E2	7.1147E2
7.5957E2	7.1825E2
7.5997E2	7.9734E2
7.6037E2	6.6175E2
7.6077E2	7.7474E2
7.6117E2	7.1599E2
7.6157E2	6.9113E2
7.6197E2	6.9791E2
7.6237E2	6.4819E2
7.6277E2	6.8661E2
7.6317E2	6.7305E2
7.6357E2	7.4085E2
7.6397E2	7.8152E2
7.6437E2	7.4763E2
7.6477E2	7.8152E2
7.6517E2	8.5836E2
7.6557E2	8.9226E2
7.6597E2	10.075E2
7.6637E2	10.03E2
7.6677E2	10.12E2
7.6717E2	8.1542E2
7.6757E2	6.9791E2
7.6796E2	6.1204E2
7.6836E2	6.3238E2
7.6876E2	6.5271E2
7.6916E2	6.5271E2
7.6956E2	6.8887E2
7.6996E2	7.1373E2
7.7036E2	6.8435E2
7.7076E2	6.8661E2
7.7116E2	6.9791E2
7.7156E2	6.6401E2
7.7195E2	6.3238E2
7.7235E2	6.4593E2
7.7275E2	6.2334E2
7.7315E2	5.578E2
7.7355E2	5.7136E2
7.7395E2	6.143E2
7.7435E2	6.5949E2
7.7474E2	5.4424E2
7.7514E2	5.3746E2
7.7554E2	5.1938E2
7.7594E2	4.3351E2
7.7634E2	5.8492E2
7.7674E2	5.1034E2
7.7713E2	4.5611E2
7.7753E2	5.0582E2
7.7793E2	4.7419E2
7.7833E2	5.3972E2
7.7873E2	5.3972E2
7.7912E2	5.1034E2
7.7952E2	4.8323E2
7.7992E2	6.4367E2
7.8032E2	5.3068E2
7.8071E2	6.4593E2
7.8111E2	6.0978E2
7.8151E2	6.0526E2
7.8191E2	6.2786E2
7.823E2	6.0526E2
7.827E2	5.804E2
7.831E2	5.9622E2
7.835E2	5.7362E2
7.8389E2	5.0356E2
7.8429E2	4.6967E2
7.8469E2	5.126E2
7.8508E2	4.6515E2
7.8548E2	4.7645E2
7.8588E2	4.9001E2
7.8627E2	4.8775E2
7.8667E2	4.9453E2
7.8707E2	4.2899E2
7.8747E2	4.9679E2
7.8786E2	3.9057E2
7.8826E2	4.1091E2
7.8865E2	4.9227E2
7.8905E2	4.7419E2
7.8945E2	5.126E2
7.8984E2	4.6515E2
7.9024E2	4.2221E2
7.9064E2	4.4029E2
7.9103E2	5.2616E2
7.9143E2	4.8775E2
7.9183E2	5.2164E2
7.9222E2	4.7871E2
7.9262E2	4.8323E2
7.9301E2	5.5102E2
7.9341E2	5.6458E2
7.9381E2	5.239E2
7.942E2	6.1882E2
7.946E2	5.5328E2
7.9499E2	4.4029E2
7.9539E2	5.4876E2
7.9578E2	4.4255E2
7.9618E2	4.7645E2
7.9658E2	5.0131E2
7.9697E2	4.7871E2
7.9737E2	4.6063E2
7.9776E2	5.1034E2
7.9816E2	5.239E2
7.9855E2	4.2221E2
7.9895E2	4.4481E2
7.9934E2	4.5837E2
7.9974E2	4.4029E2
8.0013E2	4.9453E2
8.0053E2	4.8097E2
8.0092E2	6.0978E2
8.0132E2	4.9227E2
8.0171E2	5.691E2
8.0211E2	5.4876E2
8.025E2	5.0808E2
8.029E2	5.1938E2
8.0329E2	4.7193E2
8.0369E2	4.5159E2
8.0408E2	5.1938E2
8.0447E2	4.4707E2
8.0487E2	4.6289E2
8.0526E2	4.6967E2
8.0566E2	4.9453E2
8.0605E2	3.8153E2
8.0645E2	4.9453E2
8.0684E2	4.8549E2
8.0723E2	4.1995E2
8.0763E2	5.0582E2
8.0802E2	5.3746E2
8.0842E2	5.5102E2
8.0881E2	5.1712E2
8.092E2	5.917E2
8.096E2	4.9453E2
8.0999E2	5.0808E2
8.1038E2	5.3294E2
8.1078E2	5.3068E2
8.1117E2	3.9283E2
8.1157E2	4.4481E2
8.1196E2	4.6967E2
8.1235E2	4.4255E2
8.1275E2	4.9001E2
8.1314E2	4.1543E2
8.1353E2	4.9227E2
8.1393E2	4.3125E2
8.1432E2	4.2447E2
8.1471E2	4.6967E2
8.151E2	5.0582E2
8.155E2	5.4424E2
8.1589E2	6.0526E2
8.1628E2	8.0864E2
8.1668E2	10.843E2
8.1707E2	17.532E2
8.1746E2	24.764E2
8.1785E2	33.781E2
8.1825E2	43.046E2
8.1864E2	50.142E2
8.1903E2	53.057E2
8.1942E2	48.492E2
8.1982E2	44.289E2
8.2021E2	37.419E2
8.206E2	28.063E2
8.2099E2	19.657E2
8.2139E2	14.414E2
8.2178E2	12.086E2
8.2217E2	9.5779E2
8.2256E2	7.996E2
8.2295E2	7.1825E2
8.2335E2	7.5893E2
8.2374E2	7.2051E2
8.2413E2	6.0526E2
8.2452E2	6.0074E2
8.2491E2	5.239E2
8.253E2	4.7871E2
8.257E2	5.352E2
8.2609E2	5.578E2
8.2648E2	4.9679E2
8.2687E2	5.2164E2
8.2726E2	5.465E2
8.2765E2	5.0131E2
8.2804E2	4.1317E2
8.2844E2	4.6289E2
8.2883E2	4.5611E2
8.2922E2	4.3125E2
8.2961E2	4.9227E2
8.300E2	4.4255E2
8.3039E2	4.8097E2
8.3078E2	4.1769E2
8.3117E2	4.8323E2
8.3156E2	5.0808E2
8.3195E2	5.0131E2
8.3234E2	4.9905E2
8.3273E2	4.7645E2
8.3313E2	5.1034E2
8.3352E2	4.7871E2
8.3391E2	4.3803E2
8.343E2	3.8831E2
8.3469E2	4.3125E2
8.3508E2	3.7701E2
8.3547E2	4.1995E2
8.3586E2	4.1317E2
8.3625E2	3.8831E2
8.3664E2	3.7701E2
8.3703E2	3.9735E2
8.3742E2	4.3351E2
8.3781E2	4.1995E2
8.382E2	4.1543E2
8.3859E2	3.8379E2
8.3898E2	4.3803E2
8.3937E2	3.6572E2
8.3976E2	4.2447E2
8.4015E2	3.9509E2
8.4054E2	3.8605E2
8.4092E2	3.273E2
8.4131E2	4.0865E2
8.417E2	4.5611E2
8.4209E2	3.8605E2
8.4248E2	4.1091E2
8.4287E2	3.9961E2
8.4326E2	4.1543E2
8.4365E2	3.7475E2
8.4404E2	4.2673E2
8.4443E2	4.5611E2
8.4482E2	4.4933E2
8.4521E2	4.2673E2
8.4559E2	3.7249E2
8.4598E2	4.2899E2
8.4637E2	3.8379E2
8.4676E2	4.4707E2
8.4715E2	3.7927E2
8.4754E2	4.6063E2
8.4793E2	4.1769E2
8.4831E2	4.7419E2
8.487E2	3.9961E2
8.4909E2	4.1995E2
8.4948E2	4.5611E2
8.4987E2	5.804E2
8.5026E2	7.3859E2
8.5064E2	8.8096E2
8.5103E2	11.928E2
8.5142E2	14.888E2
8.5181E2	16.832E2
8.522E2	19.679E2
8.5258E2	20.47E2
8.5297E2	19.273E2
8.5336E2	17.465E2
8.5375E2	14.188E2
8.5413E2	11.906E2
8.5452E2	10.211E2
8.5491E2	9.5779E2
8.553E2	8.222E2
8.5568E2	7.3859E2
8.5607E2	7.0017E2
8.5646E2	5.9848E2
8.5685E2	6.7757E2
8.5723E2	6.0978E2
8.5762E2	6.3012E2
8.5801E2	5.691E2
8.584E2	5.465E2
8.5878E2	5.239E2
8.5917E2	6.1204E2
8.5956E2	5.3972E2
8.5994E2	4.8549E2
8.6033E2	5.0131E2
8.6072E2	3.9283E2
8.611E2	4.3125E2
8.6149E2	4.5611E2
8.6188E2	4.9679E2
8.6226E2	4.1543E2
8.6265E2	4.6063E2
8.6304E2	3.9961E2
8.6342E2	4.6967E2
8.6381E2	4.1769E2
8.6419E2	4.3125E2
8.6458E2	3.6346E2
8.6497E2	3.7927E2
8.6535E2	3.6572E2
8.6574E2	3.7024E2
8.6612E2	4.2899E2
8.6651E2	4.5159E2
8.669E2	4.3803E2
8.6728E2	3.7701E2
8.6767E2	3.9057E2
8.6805E2	3.5894E2
8.6844E2	3.612E2
8.6882E2	4.2673E2
8.6921E2	4.0413E2
8.696E2	3.4086E2
8.6998E2	3.9057E2
8.7037E2	3.6798E2
8.7075E2	2.9792E2
8.7114E2	3.7249E2
8.7152E2	3.7927E2
8.7191E2	3.2956E2
8.7229E2	4.0187E2
8.7268E2	3.9509E2
8.7306E2	3.4086E2
8.7345E2	4.2673E2
8.7383E2	3.9509E2
8.7422E2	3.7475E2
8.746E2	4.0187E2
8.7499E2	4.8549E2
8.7537E2	5.4424E2
8.7575E2	4.9227E2
8.7614E2	5.8944E2
8.7652E2	5.3068E2
8.7691E2	5.1486E2
8.7729E2	4.1091E2
8.7768E2	3.8153E2
8.7806E2	4.1769E2
8.7844E2	3.5894E2
8.7883E2	3.499E2
8.7921E2	4.0413E2
8.796E2	3.9735E2
8.7998E2	3.2956E2
8.8037E2	4.0865E2
8.8075E2	3.047E2
8.8113E2	3.9735E2
8.8152E2	3.9057E2
8.819E2	3.612E2
8.8228E2	3.3634E2
8.8267E2	3.386E2
8.8305E2	3.5668E2
8.8343E2	3.612E2
8.8382E2	3.273E2
8.842E2	3.2052E2
8.8458E2	3.7024E2
8.8497E2	3.9961E2
8.8535E2	3.386E2
8.8573E2	3.4538E2
8.8612E2	3.612E2
8.865E2	3.2278E2
8.8688E2	2.9792E2
8.8727E2	3.2956E2
8.8765E2	3.5216E2
8.8803E2	3.7701E2
8.8841E2	2.9114E2
8.888E2	3.6572E2
8.8918E2	3.8605E2
8.8956E2	3.612E2
8.8994E2	3.5216E2
8.9033E2	3.0244E2
8.9071E2	3.4764E2
8.9109E2	2.9114E2
8.9147E2	2.8436E2
8.9186E2	3.5894E2
8.9224E2	3.9057E2
8.9262E2	5.2616E2
8.930E2	6.5497E2
8.9338E2	7.5441E2
8.9377E2	9.9395E2
8.9415E2	11.77E2
8.9453E2	12.244E2
8.9491E2	10.934E2
8.9529E2	9.6457E2
8.9568E2	8.6966E2
8.9606E2	7.5893E2
8.9644E2	6.7079E2
8.9682E2	6.2334E2
8.972E2	6.1882E2
8.9758E2	5.6232E2
8.9796E2	4.5837E2
8.9835E2	4.6515E2
8.9873E2	4.6063E2
8.9911E2	3.4764E2
8.9949E2	4.1091E2
8.9987E2	4.2447E2
9.0025E2	4.1317E2
9.0063E2	3.9057E2
9.0101E2	3.8153E2
9.0139E2	3.9509E2
9.0177E2	4.0639E2
9.0216E2	4.1543E2
9.0254E2	3.7475E2
9.0292E2	3.4086E2
9.033E2	3.9283E2
9.0368E2	3.499E2
9.0406E2	3.8153E2
9.0444E2	3.2278E2
9.0482E2	3.8831E2
9.052E2	3.9283E2
9.0558E2	4.2899E2
9.0596E2	4.0639E2
9.0634E2	3.4312E2
9.0672E2	4.2221E2
9.071E2	3.1148E2
9.0748E2	3.0696E2
9.0786E2	3.2956E2
9.0824E2	3.499E2
9.0862E2	3.9509E2
9.090E2	3.2278E2
9.0938E2	4.1995E2
9.0976E2	3.4312E2
9.1014E2	2.8888E2
9.1052E2	2.8888E2
9.109E2	3.5442E2
9.1128E2	4.0413E2
9.1165E2	3.5216E2
9.1203E2	4.4029E2
9.1241E2	3.273E2
9.1279E2	2.482E2
9.1317E2	3.160E2
9.1355E2	3.2956E2
9.1393E2	3.1148E2
9.1431E2	2.7984E2
9.1469E2	3.2052E2
9.1507E2	4.0187E2
9.1544E2	3.7927E2
9.1582E2	4.2447E2
9.162E2	4.3125E2
9.1658E2	4.9453E2
9.1696E2	5.6232E2
9.1734E2	4.3351E2
9.1772E2	4.5611E2
9.1809E2	3.8379E2
9.1847E2	3.5442E2
9.1885E2	3.5894E2
9.1923E2	3.7024E2
9.1961E2	4.0187E2
9.1999E2	3.8605E2
9.2036E2	3.0018E2
9.2074E2	3.2504E2
9.2112E2	4.3125E2
9.215E2	3.8153E2
9.2187E2	2.7306E2
9.2225E2	3.3634E2
9.2263E2	2.9566E2
9.2301E2	2.7984E2
9.2339E2	2.5046E2
9.2376E2	2.7758E2
9.2414E2	2.821E2
9.2452E2	2.6176E2
9.249E2	3.5216E2
9.2527E2	3.273E2
9.2565E2	2.8436E2
9.2603E2	2.708E2
9.264E2	2.5272E2
9.2678E2	3.2504E2
9.2716E2	3.6346E2
9.2753E2	2.3465E2
9.2791E2	2.3917E2
9.2829E2	2.595E2
9.2867E2	3.047E2
9.2904E2	2.934E2
9.2942E2	3.047E2
9.298E2	3.0244E2
9.3017E2	2.708E2
9.3055E2	3.4764E2
9.3092E2	3.5442E2
9.313E2	3.499E2
9.3168E2	3.5216E2
9.3205E2	3.160E2
9.3243E2	3.5668E2
9.3281E2	3.5894E2
9.3318E2	3.0018E2
9.3356E2	2.7758E2
9.3393E2	2.3917E2
9.3431E2	2.7984E2
9.3469E2	3.0018E2
9.3506E2	2.9792E2
9.3544E2	3.0922E2
9.3581E2	2.934E2
9.3619E2	3.1374E2
9.3656E2	2.595E2
9.3694E2	3.4312E2
9.3732E2	3.7701E2
9.3769E2	3.3182E2
9.3807E2	2.821E2
9.3844E2	2.9792E2
9.3882E2	2.6854E2
9.3919E2	3.2278E2
9.3957E2	2.6854E2
9.3994E2	2.7532E2
9.4032E2	3.0018E2
9.4069E2	2.8662E2
9.4107E2	3.2956E2
9.4144E2	2.595E2
9.4182E2	2.821E2
9.4219E2	3.2956E2
9.4257E2	2.8662E2
9.4294E2	2.8888E2
9.4331E2	3.160E2
9.4369E2	2.1657E2
9.4406E2	3.7475E2
9.4444E2	3.0018E2
9.4481E2	2.7758E2
9.4519E2	2.6628E2
9.4556E2	2.8888E2
9.4593E2	3.612E2
9.4631E2	2.9792E2
9.4668E2	2.595E2
9.4706E2	2.5498E2
9.4743E2	2.708E2
9.478E2	2.7532E2
9.4818E2	2.6854E2
9.4855E2	2.482E2
9.4893E2	2.0979E2
9.493E2	3.047E2
9.4967E2	3.5894E2
9.5005E2	2.7984E2
9.5042E2	3.2278E2
9.5079E2	2.6402E2
9.5117E2	3.2956E2
9.5154E2	3.7249E2
9.5191E2	3.1826E2
9.5229E2	2.3691E2
9.5266E2	2.7532E2
9.5303E2	2.7532E2
9.5341E2	3.2956E2
9.5378E2	3.5442E2
9.5415E2	2.8436E2
9.5452E2	2.9566E2
9.549E2	2.8436E2
9.5527E2	3.386E2
9.5564E2	2.7306E2
9.5601E2	2.3239E2
9.5639E2	2.482E2
9.5676E2	3.2278E2
9.5713E2	3.047E2
9.575E2	2.3465E2
9.5788E2	2.7984E2
9.5825E2	3.6798E2
9.5862E2	2.595E2
9.5899E2	2.9114E2
9.5936E2	2.9566E2
9.5974E2	2.708E2
9.6011E2	2.9114E2
9.6048E2	2.7984E2
9.6085E2	2.8662E2
9.6122E2	3.2504E2
9.616E2	2.9114E2
9.6197E2	2.9566E2
9.6234E2	3.1148E2
9.6271E2	2.3691E2
9.6308E2	3.1148E2
9.6345E2	3.0922E2
9.6382E2	2.0301E2
9.642E2	3.612E2
9.6457E2	2.5272E2
9.6494E2	2.4594E2
9.6531E2	2.2335E2
9.6568E2	2.9792E2
9.6605E2	3.499E2
9.6642E2	2.595E2
9.6679E2	2.2335E2
9.6716E2	2.5724E2
9.6754E2	2.9792E2
9.6791E2	2.8662E2
9.6828E2	2.9792E2
9.6865E2	2.0979E2
9.6902E2	2.595E2
9.6939E2	2.8662E2
9.6976E2	3.047E2
9.7013E2	2.821E2
9.705E2	3.1826E2
9.7087E2	2.6176E2
9.7124E2	3.5216E2
9.7161E2	2.9566E2
9.7198E2	3.0696E2
9.7235E2	2.3465E2
9.7272E2	2.7306E2
9.7309E2	2.8662E2
9.7346E2	3.3634E2
9.7383E2	3.3408E2
9.742E2	2.9792E2
9.7457E2	3.047E2
9.7494E2	3.2052E2
9.7531E2	2.8888E2
9.7568E2	3.2278E2
9.7605E2	2.7984E2
9.7642E2	2.7532E2
9.7679E2	3.1826E2
9.7715E2	2.934E2
9.7752E2	2.4368E2
9.7789E2	3.2052E2
9.7826E2	3.2278E2
9.7863E2	2.5046E2
9.790E2	2.934E2
9.7937E2	2.3691E2
9.7974E2	2.9566E2
9.8011E2	2.6402E2
9.8048E2	3.4538E2
9.8084E2	3.047E2
9.8121E2	3.0018E2
9.8158E2	3.1374E2
9.8195E2	3.273E2
9.8232E2	3.499E2
9.8269E2	3.0018E2
9.8306E2	3.499E2
9.8342E2	3.4312E2
9.8379E2	2.6854E2
9.8416E2	3.0018E2
9.8453E2	2.9566E2
9.849E2	3.047E2
9.8526E2	3.0922E2
9.8563E2	3.3182E2
9.860E2	3.5442E2
9.8637E2	3.1374E2
9.8673E2	3.2052E2
9.871E2	2.7532E2
9.8747E2	2.3239E2
9.8784E2	3.2956E2
9.8821E2	2.8888E2
9.8857E2	2.595E2
9.8894E2	3.0922E2
9.8931E2	2.8436E2
9.8967E2	2.9114E2
9.9004E2	2.9792E2
9.9041E2	2.7984E2
9.9078E2	2.4594E2
9.9114E2	3.5442E2
9.9151E2	2.3465E2
9.9188E2	2.6628E2
9.9224E2	2.3917E2
9.9261E2	2.934E2
9.9298E2	2.7532E2
9.9334E2	2.934E2
9.9371E2	2.4142E2
9.9408E2	2.3465E2
9.9444E2	2.6176E2
9.9481E2	3.0696E2
9.9518E2	3.6346E2
9.9554E2	3.0696E2
9.9591E2	2.821E2
9.9628E2	2.708E2
9.9664E2	2.3691E2
9.9701E2	2.4142E2
9.9737E2	3.0018E2
9.9774E2	2.4368E2
9.9811E2	3.1826E2
9.9847E2	2.934E2
9.9884E2	3.2504E2
9.992E2	2.3465E2
9.9957E2	3.0696E2
9.9993E2	3.7249E2
10.003E2	3.0696E2
10.007E2	3.273E2
10.01E2	2.7758E2
10.014E2	3.2052E2
10.018E2	3.1148E2
10.021E2	2.7532E2
10.025E2	2.6176E2
10.029E2	2.8662E2
10.032E2	2.8436E2
10.036E2	2.4142E2
10.04E2	3.273E2
10.043E2	3.2504E2
10.047E2	3.273E2
10.05E2	2.821E2
10.054E2	3.6798E2
10.058E2	2.9566E2
10.061E2	2.3917E2
10.065E2	2.8436E2
10.069E2	3.386E2
10.072E2	2.5272E2
10.076E2	3.499E2
10.08E2	2.9566E2
10.083E2	3.0244E2
10.087E2	2.7984E2
10.091E2	2.3691E2
10.094E2	2.6854E2
10.098E2	3.047E2
10.101E2	2.5046E2
10.105E2	3.3182E2
10.109E2	2.6402E2
10.112E2	2.7532E2
10.116E2	2.4142E2
10.12E2	3.2504E2
10.123E2	3.1374E2
10.127E2	2.8888E2
10.131E2	2.8888E2
10.134E2	2.3465E2
10.138E2	2.6854E2
10.141E2	2.9114E2
10.145E2	2.5272E2
10.149E2	3.5216E2
10.152E2	3.499E2
10.156E2	3.3634E2
10.16E2	2.708E2
10.163E2	2.4142E2
10.167E2	2.595E2
10.171E2	3.499E2
10.174E2	2.7532E2
[truncated: 48 more rows]
