# Supplementary material for: Natural plant growth and development achieved in the IPK PhenoSphere by dynamic environment simulation
Source: Nat Commun. 2023 Sep 18;14:5783. doi: 10.1038/s41467-023-41332-4 (PMC10507097; doi:10.1038/s41467-023-41332-4)
Supplement: Supplementary file 5 — Supplementary Code 1 [file 41467_2023_41332_MOESM5_ESM.zip › Supplementary_Code_1/Thermal_Time_VPD/MarcSpectrograms - Copy/20221012metal2cmg.txt]

1.892E2	-28.499E0
1.8965E2	-28.499E0
1.9011E2	-28.499E0
1.9057E2	-73.695E0
1.9103E2	-14.94E0
1.9148E2	-84.995E0
1.9194E2	-46.578E0
1.924E2	-55.617E0
1.9286E2	43.816E0
1.9331E2	-39.798E0
1.9377E2	16.698E0
1.9423E2	-12.68E0
1.9469E2	-19.46E0
1.9514E2	27.997E0
1.956E2	41.556E0
1.9606E2	1.2517E2
1.9651E2	98.051E0
1.9697E2	79.973E0
1.9743E2	1.2065E2
1.9789E2	1.0935E2
1.9834E2	84.492E0
1.988E2	2.0878E2
1.9926E2	1.9748E2
1.9971E2	2.0426E2
2.0017E2	2.6076E2
2.0063E2	2.3138E2
2.0108E2	2.6528E2
2.0154E2	2.4946E2
2.020E2	2.6754E2
2.0245E2	1.9522E2
2.0291E2	2.9014E2
2.0337E2	2.585E2
2.0382E2	2.4268E2
2.0428E2	2.7884E2
2.0474E2	2.7432E2
2.0519E2	3.1725E2
2.0565E2	3.1725E2
2.061E2	3.3985E2
2.0656E2	2.585E2
2.0702E2	3.1725E2
2.0747E2	2.811E2
2.0793E2	3.0144E2
2.0839E2	2.6302E2
2.0884E2	2.811E2
2.093E2	3.1048E2
2.0975E2	2.7206E2
2.1021E2	3.1951E2
2.1067E2	2.4268E2
2.1112E2	3.1725E2
2.1158E2	2.8336E2
2.1203E2	3.1048E2
2.1249E2	2.5624E2
2.1295E2	2.9918E2
2.134E2	2.3364E2
2.1386E2	2.4494E2
2.1431E2	2.6754E2
2.1477E2	2.811E2
2.1522E2	2.9466E2
2.1568E2	2.7206E2
2.1614E2	2.359E2
2.1659E2	2.7884E2
2.1705E2	2.7658E2
2.175E2	2.359E2
2.1796E2	2.0426E2
2.1841E2	2.2686E2
2.1887E2	3.0144E2
2.1932E2	2.4946E2
2.1978E2	2.6754E2
2.2023E2	1.9522E2
2.2069E2	2.246E2
2.2114E2	2.3816E2
2.216E2	2.359E2
2.2205E2	2.924E2
2.2251E2	2.7432E2
2.2296E2	3.2629E2
2.2342E2	2.0878E2
2.2387E2	2.698E2
2.2433E2	3.0596E2
2.2478E2	2.585E2
2.2524E2	2.4042E2
2.2569E2	2.3364E2
2.2615E2	2.2912E2
2.266E2	3.2403E2
2.2706E2	2.3816E2
2.2751E2	2.5172E2
2.2797E2	2.2912E2
2.2842E2	2.5398E2
2.2888E2	2.246E2
2.2933E2	1.9522E2
2.2979E2	2.2008E2
2.3024E2	2.2686E2
2.3069E2	2.7206E2
2.3115E2	1.8167E2
2.316E2	2.585E2
2.3206E2	2.7206E2
2.3251E2	1.9296E2
2.3297E2	2.1104E2
2.3342E2	2.4042E2
2.3387E2	2.811E2
2.3433E2	2.9466E2
2.3478E2	3.1048E2
2.3524E2	3.3985E2
2.3569E2	1.9522E2
2.3614E2	2.472E2
2.366E2	2.585E2
2.3705E2	3.1725E2
2.3751E2	2.7206E2
2.3796E2	2.7658E2
2.3841E2	2.9466E2
2.3887E2	2.4494E2
2.3932E2	3.0144E2
2.3977E2	2.585E2
2.4023E2	2.698E2
2.4068E2	2.9014E2
2.4114E2	2.5624E2
2.4159E2	2.8788E2
2.4204E2	2.3138E2
2.425E2	1.8618E2
2.4295E2	2.359E2
2.434E2	3.0596E2
2.4386E2	2.359E2
2.4431E2	2.3138E2
2.4476E2	2.6528E2
2.4522E2	2.9014E2
2.4567E2	2.472E2
2.4612E2	2.6754E2
2.4658E2	2.6076E2
2.4703E2	2.3364E2
2.4748E2	3.0144E2
2.4793E2	2.6302E2
2.4839E2	1.8167E2
2.4884E2	2.4946E2
2.4929E2	2.6076E2
2.4975E2	2.8562E2
2.502E2	2.5398E2
2.5065E2	2.7884E2
2.511E2	2.8336E2
2.5156E2	2.2008E2
2.5201E2	2.585E2
2.5246E2	2.698E2
2.5292E2	2.7206E2
2.5337E2	2.2008E2
2.5382E2	2.6302E2
2.5427E2	2.585E2
2.5473E2	2.4042E2
2.5518E2	2.4042E2
2.5563E2	2.8336E2
2.5608E2	2.698E2
2.5653E2	2.4494E2
2.5699E2	2.2912E2
2.5744E2	2.6754E2
2.5789E2	2.4268E2
2.5834E2	2.6528E2
2.588E2	3.2177E2
2.5925E2	2.6528E2
2.597E2	2.1782E2
2.6015E2	3.0822E2
2.606E2	2.7658E2
2.6106E2	2.8336E2
2.6151E2	1.8167E2
2.6196E2	2.7884E2
2.6241E2	2.585E2
2.6286E2	2.3816E2
2.6332E2	2.133E2
2.6377E2	2.8562E2
2.6422E2	2.3138E2
2.6467E2	2.6754E2
2.6512E2	2.698E2
2.6557E2	3.1274E2
2.6603E2	3.3307E2
2.6648E2	2.6302E2
2.6693E2	2.1782E2
2.6738E2	2.2008E2
2.6783E2	2.1782E2
2.6828E2	1.8618E2
2.6873E2	2.6302E2
2.6918E2	3.1499E2
2.6964E2	2.7432E2
2.7009E2	2.698E2
2.7054E2	2.7206E2
2.7099E2	2.8562E2
2.7144E2	2.2912E2
2.7189E2	2.5624E2
2.7234E2	3.0596E2
2.7279E2	2.9692E2
2.7324E2	3.2855E2
2.737E2	2.2008E2
2.7415E2	2.8562E2
2.746E2	2.7884E2
2.7505E2	2.7206E2
2.755E2	2.9466E2
2.7595E2	2.9918E2
2.764E2	2.6754E2
2.7685E2	2.585E2
2.773E2	3.2855E2
2.7775E2	2.359E2
2.782E2	2.8788E2
2.7865E2	3.3533E2
2.791E2	2.9014E2
2.7955E2	3.1499E2
2.800E2	2.7884E2
2.8045E2	2.6302E2
2.8091E2	2.4946E2
2.8136E2	2.4494E2
2.8181E2	2.9918E2
2.8226E2	2.359E2
2.8271E2	2.9014E2
2.8316E2	3.2855E2
2.8361E2	2.4042E2
2.8406E2	2.7432E2
2.8451E2	2.8336E2
2.8496E2	3.0596E2
2.8541E2	2.924E2
2.8586E2	2.3138E2
2.8631E2	2.2234E2
2.8676E2	2.7658E2
2.8721E2	2.7658E2
2.8766E2	1.907E2
2.8811E2	2.4042E2
2.8855E2	3.4663E2
2.890E2	2.6076E2
2.8945E2	2.7206E2
2.899E2	1.9296E2
2.9035E2	2.6528E2
2.908E2	2.2234E2
2.9125E2	2.5398E2
2.917E2	3.0822E2
2.9215E2	2.811E2
2.926E2	3.0596E2
2.9305E2	2.7658E2
2.935E2	2.5172E2
2.9395E2	2.7206E2
2.944E2	2.246E2
2.9485E2	2.4042E2
2.953E2	2.8562E2
2.9574E2	3.2403E2
2.9619E2	2.7884E2
2.9664E2	3.1951E2
2.9709E2	3.1499E2
2.9754E2	2.472E2
2.9799E2	2.4494E2
2.9844E2	2.8562E2
2.9889E2	2.5624E2
2.9934E2	3.1499E2
2.9978E2	2.4268E2
3.0023E2	3.3533E2
3.0068E2	1.9974E2
3.0113E2	2.811E2
3.0158E2	3.0822E2
3.0203E2	2.2912E2
3.0248E2	3.0596E2
3.0292E2	2.7884E2
3.0337E2	3.1048E2
3.0382E2	2.6528E2
3.0427E2	2.7432E2
3.0472E2	2.698E2
3.0517E2	2.472E2
3.0561E2	2.359E2
3.0606E2	2.3816E2
3.0651E2	2.6528E2
3.0696E2	2.7206E2
3.0741E2	2.924E2
3.0785E2	2.2686E2
3.083E2	3.4663E2
3.0875E2	2.7432E2
3.092E2	3.1048E2
3.0965E2	2.8788E2
3.1009E2	2.5172E2
3.1054E2	2.2686E2
3.1099E2	2.9692E2
3.1144E2	3.2403E2
3.1189E2	3.2403E2
3.1233E2	3.037E2
3.1278E2	2.585E2
3.1323E2	2.8788E2
3.1368E2	2.5172E2
3.1412E2	2.7884E2
3.1457E2	2.4268E2
3.1502E2	3.3985E2
3.1547E2	2.2234E2
3.1591E2	3.3307E2
3.1636E2	2.811E2
3.1681E2	2.7206E2
3.1725E2	2.7432E2
3.177E2	3.0596E2
3.1815E2	2.5172E2
3.186E2	3.3533E2
3.1904E2	2.7206E2
3.1949E2	2.4946E2
3.1994E2	2.585E2
3.2038E2	2.924E2
3.2083E2	3.3307E2
3.2128E2	2.4268E2
3.2172E2	3.1499E2
3.2217E2	3.2177E2
3.2262E2	3.0596E2
3.2307E2	2.8336E2
3.2351E2	2.7658E2
3.2396E2	2.6528E2
3.2441E2	2.924E2
3.2485E2	2.5398E2
3.253E2	2.4494E2
3.2574E2	2.5172E2
3.2619E2	2.5624E2
3.2664E2	2.359E2
3.2708E2	3.0596E2
3.2753E2	3.1951E2
3.2798E2	2.8788E2
3.2842E2	3.7601E2
3.2887E2	2.4268E2
3.2932E2	2.811E2
3.2976E2	2.585E2
3.3021E2	2.2234E2
3.3065E2	2.472E2
3.311E2	3.0144E2
3.3155E2	2.3816E2
3.3199E2	3.4663E2
3.3244E2	2.6754E2
3.3288E2	2.7206E2
3.3333E2	2.6754E2
3.3378E2	2.7432E2
3.3422E2	2.7658E2
3.3467E2	3.1725E2
3.3511E2	3.2629E2
3.3556E2	2.6754E2
3.360E2	2.8336E2
3.3645E2	2.5624E2
3.3689E2	2.9466E2
3.3734E2	2.7658E2
3.3779E2	2.472E2
3.3823E2	2.9918E2
3.3868E2	2.924E2
3.3912E2	3.2629E2
3.3957E2	3.6471E2
3.4001E2	3.2177E2
3.4046E2	3.0596E2
3.409E2	3.8731E2
3.4135E2	3.1499E2
3.4179E2	2.7658E2
3.4224E2	3.037E2
3.4268E2	2.8336E2
3.4313E2	2.5398E2
3.4357E2	3.2629E2
3.4402E2	3.1274E2
3.4446E2	2.9466E2
3.4491E2	2.8788E2
3.4535E2	3.6245E2
3.458E2	3.4211E2
3.4624E2	3.6245E2
3.4669E2	3.0596E2
3.4713E2	3.6697E2
3.4758E2	3.3307E2
3.4802E2	3.3985E2
3.4846E2	3.0822E2
3.4891E2	3.4211E2
3.4935E2	3.8731E2
3.498E2	3.4211E2
3.5024E2	4.5284E2
3.5069E2	4.3703E2
3.5113E2	4.7544E2
3.5157E2	4.9804E2
3.5202E2	4.890E2
3.5246E2	5.4098E2
3.5291E2	5.1386E2
3.5335E2	5.0708E2
3.538E2	4.890E2
3.5424E2	5.0708E2
3.5468E2	3.9635E2
3.5513E2	4.8674E2
3.5557E2	4.551E2
3.5601E2	4.551E2
3.5646E2	4.6188E2
3.569E2	4.9804E2
3.5735E2	5.116E2
3.5779E2	5.4324E2
3.5823E2	4.8448E2
3.5868E2	5.6584E2
3.5912E2	5.8617E2
3.5956E2	5.0482E2
3.6001E2	4.9126E2
3.6045E2	5.1612E2
3.6089E2	5.1838E2
3.6134E2	5.7713E2
3.6178E2	6.0877E2
3.6222E2	6.4041E2
3.6267E2	7.3306E2
3.6311E2	6.9691E2
3.6355E2	8.1668E2
3.640E2	8.8899E2
3.6444E2	9.4323E2
3.6488E2	9.4097E2
3.6533E2	8.8673E2
3.6577E2	9.5453E2
3.6621E2	8.6413E2
3.6665E2	8.8673E2
3.671E2	8.8221E2
3.6754E2	9.4549E2
3.6798E2	9.0029E2
3.6843E2	8.8899E2
3.6887E2	8.9351E2
3.6931E2	9.5001E2
3.6975E2	9.0933E2
3.702E2	9.4097E2
3.7064E2	9.4775E2
3.7108E2	9.7486E2
3.7152E2	10.223E2
3.7197E2	10.088E2
3.7241E2	9.4775E2
3.7285E2	10.833E2
3.7329E2	10.201E2
3.7374E2	11.082E2
3.7418E2	11.15E2
3.7462E2	11.127E2
3.7506E2	11.805E2
3.755E2	11.692E2
3.7595E2	11.037E2
3.7639E2	10.201E2
3.7683E2	10.178E2
3.7727E2	9.0481E2
3.7771E2	8.7317E2
3.7816E2	8.7091E2
3.786E2	8.0086E2
3.7904E2	8.1668E2
3.7948E2	8.8673E2
3.7992E2	7.7148E2
3.8036E2	8.0086E2
3.8081E2	7.8278E2
3.8125E2	8.0086E2
3.8169E2	7.9182E2
3.8213E2	8.3927E2
3.8257E2	9.4323E2
3.8301E2	8.6187E2
3.8345E2	9.3419E2
3.839E2	9.5453E2
3.8434E2	9.726E2
3.8478E2	9.6809E2
3.8522E2	9.7712E2
3.8566E2	10.314E2
3.861E2	10.766E2
3.8654E2	10.72E2
3.8698E2	10.833E2
3.8742E2	11.692E2
3.8787E2	11.85E2
3.8831E2	12.799E2
3.8875E2	11.918E2
3.8919E2	11.353E2
3.8963E2	10.946E2
3.9007E2	12.37E2
3.9051E2	12.189E2
3.9095E2	14.065E2
3.9139E2	13.432E2
3.9183E2	13.839E2
3.9227E2	13.907E2
3.9271E2	14.088E2
3.9315E2	14.991E2
3.9359E2	15.466E2
3.9403E2	15.556E2
3.9448E2	15.76E2
3.9492E2	16.325E2
3.9536E2	16.596E2
3.958E2	16.822E2
3.9624E2	16.732E2
3.9668E2	15.014E2
3.9712E2	14.878E2
3.9756E2	14.359E2
3.980E2	14.833E2
3.9844E2	14.991E2
3.9888E2	15.556E2
3.9932E2	15.376E2
3.9976E2	15.556E2
4.002E2	14.607E2
4.0064E2	15.15E2
4.0108E2	16.596E2
4.0151E2	17.093E2
4.0195E2	17.50E2
4.0239E2	18.539E2
4.0283E2	20.302E2
4.0327E2	22.426E2
4.0371E2	23.895E2
4.0415E2	24.392E2
4.0459E2	23.624E2
4.0503E2	23.76E2
4.0547E2	20.596E2
4.0591E2	19.986E2
4.0635E2	19.511E2
4.0679E2	19.376E2
4.0723E2	21.658E2
4.0767E2	21.251E2
4.0811E2	23.262E2
4.0854E2	24.618E2
4.0898E2	27.172E2
4.0942E2	29.296E2
4.0986E2	29.59E2
4.103E2	28.37E2
4.1074E2	29.59E2
4.1118E2	27.533E2
4.1162E2	29.093E2
4.1205E2	29.929E2
4.1249E2	32.279E2
4.1293E2	31.059E2
4.1337E2	29.635E2
4.1381E2	29.025E2
4.1425E2	26.697E2
4.1469E2	28.46E2
4.1512E2	30.358E2
4.1556E2	31.985E2
4.160E2	35.782E2
4.1644E2	35.872E2
4.1688E2	38.177E2
4.1732E2	38.742E2
4.1775E2	41.318E2
4.1819E2	42.381E2
4.1863E2	45.183E2
4.1907E2	45.703E2
4.1951E2	46.855E2
4.1994E2	49.318E2
4.2038E2	52.166E2
4.2082E2	55.759E2
4.2126E2	57.318E2
4.217E2	56.685E2
4.2213E2	53.454E2
4.2257E2	49.702E2
4.2301E2	45.341E2
4.2345E2	42.652E2
4.2388E2	36.573E2
4.2432E2	34.968E2
4.2476E2	33.635E2
4.252E2	32.098E2
4.2563E2	30.675E2
4.2607E2	30.087E2
4.2651E2	29.048E2
4.2695E2	28.505E2
4.2738E2	28.686E2
4.2782E2	29.658E2
4.2826E2	29.816E2
4.2869E2	30.132E2
4.2913E2	31.872E2
4.2957E2	30.742E2
4.3001E2	30.223E2
4.3044E2	29.816E2
4.3088E2	28.166E2
4.3132E2	26.856E2
4.3175E2	26.087E2
4.3219E2	24.325E2
4.3263E2	24.686E2
4.3306E2	23.149E2
4.335E2	24.957E2
4.3394E2	29.002E2
4.3437E2	32.663E2
4.3481E2	36.392E2
4.3525E2	37.047E2
4.3568E2	37.296E2
4.3612E2	30.742E2
4.3656E2	28.709E2
4.3699E2	25.997E2
4.3743E2	24.664E2
4.3786E2	25.138E2
4.383E2	26.087E2
4.3874E2	25.997E2
4.3917E2	26.178E2
4.3961E2	25.274E2
4.4005E2	25.816E2
4.4048E2	26.449E2
4.4092E2	26.245E2
4.4135E2	26.743E2
4.4179E2	25.884E2
4.4222E2	28.37E2
4.4266E2	28.867E2
4.431E2	30.268E2
4.4353E2	32.076E2
4.4397E2	31.579E2
4.444E2	32.686E2
4.4484E2	34.132E2
4.4527E2	31.488E2
4.4571E2	28.076E2
4.4615E2	27.398E2
4.4658E2	25.274E2
4.4702E2	25.115E2
4.4745E2	24.935E2
4.4789E2	25.658E2
4.4832E2	24.302E2
4.4876E2	24.325E2
4.4919E2	25.206E2
4.4963E2	24.731E2
4.5006E2	25.228E2
4.505E2	23.94E2
4.5093E2	24.731E2
4.5137E2	25.206E2
4.518E2	26.675E2
4.5224E2	27.127E2
4.5267E2	26.946E2
4.5311E2	27.24E2
4.5354E2	26.81E2
4.5398E2	28.302E2
4.5441E2	29.726E2
4.5485E2	31.85E2
4.5528E2	33.771E2
4.5571E2	32.912E2
4.5615E2	32.279E2
4.5658E2	32.731E2
4.5702E2	33.771E2
4.5745E2	34.742E2
4.5789E2	37.296E2
4.5832E2	35.465E2
4.5875E2	36.098E2
4.5919E2	34.449E2
4.5962E2	35.398E2
4.6006E2	33.793E2
4.6049E2	33.951E2
4.6093E2	34.313E2
4.6136E2	33.16E2
4.6179E2	32.144E2
4.6223E2	30.494E2
4.6266E2	29.906E2
4.6309E2	31.692E2
4.6353E2	30.132E2
4.6396E2	31.918E2
4.644E2	29.906E2
4.6483E2	30.313E2
4.6526E2	30.991E2
4.657E2	34.697E2
4.6613E2	35.42E2
4.6656E2	37.545E2
4.670E2	38.20E2
4.6743E2	37.341E2
4.6786E2	37.432E2
4.683E2	36.211E2
4.6873E2	35.398E2
4.6916E2	34.403E2
4.696E2	33.974E2
4.7003E2	34.878E2
4.7046E2	35.85E2
4.709E2	38.471E2
4.7133E2	41.002E2
4.7176E2	43.194E2
4.7219E2	44.166E2
4.7263E2	42.268E2
4.7306E2	40.776E2
4.7349E2	38.81E2
4.7393E2	37.59E2
4.7436E2	36.595E2
4.7479E2	35.94E2
4.7522E2	35.782E2
4.7566E2	36.347E2
4.7609E2	36.98E2
4.7652E2	38.90E2
4.7695E2	41.725E2
4.7739E2	43.239E2
4.7782E2	42.109E2
4.7825E2	43.759E2
4.7868E2	43.149E2
4.7911E2	43.443E2
4.7955E2	42.426E2
4.7998E2	42.90E2
4.8041E2	43.872E2
4.8084E2	44.527E2
4.8128E2	46.448E2
4.8171E2	46.267E2
4.8214E2	45.341E2
4.8257E2	44.053E2
4.830E2	42.132E2
4.8343E2	39.624E2
4.8387E2	38.787E2
4.843E2	37.093E2
4.8473E2	36.663E2
4.8516E2	37.341E2
4.8559E2	39.398E2
4.8602E2	40.234E2
4.8646E2	41.296E2
4.8689E2	45.951E2
4.8732E2	49.07E2
4.8775E2	52.798E2
4.8818E2	54.199E2
4.8861E2	53.657E2
4.8904E2	51.036E2
4.8947E2	49.951E2
4.8991E2	49.002E2
4.9034E2	49.273E2
4.9077E2	47.126E2
4.912E2	51.216E2
4.9163E2	50.584E2
4.9206E2	49.002E2
4.9249E2	47.782E2
4.9292E2	50.041E2
4.9335E2	53.092E2
4.9378E2	52.731E2
4.9421E2	49.793E2
4.9465E2	49.522E2
4.9508E2	52.188E2
4.9551E2	52.753E2
4.9594E2	57.634E2
4.9637E2	63.013E2
4.968E2	70.741E2
4.9723E2	81.001E2
4.9766E2	86.063E2
4.9809E2	86.741E2
4.9852E2	82.312E2
4.9895E2	73.114E2
4.9938E2	66.222E2
4.9981E2	60.437E2
5.0024E2	57.883E2
5.0067E2	55.804E2
5.011E2	55.985E2
5.0153E2	57.205E2
5.0196E2	62.086E2
5.0239E2	65.521E2
5.0282E2	67.261E2
5.0325E2	68.662E2
5.0368E2	71.419E2
5.0411E2	75.532E2
5.0454E2	71.668E2
5.0497E2	65.408E2
5.054E2	63.804E2
5.0583E2	63.148E2
5.0626E2	63.171E2
5.0669E2	63.035E2
5.0711E2	60.843E2
5.0754E2	56.911E2
5.0797E2	50.81E2
5.084E2	47.804E2
5.0883E2	47.94E2
5.0926E2	49.318E2
5.0969E2	51.488E2
5.1012E2	55.646E2
5.1055E2	59.081E2
5.1098E2	63.216E2
5.1141E2	65.544E2
5.1183E2	65.838E2
5.1226E2	65.453E2
5.1269E2	61.16E2
5.1312E2	58.538E2
5.1355E2	57.883E2
5.1398E2	57.002E2
5.1441E2	61.024E2
5.1484E2	63.352E2
5.1526E2	63.781E2
5.1569E2	63.533E2
5.1612E2	63.081E2
5.1655E2	60.278E2
5.1698E2	60.278E2
5.1741E2	60.979E2
5.1783E2	63.261E2
5.1826E2	63.623E2
5.1869E2	59.035E2
5.1912E2	54.742E2
5.1955E2	52.957E2
5.1998E2	51.849E2
5.204E2	52.618E2
5.2083E2	54.335E2
5.2126E2	56.256E2
5.2169E2	57.973E2
5.2211E2	59.60E2
5.2254E2	58.719E2
5.2297E2	56.346E2
5.234E2	54.38E2
5.2383E2	52.482E2
5.2425E2	50.968E2
5.2468E2	54.493E2
5.2511E2	61.16E2
5.2554E2	66.832E2
5.2596E2	74.854E2
5.2639E2	73.453E2
5.2682E2	72.097E2
5.2725E2	64.595E2
5.2767E2	62.109E2
5.281E2	59.804E2
5.2853E2	60.663E2
5.2895E2	63.578E2
5.2938E2	71.239E2
5.2981E2	76.933E2
5.3024E2	81.837E2
5.3066E2	79.668E2
5.3109E2	77.679E2
5.3152E2	75.284E2
5.3194E2	83.057E2
5.3237E2	1.0046E4
5.328E2	1.2805E4
5.3322E2	1.6965E4
5.3365E2	2.3639E4
5.3408E2	3.1415E4
5.345E2	3.983E4
5.3493E2	4.4122E4
5.3536E2	4.6682E4
5.3578E2	4.7511E4
5.3621E2	4.442E4
5.3663E2	4.0556E4
5.3706E2	3.6755E4
5.3749E2	3.414E4
5.3791E2	3.1159E4
5.3834E2	2.8384E4
5.3877E2	2.4457E4
5.3919E2	2.0855E4
5.3962E2	1.7713E4
5.4004E2	1.4832E4
5.4047E2	1.2631E4
5.409E2	1.0114E4
5.4132E2	89.317E2
5.4175E2	84.074E2
5.4217E2	77.566E2
5.426E2	68.662E2
5.4302E2	61.454E2
5.4345E2	60.233E2
5.4387E2	66.809E2
5.443E2	78.357E2
5.4473E2	90.221E2
5.4515E2	1.0421E4
5.4558E2	1.1099E4
5.460E2	1.1601E4
5.4643E2	93.091E2
5.4685E2	71.691E2
5.4728E2	59.985E2
5.477E2	56.391E2
5.4813E2	53.973E2
5.4855E2	52.301E2
5.4898E2	50.99E2
5.494E2	51.781E2
5.4983E2	53.318E2
5.5025E2	52.279E2
5.5068E2	50.719E2
5.511E2	49.115E2
5.5153E2	49.024E2
5.5195E2	50.019E2
5.5238E2	51.781E2
5.528E2	55.013E2
5.5323E2	56.708E2
5.5365E2	57.002E2
5.5407E2	58.516E2
5.545E2	60.143E2
5.5492E2	60.391E2
5.5535E2	56.572E2
5.5577E2	54.877E2
5.562E2	54.719E2
5.5662E2	57.431E2
5.5704E2	59.307E2
5.5747E2	61.838E2
5.5789E2	65.521E2
5.5832E2	71.758E2
5.5874E2	78.357E2
5.5916E2	79.058E2
5.5959E2	73.318E2
5.6001E2	67.532E2
5.6044E2	63.826E2
5.6086E2	62.651E2
5.6128E2	62.244E2
5.6171E2	66.154E2
5.6213E2	70.764E2
5.6255E2	78.628E2
5.6298E2	86.04E2
5.634E2	86.741E2
5.6382E2	88.752E2
5.6425E2	88.187E2
5.6467E2	82.944E2
5.6509E2	82.47E2
5.6552E2	85.701E2
5.6594E2	92.504E2
5.6636E2	1.0785E4
5.6679E2	1.3578E4
5.6721E2	1.7252E4
5.6763E2	2.045E4
5.6806E2	2.287E4
5.6848E2	2.494E4
5.689E2	2.4369E4
5.6932E2	1.9847E4
5.6975E2	1.4631E4
5.7017E2	1.0986E4
5.7059E2	91.419E2
5.7102E2	78.628E2
5.7144E2	71.397E2
5.7186E2	67.804E2
5.7228E2	65.86E2
5.7271E2	64.414E2
5.7313E2	64.956E2
5.7355E2	66.109E2
5.7397E2	67.60E2
5.744E2	69.001E2
5.7482E2	71.894E2
5.7524E2	71.352E2
5.7566E2	76.097E2
5.7608E2	78.56E2
5.7651E2	76.753E2
5.7693E2	74.335E2
5.7735E2	69.521E2
5.7777E2	69.815E2
5.7819E2	65.544E2
5.7862E2	69.069E2
5.7904E2	69.363E2
5.7946E2	66.38E2
5.7988E2	65.499E2
5.803E2	67.058E2
5.8072E2	67.239E2
5.8115E2	68.075E2
5.8157E2	69.837E2
5.8199E2	70.674E2
5.8241E2	73.634E2
5.8283E2	76.12E2
5.8325E2	79.623E2
5.8367E2	83.238E2
5.8409E2	91.69E2
5.8452E2	1.0206E4
5.8494E2	1.1946E4
5.8536E2	1.3555E4
5.8578E2	1.6134E4
5.862E2	1.8861E4
5.8662E2	2.1135E4
5.8704E2	2.3521E4
5.8746E2	2.4651E4
5.8788E2	2.3838E4
5.883E2	2.0703E4
5.8873E2	1.539E4
5.8915E2	1.2665E4
5.8957E2	1.4676E4
5.8999E2	1.930E4
5.9041E2	2.4723E4
5.9083E2	2.9695E4
5.9125E2	3.3186E4
5.9167E2	3.473E4
5.9209E2	3.5453E4
5.9251E2	3.5256E4
5.9293E2	3.4169E4
5.9335E2	3.3205E4
5.9377E2	3.1625E4
5.9419E2	3.0879E4
5.9461E2	2.9498E4
5.9503E2	2.8305E4
5.9545E2	2.7128E4
5.9587E2	2.6461E4
5.9629E2	2.5553E4
5.9671E2	2.5376E4
5.9713E2	2.4769E4
5.9755E2	2.4402E4
5.9797E2	2.3645E4
5.9839E2	2.2371E4
5.9881E2	2.1666E4
5.9923E2	2.0416E4
5.9965E2	1.9232E4
6.0007E2	1.8572E4
6.0049E2	1.819E4
6.0091E2	1.7684E4
6.0132E2	1.7257E4
6.0174E2	1.6403E4
6.0216E2	1.528E4
6.0258E2	1.5112E4
6.030E2	1.4687E4
6.0342E2	1.4161E4
6.0384E2	1.3666E4
6.0426E2	1.3915E4
6.0468E2	1.3417E4
6.051E2	1.3228E4
6.0552E2	1.2834E4
6.0593E2	1.2647E4
6.0635E2	1.2708E4
6.0677E2	1.2572E4
6.0719E2	1.2751E4
6.0761E2	1.2665E4
6.0803E2	1.3178E4
6.0845E2	1.3241E4
6.0886E2	1.3176E4
6.0928E2	1.2514E4
6.097E2	1.1996E4
6.1012E2	1.1899E4
6.1054E2	1.1793E4
6.1096E2	1.1716E4
6.1137E2	1.1646E4
6.1179E2	1.1775E4
6.1221E2	1.1671E4
6.1263E2	1.1476E4
6.1305E2	1.0577E4
6.1346E2	1.0547E4
6.1388E2	1.0468E4
6.143E2	1.1178E4
6.1472E2	1.1815E4
6.1514E2	1.2959E4
6.1555E2	1.4089E4
6.1597E2	1.4744E4
6.1639E2	1.4645E4
6.1681E2	1.2568E4
6.1722E2	1.1038E4
6.1764E2	94.131E2
6.1806E2	85.837E2
6.1848E2	83.555E2
6.1889E2	81.34E2
6.1931E2	78.764E2
6.1973E2	76.933E2
6.2014E2	75.758E2
6.2056E2	74.289E2
6.2098E2	76.052E2
6.214E2	75.464E2
6.2181E2	71.397E2
6.2223E2	68.934E2
6.2265E2	67.645E2
6.2306E2	68.256E2
6.2348E2	68.595E2
6.239E2	69.792E2
6.2431E2	75.623E2
6.2473E2	78.425E2
6.2515E2	83.08E2
6.2556E2	88.142E2
6.2598E2	90.153E2
6.264E2	85.543E2
6.2681E2	76.188E2
6.2723E2	72.368E2
6.2765E2	71.397E2
6.2806E2	69.024E2
6.2848E2	69.25E2
6.289E2	70.854E2
6.2931E2	68.527E2
6.2973E2	69.996E2
6.3014E2	69.024E2
6.3056E2	69.34E2
6.3098E2	66.041E2
6.3139E2	61.702E2
6.3181E2	59.194E2
6.3222E2	57.702E2
6.3264E2	58.222E2
6.3305E2	58.855E2
6.3347E2	58.199E2
6.3389E2	60.165E2
6.343E2	61.77E2
6.3472E2	60.911E2
6.3513E2	62.877E2
6.3555E2	64.278E2
6.3596E2	65.928E2
6.3638E2	63.872E2
6.3679E2	67.329E2
6.3721E2	70.312E2
6.3762E2	68.934E2
6.3804E2	69.792E2
6.3845E2	68.798E2
6.3887E2	67.103E2
6.3928E2	64.436E2
6.397E2	62.086E2
6.4011E2	58.335E2
6.4053E2	57.86E2
6.4094E2	57.68E2
6.4136E2	55.736E2
6.4177E2	52.414E2
6.4219E2	55.171E2
6.426E2	55.307E2
6.4302E2	54.132E2
6.4343E2	54.877E2
6.4385E2	55.962E2
6.4426E2	58.448E2
6.4468E2	54.877E2
6.4509E2	56.798E2
6.455E2	57.86E2
6.4592E2	58.516E2
6.4633E2	58.584E2
6.4675E2	57.002E2
6.4716E2	52.618E2
6.4757E2	51.284E2
6.4799E2	49.951E2
6.484E2	51.081E2
6.4882E2	49.205E2
6.4923E2	46.742E2
6.4964E2	44.301E2
6.5006E2	41.251E2
6.5047E2	37.409E2
6.5089E2	37.59E2
6.513E2	36.008E2
6.5171E2	35.827E2
6.5213E2	35.624E2
6.5254E2	36.03E2
6.5295E2	36.573E2
6.5337E2	38.561E2
6.5378E2	40.573E2
6.5419E2	43.601E2
6.5461E2	45.703E2
6.5502E2	48.143E2
6.5543E2	48.979E2
6.5585E2	45.431E2
6.5626E2	43.443E2
6.5667E2	42.177E2
6.5708E2	41.544E2
6.575E2	42.155E2
6.5791E2	44.211E2
6.5832E2	43.375E2
6.5874E2	39.917E2
6.5915E2	39.465E2
6.5956E2	39.85E2
6.5997E2	39.985E2
6.6039E2	40.008E2
6.608E2	40.912E2
6.6121E2	37.115E2
6.6162E2	34.629E2
6.6204E2	33.974E2
6.6245E2	34.358E2
6.6286E2	33.093E2
6.6327E2	34.516E2
6.6368E2	32.776E2
6.641E2	31.42E2
6.6451E2	33.748E2
6.6492E2	32.754E2
6.6533E2	34.629E2
6.6574E2	35.94E2
6.6616E2	38.042E2
6.6657E2	37.59E2
6.6698E2	36.98E2
6.6739E2	36.121E2
6.678E2	32.234E2
6.6822E2	32.189E2
6.6863E2	32.121E2
6.6904E2	31.918E2
6.6945E2	31.759E2
6.6986E2	31.85E2
6.7027E2	31.601E2
6.7068E2	32.234E2
6.711E2	34.855E2
6.7151E2	34.268E2
6.7192E2	35.194E2
6.7233E2	34.403E2
6.7274E2	34.042E2
6.7315E2	32.347E2
6.7356E2	29.002E2
6.7397E2	29.364E2
6.7438E2	29.952E2
6.7479E2	29.861E2
6.7521E2	29.771E2
6.7562E2	29.387E2
6.7603E2	28.437E2
6.7644E2	29.68E2
6.7685E2	30.064E2
6.7726E2	28.663E2
6.7767E2	29.025E2
6.7808E2	28.37E2
6.7849E2	27.805E2
6.789E2	25.454E2
6.7931E2	23.827E2
6.7972E2	22.765E2
6.8013E2	23.94E2
6.8054E2	23.488E2
6.8095E2	22.878E2
6.8136E2	23.488E2
6.8177E2	24.709E2
6.8218E2	26.268E2
6.8259E2	27.827E2
6.830E2	28.754E2
6.8341E2	29.748E2
6.8382E2	33.138E2
6.8423E2	32.37E2
6.8464E2	29.50E2
6.8505E2	28.55E2
6.8546E2	26.991E2
6.8587E2	26.11E2
6.8628E2	21.613E2
6.8669E2	21.138E2
6.871E2	19.421E2
6.8751E2	18.72E2
6.8792E2	19.376E2
6.8833E2	19.805E2
6.8873E2	20.551E2
6.8914E2	20.008E2
6.8955E2	19.217E2
6.8996E2	18.133E2
6.9037E2	18.313E2
6.9078E2	17.251E2
6.9119E2	16.867E2
6.916E2	17.59E2
6.9201E2	17.229E2
6.9241E2	17.726E2
6.9282E2	17.364E2
6.9323E2	18.178E2
6.9364E2	18.924E2
6.9405E2	19.353E2
6.9446E2	18.833E2
6.9487E2	20.483E2
6.9527E2	19.692E2
6.9568E2	20.483E2
6.9609E2	22.562E2
6.965E2	21.251E2
6.9691E2	20.957E2
6.9732E2	20.573E2
6.9772E2	20.573E2
6.9813E2	21.477E2
6.9854E2	18.087E2
6.9895E2	18.291E2
6.9936E2	19.082E2
6.9976E2	17.206E2
7.0017E2	17.794E2
7.0058E2	16.506E2
7.0099E2	15.308E2
7.0139E2	14.02E2
7.018E2	14.336E2
7.0221E2	14.833E2
7.0262E2	13.432E2
7.0302E2	14.065E2
7.0343E2	12.822E2
7.0384E2	12.89E2
7.0425E2	12.596E2
7.0465E2	13.093E2
7.0506E2	13.297E2
7.0547E2	11.398E2
7.0588E2	12.641E2
7.0628E2	12.008E2
7.0669E2	11.986E2
7.071E2	11.963E2
7.075E2	10.494E2
7.0791E2	11.15E2
7.0832E2	11.873E2
7.0872E2	11.398E2
7.0913E2	11.85E2
7.0954E2	10.879E2
7.0994E2	11.353E2
7.1035E2	10.856E2
7.1076E2	10.223E2
7.1116E2	10.811E2
7.1157E2	11.624E2
7.1198E2	11.105E2
7.1238E2	10.788E2
7.1279E2	11.331E2
7.1319E2	12.302E2
7.136E2	12.257E2
7.1401E2	11.918E2
7.1441E2	13.025E2
7.1482E2	12.212E2
7.1522E2	11.692E2
7.1563E2	11.941E2
7.1604E2	11.172E2
7.1644E2	9.5453E2
7.1685E2	10.02E2
7.1725E2	9.726E2
7.1766E2	9.952E2
7.1806E2	9.9972E2
7.1847E2	10.381E2
7.1888E2	10.946E2
7.1928E2	10.246E2
7.1969E2	11.828E2
7.2009E2	11.828E2
7.205E2	11.24E2
7.209E2	11.059E2
7.2131E2	11.489E2
7.2171E2	11.331E2
7.2212E2	11.195E2
7.2252E2	11.941E2
7.2293E2	10.879E2
7.2333E2	12.302E2
7.2374E2	10.992E2
7.2414E2	10.381E2
7.2455E2	10.901E2
7.2495E2	10.946E2
7.2536E2	11.172E2
7.2576E2	10.088E2
7.2617E2	10.336E2
7.2657E2	11.014E2
7.2697E2	9.4323E2
7.2738E2	9.9972E2
7.2778E2	9.8616E2
7.2819E2	9.9746E2
7.2859E2	9.5679E2
7.290E2	10.291E2
7.294E2	9.2515E2
7.298E2	8.8673E2
7.3021E2	9.2515E2
7.3061E2	8.9125E2
7.3102E2	8.7769E2
7.3142E2	8.3024E2
7.3182E2	9.5453E2
7.3223E2	8.7995E2
7.3263E2	8.6413E2
7.3304E2	8.8673E2
7.3344E2	8.5735E2
7.3384E2	8.1442E2
7.3425E2	8.5283E2
7.3465E2	8.5509E2
7.3505E2	7.534E2
7.3546E2	8.2572E2
7.3586E2	7.760E2
7.3626E2	9.5001E2
7.3667E2	8.5057E2
7.3707E2	9.5905E2
7.3747E2	9.2741E2
7.3788E2	9.4323E2
7.3828E2	9.9972E2
7.3868E2	8.9351E2
7.3909E2	8.3927E2
7.3949E2	8.6639E2
7.3989E2	9.0255E2
7.4029E2	9.726E2
7.407E2	9.7712E2
7.411E2	9.9972E2
7.415E2	9.4775E2
7.4191E2	9.5227E2
7.4231E2	8.3702E2
7.4271E2	8.1668E2
7.4311E2	7.647E2
7.4352E2	7.647E2
7.4392E2	8.4831E2
7.4432E2	8.1442E2
7.4472E2	7.8504E2
7.4512E2	7.6922E2
7.4553E2	8.3702E2
7.4593E2	7.9182E2
7.4633E2	7.760E2
7.4673E2	7.8504E2
7.4713E2	8.9351E2
7.4754E2	9.0029E2
7.4794E2	8.6187E2
7.4834E2	8.7769E2
7.4874E2	8.8221E2
7.4914E2	9.2063E2
7.4955E2	8.0764E2
7.4995E2	8.9577E2
7.5035E2	7.8278E2
7.5075E2	7.6244E2
7.5115E2	6.6075E2
7.5155E2	6.7883E2
7.5195E2	7.6922E2
7.5236E2	7.3758E2
7.5276E2	7.9634E2
7.5316E2	8.5735E2
7.5356E2	9.2063E2
7.5396E2	10.246E2
7.5436E2	10.992E2
7.5476E2	12.302E2
7.5516E2	12.257E2
7.5556E2	11.172E2
7.5596E2	10.72E2
7.5637E2	9.7034E2
7.5677E2	9.4549E2
7.5717E2	8.0312E2
7.5757E2	7.4662E2
7.5797E2	8.1216E2
7.5837E2	8.1894E2
7.5877E2	7.873E2
7.5917E2	8.6413E2
7.5957E2	8.2798E2
7.5997E2	8.5961E2
7.6037E2	8.1894E2
7.6077E2	7.7374E2
7.6117E2	8.325E2
7.6157E2	7.8956E2
7.6197E2	8.6639E2
7.6237E2	7.6696E2
7.6277E2	8.1216E2
7.6317E2	7.6244E2
7.6357E2	7.4888E2
7.6397E2	8.5961E2
7.6437E2	8.2798E2
7.6477E2	8.7317E2
7.6517E2	9.6357E2
7.6557E2	11.037E2
7.6597E2	11.489E2
7.6637E2	11.873E2
7.6677E2	10.585E2
7.6717E2	9.5227E2
7.6757E2	8.1216E2
7.6796E2	7.3758E2
7.6836E2	7.534E2
7.6876E2	7.2176E2
7.6916E2	8.3927E2
7.6956E2	8.4605E2
7.6996E2	8.0764E2
7.7036E2	8.0086E2
7.7076E2	7.9634E2
7.7116E2	7.6018E2
7.7156E2	7.5114E2
7.7195E2	7.7148E2
7.7235E2	7.4888E2
7.7275E2	6.5849E2
7.7315E2	6.3137E2
7.7355E2	6.6979E2
7.7395E2	6.7205E2
7.7435E2	5.9295E2
7.7474E2	5.6358E2
7.7514E2	6.9465E2
7.7554E2	5.9747E2
7.7594E2	6.2911E2
7.7634E2	5.8165E2
7.7674E2	5.6132E2
7.7713E2	5.9069E2
7.7753E2	5.6132E2
7.7793E2	5.6132E2
7.7833E2	5.681E2
7.7873E2	6.0651E2
7.7912E2	5.8391E2
7.7952E2	5.7713E2
7.7992E2	5.9521E2
7.8032E2	5.9521E2
7.8071E2	6.7657E2
7.8111E2	7.1724E2
7.8151E2	6.4719E2
7.8191E2	6.8335E2
7.823E2	6.8787E2
7.827E2	6.1555E2
7.831E2	6.0651E2
7.835E2	5.8843E2
7.8389E2	5.0482E2
7.8429E2	5.4776E2
7.8469E2	4.9352E2
7.8508E2	5.0256E2
7.8548E2	5.455E2
7.8588E2	5.2742E2
7.8627E2	5.6358E2
7.8667E2	5.1386E2
7.8707E2	5.0256E2
7.8747E2	4.9126E2
7.8786E2	4.551E2
7.8826E2	4.6188E2
7.8865E2	4.7318E2
7.8905E2	4.5736E2
7.8945E2	4.777E2
7.8984E2	5.8165E2
7.9024E2	4.8674E2
7.9064E2	4.664E2
7.9103E2	5.0256E2
7.9143E2	5.6584E2
7.9183E2	5.229E2
7.9222E2	5.342E2
7.9262E2	5.6132E2
7.9301E2	5.3872E2
7.9341E2	5.4776E2
7.9381E2	5.0256E2
7.942E2	5.0482E2
7.946E2	6.2685E2
7.9499E2	5.681E2
7.9539E2	5.4776E2
7.9578E2	5.0934E2
7.9618E2	4.5736E2
7.9658E2	5.4324E2
7.9697E2	5.1838E2
7.9737E2	5.229E2
7.9776E2	4.5058E2
7.9816E2	5.4776E2
7.9855E2	5.0708E2
7.9895E2	4.7092E2
7.9934E2	5.4776E2
7.9974E2	4.6188E2
8.0013E2	5.116E2
8.0053E2	5.5906E2
8.0092E2	6.2459E2
8.0132E2	5.7488E2
8.0171E2	5.7939E2
8.0211E2	6.5849E2
8.025E2	5.9069E2
8.029E2	5.4098E2
8.0329E2	5.1838E2
8.0369E2	6.1103E2
8.0408E2	5.1612E2
8.0447E2	5.1612E2
8.0487E2	4.8448E2
8.0526E2	4.5058E2
8.0566E2	4.3703E2
8.0605E2	4.7544E2
8.0645E2	5.8843E2
8.0684E2	5.116E2
8.0723E2	5.2968E2
8.0763E2	6.1103E2
8.0802E2	5.8165E2
8.0842E2	5.681E2
8.0881E2	5.8391E2
8.092E2	5.9973E2
8.096E2	5.4776E2
8.0999E2	5.0256E2
8.1038E2	5.7262E2
8.1078E2	5.4098E2
8.1117E2	4.8674E2
8.1157E2	5.1838E2
8.1196E2	5.1386E2
8.1235E2	4.8448E2
8.1275E2	4.4606E2
8.1314E2	4.5058E2
8.1353E2	4.7996E2
8.1393E2	5.116E2
8.1432E2	5.2516E2
8.1471E2	5.2516E2
8.151E2	5.7262E2
8.155E2	5.2968E2
8.1589E2	5.8165E2
8.1628E2	8.6413E2
8.1668E2	13.048E2
8.1707E2	20.031E2
8.1746E2	29.341E2
8.1785E2	38.448E2
8.1825E2	50.064E2
8.1864E2	58.719E2
8.1903E2	59.442E2
8.1942E2	55.442E2
8.1982E2	50.20E2
8.2021E2	42.403E2
8.206E2	32.686E2
8.2099E2	24.935E2
8.2139E2	17.839E2
8.2178E2	14.201E2
8.2217E2	10.359E2
8.2256E2	9.9972E2
8.2295E2	8.6413E2
8.2335E2	7.3532E2
8.2374E2	6.8561E2
8.2413E2	6.8787E2
8.2452E2	6.4267E2
8.2491E2	6.2911E2
8.253E2	6.2911E2
8.257E2	5.8165E2
8.2609E2	6.0877E2
8.2648E2	4.9352E2
8.2687E2	5.0482E2
8.2726E2	5.0256E2
8.2765E2	5.4324E2
8.2804E2	4.890E2
8.2844E2	4.890E2
8.2883E2	5.4776E2
8.2922E2	4.7544E2
8.2961E2	4.5736E2
8.300E2	3.8053E2
8.3039E2	4.664E2
8.3078E2	5.0934E2
8.3117E2	4.7996E2
8.3156E2	5.2968E2
8.3195E2	5.7036E2
8.3234E2	5.6358E2
8.3273E2	6.2459E2
8.3313E2	5.0708E2
8.3352E2	4.8222E2
8.3391E2	4.9126E2
8.343E2	4.0313E2
8.3469E2	4.8222E2
8.3508E2	4.664E2
8.3547E2	4.1217E2
8.3586E2	4.5058E2
8.3625E2	4.7092E2
8.3664E2	4.2121E2
8.3703E2	4.1217E2
8.3742E2	3.9635E2
8.3781E2	3.6697E2
8.382E2	5.3872E2
8.3859E2	3.6019E2
8.3898E2	3.9183E2
8.3937E2	4.8222E2
8.3976E2	4.3929E2
8.4015E2	3.8957E2
8.4054E2	3.8053E2
8.4092E2	4.6188E2
8.4131E2	3.8505E2
8.417E2	3.9635E2
8.4209E2	3.7827E2
8.4248E2	3.6019E2
8.4287E2	4.5962E2
8.4326E2	3.5567E2
8.4365E2	4.1669E2
8.4404E2	3.7827E2
8.4443E2	4.2121E2
8.4482E2	4.2573E2
8.4521E2	3.7375E2
8.4559E2	4.0539E2
8.4598E2	3.7827E2
8.4637E2	3.9861E2
8.4676E2	4.3929E2
8.4715E2	4.8674E2
8.4754E2	3.7827E2
8.4793E2	4.1669E2
8.4831E2	4.6188E2
8.487E2	3.9183E2
8.4909E2	5.003E2
8.4948E2	5.5454E2
8.4987E2	5.3646E2
8.5026E2	7.6018E2
8.5064E2	10.291E2
8.5103E2	13.093E2
8.5142E2	17.568E2
8.5181E2	20.37E2
8.522E2	22.878E2
8.5258E2	23.466E2
8.5297E2	20.822E2
8.5336E2	18.765E2
8.5375E2	16.325E2
8.5413E2	13.636E2
8.5452E2	11.941E2
8.5491E2	10.088E2
8.553E2	9.3871E2
8.5568E2	8.6639E2
8.5607E2	8.6413E2
8.5646E2	7.9408E2
8.5685E2	7.7148E2
8.5723E2	6.5623E2
8.5762E2	6.7431E2
8.5801E2	6.4493E2
8.584E2	5.5454E2
8.5878E2	4.9804E2
8.5917E2	6.0877E2
8.5956E2	4.8448E2
8.5994E2	5.5454E2
8.6033E2	4.5736E2
8.6072E2	5.2742E2
8.611E2	5.2968E2
8.6149E2	5.1386E2
8.6188E2	4.3703E2
8.6226E2	4.4606E2
8.6265E2	4.7092E2
8.6304E2	4.6414E2
8.6342E2	5.1386E2
8.6381E2	4.7318E2
8.6419E2	4.0313E2
8.6458E2	4.664E2
8.6497E2	4.5058E2
8.6535E2	3.9409E2
8.6574E2	4.0991E2
8.6612E2	4.5058E2
8.6651E2	4.6866E2
8.669E2	5.003E2
8.6728E2	4.3477E2
8.6767E2	4.0765E2
8.6805E2	4.1217E2
8.6844E2	4.0765E2
8.6882E2	3.6019E2
8.6921E2	3.7827E2
8.696E2	3.6245E2
8.6998E2	3.3307E2
8.7037E2	3.8731E2
8.7075E2	3.9183E2
8.7114E2	4.1669E2
8.7152E2	3.5341E2
8.7191E2	3.5793E2
8.7229E2	3.9183E2
8.7268E2	3.3533E2
8.7306E2	4.0313E2
8.7345E2	3.5341E2
8.7383E2	3.6019E2
8.7422E2	4.0313E2
8.746E2	3.7827E2
8.7499E2	4.4381E2
8.7537E2	5.5002E2
8.7575E2	6.4493E2
8.7614E2	5.0708E2
8.7652E2	5.1386E2
8.7691E2	5.003E2
8.7729E2	4.1217E2
8.7768E2	3.6923E2
8.7806E2	3.7149E2
8.7844E2	3.7375E2
8.7883E2	2.8562E2
8.7921E2	3.9409E2
8.796E2	3.6471E2
8.7998E2	3.7375E2
8.8037E2	3.7149E2
8.8075E2	4.0313E2
8.8113E2	3.3081E2
8.8152E2	3.4211E2
8.819E2	3.6019E2
8.8228E2	3.1048E2
8.8267E2	3.6471E2
8.8305E2	3.5341E2
8.8343E2	3.037E2
8.8382E2	3.4437E2
8.842E2	3.6923E2
8.8458E2	3.1048E2
8.8497E2	3.4663E2
8.8535E2	3.5341E2
8.8573E2	3.0822E2
8.8612E2	3.4437E2
8.865E2	3.3307E2
8.8688E2	3.1951E2
8.8727E2	2.9014E2
8.8765E2	3.6923E2
8.8803E2	3.2629E2
8.8841E2	3.0596E2
8.888E2	3.5115E2
8.8918E2	4.1217E2
8.8956E2	3.1048E2
8.8994E2	3.0144E2
8.9033E2	3.0596E2
8.9071E2	3.5793E2
8.9109E2	3.5793E2
8.9147E2	3.3081E2
8.9186E2	3.9183E2
8.9224E2	4.8674E2
8.9262E2	5.4098E2
8.930E2	7.2854E2
8.9338E2	8.6639E2
8.9377E2	11.489E2
8.9415E2	13.364E2
8.9453E2	12.912E2
8.9491E2	13.071E2
8.9529E2	10.992E2
8.9568E2	9.5227E2
8.9606E2	8.1668E2
8.9644E2	6.9465E2
8.9682E2	6.4493E2
8.972E2	5.8391E2
8.9758E2	5.3646E2
8.9796E2	5.1838E2
8.9835E2	5.2742E2
8.9873E2	4.7092E2
8.9911E2	5.1612E2
8.9949E2	4.664E2
8.9987E2	4.2799E2
9.0025E2	5.4098E2
9.0063E2	4.7996E2
9.0101E2	4.5962E2
9.0139E2	4.2121E2
9.0177E2	4.0087E2
9.0216E2	4.3025E2
9.0254E2	3.4211E2
9.0292E2	4.3929E2
9.033E2	3.7827E2
9.0368E2	3.7375E2
9.0406E2	4.0539E2
9.0444E2	3.8957E2
9.0482E2	3.8957E2
9.052E2	3.9861E2
9.0558E2	3.7827E2
9.0596E2	3.0822E2
9.0634E2	3.6245E2
9.0672E2	4.2347E2
9.071E2	3.8279E2
9.0748E2	3.3081E2
9.0786E2	3.9635E2
9.0824E2	3.4211E2
9.0862E2	3.5793E2
9.090E2	3.6697E2
9.0938E2	3.7827E2
9.0976E2	3.5793E2
9.1014E2	3.2855E2
9.1052E2	3.7601E2
9.109E2	3.8731E2
9.1128E2	3.1499E2
9.1165E2	3.6697E2
9.1203E2	3.3985E2
9.1241E2	2.7206E2
9.1279E2	3.1951E2
9.1317E2	2.8788E2
9.1355E2	2.6076E2
9.1393E2	2.9466E2
9.1431E2	3.3759E2
9.1469E2	3.5341E2
9.1507E2	4.2121E2
9.1544E2	3.6471E2
9.1582E2	4.3929E2
9.162E2	4.9578E2
9.1658E2	5.6584E2
9.1696E2	6.1103E2
9.1734E2	6.3137E2
9.1772E2	4.6866E2
9.1809E2	4.0313E2
9.1847E2	4.0539E2
9.1885E2	4.2121E2
9.1923E2	4.0313E2
9.1961E2	3.8505E2
9.1999E2	3.5567E2
9.2036E2	3.7149E2
9.2074E2	3.4889E2
9.2112E2	3.9183E2
9.215E2	3.3759E2
9.2187E2	2.7658E2
9.2225E2	2.8336E2
9.2263E2	3.2855E2
9.2301E2	2.7658E2
9.2339E2	3.1725E2
9.2376E2	3.1951E2
9.2414E2	4.0765E2
9.2452E2	3.1274E2
9.249E2	3.1499E2
9.2527E2	2.8562E2
9.2565E2	3.3081E2
9.2603E2	3.5341E2
9.264E2	3.0822E2
9.2678E2	3.2177E2
9.2716E2	2.9918E2
9.2753E2	3.2403E2
9.2791E2	3.0596E2
9.2829E2	2.6302E2
9.2867E2	2.8562E2
9.2904E2	3.7149E2
9.2942E2	3.1048E2
9.298E2	3.037E2
9.3017E2	3.6471E2
9.3055E2	3.3081E2
9.3092E2	3.5793E2
9.313E2	3.0144E2
9.3168E2	3.2177E2
9.3205E2	2.9014E2
9.3243E2	3.6019E2
9.3281E2	2.7658E2
9.3318E2	2.6302E2
9.3356E2	3.1274E2
9.3393E2	3.037E2
9.3431E2	2.472E2
9.3469E2	3.0596E2
9.3506E2	2.7206E2
9.3544E2	3.3307E2
9.3581E2	3.2177E2
9.3619E2	3.2855E2
9.3656E2	3.2403E2
9.3694E2	2.4494E2
9.3732E2	2.6302E2
9.3769E2	3.3081E2
9.3807E2	3.2629E2
9.3844E2	3.7827E2
9.3882E2	3.0144E2
9.3919E2	2.5172E2
9.3957E2	2.811E2
9.3994E2	3.037E2
9.4032E2	3.2855E2
9.4069E2	3.1048E2
9.4107E2	2.5172E2
9.4144E2	3.037E2
9.4182E2	3.1274E2
9.4219E2	2.8336E2
9.4257E2	3.2855E2
9.4294E2	3.0822E2
9.4331E2	3.5115E2
9.4369E2	3.3985E2
9.4406E2	3.3081E2
9.4444E2	3.1274E2
9.4481E2	2.7206E2
9.4519E2	3.0596E2
9.4556E2	3.2177E2
9.4593E2	3.2177E2
9.4631E2	3.037E2
9.4668E2	2.6076E2
9.4706E2	2.9466E2
9.4743E2	2.698E2
9.478E2	2.7206E2
9.4818E2	3.0144E2
9.4855E2	3.3533E2
9.4893E2	2.9466E2
9.493E2	2.6754E2
9.4967E2	3.5567E2
9.5005E2	3.4211E2
9.5042E2	3.1048E2
9.5079E2	2.698E2
9.5117E2	3.4211E2
9.5154E2	3.0144E2
9.5191E2	2.6528E2
9.5229E2	3.1499E2
9.5266E2	3.0822E2
9.5303E2	3.5567E2
9.5341E2	3.2629E2
9.5378E2	2.7658E2
9.5415E2	2.698E2
9.5452E2	3.1274E2
9.549E2	3.3533E2
9.5527E2	2.9014E2
9.5564E2	2.7884E2
9.5601E2	3.1048E2
9.5639E2	2.8788E2
9.5676E2	3.037E2
9.5713E2	2.9692E2
9.575E2	3.3081E2
9.5788E2	3.3307E2
9.5825E2	2.8562E2
9.5862E2	2.811E2
9.5899E2	2.9918E2
9.5936E2	2.8562E2
9.5974E2	2.9692E2
9.6011E2	2.5172E2
9.6048E2	2.811E2
9.6085E2	3.3533E2
9.6122E2	3.7149E2
9.616E2	2.811E2
9.6197E2	2.4946E2
9.6234E2	2.9014E2
9.6271E2	2.9692E2
9.6308E2	3.2177E2
9.6345E2	2.9466E2
9.6382E2	2.8336E2
9.642E2	2.5398E2
9.6457E2	3.3081E2
9.6494E2	2.7658E2
9.6531E2	3.2177E2
9.6568E2	2.133E2
9.6605E2	2.1782E2
9.6642E2	3.1725E2
9.6679E2	2.585E2
9.6716E2	2.4494E2
9.6754E2	3.0822E2
9.6791E2	2.811E2
9.6828E2	2.698E2
9.6865E2	2.3138E2
9.6902E2	3.2629E2
9.6939E2	2.8562E2
9.6976E2	2.3364E2
9.7013E2	2.3816E2
9.705E2	3.2403E2
9.7087E2	2.5398E2
9.7124E2	3.1048E2
9.7161E2	3.3533E2
9.7198E2	1.9522E2
9.7235E2	2.811E2
9.7272E2	3.3985E2
9.7309E2	2.698E2
9.7346E2	2.359E2
9.7383E2	2.9014E2
9.742E2	2.7206E2
9.7457E2	2.924E2
9.7494E2	2.9918E2
9.7531E2	2.7432E2
9.7568E2	3.1951E2
9.7605E2	3.3759E2
9.7642E2	3.1274E2
9.7679E2	3.3759E2
9.7715E2	2.811E2
9.7752E2	2.4042E2
9.7789E2	3.6245E2
9.7826E2	2.8336E2
9.7863E2	2.924E2
9.790E2	2.924E2
9.7937E2	2.6528E2
9.7974E2	2.472E2
9.8011E2	2.5624E2
9.8048E2	2.9466E2
9.8084E2	2.8562E2
9.8121E2	2.924E2
9.8158E2	2.9918E2
9.8195E2	2.585E2
9.8232E2	2.2008E2
9.8269E2	3.0144E2
9.8306E2	2.7884E2
9.8342E2	2.811E2
9.8379E2	3.0144E2
9.8416E2	3.4663E2
9.8453E2	3.2403E2
9.849E2	3.3307E2
9.8526E2	2.6076E2
9.8563E2	2.6302E2
9.860E2	2.4494E2
9.8637E2	3.1725E2
9.8673E2	2.8336E2
9.871E2	2.9466E2
9.8747E2	2.6754E2
9.8784E2	3.1499E2
9.8821E2	2.7884E2
9.8857E2	2.811E2
9.8894E2	2.3816E2
9.8931E2	3.2855E2
9.8967E2	2.698E2
9.9004E2	2.4494E2
9.9041E2	3.6245E2
9.9078E2	2.7432E2
9.9114E2	2.9918E2
9.9151E2	2.4946E2
9.9188E2	2.0426E2
9.9224E2	2.359E2
9.9261E2	2.7432E2
9.9298E2	2.2686E2
9.9334E2	2.698E2
9.9371E2	2.7884E2
9.9408E2	3.1048E2
9.9444E2	2.5624E2
9.9481E2	3.1499E2
9.9518E2	3.1274E2
9.9554E2	2.4946E2
9.9591E2	3.1048E2
9.9628E2	2.585E2
9.9664E2	2.8336E2
9.9701E2	2.3138E2
9.9737E2	2.6076E2
9.9774E2	3.6019E2
9.9811E2	3.1725E2
9.9847E2	3.1725E2
9.9884E2	3.3081E2
9.992E2	2.3364E2
9.9957E2	2.5624E2
9.9993E2	2.7658E2
10.003E2	2.472E2
10.007E2	2.0878E2
10.01E2	2.7884E2
10.014E2	2.5172E2
10.018E2	2.6754E2
10.021E2	3.1048E2
10.025E2	2.9466E2
10.029E2	2.9918E2
10.032E2	2.9466E2
10.036E2	2.9014E2
10.04E2	2.5624E2
10.043E2	2.5398E2
10.047E2	2.4268E2
10.05E2	2.7432E2
10.054E2	2.8562E2
10.058E2	3.1048E2
10.061E2	2.5398E2
10.065E2	2.9014E2
10.069E2	3.2177E2
10.072E2	2.6076E2
10.076E2	2.1104E2
10.08E2	3.0822E2
10.083E2	3.0144E2
10.087E2	2.7658E2
10.091E2	3.6697E2
10.094E2	2.7432E2
10.098E2	2.7432E2
10.101E2	2.9918E2
10.105E2	2.585E2
10.109E2	2.5398E2
10.112E2	2.6528E2
10.116E2	2.246E2
10.12E2	2.8788E2
10.123E2	3.3307E2
10.127E2	2.0426E2
10.131E2	3.0596E2
10.134E2	3.6019E2
10.138E2	2.9692E2
10.141E2	3.0144E2
10.145E2	3.0822E2
10.149E2	3.2403E2
10.152E2	2.698E2
10.156E2	3.0822E2
10.16E2	2.2008E2
10.163E2	2.6302E2
10.167E2	2.7658E2
10.171E2	2.359E2
10.174E2	2.6754E2
[truncated: 48 more rows]
