# Supplementary material for: Natural plant growth and development achieved in the IPK PhenoSphere by dynamic environment simulation
Source: Nat Commun. 2023 Sep 18;14:5783. doi: 10.1038/s41467-023-41332-4 (PMC10507097; doi:10.1038/s41467-023-41332-4)
Supplement: Supplementary file 5 — Supplementary Code 1 [file 41467_2023_41332_MOESM5_ESM.zip › Supplementary_Code_1/Thermal_Time_VPD/MarcSpectrograms - Copy/20221012metal3cmg.txt]

1.892E2	-23.352E0
1.8965E2	-23.352E0
1.9011E2	-23.352E0
1.9057E2	-95.666E0
1.9103E2	-1.1148E2
1.9148E2	-66.288E0
1.9194E2	-9.7926E0
1.924E2	-21.092E0
1.9286E2	21.845E0
1.9331E2	-18.832E0
1.9377E2	-21.092E0
1.9423E2	-21.092E0
1.9469E2	-3.0131E0
1.9514E2	12.806E0
1.956E2	1.1676E2
1.9606E2	1.2128E2
1.9651E2	85.12E0
1.9697E2	80.601E0
1.9743E2	1.3484E2
1.9789E2	2.0037E2
1.9834E2	1.4162E2
1.988E2	1.484E2
1.9926E2	1.7099E2
1.9971E2	2.5009E2
2.0017E2	2.2523E2
2.0063E2	2.2071E2
2.0108E2	2.6817E2
2.0154E2	2.6139E2
2.020E2	2.5461E2
2.0245E2	2.2749E2
2.0291E2	2.4557E2
2.0337E2	2.6591E2
2.0382E2	2.8624E2
2.0428E2	2.8624E2
2.0474E2	3.337E2
2.0519E2	3.2014E2
2.0565E2	3.7438E2
2.061E2	2.7495E2
2.0656E2	3.2014E2
2.0702E2	3.5178E2
2.0747E2	3.2466E2
2.0793E2	2.7495E2
2.0839E2	2.7495E2
2.0884E2	3.0432E2
2.093E2	2.7495E2
2.0975E2	3.0432E2
2.1021E2	3.1336E2
2.1067E2	2.9754E2
2.1112E2	3.1562E2
2.1158E2	2.7947E2
2.1203E2	2.7721E2
2.1249E2	2.7269E2
2.1295E2	2.9302E2
2.134E2	3.111E2
2.1386E2	2.2523E2
2.1431E2	2.9302E2
2.1477E2	2.4783E2
2.1522E2	2.6591E2
2.1568E2	2.8398E2
2.1614E2	3.3596E2
2.1659E2	2.8624E2
2.1705E2	2.7043E2
2.175E2	2.6365E2
2.1796E2	3.224E2
2.1841E2	2.5687E2
2.1887E2	2.3427E2
2.1932E2	2.4105E2
2.1978E2	2.7721E2
2.2023E2	2.998E2
2.2069E2	2.5009E2
2.2114E2	2.8173E2
2.216E2	2.8173E2
2.2205E2	3.1336E2
2.2251E2	2.7495E2
2.2296E2	2.8398E2
2.2342E2	3.1562E2
2.2387E2	2.7269E2
2.2433E2	2.9754E2
2.2478E2	2.3427E2
2.2524E2	2.9528E2
2.2569E2	3.224E2
2.2615E2	3.3596E2
2.266E2	2.7495E2
2.2706E2	2.885E2
2.2751E2	3.0658E2
2.2797E2	2.6591E2
2.2842E2	3.2014E2
2.2888E2	2.885E2
2.2933E2	2.885E2
2.2979E2	2.7721E2
2.3024E2	2.9302E2
2.3069E2	2.998E2
2.3115E2	3.0206E2
2.316E2	2.4105E2
2.3206E2	2.5235E2
2.3251E2	2.4331E2
2.3297E2	2.885E2
2.3342E2	2.7947E2
2.3387E2	2.9528E2
2.3433E2	3.1562E2
2.3478E2	3.224E2
2.3524E2	3.8794E2
2.3569E2	3.0206E2
2.3614E2	3.3144E2
2.366E2	2.7495E2
2.3705E2	2.8624E2
2.3751E2	2.8624E2
2.3796E2	2.885E2
2.3841E2	2.9754E2
2.3887E2	3.1562E2
2.3932E2	2.7043E2
2.3977E2	2.7947E2
2.4023E2	3.1562E2
2.4068E2	3.1788E2
2.4114E2	3.3144E2
2.4159E2	2.998E2
2.4204E2	3.111E2
2.425E2	3.563E2
2.4295E2	3.3144E2
2.434E2	3.1788E2
2.4386E2	2.5913E2
2.4431E2	2.9076E2
2.4476E2	3.3822E2
2.4522E2	2.885E2
2.4567E2	2.998E2
2.4612E2	2.2523E2
2.4658E2	2.5235E2
2.4703E2	3.2014E2
2.4748E2	3.0432E2
2.4793E2	2.8398E2
2.4839E2	2.6365E2
2.4884E2	2.4783E2
2.4929E2	2.9754E2
2.4975E2	2.5009E2
2.502E2	2.6591E2
2.5065E2	2.8624E2
2.511E2	2.7495E2
2.5156E2	3.0884E2
2.5201E2	2.6139E2
2.5246E2	3.2466E2
2.5292E2	3.1788E2
2.5337E2	3.224E2
2.5382E2	2.1619E2
2.5427E2	3.1788E2
2.5473E2	3.3822E2
2.5518E2	2.5913E2
2.5563E2	3.111E2
2.5608E2	3.0884E2
2.5653E2	2.9302E2
2.5699E2	2.9754E2
2.5744E2	2.7721E2
2.5789E2	2.9528E2
2.5834E2	3.111E2
2.588E2	2.4105E2
2.5925E2	2.2071E2
2.597E2	2.7721E2
2.6015E2	2.3427E2
2.606E2	2.7043E2
2.6106E2	2.8398E2
2.6151E2	3.3822E2
2.6196E2	3.0432E2
2.6241E2	2.7043E2
2.6286E2	2.4105E2
2.6332E2	2.7269E2
2.6377E2	2.6591E2
2.6422E2	2.8624E2
2.6467E2	3.2918E2
2.6512E2	2.9754E2
2.6557E2	2.998E2
2.6603E2	2.6591E2
2.6648E2	3.450E2
2.6693E2	2.2523E2
2.6738E2	2.9754E2
2.6783E2	2.7269E2
2.6828E2	2.998E2
2.6873E2	3.224E2
2.6918E2	3.4952E2
2.6964E2	2.6365E2
2.7009E2	2.6365E2
2.7054E2	2.7269E2
2.7099E2	3.2918E2
2.7144E2	3.0206E2
2.7189E2	2.885E2
2.7234E2	3.0432E2
2.7279E2	2.7947E2
2.7324E2	2.6139E2
2.737E2	3.5178E2
2.7415E2	3.0884E2
2.746E2	3.6534E2
2.7505E2	2.5461E2
2.755E2	2.5009E2
2.7595E2	2.6591E2
2.764E2	2.7495E2
2.7685E2	2.5687E2
2.773E2	2.7043E2
2.7775E2	3.2692E2
2.782E2	2.6365E2
2.7865E2	3.3144E2
2.791E2	2.8398E2
2.7955E2	3.6308E2
2.800E2	2.4557E2
2.8045E2	3.224E2
2.8091E2	2.885E2
2.8136E2	2.5687E2
2.8181E2	2.8624E2
2.8226E2	3.1788E2
2.8271E2	3.0658E2
2.8316E2	3.450E2
2.8361E2	3.4952E2
2.8406E2	2.7495E2
2.8451E2	3.2692E2
2.8496E2	2.9528E2
2.8541E2	2.8624E2
2.8586E2	2.9754E2
2.8631E2	3.1788E2
2.8676E2	3.0884E2
2.8721E2	2.9528E2
2.8766E2	3.111E2
2.8811E2	2.9076E2
2.8855E2	2.7495E2
2.890E2	2.7043E2
2.8945E2	3.0206E2
2.899E2	2.7721E2
2.9035E2	2.8173E2
2.908E2	2.6591E2
2.9125E2	2.9754E2
2.917E2	3.0884E2
2.9215E2	2.4783E2
2.926E2	2.998E2
2.9305E2	3.2014E2
2.935E2	3.450E2
2.9395E2	2.5009E2
2.944E2	3.563E2
2.9485E2	3.789E2
2.953E2	3.1562E2
2.9574E2	3.1562E2
2.9619E2	2.8624E2
2.9664E2	3.4952E2
2.9709E2	3.2014E2
2.9754E2	3.0658E2
2.9799E2	2.9302E2
2.9844E2	2.6591E2
2.9889E2	3.2014E2
2.9934E2	3.902E2
2.9978E2	2.6139E2
3.0023E2	3.3822E2
3.0068E2	2.7269E2
3.0113E2	2.885E2
3.0158E2	2.2523E2
3.0203E2	2.7721E2
3.0248E2	3.6534E2
3.0292E2	3.111E2
3.0337E2	2.9754E2
3.0382E2	3.4952E2
3.0427E2	3.111E2
3.0472E2	3.1336E2
3.0517E2	3.3822E2
3.0561E2	3.4274E2
3.0606E2	3.3822E2
3.0651E2	2.5009E2
3.0696E2	3.2692E2
3.0741E2	2.998E2
3.0785E2	2.9302E2
3.083E2	2.9754E2
3.0875E2	3.0658E2
3.092E2	3.6986E2
3.0965E2	3.2918E2
3.1009E2	2.7043E2
3.1054E2	3.6986E2
3.1099E2	2.3653E2
3.1144E2	3.3596E2
3.1189E2	2.8173E2
3.1233E2	2.7947E2
3.1278E2	2.7495E2
3.1323E2	3.0884E2
3.1368E2	3.0206E2
3.1412E2	2.9302E2
3.1457E2	2.7947E2
3.1502E2	2.7947E2
3.1547E2	2.885E2
3.1591E2	3.4726E2
3.1636E2	3.789E2
3.1681E2	2.4557E2
3.1725E2	2.4783E2
3.177E2	2.9528E2
3.1815E2	1.7325E2
3.186E2	2.998E2
3.1904E2	3.111E2
3.1949E2	3.2918E2
3.1994E2	3.224E2
3.2038E2	2.8624E2
3.2083E2	2.4783E2
3.2128E2	3.5178E2
3.2172E2	3.0884E2
3.2217E2	3.111E2
3.2262E2	3.337E2
3.2307E2	2.998E2
3.2351E2	3.224E2
3.2396E2	3.5404E2
3.2441E2	3.6082E2
3.2485E2	2.5235E2
3.253E2	2.8398E2
3.2574E2	3.111E2
3.2619E2	3.4726E2
3.2664E2	3.676E2
3.2708E2	3.1788E2
3.2753E2	3.0658E2
3.2798E2	3.4726E2
3.2842E2	3.337E2
3.2887E2	2.6591E2
3.2932E2	3.2918E2
3.2976E2	3.0884E2
3.3021E2	3.2466E2
3.3065E2	2.9754E2
3.311E2	3.224E2
3.3155E2	2.6365E2
3.3199E2	3.111E2
3.3244E2	2.6591E2
3.3288E2	3.2692E2
3.3333E2	2.9528E2
3.3378E2	2.7721E2
3.3422E2	2.9528E2
3.3467E2	3.1562E2
3.3511E2	2.2523E2
3.3556E2	2.5461E2
3.360E2	3.3144E2
3.3645E2	3.7664E2
3.3689E2	3.450E2
3.3734E2	3.9472E2
3.3779E2	2.7947E2
3.3823E2	3.7212E2
3.3868E2	3.6986E2
3.3912E2	2.6817E2
3.3957E2	2.7947E2
3.4001E2	2.8624E2
3.4046E2	3.4952E2
3.409E2	2.885E2
3.4135E2	3.4048E2
3.4179E2	3.0432E2
3.4224E2	3.8116E2
3.4268E2	3.4274E2
3.4313E2	3.2692E2
3.4357E2	4.1506E2
3.4402E2	3.789E2
3.4446E2	3.5178E2
3.4491E2	3.902E2
3.4535E2	4.0828E2
3.458E2	3.676E2
3.4624E2	4.6025E2
3.4669E2	4.0376E2
3.4713E2	3.450E2
3.4758E2	4.3313E2
3.4802E2	3.9924E2
3.4846E2	4.6251E2
3.4891E2	4.8285E2
3.4935E2	4.5121E2
3.498E2	5.1901E2
3.5024E2	5.4838E2
3.5069E2	5.9358E2
3.5113E2	6.546E2
3.5157E2	6.7268E2
3.5202E2	7.6759E2
3.5246E2	9.2126E2
3.5291E2	7.0883E2
3.5335E2	7.5855E2
3.538E2	7.5855E2
3.5424E2	6.7945E2
3.5468E2	7.3821E2
3.5513E2	6.9979E2
3.5557E2	6.7719E2
3.5601E2	6.7719E2
3.5646E2	6.4782E2
3.569E2	6.8171E2
3.5735E2	6.1392E2
3.5779E2	7.0431E2
3.5823E2	7.1561E2
3.5868E2	6.9979E2
3.5912E2	7.1109E2
3.5956E2	7.2917E2
3.6001E2	6.9979E2
3.6045E2	7.5403E2
3.6089E2	7.5629E2
3.6134E2	8.0601E2
3.6178E2	8.1278E2
3.6222E2	8.4216E2
3.6267E2	9.8679E2
3.6311E2	10.41E2
3.6355E2	11.698E2
3.640E2	12.783E2
3.6444E2	14.116E2
3.6488E2	15.043E2
3.6533E2	14.501E2
3.6577E2	14.229E2
3.6621E2	13.732E2
3.6665E2	14.116E2
3.671E2	11.766E2
3.6754E2	12.67E2
3.6798E2	13.054E2
3.6843E2	13.71E2
3.6887E2	13.71E2
3.6931E2	13.122E2
3.6975E2	14.229E2
3.702E2	14.275E2
3.7064E2	14.749E2
3.7108E2	15.224E2
3.7152E2	13.777E2
3.7197E2	15.63E2
3.7241E2	15.63E2
3.7285E2	15.246E2
3.7329E2	17.032E2
3.7374E2	18.026E2
3.7418E2	17.438E2
3.7462E2	17.642E2
3.7506E2	18.026E2
3.755E2	17.935E2
3.7595E2	17.597E2
3.7639E2	17.755E2
3.7683E2	16.738E2
3.7727E2	14.749E2
3.7771E2	13.009E2
3.7816E2	13.642E2
3.786E2	13.303E2
3.7904E2	13.416E2
3.7948E2	13.325E2
3.7992E2	12.354E2
3.8036E2	12.037E2
3.8081E2	12.218E2
3.8125E2	11.947E2
3.8169E2	12.15E2
3.8213E2	13.371E2
3.8257E2	13.416E2
3.8301E2	13.913E2
3.8345E2	14.636E2
3.839E2	15.179E2
3.8434E2	15.179E2
3.8478E2	14.297E2
3.8522E2	13.913E2
3.8566E2	15.472E2
3.861E2	16.851E2
3.8654E2	16.896E2
3.8698E2	18.207E2
3.8742E2	18.523E2
3.8787E2	19.269E2
3.8831E2	19.224E2
3.8875E2	19.789E2
3.8919E2	19.359E2
3.8963E2	18.161E2
3.9007E2	17.258E2
3.9051E2	17.416E2
3.9095E2	19.992E2
3.9139E2	20.399E2
3.9183E2	20.625E2
3.9227E2	21.483E2
3.9271E2	22.772E2
3.9315E2	24.625E2
3.9359E2	25.506E2
3.9403E2	24.941E2
3.9448E2	25.619E2
3.9492E2	25.099E2
3.9536E2	26.048E2
3.958E2	26.93E2
3.9624E2	26.432E2
3.9668E2	25.506E2
3.9712E2	25.664E2
3.9756E2	23.359E2
3.980E2	22.975E2
3.9844E2	22.772E2
3.9888E2	23.675E2
3.9932E2	25.031E2
3.9976E2	24.805E2
4.002E2	24.941E2
4.0064E2	24.783E2
4.0108E2	24.308E2
4.0151E2	25.167E2
4.0195E2	27.562E2
4.0239E2	30.184E2
4.0283E2	31.11E2
4.0327E2	34.116E2
4.0371E2	36.805E2
4.0415E2	40.647E2
4.0459E2	42.296E2
4.0503E2	40.172E2
4.0547E2	35.924E2
4.0591E2	33.777E2
4.0635E2	30.206E2
4.0679E2	30.704E2
4.0723E2	31.766E2
4.0767E2	34.681E2
4.0811E2	36.172E2
4.0854E2	41.528E2
4.0898E2	43.11E2
4.0942E2	46.816E2
4.0986E2	50.703E2
4.103E2	51.765E2
4.1074E2	49.596E2
4.1118E2	44.692E2
4.1162E2	44.534E2
4.1205E2	48.511E2
4.1249E2	49.912E2
4.1293E2	51.697E2
4.1337E2	51.743E2
4.1381E2	48.172E2
4.1425E2	46.206E2
4.1469E2	44.353E2
4.1512E2	46.048E2
4.1556E2	50.68E2
4.160E2	56.918E2
4.1644E2	62.793E2
4.1688E2	62.748E2
4.1732E2	63.72E2
4.1775E2	64.714E2
4.1819E2	69.369E2
4.1863E2	75.448E2
4.1907E2	78.115E2
4.1951E2	79.651E2
4.1994E2	83.019E2
4.2038E2	84.239E2
4.2082E2	89.685E2
4.2126E2	94.521E2
4.217E2	98.25E2
4.2213E2	95.244E2
4.2257E2	88.691E2
4.2301E2	80.804E2
4.2345E2	71.29E2
4.2388E2	64.149E2
4.2432E2	60.33E2
4.2476E2	55.788E2
4.252E2	52.601E2
4.2563E2	50.206E2
4.2607E2	47.63E2
4.2651E2	46.522E2
4.2695E2	47.358E2
4.2738E2	45.844E2
4.2782E2	46.274E2
4.2826E2	49.437E2
4.2869E2	49.076E2
4.2913E2	48.873E2
4.2957E2	50.50E2
4.3001E2	51.449E2
4.3044E2	50.206E2
4.3088E2	48.217E2
4.3132E2	43.11E2
4.3175E2	42.251E2
4.3219E2	38.636E2
4.3263E2	37.506E2
4.3306E2	36.308E2
4.335E2	38.342E2
4.3394E2	43.155E2
4.3437E2	49.347E2
4.3481E2	55.923E2
4.3525E2	62.002E2
4.3568E2	62.612E2
4.3612E2	55.177E2
4.3656E2	47.494E2
4.3699E2	42.635E2
4.3743E2	41.234E2
4.3786E2	40.014E2
4.383E2	40.534E2
4.3874E2	42.319E2
4.3917E2	41.438E2
4.3961E2	41.189E2
4.4005E2	39.607E2
4.4048E2	40.941E2
4.4092E2	39.539E2
4.4135E2	39.856E2
4.4179E2	42.364E2
4.4222E2	45.664E2
4.4266E2	47.336E2
4.431E2	50.432E2
4.4353E2	51.494E2
4.4397E2	50.771E2
4.444E2	52.601E2
4.4484E2	53.573E2
4.4527E2	53.957E2
4.4571E2	47.697E2
4.4615E2	42.116E2
4.4658E2	39.539E2
4.4702E2	39.11E2
4.4745E2	40.082E2
4.4789E2	38.658E2
4.4832E2	40.353E2
4.4876E2	38.206E2
4.4919E2	37.551E2
4.4963E2	37.573E2
4.5006E2	38.703E2
4.505E2	37.777E2
4.5093E2	38.50E2
4.5137E2	39.63E2
4.518E2	40.037E2
4.5224E2	42.861E2
4.5267E2	41.844E2
4.5311E2	42.748E2
4.5354E2	42.59E2
4.5398E2	43.359E2
4.5441E2	46.183E2
4.5485E2	49.867E2
4.5528E2	52.985E2
4.5571E2	53.483E2
4.5615E2	53.641E2
4.5658E2	51.607E2
4.5702E2	51.833E2
4.5745E2	55.516E2
4.5789E2	56.33E2
4.5832E2	59.449E2
4.5875E2	58.906E2
4.5919E2	56.24E2
4.5962E2	53.663E2
4.6006E2	53.46E2
4.6049E2	53.234E2
4.6093E2	55.901E2
4.6136E2	53.076E2
4.6179E2	48.714E2
4.6223E2	47.923E2
4.6266E2	47.901E2
4.6309E2	48.805E2
4.6353E2	48.421E2
4.6396E2	47.11E2
4.644E2	47.065E2
4.6483E2	46.477E2
4.6526E2	48.466E2
4.657E2	51.743E2
4.6613E2	54.816E2
4.6656E2	58.002E2
4.670E2	59.923E2
4.6743E2	61.912E2
4.6786E2	59.403E2
4.683E2	57.708E2
4.6873E2	55.946E2
4.6916E2	54.612E2
4.696E2	54.951E2
4.7003E2	55.675E2
4.7046E2	54.816E2
4.709E2	58.432E2
4.7133E2	60.352E2
4.7176E2	65.753E2
4.7219E2	70.454E2
4.7263E2	69.053E2
4.7306E2	65.166E2
4.7349E2	62.951E2
4.7393E2	60.443E2
4.7436E2	56.127E2
4.7479E2	55.223E2
4.7522E2	54.793E2
4.7566E2	56.127E2
4.7609E2	57.482E2
4.7652E2	59.765E2
4.7695E2	63.20E2
4.7739E2	68.782E2
4.7782E2	68.488E2
4.7825E2	68.194E2
4.7868E2	69.595E2
4.7911E2	69.731E2
4.7955E2	67.132E2
4.7998E2	67.29E2
4.8041E2	67.81E2
4.8084E2	70.431E2
4.8128E2	72.262E2
4.8171E2	72.352E2
4.8214E2	71.132E2
4.8257E2	68.601E2
4.830E2	66.07E2
4.8343E2	63.426E2
4.8387E2	60.104E2
4.843E2	57.731E2
4.8473E2	58.364E2
4.8516E2	57.663E2
4.8559E2	60.194E2
4.8602E2	61.189E2
4.8646E2	64.782E2
4.8689E2	70.589E2
4.8732E2	78.047E2
4.8775E2	83.222E2
4.8818E2	85.979E2
4.8861E2	83.47E2
4.8904E2	79.132E2
4.8947E2	77.053E2
4.8991E2	74.499E2
4.9034E2	77.188E2
4.9077E2	76.442E2
4.912E2	80.533E2
4.9163E2	80.804E2
4.9206E2	78.589E2
4.9249E2	75.764E2
4.9292E2	80.307E2
4.9335E2	84.171E2
4.9378E2	83.787E2
4.9421E2	81.324E2
4.9465E2	78.341E2
4.9508E2	78.996E2
4.9551E2	81.075E2
4.9594E2	86.069E2
4.9637E2	95.561E2
4.968E2	1.0871E4
4.9723E2	1.2541E4
4.9766E2	1.3868E4
4.9809E2	1.4211E4
4.9852E2	1.2986E4
4.9895E2	1.1886E4
4.9938E2	1.022E4
4.9981E2	95.063E2
5.0024E2	90.001E2
5.0067E2	87.742E2
5.011E2	86.612E2
5.0153E2	91.064E2
5.0196E2	96.803E2
5.0239E2	1.0085E4
5.0282E2	1.0168E4
5.0325E2	1.0521E4
5.0368E2	1.140E4
5.0411E2	1.1893E4
5.0454E2	1.114E4
5.0497E2	1.0164E4
5.054E2	1.004E4
5.0583E2	98.476E2
5.0626E2	99.334E2
5.0669E2	98.883E2
5.0711E2	94.679E2
5.0754E2	90.001E2
5.0797E2	81.482E2
5.084E2	75.493E2
5.0883E2	73.505E2
5.0926E2	72.646E2
5.0969E2	78.431E2
5.1012E2	85.414E2
5.1055E2	94.046E2
5.1098E2	1.0031E4
5.1141E2	1.0358E4
5.1183E2	1.0609E4
5.1226E2	1.025E4
5.1269E2	96.713E2
5.1312E2	91.448E2
5.1355E2	87.809E2
5.1398E2	89.843E2
5.1441E2	93.414E2
5.1484E2	98.159E2
5.1526E2	99.651E2
5.1569E2	99.877E2
5.1612E2	95.018E2
5.1655E2	94.137E2
5.1698E2	95.877E2
5.1741E2	95.854E2
5.1783E2	99.47E2
5.1826E2	99.109E2
5.1869E2	94.679E2
5.1912E2	86.024E2
5.1955E2	82.793E2
5.1998E2	81.617E2
5.204E2	80.284E2
5.2083E2	85.075E2
5.2126E2	86.34E2
5.2169E2	92.126E2
5.2211E2	91.402E2
5.2254E2	92.284E2
5.2297E2	88.487E2
5.234E2	86.566E2
5.2383E2	81.233E2
5.2425E2	79.99E2
5.2468E2	83.403E2
5.2511E2	89.843E2
5.2554E2	1.0494E4
5.2596E2	1.194E4
5.2639E2	1.2148E4
5.2682E2	1.1271E4
5.2725E2	1.0354E4
5.2767E2	94.724E2
5.281E2	91.38E2
5.2853E2	91.109E2
5.2895E2	95.967E2
5.2938E2	1.0645E4
5.2981E2	1.2205E4
5.3024E2	1.2957E4
5.3066E2	1.2745E4
5.3109E2	1.1624E4
5.3152E2	1.1696E4
5.3194E2	1.269E4
5.3237E2	1.4905E4
5.328E2	1.8941E4
5.3322E2	2.5933E4
5.3365E2	3.6414E4
5.3408E2	4.8798E4
5.345E2	5.680E4
5.3493E2	6.0364E4
5.3536E2	6.2526E4
5.3578E2	6.2874E4
5.3621E2	6.0714E4
5.3663E2	5.7745E4
5.3706E2	5.5012E4
5.3749E2	5.2967E4
5.3791E2	5.0222E4
5.3834E2	4.6617E4
5.3877E2	4.0335E4
5.3919E2	3.4152E4
5.3962E2	2.8726E4
5.4004E2	2.427E4
5.4047E2	1.954E4
5.409E2	1.6302E4
5.4132E2	1.3886E4
5.4175E2	1.2869E4
5.4217E2	1.2116E4
5.426E2	1.0352E4
5.4302E2	93.843E2
5.4345E2	91.764E2
5.4387E2	98.747E2
5.443E2	1.1664E4
5.4473E2	1.4121E4
5.4515E2	1.6733E4
5.4558E2	1.9038E4
5.460E2	1.9285E4
5.4643E2	1.5086E4
5.4685E2	1.0756E4
5.4728E2	91.425E2
5.477E2	85.753E2
5.4813E2	82.002E2
5.4855E2	79.606E2
5.4898E2	79.448E2
5.494E2	80.646E2
5.4983E2	81.776E2
5.5025E2	79.064E2
5.5068E2	77.595E2
5.511E2	76.284E2
5.5153E2	75.787E2
5.5195E2	77.595E2
5.5238E2	80.081E2
5.528E2	83.041E2
5.5323E2	84.307E2
5.5365E2	88.171E2
5.5407E2	94.114E2
5.545E2	94.34E2
5.5492E2	93.436E2
5.5535E2	86.679E2
5.5577E2	81.685E2
5.562E2	83.855E2
5.5662E2	85.504E2
5.5704E2	87.47E2
5.5747E2	90.905E2
5.5789E2	1.0065E4
5.5832E2	1.112E4
5.5874E2	1.2419E4
5.5916E2	1.2467E4
5.5959E2	1.1497E4
5.6001E2	1.0654E4
5.6044E2	96.962E2
5.6086E2	92.352E2
5.6128E2	90.544E2
5.6171E2	97.255E2
5.6213E2	1.0844E4
5.6255E2	1.1981E4
5.6298E2	1.3307E4
5.634E2	1.389E4
5.6382E2	1.3884E4
5.6425E2	1.3382E4
5.6467E2	1.2794E4
5.6509E2	1.2503E4
5.6552E2	1.2652E4
5.6594E2	1.3461E4
5.6636E2	1.6241E4
5.6679E2	2.0324E4
5.6721E2	2.6317E4
5.6763E2	3.1928E4
5.6806E2	3.7431E4
5.6848E2	4.102E4
5.689E2	3.8742E4
5.6932E2	3.0591E4
5.6975E2	2.1542E4
5.7017E2	1.6611E4
5.7059E2	1.3131E4
5.7102E2	1.1967E4
5.7144E2	1.0864E4
5.7186E2	1.0286E4
5.7228E2	98.792E2
5.7271E2	95.335E2
5.7313E2	96.397E2
5.7355E2	1.0126E4
5.7397E2	1.0166E4
5.744E2	1.0356E4
5.7482E2	1.0684E4
5.7524E2	1.1068E4
5.7566E2	1.175E4
5.7608E2	1.2015E4
5.7651E2	1.1918E4
5.7693E2	1.1097E4
5.7735E2	1.0361E4
5.7777E2	98.657E2
5.7819E2	1.0349E4
5.7862E2	1.0478E4
5.7904E2	1.0449E4
5.7946E2	1.046E4
5.7988E2	1.034E4
5.803E2	1.0291E4
5.8072E2	1.0189E4
5.8115E2	1.0107E4
5.8157E2	1.032E4
5.8199E2	1.0568E4
5.8241E2	1.0661E4
5.8283E2	1.1468E4
5.8325E2	1.1976E4
5.8367E2	1.2666E4
5.8409E2	1.3965E4
5.8452E2	1.5117E4
5.8494E2	1.7771E4
5.8536E2	2.0297E4
5.8578E2	2.4322E4
5.862E2	2.8265E4
5.8662E2	3.2923E4
5.8704E2	3.7813E4
5.8746E2	4.0669E4
5.8788E2	3.9266E4
5.883E2	3.2941E4
5.8873E2	2.3309E4
5.8915E2	1.8937E4
5.8957E2	2.2909E4
5.8999E2	3.1275E4
5.9041E2	4.1438E4
5.9083E2	4.8635E4
5.9125E2	5.1889E4
5.9167E2	5.3148E4
5.9209E2	5.3467E4
5.9251E2	5.2872E4
5.9293E2	5.1758E4
5.9335E2	5.0484E4
5.9377E2	4.9175E4
5.9419E2	4.7232E4
5.9461E2	4.5564E4
5.9503E2	4.3691E4
5.9545E2	4.2014E4
5.9587E2	4.0891E4
5.9629E2	4.0165E4
5.9671E2	3.944E4
5.9713E2	3.9072E4
5.9755E2	3.8204E4
5.9797E2	3.697E4
5.9839E2	3.5248E4
5.9881E2	3.3311E4
5.9923E2	3.1458E4
5.9965E2	2.9637E4
6.0007E2	2.8893E4
6.0049E2	2.8317E4
6.0091E2	2.6871E4
6.0132E2	2.6566E4
6.0174E2	2.4961E4
6.0216E2	2.3825E4
6.0258E2	2.342E4
6.030E2	2.2365E4
6.0342E2	2.1445E4
6.0384E2	2.1422E4
6.0426E2	2.0808E4
6.0468E2	2.0299E4
6.051E2	2.0012E4
6.0552E2	1.9413E4
6.0593E2	1.926E4
6.0635E2	1.9086E4
6.0677E2	1.8871E4
6.0719E2	1.9314E4
6.0761E2	1.9983E4
6.0803E2	2.0173E4
6.0845E2	2.0537E4
6.0886E2	2.0143E4
6.0928E2	1.9181E4
6.097E2	1.8548E4
6.1012E2	1.832E4
6.1054E2	1.8132E4
6.1096E2	1.8227E4
6.1137E2	1.8372E4
6.1179E2	1.8932E4
6.1221E2	1.8401E4
6.1263E2	1.770E4
6.1305E2	1.6552E4
6.1346E2	1.6168E4
6.1388E2	1.5737E4
6.143E2	1.6708E4
6.1472E2	1.8211E4
6.1514E2	2.0778E4
6.1555E2	2.309E4
6.1597E2	2.3987E4
6.1639E2	2.2756E4
6.1681E2	1.9583E4
6.1722E2	1.648E4
6.1764E2	1.4324E4
6.1806E2	1.3102E4
6.1848E2	1.2718E4
6.1889E2	1.2078E4
6.1931E2	1.1902E4
6.1973E2	1.1529E4
6.2014E2	1.1335E4
6.2056E2	1.1197E4
6.2098E2	1.1271E4
6.214E2	1.1133E4
6.2181E2	1.0808E4
6.2223E2	1.0747E4
6.2265E2	1.0397E4
6.2306E2	1.0178E4
6.2348E2	1.0164E4
6.239E2	1.0623E4
6.2431E2	1.0923E4
6.2473E2	1.1782E4
6.2515E2	1.2921E4
6.2556E2	1.3653E4
6.2598E2	1.378E4
6.264E2	1.2645E4
6.2681E2	1.1533E4
6.2723E2	1.0767E4
6.2765E2	1.0695E4
6.2806E2	1.0695E4
6.2848E2	1.0596E4
6.289E2	1.0627E4
6.2931E2	1.0571E4
6.2973E2	1.0614E4
6.3014E2	1.0675E4
6.3056E2	1.0607E4
6.3098E2	99.764E2
6.3139E2	93.527E2
6.3181E2	89.391E2
6.3222E2	86.883E2
6.3264E2	86.25E2
6.3305E2	87.787E2
6.3347E2	90.679E2
6.3389E2	89.572E2
6.343E2	93.21E2
6.3472E2	93.414E2
6.3513E2	95.696E2
6.3555E2	96.487E2
6.3596E2	96.577E2
6.3638E2	99.109E2
6.3679E2	1.0225E4
6.3721E2	1.0505E4
6.3762E2	1.0903E4
6.3804E2	1.0652E4
6.3845E2	1.0347E4
6.3887E2	1.0123E4
6.3928E2	96.397E2
6.397E2	91.38E2
6.4011E2	90.318E2
6.4053E2	88.623E2
6.4094E2	84.035E2
6.4136E2	82.838E2
6.4177E2	80.781E2
6.4219E2	81.188E2
6.426E2	81.504E2
6.4302E2	82.16E2
6.4343E2	84.51E2
6.4385E2	87.357E2
6.4426E2	85.075E2
6.4468E2	81.956E2
6.4509E2	86.34E2
6.455E2	89.391E2
6.4592E2	90.951E2
6.4633E2	88.374E2
6.4675E2	82.25E2
6.4716E2	78.793E2
6.4757E2	76.985E2
6.4799E2	73.369E2
6.484E2	73.098E2
6.4882E2	72.171E2
6.4923E2	70.386E2
6.4964E2	64.94E2
6.5006E2	59.742E2
6.5047E2	56.601E2
6.5089E2	55.381E2
6.513E2	52.443E2
6.5171E2	50.68E2
6.5213E2	52.805E2
6.5254E2	52.104E2
6.5295E2	54.319E2
6.5337E2	56.511E2
6.5378E2	63.155E2
6.5419E2	67.697E2
6.5461E2	71.29E2
6.5502E2	73.731E2
6.5543E2	71.923E2
6.5585E2	68.058E2
6.5626E2	63.042E2
6.5667E2	62.386E2
6.5708E2	64.804E2
6.575E2	65.64E2
6.5791E2	65.279E2
6.5832E2	61.324E2
6.5874E2	57.211E2
6.5915E2	57.844E2
6.5956E2	58.793E2
6.5997E2	62.025E2
6.6039E2	60.714E2
6.608E2	58.974E2
6.6121E2	52.985E2
6.6162E2	51.584E2
6.6204E2	51.697E2
6.6245E2	51.381E2
6.6286E2	53.392E2
6.6327E2	51.20E2
6.6368E2	47.517E2
6.641E2	47.765E2
6.6451E2	47.426E2
6.6492E2	50.454E2
6.6533E2	51.223E2
6.6574E2	52.782E2
6.6616E2	56.533E2
6.6657E2	56.262E2
6.6698E2	55.471E2
6.6739E2	50.183E2
6.678E2	48.082E2
6.6822E2	46.296E2
6.6863E2	46.003E2
6.6904E2	46.681E2
6.6945E2	45.279E2
6.6986E2	46.364E2
6.7027E2	46.613E2
6.7068E2	47.878E2
6.711E2	52.149E2
6.7151E2	52.601E2
6.7192E2	51.788E2
6.7233E2	50.025E2
6.7274E2	47.268E2
6.7315E2	45.754E2
6.7356E2	43.698E2
6.7397E2	43.381E2
6.7438E2	43.246E2
6.7479E2	42.997E2
6.7521E2	42.116E2
6.7562E2	42.455E2
6.7603E2	42.568E2
6.7644E2	41.438E2
6.7685E2	42.816E2
6.7726E2	42.183E2
6.7767E2	40.127E2
6.7808E2	40.195E2
6.7849E2	38.455E2
6.789E2	36.421E2
6.7931E2	34.794E2
6.7972E2	33.777E2
6.8013E2	33.122E2
6.8054E2	33.28E2
6.8095E2	33.325E2
6.8136E2	35.449E2
6.8177E2	35.63E2
6.8218E2	37.98E2
6.8259E2	41.189E2
6.830E2	41.912E2
6.8341E2	45.279E2
6.8382E2	45.664E2
6.8423E2	44.782E2
6.8464E2	44.421E2
6.8505E2	42.952E2
6.8546E2	41.46E2
6.8587E2	35.268E2
6.8628E2	31.63E2
6.8669E2	28.647E2
6.871E2	26.432E2
6.8751E2	26.997E2
6.8792E2	27.291E2
6.8833E2	27.269E2
6.8873E2	28.105E2
6.8914E2	28.06E2
6.8955E2	27.472E2
6.8996E2	26.997E2
6.9037E2	25.257E2
6.9078E2	25.416E2
6.9119E2	24.014E2
6.916E2	23.675E2
6.9201E2	24.127E2
6.9241E2	26.026E2
6.9282E2	25.416E2
6.9323E2	25.822E2
6.9364E2	25.348E2
6.9405E2	26.704E2
6.9446E2	27.382E2
6.9487E2	28.511E2
6.9527E2	29.483E2
6.9568E2	31.088E2
6.9609E2	30.319E2
6.965E2	30.297E2
6.9691E2	30.794E2
6.9732E2	31.02E2
6.9772E2	29.122E2
6.9813E2	27.653E2
6.9854E2	26.975E2
6.9895E2	26.997E2
6.9936E2	25.529E2
6.9976E2	25.913E2
7.0017E2	23.223E2
7.0058E2	22.252E2
7.0099E2	21.144E2
7.0139E2	21.122E2
7.018E2	19.879E2
7.0221E2	21.144E2
7.0262E2	18.094E2
7.0302E2	19.111E2
7.0343E2	19.337E2
7.0384E2	18.433E2
7.0425E2	18.41E2
7.0465E2	17.89E2
7.0506E2	17.348E2
7.0547E2	17.258E2
7.0588E2	17.777E2
7.0628E2	16.896E2
7.0669E2	16.602E2
7.071E2	16.421E2
7.075E2	15.947E2
7.0791E2	15.676E2
7.0832E2	15.269E2
7.0872E2	15.133E2
7.0913E2	15.382E2
7.0954E2	14.885E2
7.0994E2	15.02E2
7.1035E2	15.811E2
7.1076E2	15.314E2
7.1116E2	15.789E2
7.1157E2	16.037E2
7.1198E2	15.585E2
7.1238E2	15.698E2
7.1279E2	15.269E2
7.1319E2	15.969E2
7.136E2	16.286E2
7.1401E2	17.823E2
7.1441E2	18.32E2
7.1482E2	18.003E2
7.1522E2	16.58E2
7.1563E2	16.082E2
7.1604E2	15.291E2
7.1644E2	14.207E2
7.1685E2	13.71E2
7.1725E2	13.371E2
7.1766E2	12.783E2
7.1806E2	12.964E2
7.1847E2	14.546E2
7.1888E2	14.727E2
7.1928E2	15.45E2
7.1969E2	15.45E2
7.2009E2	15.879E2
7.205E2	15.992E2
7.209E2	15.992E2
7.2131E2	15.404E2
7.2171E2	16.241E2
7.2212E2	15.789E2
7.2252E2	14.659E2
7.2293E2	14.998E2
7.2333E2	15.359E2
7.2374E2	14.93E2
7.2414E2	14.817E2
7.2455E2	14.049E2
7.2495E2	13.868E2
7.2536E2	14.003E2
7.2576E2	13.732E2
7.2617E2	13.574E2
7.2657E2	13.438E2
7.2697E2	13.258E2
7.2738E2	13.755E2
7.2778E2	12.625E2
7.2819E2	13.235E2
7.2859E2	13.416E2
7.290E2	12.512E2
7.294E2	12.309E2
7.298E2	11.924E2
7.3021E2	11.269E2
7.3061E2	13.077E2
7.3102E2	11.133E2
7.3142E2	10.975E2
7.3182E2	12.015E2
7.3223E2	11.879E2
7.3263E2	12.331E2
7.3304E2	11.405E2
7.3344E2	11.179E2
7.3384E2	10.659E2
7.3425E2	10.501E2
7.3465E2	10.704E2
7.3505E2	11.179E2
7.3546E2	11.066E2
7.3586E2	10.568E2
7.3626E2	11.54E2
7.3667E2	11.879E2
7.3707E2	12.467E2
7.3747E2	12.196E2
7.3788E2	12.037E2
7.3828E2	11.834E2
7.3868E2	11.111E2
7.3909E2	11.631E2
7.3949E2	12.128E2
7.3989E2	12.557E2
7.4029E2	13.348E2
7.407E2	13.687E2
7.411E2	13.845E2
7.415E2	12.602E2
7.4191E2	12.489E2
7.4231E2	12.399E2
7.4271E2	11.246E2
7.4311E2	10.591E2
7.4352E2	11.246E2
7.4392E2	10.998E2
7.4432E2	11.02E2
7.4472E2	10.93E2
7.4512E2	11.224E2
7.4553E2	11.066E2
7.4593E2	10.388E2
7.4633E2	10.184E2
7.4673E2	10.591E2
7.4713E2	12.444E2
7.4754E2	11.97E2
7.4794E2	11.201E2
7.4834E2	11.744E2
7.4874E2	12.218E2
7.4914E2	11.314E2
7.4955E2	10.523E2
7.4995E2	11.382E2
7.5035E2	10.049E2
7.5075E2	9.5967E2
7.5115E2	9.5967E2
7.5155E2	9.3934E2
7.5195E2	10.275E2
7.5236E2	10.049E2
7.5276E2	10.704E2
7.5316E2	11.676E2
7.5356E2	13.664E2
7.5396E2	15.246E2
7.5436E2	16.625E2
7.5476E2	18.387E2
7.5516E2	17.484E2
7.5556E2	17.009E2
7.5596E2	14.907E2
7.5637E2	13.032E2
7.5677E2	10.975E2
7.5717E2	10.252E2
7.5757E2	10.162E2
7.5797E2	10.252E2
7.5837E2	10.501E2
7.5877E2	10.727E2
7.5917E2	10.568E2
7.5957E2	10.681E2
7.5997E2	11.314E2
7.6037E2	10.885E2
7.6077E2	11.292E2
7.6117E2	10.049E2
7.6157E2	10.365E2
7.6197E2	10.817E2
7.6237E2	10.659E2
7.6277E2	9.6193E2
7.6317E2	11.156E2
7.6357E2	10.184E2
7.6397E2	11.02E2
7.6437E2	12.263E2
7.6477E2	13.167E2
7.6517E2	14.229E2
7.6557E2	16.602E2
7.6597E2	16.286E2
7.6637E2	15.088E2
7.6677E2	13.19E2
7.6717E2	12.376E2
7.6757E2	11.133E2
7.6796E2	10.229E2
7.6836E2	10.004E2
7.6876E2	9.7323E2
7.6916E2	10.365E2
7.6956E2	10.591E2
7.6996E2	11.02E2
7.7036E2	9.8227E2
7.7076E2	10.817E2
7.7116E2	10.026E2
7.7156E2	10.004E2
7.7195E2	9.7323E2
7.7235E2	8.9866E2
7.7275E2	8.9866E2
7.7315E2	8.1278E2
7.7355E2	8.0375E2
7.7395E2	7.4499E2
7.7435E2	8.3538E2
7.7474E2	7.9245E2
7.7514E2	7.6985E2
7.7554E2	6.7945E2
7.7594E2	7.1335E2
7.7634E2	6.8849E2
7.7674E2	7.0431E2
7.7713E2	7.1335E2
7.7753E2	7.5855E2
7.7793E2	7.1109E2
7.7833E2	8.3312E2
7.7873E2	7.6307E2
7.7912E2	7.5177E2
7.7952E2	7.6759E2
7.7992E2	7.2239E2
7.8032E2	8.2182E2
7.8071E2	8.2634E2
7.8111E2	9.7775E2
7.8151E2	9.7323E2
7.8191E2	8.4442E2
7.823E2	7.2691E2
7.827E2	7.7663E2
7.831E2	6.8623E2
7.835E2	6.7945E2
7.8389E2	6.9301E2
7.8429E2	6.546E2
7.8469E2	6.207E2
7.8508E2	6.2748E2
7.8548E2	6.7042E2
7.8588E2	6.546E2
7.8627E2	6.2748E2
7.8667E2	6.8171E2
7.8707E2	6.1166E2
7.8747E2	5.8002E2
7.8786E2	6.5008E2
7.8826E2	6.1844E2
7.8865E2	6.0714E2
7.8905E2	6.1166E2
7.8945E2	6.207E2
7.8984E2	7.5177E2
7.9024E2	6.4782E2
7.9064E2	6.7719E2
7.9103E2	6.433E2
7.9143E2	6.7494E2
7.9183E2	7.2465E2
7.9222E2	6.9979E2
7.9262E2	7.9019E2
7.9301E2	7.0431E2
7.9341E2	7.1335E2
7.9381E2	7.0657E2
7.942E2	6.9527E2
7.946E2	6.7945E2
7.9499E2	6.094E2
7.9539E2	6.8849E2
7.9578E2	6.4556E2
7.9618E2	6.546E2
7.9658E2	6.433E2
7.9697E2	6.207E2
7.9737E2	6.207E2
7.9776E2	6.2296E2
7.9816E2	6.7719E2
7.9855E2	6.0714E2
7.9895E2	6.6364E2
7.9934E2	5.8002E2
7.9974E2	5.981E2
8.0013E2	5.9584E2
8.0053E2	5.9132E2
8.0092E2	7.5177E2
8.0132E2	8.8962E2
8.0171E2	8.2182E2
8.0211E2	7.7211E2
8.025E2	6.9979E2
8.029E2	6.546E2
8.0329E2	6.5008E2
8.0369E2	6.8623E2
8.0408E2	6.5912E2
8.0447E2	6.8397E2
8.0487E2	6.2974E2
8.0526E2	6.3652E2
8.0566E2	5.5968E2
8.0605E2	6.6816E2
8.0645E2	6.5234E2
8.0684E2	6.5008E2
8.0723E2	7.3143E2
8.0763E2	6.9979E2
8.0802E2	6.2974E2
8.0842E2	7.2691E2
8.0881E2	7.2691E2
8.092E2	7.4273E2
8.096E2	7.5177E2
8.0999E2	6.9301E2
8.1038E2	6.4556E2
8.1078E2	6.1392E2
8.1117E2	6.1392E2
8.1157E2	5.755E2
8.1196E2	5.9358E2
8.1235E2	5.6194E2
8.1275E2	5.5516E2
8.1314E2	5.868E2
8.1353E2	6.2974E2
8.1393E2	6.6364E2
8.1432E2	6.5234E2
8.1471E2	5.7098E2
8.151E2	6.5008E2
8.155E2	6.4782E2
8.1589E2	9.1448E2
8.1628E2	12.738E2
8.1668E2	20.331E2
8.1707E2	35.088E2
8.1746E2	51.155E2
8.1785E2	65.912E2
8.1825E2	80.284E2
8.1864E2	88.126E2
8.1903E2	87.403E2
8.1942E2	77.753E2
8.1982E2	65.347E2
8.2021E2	51.969E2
8.206E2	38.749E2
8.2099E2	30.342E2
8.2139E2	22.433E2
8.2178E2	17.529E2
8.2217E2	13.506E2
8.2256E2	11.789E2
8.2295E2	10.953E2
8.2335E2	10.275E2
8.2374E2	8.964E2
8.2413E2	8.5572E2
8.2452E2	7.6533E2
8.2491E2	7.4725E2
8.253E2	8.1956E2
8.257E2	7.3143E2
8.2609E2	6.7042E2
8.2648E2	7.2013E2
8.2687E2	6.9979E2
8.2726E2	6.5686E2
8.2765E2	6.9527E2
8.2804E2	6.320E2
8.2844E2	6.0488E2
8.2883E2	5.868E2
8.2922E2	5.7776E2
8.2961E2	6.1166E2
8.300E2	6.0036E2
8.3039E2	5.9584E2
8.3078E2	6.1166E2
8.3117E2	6.0036E2
8.3156E2	6.7945E2
8.3195E2	6.6816E2
8.3234E2	7.8341E2
8.3273E2	6.7719E2
8.3313E2	6.207E2
8.3352E2	5.5968E2
8.3391E2	5.2353E2
8.343E2	5.2353E2
8.3469E2	5.529E2
8.3508E2	5.3935E2
8.3547E2	5.0771E2
8.3586E2	4.8963E2
8.3625E2	5.0771E2
8.3664E2	5.1449E2
8.3703E2	4.7155E2
8.3742E2	5.3935E2
8.3781E2	5.6194E2
8.382E2	5.0545E2
8.3859E2	4.9189E2
8.3898E2	4.6703E2
8.3937E2	4.8737E2
8.3976E2	4.8511E2
8.4015E2	4.6251E2
8.4054E2	5.1223E2
8.4092E2	4.9867E2
8.4131E2	4.6929E2
8.417E2	5.0093E2
8.4209E2	4.3313E2
8.4248E2	4.5573E2
8.4287E2	4.6703E2
8.4326E2	5.2579E2
8.4365E2	4.6929E2
8.4404E2	4.7833E2
8.4443E2	5.2127E2
8.4482E2	5.529E2
8.4521E2	4.8059E2
8.4559E2	4.0376E2
8.4598E2	4.7607E2
8.4637E2	4.4895E2
8.4676E2	3.9924E2
8.4715E2	4.1054E2
8.4754E2	4.7155E2
8.4793E2	4.8511E2
8.4831E2	5.2127E2
8.487E2	4.8285E2
8.4909E2	5.642E2
8.4948E2	5.7776E2
8.4987E2	8.173E2
8.5026E2	11.902E2
8.5064E2	16.715E2
8.5103E2	22.568E2
8.5142E2	27.336E2
8.5181E2	31.788E2
8.522E2	32.692E2
8.5258E2	30.478E2
8.5297E2	28.15E2
8.5336E2	25.461E2
8.5375E2	20.738E2
8.5413E2	17.642E2
8.5452E2	15.066E2
8.5491E2	13.28E2
8.553E2	11.585E2
8.5568E2	11.088E2
8.5607E2	9.7549E2
8.5646E2	9.9809E2
8.5685E2	9.5967E2
8.5723E2	8.5572E2
8.5762E2	8.173E2
8.5801E2	7.1335E2
8.584E2	7.2239E2
8.5878E2	6.7945E2
8.5917E2	6.9527E2
8.5956E2	6.5234E2
8.5994E2	5.981E2
8.6033E2	6.4104E2
8.6072E2	5.4838E2
8.611E2	5.8906E2
8.6149E2	6.0262E2
8.6188E2	6.7042E2
8.6226E2	5.868E2
8.6265E2	5.3031E2
8.6304E2	5.2805E2
8.6342E2	5.2579E2
8.6381E2	4.6477E2
8.6419E2	5.3257E2
8.6458E2	5.3483E2
8.6497E2	5.1901E2
8.6535E2	5.0771E2
8.6574E2	5.4838E2
8.6612E2	5.7098E2
8.6651E2	5.0093E2
8.669E2	5.1901E2
8.6728E2	4.6703E2
8.6767E2	4.6025E2
8.6805E2	4.6251E2
8.6844E2	4.1506E2
8.6882E2	4.6025E2
8.6921E2	4.3087E2
8.696E2	4.8059E2
8.6998E2	4.1957E2
8.7037E2	4.015E2
8.7075E2	4.3313E2
8.7114E2	4.8059E2
8.7152E2	4.3765E2
8.7191E2	4.4669E2
8.7229E2	3.8116E2
8.7268E2	4.6251E2
8.7306E2	4.8963E2
8.7345E2	4.8511E2
8.7383E2	4.6251E2
8.7422E2	4.5573E2
8.746E2	5.7324E2
8.7499E2	6.5234E2
8.7537E2	7.8115E2
8.7575E2	7.3369E2
8.7614E2	7.4047E2
8.7652E2	7.1787E2
8.7691E2	5.4838E2
8.7729E2	5.2353E2
8.7768E2	4.8511E2
8.7806E2	4.2409E2
8.7844E2	4.5347E2
8.7883E2	3.1562E2
8.7921E2	4.4443E2
8.796E2	3.8794E2
8.7998E2	4.1731E2
8.8037E2	4.2861E2
8.8075E2	3.450E2
8.8113E2	3.3822E2
8.8152E2	4.0828E2
8.819E2	4.2409E2
8.8228E2	3.9698E2
8.8267E2	4.1506E2
8.8305E2	3.3596E2
8.8343E2	4.5121E2
8.8382E2	3.9246E2
8.842E2	4.2183E2
8.8458E2	4.5573E2
8.8497E2	3.902E2
8.8535E2	3.3596E2
8.8573E2	3.8116E2
8.8612E2	3.4952E2
8.865E2	3.9472E2
8.8688E2	3.563E2
8.8727E2	3.3596E2
8.8765E2	3.1788E2
8.8803E2	3.5856E2
8.8841E2	3.7212E2
8.888E2	4.4895E2
8.8918E2	4.7155E2
8.8956E2	3.789E2
8.8994E2	3.6986E2
8.9033E2	3.7664E2
8.9071E2	4.2635E2
8.9109E2	4.0602E2
8.9147E2	3.676E2
8.9186E2	3.8342E2
8.9224E2	6.433E2
8.9262E2	8.3086E2
8.930E2	11.563E2
8.9338E2	14.659E2
8.9377E2	17.077E2
8.9415E2	18.478E2
8.9453E2	17.642E2
8.9491E2	16.534E2
8.9529E2	13.258E2
8.9568E2	12.873E2
8.9606E2	10.275E2
8.9644E2	9.5967E2
8.9682E2	8.6476E2
8.972E2	7.8341E2
8.9758E2	6.4782E2
8.9796E2	6.546E2
8.9835E2	6.2974E2
8.9873E2	6.094E2
8.9911E2	6.1166E2
8.9949E2	6.1618E2
8.9987E2	5.5742E2
9.0025E2	5.3483E2
9.0063E2	4.7833E2
9.0101E2	5.4161E2
9.0139E2	4.9641E2
9.0177E2	4.8511E2
9.0216E2	5.7324E2
9.0254E2	4.8963E2
9.0292E2	5.5516E2
9.033E2	4.8285E2
9.0368E2	5.0545E2
9.0406E2	4.8737E2
9.0444E2	4.4443E2
9.0482E2	5.2127E2
9.052E2	3.9924E2
9.0558E2	4.4443E2
9.0596E2	4.4443E2
9.0634E2	4.7155E2
9.0672E2	4.7381E2
9.071E2	4.1731E2
9.0748E2	3.7212E2
9.0786E2	4.8059E2
9.0824E2	4.0376E2
9.0862E2	4.3087E2
9.090E2	4.3087E2
9.0938E2	4.6251E2
9.0976E2	4.2635E2
9.1014E2	4.5347E2
9.1052E2	4.6477E2
9.109E2	3.563E2
9.1128E2	3.8342E2
9.1165E2	4.2635E2
9.1203E2	4.5573E2
9.1241E2	3.4726E2
9.1279E2	3.8116E2
9.1317E2	3.6534E2
9.1355E2	4.015E2
9.1393E2	4.1957E2
9.1431E2	4.3991E2
9.1469E2	4.2409E2
9.1507E2	4.7607E2
9.1544E2	4.3539E2
9.1582E2	7.7437E2
9.162E2	8.3086E2
9.1658E2	8.3764E2
9.1696E2	7.4273E2
9.1734E2	6.207E2
9.1772E2	5.4612E2
9.1809E2	5.3935E2
9.1847E2	4.5121E2
9.1885E2	5.4387E2
9.1923E2	4.4217E2
9.1961E2	4.7155E2
9.1999E2	4.8059E2
9.2036E2	4.3991E2
9.2074E2	4.128E2
9.2112E2	4.128E2
9.215E2	3.676E2
9.2187E2	3.224E2
9.2225E2	3.1788E2
9.2263E2	3.5856E2
9.2301E2	2.7721E2
9.2339E2	3.8568E2
9.2376E2	4.1054E2
9.2414E2	4.5573E2
9.2452E2	3.8116E2
9.249E2	3.5178E2
9.2527E2	3.563E2
9.2565E2	3.2014E2
9.2603E2	3.789E2
9.264E2	3.6534E2
9.2678E2	3.5404E2
9.2716E2	3.9472E2
9.2753E2	3.5404E2
9.2791E2	3.224E2
9.2829E2	2.7043E2
9.2867E2	3.3144E2
9.2904E2	3.7212E2
9.2942E2	3.2692E2
9.298E2	2.7269E2
9.3017E2	3.902E2
9.3055E2	3.8342E2
9.3092E2	3.0432E2
9.313E2	2.9754E2
9.3168E2	3.1336E2
9.3205E2	3.2014E2
9.3243E2	3.6082E2
9.3281E2	2.7947E2
9.3318E2	3.6082E2
9.3356E2	3.9924E2
9.3393E2	3.1562E2
9.3431E2	3.337E2
9.3469E2	2.5687E2
9.3506E2	3.7438E2
9.3544E2	3.1336E2
9.3581E2	2.885E2
9.3619E2	3.337E2
9.3656E2	3.7438E2
9.3694E2	2.8624E2
9.3732E2	3.2918E2
9.3769E2	3.3144E2
9.3807E2	3.2466E2
9.3844E2	2.9754E2
9.3882E2	2.7721E2
9.3919E2	3.0884E2
9.3957E2	2.7947E2
9.3994E2	3.4048E2
9.4032E2	3.9472E2
9.4069E2	3.6534E2
9.4107E2	3.2692E2
9.4144E2	3.2014E2
9.4182E2	3.902E2
9.4219E2	3.5856E2
9.4257E2	3.789E2
9.4294E2	3.4048E2
9.4331E2	2.5913E2
9.4369E2	3.111E2
9.4406E2	3.1562E2
9.4444E2	3.1336E2
9.4481E2	3.6534E2
9.4519E2	2.9528E2
9.4556E2	2.9302E2
9.4593E2	3.563E2
9.4631E2	3.789E2
9.4668E2	3.4274E2
9.4706E2	3.111E2
9.4743E2	3.0432E2
9.478E2	3.7212E2
9.4818E2	3.1788E2
9.4855E2	3.563E2
9.4893E2	3.6308E2
9.493E2	3.4274E2
9.4967E2	3.4274E2
9.5005E2	3.5404E2
9.5042E2	3.6986E2
9.5079E2	2.9076E2
9.5117E2	3.5404E2
9.5154E2	3.2466E2
9.5191E2	2.9302E2
9.5229E2	3.1562E2
9.5266E2	3.337E2
9.5303E2	2.6817E2
9.5341E2	3.4274E2
9.5378E2	3.2014E2
9.5415E2	2.9076E2
9.5452E2	3.2918E2
9.549E2	3.8568E2
9.5527E2	3.1788E2
9.5564E2	2.998E2
9.5601E2	3.4952E2
9.5639E2	3.4274E2
9.5676E2	2.8173E2
9.5713E2	3.1336E2
9.575E2	2.7043E2
9.5788E2	3.1336E2
9.5825E2	3.0884E2
9.5862E2	2.9076E2
9.5899E2	3.7212E2
9.5936E2	3.8342E2
9.5974E2	2.9528E2
9.6011E2	3.0658E2
9.6048E2	2.9302E2
9.6085E2	3.3144E2
9.6122E2	2.9302E2
9.616E2	2.7721E2
9.6197E2	3.676E2
9.6234E2	3.563E2
9.6271E2	2.5687E2
9.6308E2	2.9076E2
9.6345E2	3.9246E2
9.6382E2	3.0658E2
9.642E2	2.9528E2
9.6457E2	2.7947E2
9.6494E2	3.2918E2
9.6531E2	3.111E2
9.6568E2	3.2466E2
9.6605E2	3.0658E2
9.6642E2	2.9302E2
9.6679E2	3.0432E2
9.6716E2	2.7269E2
9.6754E2	3.0432E2
9.6791E2	2.7947E2
9.6828E2	2.885E2
9.6865E2	3.2692E2
9.6902E2	3.450E2
9.6939E2	3.1336E2
9.6976E2	3.2466E2
9.7013E2	3.7664E2
9.705E2	3.0432E2
9.7087E2	2.9754E2
9.7124E2	3.4952E2
9.7161E2	3.0206E2
9.7198E2	3.2918E2
9.7235E2	2.3653E2
9.7272E2	3.2692E2
9.7309E2	2.8173E2
9.7346E2	3.0432E2
9.7383E2	3.3144E2
9.742E2	3.3596E2
9.7457E2	3.4274E2
9.7494E2	2.6817E2
9.7531E2	3.4048E2
9.7568E2	2.8398E2
9.7605E2	3.3144E2
9.7642E2	3.4048E2
9.7679E2	3.0206E2
9.7715E2	3.1788E2
9.7752E2	2.5687E2
9.7789E2	3.1336E2
9.7826E2	2.8624E2
9.7863E2	2.1845E2
9.790E2	2.6817E2
9.7937E2	3.0206E2
9.7974E2	2.998E2
9.8011E2	2.8398E2
9.8048E2	3.4274E2
9.8084E2	2.3427E2
9.8121E2	2.885E2
9.8158E2	2.7269E2
9.8195E2	3.4726E2
9.8232E2	3.5178E2
9.8269E2	2.5235E2
9.8306E2	3.3822E2
9.8342E2	3.3144E2
9.8379E2	2.9076E2
9.8416E2	3.111E2
9.8453E2	2.7269E2
9.849E2	2.6365E2
9.8526E2	3.1336E2
9.8563E2	3.4726E2
9.860E2	2.7269E2
9.8637E2	2.8398E2
9.8673E2	2.6139E2
9.871E2	3.8568E2
9.8747E2	2.9528E2
9.8784E2	3.5178E2
9.8821E2	3.1336E2
9.8857E2	3.0206E2
9.8894E2	3.3822E2
9.8931E2	3.3822E2
9.8967E2	3.5856E2
9.9004E2	2.7269E2
9.9041E2	3.6986E2
9.9078E2	2.7495E2
9.9114E2	3.6986E2
9.9151E2	2.7269E2
9.9188E2	3.2692E2
9.9224E2	3.0432E2
9.9261E2	3.450E2
9.9298E2	3.111E2
9.9334E2	2.4331E2
9.9371E2	3.224E2
9.9408E2	3.3822E2
9.9444E2	2.9302E2
9.9481E2	2.7721E2
9.9518E2	3.1788E2
9.9554E2	3.3144E2
9.9591E2	3.9924E2
9.9628E2	2.3653E2
9.9664E2	3.0206E2
9.9701E2	2.6139E2
9.9737E2	2.8624E2
9.9774E2	3.2466E2
9.9811E2	2.7269E2
9.9847E2	2.9754E2
9.9884E2	2.3427E2
9.992E2	3.2466E2
9.9957E2	2.6591E2
9.9993E2	2.4557E2
10.003E2	2.5009E2
10.007E2	3.6308E2
10.01E2	3.7438E2
10.014E2	3.2918E2
10.018E2	3.0884E2
10.021E2	3.7664E2
10.025E2	3.0206E2
10.029E2	3.9246E2
10.032E2	3.8568E2
10.036E2	2.6365E2
10.04E2	2.7947E2
10.043E2	3.6082E2
10.047E2	3.2466E2
10.05E2	2.4557E2
10.054E2	2.885E2
10.058E2	3.2918E2
10.061E2	3.0432E2
10.065E2	2.6139E2
10.069E2	2.5235E2
10.072E2	3.4274E2
10.076E2	2.7269E2
10.08E2	3.5178E2
10.083E2	3.2692E2
10.087E2	2.9302E2
10.091E2	2.8624E2
10.094E2	2.7721E2
10.098E2	2.8398E2
10.101E2	2.7269E2
10.105E2	3.0658E2
10.109E2	2.9528E2
10.112E2	3.1336E2
10.116E2	3.0432E2
10.12E2	3.4274E2
10.123E2	2.7043E2
10.127E2	3.2692E2
10.131E2	3.111E2
10.134E2	2.885E2
10.138E2	3.1788E2
10.141E2	3.4048E2
10.145E2	3.2692E2
10.149E2	2.7269E2
10.152E2	2.3653E2
10.156E2	3.0432E2
10.16E2	3.4952E2
10.163E2	3.2014E2
10.167E2	2.4331E2
10.171E2	3.2692E2
10.174E2	2.7947E2
[truncated: 48 more rows]
