# Supplementary material for: Natural plant growth and development achieved in the IPK PhenoSphere by dynamic environment simulation
Source: Nat Commun. 2023 Sep 18;14:5783. doi: 10.1038/s41467-023-41332-4 (PMC10507097; doi:10.1038/s41467-023-41332-4)
Supplement: Supplementary file 5 — Supplementary Code 1 [file 41467_2023_41332_MOESM5_ESM.zip › Supplementary_Code_1/Thermal_Time_VPD/MarcSpectrograms - Copy/20221012metal4cmg.txt]

1.892E2	-84.116E0
1.8965E2	-84.116E0
1.9011E2	-84.116E0
1.9057E2	1.7576E0
1.9103E2	-70.557E0
1.9148E2	-56.998E0
1.9194E2	-45.699E0
1.924E2	-27.62E0
1.9286E2	-9.5415E0
1.9331E2	22.096E0
1.9377E2	19.836E0
1.9423E2	13.057E0
1.9469E2	19.836E0
1.9514E2	85.371E0
1.956E2	74.072E0
1.9606E2	1.2831E2
1.9651E2	6.2773E0
1.9697E2	92.151E0
1.9743E2	1.5769E2
1.9789E2	1.5317E2
1.9834E2	1.848E2
1.988E2	1.9384E2
1.9926E2	1.6898E2
1.9971E2	2.1418E2
2.0017E2	2.1192E2
2.0063E2	2.2774E2
2.0108E2	2.5938E2
2.0154E2	2.5938E2
2.020E2	2.7972E2
2.0245E2	3.2265E2
2.0291E2	3.0683E2
2.0337E2	3.1813E2
2.0382E2	3.3169E2
2.0428E2	2.8424E2
2.0474E2	2.7746E2
2.0519E2	2.7972E2
2.0565E2	2.7068E2
2.061E2	2.8424E2
2.0656E2	3.5203E2
2.0702E2	2.9102E2
2.0747E2	3.1135E2
2.0793E2	3.6559E2
2.0839E2	3.1361E2
2.0884E2	3.3847E2
2.093E2	3.2717E2
2.0975E2	2.9102E2
2.1021E2	3.8141E2
2.1067E2	1.9836E2
2.1112E2	3.1361E2
2.1158E2	2.6842E2
2.1203E2	2.7972E2
2.1249E2	2.9554E2
2.1295E2	3.2491E2
2.134E2	3.1587E2
2.1386E2	3.2265E2
2.1431E2	2.9554E2
2.1477E2	3.0005E2
2.1522E2	3.1361E2
2.1568E2	2.9554E2
2.1614E2	3.4525E2
2.1659E2	2.300E2
2.1705E2	3.2491E2
2.175E2	2.1192E2
2.1796E2	2.5938E2
2.1841E2	3.0457E2
2.1887E2	2.5486E2
2.1932E2	2.7746E2
2.1978E2	2.4356E2
2.2023E2	3.0909E2
2.2069E2	3.0231E2
2.2114E2	2.1644E2
2.216E2	3.0231E2
2.2205E2	2.639E2
2.2251E2	2.3904E2
2.2296E2	2.5938E2
2.2342E2	2.5034E2
2.2387E2	2.2548E2
2.2433E2	2.7294E2
2.2478E2	2.1644E2
2.2524E2	2.7294E2
2.2569E2	2.4356E2
2.2615E2	2.3904E2
2.266E2	2.7746E2
2.2706E2	2.978E2
2.2751E2	2.2774E2
2.2797E2	2.4808E2
2.2842E2	2.5712E2
2.2888E2	2.7068E2
2.2933E2	3.1587E2
2.2979E2	3.1361E2
2.3024E2	3.1813E2
2.3069E2	2.639E2
2.3115E2	3.0231E2
2.316E2	3.0457E2
2.3206E2	2.7068E2
2.3251E2	2.7746E2
2.3297E2	3.1587E2
2.3342E2	2.7746E2
2.3387E2	3.2943E2
2.3433E2	3.0005E2
2.3478E2	2.4582E2
2.3524E2	3.5203E2
2.3569E2	2.526E2
2.3614E2	2.9328E2
2.366E2	3.1361E2
2.3705E2	3.0005E2
2.3751E2	3.0231E2
2.3796E2	3.0231E2
2.3841E2	3.0909E2
2.3887E2	2.7294E2
2.3932E2	3.1135E2
2.3977E2	1.9384E2
2.4023E2	2.6616E2
2.4068E2	2.752E2
2.4114E2	2.3678E2
2.4159E2	2.7294E2
2.4204E2	3.2265E2
2.425E2	3.0909E2
2.4295E2	2.9102E2
2.434E2	3.4977E2
2.4386E2	3.2039E2
2.4431E2	2.7068E2
2.4476E2	2.6164E2
2.4522E2	3.2491E2
2.4567E2	2.1418E2
2.4612E2	3.0231E2
2.4658E2	2.4808E2
2.4703E2	2.978E2
2.4748E2	3.1813E2
2.4793E2	2.978E2
2.4839E2	3.3621E2
2.4884E2	4.0627E2
2.4929E2	2.8198E2
2.4975E2	2.7294E2
2.502E2	2.8198E2
2.5065E2	2.639E2
2.511E2	3.7689E2
2.5156E2	2.8198E2
2.5201E2	3.2717E2
2.5246E2	2.4356E2
2.5292E2	3.4977E2
2.5337E2	3.3395E2
2.5382E2	2.8876E2
2.5427E2	2.8424E2
2.5473E2	2.865E2
2.5518E2	2.8876E2
2.5563E2	2.752E2
2.5608E2	2.6616E2
2.5653E2	2.5938E2
2.5699E2	2.7294E2
2.5744E2	3.2491E2
2.5789E2	3.4525E2
2.5834E2	2.8424E2
2.588E2	3.1587E2
2.5925E2	2.9102E2
2.597E2	2.6164E2
2.6015E2	2.7068E2
2.606E2	3.1587E2
2.6106E2	3.4751E2
2.6151E2	3.2265E2
2.6196E2	2.639E2
2.6241E2	2.6616E2
2.6286E2	2.865E2
2.6332E2	2.4582E2
2.6377E2	3.0231E2
2.6422E2	3.0683E2
2.6467E2	2.639E2
2.6512E2	3.2039E2
2.6557E2	2.8424E2
2.6603E2	2.6164E2
2.6648E2	2.5938E2
2.6693E2	2.6164E2
2.6738E2	2.9554E2
2.6783E2	2.3226E2
2.6828E2	3.4977E2
2.6873E2	3.4073E2
2.6918E2	2.6164E2
2.6964E2	2.5034E2
2.7009E2	3.0005E2
2.7054E2	2.9328E2
2.7099E2	2.8198E2
2.7144E2	3.1587E2
2.7189E2	3.2491E2
2.7234E2	3.2039E2
2.7279E2	2.7746E2
2.7324E2	2.5712E2
2.737E2	2.7746E2
2.7415E2	2.6616E2
2.746E2	3.0909E2
2.7505E2	3.0909E2
2.755E2	2.3226E2
2.7595E2	2.8198E2
2.764E2	2.9554E2
2.7685E2	3.0231E2
2.773E2	3.5881E2
2.7775E2	2.2548E2
2.782E2	3.2491E2
2.7865E2	2.7972E2
2.791E2	2.9554E2
2.7955E2	2.7294E2
2.800E2	2.3678E2
2.8045E2	3.8819E2
2.8091E2	3.3395E2
2.8136E2	3.2265E2
2.8181E2	2.8198E2
2.8226E2	3.1135E2
2.8271E2	2.8424E2
2.8316E2	2.9328E2
2.8361E2	2.7972E2
2.8406E2	2.9328E2
2.8451E2	2.6616E2
2.8496E2	3.2943E2
2.8541E2	3.3847E2
2.8586E2	3.8141E2
2.8631E2	2.7068E2
2.8676E2	2.5486E2
2.8721E2	2.6842E2
2.8766E2	3.0683E2
2.8811E2	3.0909E2
2.8855E2	2.8876E2
2.890E2	2.865E2
2.8945E2	2.7746E2
2.899E2	3.0231E2
2.9035E2	2.8876E2
2.908E2	3.0909E2
2.9125E2	3.3621E2
2.917E2	3.0231E2
2.9215E2	3.2039E2
2.926E2	3.0005E2
2.9305E2	3.3847E2
2.935E2	2.865E2
2.9395E2	2.5938E2
2.944E2	3.0683E2
2.9485E2	3.0457E2
2.953E2	3.7689E2
2.9574E2	3.0909E2
2.9619E2	3.4299E2
2.9664E2	3.0457E2
2.9709E2	2.978E2
2.9754E2	2.7746E2
2.9799E2	2.5712E2
2.9844E2	2.7972E2
2.9889E2	2.7746E2
2.9934E2	3.2717E2
2.9978E2	2.5938E2
3.0023E2	3.3395E2
3.0068E2	2.752E2
3.0113E2	2.8198E2
3.0158E2	2.9554E2
3.0203E2	2.9328E2
3.0248E2	3.0457E2
3.0292E2	2.7746E2
3.0337E2	2.6164E2
3.0382E2	3.5203E2
3.0427E2	2.6842E2
3.0472E2	3.0457E2
3.0517E2	3.7237E2
3.0561E2	3.3847E2
3.0606E2	2.978E2
3.0651E2	3.0683E2
3.0696E2	2.978E2
3.0741E2	2.9102E2
3.0785E2	3.4299E2
3.083E2	2.6164E2
3.0875E2	2.7068E2
3.092E2	3.2039E2
3.0965E2	3.0683E2
3.1009E2	3.3395E2
3.1054E2	3.0457E2
3.1099E2	2.865E2
3.1144E2	3.1135E2
3.1189E2	2.2548E2
3.1233E2	3.0909E2
3.1278E2	3.1813E2
3.1323E2	2.6616E2
3.1368E2	3.0457E2
3.1412E2	3.0231E2
3.1457E2	3.3847E2
3.1502E2	3.2265E2
3.1547E2	2.5034E2
3.1591E2	3.0231E2
3.1636E2	3.0909E2
3.1681E2	3.0457E2
3.1725E2	3.4977E2
3.177E2	3.2039E2
3.1815E2	3.0683E2
3.186E2	3.3169E2
3.1904E2	2.4356E2
3.1949E2	2.5938E2
3.1994E2	2.300E2
3.2038E2	3.2491E2
3.2083E2	3.2491E2
3.2128E2	2.6164E2
3.2172E2	2.978E2
3.2217E2	2.1192E2
3.2262E2	2.752E2
3.2307E2	3.3169E2
3.2351E2	2.0514E2
3.2396E2	2.978E2
3.2441E2	2.7294E2
3.2485E2	3.6559E2
3.253E2	3.1135E2
3.2574E2	3.1361E2
3.2619E2	2.9554E2
3.2664E2	3.7689E2
3.2708E2	2.300E2
3.2753E2	3.0457E2
3.2798E2	2.8876E2
3.2842E2	3.0005E2
3.2887E2	3.6785E2
3.2932E2	3.5429E2
3.2976E2	2.5486E2
3.3021E2	3.1361E2
3.3065E2	3.0231E2
3.311E2	2.865E2
3.3155E2	3.4525E2
3.3199E2	2.7068E2
3.3244E2	2.865E2
3.3288E2	3.4073E2
3.3333E2	2.8876E2
3.3378E2	3.0457E2
3.3422E2	2.639E2
3.3467E2	2.6164E2
3.3511E2	2.9554E2
3.3556E2	3.4073E2
3.360E2	3.2717E2
3.3645E2	3.4525E2
3.3689E2	2.8198E2
3.3734E2	3.4299E2
3.3779E2	3.5429E2
3.3823E2	3.1813E2
3.3868E2	3.1587E2
3.3912E2	2.5938E2
3.3957E2	3.4073E2
3.4001E2	3.2943E2
3.4046E2	3.9497E2
3.409E2	3.1813E2
3.4135E2	3.7011E2
3.4179E2	3.5881E2
3.4224E2	4.0175E2
3.4268E2	3.8367E2
3.4313E2	3.9497E2
3.4357E2	3.8367E2
3.4402E2	3.9497E2
3.4446E2	4.5598E2
3.4491E2	3.9497E2
3.4535E2	4.0627E2
3.458E2	3.7689E2
3.4624E2	4.2209E2
3.4669E2	4.1757E2
3.4713E2	3.6785E2
3.4758E2	4.4694E2
3.4802E2	4.0853E2
3.4846E2	4.379E2
3.4891E2	4.718E2
3.4935E2	5.2604E2
3.498E2	5.8027E2
3.5024E2	6.8423E2
3.5069E2	7.7914E2
3.5113E2	7.9496E2
3.5157E2	8.0626E2
3.5202E2	9.3055E2
3.5246E2	9.893E2
3.5291E2	9.9834E2
3.5335E2	10.096E2
3.538E2	9.4411E2
3.5424E2	9.1247E2
3.5468E2	8.7179E2
3.5513E2	8.4015E2
3.5557E2	7.927E2
3.5601E2	8.0626E2
3.5646E2	8.3337E2
3.569E2	7.927E2
3.5735E2	8.7405E2
3.5779E2	8.4919E2
3.5823E2	8.6501E2
3.5868E2	9.0569E2
3.5912E2	9.9608E2
3.5956E2	10.187E2
3.6001E2	9.3959E2
3.6045E2	9.1699E2
3.6089E2	10.096E2
3.6134E2	9.4863E2
3.6178E2	11.475E2
3.6222E2	11.317E2
3.6267E2	12.627E2
3.6311E2	13.079E2
3.6355E2	14.029E2
3.640E2	15.927E2
3.6444E2	17.667E2
3.6488E2	19.023E2
3.6533E2	18.932E2
3.6577E2	18.842E2
3.6621E2	17.147E2
3.6665E2	18.119E2
3.671E2	18.48E2
3.6754E2	18.254E2
3.6798E2	18.164E2
3.6843E2	17.622E2
3.6887E2	18.706E2
3.6931E2	18.458E2
3.6975E2	18.503E2
3.702E2	17.802E2
3.7064E2	20.085E2
3.7108E2	19.588E2
3.7152E2	21.509E2
3.7197E2	20.266E2
3.7241E2	22.48E2
3.7285E2	21.848E2
3.7329E2	23.768E2
3.7374E2	23.00E2
3.7418E2	22.661E2
3.7462E2	24.311E2
3.7506E2	24.514E2
3.755E2	23.994E2
3.7595E2	24.401E2
3.7639E2	23.52E2
3.7683E2	22.593E2
3.7727E2	20.22E2
3.7771E2	19.249E2
3.7816E2	16.898E2
3.786E2	16.356E2
3.7904E2	17.644E2
3.7948E2	17.35E2
3.7992E2	17.531E2
3.8036E2	16.062E2
3.8081E2	17.441E2
3.8125E2	16.356E2
3.8169E2	17.147E2
3.8213E2	18.096E2
3.8257E2	17.802E2
3.8301E2	17.938E2
3.8345E2	19.407E2
3.839E2	20.627E2
3.8434E2	20.582E2
3.8478E2	20.966E2
3.8522E2	20.017E2
3.8566E2	20.605E2
3.861E2	21.192E2
3.8654E2	22.977E2
3.8698E2	23.203E2
3.8742E2	23.994E2
3.8787E2	25.576E2
3.8831E2	27.655E2
3.8875E2	26.458E2
3.8919E2	25.554E2
3.8963E2	26.322E2
3.9007E2	25.124E2
3.9051E2	25.576E2
3.9095E2	27.542E2
3.9139E2	26.525E2
3.9183E2	29.192E2
3.9227E2	29.938E2
3.9271E2	30.932E2
3.9315E2	31.655E2
3.9359E2	33.531E2
3.9403E2	33.689E2
3.9448E2	33.847E2
3.9492E2	33.96E2
3.9536E2	35.158E2
3.958E2	34.729E2
3.9624E2	35.00E2
3.9668E2	34.683E2
3.9712E2	33.599E2
3.9756E2	33.508E2
3.980E2	31.881E2
3.9844E2	31.881E2
3.9888E2	32.039E2
3.9932E2	33.666E2
3.9976E2	33.44E2
4.002E2	33.237E2
4.0064E2	33.395E2
4.0108E2	33.553E2
4.0151E2	35.565E2
4.0195E2	37.734E2
4.0239E2	38.909E2
4.0283E2	43.271E2
4.0327E2	47.045E2
4.0371E2	49.666E2
4.0415E2	54.886E2
4.0459E2	55.316E2
4.0503E2	54.118E2
4.0547E2	51.09E2
4.0591E2	47.429E2
4.0635E2	42.706E2
4.0679E2	44.694E2
4.0723E2	44.898E2
4.0767E2	45.937E2
4.0811E2	48.852E2
4.0854E2	54.547E2
4.0898E2	59.79E2
4.0942E2	64.219E2
4.0986E2	67.315E2
4.103E2	68.536E2
4.1074E2	67.903E2
4.1118E2	64.468E2
4.1162E2	62.818E2
4.1205E2	65.44E2
4.1249E2	66.479E2
4.1293E2	70.592E2
4.1337E2	70.14E2
4.1381E2	67.993E2
4.1425E2	65.168E2
4.1469E2	61.146E2
4.1512E2	64.942E2
4.1556E2	68.151E2
4.160E2	77.507E2
4.1644E2	80.196E2
4.1688E2	84.174E2
4.1732E2	86.863E2
4.1775E2	91.654E2
4.1819E2	96.829E2
4.1863E2	1.0112E4
4.1907E2	1.0589E4
4.1951E2	1.1077E4
4.1994E2	1.1579E4
4.2038E2	1.1595E4
4.2082E2	1.2533E4
4.2126E2	1.2937E4
4.217E2	1.350E4
4.2213E2	1.3134E4
4.2257E2	1.2395E4
4.2301E2	1.1138E4
4.2345E2	99.947E2
4.2388E2	88.06E2
4.2432E2	82.976E2
4.2476E2	75.79E2
4.252E2	71.089E2
4.2563E2	70.027E2
4.2607E2	67.767E2
4.2651E2	65.756E2
4.2695E2	65.801E2
4.2738E2	66.072E2
4.2782E2	64.694E2
4.2826E2	64.468E2
4.2869E2	66.298E2
4.2913E2	68.106E2
4.2957E2	69.123E2
4.3001E2	71.496E2
4.3044E2	67.745E2
4.3088E2	66.163E2
4.3132E2	61.666E2
4.3175E2	57.756E2
4.3219E2	54.005E2
4.3263E2	51.835E2
4.3306E2	50.457E2
4.335E2	55.18E2
4.3394E2	57.621E2
4.3437E2	64.965E2
4.3481E2	74.479E2
4.3525E2	81.484E2
4.3568E2	83.45E2
4.3612E2	77.236E2
4.3656E2	67.835E2
4.3699E2	57.191E2
4.3743E2	56.717E2
4.3786E2	53.869E2
4.383E2	55.677E2
4.3874E2	55.655E2
4.3917E2	55.677E2
4.3961E2	57.033E2
4.4005E2	54.796E2
4.4048E2	55.067E2
4.4092E2	54.005E2
4.4135E2	55.858E2
4.4179E2	55.293E2
4.4222E2	58.976E2
4.4266E2	62.457E2
4.431E2	66.569E2
4.4353E2	67.79E2
4.4397E2	68.762E2
4.444E2	70.321E2
4.4484E2	71.903E2
4.4527E2	71.519E2
4.4571E2	66.14E2
4.4615E2	60.016E2
4.4658E2	53.417E2
4.4702E2	53.869E2
4.4745E2	52.807E2
4.4789E2	53.779E2
4.4832E2	53.756E2
4.4876E2	53.688E2
4.4919E2	52.423E2
4.4963E2	49.146E2
4.5006E2	50.977E2
4.505E2	50.999E2
4.5093E2	51.948E2
4.5137E2	54.027E2
4.518E2	55.609E2
4.5224E2	54.773E2
4.5267E2	57.056E2
4.5311E2	58.502E2
4.5354E2	58.999E2
4.5398E2	58.683E2
4.5441E2	61.282E2
4.5485E2	65.756E2
4.5528E2	71.925E2
4.5571E2	73.213E2
4.5615E2	71.564E2
4.5658E2	72.558E2
4.5702E2	70.841E2
4.5745E2	73.394E2
4.5789E2	76.151E2
4.5832E2	79.405E2
4.5875E2	79.292E2
4.5919E2	78.117E2
4.5962E2	74.456E2
4.6006E2	71.857E2
4.6049E2	72.852E2
4.6093E2	73.665E2
4.6136E2	72.40E2
4.6179E2	68.92E2
4.6223E2	66.615E2
4.6266E2	64.942E2
4.6309E2	65.507E2
4.6353E2	66.637E2
4.6396E2	65.507E2
4.644E2	66.072E2
4.6483E2	65.101E2
4.6526E2	66.547E2
4.657E2	72.558E2
4.6613E2	74.818E2
4.6656E2	79.518E2
4.670E2	80.648E2
4.6743E2	82.705E2
4.6786E2	81.213E2
4.683E2	80.626E2
4.6873E2	77.801E2
4.6916E2	74.976E2
4.696E2	75.157E2
4.7003E2	75.925E2
4.7046E2	78.14E2
4.709E2	78.795E2
4.7133E2	82.388E2
4.7176E2	88.512E2
4.7219E2	94.614E2
4.7263E2	93.823E2
4.7306E2	90.614E2
4.7349E2	86.298E2
4.7393E2	79.948E2
4.7436E2	78.411E2
4.7479E2	74.524E2
4.7522E2	78.208E2
4.7566E2	77.936E2
4.7609E2	78.117E2
4.7652E2	79.925E2
4.7695E2	85.371E2
4.7739E2	90.117E2
4.7782E2	93.122E2
4.7825E2	93.055E2
4.7868E2	93.439E2
4.7911E2	95.315E2
4.7955E2	92.173E2
4.7998E2	89.303E2
4.8041E2	93.168E2
4.8084E2	93.80E2
4.8128E2	96.512E2
4.8171E2	97.891E2
4.8214E2	96.806E2
4.8257E2	92.987E2
4.830E2	91.699E2
4.8343E2	87.021E2
4.8387E2	82.931E2
4.843E2	80.852E2
4.8473E2	79.654E2
4.8516E2	78.999E2
4.8559E2	81.869E2
4.8602E2	82.795E2
4.8646E2	86.049E2
4.8689E2	94.456E2
4.8732E2	1.0268E4
4.8775E2	1.1195E4
4.8818E2	1.1696E4
4.8861E2	1.138E4
4.8904E2	1.0908E4
4.8947E2	1.051E4
4.8991E2	1.0483E4
4.9034E2	1.0435E4
4.9077E2	1.0451E4
4.912E2	1.0833E4
4.9163E2	1.0994E4
4.9206E2	1.0704E4
4.9249E2	1.0476E4
4.9292E2	1.0867E4
4.9335E2	1.1186E4
4.9378E2	1.1534E4
4.9421E2	1.112E4
4.9465E2	1.0946E4
4.9508E2	1.0933E4
4.9551E2	1.1122E4
4.9594E2	1.1674E4
4.9637E2	1.2928E4
4.968E2	1.456E4
4.9723E2	1.6596E4
4.9766E2	1.8112E4
4.9809E2	1.8715E4
4.9852E2	1.8112E4
4.9895E2	1.6383E4
4.9938E2	1.448E4
4.9981E2	1.3579E4
5.0024E2	1.244E4
5.0067E2	1.2175E4
5.011E2	1.201E4
5.0153E2	1.2365E4
5.0196E2	1.3317E4
5.0239E2	1.3789E4
5.0282E2	1.3945E4
5.0325E2	1.4682E4
5.0368E2	1.5393E4
5.0411E2	1.6239E4
5.0454E2	1.5488E4
5.0497E2	1.4593E4
5.054E2	1.3988E4
5.0583E2	1.3642E4
5.0626E2	1.3536E4
5.0669E2	1.3527E4
5.0711E2	1.3181E4
5.0754E2	1.2363E4
5.0797E2	1.1326E4
5.084E2	1.0749E4
5.0883E2	1.0243E4
5.0926E2	1.0203E4
5.0969E2	1.0749E4
5.1012E2	1.1604E4
5.1055E2	1.2542E4
5.1098E2	1.354E4
5.1141E2	1.378E4
5.1183E2	1.4469E4
5.1226E2	1.4038E4
5.1269E2	1.3416E4
5.1312E2	1.2919E4
5.1355E2	1.225E4
5.1398E2	1.2316E4
5.1441E2	1.256E4
5.1484E2	1.343E4
5.1526E2	1.3638E4
5.1569E2	1.3683E4
5.1612E2	1.3267E4
5.1655E2	1.3249E4
5.1698E2	1.3077E4
5.1741E2	1.298E4
5.1783E2	1.3491E4
5.1826E2	1.3457E4
5.1869E2	1.3371E4
5.1912E2	1.2133E4
5.1955E2	1.1581E4
5.1998E2	1.1156E4
5.204E2	1.1269E4
5.2083E2	1.1622E4
5.2126E2	1.2038E4
5.2169E2	1.2548E4
5.2211E2	1.2729E4
5.2254E2	1.2388E4
5.2297E2	1.227E4
5.234E2	1.1825E4
5.2383E2	1.1224E4
5.2425E2	1.0786E4
5.2468E2	1.1238E4
5.2511E2	1.2162E4
5.2554E2	1.3818E4
5.2596E2	1.5491E4
5.2639E2	1.6173E4
5.2682E2	1.5626E4
5.2725E2	1.4121E4
5.2767E2	1.3269E4
5.281E2	1.3084E4
5.2853E2	1.2621E4
5.2895E2	1.3389E4
5.2938E2	1.4512E4
5.2981E2	1.6587E4
5.3024E2	1.7416E4
5.3066E2	1.7378E4
5.3109E2	1.6634E4
5.3152E2	1.6596E4
5.3194E2	1.7832E4
5.3237E2	2.072E4
5.328E2	2.5893E4
5.3322E2	3.4245E4
5.3365E2	4.7519E4
5.3408E2	5.7548E4
5.345E2	6.3587E4
5.3493E2	6.492E4
5.3536E2	6.492E4
5.3578E2	6.492E4
5.3621E2	6.492E4
5.3663E2	6.492E4
5.3706E2	6.4298E4
5.3749E2	6.2081E4
5.3791E2	6.0398E4
5.3834E2	5.8064E4
5.3877E2	5.4064E4
5.3919E2	4.8486E4
5.3962E2	4.1458E4
5.4004E2	3.5131E4
5.4047E2	2.8851E4
5.409E2	2.3579E4
5.4132E2	2.0616E4
5.4175E2	1.8948E4
5.4217E2	1.7389E4
5.426E2	1.5075E4
5.4302E2	1.3549E4
5.4345E2	1.2903E4
5.4387E2	1.3721E4
5.443E2	1.5635E4
5.4473E2	1.8776E4
5.4515E2	2.2085E4
5.4558E2	2.5068E4
5.460E2	2.5459E4
5.4643E2	2.0928E4
5.4685E2	1.6053E4
5.4728E2	1.3389E4
5.477E2	1.1992E4
5.4813E2	1.1414E4
5.4855E2	1.0908E4
5.4898E2	1.0792E4
5.494E2	1.098E4
5.4983E2	1.1179E4
5.5025E2	1.1066E4
5.5068E2	1.053E4
5.511E2	1.0542E4
5.5153E2	1.0203E4
5.5195E2	1.0505E4
5.5238E2	1.0901E4
5.528E2	1.1484E4
5.5323E2	1.1604E4
5.5365E2	1.1825E4
5.5407E2	1.2467E4
5.545E2	1.2939E4
5.5492E2	1.2639E4
5.5535E2	1.2038E4
5.5577E2	1.1846E4
5.562E2	1.1803E4
5.5662E2	1.1775E4
5.5704E2	1.197E4
5.5747E2	1.237E4
5.5789E2	1.3884E4
5.5832E2	1.524E4
5.5874E2	1.6442E4
5.5916E2	1.6327E4
5.5959E2	1.5653E4
5.6001E2	1.4438E4
5.6044E2	1.3493E4
5.6086E2	1.279E4
5.6128E2	1.2697E4
5.6171E2	1.3436E4
5.6213E2	1.4727E4
5.6255E2	1.6354E4
5.6298E2	1.823E4
5.634E2	1.8968E4
5.6382E2	1.8987E4
5.6425E2	1.8388E4
5.6467E2	1.7845E4
5.6509E2	1.768E4
5.6552E2	1.7891E4
5.6594E2	1.8982E4
5.6636E2	2.1906E4
5.6679E2	2.6907E4
5.6721E2	3.4281E4
5.6763E2	4.2023E4
5.6806E2	4.855E4
5.6848E2	5.2373E4
5.689E2	5.0712E4
5.6932E2	4.309E4
5.6975E2	3.2602E4
5.7017E2	2.5038E4
5.7059E2	2.0322E4
5.7102E2	1.7543E4
5.7144E2	1.5723E4
5.7186E2	1.4734E4
5.7228E2	1.3739E4
5.7271E2	1.3516E4
5.7313E2	1.3332E4
5.7355E2	1.3574E4
5.7397E2	1.4266E4
5.744E2	1.4428E4
5.7482E2	1.4673E4
5.7524E2	1.5439E4
5.7566E2	1.6047E4
5.7608E2	1.6569E4
5.7651E2	1.6453E4
5.7693E2	1.5572E4
5.7735E2	1.4334E4
5.7777E2	1.3708E4
5.7819E2	1.4096E4
5.7862E2	1.4356E4
5.7904E2	1.4288E4
5.7946E2	1.4302E4
5.7988E2	1.406E4
5.803E2	1.4169E4
5.8072E2	1.4164E4
5.8115E2	1.3897E4
5.8157E2	1.4166E4
5.8199E2	1.449E4
5.8241E2	1.4835E4
5.8283E2	1.5608E4
5.8325E2	1.6354E4
5.8367E2	1.7459E4
5.8409E2	1.8817E4
5.8452E2	2.0987E4
5.8494E2	2.3875E4
5.8536E2	2.7432E4
5.8578E2	3.2288E4
5.862E2	3.7917E4
5.8662E2	4.3219E4
5.8704E2	4.9058E4
5.8746E2	5.2389E4
5.8788E2	5.2134E4
5.883E2	4.6333E4
5.8873E2	3.4412E4
5.8915E2	2.8844E4
5.8957E2	3.2491E4
5.8999E2	4.2432E4
5.9041E2	5.2877E4
5.9083E2	5.7937E4
5.9125E2	6.0576E4
5.9167E2	6.1474E4
5.9209E2	6.1618E4
5.9251E2	6.1559E4
5.9293E2	6.0868E4
5.9335E2	6.0104E4
5.9377E2	5.9295E4
5.9419E2	5.7923E4
5.9461E2	5.7076E4
5.9503E2	5.5912E4
5.9545E2	5.4538E4
5.9587E2	5.3343E4
5.9629E2	5.276E4
5.9671E2	5.2511E4
5.9713E2	5.1725E4
5.9755E2	5.0595E4
5.9797E2	4.9309E4
5.9839E2	4.8123E4
5.9881E2	4.5962E4
5.9923E2	4.3881E4
5.9965E2	4.1183E4
6.0007E2	4.0367E4
6.0049E2	3.9332E4
6.0091E2	3.8493E4
6.0132E2	3.6683E4
6.0174E2	3.486E4
6.0216E2	3.3868E4
6.0258E2	3.283E4
6.030E2	3.2231E4
6.0342E2	3.0566E4
6.0384E2	2.9795E4
6.0426E2	2.921E4
6.0468E2	2.8774E4
6.051E2	2.8306E4
6.0552E2	2.7402E4
6.0593E2	2.7418E4
6.0635E2	2.6636E4
6.0677E2	2.6623E4
6.0719E2	2.6995E4
6.0761E2	2.7721E4
6.0803E2	2.822E4
6.0845E2	2.8494E4
6.0886E2	2.8134E4
6.0928E2	2.6539E4
6.097E2	2.6039E4
6.1012E2	2.5391E4
6.1054E2	2.5221E4
6.1096E2	2.5323E4
6.1137E2	2.4959E4
6.1179E2	2.5795E4
6.1221E2	2.5563E4
6.1263E2	2.4198E4
6.1305E2	2.2541E4
6.1346E2	2.2162E4
6.1388E2	2.1868E4
6.143E2	2.2763E4
6.1472E2	2.5117E4
6.1514E2	2.7669E4
6.1555E2	3.0408E4
6.1597E2	3.1987E4
6.1639E2	3.0855E4
6.1681E2	2.6611E4
6.1722E2	2.3047E4
6.1764E2	2.0112E4
6.1806E2	1.8813E4
6.1848E2	1.7547E4
6.1889E2	1.7002E4
6.1931E2	1.6306E4
6.1973E2	1.5845E4
6.2014E2	1.5818E4
6.2056E2	1.5475E4
6.2098E2	1.5538E4
6.214E2	1.5292E4
6.2181E2	1.4596E4
6.2223E2	1.4492E4
6.2265E2	1.4404E4
6.2306E2	1.4074E4
6.2348E2	1.3983E4
6.239E2	1.4225E4
6.2431E2	1.4919E4
6.2473E2	1.5884E4
6.2515E2	1.7461E4
6.2556E2	1.8148E4
6.2598E2	1.8953E4
6.264E2	1.735E4
6.2681E2	1.5617E4
6.2723E2	1.5113E4
6.2765E2	1.460E4
6.2806E2	1.4329E4
6.2848E2	1.4494E4
6.289E2	1.4654E4
6.2931E2	1.4234E4
6.2973E2	1.4166E4
6.3014E2	1.4566E4
6.3056E2	1.4297E4
6.3098E2	1.369E4
6.3139E2	1.2677E4
6.3181E2	1.1959E4
6.3222E2	1.2065E4
6.3264E2	1.1821E4
6.3305E2	1.1868E4
6.3347E2	1.202E4
6.3389E2	1.2255E4
6.343E2	1.2546E4
6.3472E2	1.2596E4
6.3513E2	1.2772E4
6.3555E2	1.3039E4
6.3596E2	1.3052E4
6.3638E2	1.3412E4
6.3679E2	1.3879E4
6.3721E2	1.4295E4
6.3762E2	1.4358E4
6.3804E2	1.4388E4
6.3845E2	1.4083E4
6.3887E2	1.3651E4
6.3928E2	1.3059E4
6.397E2	1.2729E4
6.4011E2	1.2404E4
6.4053E2	1.1931E4
6.4094E2	1.1373E4
6.4136E2	1.1122E4
6.4177E2	1.0912E4
6.4219E2	1.1159E4
6.426E2	1.1025E4
6.4302E2	1.0874E4
6.4343E2	1.1493E4
6.4385E2	1.138E4
6.4426E2	1.1385E4
6.4468E2	1.1021E4
6.4509E2	1.1369E4
6.455E2	1.183E4
6.4592E2	1.2087E4
6.4633E2	1.1857E4
6.4675E2	1.1041E4
6.4716E2	1.0551E4
6.4757E2	1.0426E4
6.4799E2	99.586E2
6.484E2	1.0017E4
6.4882E2	96.874E2
6.4923E2	94.976E2
6.4964E2	88.422E2
6.5006E2	81.552E2
6.5047E2	77.10E2
6.5089E2	73.846E2
6.513E2	71.383E2
6.5171E2	71.27E2
6.5213E2	70.66E2
6.5254E2	71.36E2
6.5295E2	73.123E2
6.5337E2	74.773E2
6.5378E2	82.366E2
6.5419E2	87.925E2
6.5461E2	93.868E2
6.5502E2	96.874E2
6.5543E2	99.653E2
6.5585E2	92.49E2
6.5626E2	87.089E2
6.5667E2	87.224E2
6.5708E2	85.416E2
6.575E2	88.671E2
6.5791E2	89.846E2
6.5832E2	84.919E2
6.5874E2	77.778E2
6.5915E2	76.016E2
6.5956E2	78.162E2
6.5997E2	81.371E2
6.6039E2	85.439E2
6.608E2	82.727E2
6.6121E2	73.055E2
6.6162E2	70.027E2
6.6204E2	71.202E2
6.6245E2	70.479E2
6.6286E2	71.496E2
6.6327E2	67.858E2
6.6368E2	67.134E2
6.641E2	63.564E2
6.6451E2	64.106E2
6.6492E2	64.242E2
6.6533E2	67.428E2
6.6574E2	73.326E2
6.6616E2	75.044E2
6.6657E2	76.626E2
6.6698E2	74.456E2
6.6739E2	68.649E2
6.678E2	64.558E2
6.6822E2	63.971E2
6.6863E2	62.344E2
6.6904E2	62.457E2
6.6945E2	59.948E2
6.6986E2	62.434E2
6.7027E2	63.18E2
6.7068E2	65.055E2
6.711E2	67.699E2
6.7151E2	70.682E2
6.7192E2	67.971E2
6.7233E2	66.75E2
6.7274E2	65.598E2
6.7315E2	60.174E2
6.7356E2	59.383E2
6.7397E2	60.265E2
6.7438E2	60.671E2
6.7479E2	59.27E2
6.7521E2	57.01E2
6.7562E2	56.536E2
6.7603E2	56.943E2
6.7644E2	55.948E2
6.7685E2	58.231E2
6.7726E2	56.242E2
6.7767E2	54.728E2
6.7808E2	53.575E2
6.7849E2	54.05E2
6.789E2	49.869E2
6.7931E2	46.773E2
6.7972E2	44.378E2
6.8013E2	44.129E2
6.8054E2	44.423E2
6.8095E2	44.898E2
6.8136E2	46.773E2
6.8177E2	47.813E2
6.8218E2	52.355E2
6.8259E2	53.96E2
6.830E2	56.784E2
6.8341E2	59.587E2
6.8382E2	61.01E2
6.8423E2	60.445E2
6.8464E2	58.005E2
6.8505E2	58.321E2
6.8546E2	54.999E2
6.8587E2	49.847E2
6.8628E2	43.949E2
6.8669E2	40.853E2
6.871E2	39.474E2
6.8751E2	36.152E2
6.8792E2	35.271E2
6.8833E2	36.808E2
6.8873E2	35.994E2
6.8914E2	36.649E2
6.8955E2	35.632E2
6.8996E2	35.791E2
6.9037E2	34.48E2
6.9078E2	33.214E2
6.9119E2	31.52E2
6.916E2	31.972E2
6.9201E2	32.356E2
6.9241E2	32.627E2
6.9282E2	33.712E2
6.9323E2	34.842E2
6.9364E2	35.316E2
6.9405E2	35.745E2
6.9446E2	37.101E2
6.9487E2	38.254E2
6.9527E2	38.525E2
6.9568E2	39.271E2
6.9609E2	41.666E2
6.965E2	40.084E2
6.9691E2	40.423E2
6.9732E2	41.305E2
6.9772E2	40.581E2
6.9813E2	37.983E2
6.9854E2	35.09E2
6.9895E2	36.22E2
6.9936E2	35.045E2
6.9976E2	34.231E2
7.0017E2	32.243E2
7.0058E2	30.073E2
7.0099E2	29.508E2
7.0139E2	28.469E2
7.018E2	27.542E2
7.0221E2	26.819E2
7.0262E2	26.051E2
7.0302E2	25.712E2
7.0343E2	25.305E2
7.0384E2	25.599E2
7.0425E2	23.881E2
7.0465E2	23.881E2
7.0506E2	22.571E2
7.0547E2	23.023E2
7.0588E2	22.435E2
7.0628E2	22.503E2
7.0669E2	21.802E2
7.071E2	21.305E2
7.075E2	21.011E2
7.0791E2	20.401E2
7.0832E2	20.74E2
7.0872E2	20.492E2
7.0913E2	19.994E2
7.0954E2	19.972E2
7.0994E2	18.254E2
7.1035E2	19.565E2
7.1076E2	20.017E2
7.1116E2	19.565E2
7.1157E2	21.147E2
7.1198E2	20.695E2
7.1238E2	20.017E2
7.1279E2	19.633E2
7.1319E2	20.288E2
7.136E2	21.102E2
7.1401E2	22.435E2
7.1441E2	23.61E2
7.1482E2	23.565E2
7.1522E2	22.548E2
7.1563E2	20.198E2
7.1604E2	18.548E2
7.1644E2	17.735E2
7.1685E2	17.17E2
7.1725E2	17.283E2
7.1766E2	17.373E2
7.1806E2	17.757E2
7.1847E2	17.893E2
7.1888E2	18.955E2
7.1928E2	19.452E2
7.1969E2	20.22E2
7.2009E2	20.085E2
7.205E2	20.175E2
7.209E2	20.492E2
7.2131E2	19.181E2
7.2171E2	19.994E2
7.2212E2	20.627E2
7.2252E2	20.22E2
7.2293E2	19.61E2
7.2333E2	20.107E2
7.2374E2	18.164E2
7.2414E2	18.955E2
7.2455E2	17.418E2
7.2495E2	18.503E2
7.2536E2	18.639E2
7.2576E2	17.667E2
7.2617E2	16.718E2
7.2657E2	17.35E2
7.2697E2	17.26E2
7.2738E2	18.887E2
7.2778E2	17.328E2
7.2819E2	18.051E2
7.2859E2	17.893E2
7.290E2	16.537E2
7.294E2	17.011E2
7.298E2	15.904E2
7.3021E2	15.317E2
7.3061E2	15.158E2
7.3102E2	15.068E2
7.3142E2	15.271E2
7.3182E2	15.972E2
7.3223E2	14.887E2
7.3263E2	16.13E2
7.3304E2	15.678E2
7.3344E2	14.277E2
7.3384E2	13.599E2
7.3425E2	15.00E2
7.3465E2	14.367E2
7.3505E2	13.464E2
7.3546E2	13.667E2
7.3586E2	14.413E2
7.3626E2	14.345E2
7.3667E2	15.633E2
7.3707E2	15.384E2
7.3747E2	15.927E2
7.3788E2	16.085E2
7.3828E2	15.113E2
7.3868E2	14.051E2
7.3909E2	15.00E2
7.3949E2	16.062E2
7.3989E2	15.43E2
7.4029E2	16.379E2
7.407E2	17.17E2
7.411E2	16.379E2
7.415E2	16.266E2
7.4191E2	14.887E2
7.4231E2	14.277E2
7.4271E2	14.526E2
7.4311E2	13.78E2
7.4352E2	13.192E2
7.4392E2	13.328E2
7.4432E2	12.831E2
7.4472E2	13.644E2
7.4512E2	13.373E2
7.4553E2	13.825E2
7.4593E2	13.803E2
7.4633E2	13.102E2
7.4673E2	13.26E2
7.4713E2	14.345E2
7.4754E2	14.39E2
7.4794E2	14.593E2
7.4834E2	14.30E2
7.4874E2	15.068E2
7.4914E2	15.271E2
7.4955E2	14.435E2
7.4995E2	12.605E2
7.5035E2	13.441E2
7.5075E2	13.192E2
7.5115E2	12.876E2
7.5155E2	13.125E2
7.5195E2	11.701E2
7.5236E2	13.215E2
7.5276E2	13.351E2
7.5316E2	15.317E2
7.5356E2	16.718E2
7.5396E2	19.271E2
7.5436E2	20.627E2
7.5476E2	22.39E2
7.5516E2	21.893E2
7.5556E2	22.186E2
7.5596E2	20.356E2
7.5637E2	17.689E2
7.5677E2	15.294E2
7.5717E2	14.029E2
7.5757E2	14.187E2
7.5797E2	13.147E2
7.5837E2	13.757E2
7.5877E2	13.418E2
7.5917E2	13.328E2
7.5957E2	13.757E2
7.5997E2	14.096E2
7.6037E2	12.74E2
7.6077E2	12.379E2
7.6117E2	14.096E2
7.6157E2	13.418E2
7.6197E2	13.644E2
7.6237E2	12.944E2
7.6277E2	12.605E2
7.6317E2	12.65E2
7.6357E2	13.17E2
7.6397E2	13.464E2
7.6437E2	14.932E2
7.6477E2	15.723E2
7.6517E2	17.441E2
7.6557E2	18.706E2
7.6597E2	20.605E2
7.6637E2	20.288E2
7.6677E2	18.526E2
7.6717E2	16.853E2
7.6757E2	14.322E2
7.6796E2	13.577E2
7.6836E2	13.283E2
7.6876E2	12.514E2
7.6916E2	13.622E2
7.6956E2	13.305E2
7.6996E2	12.447E2
7.7036E2	12.221E2
7.7076E2	11.678E2
7.7116E2	13.644E2
7.7156E2	12.582E2
7.7195E2	12.56E2
7.7235E2	11.52E2
7.7275E2	11.249E2
7.7315E2	10.277E2
7.7355E2	10.255E2
7.7395E2	9.4411E2
7.7435E2	8.9891E2
7.7474E2	10.277E2
7.7514E2	10.481E2
7.7554E2	9.2377E2
7.7594E2	8.7631E2
7.7634E2	9.2829E2
7.7674E2	8.4241E2
7.7713E2	8.4467E2
7.7753E2	8.2885E2
7.7793E2	8.9665E2
7.7833E2	8.9891E2
7.7873E2	8.8083E2
7.7912E2	8.3111E2
7.7952E2	9.2151E2
7.7992E2	9.3959E2
7.8032E2	10.368E2
7.8071E2	11.00E2
7.8111E2	10.345E2
7.8151E2	10.503E2
7.8191E2	10.164E2
7.823E2	9.5766E2
7.827E2	9.6218E2
7.831E2	8.6049E2
7.835E2	8.4241E2
7.8389E2	8.040E2
7.8429E2	8.5597E2
7.8469E2	7.6558E2
7.8508E2	8.4467E2
7.8548E2	8.2659E2
7.8588E2	8.3111E2
7.8627E2	8.1756E2
7.8667E2	8.0852E2
7.8707E2	7.6784E2
7.8747E2	7.8366E2
7.8786E2	7.3394E2
7.8826E2	7.6784E2
7.8865E2	7.5428E2
7.8905E2	7.136E2
7.8945E2	7.362E2
7.8984E2	7.3846E2
7.9024E2	7.6784E2
7.9064E2	7.6332E2
7.9103E2	8.3563E2
7.9143E2	8.7405E2
7.9183E2	7.7914E2
7.9222E2	8.8987E2
7.9262E2	8.2433E2
7.9301E2	8.3563E2
7.9341E2	8.9891E2
7.9381E2	8.2659E2
7.942E2	8.4693E2
7.946E2	7.927E2
7.9499E2	7.8366E2
7.9539E2	8.7405E2
7.9578E2	8.1304E2
7.9618E2	7.9948E2
7.9658E2	7.9948E2
7.9697E2	7.3846E2
7.9737E2	7.814E2
7.9776E2	7.7914E2
7.9816E2	7.4072E2
7.9855E2	7.4298E2
7.9895E2	7.4072E2
7.9934E2	7.6784E2
7.9974E2	7.023E2
8.0013E2	7.4072E2
8.0053E2	7.5654E2
8.0092E2	9.1247E2
8.0132E2	9.2377E2
8.0171E2	8.7857E2
8.0211E2	9.3959E2
8.025E2	9.3055E2
8.029E2	9.0569E2
8.0329E2	8.1078E2
8.0369E2	7.7236E2
8.0408E2	7.588E2
8.0447E2	7.7462E2
8.0487E2	7.2942E2
8.0526E2	8.0626E2
8.0566E2	7.9044E2
8.0605E2	7.4976E2
8.0645E2	7.475E2
8.0684E2	7.7462E2
8.0723E2	8.040E2
8.0763E2	8.5823E2
8.0802E2	9.1473E2
8.0842E2	8.2885E2
8.0881E2	8.8309E2
8.092E2	9.4637E2
8.096E2	8.6275E2
8.0999E2	8.1756E2
8.1038E2	8.3111E2
8.1078E2	7.4072E2
8.1117E2	6.7745E2
8.1157E2	7.2942E2
8.1196E2	7.814E2
8.1235E2	7.1134E2
8.1275E2	7.023E2
8.1314E2	7.362E2
8.1353E2	7.4524E2
8.1393E2	7.4298E2
8.1432E2	7.588E2
8.1471E2	7.5654E2
8.151E2	8.3789E2
8.155E2	8.7857E2
8.1589E2	10.30E2
8.1628E2	14.458E2
8.1668E2	23.00E2
8.1707E2	38.661E2
8.1746E2	57.372E2
8.1785E2	75.925E2
8.1825E2	95.021E2
8.1864E2	1.107E4
8.1903E2	1.136E4
8.1942E2	1.0749E4
8.1982E2	96.896E2
8.2021E2	82.004E2
8.206E2	63.858E2
8.2099E2	49.191E2
8.2139E2	38.367E2
8.2178E2	29.531E2
8.2217E2	22.842E2
8.2256E2	19.181E2
8.2295E2	16.311E2
8.2335E2	14.593E2
8.2374E2	12.876E2
8.2413E2	11.927E2
8.2452E2	10.39E2
8.2491E2	9.4411E2
8.253E2	9.4411E2
8.257E2	9.6444E2
8.2609E2	9.4637E2
8.2648E2	9.3733E2
8.2687E2	8.6501E2
8.2726E2	7.814E2
8.2765E2	7.6784E2
8.2804E2	7.249E2
8.2844E2	7.1134E2
8.2883E2	7.2264E2
8.2922E2	7.1586E2
8.2961E2	6.6163E2
8.300E2	6.6841E2
8.3039E2	6.5033E2
8.3078E2	6.5937E2
8.3117E2	7.4298E2
8.3156E2	7.7914E2
8.3195E2	7.4524E2
8.3234E2	7.7462E2
8.3273E2	7.4072E2
8.3313E2	6.5711E2
8.3352E2	6.0965E2
8.3391E2	6.2773E2
8.343E2	6.8423E2
8.3469E2	5.8253E2
8.3508E2	6.2095E2
8.3547E2	6.2773E2
8.3586E2	6.1869E2
8.3625E2	5.396E2
8.3664E2	5.396E2
8.3703E2	5.3734E2
8.3742E2	5.509E2
8.3781E2	5.9835E2
8.382E2	5.8027E2
8.3859E2	5.8253E2
8.3898E2	5.4412E2
8.3937E2	5.6671E2
8.3976E2	5.8027E2
8.4015E2	5.2378E2
8.4054E2	5.1022E2
8.4092E2	5.5316E2
8.4131E2	5.2378E2
8.417E2	5.4864E2
8.4209E2	5.3734E2
8.4248E2	4.8084E2
8.4287E2	5.3282E2
8.4326E2	5.9609E2
8.4365E2	5.1248E2
8.4404E2	5.396E2
8.4443E2	6.0965E2
8.4482E2	6.0739E2
8.4521E2	5.1926E2
8.4559E2	5.7349E2
8.4598E2	4.7406E2
8.4637E2	5.4864E2
8.4676E2	5.2604E2
8.4715E2	4.9892E2
8.4754E2	5.6897E2
8.4793E2	5.7349E2
8.4831E2	6.0287E2
8.487E2	5.3056E2
8.4909E2	6.5711E2
8.4948E2	7.2942E2
8.4987E2	8.8083E2
8.5026E2	12.379E2
8.5064E2	18.051E2
8.5103E2	25.26E2
8.5142E2	32.039E2
8.5181E2	37.373E2
8.522E2	38.615E2
8.5258E2	40.062E2
8.5297E2	37.666E2
8.5336E2	34.796E2
8.5375E2	29.554E2
8.5413E2	25.35E2
8.5452E2	21.667E2
8.5491E2	19.407E2
8.553E2	16.65E2
8.5568E2	14.887E2
8.5607E2	13.238E2
8.5646E2	11.656E2
8.5685E2	11.317E2
8.5723E2	10.458E2
8.5762E2	8.8535E2
8.5801E2	9.5766E2
8.584E2	8.3563E2
8.5878E2	9.0343E2
8.5917E2	8.2885E2
8.5956E2	7.588E2
8.5994E2	7.588E2
8.6033E2	7.4976E2
8.6072E2	7.136E2
8.611E2	6.7519E2
8.6149E2	7.7236E2
8.6188E2	6.8197E2
8.6226E2	6.4807E2
8.6265E2	7.0682E2
8.6304E2	6.8875E2
8.6342E2	5.9383E2
8.6381E2	6.3677E2
8.6419E2	5.5542E2
8.6458E2	5.6671E2
8.6497E2	5.4638E2
8.6535E2	5.7123E2
8.6574E2	6.3225E2
8.6612E2	6.2095E2
8.6651E2	5.8253E2
8.669E2	6.2773E2
8.6728E2	6.5259E2
8.6767E2	5.5768E2
8.6805E2	5.3508E2
8.6844E2	5.2604E2
8.6882E2	5.7349E2
8.6921E2	4.6728E2
8.696E2	4.4694E2
8.6998E2	4.9666E2
8.7037E2	5.4412E2
8.7075E2	5.1248E2
8.7114E2	4.4694E2
8.7152E2	4.5598E2
8.7191E2	4.2209E2
8.7229E2	5.0344E2
8.7268E2	4.0175E2
8.7306E2	4.3112E2
8.7345E2	5.509E2
8.7383E2	5.0118E2
8.7422E2	5.0796E2
8.746E2	5.4638E2
8.7499E2	6.6615E2
8.7537E2	8.1304E2
8.7575E2	8.5823E2
8.7614E2	8.9439E2
8.7652E2	7.4524E2
8.7691E2	7.2038E2
8.7729E2	6.0287E2
8.7768E2	5.5316E2
8.7806E2	5.396E2
8.7844E2	4.8536E2
8.7883E2	5.4864E2
8.7921E2	4.7406E2
8.796E2	4.8536E2
8.7998E2	4.5372E2
8.8037E2	4.1983E2
8.8075E2	4.3112E2
8.8113E2	4.4694E2
8.8152E2	4.8988E2
8.819E2	3.9949E2
8.8228E2	4.1531E2
8.8267E2	4.6276E2
8.8305E2	4.7858E2
8.8343E2	3.9949E2
8.8382E2	4.379E2
8.842E2	4.2887E2
8.8458E2	4.2209E2
8.8497E2	4.0401E2
8.8535E2	5.1022E2
8.8573E2	4.0627E2
8.8612E2	4.2661E2
8.865E2	4.5372E2
8.8688E2	4.2209E2
8.8727E2	3.6785E2
8.8765E2	3.8141E2
8.8803E2	4.0175E2
8.8841E2	4.2887E2
8.888E2	3.7011E2
8.8918E2	3.7463E2
8.8956E2	4.3338E2
8.8994E2	4.379E2
8.9033E2	3.5429E2
8.9071E2	3.8593E2
8.9109E2	3.9497E2
8.9147E2	4.831E2
8.9186E2	4.831E2
8.9224E2	6.2773E2
8.9262E2	7.8592E2
8.930E2	12.514E2
8.9338E2	16.017E2
8.9377E2	19.068E2
8.9415E2	20.266E2
8.9453E2	21.735E2
8.9491E2	20.876E2
8.9529E2	18.842E2
8.9568E2	16.424E2
8.9606E2	14.639E2
8.9644E2	12.379E2
8.9682E2	10.571E2
8.972E2	10.142E2
8.9758E2	9.1247E2
8.9796E2	8.1982E2
8.9835E2	8.040E2
8.9873E2	7.7236E2
8.9911E2	7.136E2
8.9949E2	6.8197E2
8.9987E2	6.0513E2
9.0025E2	6.2547E2
9.0063E2	5.5768E2
9.0101E2	6.3225E2
9.0139E2	5.1248E2
9.0177E2	5.7575E2
9.0216E2	6.6389E2
9.0254E2	6.6163E2
9.0292E2	5.5316E2
9.033E2	5.9383E2
9.0368E2	5.3734E2
9.0406E2	5.3056E2
9.0444E2	4.5824E2
9.0482E2	5.0344E2
9.052E2	5.6219E2
9.0558E2	4.6954E2
9.0596E2	4.944E2
9.0634E2	4.944E2
9.0672E2	4.8084E2
9.071E2	4.4694E2
9.0748E2	4.944E2
9.0786E2	4.9666E2
9.0824E2	4.6502E2
9.0862E2	4.1983E2
9.090E2	4.4468E2
9.0938E2	4.0853E2
9.0976E2	4.4242E2
9.1014E2	5.1474E2
9.1052E2	4.1983E2
9.109E2	4.4468E2
9.1128E2	3.5655E2
9.1165E2	4.7858E2
9.1203E2	4.4694E2
9.1241E2	4.0401E2
9.1279E2	3.5429E2
9.1317E2	4.0853E2
9.1355E2	3.7915E2
9.1393E2	4.3112E2
9.1431E2	4.7406E2
9.1469E2	4.8536E2
9.1507E2	4.5824E2
9.1544E2	5.8479E2
9.1582E2	6.5937E2
9.162E2	7.7914E2
9.1658E2	8.7857E2
9.1696E2	8.8535E2
9.1734E2	8.4241E2
9.1772E2	6.8197E2
9.1809E2	5.7575E2
9.1847E2	6.0965E2
9.1885E2	5.1474E2
9.1923E2	5.5994E2
9.1961E2	5.4186E2
9.1999E2	4.5824E2
9.2036E2	4.2209E2
9.2074E2	4.3564E2
9.2112E2	4.1079E2
9.215E2	5.2152E2
9.2187E2	4.3338E2
9.2225E2	3.5429E2
9.2263E2	3.9271E2
9.2301E2	3.4525E2
9.2339E2	3.7463E2
9.2376E2	3.5655E2
9.2414E2	3.4977E2
9.2452E2	4.1757E2
9.249E2	4.1305E2
9.2527E2	3.9723E2
9.2565E2	3.5655E2
9.2603E2	4.4242E2
9.264E2	4.0627E2
9.2678E2	3.3621E2
9.2716E2	3.7689E2
9.2753E2	3.4299E2
9.2791E2	3.2265E2
9.2829E2	3.4525E2
9.2867E2	2.526E2
9.2904E2	3.2943E2
9.2942E2	2.6164E2
9.298E2	3.6107E2
9.3017E2	3.2265E2
9.3055E2	3.0005E2
9.3092E2	3.2943E2
9.313E2	4.1305E2
9.3168E2	2.8198E2
9.3205E2	3.7237E2
9.3243E2	3.2039E2
9.3281E2	3.1361E2
9.3318E2	3.6333E2
9.3356E2	3.0457E2
9.3393E2	3.4299E2
9.3431E2	3.1587E2
9.3469E2	2.526E2
9.3506E2	3.6559E2
9.3544E2	3.1361E2
9.3581E2	3.5203E2
9.3619E2	3.4073E2
9.3656E2	3.9723E2
9.3694E2	3.1361E2
9.3732E2	3.5881E2
9.3769E2	3.5655E2
9.3807E2	3.7463E2
9.3844E2	3.1587E2
9.3882E2	2.9554E2
9.3919E2	2.8876E2
9.3957E2	2.5938E2
9.3994E2	3.8367E2
9.4032E2	3.0909E2
9.4069E2	3.4525E2
9.4107E2	3.5881E2
9.4144E2	4.0401E2
9.4182E2	3.3169E2
9.4219E2	4.1079E2
9.4257E2	3.6785E2
9.4294E2	2.9554E2
9.4331E2	3.3621E2
9.4369E2	4.0175E2
9.4406E2	3.8367E2
9.4444E2	3.7011E2
9.4481E2	3.4977E2
9.4519E2	3.2943E2
9.4556E2	3.3621E2
9.4593E2	2.9328E2
9.4631E2	3.7011E2
9.4668E2	3.0005E2
9.4706E2	3.2717E2
9.4743E2	3.0909E2
9.478E2	3.0909E2
9.4818E2	3.3621E2
9.4855E2	3.7915E2
9.4893E2	3.3169E2
9.493E2	3.9497E2
9.4967E2	3.0683E2
9.5005E2	4.2887E2
9.5042E2	3.2039E2
9.5079E2	2.8198E2
9.5117E2	3.9497E2
9.5154E2	2.978E2
9.5191E2	3.0005E2
9.5229E2	3.5203E2
9.5266E2	3.2265E2
9.5303E2	3.2265E2
9.5341E2	3.5655E2
9.5378E2	3.2265E2
9.5415E2	3.2265E2
9.5452E2	2.8198E2
9.549E2	3.2717E2
9.5527E2	3.1813E2
9.5564E2	3.6785E2
9.5601E2	3.6107E2
9.5639E2	3.4751E2
9.5676E2	3.4751E2
9.5713E2	3.3169E2
9.575E2	2.8424E2
9.5788E2	3.4751E2
9.5825E2	2.6164E2
9.5862E2	3.3169E2
9.5899E2	3.6107E2
9.5936E2	4.0853E2
9.5974E2	3.2943E2
9.6011E2	2.9102E2
9.6048E2	2.9102E2
9.6085E2	2.752E2
9.6122E2	3.0909E2
9.616E2	2.7294E2
9.6197E2	3.1135E2
9.6234E2	3.2491E2
9.6271E2	3.0231E2
9.6308E2	2.7294E2
9.6345E2	3.1135E2
9.6382E2	3.0005E2
9.642E2	3.4073E2
9.6457E2	3.5881E2
9.6494E2	3.3621E2
9.6531E2	3.4073E2
9.6568E2	3.4525E2
9.6605E2	2.8876E2
9.6642E2	3.6785E2
9.6679E2	2.9102E2
9.6716E2	2.9102E2
9.6754E2	3.6559E2
9.6791E2	2.413E2
9.6828E2	3.1587E2
9.6865E2	3.0683E2
9.6902E2	3.2491E2
9.6939E2	3.0231E2
9.6976E2	3.1813E2
9.7013E2	3.1135E2
9.705E2	3.1135E2
9.7087E2	2.8198E2
9.7124E2	3.3621E2
9.7161E2	3.0909E2
9.7198E2	2.9554E2
9.7235E2	3.0683E2
9.7272E2	2.9328E2
9.7309E2	2.6164E2
9.7346E2	3.2265E2
9.7383E2	2.6616E2
9.742E2	2.9554E2
9.7457E2	3.7237E2
9.7494E2	3.5203E2
9.7531E2	3.0005E2
9.7568E2	2.865E2
9.7605E2	3.3395E2
9.7642E2	2.7294E2
9.7679E2	3.3169E2
9.7715E2	2.8198E2
9.7752E2	3.1135E2
9.7789E2	1.9836E2
9.7826E2	3.5203E2
9.7863E2	3.3847E2
9.790E2	2.3452E2
9.7937E2	3.4977E2
9.7974E2	2.9102E2
9.8011E2	3.5203E2
9.8048E2	3.1587E2
9.8084E2	2.7068E2
9.8121E2	2.978E2
9.8158E2	2.7294E2
9.8195E2	3.0231E2
9.8232E2	3.4977E2
9.8269E2	2.6842E2
9.8306E2	3.2491E2
9.8342E2	3.2039E2
9.8379E2	3.4525E2
9.8416E2	3.4977E2
9.8453E2	2.7746E2
9.849E2	3.0683E2
9.8526E2	3.9949E2
9.8563E2	2.9102E2
9.860E2	3.3395E2
9.8637E2	3.2717E2
9.8673E2	2.9102E2
9.871E2	3.1135E2
9.8747E2	3.1813E2
9.8784E2	2.7972E2
9.8821E2	2.8424E2
9.8857E2	2.9102E2
9.8894E2	2.7972E2
9.8931E2	3.4299E2
9.8967E2	2.6616E2
9.9004E2	2.6616E2
9.9041E2	3.7463E2
9.9078E2	2.978E2
9.9114E2	2.4356E2
9.9151E2	2.4582E2
9.9188E2	2.7972E2
9.9224E2	3.4525E2
9.9261E2	3.3395E2
9.9298E2	2.9554E2
9.9334E2	2.8424E2
9.9371E2	2.978E2
9.9408E2	2.6842E2
9.9444E2	2.4808E2
9.9481E2	3.0909E2
9.9518E2	3.0005E2
9.9554E2	3.1135E2
9.9591E2	2.7746E2
9.9628E2	3.2943E2
9.9664E2	2.9554E2
9.9701E2	3.0231E2
9.9737E2	3.3621E2
9.9774E2	2.4582E2
9.9811E2	3.2265E2
9.9847E2	2.5486E2
9.9884E2	2.5712E2
9.992E2	3.3169E2
9.9957E2	2.7294E2
9.9993E2	3.1813E2
10.003E2	3.0005E2
10.007E2	2.526E2
10.01E2	2.7068E2
10.014E2	2.865E2
10.018E2	2.6842E2
10.021E2	2.7294E2
10.025E2	3.0005E2
10.029E2	2.7746E2
10.032E2	3.5429E2
10.036E2	3.2039E2
10.04E2	2.978E2
10.043E2	2.7746E2
10.047E2	3.0457E2
10.05E2	2.9328E2
10.054E2	2.8876E2
10.058E2	3.2265E2
10.061E2	3.4977E2
10.065E2	3.2717E2
10.069E2	2.8876E2
10.072E2	3.2943E2
10.076E2	3.2943E2
10.08E2	2.639E2
10.083E2	2.6842E2
10.087E2	3.0457E2
10.091E2	3.1587E2
10.094E2	2.3452E2
10.098E2	2.7068E2
10.101E2	2.639E2
10.105E2	3.3621E2
10.109E2	2.5712E2
10.112E2	3.1361E2
10.116E2	3.1587E2
10.12E2	3.0457E2
10.123E2	3.5655E2
10.127E2	2.639E2
10.131E2	2.7294E2
10.134E2	2.752E2
10.138E2	3.2265E2
10.141E2	2.8876E2
10.145E2	3.4073E2
10.149E2	2.9328E2
10.152E2	2.7294E2
10.156E2	2.639E2
10.16E2	3.0683E2
10.163E2	3.1135E2
10.167E2	3.3621E2
10.171E2	3.1135E2
10.174E2	3.4299E2
[truncated: 48 more rows]
