# Supplementary material for: Natural plant growth and development achieved in the IPK PhenoSphere by dynamic environment simulation
Source: Nat Commun. 2023 Sep 18;14:5783. doi: 10.1038/s41467-023-41332-4 (PMC10507097; doi:10.1038/s41467-023-41332-4)
Supplement: Supplementary file 5 — Supplementary Code 1 [file 41467_2023_41332_MOESM5_ESM.zip › Supplementary_Code_1/Thermal_Time_VPD/MarcSpectrograms - Copy/20221012normalday.txt]

1.892E2	-22.473E0
1.8965E2	-22.473E0
1.9011E2	-22.473E0
1.9057E2	-11.174E0
1.9103E2	-67.669E0
1.9148E2	-15.693E0
1.9194E2	-56.37E0
1.924E2	-99.307E0
1.9286E2	-63.15E0
1.9331E2	6.905E0
1.9377E2	56.621E0
1.9423E2	65.661E0
1.9469E2	20.464E0
1.9514E2	4.6452E0
1.956E2	47.582E0
1.9606E2	38.543E0
1.9651E2	70.18E0
1.9697E2	70.18E0
1.9743E2	1.4023E2
1.9789E2	70.18E0
1.9834E2	1.312E2
1.988E2	1.3572E2
1.9926E2	1.8317E2
1.9971E2	1.2668E2
2.0017E2	2.4193E2
2.0063E2	2.3741E2
2.0108E2	2.3063E2
2.0154E2	3.0746E2
2.020E2	2.3967E2
2.0245E2	2.1029E2
2.0291E2	2.3967E2
2.0337E2	1.9221E2
2.0382E2	2.7582E2
2.0428E2	2.713E2
2.0474E2	2.6905E2
2.0519E2	2.8486E2
2.0565E2	2.1933E2
2.061E2	3.3232E2
2.0656E2	2.7582E2
2.0702E2	3.3458E2
2.0747E2	3.391E2
2.0793E2	3.3232E2
2.0839E2	2.8034E2
2.0884E2	2.9164E2
2.093E2	2.826E2
2.0975E2	2.9164E2
2.1021E2	2.6453E2
2.1067E2	4.1141E2
2.1112E2	3.5718E2
2.1158E2	3.3458E2
2.1203E2	3.1424E2
2.1249E2	2.939E2
2.1295E2	3.1198E2
2.134E2	3.052E2
2.1386E2	3.4362E2
2.1431E2	2.8034E2
2.1477E2	2.939E2
2.1522E2	2.3289E2
2.1568E2	3.0068E2
2.1614E2	2.4193E2
2.1659E2	2.7582E2
2.1705E2	2.8486E2
2.175E2	2.2611E2
2.1796E2	2.6001E2
2.1841E2	2.7582E2
2.1887E2	2.9164E2
2.1932E2	2.1029E2
2.1978E2	2.8712E2
2.2023E2	2.3741E2
2.2069E2	2.6001E2
2.2114E2	1.8317E2
2.216E2	2.3515E2
2.2205E2	3.0746E2
2.2251E2	2.4645E2
2.2296E2	2.5097E2
2.2342E2	2.2611E2
2.2387E2	2.9842E2
2.2433E2	3.165E2
2.2478E2	2.5549E2
2.2524E2	3.1198E2
2.2569E2	2.9842E2
2.2615E2	2.3289E2
2.266E2	2.5323E2
2.2706E2	2.5323E2
2.2751E2	3.3684E2
2.2797E2	1.9673E2
2.2842E2	2.8712E2
2.2888E2	2.3289E2
2.2933E2	2.6679E2
2.2979E2	2.2159E2
2.3024E2	3.5266E2
2.3069E2	2.4419E2
2.3115E2	2.7582E2
2.316E2	2.6679E2
2.3206E2	2.8712E2
2.3251E2	2.826E2
2.3297E2	3.165E2
2.3342E2	2.6001E2
2.3387E2	2.8486E2
2.3433E2	2.2837E2
2.3478E2	2.3515E2
2.3524E2	3.1198E2
2.3569E2	2.8034E2
2.3614E2	3.1424E2
2.366E2	2.8486E2
2.3705E2	3.0746E2
2.3751E2	2.4193E2
2.3796E2	2.9616E2
2.3841E2	2.6001E2
2.3887E2	2.5549E2
2.3932E2	2.2837E2
2.3977E2	2.5549E2
2.4023E2	2.3063E2
2.4068E2	2.4871E2
2.4114E2	2.5097E2
2.4159E2	2.713E2
2.4204E2	3.0068E2
2.425E2	3.0746E2
2.4295E2	2.9842E2
2.434E2	2.9616E2
2.4386E2	2.9842E2
2.4431E2	2.9164E2
2.4476E2	2.5549E2
2.4522E2	2.713E2
2.4567E2	3.1198E2
2.4612E2	3.165E2
2.4658E2	3.1424E2
2.4703E2	2.3289E2
2.4748E2	2.5549E2
2.4793E2	3.617E2
2.4839E2	3.052E2
2.4884E2	3.0068E2
2.4929E2	3.0972E2
2.4975E2	2.5323E2
2.502E2	2.4645E2
2.5065E2	3.052E2
2.511E2	2.3289E2
2.5156E2	2.9842E2
2.5201E2	2.6001E2
2.5246E2	2.8712E2
2.5292E2	2.7582E2
2.5337E2	3.1876E2
2.5382E2	2.713E2
2.5427E2	3.4362E2
2.5473E2	2.713E2
2.5518E2	2.6453E2
2.5563E2	3.2554E2
2.5608E2	3.7074E2
2.5653E2	2.6001E2
2.5699E2	2.8938E2
2.5744E2	2.4871E2
2.5789E2	2.7356E2
2.5834E2	2.8938E2
2.588E2	3.1876E2
2.5925E2	2.9842E2
2.597E2	2.2837E2
2.6015E2	2.4871E2
2.606E2	2.4419E2
2.6106E2	3.4362E2
2.6151E2	2.826E2
2.6196E2	2.9616E2
2.6241E2	2.826E2
2.6286E2	2.8486E2
2.6332E2	2.6001E2
2.6377E2	2.9616E2
2.6422E2	2.5097E2
2.6467E2	2.9842E2
2.6512E2	2.8034E2
2.6557E2	2.5549E2
2.6603E2	3.0068E2
2.6648E2	2.8712E2
2.6693E2	3.1198E2
2.6738E2	2.9164E2
2.6783E2	3.0294E2
2.6828E2	2.6453E2
2.6873E2	2.7582E2
2.6918E2	3.0746E2
2.6964E2	2.1481E2
2.7009E2	3.0746E2
2.7054E2	3.0068E2
2.7099E2	2.8034E2
2.7144E2	3.1876E2
2.7189E2	3.1424E2
2.7234E2	2.5323E2
2.7279E2	2.6001E2
2.7324E2	2.2611E2
2.737E2	2.7356E2
2.7415E2	2.2385E2
2.746E2	3.0746E2
2.7505E2	3.0972E2
2.755E2	3.052E2
2.7595E2	2.826E2
2.764E2	3.4362E2
2.7685E2	2.8034E2
2.773E2	3.3006E2
2.7775E2	3.391E2
2.782E2	2.7808E2
2.7865E2	3.0068E2
2.791E2	3.0068E2
2.7955E2	2.5097E2
2.800E2	2.8712E2
2.8045E2	2.8938E2
2.8091E2	3.1198E2
2.8136E2	2.826E2
2.8181E2	3.0746E2
2.8226E2	2.4419E2
2.8271E2	2.7808E2
2.8316E2	2.2611E2
2.8361E2	2.9616E2
2.8406E2	3.0068E2
2.8451E2	3.4362E2
2.8496E2	2.5097E2
2.8541E2	3.2328E2
2.8586E2	2.6679E2
2.8631E2	2.9164E2
2.8676E2	2.8034E2
2.8721E2	2.3967E2
2.8766E2	3.052E2
2.8811E2	3.1424E2
2.8855E2	2.5323E2
2.890E2	2.7356E2
2.8945E2	2.1707E2
2.899E2	2.9842E2
2.9035E2	3.0746E2
2.908E2	2.6905E2
2.9125E2	3.2328E2
2.917E2	3.1424E2
2.9215E2	3.3458E2
2.926E2	2.6001E2
2.9305E2	2.7582E2
2.935E2	3.3458E2
2.9395E2	3.7526E2
2.944E2	3.2328E2
2.9485E2	3.3458E2
2.953E2	2.6227E2
2.9574E2	3.2328E2
2.9619E2	2.6905E2
2.9664E2	3.2328E2
2.9709E2	2.826E2
2.9754E2	2.939E2
2.9799E2	3.0746E2
2.9844E2	3.1424E2
2.9889E2	2.826E2
2.9934E2	1.6735E2
2.9978E2	2.9164E2
3.0023E2	3.1424E2
3.0068E2	3.052E2
3.0113E2	3.165E2
3.0158E2	3.0294E2
3.0203E2	3.391E2
3.0248E2	3.2554E2
3.0292E2	2.8712E2
3.0337E2	3.5266E2
3.0382E2	3.3006E2
3.0427E2	3.052E2
3.0472E2	2.713E2
3.0517E2	2.7808E2
3.0561E2	2.939E2
3.0606E2	3.5266E2
3.0651E2	4.0689E2
3.0696E2	3.4136E2
3.0741E2	2.4871E2
3.0785E2	3.3232E2
3.083E2	2.8938E2
3.0875E2	3.0972E2
3.092E2	3.3232E2
3.0965E2	3.4588E2
3.1009E2	2.6001E2
3.1054E2	2.6905E2
3.1099E2	2.5775E2
3.1144E2	3.5492E2
3.1189E2	2.7582E2
3.1233E2	2.6001E2
3.1278E2	3.165E2
3.1323E2	3.6848E2
3.1368E2	2.9842E2
3.1412E2	2.6227E2
3.1457E2	2.3289E2
3.1502E2	3.4136E2
3.1547E2	2.3063E2
3.1591E2	2.713E2
3.1636E2	3.3458E2
3.1681E2	3.7526E2
3.1725E2	2.939E2
3.177E2	3.3684E2
3.1815E2	2.9616E2
3.186E2	3.165E2
3.1904E2	3.0746E2
3.1949E2	3.1876E2
3.1994E2	2.8712E2
3.2038E2	3.052E2
3.2083E2	3.0746E2
3.2128E2	3.6848E2
3.2172E2	2.826E2
3.2217E2	2.6227E2
3.2262E2	3.3006E2
3.2307E2	2.8034E2
3.2351E2	3.1876E2
3.2396E2	2.8034E2
3.2441E2	3.2102E2
3.2485E2	3.5944E2
3.253E2	3.052E2
3.2574E2	2.6453E2
3.2619E2	2.7582E2
3.2664E2	3.2554E2
3.2708E2	3.6848E2
3.2753E2	3.1424E2
3.2798E2	3.0972E2
3.2842E2	2.6453E2
3.2887E2	3.278E2
3.2932E2	2.5775E2
3.2976E2	3.0294E2
3.3021E2	3.6848E2
3.3065E2	2.5323E2
3.311E2	3.1198E2
3.3155E2	3.052E2
3.3199E2	3.391E2
3.3244E2	2.6905E2
3.3288E2	2.6227E2
3.3333E2	3.165E2
3.3378E2	3.1424E2
3.3422E2	3.4136E2
3.3467E2	2.6905E2
3.3511E2	2.9616E2
3.3556E2	3.3458E2
3.360E2	3.2328E2
3.3645E2	3.165E2
3.3689E2	2.8034E2
3.3734E2	3.1198E2
3.3779E2	3.3232E2
3.3823E2	3.2328E2
3.3868E2	2.826E2
3.3912E2	3.391E2
3.3957E2	2.713E2
3.4001E2	2.8034E2
3.4046E2	3.0746E2
3.409E2	3.4588E2
3.4135E2	3.5944E2
3.4179E2	3.9334E2
3.4224E2	3.4588E2
3.4268E2	3.0068E2
3.4313E2	4.4305E2
3.4357E2	3.0746E2
3.4402E2	4.2045E2
3.4446E2	3.4814E2
3.4491E2	3.7752E2
3.4535E2	4.0915E2
3.458E2	3.8656E2
3.4624E2	3.5492E2
3.4669E2	3.730E2
3.4713E2	4.4983E2
3.4758E2	4.3627E2
3.4802E2	4.3627E2
3.4846E2	3.9334E2
3.4891E2	4.9729E2
3.4935E2	4.7921E2
3.498E2	5.8994E2
3.5024E2	6.3514E2
3.5069E2	6.3288E2
3.5113E2	7.1197E2
3.5157E2	8.6338E2
3.5202E2	9.0406E2
3.5246E2	8.5886E2
3.5291E2	8.9728E2
3.5335E2	8.3852E2
3.538E2	7.7073E2
3.5424E2	7.5717E2
3.5468E2	8.5886E2
3.5513E2	7.5943E2
3.5557E2	7.7525E2
3.5601E2	8.4756E2
3.5646E2	8.114E2
3.569E2	8.5208E2
3.5735E2	8.8372E2
3.5779E2	9.9219E2
3.5823E2	10.08E2
3.5868E2	10.735E2
3.5912E2	10.803E2
3.5956E2	12.024E2
3.6001E2	12.363E2
3.6045E2	12.611E2
3.6089E2	12.204E2
3.6134E2	13.086E2
3.6178E2	14.125E2
3.6222E2	15.30E2
3.6267E2	16.86E2
3.6311E2	18.08E2
3.6355E2	19.662E2
3.640E2	21.47E2
3.6444E2	23.006E2
3.6488E2	23.639E2
3.6533E2	22.396E2
3.6577E2	22.939E2
3.6621E2	23.21E2
3.6665E2	21.605E2
3.671E2	22.148E2
3.6754E2	21.809E2
3.6798E2	22.69E2
3.6843E2	22.803E2
3.6887E2	21.854E2
3.6931E2	22.464E2
3.6975E2	22.871E2
3.702E2	23.481E2
3.7064E2	22.125E2
3.7108E2	23.051E2
3.7152E2	23.888E2
3.7197E2	22.532E2
3.7241E2	23.481E2
3.7285E2	23.888E2
3.7329E2	24.656E2
3.7374E2	23.91E2
3.7418E2	23.752E2
3.7462E2	23.413E2
3.7506E2	24.317E2
3.755E2	23.503E2
3.7595E2	23.436E2
3.7639E2	22.148E2
3.7683E2	22.125E2
3.7727E2	19.458E2
3.7771E2	18.261E2
3.7816E2	15.978E2
3.786E2	17.334E2
3.7904E2	18.509E2
3.7948E2	15.73E2
3.7992E2	16.566E2
3.8036E2	15.662E2
3.8081E2	15.662E2
3.8125E2	15.413E2
3.8169E2	15.707E2
3.8213E2	16.204E2
3.8257E2	16.136E2
3.8301E2	16.814E2
3.8345E2	16.792E2
3.839E2	17.876E2
3.8434E2	16.724E2
3.8478E2	17.989E2
3.8522E2	17.56E2
3.8566E2	18.08E2
3.861E2	18.713E2
3.8654E2	18.939E2
3.8698E2	20.814E2
3.8742E2	19.436E2
3.8787E2	21.583E2
3.8831E2	21.673E2
3.8875E2	22.08E2
3.8919E2	20.95E2
3.8963E2	20.182E2
3.9007E2	19.888E2
3.9051E2	20.114E2
3.9095E2	21.537E2
3.9139E2	21.831E2
3.9183E2	22.916E2
3.9227E2	24.114E2
3.9271E2	25.085E2
3.9315E2	26.351E2
3.9359E2	25.921E2
3.9403E2	25.221E2
3.9448E2	26.193E2
3.9492E2	25.944E2
3.9536E2	26.283E2
3.958E2	27.029E2
3.9624E2	27.775E2
3.9668E2	27.119E2
3.9712E2	26.554E2
3.9756E2	24.181E2
3.980E2	23.142E2
3.9844E2	26.509E2
3.9888E2	26.803E2
3.9932E2	26.419E2
3.9976E2	25.628E2
4.002E2	26.893E2
4.0064E2	26.419E2
4.0108E2	26.034E2
4.0151E2	26.735E2
4.0195E2	28.724E2
4.0239E2	31.842E2
4.0283E2	35.164E2
4.0327E2	37.469E2
4.0371E2	40.746E2
4.0415E2	44.723E2
4.0459E2	46.825E2
4.0503E2	43.819E2
4.0547E2	39.232E2
4.0591E2	34.486E2
4.0635E2	34.351E2
4.0679E2	35.006E2
4.0723E2	34.238E2
4.0767E2	37.921E2
4.0811E2	40.045E2
4.0854E2	44.271E2
4.0898E2	47.661E2
4.0942E2	50.192E2
4.0986E2	55.367E2
4.103E2	56.655E2
4.1074E2	55.412E2
4.1118E2	51.638E2
4.1162E2	52.429E2
4.1205E2	54.847E2
4.1249E2	59.796E2
4.1293E2	60.926E2
4.1337E2	60.316E2
4.1381E2	57.875E2
4.1425E2	57.062E2
4.1469E2	55.548E2
4.1512E2	60.135E2
4.1556E2	64.384E2
4.160E2	71.886E2
4.1644E2	76.18E2
4.1688E2	80.248E2
4.1732E2	81.92E2
4.1775E2	83.095E2
4.1819E2	91.321E2
4.1863E2	99.456E2
4.1907E2	1.0334E4
4.1951E2	1.0576E4
4.1994E2	1.0895E4
4.2038E2	1.1238E4
4.2082E2	1.2178E4
4.2126E2	1.2872E4
4.217E2	1.3478E4
4.2213E2	1.3313E4
4.2257E2	1.2775E4
4.2301E2	1.2083E4
4.2345E2	1.1573E4
4.2388E2	1.0992E4
4.2432E2	1.0773E4
4.2476E2	1.0881E4
4.252E2	1.0924E4
4.2563E2	1.1076E4
4.2607E2	1.1155E4
4.2651E2	1.125E4
4.2695E2	1.1442E4
4.2738E2	1.2027E4
4.2782E2	1.2337E4
4.2826E2	1.2705E4
4.2869E2	1.3231E4
4.2913E2	1.3959E4
4.2957E2	1.4551E4
4.3001E2	1.4924E4
4.3044E2	1.5222E4
4.3088E2	1.5367E4
4.3132E2	1.5498E4
4.3175E2	1.5344E4
4.3219E2	1.5756E4
4.3263E2	1.6016E4
4.3306E2	1.6623E4
4.335E2	1.7136E4
4.3394E2	1.8128E4
4.3437E2	1.934E4
4.3481E2	2.0786E4
4.3525E2	2.2117E4
4.3568E2	2.2153E4
4.3612E2	2.1812E4
4.3656E2	2.1211E4
4.3699E2	2.1071E4
4.3743E2	2.1249E4
4.3786E2	2.1792E4
4.383E2	2.2085E4
4.3874E2	2.2549E4
4.3917E2	2.3166E4
4.3961E2	2.3697E4
4.4005E2	2.3557E4
4.4048E2	2.4445E4
4.4092E2	2.5145E4
4.4135E2	2.5186E4
4.4179E2	2.5566E4
4.4222E2	2.6711E4
4.4266E2	2.7599E4
4.431E2	2.8662E4
4.4353E2	2.9075E4
4.4397E2	2.955E4
4.444E2	3.051E4
4.4484E2	3.0643E4
4.4527E2	3.0835E4
4.4571E2	3.1561E4
4.4615E2	3.0628E4
4.4658E2	3.0596E4
4.4702E2	3.1233E4
4.4745E2	3.1669E4
4.4789E2	3.1132E4
4.4832E2	3.2128E4
4.4876E2	3.1606E4
4.4919E2	3.1353E4
4.4963E2	3.079E4
4.5006E2	3.1839E4
4.505E2	3.089E4
4.5093E2	3.0919E4
4.5137E2	3.0863E4
4.518E2	3.0571E4
4.5224E2	3.0293E4
4.5267E2	2.9545E4
4.5311E2	2.9529E4
4.5354E2	2.8745E4
4.5398E2	2.7726E4
4.5441E2	2.7839E4
4.5485E2	2.7297E4
4.5528E2	2.7211E4
4.5571E2	2.5963E4
4.5615E2	2.4892E4
4.5658E2	2.4133E4
4.5702E2	2.3484E4
4.5745E2	2.2569E4
4.5789E2	2.2452E4
4.5832E2	2.1742E4
4.5875E2	2.1087E4
4.5919E2	1.9674E4
4.5962E2	1.934E4
4.6006E2	1.8504E4
4.6049E2	1.8343E4
4.6093E2	1.7686E4
4.6136E2	1.7164E4
4.6179E2	1.6133E4
4.6223E2	1.5738E4
4.6266E2	1.5295E4
4.6309E2	1.541E4
4.6353E2	1.5134E4
4.6396E2	1.4752E4
4.644E2	1.4669E4
4.6483E2	1.4081E4
4.6526E2	1.3912E4
4.657E2	1.4226E4
4.6613E2	1.4556E4
4.6656E2	1.4617E4
4.670E2	1.4497E4
4.6743E2	1.4736E4
4.6786E2	1.4291E4
4.683E2	1.3891E4
4.6873E2	1.3584E4
4.6916E2	1.3478E4
4.696E2	1.3168E4
4.7003E2	1.2872E4
4.7046E2	1.3252E4
4.709E2	1.3265E4
4.7133E2	1.3663E4
4.7176E2	1.3943E4
4.7219E2	1.4391E4
4.7263E2	1.3778E4
4.7306E2	1.3681E4
4.7349E2	1.3342E4
4.7393E2	1.2782E4
4.7436E2	1.259E4
4.7479E2	1.2205E4
4.7522E2	1.2183E4
4.7566E2	1.2348E4
4.7609E2	1.2572E4
4.7652E2	1.2779E4
4.7695E2	1.3292E4
4.7739E2	1.3618E4
4.7782E2	1.3988E4
4.7825E2	1.3796E4
4.7868E2	1.4221E4
4.7911E2	1.4477E4
4.7955E2	1.4413E4
4.7998E2	1.4355E4
4.8041E2	1.4777E4
4.8084E2	1.5164E4
4.8128E2	1.5342E4
4.8171E2	1.5808E4
4.8214E2	1.5622E4
4.8257E2	1.5568E4
4.830E2	1.5701E4
4.8343E2	1.5134E4
4.8387E2	1.5342E4
4.843E2	1.5512E4
4.8473E2	1.5749E4
4.8516E2	1.5826E4
4.8559E2	1.6341E4
4.8602E2	1.6687E4
4.8646E2	1.7399E4
4.8689E2	1.8388E4
4.8732E2	1.971E4
4.8775E2	1.9966E4
4.8818E2	2.0906E4
4.8861E2	2.1168E4
4.8904E2	2.0429E4
4.8947E2	2.0646E4
4.8991E2	2.1333E4
4.9034E2	2.1279E4
4.9077E2	2.1776E4
4.912E2	2.2266E4
4.9163E2	2.2598E4
4.9206E2	2.2786E4
4.9249E2	2.2646E4
4.9292E2	2.3186E4
4.9335E2	2.3857E4
4.9378E2	2.4302E4
4.9421E2	2.4192E4
4.9465E2	2.4237E4
4.9508E2	2.4189E4
4.9551E2	2.5218E4
4.9594E2	2.6033E4
4.9637E2	2.6973E4
4.968E2	2.8607E4
4.9723E2	3.0078E4
4.9766E2	3.1701E4
4.9809E2	3.2438E4
4.9852E2	3.1113E4
4.9895E2	2.9776E4
4.9938E2	2.8639E4
4.9981E2	2.8076E4
5.0024E2	2.7525E4
5.0067E2	2.7202E4
5.011E2	2.7396E4
5.0153E2	2.7624E4
5.0196E2	2.8399E4
5.0239E2	2.9344E4
5.0282E2	2.9287E4
5.0325E2	2.9708E4
5.0368E2	3.0876E4
5.0411E2	3.1208E4
5.0454E2	3.0345E4
5.0497E2	2.9468E4
5.054E2	2.9134E4
5.0583E2	2.9263E4
5.0626E2	2.9231E4
5.0669E2	2.8937E4
5.0711E2	2.8752E4
5.0754E2	2.828E4
5.0797E2	2.7048E4
5.084E2	2.6454E4
5.0883E2	2.611E4
5.0926E2	2.6682E4
5.0969E2	2.6723E4
5.1012E2	2.7721E4
5.1055E2	2.8284E4
5.1098E2	2.9371E4
5.1141E2	2.9317E4
5.1183E2	2.9753E4
5.1226E2	2.9339E4
5.1269E2	2.8682E4
5.1312E2	2.8259E4
5.1355E2	2.7832E4
5.1398E2	2.7837E4
5.1441E2	2.8601E4
5.1484E2	2.922E4
5.1526E2	2.9446E4
5.1569E2	2.9373E4
5.1612E2	2.8564E4
5.1655E2	2.8738E4
5.1698E2	2.8544E4
5.1741E2	2.8865E4
5.1783E2	2.9249E4
5.1826E2	2.900E4
5.1869E2	2.8747E4
5.1912E2	2.7789E4
5.1955E2	2.7102E4
5.1998E2	2.7127E4
5.204E2	2.7159E4
5.2083E2	2.7968E4
5.2126E2	2.8036E4
5.2169E2	2.8408E4
5.2211E2	2.8094E4
5.2254E2	2.8571E4
5.2297E2	2.7895E4
5.234E2	2.7929E4
5.2383E2	2.7337E4
5.2425E2	2.6682E4
5.2468E2	2.6867E4
5.2511E2	2.8393E4
5.2554E2	2.9986E4
5.2596E2	3.1091E4
5.2639E2	3.1281E4
5.2682E2	3.0695E4
5.2725E2	2.910E4
5.2767E2	2.8332E4
5.281E2	2.7909E4
5.2853E2	2.825E4
5.2895E2	2.8754E4
5.2938E2	2.9631E4
5.2981E2	3.1468E4
5.3024E2	3.2243E4
5.3066E2	3.1753E4
5.3109E2	3.0745E4
5.3152E2	3.0535E4
5.3194E2	3.2067E4
5.3237E2	3.4354E4
5.328E2	3.8232E4
5.3322E2	4.519E4
5.3365E2	5.3242E4
5.3408E2	5.9343E4
5.345E2	6.3709E4
5.3493E2	6.464E4
5.3536E2	6.464E4
5.3578E2	6.464E4
5.3621E2	6.464E4
5.3663E2	6.4383E4
5.3706E2	6.2222E4
5.3749E2	6.0977E4
5.3791E2	5.9526E4
5.3834E2	5.7745E4
5.3877E2	5.4833E4
5.3919E2	5.1456E4
5.3962E2	4.716E4
5.4004E2	4.2498E4
5.4047E2	3.8184E4
5.409E2	3.4596E4
5.4132E2	3.2336E4
5.4175E2	3.1333E4
5.4217E2	3.0659E4
5.426E2	2.9039E4
5.4302E2	2.7627E4
5.4345E2	2.7401E4
5.4387E2	2.8332E4
5.443E2	3.0228E4
5.4473E2	3.2786E4
5.4515E2	3.6008E4
5.4558E2	3.7183E4
5.460E2	3.7744E4
5.4643E2	3.373E4
5.4685E2	2.8958E4
5.4728E2	2.7545E4
5.477E2	2.6356E4
5.4813E2	2.5853E4
5.4855E2	2.564E4
5.4898E2	2.564E4
5.494E2	2.5721E4
5.4983E2	2.5516E4
5.5025E2	2.5333E4
5.5068E2	2.5251E4
5.511E2	2.510E4
5.5153E2	2.4994E4
5.5195E2	2.5319E4
5.5238E2	2.5595E4
5.528E2	2.5984E4
5.5323E2	2.6203E4
5.5365E2	2.6103E4
5.5407E2	2.6761E4
5.545E2	2.7116E4
5.5492E2	2.6732E4
5.5535E2	2.6049E4
5.5577E2	2.5735E4
5.562E2	2.618E4
5.5662E2	2.6169E4
5.5704E2	2.6146E4
5.5747E2	2.6858E4
5.5789E2	2.8182E4
5.5832E2	2.889E4
5.5874E2	3.021E4
5.5916E2	3.0431E4
5.5959E2	2.9649E4
5.6001E2	2.8562E4
5.6044E2	2.750E4
5.6086E2	2.7459E4
5.6128E2	2.7563E4
5.6171E2	2.8173E4
5.6213E2	2.9032E4
5.6255E2	3.0454E4
5.6298E2	3.1685E4
5.634E2	3.2413E4
5.6382E2	3.1834E4
5.6425E2	3.2035E4
5.6467E2	3.0659E4
5.6509E2	3.0933E4
5.6552E2	3.1224E4
5.6594E2	3.1947E4
5.6636E2	3.4164E4
5.6679E2	3.849E4
5.6721E2	4.3936E4
5.6763E2	4.8668E4
5.6806E2	5.2408E4
5.6848E2	5.4356E4
5.689E2	5.3151E4
5.6932E2	4.7341E4
5.6975E2	3.8833E4
5.7017E2	3.373E4
5.7059E2	3.0239E4
5.7102E2	2.8652E4
5.7144E2	2.7448E4
5.7186E2	2.6695E4
5.7228E2	2.5972E4
5.7271E2	2.5428E4
5.7313E2	2.5681E4
5.7355E2	2.5961E4
5.7397E2	2.6533E4
5.744E2	2.6158E4
5.7482E2	2.6295E4
5.7524E2	2.6897E4
5.7566E2	2.773E4
5.7608E2	2.7518E4
5.7651E2	2.7929E4
5.7693E2	2.656E4
5.7735E2	2.5999E4
5.7777E2	2.5068E4
5.7819E2	2.527E4
5.7862E2	2.583E4
5.7904E2	2.5337E4
5.7946E2	2.5401E4
5.7988E2	2.5003E4
5.803E2	2.5297E4
5.8072E2	2.5001E4
5.8115E2	2.4754E4
5.8157E2	2.470E4
5.8199E2	2.4874E4
5.8241E2	2.5283E4
5.8283E2	2.5683E4
5.8325E2	2.6255E4
5.8367E2	2.7486E4
5.8409E2	2.861E4
5.8452E2	2.9525E4
5.8494E2	3.2029E4
5.8536E2	3.5066E4
5.8578E2	3.8835E4
5.862E2	4.2808E4
5.8662E2	4.6496E4
5.8704E2	5.003E4
5.8746E2	5.1852E4
5.8788E2	5.1199E4
5.883E2	4.6501E4
5.8873E2	3.7466E4
5.8915E2	3.3405E4
5.8957E2	3.6975E4
5.8999E2	4.4851E4
5.9041E2	5.2448E4
5.9083E2	5.6722E4
5.9125E2	5.8475E4
5.9167E2	5.9404E4
5.9209E2	5.9474E4
5.9251E2	5.9196E4
5.9293E2	5.8405E4
5.9335E2	5.7642E4
5.9377E2	5.6534E4
5.9419E2	5.5741E4
5.9461E2	5.4476E4
5.9503E2	5.3766E4
5.9545E2	5.2455E4
5.9587E2	5.1395E4
5.9629E2	5.0776E4
5.9671E2	5.0317E4
5.9713E2	4.971E4
5.9755E2	4.8826E4
5.9797E2	4.7382E4
5.9839E2	4.6747E4
5.9881E2	4.4704E4
5.9923E2	4.3118E4
5.9965E2	4.1283E4
6.0007E2	4.0654E4
6.0049E2	3.9581E4
6.0091E2	3.8743E4
6.0132E2	3.7886E4
6.0174E2	3.6033E4
6.0216E2	3.5608E4
6.0258E2	3.4655E4
6.030E2	3.3595E4
6.0342E2	3.3032E4
6.0384E2	3.2551E4
6.0426E2	3.1997E4
6.0468E2	3.1161E4
6.051E2	3.0802E4
6.0552E2	3.0458E4
6.0593E2	3.0702E4
6.0635E2	3.0189E4
6.0677E2	2.9891E4
6.0719E2	3.0067E4
6.0761E2	3.0576E4
6.0803E2	3.1107E4
6.0845E2	3.1461E4
6.0886E2	3.0716E4
6.0928E2	2.980E4
6.097E2	2.9068E4
6.1012E2	2.8797E4
6.1054E2	2.8867E4
6.1096E2	2.9242E4
6.1137E2	2.8991E4
6.1179E2	2.9299E4
6.1221E2	2.8723E4
6.1263E2	2.8447E4
6.1305E2	2.675E4
6.1346E2	2.6056E4
6.1388E2	2.5966E4
6.143E2	2.7014E4
6.1472E2	2.8356E4
6.1514E2	3.0826E4
6.1555E2	3.2589E4
6.1597E2	3.3629E4
6.1639E2	3.2069E4
6.1681E2	2.9005E4
6.1722E2	2.5853E4
6.1764E2	2.3313E4
6.1806E2	2.216E4
6.1848E2	2.1193E4
6.1889E2	2.0766E4
6.1931E2	2.0244E4
6.1973E2	2.0101E4
6.2014E2	1.9681E4
6.2056E2	1.9521E4
6.2098E2	1.9281E4
6.214E2	1.9184E4
6.2181E2	1.8605E4
6.2223E2	1.8379E4
6.2265E2	1.7853E4
6.2306E2	1.7649E4
6.2348E2	1.7774E4
6.239E2	1.7907E4
6.2431E2	1.8533E4
6.2473E2	1.8919E4
6.2515E2	2.0205E4
6.2556E2	2.0748E4
6.2598E2	2.0951E4
6.264E2	1.9654E4
6.2681E2	1.8312E4
6.2723E2	1.7568E4
6.2765E2	1.7369E4
6.2806E2	1.7254E4
6.2848E2	1.755E4
6.289E2	1.7071E4
6.2931E2	1.7247E4
6.2973E2	1.6709E4
6.3014E2	1.6886E4
6.3056E2	1.6673E4
6.3098E2	1.6006E4
6.3139E2	1.5392E4
6.3181E2	1.4999E4
6.3222E2	1.4755E4
6.3264E2	1.4653E4
6.3305E2	1.4637E4
6.3347E2	1.4741E4
6.3389E2	1.4994E4
6.343E2	1.5121E4
6.3472E2	1.5347E4
6.3513E2	1.5457E4
6.3555E2	1.5118E4
6.3596E2	1.5347E4
6.3638E2	1.5753E4
6.3679E2	1.5988E4
6.3721E2	1.6287E4
6.3762E2	1.6434E4
6.3804E2	1.6232E4
6.3845E2	1.6151E4
6.3887E2	1.590E4
6.3928E2	1.5064E4
6.397E2	1.4479E4
6.4011E2	1.4294E4
6.4053E2	1.4226E4
6.4094E2	1.3636E4
6.4136E2	1.3356E4
6.4177E2	1.3274E4
6.4219E2	1.3448E4
6.426E2	1.3403E4
6.4302E2	1.3349E4
6.4343E2	1.360E4
6.4385E2	1.3821E4
6.4426E2	1.3717E4
6.4468E2	1.3634E4
6.4509E2	1.3898E4
6.455E2	1.4242E4
6.4592E2	1.4083E4
6.4633E2	1.3979E4
6.4675E2	1.3704E4
6.4716E2	1.2929E4
6.4757E2	1.3091E4
6.4799E2	1.2868E4
6.484E2	1.2585E4
6.4882E2	1.2567E4
6.4923E2	1.2309E4
6.4964E2	1.1783E4
6.5006E2	1.1213E4
6.5047E2	1.0859E4
6.5089E2	1.0773E4
6.513E2	1.0624E4
6.5171E2	1.0542E4
6.5213E2	1.0637E4
6.5254E2	1.0841E4
6.5295E2	1.101E4
6.5337E2	1.1457E4
6.5378E2	1.190E4
6.5419E2	1.223E4
6.5461E2	1.2944E4
6.5502E2	1.3166E4
6.5543E2	1.3202E4
6.5585E2	1.2944E4
6.5626E2	1.2517E4
6.5667E2	1.2547E4
6.5708E2	1.2508E4
6.575E2	1.303E4
6.5791E2	1.3091E4
6.5832E2	1.2687E4
6.5874E2	1.2131E4
6.5915E2	1.2092E4
6.5956E2	1.2153E4
6.5997E2	1.2398E4
6.6039E2	1.2413E4
6.608E2	1.204E4
6.6121E2	1.1665E4
6.6162E2	1.1374E4
6.6204E2	1.1184E4
6.6245E2	1.1103E4
6.6286E2	1.1064E4
6.6327E2	1.063E4
6.6368E2	1.0181E4
6.641E2	1.0093E4
6.6451E2	98.055E2
6.6492E2	97.535E2
6.6533E2	96.315E2
6.6574E2	98.575E2
6.6616E2	99.818E2
6.6657E2	98.439E2
6.6698E2	94.439E2
6.6739E2	87.14E2
6.678E2	84.971E2
6.6822E2	80.745E2
6.6863E2	78.643E2
6.6904E2	77.785E2
6.6945E2	76.70E2
6.6986E2	73.40E2
6.7027E2	75.231E2
6.7068E2	75.954E2
6.711E2	76.835E2
6.7151E2	76.248E2
6.7192E2	75.141E2
6.7233E2	74.666E2
6.7274E2	70.689E2
6.7315E2	68.79E2
6.7356E2	66.192E2
6.7397E2	65.988E2
6.7438E2	65.197E2
6.7479E2	64.452E2
6.7521E2	63.005E2
6.7562E2	61.559E2
6.7603E2	62.576E2
6.7644E2	60.858E2
6.7685E2	60.497E2
6.7726E2	60.429E2
6.7767E2	59.457E2
6.7808E2	59.209E2
6.7849E2	58.327E2
6.789E2	54.825E2
6.7931E2	52.587E2
6.7972E2	50.847E2
6.8013E2	49.401E2
6.8054E2	49.153E2
6.8095E2	50.147E2
6.8136E2	50.305E2
6.8177E2	51.412E2
6.8218E2	55.842E2
6.8259E2	57.898E2
6.830E2	60.293E2
6.8341E2	61.333E2
6.8382E2	63.819E2
6.8423E2	63.909E2
6.8464E2	61.107E2
6.8505E2	59.638E2
6.8546E2	56.791E2
6.8587E2	51.751E2
6.8628E2	48.00E2
6.8669E2	43.797E2
6.871E2	44.203E2
6.8751E2	43.30E2
6.8792E2	43.051E2
6.8833E2	43.435E2
6.8873E2	44.497E2
6.8914E2	44.068E2
6.8955E2	44.158E2
6.8996E2	43.209E2
6.9037E2	43.119E2
6.9078E2	41.695E2
6.9119E2	40.249E2
6.916E2	39.978E2
6.9201E2	41.085E2
6.9241E2	43.616E2
6.9282E2	43.458E2
6.9323E2	42.802E2
6.9364E2	43.571E2
6.9405E2	45.04E2
6.9446E2	45.107E2
6.9487E2	46.034E2
6.9527E2	48.023E2
6.9568E2	48.52E2
6.9609E2	49.175E2
6.965E2	50.079E2
6.9691E2	51.209E2
6.9732E2	48.045E2
6.9772E2	48.678E2
6.9813E2	49.198E2
6.9854E2	46.147E2
6.9895E2	46.78E2
6.9936E2	46.079E2
6.9976E2	44.859E2
7.0017E2	45.853E2
7.0058E2	44.452E2
7.0099E2	44.429E2
7.0139E2	42.78E2
7.018E2	42.283E2
7.0221E2	44.226E2
7.0262E2	43.413E2
7.0302E2	42.554E2
7.0343E2	42.034E2
7.0384E2	43.458E2
7.0425E2	43.616E2
7.0465E2	42.78E2
7.0506E2	42.057E2
7.0547E2	43.119E2
7.0588E2	43.458E2
7.0628E2	43.978E2
7.0669E2	43.322E2
7.071E2	43.978E2
7.075E2	43.932E2
7.0791E2	44.633E2
7.0832E2	46.441E2
7.0872E2	46.825E2
7.0913E2	45.559E2
7.0954E2	45.537E2
7.0994E2	45.763E2
7.1035E2	47.232E2
7.1076E2	48.362E2
7.1116E2	47.706E2
7.1157E2	50.124E2
7.1198E2	51.864E2
7.1238E2	49.604E2
7.1279E2	51.299E2
7.1319E2	52.904E2
7.136E2	53.446E2
7.1401E2	55.186E2
7.1441E2	57.536E2
7.1482E2	56.203E2
7.1522E2	54.395E2
7.1563E2	54.441E2
7.1604E2	53.333E2
7.1644E2	54.305E2
7.1685E2	53.65E2
7.1725E2	54.576E2
7.1766E2	53.401E2
7.1806E2	54.079E2
7.1847E2	54.034E2
7.1888E2	56.09E2
7.1928E2	57.107E2
7.1969E2	58.124E2
7.2009E2	56.61E2
7.205E2	58.395E2
7.209E2	58.214E2
7.2131E2	57.627E2
7.2171E2	58.237E2
7.2212E2	59.209E2
7.2252E2	60.61E2
7.2293E2	61.785E2
7.2333E2	58.124E2
7.2374E2	59.186E2
7.2414E2	60.316E2
7.2455E2	59.028E2
7.2495E2	60.994E2
7.2536E2	59.593E2
7.2576E2	60.361E2
7.2617E2	61.536E2
7.2657E2	59.819E2
7.2697E2	61.943E2
7.2738E2	62.034E2
7.2778E2	61.988E2
7.2819E2	60.791E2
7.2859E2	62.757E2
7.290E2	62.44E2
7.294E2	63.48E2
7.298E2	62.983E2
7.3021E2	62.305E2
7.3061E2	62.598E2
7.3102E2	62.485E2
7.3142E2	63.141E2
7.3182E2	62.824E2
7.3223E2	63.028E2
7.3263E2	63.819E2
7.3304E2	64.406E2
7.3344E2	64.226E2
7.3384E2	63.638E2
7.3425E2	63.593E2
7.3465E2	63.864E2
7.3505E2	61.378E2
7.3546E2	61.627E2
7.3586E2	63.389E2
7.3626E2	63.141E2
7.3667E2	65.988E2
7.3707E2	64.542E2
7.3747E2	64.158E2
7.3788E2	63.954E2
7.3828E2	64.045E2
7.3868E2	62.395E2
7.3909E2	61.107E2
7.3949E2	61.853E2
7.3989E2	62.214E2
7.4029E2	61.717E2
7.407E2	60.113E2
7.411E2	61.446E2
7.415E2	60.293E2
7.4191E2	57.83E2
7.4231E2	56.633E2
7.4271E2	55.819E2
7.4311E2	54.983E2
7.4352E2	52.316E2
7.4392E2	50.983E2
7.4432E2	52.00E2
7.4472E2	50.102E2
7.4512E2	48.249E2
7.4553E2	47.412E2
7.4593E2	43.978E2
7.4633E2	44.407E2
7.4673E2	41.966E2
7.4713E2	41.65E2
7.4754E2	40.43E2
7.4794E2	40.339E2
7.4834E2	37.695E2
7.4874E2	36.294E2
7.4914E2	34.599E2
7.4955E2	34.328E2
7.4995E2	31.255E2
7.5035E2	29.243E2
7.5075E2	29.221E2
7.5115E2	28.317E2
7.5155E2	26.599E2
7.5195E2	25.47E2
7.5236E2	25.176E2
7.5276E2	25.763E2
7.5316E2	24.656E2
7.5356E2	26.599E2
7.5396E2	27.549E2
7.5436E2	27.187E2
7.5476E2	28.068E2
7.5516E2	27.549E2
7.5556E2	25.402E2
7.5596E2	25.04E2
7.5637E2	22.939E2
7.5677E2	19.323E2
7.5717E2	17.176E2
7.5757E2	17.176E2
7.5797E2	17.605E2
7.5837E2	17.063E2
7.5877E2	16.679E2
7.5917E2	15.21E2
7.5957E2	15.933E2
7.5997E2	15.91E2
7.6037E2	15.797E2
7.6077E2	15.165E2
7.6117E2	14.419E2
7.6157E2	14.216E2
7.6197E2	13.357E2
7.6237E2	13.402E2
7.6277E2	13.447E2
7.6317E2	13.447E2
7.6357E2	14.035E2
7.6397E2	13.877E2
7.6437E2	13.764E2
7.6477E2	14.238E2
7.6517E2	16.34E2
7.6557E2	18.916E2
7.6597E2	18.283E2
7.6637E2	17.56E2
7.6677E2	15.391E2
7.6717E2	14.035E2
7.6757E2	12.25E2
7.6796E2	11.685E2
7.6836E2	11.685E2
7.6876E2	12.204E2
7.6916E2	11.956E2
7.6956E2	11.21E2
7.6996E2	11.707E2
7.7036E2	11.843E2
7.7076E2	11.978E2
7.7116E2	11.346E2
7.7156E2	11.165E2
7.7195E2	11.413E2
7.7235E2	10.148E2
7.7275E2	8.9728E2
7.7315E2	9.5377E2
7.7355E2	9.4699E2
7.7395E2	9.1988E2
7.7435E2	8.5886E2
7.7474E2	9.1762E2
7.7514E2	8.7468E2
7.7554E2	8.7016E2
7.7594E2	8.4982E2
7.7634E2	8.3852E2
7.7674E2	8.340E2
7.7713E2	7.6847E2
7.7753E2	7.6621E2
7.7793E2	7.0067E2
7.7833E2	8.566E2
7.7873E2	9.1988E2
7.7912E2	7.9107E2
7.7952E2	7.8655E2
7.7992E2	8.5434E2
7.8032E2	9.0406E2
7.8071E2	9.4699E2
7.8111E2	9.2214E2
7.8151E2	9.018E2
7.8191E2	9.3343E2
7.823E2	7.7977E2
7.827E2	8.8824E2
7.831E2	8.0462E2
7.835E2	7.9784E2
7.8389E2	7.5039E2
7.8429E2	6.5322E2
7.8469E2	7.0745E2
7.8508E2	6.8259E2
7.8548E2	6.2158E2
7.8588E2	6.9841E2
7.8627E2	6.600E2
7.8667E2	6.4644E2
7.8707E2	6.9615E2
7.8747E2	7.0971E2
7.8786E2	6.1706E2
7.8826E2	7.0519E2
7.8865E2	6.9841E2
7.8905E2	6.4418E2
7.8945E2	6.1932E2
7.8984E2	6.3288E2
7.9024E2	6.6903E2
7.9064E2	6.5322E2
7.9103E2	6.9389E2
7.9143E2	7.0971E2
7.9183E2	6.9615E2
7.9222E2	7.5717E2
7.9262E2	7.7073E2
7.9301E2	7.6621E2
7.9341E2	8.0462E2
7.9381E2	7.5491E2
7.942E2	7.0519E2
7.946E2	6.8711E2
7.9499E2	7.3457E2
7.9539E2	7.0293E2
7.9578E2	6.7581E2
7.9618E2	6.7129E2
7.9658E2	6.6226E2
7.9697E2	6.7581E2
7.9737E2	6.3966E2
7.9776E2	7.2553E2
7.9816E2	6.1028E2
7.9855E2	5.922E2
7.9895E2	5.7412E2
7.9934E2	5.8542E2
7.9974E2	6.8033E2
8.0013E2	7.2327E2
8.0053E2	6.8937E2
8.0092E2	7.1875E2
8.0132E2	7.9107E2
8.0171E2	8.0236E2
8.0211E2	8.3626E2
8.025E2	7.3909E2
8.029E2	7.2101E2
8.0329E2	6.2158E2
8.0369E2	5.9446E2
8.0408E2	5.8542E2
8.0447E2	6.5774E2
8.0487E2	6.1706E2
8.0526E2	6.0124E2
8.0566E2	6.374E2
8.0605E2	6.6451E2
8.0645E2	6.4418E2
8.0684E2	6.1254E2
8.0723E2	7.5039E2
8.0763E2	7.0067E2
8.0802E2	7.4361E2
8.0842E2	7.3909E2
8.0881E2	7.6621E2
8.092E2	7.0745E2
8.096E2	7.4361E2
8.0999E2	6.5548E2
8.1038E2	6.8485E2
8.1078E2	6.6226E2
8.1117E2	5.8542E2
8.1157E2	5.5152E2
8.1196E2	6.035E2
8.1235E2	5.470E2
8.1275E2	5.8542E2
8.1314E2	5.0633E2
8.1353E2	5.8542E2
8.1393E2	6.1706E2
8.1432E2	6.261E2
8.1471E2	6.2158E2
8.151E2	6.6451E2
8.155E2	7.6395E2
8.1589E2	8.9728E2
8.1628E2	10.939E2
8.1668E2	20.204E2
8.1707E2	33.447E2
8.1746E2	50.734E2
8.1785E2	64.655E2
8.1825E2	79.05E2
8.1864E2	88.609E2
8.1903E2	88.903E2
8.1942E2	77.265E2
8.1982E2	68.338E2
8.2021E2	54.734E2
8.206E2	42.283E2
8.2099E2	30.26E2
8.2139E2	23.662E2
8.2178E2	19.074E2
8.2217E2	15.413E2
8.2256E2	12.521E2
8.2295E2	12.182E2
8.2335E2	10.193E2
8.2374E2	8.9276E2
8.2413E2	8.5434E2
8.2452E2	7.2553E2
8.2491E2	6.9163E2
8.253E2	7.6169E2
8.257E2	7.4813E2
8.2609E2	6.6903E2
8.2648E2	6.9841E2
8.2687E2	7.3909E2
8.2726E2	6.600E2
8.2765E2	6.5322E2
8.2804E2	6.3966E2
8.2844E2	6.3514E2
8.2883E2	5.4474E2
8.2922E2	6.0124E2
8.2961E2	6.7355E2
8.300E2	4.7469E2
8.3039E2	5.1537E2
8.3078E2	6.261E2
8.3117E2	5.9446E2
8.3156E2	5.7864E2
8.3195E2	6.035E2
8.3234E2	6.5774E2
8.3273E2	6.1706E2
8.3313E2	6.3966E2
8.3352E2	5.8542E2
8.3391E2	4.9955E2
8.343E2	5.4248E2
8.3469E2	5.1085E2
8.3508E2	4.7921E2
8.3547E2	5.583E2
8.3586E2	4.6791E2
8.3625E2	4.9503E2
8.3664E2	4.8147E2
8.3703E2	4.4757E2
8.3742E2	4.7017E2
8.3781E2	5.1537E2
8.382E2	4.7469E2
8.3859E2	4.4983E2
8.3898E2	5.2893E2
8.3937E2	5.2215E2
8.3976E2	4.9277E2
8.4015E2	4.9051E2
8.4054E2	5.3344E2
8.4092E2	5.0407E2
8.4131E2	4.8373E2
8.417E2	5.1311E2
8.4209E2	5.357E2
8.4248E2	4.7469E2
8.4287E2	4.3401E2
8.4326E2	4.7469E2
8.4365E2	4.5887E2
8.4404E2	4.9051E2
8.4443E2	3.730E2
8.4482E2	4.7921E2
8.4521E2	4.4531E2
8.4559E2	4.8825E2
8.4598E2	4.2497E2
8.4637E2	4.3175E2
8.4676E2	4.9277E2
8.4715E2	5.1989E2
8.4754E2	4.1593E2
8.4793E2	4.0463E2
8.4831E2	4.7695E2
8.487E2	5.2441E2
8.4909E2	4.9729E2
8.4948E2	5.9672E2
8.4987E2	7.2101E2
8.5026E2	11.007E2
8.5064E2	16.43E2
8.5103E2	21.063E2
8.5142E2	27.074E2
8.5181E2	30.758E2
8.522E2	32.769E2
8.5258E2	31.345E2
8.5297E2	28.114E2
8.5336E2	25.424E2
8.5375E2	21.402E2
8.5413E2	19.278E2
8.5452E2	15.797E2
8.5491E2	14.057E2
8.553E2	12.792E2
8.5568E2	11.323E2
8.5607E2	9.9897E2
8.5646E2	9.6959E2
8.5685E2	9.0632E2
8.5723E2	8.5886E2
8.5762E2	8.8372E2
8.5801E2	7.6621E2
8.584E2	7.3683E2
8.5878E2	6.8711E2
8.5917E2	7.1423E2
8.5956E2	6.7807E2
8.5994E2	5.9898E2
8.6033E2	6.1706E2
8.6072E2	6.487E2
8.611E2	5.7412E2
8.6149E2	5.5604E2
8.6188E2	6.3288E2
8.6226E2	5.6282E2
8.6265E2	4.7243E2
8.6304E2	5.1311E2
8.6342E2	5.583E2
8.6381E2	5.6508E2
8.6419E2	4.5209E2
8.6458E2	4.6791E2
8.6497E2	5.0633E2
8.6535E2	5.4926E2
8.6574E2	4.6791E2
8.6612E2	5.0859E2
8.6651E2	5.8542E2
8.669E2	5.6508E2
8.6728E2	4.7921E2
8.6767E2	4.3175E2
8.6805E2	4.8599E2
8.6844E2	4.6565E2
8.6882E2	4.7243E2
8.6921E2	4.2949E2
8.696E2	4.1141E2
8.6998E2	4.4305E2
8.7037E2	3.7752E2
8.7075E2	4.2271E2
8.7114E2	4.8373E2
8.7152E2	4.0012E2
8.7191E2	4.3401E2
8.7229E2	4.2497E2
8.7268E2	4.2045E2
8.7306E2	4.6791E2
8.7345E2	3.9108E2
8.7383E2	3.3684E2
8.7422E2	4.2271E2
8.746E2	5.2893E2
8.7499E2	6.8033E2
8.7537E2	7.8203E2
8.7575E2	7.6395E2
8.7614E2	6.6451E2
8.7652E2	6.7129E2
8.7691E2	6.2158E2
8.7729E2	5.5152E2
8.7768E2	4.7921E2
8.7806E2	5.6508E2
8.7844E2	4.4983E2
8.7883E2	4.3627E2
8.7921E2	4.3853E2
8.796E2	4.1593E2
8.7998E2	3.7978E2
8.8037E2	3.391E2
8.8075E2	3.7526E2
8.8113E2	4.0915E2
8.8152E2	3.0294E2
8.819E2	4.0915E2
8.8228E2	4.2271E2
8.8267E2	3.4362E2
8.8305E2	4.0463E2
8.8343E2	4.0689E2
8.8382E2	3.7526E2
8.842E2	3.6848E2
8.8458E2	3.956E2
8.8497E2	3.7978E2
8.8535E2	3.165E2
8.8573E2	4.2949E2
8.8612E2	3.6848E2
8.865E2	3.7074E2
8.8688E2	4.2045E2
8.8727E2	3.8656E2
8.8765E2	4.1141E2
8.8803E2	3.617E2
8.8841E2	3.7752E2
8.888E2	3.6848E2
8.8918E2	2.8712E2
8.8956E2	3.9786E2
8.8994E2	4.4305E2
8.9033E2	3.956E2
8.9071E2	3.4588E2
8.9109E2	3.7526E2
8.9147E2	4.3853E2
8.9186E2	4.7243E2
8.9224E2	6.0802E2
8.9262E2	8.001E2
8.930E2	10.871E2
8.9338E2	14.848E2
8.9377E2	17.131E2
8.9415E2	18.08E2
8.9453E2	16.905E2
8.9491E2	15.775E2
8.9529E2	13.086E2
8.9568E2	12.498E2
8.9606E2	10.622E2
8.9644E2	9.9671E2
8.9682E2	7.8429E2
8.972E2	7.2101E2
8.9758E2	6.5774E2
8.9796E2	6.4418E2
8.9835E2	5.7186E2
8.9873E2	6.1706E2
8.9911E2	6.3062E2
8.9949E2	5.2441E2
8.9987E2	5.0633E2
9.0025E2	5.8994E2
9.0063E2	4.9729E2
9.0101E2	4.0915E2
9.0139E2	5.1763E2
9.0177E2	5.1311E2
9.0216E2	5.4474E2
9.0254E2	4.7017E2
9.0292E2	4.8373E2
9.033E2	5.0181E2
9.0368E2	4.2497E2
9.0406E2	4.6113E2
9.0444E2	4.5661E2
9.0482E2	4.9503E2
9.052E2	4.9051E2
9.0558E2	4.7017E2
9.0596E2	4.8599E2
9.0634E2	4.0463E2
9.0672E2	4.5435E2
9.071E2	4.3401E2
9.0748E2	4.4531E2
9.0786E2	3.956E2
9.0824E2	3.9108E2
9.0862E2	4.1819E2
9.090E2	4.1593E2
9.0938E2	3.9786E2
9.0976E2	3.391E2
9.1014E2	3.7752E2
9.1052E2	3.6622E2
9.109E2	4.6565E2
9.1128E2	3.8882E2
9.1165E2	4.0689E2
9.1203E2	4.3853E2
9.1241E2	4.1367E2
9.1279E2	3.9108E2
9.1317E2	3.5266E2
9.1355E2	3.8204E2
9.1393E2	3.9108E2
9.1431E2	3.9108E2
9.1469E2	3.5718E2
9.1507E2	4.3401E2
9.1544E2	4.2497E2
9.1582E2	6.3062E2
9.162E2	7.4361E2
9.1658E2	7.1423E2
9.1696E2	7.9333E2
9.1734E2	6.8033E2
9.1772E2	5.922E2
9.1809E2	4.5887E2
9.1847E2	4.1593E2
9.1885E2	4.5887E2
9.1923E2	4.3175E2
9.1961E2	4.2497E2
9.1999E2	4.2497E2
9.2036E2	3.7074E2
9.2074E2	4.4757E2
9.2112E2	4.2723E2
9.215E2	3.3458E2
9.2187E2	3.730E2
9.2225E2	3.391E2
9.2263E2	3.052E2
9.2301E2	3.5492E2
9.2339E2	2.8712E2
9.2376E2	3.5266E2
9.2414E2	3.504E2
9.2452E2	4.3401E2
9.249E2	3.391E2
9.2527E2	4.2723E2
9.2565E2	3.8882E2
9.2603E2	2.8712E2
9.264E2	3.7978E2
9.2678E2	3.617E2
9.2716E2	3.052E2
9.2753E2	3.278E2
9.2791E2	3.0972E2
9.2829E2	3.956E2
9.2867E2	3.3006E2
9.2904E2	3.3684E2
9.2942E2	3.4362E2
9.298E2	2.9164E2
9.3017E2	3.1424E2
9.3055E2	3.7978E2
9.3092E2	3.3006E2
9.313E2	2.7582E2
9.3168E2	3.4362E2
9.3205E2	2.9842E2
9.3243E2	2.713E2
9.3281E2	2.826E2
9.3318E2	3.2328E2
9.3356E2	3.165E2
9.3393E2	3.1198E2
9.3431E2	3.2328E2
9.3469E2	2.7808E2
9.3506E2	3.0972E2
9.3544E2	3.5266E2
9.3581E2	2.8712E2
9.3619E2	3.2328E2
9.3656E2	3.4588E2
9.3694E2	2.9616E2
9.3732E2	3.1876E2
9.3769E2	2.3289E2
9.3807E2	2.5775E2
9.3844E2	3.0746E2
9.3882E2	3.1198E2
9.3919E2	3.278E2
9.3957E2	3.2102E2
9.3994E2	2.5549E2
9.4032E2	3.2554E2
9.4069E2	3.0972E2
9.4107E2	3.1424E2
9.4144E2	4.0689E2
9.4182E2	2.8938E2
9.4219E2	2.6001E2
9.4257E2	3.0294E2
9.4294E2	3.0294E2
9.4331E2	2.3741E2
9.4369E2	2.9842E2
9.4406E2	3.0972E2
9.4444E2	3.3684E2
9.4481E2	2.7356E2
9.4519E2	3.5492E2
9.4556E2	2.8938E2
9.4593E2	2.6905E2
9.4631E2	4.1819E2
9.4668E2	3.2554E2
9.4706E2	3.1198E2
9.4743E2	3.0068E2
9.478E2	2.6905E2
9.4818E2	2.1481E2
9.4855E2	3.1198E2
9.4893E2	3.4362E2
9.493E2	3.1876E2
9.4967E2	3.4136E2
9.5005E2	3.4136E2
9.5042E2	3.2102E2
9.5079E2	3.391E2
9.5117E2	2.9616E2
9.5154E2	2.4645E2
9.5191E2	3.2328E2
9.5229E2	2.713E2
9.5266E2	2.6453E2
9.5303E2	2.8938E2
9.5341E2	3.1876E2
9.5378E2	3.052E2
9.5415E2	2.9616E2
9.5452E2	3.617E2
9.549E2	2.6227E2
9.5527E2	3.4136E2
9.5564E2	2.9616E2
9.5601E2	3.1424E2
9.5639E2	3.3232E2
9.5676E2	2.8938E2
9.5713E2	3.052E2
9.575E2	3.3458E2
9.5788E2	3.165E2
9.5825E2	3.4136E2
9.5862E2	2.3967E2
9.5899E2	2.826E2
9.5936E2	2.6001E2
9.5974E2	3.4136E2
9.6011E2	3.3006E2
9.6048E2	2.6001E2
9.6085E2	3.617E2
9.6122E2	3.391E2
9.616E2	3.0746E2
9.6197E2	3.0294E2
9.6234E2	2.7582E2
9.6271E2	2.5323E2
9.6308E2	3.2554E2
9.6345E2	3.1198E2
9.6382E2	3.4588E2
9.642E2	2.4871E2
9.6457E2	3.391E2
9.6494E2	3.8204E2
9.6531E2	3.391E2
9.6568E2	2.6227E2
9.6605E2	3.3684E2
9.6642E2	2.9842E2
9.6679E2	3.1876E2
9.6716E2	2.7582E2
9.6754E2	4.0237E2
9.6791E2	3.6396E2
9.6828E2	3.7074E2
9.6865E2	2.7582E2
9.6902E2	3.165E2
9.6939E2	3.0972E2
9.6976E2	2.5549E2
9.7013E2	3.4588E2
9.705E2	2.8486E2
9.7087E2	3.4136E2
9.7124E2	3.5718E2
9.7161E2	2.9616E2
9.7198E2	2.8938E2
9.7235E2	3.1424E2
9.7272E2	2.8712E2
9.7309E2	4.0012E2
9.7346E2	2.8034E2
9.7383E2	2.6001E2
9.742E2	3.5266E2
9.7457E2	2.6679E2
9.7494E2	2.8938E2
9.7531E2	2.9842E2
9.7568E2	2.5549E2
9.7605E2	2.9616E2
9.7642E2	2.713E2
9.7679E2	3.0746E2
9.7715E2	2.6001E2
9.7752E2	3.165E2
9.7789E2	2.5549E2
9.7826E2	2.9842E2
9.7863E2	2.4419E2
9.790E2	3.4362E2
9.7937E2	3.0746E2
9.7974E2	3.2102E2
9.8011E2	3.0294E2
9.8048E2	2.6679E2
9.8084E2	3.0068E2
9.8121E2	3.1198E2
9.8158E2	3.165E2
9.8195E2	3.0746E2
9.8232E2	2.8712E2
9.8269E2	2.6001E2
9.8306E2	3.0068E2
9.8342E2	2.9842E2
9.8379E2	3.0746E2
9.8416E2	2.7808E2
9.8453E2	3.2328E2
9.849E2	3.3006E2
9.8526E2	2.8034E2
9.8563E2	2.4419E2
9.860E2	3.0972E2
9.8637E2	2.9164E2
9.8673E2	2.6905E2
9.871E2	2.9616E2
9.8747E2	3.052E2
9.8784E2	3.3458E2
9.8821E2	2.6453E2
9.8857E2	3.1424E2
9.8894E2	2.8712E2
9.8931E2	3.3232E2
9.8967E2	2.5097E2
9.9004E2	2.6453E2
9.9041E2	2.4193E2
9.9078E2	3.165E2
9.9114E2	2.8034E2
9.9151E2	2.6905E2
9.9188E2	3.0294E2
9.9224E2	2.713E2
9.9261E2	3.2554E2
9.9298E2	2.9842E2
9.9334E2	2.3741E2
9.9371E2	2.6001E2
9.9408E2	3.278E2
9.9444E2	2.5097E2
9.9481E2	3.0746E2
9.9518E2	2.7356E2
9.9554E2	3.0068E2
9.9591E2	2.939E2
9.9628E2	2.713E2
9.9664E2	3.3232E2
9.9701E2	3.052E2
9.9737E2	2.8938E2
9.9774E2	2.826E2
9.9811E2	2.7356E2
9.9847E2	3.278E2
9.9884E2	2.1481E2
9.992E2	2.6453E2
9.9957E2	2.826E2
9.9993E2	3.052E2
10.003E2	3.0746E2
10.007E2	2.713E2
10.01E2	2.3289E2
10.014E2	2.713E2
10.018E2	3.0972E2
10.021E2	3.0746E2
10.025E2	2.7808E2
10.029E2	3.0746E2
10.032E2	3.052E2
10.036E2	2.7356E2
10.04E2	2.9616E2
10.043E2	2.9842E2
10.047E2	2.9164E2
10.05E2	2.7808E2
10.054E2	2.6227E2
10.058E2	1.8543E2
10.061E2	3.617E2
10.065E2	3.0972E2
10.069E2	3.278E2
10.072E2	2.6453E2
10.076E2	2.4419E2
10.08E2	3.4136E2
10.083E2	3.0068E2
10.087E2	2.5323E2
10.091E2	2.2385E2
10.094E2	2.4193E2
10.098E2	2.7582E2
10.101E2	2.4645E2
10.105E2	2.9616E2
10.109E2	2.9842E2
10.112E2	3.2554E2
10.116E2	3.0068E2
10.12E2	3.1876E2
10.123E2	3.3684E2
10.127E2	2.3515E2
10.131E2	3.165E2
10.134E2	3.278E2
10.138E2	3.0068E2
10.141E2	3.0068E2
10.145E2	2.826E2
10.149E2	3.0068E2
10.152E2	2.4419E2
10.156E2	2.7808E2
10.16E2	3.5718E2
10.163E2	3.4362E2
10.167E2	2.9164E2
10.171E2	2.4871E2
10.174E2	2.3289E2
[truncated: 48 more rows]
