# Supplementary material for: Natural plant growth and development achieved in the IPK PhenoSphere by dynamic environment simulation
Source: Nat Commun. 2023 Sep 18;14:5783. doi: 10.1038/s41467-023-41332-4 (PMC10507097; doi:10.1038/s41467-023-41332-4)
Supplement: Supplementary file 5 — Supplementary Code 1 [file 41467_2023_41332_MOESM5_ESM.zip › Supplementary_Code_1/Thermal_Time_VPD/MarcSpectrograms - Copy/20221012sunnyday.txt]

1.892E2	-43.564E0
1.8965E2	-43.564E0
1.9011E2	-43.564E0
1.9057E2	58.128E0
1.9103E2	-23.226E0
1.9148E2	-1.0232E2
1.9194E2	-88.761E0
1.924E2	-54.864E0
1.9286E2	-23.226E0
1.9331E2	8.4116E0
1.9377E2	-45.824E0
1.9423E2	55.868E0
1.9469E2	-23.226E0
1.9514E2	1.6321E0
1.956E2	82.986E0
1.9606E2	73.947E0
1.9651E2	1.0558E2
1.9697E2	1.0558E2
1.9743E2	1.779E2
1.9789E2	1.553E2
1.9834E2	1.9824E2
1.988E2	1.327E2
1.9926E2	2.5021E2
1.9971E2	2.231E2
2.0017E2	2.6377E2
2.0063E2	3.1575E2
2.0108E2	2.6603E2
2.0154E2	2.8863E2
2.020E2	3.3609E2
2.0245E2	2.6151E2
2.0291E2	3.1801E2
2.0337E2	3.2931E2
2.0382E2	3.3609E2
2.0428E2	3.3383E2
2.0474E2	2.9089E2
2.0519E2	3.4739E2
2.0565E2	2.9993E2
2.061E2	2.7733E2
2.0656E2	3.2931E2
2.0702E2	3.3835E2
2.0747E2	2.9315E2
2.0793E2	3.8354E2
2.0839E2	2.6377E2
2.0884E2	3.4513E2
2.093E2	2.7281E2
2.0975E2	2.7055E2
2.1021E2	3.2253E2
2.1067E2	3.6094E2
2.1112E2	2.6829E2
2.1158E2	2.6829E2
2.1203E2	3.4061E2
2.1249E2	3.1123E2
2.1295E2	3.1349E2
2.134E2	3.0445E2
2.1386E2	2.9993E2
2.1431E2	3.1801E2
2.1477E2	3.3609E2
2.1522E2	3.2931E2
2.1568E2	4.1066E2
2.1614E2	3.0671E2
2.1659E2	2.5473E2
2.1705E2	2.4343E2
2.175E2	2.6151E2
2.1796E2	3.4739E2
2.1841E2	2.4569E2
2.1887E2	3.3157E2
2.1932E2	2.3891E2
2.1978E2	2.9767E2
2.2023E2	3.5191E2
2.2069E2	2.9315E2
2.2114E2	2.7959E2
2.216E2	2.7281E2
2.2205E2	3.2479E2
2.2251E2	2.8411E2
2.2296E2	2.9767E2
2.2342E2	3.2931E2
2.2387E2	3.2253E2
2.2433E2	2.6603E2
2.2478E2	3.3157E2
2.2524E2	2.8637E2
2.2569E2	2.4795E2
2.2615E2	3.2931E2
2.266E2	3.4061E2
2.2706E2	3.6772E2
2.2751E2	2.8863E2
2.2797E2	2.4795E2
2.2842E2	2.7507E2
2.2888E2	2.9541E2
2.2933E2	3.0671E2
2.2979E2	3.0445E2
2.3024E2	3.0445E2
2.3069E2	2.7959E2
2.3115E2	2.7733E2
2.316E2	3.4513E2
2.3206E2	3.4965E2
2.3251E2	3.1801E2
2.3297E2	3.1349E2
2.3342E2	2.0954E2
2.3387E2	2.5699E2
2.3433E2	2.5247E2
2.3478E2	2.8411E2
2.3524E2	2.3439E2
2.3569E2	3.2479E2
2.3614E2	2.5699E2
2.366E2	2.7281E2
2.3705E2	3.0219E2
2.3751E2	2.9767E2
2.3796E2	3.5643E2
2.3841E2	3.2027E2
2.3887E2	3.4513E2
2.3932E2	3.0671E2
2.3977E2	2.5021E2
2.4023E2	2.9767E2
2.4068E2	3.2931E2
2.4114E2	3.0219E2
2.4159E2	2.1406E2
2.4204E2	3.2931E2
2.425E2	3.2705E2
2.4295E2	3.4513E2
2.434E2	2.7733E2
2.4386E2	3.6998E2
2.4431E2	2.8411E2
2.4476E2	3.5191E2
2.4522E2	2.5247E2
2.4567E2	3.6546E2
2.4612E2	2.9089E2
2.4658E2	2.4117E2
2.4703E2	3.4513E2
2.4748E2	2.8185E2
2.4793E2	2.6151E2
2.4839E2	2.9089E2
2.4884E2	3.3157E2
2.4929E2	2.9541E2
2.4975E2	3.1801E2
2.502E2	3.1801E2
2.5065E2	3.0445E2
2.511E2	3.858E2
2.5156E2	3.3157E2
2.5201E2	3.2705E2
2.5246E2	2.3665E2
2.5292E2	2.7281E2
2.5337E2	2.8411E2
2.5382E2	2.6603E2
2.5427E2	2.7507E2
2.5473E2	3.2027E2
2.5518E2	3.5643E2
2.5563E2	3.0445E2
2.5608E2	2.9315E2
2.5653E2	3.6772E2
2.5699E2	3.0445E2
2.5744E2	3.0219E2
2.5789E2	3.2705E2
2.5834E2	3.2931E2
2.588E2	3.3383E2
2.5925E2	2.8637E2
2.597E2	3.0897E2
2.6015E2	2.5021E2
2.606E2	3.2705E2
2.6106E2	3.2253E2
2.6151E2	3.2479E2
2.6196E2	2.8411E2
2.6241E2	3.0671E2
2.6286E2	2.9541E2
2.6332E2	2.4343E2
2.6377E2	2.6151E2
2.6422E2	2.8637E2
2.6467E2	2.5473E2
2.6512E2	3.1123E2
2.6557E2	3.1801E2
2.6603E2	3.6772E2
2.6648E2	3.1123E2
2.6693E2	2.6603E2
2.6738E2	2.3439E2
2.6783E2	3.0219E2
2.6828E2	3.4287E2
2.6873E2	3.0897E2
2.6918E2	3.0671E2
2.6964E2	2.4795E2
2.7009E2	2.5473E2
2.7054E2	2.9315E2
2.7099E2	3.3383E2
2.7144E2	2.6603E2
2.7189E2	3.632E2
2.7234E2	3.4513E2
2.7279E2	3.2027E2
2.7324E2	2.7507E2
2.737E2	2.6151E2
2.7415E2	3.8354E2
2.746E2	3.0445E2
2.7505E2	2.5247E2
2.755E2	3.3835E2
2.7595E2	2.8185E2
2.764E2	3.1123E2
2.7685E2	3.0219E2
2.773E2	2.5925E2
2.7775E2	3.3609E2
2.782E2	2.7281E2
2.7865E2	3.3835E2
2.791E2	3.1349E2
2.7955E2	3.1123E2
2.800E2	3.5868E2
2.8045E2	3.8128E2
2.8091E2	2.8185E2
2.8136E2	3.1575E2
2.8181E2	3.0671E2
2.8226E2	3.1801E2
2.8271E2	3.4965E2
2.8316E2	3.745E2
2.8361E2	2.8863E2
2.8406E2	3.0445E2
2.8451E2	3.3835E2
2.8496E2	2.7281E2
2.8541E2	2.5699E2
2.8586E2	3.1801E2
2.8631E2	4.0614E2
2.8676E2	3.6772E2
2.8721E2	3.5643E2
2.8766E2	3.2253E2
2.8811E2	3.1123E2
2.8855E2	3.1123E2
2.890E2	3.1801E2
2.8945E2	2.7281E2
2.899E2	3.0445E2
2.9035E2	3.6094E2
2.908E2	3.8806E2
2.9125E2	3.1575E2
2.917E2	3.1801E2
2.9215E2	2.7281E2
2.926E2	2.7055E2
2.9305E2	2.6151E2
2.935E2	3.2479E2
2.9395E2	2.7733E2
2.944E2	3.2705E2
2.9485E2	3.632E2
2.953E2	3.0445E2
2.9574E2	2.7507E2
2.9619E2	2.6377E2
2.9664E2	3.5868E2
2.9709E2	3.4061E2
2.9754E2	3.2705E2
2.9799E2	3.0897E2
2.9844E2	3.2705E2
2.9889E2	2.9767E2
2.9934E2	3.0445E2
2.9978E2	3.2479E2
3.0023E2	3.0219E2
3.0068E2	2.6603E2
3.0113E2	2.8637E2
3.0158E2	3.5868E2
3.0203E2	2.9767E2
3.0248E2	3.2027E2
3.0292E2	3.5417E2
3.0337E2	3.1801E2
3.0382E2	3.2027E2
3.0427E2	3.4965E2
3.0472E2	2.7055E2
3.0517E2	3.2931E2
3.0561E2	3.1575E2
3.0606E2	3.3609E2
3.0651E2	3.0897E2
3.0696E2	3.4965E2
3.0741E2	3.1575E2
3.0785E2	3.2479E2
3.083E2	3.3609E2
3.0875E2	3.6772E2
3.092E2	3.8128E2
3.0965E2	2.7733E2
3.1009E2	3.0671E2
3.1054E2	2.9767E2
3.1099E2	3.3157E2
3.1144E2	2.9993E2
3.1189E2	3.4739E2
3.1233E2	2.7959E2
3.1278E2	3.1123E2
3.1323E2	3.0445E2
3.1368E2	3.4739E2
3.1412E2	3.3157E2
3.1457E2	2.8637E2
3.1502E2	2.8637E2
3.1547E2	3.6998E2
3.1591E2	2.7281E2
3.1636E2	2.8411E2
3.1681E2	2.9089E2
3.1725E2	3.1801E2
3.177E2	3.745E2
3.1815E2	3.632E2
3.186E2	2.9993E2
3.1904E2	2.3665E2
3.1949E2	3.6546E2
3.1994E2	3.7676E2
3.2038E2	2.8863E2
3.2083E2	2.6151E2
3.2128E2	2.9541E2
3.2172E2	3.8806E2
3.2217E2	3.4513E2
3.2262E2	2.6603E2
3.2307E2	3.6094E2
3.2351E2	3.6094E2
3.2396E2	3.5643E2
3.2441E2	3.632E2
3.2485E2	2.8185E2
3.253E2	3.5868E2
3.2574E2	3.8128E2
3.2619E2	3.6772E2
3.2664E2	3.4061E2
3.2708E2	2.9541E2
3.2753E2	3.4739E2
3.2798E2	3.1801E2
3.2842E2	3.3383E2
3.2887E2	2.8185E2
3.2932E2	2.9767E2
3.2976E2	3.8354E2
3.3021E2	2.8637E2
3.3065E2	3.4061E2
3.311E2	3.4287E2
3.3155E2	2.8637E2
3.3199E2	3.2931E2
3.3244E2	3.2705E2
3.3288E2	3.6998E2
3.3333E2	3.9032E2
3.3378E2	2.9089E2
3.3422E2	3.6546E2
3.3467E2	4.1518E2
3.3511E2	3.5191E2
3.3556E2	3.9484E2
3.360E2	3.9032E2
3.3645E2	3.5643E2
3.3689E2	3.9032E2
3.3734E2	3.5417E2
3.3779E2	4.0388E2
3.3823E2	3.1123E2
3.3868E2	3.4739E2
3.3912E2	3.2479E2
3.3957E2	3.3609E2
3.4001E2	3.8128E2
3.4046E2	2.9993E2
3.409E2	3.2931E2
3.4135E2	3.3835E2
3.4179E2	3.4061E2
3.4224E2	3.5417E2
3.4268E2	3.1349E2
3.4313E2	3.1801E2
3.4357E2	4.3778E2
3.4402E2	3.6546E2
3.4446E2	3.9484E2
3.4491E2	3.745E2
3.4535E2	3.9484E2
3.458E2	4.5134E2
3.4624E2	4.4004E2
3.4669E2	4.0614E2
3.4713E2	4.5812E2
3.4758E2	4.4004E2
3.4802E2	4.5812E2
3.4846E2	5.0105E2
3.4891E2	4.9653E2
3.4935E2	5.5981E2
3.498E2	5.4173E2
3.5024E2	6.276E2
3.5069E2	7.5189E2
3.5113E2	8.1969E2
3.5157E2	8.8296E2
3.5202E2	8.2647E2
3.5246E2	9.1912E2
3.5291E2	8.4455E2
3.5335E2	8.6715E2
3.538E2	8.920E2
3.5424E2	8.4003E2
3.5468E2	8.3777E2
3.5513E2	8.0839E2
3.5557E2	8.6715E2
3.5601E2	9.1686E2
3.5646E2	9.9144E2
3.569E2	10.231E2
3.5735E2	10.027E2
3.5779E2	10.728E2
3.5823E2	11.361E2
3.5868E2	11.609E2
3.5912E2	12.649E2
3.5956E2	12.558E2
3.6001E2	14.005E2
3.6045E2	14.027E2
3.6089E2	14.434E2
3.6134E2	15.27E2
3.6178E2	16.716E2
3.6222E2	17.349E2
3.6267E2	19.021E2
3.6311E2	22.027E2
3.6355E2	22.954E2
3.640E2	24.626E2
3.6444E2	25.914E2
3.6488E2	26.05E2
3.6533E2	26.614E2
3.6577E2	26.366E2
3.6621E2	24.92E2
3.6665E2	26.05E2
3.671E2	23.993E2
3.6754E2	25.259E2
3.6798E2	25.326E2
3.6843E2	24.852E2
3.6887E2	25.846E2
3.6931E2	24.626E2
3.6975E2	24.942E2
3.702E2	25.891E2
3.7064E2	25.598E2
3.7108E2	25.462E2
3.7152E2	25.507E2
3.7197E2	26.321E2
3.7241E2	26.095E2
3.7285E2	26.569E2
3.7329E2	26.863E2
3.7374E2	26.027E2
3.7418E2	26.456E2
3.7462E2	25.552E2
3.7506E2	24.196E2
3.755E2	25.236E2
3.7595E2	25.01E2
3.7639E2	24.874E2
3.7683E2	22.908E2
3.7727E2	21.055E2
3.7771E2	20.31E2
3.7816E2	19.067E2
3.786E2	19.473E2
3.7904E2	19.089E2
3.7948E2	17.959E2
3.7992E2	18.298E2
3.8036E2	17.214E2
3.8081E2	16.49E2
3.8125E2	16.716E2
3.8169E2	16.784E2
3.8213E2	16.626E2
3.8257E2	17.327E2
3.8301E2	17.846E2
3.8345E2	18.321E2
3.839E2	18.637E2
3.8434E2	18.75E2
3.8478E2	18.163E2
3.8522E2	18.118E2
3.8566E2	17.982E2
3.861E2	19.044E2
3.8654E2	19.496E2
3.8698E2	21.281E2
3.8742E2	21.349E2
3.8787E2	22.072E2
3.8831E2	21.507E2
3.8875E2	21.914E2
3.8919E2	20.829E2
3.8963E2	19.677E2
3.9007E2	20.129E2
3.9051E2	20.965E2
3.9095E2	21.507E2
3.9139E2	22.411E2
3.9183E2	23.112E2
3.9227E2	23.948E2
3.9271E2	24.897E2
3.9315E2	26.004E2
3.9359E2	26.66E2
3.9403E2	26.05E2
3.9448E2	27.066E2
3.9492E2	27.564E2
3.9536E2	27.27E2
3.958E2	28.242E2
3.9624E2	28.739E2
3.9668E2	26.75E2
3.9712E2	25.259E2
3.9756E2	24.309E2
3.980E2	24.558E2
3.9844E2	25.507E2
3.9888E2	26.547E2
3.9932E2	27.315E2
3.9976E2	26.863E2
4.002E2	26.502E2
4.0064E2	25.394E2
4.0108E2	26.727E2
4.0151E2	27.179E2
4.0195E2	30.162E2
4.0239E2	33.123E2
4.0283E2	36.49E2
4.0327E2	38.546E2
4.0371E2	42.704E2
4.0415E2	47.224E2
4.0459E2	44.851E2
4.0503E2	42.252E2
4.0547E2	38.772E2
4.0591E2	35.089E2
4.0635E2	33.936E2
4.0679E2	35.812E2
4.0723E2	37.597E2
4.0767E2	39.541E2
4.0811E2	41.801E2
4.0854E2	46.072E2
4.0898E2	49.484E2
4.0942E2	52.105E2
4.0986E2	57.19E2
4.103E2	57.393E2
4.1074E2	55.563E2
4.1118E2	52.264E2
4.1162E2	53.393E2
4.1205E2	57.303E2
4.1249E2	62.229E2
4.1293E2	60.15E2
4.1337E2	61.416E2
4.1381E2	61.054E2
4.1425E2	58.297E2
4.1469E2	58.071E2
4.1512E2	62.433E2
4.1556E2	67.178E2
4.160E2	78.274E2
4.1644E2	79.811E2
4.1688E2	82.161E2
4.1732E2	83.065E2
4.1775E2	86.523E2
4.1819E2	95.765E2
4.1863E2	1.0155E4
4.1907E2	1.0659E4
4.1951E2	1.0808E4
4.1994E2	1.157E4
4.2038E2	1.1877E4
4.2082E2	1.2801E4
4.2126E2	1.3877E4
4.217E2	1.4046E4
4.2213E2	1.3766E4
4.2257E2	1.333E4
4.2301E2	1.2266E4
4.2345E2	1.216E4
4.2388E2	1.1402E4
4.2432E2	1.1371E4
4.2476E2	1.1504E4
4.252E2	1.154E4
4.2563E2	1.1606E4
4.2607E2	1.194E4
4.2651E2	1.2218E4
4.2695E2	1.2743E4
4.2738E2	1.2734E4
4.2782E2	1.3504E4
4.2826E2	1.4074E4
4.2869E2	1.4663E4
4.2913E2	1.5052E4
4.2957E2	1.5599E4
4.3001E2	1.6451E4
4.3044E2	1.6652E4
4.3088E2	1.6914E4
4.3132E2	1.672E4
4.3175E2	1.728E4
4.3219E2	1.7425E4
4.3263E2	1.7362E4
4.3306E2	1.841E4
4.335E2	1.942E4
4.3394E2	2.0652E4
4.3437E2	2.2116E4
4.3481E2	2.3723E4
4.3525E2	2.4351E4
4.3568E2	2.4265E4
4.3612E2	2.3793E4
4.3656E2	2.3425E4
4.3699E2	2.3746E4
4.3743E2	2.377E4
4.3786E2	2.4333E4
4.383E2	2.4467E4
4.3874E2	2.5447E4
4.3917E2	2.5825E4
4.3961E2	2.6462E4
4.4005E2	2.6516E4
4.4048E2	2.7133E4
4.4092E2	2.7685E4
4.4135E2	2.8627E4
4.4179E2	2.9122E4
4.4222E2	3.0432E4
4.4266E2	3.1327E4
4.431E2	3.1904E4
4.4353E2	3.2584E4
4.4397E2	3.3614E4
4.444E2	3.3922E4
4.4484E2	3.4561E4
4.4527E2	3.4814E4
4.4571E2	3.4875E4
4.4615E2	3.4211E4
4.4658E2	3.4624E4
4.4702E2	3.516E4
4.4745E2	3.5544E4
4.4789E2	3.5551E4
4.4832E2	3.6181E4
4.4876E2	3.540E4
4.4919E2	3.5946E4
4.4963E2	3.5201E4
4.5006E2	3.5763E4
4.505E2	3.5002E4
4.5093E2	3.5165E4
4.5137E2	3.5067E4
4.518E2	3.4699E4
4.5224E2	3.410E4
4.5267E2	3.2975E4
4.5311E2	3.2713E4
4.5354E2	3.224E4
4.5398E2	3.1122E4
4.5441E2	3.0855E4
4.5485E2	2.9974E4
4.5528E2	2.9617E4
4.5571E2	2.888E4
4.5615E2	2.8008E4
4.5658E2	2.6772E4
4.5702E2	2.6426E4
4.5745E2	2.4787E4
4.5789E2	2.4896E4
4.5832E2	2.3732E4
4.5875E2	2.3226E4
4.5919E2	2.1902E4
4.5962E2	2.1054E4
4.6006E2	2.0168E4
4.6049E2	2.0143E4
4.6093E2	1.935E4
4.6136E2	1.8989E4
4.6179E2	1.7755E4
4.6223E2	1.7502E4
4.6266E2	1.6842E4
4.6309E2	1.6767E4
4.6353E2	1.6672E4
4.6396E2	1.5904E4
4.644E2	1.5841E4
4.6483E2	1.5615E4
4.6526E2	1.5305E4
4.657E2	1.5787E4
4.6613E2	1.5685E4
4.6656E2	1.5866E4
4.670E2	1.5777E4
4.6743E2	1.5881E4
4.6786E2	1.5339E4
4.683E2	1.5081E4
4.6873E2	1.4426E4
4.6916E2	1.4602E4
4.696E2	1.4205E4
4.7003E2	1.4236E4
4.7046E2	1.3983E4
4.709E2	1.4324E4
4.7133E2	1.4304E4
4.7176E2	1.4962E4
4.7219E2	1.5188E4
4.7263E2	1.453E4
4.7306E2	1.4281E4
4.7349E2	1.4037E4
4.7393E2	1.3662E4
4.7436E2	1.3246E4
4.7479E2	1.2975E4
4.7522E2	1.3183E4
4.7566E2	1.302E4
4.7609E2	1.3565E4
4.7652E2	1.354E4
4.7695E2	1.4367E4
4.7739E2	1.455E4
4.7782E2	1.4738E4
4.7825E2	1.4661E4
4.7868E2	1.4885E4
4.7911E2	1.526E4
4.7955E2	1.4828E4
4.7998E2	1.4982E4
4.8041E2	1.538E4
4.8084E2	1.5791E4
4.8128E2	1.6227E4
4.8171E2	1.629E4
4.8214E2	1.6675E4
4.8257E2	1.6451E4
4.830E2	1.6281E4
4.8343E2	1.6062E4
4.8387E2	1.6144E4
4.843E2	1.6218E4
4.8473E2	1.6435E4
4.8516E2	1.702E4
4.8559E2	1.7497E4
4.8602E2	1.7786E4
4.8646E2	1.8184E4
4.8689E2	1.9545E4
4.8732E2	2.0523E4
4.8775E2	2.1386E4
4.8818E2	2.2058E4
4.8861E2	2.210E4
4.8904E2	2.1362E4
4.8947E2	2.1624E4
4.8991E2	2.1841E4
4.9034E2	2.2329E4
4.9077E2	2.2546E4
4.912E2	2.3294E4
4.9163E2	2.3531E4
4.9206E2	2.316E4
4.9249E2	2.3777E4
4.9292E2	2.4548E4
4.9335E2	2.5183E4
4.9378E2	2.4989E4
4.9421E2	2.4959E4
4.9465E2	2.4862E4
4.9508E2	2.5696E4
4.9551E2	2.5779E4
4.9594E2	2.7239E4
4.9637E2	2.8073E4
4.968E2	2.9696E4
4.9723E2	3.1565E4
4.9766E2	3.3099E4
4.9809E2	3.3348E4
4.9852E2	3.1917E4
4.9895E2	3.0656E4
4.9938E2	2.9257E4
4.9981E2	2.8991E4
5.0024E2	2.8329E4
5.0067E2	2.8012E4
5.011E2	2.8333E4
5.0153E2	2.8934E4
5.0196E2	2.966E4
5.0239E2	3.0292E4
5.0282E2	3.0432E4
5.0325E2	3.0701E4
5.0368E2	3.1359E4
5.0411E2	3.2053E4
5.0454E2	3.1264E4
5.0497E2	3.0173E4
5.054E2	3.0103E4
5.0583E2	2.9628E4
5.0626E2	3.0405E4
5.0669E2	2.9791E4
5.0711E2	2.9574E4
5.0754E2	2.919E4
5.0797E2	2.7524E4
5.084E2	2.759E4
5.0883E2	2.7429E4
5.0926E2	2.7664E4
5.0969E2	2.8017E4
5.1012E2	2.8982E4
5.1055E2	2.9581E4
5.1098E2	2.9938E4
5.1141E2	3.0392E4
5.1183E2	3.0907E4
5.1226E2	3.0254E4
5.1269E2	2.9707E4
5.1312E2	2.9307E4
5.1355E2	2.8891E4
5.1398E2	2.9368E4
5.1441E2	2.9684E4
5.1484E2	3.0507E4
5.1526E2	3.057E4
5.1569E2	3.0155E4
5.1612E2	2.9472E4
5.1655E2	2.9673E4
5.1698E2	2.9694E4
5.1741E2	2.9714E4
5.1783E2	3.0444E4
5.1826E2	3.0048E4
5.1869E2	2.9314E4
5.1912E2	2.8753E4
5.1955E2	2.8478E4
5.1998E2	2.8001E4
5.204E2	2.8094E4
5.2083E2	2.8663E4
5.2126E2	2.872E4
5.2169E2	2.9413E4
5.2211E2	2.9562E4
5.2254E2	2.9144E4
5.2297E2	2.881E4
5.234E2	2.8593E4
5.2383E2	2.8157E4
5.2425E2	2.7601E4
5.2468E2	2.8069E4
5.2511E2	2.9269E4
5.2554E2	3.1203E4
5.2596E2	3.2421E4
5.2639E2	3.2559E4
5.2682E2	3.1239E4
5.2725E2	3.010E4
5.2767E2	2.942E4
5.281E2	2.9233E4
5.2853E2	2.8828E4
5.2895E2	2.980E4
5.2938E2	3.0898E4
5.2981E2	3.2525E4
5.3024E2	3.3011E4
5.3066E2	3.2304E4
5.3109E2	3.1578E4
5.3152E2	3.1687E4
5.3194E2	3.3201E4
5.3237E2	3.6007E4
5.328E2	4.0184E4
5.3322E2	4.7627E4
5.3365E2	5.4608E4
5.3408E2	6.0434E4
5.345E2	6.4328E4
5.3493E2	6.4465E4
5.3536E2	6.4465E4
5.3578E2	6.4465E4
5.3621E2	6.4465E4
5.3663E2	6.4429E4
5.3706E2	6.2511E4
5.3749E2	6.1162E4
5.3791E2	5.9817E4
5.3834E2	5.7889E4
5.3877E2	5.5019E4
5.3919E2	5.1325E4
5.3962E2	4.7153E4
5.4004E2	4.285E4
5.4047E2	3.885E4
5.409E2	3.5079E4
5.4132E2	3.3452E4
5.4175E2	3.2112E4
5.4217E2	3.1327E4
5.426E2	2.9809E4
5.4302E2	2.8259E4
5.4345E2	2.8559E4
5.4387E2	2.9481E4
5.443E2	3.1585E4
5.4473E2	3.4597E4
5.4515E2	3.6864E4
5.4558E2	3.8773E4
5.460E2	3.8511E4
5.4643E2	3.4012E4
5.4685E2	2.9834E4
5.4728E2	2.7951E4
5.477E2	2.7233E4
5.4813E2	2.7318E4
5.4855E2	2.6668E4
5.4898E2	2.622E4
5.494E2	2.6715E4
5.4983E2	2.6561E4
5.5025E2	2.6466E4
5.5068E2	2.6143E4
5.511E2	2.5791E4
5.5153E2	2.5841E4
5.5195E2	2.6487E4
5.5238E2	2.6399E4
5.528E2	2.7025E4
5.5323E2	2.6848E4
5.5365E2	2.6986E4
5.5407E2	2.7813E4
5.545E2	2.8021E4
5.5492E2	2.7755E4
5.5535E2	2.6946E4
5.5577E2	2.6957E4
5.562E2	2.6717E4
5.5662E2	2.6846E4
5.5704E2	2.709E4
5.5747E2	2.8064E4
5.5789E2	2.900E4
5.5832E2	3.0249E4
5.5874E2	3.107E4
5.5916E2	3.0936E4
5.5959E2	3.0301E4
5.6001E2	2.9081E4
5.6044E2	2.8365E4
5.6086E2	2.8668E4
5.6128E2	2.8225E4
5.6171E2	2.9384E4
5.6213E2	3.0417E4
5.6255E2	3.1716E4
5.6298E2	3.3009E4
5.634E2	3.3049E4
5.6382E2	3.3248E4
5.6425E2	3.281E4
5.6467E2	3.187E4
5.6509E2	3.1651E4
5.6552E2	3.248E4
5.6594E2	3.3133E4
5.6636E2	3.6039E4
5.6679E2	4.0335E4
5.6721E2	4.5343E4
5.6763E2	4.9946E4
5.6806E2	5.3099E4
5.6848E2	5.4448E4
5.689E2	5.2963E4
5.6932E2	4.7277E4
5.6975E2	3.9189E4
5.7017E2	3.4078E4
5.7059E2	3.1067E4
5.7102E2	2.9526E4
5.7144E2	2.8136E4
5.7186E2	2.735E4
5.7228E2	2.7004E4
5.7271E2	2.6498E4
5.7313E2	2.6324E4
5.7355E2	2.6602E4
5.7397E2	2.6794E4
5.744E2	2.7316E4
5.7482E2	2.7675E4
5.7524E2	2.7883E4
5.7566E2	2.8299E4
5.7608E2	2.864E4
5.7651E2	2.8722E4
5.7693E2	2.7309E4
5.7735E2	2.6433E4
5.7777E2	2.6168E4
5.7819E2	2.6313E4
5.7862E2	2.646E4
5.7904E2	2.6584E4
5.7946E2	2.5895E4
5.7988E2	2.5673E4
5.803E2	2.5931E4
5.8072E2	2.5739E4
5.8115E2	2.5454E4
5.8157E2	2.5337E4
5.8199E2	2.5587E4
5.8241E2	2.6125E4
5.8283E2	2.6747E4
5.8325E2	2.7002E4
5.8367E2	2.8094E4
5.8409E2	2.904E4
5.8452E2	3.031E4
5.8494E2	3.3013E4
5.8536E2	3.6283E4
5.8578E2	3.9659E4
5.862E2	4.3381E4
5.8662E2	4.7451E4
5.8704E2	5.0222E4
5.8746E2	5.2299E4
5.8788E2	5.0755E4
5.883E2	4.6052E4
5.8873E2	3.7879E4
5.8915E2	3.4548E4
5.8957E2	3.8853E4
5.8999E2	4.6075E4
5.9041E2	5.3022E4
5.9083E2	5.7259E4
5.9125E2	5.8852E4
5.9167E2	5.9431E4
5.9209E2	5.9553E4
5.9251E2	5.9087E4
5.9293E2	5.8278E4
5.9335E2	5.7704E4
5.9377E2	5.6843E4
5.9419E2	5.5969E4
5.9461E2	5.4579E4
5.9503E2	5.3754E4
5.9545E2	5.2708E4
5.9587E2	5.1786E4
5.9629E2	5.1264E4
5.9671E2	5.0712E4
5.9713E2	4.9831E4
5.9755E2	4.9591E4
5.9797E2	4.8249E4
5.9839E2	4.6715E4
5.9881E2	4.5081E4
5.9923E2	4.3526E4
5.9965E2	4.1393E4
6.0007E2	4.0803E4
6.0049E2	3.9824E4
6.0091E2	3.9079E4
6.0132E2	3.7766E4
6.0174E2	3.6735E4
6.0216E2	3.5917E4
6.0258E2	3.5072E4
6.030E2	3.4575E4
6.0342E2	3.3492E4
6.0384E2	3.3031E4
6.0426E2	3.2374E4
6.0468E2	3.1951E4
6.051E2	3.1413E4
6.0552E2	3.1251E4
6.0593E2	3.0889E4
6.0635E2	3.081E4
6.0677E2	3.083E4
6.0719E2	3.055E4
6.0761E2	3.1309E4
6.0803E2	3.149E4
6.0845E2	3.189E4
6.0886E2	3.1253E4
6.0928E2	3.0428E4
6.097E2	2.9612E4
6.1012E2	2.9384E4
6.1054E2	2.9174E4
6.1096E2	2.9377E4
6.1137E2	2.9384E4
6.1179E2	2.9377E4
6.1221E2	2.9266E4
6.1263E2	2.8301E4
6.1305E2	2.681E4
6.1346E2	2.6372E4
6.1388E2	2.6993E4
6.143E2	2.7416E4
6.1472E2	2.9248E4
6.1514E2	3.0776E4
6.1555E2	3.3024E4
6.1597E2	3.3617E4
6.1639E2	3.2184E4
6.1681E2	2.9129E4
6.1722E2	2.5981E4
6.1764E2	2.366E4
6.1806E2	2.2489E4
6.1848E2	2.1764E4
6.1889E2	2.1147E4
6.1931E2	2.0677E4
6.1973E2	2.0184E4
6.2014E2	1.985E4
6.2056E2	1.9843E4
6.2098E2	1.9825E4
6.214E2	1.9292E4
6.2181E2	1.8982E4
6.2223E2	1.8426E4
6.2265E2	1.8363E4
6.2306E2	1.8024E4
6.2348E2	1.801E4
6.239E2	1.8128E4
6.2431E2	1.8844E4
6.2473E2	1.9337E4
6.2515E2	2.0523E4
6.2556E2	2.0643E4
6.2598E2	2.0772E4
6.264E2	1.9859E4
6.2681E2	1.8702E4
6.2723E2	1.801E4
6.2765E2	1.7809E4
6.2806E2	1.7936E4
6.2848E2	1.7423E4
6.289E2	1.7436E4
6.2931E2	1.7461E4
6.2973E2	1.7124E4
6.3014E2	1.7161E4
6.3056E2	1.7059E4
6.3098E2	1.6424E4
6.3139E2	1.538E4
6.3181E2	1.5136E4
6.3222E2	1.4946E4
6.3264E2	1.4788E4
6.3305E2	1.5344E4
6.3347E2	1.4688E4
6.3389E2	1.5054E4
6.343E2	1.5258E4
6.3472E2	1.5305E4
6.3513E2	1.5572E4
6.3555E2	1.5716E4
6.3596E2	1.5958E4
6.3638E2	1.597E4
6.3679E2	1.6015E4
6.3721E2	1.6349E4
6.3762E2	1.6464E4
6.3804E2	1.6422E4
6.3845E2	1.629E4
6.3887E2	1.5705E4
6.3928E2	1.5122E4
6.397E2	1.4849E4
6.4011E2	1.4494E4
6.4053E2	1.4342E4
6.4094E2	1.3906E4
6.4136E2	1.3635E4
6.4177E2	1.3493E4
6.4219E2	1.3592E4
6.426E2	1.3486E4
6.4302E2	1.3689E4
6.4343E2	1.3863E4
6.4385E2	1.3854E4
6.4426E2	1.4035E4
6.4468E2	1.3895E4
6.4509E2	1.3845E4
6.455E2	1.4394E4
6.4592E2	1.4187E4
6.4633E2	1.4182E4
6.4675E2	1.3793E4
6.4716E2	1.3292E4
6.4757E2	1.293E4
6.4799E2	1.2862E4
6.484E2	1.2734E4
6.4882E2	1.2593E4
6.4923E2	1.2372E4
6.4964E2	1.1787E4
6.5006E2	1.1549E4
6.5047E2	1.1054E4
6.5089E2	1.0998E4
6.513E2	1.072E4
6.5171E2	1.0824E4
6.5213E2	1.1032E4
6.5254E2	1.0937E4
6.5295E2	1.1091E4
6.5337E2	1.1448E4
6.5378E2	1.2137E4
6.5419E2	1.2517E4
6.5461E2	1.3093E4
6.5502E2	1.326E4
6.5543E2	1.3161E4
6.5585E2	1.2946E4
6.5626E2	1.2724E4
6.5667E2	1.2688E4
6.5708E2	1.2851E4
6.575E2	1.3152E4
6.5791E2	1.3066E4
6.5832E2	1.255E4
6.5874E2	1.2539E4
6.5915E2	1.2478E4
6.5956E2	1.2465E4
6.5997E2	1.2587E4
6.6039E2	1.248E4
6.608E2	1.2503E4
6.6121E2	1.1945E4
6.6162E2	1.154E4
6.6204E2	1.1409E4
6.6245E2	1.1215E4
6.6286E2	1.0948E4
6.6327E2	1.0792E4
6.6368E2	1.0379E4
6.641E2	1.0189E4
6.6451E2	1.0001E4
6.6492E2	96.692E2
6.6533E2	1.0092E4
6.6574E2	1.0015E4
6.6616E2	99.313E2
6.6657E2	96.262E2
6.6698E2	93.008E2
6.6739E2	88.895E2
6.678E2	83.924E2
6.6822E2	82.229E2
6.6863E2	79.494E2
6.6904E2	78.545E2
6.6945E2	78.139E2
6.6986E2	76.557E2
6.7027E2	74.907E2
6.7068E2	75.901E2
6.711E2	76.941E2
6.7151E2	80.15E2
6.7192E2	76.466E2
6.7233E2	74.771E2
6.7274E2	73.077E2
6.7315E2	67.608E2
6.7356E2	67.314E2
6.7397E2	65.258E2
6.7438E2	66.659E2
6.7479E2	64.263E2
6.7521E2	64.444E2
6.7562E2	63.698E2
6.7603E2	61.416E2
6.7644E2	62.975E2
6.7685E2	63.811E2
6.7726E2	61.19E2
6.7767E2	59.608E2
6.7808E2	57.778E2
6.7849E2	57.371E2
6.789E2	54.998E2
6.7931E2	53.868E2
6.7972E2	52.377E2
6.8013E2	51.382E2
6.8054E2	50.908E2
6.8095E2	51.269E2
6.8136E2	50.998E2
6.8177E2	53.122E2
6.8218E2	56.241E2
6.8259E2	57.642E2
6.830E2	58.907E2
6.8341E2	62.297E2
6.8382E2	63.947E2
6.8423E2	64.037E2
6.8464E2	61.438E2
6.8505E2	60.015E2
6.8546E2	57.009E2
6.8587E2	53.778E2
6.8628E2	50.117E2
6.8669E2	46.275E2
6.871E2	43.495E2
6.8751E2	45.10E2
6.8792E2	45.055E2
6.8833E2	44.603E2
6.8873E2	45.913E2
6.8914E2	44.354E2
6.8955E2	44.558E2
6.8996E2	45.213E2
6.9037E2	44.377E2
6.9078E2	42.252E2
6.9119E2	41.484E2
6.916E2	42.524E2
6.9201E2	43.428E2
6.9241E2	42.795E2
6.9282E2	42.976E2
6.9323E2	44.173E2
6.9364E2	43.97E2
6.9405E2	45.71E2
6.9446E2	46.004E2
6.9487E2	47.089E2
6.9527E2	48.919E2
6.9568E2	49.891E2
6.9609E2	52.173E2
6.965E2	51.314E2
6.9691E2	51.473E2
6.9732E2	50.591E2
6.9772E2	50.659E2
6.9813E2	48.716E2
6.9854E2	49.303E2
6.9895E2	47.721E2
6.9936E2	48.241E2
6.9976E2	46.049E2
7.0017E2	46.908E2
7.0058E2	44.558E2
7.0099E2	44.58E2
7.0139E2	45.529E2
7.018E2	44.851E2
7.0221E2	45.461E2
7.0262E2	43.089E2
7.0302E2	44.625E2
7.0343E2	43.337E2
7.0384E2	43.834E2
7.0425E2	43.97E2
7.0465E2	45.055E2
7.0506E2	44.354E2
7.0547E2	45.122E2
7.0588E2	46.365E2
7.0628E2	44.806E2
7.0669E2	46.026E2
7.071E2	47.089E2
7.075E2	46.772E2
7.0791E2	47.789E2
7.0832E2	48.015E2
7.0872E2	48.286E2
7.0913E2	48.06E2
7.0954E2	50.388E2
7.0994E2	49.461E2
7.1035E2	50.072E2
7.1076E2	51.247E2
7.1116E2	52.354E2
7.1157E2	52.783E2
7.1198E2	53.19E2
7.1238E2	51.97E2
7.1279E2	52.49E2
7.1319E2	53.054E2
7.136E2	56.037E2
7.1401E2	58.207E2
7.1441E2	57.348E2
7.1482E2	57.506E2
7.1522E2	58.342E2
7.1563E2	57.619E2
7.1604E2	56.083E2
7.1644E2	55.608E2
7.1685E2	55.97E2
7.1725E2	55.653E2
7.1766E2	54.546E2
7.1806E2	56.015E2
7.1847E2	57.755E2
7.1888E2	58.749E2
7.1928E2	58.568E2
7.1969E2	61.303E2
7.2009E2	60.241E2
7.205E2	62.252E2
7.209E2	60.58E2
7.2131E2	61.212E2
7.2171E2	60.422E2
7.2212E2	63.088E2
7.2252E2	61.687E2
7.2293E2	62.591E2
7.2333E2	62.568E2
7.2374E2	61.845E2
7.2414E2	62.049E2
7.2455E2	62.681E2
7.2495E2	62.297E2
7.2536E2	62.162E2
7.2576E2	63.359E2
7.2617E2	63.924E2
7.2657E2	63.608E2
7.2697E2	64.647E2
7.2738E2	63.563E2
7.2778E2	64.693E2
7.2819E2	65.167E2
7.2859E2	65.438E2
7.290E2	65.642E2
7.294E2	65.099E2
7.298E2	66.026E2
7.3021E2	64.037E2
7.3061E2	66.342E2
7.3102E2	65.597E2
7.3142E2	66.161E2
7.3182E2	68.873E2
7.3223E2	65.777E2
7.3263E2	67.856E2
7.3304E2	65.71E2
7.3344E2	65.664E2
7.3384E2	66.41E2
7.3425E2	65.732E2
7.3465E2	65.777E2
7.3505E2	66.613E2
7.3546E2	65.80E2
7.3586E2	65.777E2
7.3626E2	64.173E2
7.3667E2	66.207E2
7.3707E2	67.856E2
7.3747E2	66.772E2
7.3788E2	66.659E2
7.3828E2	64.421E2
7.3868E2	66.478E2
7.3909E2	64.489E2
7.3949E2	65.009E2
7.3989E2	63.789E2
7.4029E2	63.879E2
7.407E2	63.992E2
7.411E2	64.354E2
7.415E2	61.506E2
7.4191E2	60.512E2
7.4231E2	60.693E2
7.4271E2	58.162E2
7.4311E2	57.913E2
7.4352E2	56.535E2
7.4392E2	52.964E2
7.4432E2	53.348E2
7.4472E2	52.038E2
7.4512E2	51.337E2
7.4553E2	48.964E2
7.4593E2	45.778E2
7.4633E2	46.139E2
7.4673E2	43.834E2
7.4713E2	44.015E2
7.4754E2	42.546E2
7.4794E2	41.959E2
7.4834E2	40.332E2
7.4874E2	37.959E2
7.4914E2	36.309E2
7.4955E2	33.982E2
7.4995E2	34.072E2
7.5035E2	32.038E2
7.5075E2	30.275E2
7.5115E2	29.801E2
7.5155E2	28.829E2
7.5195E2	26.795E2
7.5236E2	26.456E2
7.5276E2	27.044E2
7.5316E2	25.914E2
7.5356E2	27.993E2
7.5396E2	28.355E2
7.5436E2	27.699E2
7.5476E2	28.558E2
7.5516E2	28.038E2
7.5556E2	26.479E2
7.5596E2	24.829E2
7.5637E2	22.773E2
7.5677E2	20.242E2
7.5717E2	19.338E2
7.5757E2	17.982E2
7.5797E2	18.095E2
7.5837E2	18.027E2
7.5877E2	16.536E2
7.5917E2	15.971E2
7.5957E2	16.332E2
7.5997E2	16.581E2
7.6037E2	15.474E2
7.6077E2	15.248E2
7.6117E2	15.18E2
7.6157E2	14.457E2
7.6197E2	13.688E2
7.6237E2	14.773E2
7.6277E2	14.05E2
7.6317E2	14.931E2
7.6357E2	14.389E2
7.6397E2	14.818E2
7.6437E2	14.728E2
7.6477E2	15.406E2
7.6517E2	16.603E2
7.6557E2	18.298E2
7.6597E2	17.801E2
7.6637E2	16.626E2
7.6677E2	17.101E2
7.6717E2	14.841E2
7.6757E2	12.762E2
7.6796E2	12.943E2
7.6836E2	12.106E2
7.6876E2	12.965E2
7.6916E2	13.44E2
7.6956E2	12.671E2
7.6996E2	11.88E2
7.7036E2	11.926E2
7.7076E2	12.468E2
7.7116E2	11.722E2
7.7156E2	11.315E2
7.7195E2	9.9596E2
7.7235E2	11.293E2
7.7275E2	9.711E2
7.7315E2	10.253E2
7.7355E2	9.6884E2
7.7395E2	9.259E2
7.7435E2	8.9426E2
7.7474E2	8.7619E2
7.7514E2	8.5585E2
7.7554E2	8.6489E2
7.7594E2	9.0782E2
7.7634E2	8.8974E2
7.7674E2	7.0218E2
7.7713E2	8.0613E2
7.7753E2	8.7845E2
7.7793E2	8.4907E2
7.7833E2	8.6037E2
7.7873E2	8.7619E2
7.7912E2	8.4681E2
7.7952E2	8.2647E2
7.7992E2	9.0104E2
7.8032E2	9.372E2
7.8071E2	8.6263E2
7.8111E2	9.5754E2
7.8151E2	9.8014E2
7.8191E2	9.2816E2
7.823E2	8.0161E2
7.827E2	7.8579E2
7.831E2	8.1969E2
7.835E2	7.4286E2
7.8389E2	7.406E2
7.8429E2	7.2026E2
7.8469E2	7.0218E2
7.8508E2	7.0218E2
7.8548E2	7.1574E2
7.8588E2	6.389E2
7.8627E2	6.6602E2
7.8667E2	7.2478E2
7.8707E2	6.5246E2
7.8747E2	6.7506E2
7.8786E2	6.9314E2
7.8826E2	6.1857E2
7.8865E2	6.4568E2
7.8905E2	6.3438E2
7.8945E2	6.4342E2
7.8984E2	7.3834E2
7.9024E2	7.0444E2
7.9064E2	7.406E2
7.9103E2	7.2252E2
7.9143E2	7.7449E2
7.9183E2	7.8127E2
7.9222E2	7.0444E2
7.9262E2	7.7223E2
7.9301E2	7.3608E2
7.9341E2	8.2421E2
7.9381E2	6.7054E2
7.942E2	7.9031E2
7.946E2	7.293E2
7.9499E2	7.0444E2
7.9539E2	7.1122E2
7.9578E2	7.2252E2
7.9618E2	6.841E2
7.9658E2	6.502E2
7.9697E2	6.9314E2
7.9737E2	7.0896E2
7.9776E2	7.0218E2
7.9816E2	6.0049E2
7.9855E2	6.4568E2
7.9895E2	5.2817E2
7.9934E2	5.6433E2
7.9974E2	6.2082E2
8.0013E2	6.0049E2
8.0053E2	6.0275E2
8.0092E2	7.8805E2
8.0132E2	7.6319E2
8.0171E2	8.2195E2
8.0211E2	7.7675E2
8.025E2	7.6319E2
8.029E2	7.0896E2
8.0329E2	7.7901E2
8.0369E2	6.954E2
8.0408E2	6.5246E2
8.0447E2	5.9371E2
8.0487E2	6.0275E2
8.0526E2	6.6828E2
8.0566E2	6.2082E2
8.0605E2	5.8693E2
8.0645E2	6.0049E2
8.0684E2	7.2704E2
8.0723E2	7.4512E2
8.0763E2	7.4964E2
8.0802E2	7.0218E2
8.0842E2	7.5415E2
8.0881E2	7.5189E2
8.092E2	7.3834E2
8.096E2	7.4964E2
8.0999E2	7.0444E2
8.1038E2	6.728E2
8.1078E2	6.3212E2
8.1117E2	6.841E2
8.1157E2	6.6376E2
8.1196E2	5.6885E2
8.1235E2	6.389E2
8.1275E2	6.6828E2
8.1314E2	6.6602E2
8.1353E2	6.0501E2
8.1393E2	6.6376E2
8.1432E2	6.4116E2
8.1471E2	7.3608E2
8.151E2	7.0218E2
8.155E2	7.4964E2
8.1589E2	8.5359E2
8.1628E2	12.536E2
8.1668E2	18.502E2
8.1707E2	31.496E2
8.1746E2	49.891E2
8.1785E2	63.269E2
8.1825E2	75.291E2
8.1864E2	84.376E2
8.1903E2	85.845E2
8.1942E2	79.72E2
8.1982E2	68.828E2
8.2021E2	54.772E2
8.206E2	42.162E2
8.2099E2	32.445E2
8.2139E2	25.281E2
8.2178E2	19.541E2
8.2217E2	15.383E2
8.2256E2	13.01E2
8.2295E2	11.722E2
8.2335E2	9.9144E2
8.2374E2	9.146E2
8.2413E2	8.7167E2
8.2452E2	7.9709E2
8.2491E2	8.1291E2
8.253E2	8.3325E2
8.257E2	8.1743E2
8.2609E2	7.067E2
8.2648E2	6.9766E2
8.2687E2	7.180E2
8.2726E2	6.389E2
8.2765E2	6.6828E2
8.2804E2	6.0501E2
8.2844E2	6.7506E2
8.2883E2	5.7337E2
8.2922E2	5.8693E2
8.2961E2	5.7337E2
8.300E2	5.6207E2
8.3039E2	5.6433E2
8.3078E2	5.1687E2
8.3117E2	6.1631E2
8.3156E2	6.615E2
8.3195E2	6.7958E2
8.3234E2	5.8693E2
8.3273E2	6.2986E2
8.3313E2	5.7337E2
8.3352E2	5.9597E2
8.3391E2	5.9145E2
8.343E2	5.7337E2
8.3469E2	5.5303E2
8.3508E2	5.1461E2
8.3547E2	5.0783E2
8.3586E2	5.4851E2
8.3625E2	4.7394E2
8.3664E2	5.4173E2
8.3703E2	4.8298E2
8.3742E2	5.7789E2
8.3781E2	4.9427E2
8.382E2	4.8524E2
8.3859E2	5.9145E2
8.3898E2	5.2817E2
8.3937E2	4.8298E2
8.3976E2	5.0105E2
8.4015E2	3.8806E2
8.4054E2	4.5812E2
8.4092E2	4.762E2
8.4131E2	5.2139E2
8.417E2	5.2139E2
8.4209E2	4.1744E2
8.4248E2	4.2648E2
8.4287E2	5.2817E2
8.4326E2	4.2874E2
8.4365E2	5.3721E2
8.4404E2	4.4456E2
8.4443E2	4.310E2
8.4482E2	4.1518E2
8.4521E2	4.6038E2
8.4559E2	4.4456E2
8.4598E2	5.0557E2
8.4637E2	4.423E2
8.4676E2	5.0105E2
8.4715E2	4.7168E2
8.4754E2	4.4004E2
8.4793E2	5.2817E2
8.4831E2	5.4173E2
8.487E2	5.1461E2
8.4909E2	5.5529E2
8.4948E2	6.728E2
8.4987E2	7.4512E2
8.5026E2	11.067E2
8.5064E2	15.315E2
8.5103E2	20.92E2
8.5142E2	26.004E2
8.5181E2	30.321E2
8.522E2	32.332E2
8.5258E2	31.202E2
8.5297E2	28.807E2
8.5336E2	25.281E2
8.5375E2	22.027E2
8.5413E2	18.592E2
8.5452E2	17.078E2
8.5491E2	14.524E2
8.553E2	12.355E2
8.5568E2	11.157E2
8.5607E2	9.4624E2
8.5646E2	9.7562E2
8.5685E2	9.146E2
8.5723E2	8.4455E2
8.5762E2	7.9031E2
8.5801E2	7.1122E2
8.584E2	7.5189E2
8.5878E2	7.9483E2
8.5917E2	6.9766E2
8.5956E2	6.728E2
8.5994E2	7.0218E2
8.6033E2	6.9314E2
8.6072E2	6.7958E2
8.611E2	6.6828E2
8.6149E2	5.9145E2
8.6188E2	5.6433E2
8.6226E2	5.9597E2
8.6265E2	5.6659E2
8.6304E2	5.2365E2
8.6342E2	5.5981E2
8.6381E2	5.1461E2
8.6419E2	4.9653E2
8.6458E2	5.0783E2
8.6497E2	5.7337E2
8.6535E2	4.8072E2
8.6574E2	4.6942E2
8.6612E2	5.1235E2
8.6651E2	5.3721E2
8.669E2	4.5812E2
8.6728E2	5.2139E2
8.6767E2	5.0783E2
8.6805E2	5.1009E2
8.6844E2	4.7168E2
8.6882E2	4.762E2
8.6921E2	4.9427E2
8.696E2	4.6038E2
8.6998E2	4.5586E2
8.7037E2	4.9879E2
8.7075E2	4.2874E2
8.7114E2	3.9032E2
8.7152E2	4.5586E2
8.7191E2	4.8524E2
8.7229E2	3.8354E2
8.7268E2	4.7846E2
8.7306E2	4.4004E2
8.7345E2	3.5417E2
8.7383E2	4.0614E2
8.7422E2	4.8975E2
8.746E2	5.0331E2
8.7499E2	6.3438E2
8.7537E2	7.067E2
8.7575E2	7.5641E2
8.7614E2	7.9257E2
8.7652E2	6.4568E2
8.7691E2	5.5529E2
8.7729E2	5.5981E2
8.7768E2	5.1009E2
8.7806E2	4.9427E2
8.7844E2	4.6264E2
8.7883E2	4.2648E2
8.7921E2	4.649E2
8.796E2	4.2648E2
8.7998E2	4.310E2
8.8037E2	4.0614E2
8.8075E2	3.971E2
8.8113E2	4.8298E2
8.8152E2	4.8072E2
8.819E2	4.0162E2
8.8228E2	4.2196E2
8.8267E2	4.1066E2
8.8305E2	4.1066E2
8.8343E2	3.4739E2
8.8382E2	3.7676E2
8.842E2	3.4513E2
8.8458E2	3.6772E2
8.8497E2	4.1518E2
8.8535E2	4.0614E2
8.8573E2	3.5643E2
8.8612E2	3.7676E2
8.865E2	4.3778E2
8.8688E2	4.310E2
8.8727E2	3.9032E2
8.8765E2	3.7224E2
8.8803E2	3.8806E2
8.8841E2	4.1066E2
8.888E2	3.9936E2
8.8918E2	4.197E2
8.8956E2	4.8298E2
8.8994E2	3.6546E2
8.9033E2	3.9258E2
8.9071E2	4.1744E2
8.9109E2	3.9258E2
8.9147E2	4.9653E2
8.9186E2	4.7846E2
8.9224E2	5.3269E2
8.9262E2	6.615E2
8.930E2	10.818E2
8.9338E2	13.914E2
8.9377E2	17.598E2
8.9415E2	17.801E2
8.9453E2	18.841E2
8.9491E2	16.445E2
8.9529E2	14.118E2
8.9568E2	11.903E2
8.9606E2	10.547E2
8.9644E2	9.1912E2
8.9682E2	9.4398E2
8.972E2	7.0896E2
8.9758E2	7.7223E2
8.9796E2	5.7111E2
8.9835E2	6.5698E2
8.9873E2	6.1179E2
8.9911E2	6.2308E2
8.9949E2	5.3495E2
8.9987E2	5.6433E2
9.0025E2	4.8298E2
9.0063E2	4.9201E2
9.0101E2	5.0105E2
9.0139E2	4.6038E2
9.0177E2	5.2139E2
9.0216E2	5.7111E2
9.0254E2	5.3721E2
9.0292E2	4.6038E2
9.033E2	5.8015E2
9.0368E2	4.8975E2
9.0406E2	4.5586E2
9.0444E2	4.4908E2
9.0482E2	4.4004E2
9.052E2	4.8298E2
9.0558E2	4.5134E2
9.0596E2	4.0388E2
9.0634E2	4.8298E2
9.0672E2	4.2196E2
9.071E2	3.7676E2
9.0748E2	4.4682E2
9.0786E2	4.423E2
9.0824E2	3.9258E2
9.0862E2	4.1744E2
9.090E2	5.4399E2
9.0938E2	3.745E2
9.0976E2	3.8354E2
9.1014E2	3.9032E2
9.1052E2	4.0614E2
9.109E2	4.423E2
9.1128E2	4.0614E2
9.1165E2	3.4513E2
9.1203E2	3.8128E2
9.1241E2	4.0614E2
9.1279E2	4.2422E2
9.1317E2	3.8806E2
9.1355E2	4.1066E2
9.1393E2	4.0162E2
9.1431E2	3.5643E2
9.1469E2	3.9484E2
9.1507E2	4.1292E2
9.1544E2	5.0783E2
9.1582E2	5.9145E2
9.162E2	7.2252E2
9.1658E2	8.0387E2
9.1696E2	7.9031E2
9.1734E2	7.6093E2
9.1772E2	6.0275E2
9.1809E2	4.6716E2
9.1847E2	4.5586E2
9.1885E2	4.7168E2
9.1923E2	3.9032E2
9.1961E2	3.9032E2
9.1999E2	5.0105E2
9.2036E2	3.9032E2
9.2074E2	3.5868E2
9.2112E2	3.7224E2
9.215E2	3.971E2
9.2187E2	4.0388E2
9.2225E2	3.5643E2
9.2263E2	3.8354E2
9.2301E2	3.5643E2
9.2339E2	3.3383E2
9.2376E2	4.084E2
9.2414E2	3.7902E2
9.2452E2	3.8806E2
9.249E2	4.0162E2
9.2527E2	4.2648E2
9.2565E2	2.7959E2
9.2603E2	3.6772E2
9.264E2	3.0671E2
9.2678E2	3.3383E2
9.2716E2	3.4739E2
9.2753E2	3.8128E2
9.2791E2	2.8185E2
9.2829E2	3.7224E2
9.2867E2	3.3609E2
9.2904E2	3.1123E2
9.2942E2	3.5643E2
9.298E2	3.7902E2
9.3017E2	3.9032E2
9.3055E2	3.1123E2
9.3092E2	2.9767E2
9.313E2	3.5191E2
9.3168E2	2.4795E2
9.3205E2	3.2253E2
9.3243E2	3.2479E2
9.3281E2	3.2479E2
9.3318E2	3.6772E2
9.3356E2	3.4965E2
9.3393E2	3.1123E2
9.3431E2	3.8806E2
9.3469E2	3.1575E2
9.3506E2	3.745E2
9.3544E2	3.1349E2
9.3581E2	3.3383E2
9.3619E2	3.4061E2
9.3656E2	2.8185E2
9.3694E2	3.5191E2
9.3732E2	3.2253E2
9.3769E2	3.0897E2
9.3807E2	2.9993E2
9.3844E2	3.8806E2
9.3882E2	3.1801E2
9.3919E2	3.1123E2
9.3957E2	3.2253E2
9.3994E2	3.2705E2
9.4032E2	3.7676E2
9.4069E2	3.632E2
9.4107E2	3.1123E2
9.4144E2	3.5417E2
9.4182E2	3.0219E2
9.4219E2	2.7055E2
9.4257E2	3.2931E2
9.4294E2	2.9315E2
9.4331E2	2.8863E2
9.4369E2	3.2479E2
9.4406E2	3.3157E2
9.4444E2	3.2253E2
9.4481E2	3.3383E2
9.4519E2	3.4965E2
9.4556E2	3.8128E2
9.4593E2	3.858E2
9.4631E2	2.9541E2
9.4668E2	3.1801E2
9.4706E2	3.3157E2
9.4743E2	3.6094E2
9.478E2	3.6998E2
9.4818E2	2.9315E2
9.4855E2	3.0671E2
9.4893E2	3.1801E2
9.493E2	3.8354E2
9.4967E2	3.4061E2
9.5005E2	3.6546E2
9.5042E2	3.3157E2
9.5079E2	3.3835E2
9.5117E2	3.2253E2
9.5154E2	3.9032E2
9.5191E2	3.6772E2
9.5229E2	3.2253E2
9.5266E2	3.4739E2
9.5303E2	3.2931E2
9.5341E2	3.5417E2
9.5378E2	3.4061E2
9.5415E2	3.6094E2
9.5452E2	3.3383E2
9.549E2	3.7902E2
9.5527E2	3.0219E2
9.5564E2	2.8863E2
9.5601E2	3.6546E2
9.5639E2	2.9541E2
9.5676E2	2.9767E2
9.5713E2	3.7902E2
9.575E2	3.4287E2
9.5788E2	3.2705E2
9.5825E2	3.1575E2
9.5862E2	2.7055E2
9.5899E2	3.3609E2
9.5936E2	3.3835E2
9.5974E2	3.4739E2
9.6011E2	2.9089E2
9.6048E2	3.3157E2
9.6085E2	3.4739E2
9.6122E2	3.3835E2
9.616E2	2.8637E2
9.6197E2	2.8411E2
9.6234E2	2.7959E2
9.6271E2	3.2931E2
9.6308E2	3.1123E2
9.6345E2	3.0897E2
9.6382E2	2.8637E2
9.642E2	3.1575E2
9.6457E2	3.0445E2
9.6494E2	3.4513E2
9.6531E2	2.7507E2
9.6568E2	2.9315E2
9.6605E2	3.4061E2
9.6642E2	3.6998E2
9.6679E2	3.3609E2
9.6716E2	3.4287E2
9.6754E2	4.1292E2
9.6791E2	2.6151E2
9.6828E2	3.1123E2
9.6865E2	2.9541E2
9.6902E2	2.9315E2
9.6939E2	3.5191E2
9.6976E2	3.7902E2
9.7013E2	3.3157E2
9.705E2	3.1575E2
9.7087E2	3.2253E2
9.7124E2	3.1123E2
9.7161E2	2.7733E2
9.7198E2	2.8637E2
9.7235E2	2.7055E2
9.7272E2	2.8637E2
9.7309E2	3.0445E2
9.7346E2	3.4287E2
9.7383E2	2.118E2
9.742E2	2.7507E2
9.7457E2	3.0671E2
9.7494E2	2.9993E2
9.7531E2	2.6377E2
9.7568E2	2.9089E2
9.7605E2	2.6151E2
9.7642E2	2.9767E2
9.7679E2	3.2253E2
9.7715E2	3.3157E2
9.7752E2	2.6829E2
9.7789E2	3.2479E2
9.7826E2	3.2027E2
9.7863E2	4.2648E2
9.790E2	3.3157E2
9.7937E2	2.4795E2
9.7974E2	2.5699E2
9.8011E2	2.7733E2
9.8048E2	3.4287E2
9.8084E2	3.3835E2
9.8121E2	3.5868E2
9.8158E2	2.6603E2
9.8195E2	3.4061E2
9.8232E2	3.3383E2
9.8269E2	3.6772E2
9.8306E2	2.9315E2
9.8342E2	3.6546E2
9.8379E2	3.4513E2
9.8416E2	3.9258E2
9.8453E2	2.8863E2
9.849E2	3.1801E2
9.8526E2	3.3835E2
9.8563E2	3.1123E2
9.860E2	3.2253E2
9.8637E2	3.1801E2
9.8673E2	3.4287E2
9.871E2	2.8411E2
9.8747E2	3.5868E2
9.8784E2	2.9541E2
9.8821E2	3.0671E2
9.8857E2	2.4117E2
9.8894E2	3.0897E2
9.8931E2	2.5699E2
9.8967E2	3.4739E2
9.9004E2	3.4739E2
9.9041E2	2.8411E2
9.9078E2	3.0671E2
9.9114E2	2.9767E2
9.9151E2	2.9993E2
9.9188E2	2.9993E2
9.9224E2	2.9993E2
9.9261E2	3.4513E2
9.9298E2	2.7507E2
9.9334E2	3.2705E2
9.9371E2	3.2253E2
9.9408E2	2.9993E2
9.9444E2	3.1801E2
9.9481E2	2.9315E2
9.9518E2	3.4739E2
9.9554E2	2.9089E2
9.9591E2	3.1801E2
9.9628E2	2.4117E2
9.9664E2	3.2931E2
9.9701E2	3.0897E2
9.9737E2	3.2253E2
9.9774E2	3.0897E2
9.9811E2	2.7733E2
9.9847E2	3.1123E2
9.9884E2	3.0671E2
9.992E2	3.7224E2
9.9957E2	3.1349E2
9.9993E2	2.6151E2
10.003E2	3.1801E2
10.007E2	3.5417E2
10.01E2	3.1349E2
10.014E2	3.3609E2
10.018E2	3.6998E2
10.021E2	3.5868E2
10.025E2	3.6094E2
10.029E2	3.6094E2
10.032E2	3.7224E2
10.036E2	3.6772E2
10.04E2	2.6151E2
10.043E2	3.8354E2
10.047E2	3.0897E2
10.05E2	3.2479E2
10.054E2	2.5699E2
10.058E2	2.5247E2
10.061E2	2.7507E2
10.065E2	3.1123E2
10.069E2	2.9993E2
10.072E2	2.9767E2
10.076E2	2.6377E2
10.08E2	2.9541E2
10.083E2	3.0219E2
10.087E2	2.2987E2
10.091E2	2.6151E2
10.094E2	3.2705E2
10.098E2	3.3609E2
10.101E2	3.4287E2
10.105E2	2.9993E2
10.109E2	3.0219E2
10.112E2	3.2479E2
10.116E2	2.9767E2
10.12E2	3.2479E2
10.123E2	3.745E2
10.127E2	3.2253E2
10.131E2	3.4287E2
10.134E2	2.8411E2
10.138E2	2.7507E2
10.141E2	3.2027E2
10.145E2	3.2705E2
10.149E2	3.0671E2
10.152E2	3.1349E2
10.156E2	2.8411E2
10.16E2	3.1801E2
10.163E2	2.9541E2
10.167E2	3.2253E2
10.171E2	3.2705E2
10.174E2	3.2253E2
[truncated: 48 more rows]
