# Supplementary material for: Natural plant growth and development achieved in the IPK PhenoSphere by dynamic environment simulation
Source: Nat Commun. 2023 Sep 18;14:5783. doi: 10.1038/s41467-023-41332-4 (PMC10507097; doi:10.1038/s41467-023-41332-4)
Supplement: Supplementary file 5 — Supplementary Code 1 [file 41467_2023_41332_MOESM5_ESM.zip › Supplementary_Code_1/Thermal_Time_VPD/MarcSpectrograms - Copy/20221012whiteled100.txt]

1.892E2	3.8919E0
1.8965E2	3.8919E0
1.9011E2	3.8919E0
1.9057E2	-48.084E0
1.9103E2	-1.091E2
1.9148E2	-1.317E2
1.9194E2	-1.0006E2
1.924E2	-81.982E0
1.9286E2	-32.265E0
1.9331E2	-52.604E0
1.9377E2	19.711E0
1.9423E2	28.75E0
1.9469E2	17.451E0
1.9514E2	33.27E0
1.956E2	1.3948E2
1.9606E2	44.569E0
1.9651E2	1.2366E2
1.9697E2	1.3722E2
1.9743E2	85.246E0
1.9789E2	1.6886E2
1.9834E2	1.1914E2
1.988E2	1.4174E2
1.9926E2	2.3439E2
1.9971E2	1.6208E2
2.0017E2	1.892E2
2.0063E2	2.8411E2
2.0108E2	2.005E2
2.0154E2	2.5247E2
2.020E2	2.2761E2
2.0245E2	2.1858E2
2.0291E2	2.5247E2
2.0337E2	2.3891E2
2.0382E2	3.1123E2
2.0428E2	2.6603E2
2.0474E2	2.0728E2
2.0519E2	2.1406E2
2.0565E2	2.3891E2
2.061E2	2.3891E2
2.0656E2	2.9993E2
2.0702E2	2.5925E2
2.0747E2	2.9315E2
2.0793E2	2.9089E2
2.0839E2	2.9993E2
2.0884E2	2.6151E2
2.093E2	2.5247E2
2.0975E2	3.1575E2
2.1021E2	2.231E2
2.1067E2	3.0219E2
2.1112E2	2.6829E2
2.1158E2	2.6377E2
2.1203E2	2.3439E2
2.1249E2	2.3665E2
2.1295E2	2.4795E2
2.134E2	2.8863E2
2.1386E2	2.2536E2
2.1431E2	2.8863E2
2.1477E2	2.8185E2
2.1522E2	2.9315E2
2.1568E2	2.0728E2
2.1614E2	2.6603E2
2.1659E2	2.3439E2
2.1705E2	2.3891E2
2.175E2	2.5473E2
2.1796E2	2.4343E2
2.1841E2	2.3891E2
2.1887E2	2.7733E2
2.1932E2	2.4795E2
2.1978E2	2.7281E2
2.2023E2	2.5021E2
2.2069E2	2.2987E2
2.2114E2	2.2084E2
2.216E2	2.6377E2
2.2205E2	3.0445E2
2.2251E2	2.2761E2
2.2296E2	2.3665E2
2.2342E2	2.4343E2
2.2387E2	2.7055E2
2.2433E2	3.2253E2
2.2478E2	2.7733E2
2.2524E2	2.6603E2
2.2569E2	2.7733E2
2.2615E2	2.231E2
2.266E2	2.7281E2
2.2706E2	2.231E2
2.2751E2	2.8185E2
2.2797E2	1.7564E2
2.2842E2	2.9767E2
2.2888E2	3.3383E2
2.2933E2	2.3213E2
2.2979E2	2.3439E2
2.3024E2	2.1632E2
2.3069E2	2.6603E2
2.3115E2	2.9767E2
2.316E2	2.3665E2
2.3206E2	2.8185E2
2.3251E2	2.8637E2
2.3297E2	3.2027E2
2.3342E2	1.8242E2
2.3387E2	2.5247E2
2.3433E2	2.6377E2
2.3478E2	2.1858E2
2.3524E2	2.2987E2
2.3569E2	2.3213E2
2.3614E2	2.3439E2
2.366E2	2.4117E2
2.3705E2	2.9767E2
2.3751E2	2.3891E2
2.3796E2	2.1858E2
2.3841E2	2.7733E2
2.3887E2	2.2084E2
2.3932E2	2.3891E2
2.3977E2	2.0728E2
2.4023E2	2.231E2
2.4068E2	2.5925E2
2.4114E2	2.3213E2
2.4159E2	2.5021E2
2.4204E2	2.4117E2
2.425E2	2.7959E2
2.4295E2	2.231E2
2.434E2	2.5247E2
2.4386E2	3.1123E2
2.4431E2	2.8637E2
2.4476E2	2.8637E2
2.4522E2	2.9993E2
2.4567E2	3.1801E2
2.4612E2	2.6377E2
2.4658E2	2.0276E2
2.4703E2	2.118E2
2.4748E2	3.0445E2
2.4793E2	2.3891E2
2.4839E2	3.0671E2
2.4884E2	2.005E2
2.4929E2	2.9089E2
2.4975E2	2.5021E2
2.502E2	2.7055E2
2.5065E2	2.8863E2
2.511E2	2.6377E2
2.5156E2	2.0502E2
2.5201E2	2.5699E2
2.5246E2	2.4343E2
2.5292E2	2.5473E2
2.5337E2	2.4795E2
2.5382E2	2.3213E2
2.5427E2	3.2479E2
2.5473E2	3.1123E2
2.5518E2	1.9598E2
2.5563E2	2.7055E2
2.5608E2	3.2931E2
2.5653E2	2.8637E2
2.5699E2	2.7055E2
2.5744E2	2.0502E2
2.5789E2	2.4117E2
2.5834E2	2.6829E2
2.588E2	2.7055E2
2.5925E2	2.6603E2
2.597E2	2.2536E2
2.6015E2	2.7733E2
2.606E2	2.5699E2
2.6106E2	2.3891E2
2.6151E2	2.9767E2
2.6196E2	2.3213E2
2.6241E2	2.5699E2
2.6286E2	2.5699E2
2.6332E2	2.4569E2
2.6377E2	2.7507E2
2.6422E2	2.2987E2
2.6467E2	2.0502E2
2.6512E2	2.2084E2
2.6557E2	2.4343E2
2.6603E2	2.9767E2
2.6648E2	2.8411E2
2.6693E2	2.118E2
2.6738E2	2.7733E2
2.6783E2	2.005E2
2.6828E2	2.8863E2
2.6873E2	2.4343E2
2.6918E2	2.6151E2
2.6964E2	2.5925E2
2.7009E2	2.7281E2
2.7054E2	1.9598E2
2.7099E2	2.7055E2
2.7144E2	2.8185E2
2.7189E2	2.3439E2
2.7234E2	2.2987E2
2.7279E2	2.3665E2
2.7324E2	3.2931E2
2.737E2	2.5925E2
2.7415E2	2.5247E2
2.746E2	2.8411E2
2.7505E2	2.005E2
2.755E2	2.5925E2
2.7595E2	2.4117E2
2.764E2	2.8185E2
2.7685E2	2.3213E2
2.773E2	2.3891E2
2.7775E2	2.4569E2
2.782E2	2.5699E2
2.7865E2	2.1632E2
2.791E2	2.5021E2
2.7955E2	2.9541E2
2.800E2	2.1858E2
2.8045E2	2.0954E2
2.8091E2	2.3891E2
2.8136E2	3.0897E2
2.8181E2	2.5247E2
2.8226E2	2.3439E2
2.8271E2	2.2761E2
2.8316E2	2.3891E2
2.8361E2	2.6151E2
2.8406E2	3.0219E2
2.8451E2	2.5247E2
2.8496E2	2.1632E2
2.8541E2	2.7733E2
2.8586E2	3.1349E2
2.8631E2	2.9541E2
2.8676E2	2.7507E2
2.8721E2	2.7055E2
2.8766E2	2.4569E2
2.8811E2	2.9315E2
2.8855E2	2.3439E2
2.890E2	2.5925E2
2.8945E2	3.1801E2
2.899E2	2.9089E2
2.9035E2	2.7507E2
2.908E2	3.3835E2
2.9125E2	2.5473E2
2.917E2	2.8185E2
2.9215E2	2.5699E2
2.926E2	2.3213E2
2.9305E2	2.231E2
2.935E2	2.6377E2
2.9395E2	2.5925E2
2.944E2	2.6151E2
2.9485E2	3.0671E2
2.953E2	2.1858E2
2.9574E2	2.8863E2
2.9619E2	2.4795E2
2.9664E2	2.5473E2
2.9709E2	1.8242E2
2.9754E2	2.2761E2
2.9799E2	2.4569E2
2.9844E2	2.3439E2
2.9889E2	2.5247E2
2.9934E2	2.4569E2
2.9978E2	2.7281E2
3.0023E2	2.6603E2
3.0068E2	1.892E2
3.0113E2	2.8185E2
3.0158E2	2.7055E2
3.0203E2	1.8468E2
3.0248E2	2.6377E2
3.0292E2	2.3213E2
3.0337E2	2.5473E2
3.0382E2	3.2705E2
3.0427E2	3.0445E2
3.0472E2	3.3157E2
3.0517E2	2.5247E2
3.0561E2	3.1123E2
3.0606E2	2.6829E2
3.0651E2	2.2536E2
3.0696E2	2.9767E2
3.0741E2	2.0728E2
3.0785E2	2.7959E2
3.083E2	2.0276E2
3.0875E2	2.5699E2
3.092E2	1.8468E2
3.0965E2	2.8411E2
3.1009E2	2.7959E2
3.1054E2	1.8242E2
3.1099E2	2.5925E2
3.1144E2	3.0445E2
3.1189E2	2.6829E2
3.1233E2	3.4965E2
3.1278E2	2.7959E2
3.1323E2	2.5473E2
3.1368E2	2.0728E2
3.1412E2	2.5247E2
3.1457E2	2.4343E2
3.1502E2	2.5473E2
3.1547E2	2.7281E2
3.1591E2	3.3383E2
3.1636E2	2.6603E2
3.1681E2	2.3439E2
3.1725E2	2.4117E2
3.177E2	3.1123E2
3.1815E2	2.6377E2
3.186E2	2.5699E2
3.1904E2	3.7224E2
3.1949E2	2.6829E2
3.1994E2	2.1632E2
3.2038E2	3.0671E2
3.2083E2	2.5925E2
3.2128E2	2.2987E2
3.2172E2	2.0954E2
3.2217E2	2.5021E2
3.2262E2	2.8863E2
3.2307E2	3.0897E2
3.2351E2	3.2705E2
3.2396E2	2.7507E2
3.2441E2	2.9089E2
3.2485E2	2.3891E2
3.253E2	2.3213E2
3.2574E2	2.2987E2
3.2619E2	2.5699E2
3.2664E2	2.3439E2
3.2708E2	2.9315E2
3.2753E2	2.3891E2
3.2798E2	2.8185E2
3.2842E2	2.5473E2
3.2887E2	3.0445E2
3.2932E2	2.0502E2
3.2976E2	2.7959E2
3.3021E2	2.9315E2
3.3065E2	2.8637E2
3.311E2	2.5699E2
3.3155E2	2.8411E2
3.3199E2	2.1858E2
3.3244E2	2.8411E2
3.3288E2	2.005E2
3.3333E2	2.3891E2
3.3378E2	2.7507E2
3.3422E2	2.231E2
3.3467E2	2.2536E2
3.3511E2	2.5021E2
3.3556E2	2.7055E2
3.360E2	2.5247E2
3.3645E2	2.2084E2
3.3689E2	2.7733E2
3.3734E2	3.2479E2
3.3779E2	2.7959E2
3.3823E2	2.7733E2
3.3868E2	2.9767E2
3.3912E2	2.4343E2
3.3957E2	2.5925E2
3.4001E2	2.8411E2
3.4046E2	3.1575E2
3.409E2	2.2987E2
3.4135E2	2.7281E2
3.4179E2	2.4117E2
3.4224E2	2.6377E2
3.4268E2	3.0671E2
3.4313E2	2.7959E2
3.4357E2	2.8637E2
3.4402E2	2.7055E2
3.4446E2	2.3213E2
3.4491E2	3.2705E2
3.4535E2	2.8637E2
3.458E2	2.8411E2
3.4624E2	2.3891E2
3.4669E2	2.7281E2
3.4713E2	2.6151E2
3.4758E2	2.231E2
3.4802E2	2.7281E2
3.4846E2	2.2084E2
3.4891E2	2.231E2
3.4935E2	2.9315E2
3.498E2	2.3439E2
3.5024E2	2.7507E2
3.5069E2	3.2479E2
3.5113E2	2.8185E2
3.5157E2	2.2536E2
3.5202E2	2.0728E2
3.5246E2	2.5247E2
3.5291E2	3.3157E2
3.5335E2	2.231E2
3.538E2	2.6829E2
3.5424E2	2.2761E2
3.5468E2	2.9315E2
3.5513E2	3.1575E2
3.5557E2	2.8863E2
3.5601E2	3.0671E2
3.5646E2	2.7507E2
3.569E2	2.5925E2
3.5735E2	2.4343E2
3.5779E2	2.5473E2
3.5823E2	2.5247E2
3.5868E2	2.8411E2
3.5912E2	2.7055E2
3.5956E2	2.5247E2
3.6001E2	2.6829E2
3.6045E2	2.0954E2
3.6089E2	2.5247E2
3.6134E2	3.0219E2
3.6178E2	2.3891E2
3.6222E2	3.0671E2
3.6267E2	2.5021E2
3.6311E2	2.8411E2
3.6355E2	3.2253E2
3.640E2	2.6829E2
3.6444E2	2.5473E2
3.6488E2	2.3665E2
3.6533E2	2.9315E2
3.6577E2	3.4061E2
3.6621E2	2.8637E2
3.6665E2	2.8637E2
3.671E2	2.5247E2
3.6754E2	3.0219E2
3.6798E2	2.9089E2
3.6843E2	2.3439E2
3.6887E2	2.8411E2
3.6931E2	2.7959E2
3.6975E2	2.9089E2
3.702E2	2.7507E2
3.7064E2	2.2536E2
3.7108E2	2.1858E2
3.7152E2	3.2931E2
3.7197E2	2.8411E2
3.7241E2	2.2536E2
3.7285E2	3.3609E2
3.7329E2	2.9315E2
3.7374E2	3.1123E2
3.7418E2	2.7507E2
3.7462E2	2.3665E2
3.7506E2	2.5473E2
3.755E2	2.8411E2
3.7595E2	3.4513E2
3.7639E2	3.4965E2
3.7683E2	3.3383E2
3.7727E2	2.8411E2
3.7771E2	3.6998E2
3.7816E2	2.2987E2
3.786E2	2.7281E2
3.7904E2	3.0671E2
3.7948E2	2.9541E2
3.7992E2	2.9089E2
3.8036E2	2.5473E2
3.8081E2	2.7507E2
3.8125E2	2.9541E2
3.8169E2	3.1123E2
3.8213E2	2.4343E2
3.8257E2	2.3439E2
3.8301E2	2.8637E2
3.8345E2	2.4795E2
3.839E2	2.7733E2
3.8434E2	2.5925E2
3.8478E2	2.8863E2
3.8522E2	3.2705E2
3.8566E2	2.6151E2
3.861E2	2.9767E2
3.8654E2	2.7959E2
3.8698E2	2.5699E2
3.8742E2	3.7902E2
3.8787E2	2.7281E2
3.8831E2	3.1349E2
3.8875E2	3.0445E2
3.8919E2	2.6377E2
3.8963E2	2.4569E2
3.9007E2	2.7055E2
3.9051E2	3.2705E2
3.9095E2	3.0219E2
3.9139E2	3.1575E2
3.9183E2	2.8185E2
3.9227E2	2.7281E2
3.9271E2	3.3835E2
3.9315E2	3.2705E2
3.9359E2	2.7507E2
3.9403E2	3.6772E2
3.9448E2	3.1349E2
3.9492E2	2.9541E2
3.9536E2	2.8411E2
3.958E2	2.9767E2
3.9624E2	2.0276E2
3.9668E2	3.2931E2
3.9712E2	2.8637E2
3.9756E2	2.6151E2
3.980E2	3.6094E2
3.9844E2	2.9541E2
3.9888E2	2.9541E2
3.9932E2	3.2253E2
3.9976E2	3.2253E2
4.002E2	3.9484E2
4.0064E2	3.4739E2
4.0108E2	3.2705E2
4.0151E2	4.5812E2
4.0195E2	3.9032E2
4.0239E2	3.8128E2
4.0283E2	4.0388E2
4.0327E2	4.1292E2
4.0371E2	5.0783E2
4.0415E2	4.0614E2
4.0459E2	5.0331E2
4.0503E2	4.7394E2
4.0547E2	6.0049E2
4.0591E2	5.5981E2
4.0635E2	5.6207E2
4.0679E2	5.7563E2
4.0723E2	5.7337E2
4.0767E2	6.2308E2
4.0811E2	6.0275E2
4.0854E2	7.293E2
4.0898E2	7.1122E2
4.0942E2	8.1969E2
4.0986E2	8.0161E2
4.103E2	7.6997E2
4.1074E2	9.3494E2
4.1118E2	9.7788E2
4.1162E2	10.276E2
4.1205E2	10.773E2
4.1249E2	11.858E2
4.1293E2	12.40E2
4.1337E2	13.078E2
4.1381E2	13.869E2
4.1425E2	14.163E2
4.1469E2	13.801E2
4.1512E2	16.287E2
4.1556E2	16.626E2
4.160E2	19.067E2
4.1644E2	18.818E2
4.1688E2	20.558E2
4.1732E2	21.53E2
4.1775E2	24.196E2
4.1819E2	24.987E2
4.1863E2	26.479E2
4.1907E2	28.151E2
4.1951E2	29.914E2
4.1994E2	33.055E2
4.2038E2	34.388E2
4.2082E2	36.467E2
4.2126E2	39.405E2
4.217E2	42.659E2
4.2213E2	43.88E2
4.2257E2	46.388E2
4.2301E2	49.168E2
4.2345E2	52.806E2
4.2388E2	55.405E2
4.2432E2	58.953E2
4.2476E2	62.026E2
4.252E2	66.636E2
4.2563E2	66.726E2
4.2607E2	73.303E2
4.2651E2	75.947E2
4.2695E2	78.771E2
4.2738E2	83.901E2
4.2782E2	87.788E2
4.2826E2	91.11E2
4.2869E2	93.347E2
4.2913E2	98.228E2
4.2957E2	1.0148E4
4.3001E2	1.0659E4
4.3044E2	1.1073E4
4.3088E2	1.1708E4
4.3132E2	1.1895E4
4.3175E2	1.2277E4
4.3219E2	1.2695E4
4.3263E2	1.3448E4
4.3306E2	1.3701E4
4.335E2	1.4028E4
4.3394E2	1.4356E4
4.3437E2	1.4496E4
4.3481E2	1.526E4
4.3525E2	1.5619E4
4.3568E2	1.5809E4
4.3612E2	1.6207E4
4.3656E2	1.6519E4
4.3699E2	1.7271E4
4.3743E2	1.7646E4
4.3786E2	1.8064E4
4.383E2	1.8055E4
4.3874E2	1.8623E4
4.3917E2	1.8934E4
4.3961E2	1.9407E4
4.4005E2	1.9276E4
4.4048E2	1.9969E4
4.4092E2	2.039E4
4.4135E2	2.0722E4
4.4179E2	2.1129E4
4.4222E2	2.1773E4
4.4266E2	2.1551E4
4.431E2	2.213E4
4.4353E2	2.2686E4
4.4397E2	2.290E4
4.444E2	2.3172E4
4.4484E2	2.3477E4
4.4527E2	2.2977E4
4.4571E2	2.3825E4
4.4615E2	2.3714E4
4.4658E2	2.3698E4
4.4702E2	2.3761E4
4.4745E2	2.3436E4
4.4789E2	2.3208E4
4.4832E2	2.3384E4
4.4876E2	2.2815E4
4.4919E2	2.2552E4
4.4963E2	2.2017E4
4.5006E2	2.1617E4
4.505E2	2.1278E4
4.5093E2	2.1007E4
4.5137E2	2.0672E4
4.518E2	1.9834E4
4.5224E2	1.9212E4
4.5267E2	1.848E4
4.5311E2	1.8349E4
4.5354E2	1.7402E4
4.5398E2	1.6336E4
4.5441E2	1.5877E4
4.5485E2	1.5337E4
4.5528E2	1.4738E4
4.5571E2	1.4067E4
4.5615E2	1.3599E4
4.5658E2	1.2989E4
4.5702E2	1.2349E4
4.5745E2	1.143E4
4.5789E2	1.1294E4
4.5832E2	1.0754E4
4.5875E2	1.0388E4
4.5919E2	98.341E2
4.5962E2	97.799E2
4.6006E2	91.381E2
4.6049E2	89.37E2
4.6093E2	82.907E2
4.6136E2	82.952E2
4.6179E2	80.737E2
4.6223E2	78.071E2
4.6266E2	75.133E2
4.6309E2	74.319E2
4.6353E2	71.924E2
4.6396E2	71.043E2
4.644E2	68.534E2
4.6483E2	66.749E2
4.6526E2	65.823E2
4.657E2	65.529E2
4.6613E2	63.902E2
4.6656E2	62.727E2
4.670E2	61.732E2
4.6743E2	59.201E2
4.6786E2	57.913E2
4.683E2	57.28E2
4.6873E2	57.981E2
4.6916E2	54.094E2
4.696E2	52.603E2
4.7003E2	54.614E2
4.7046E2	51.857E2
4.709E2	50.862E2
4.7133E2	48.896E2
4.7176E2	47.608E2
4.7219E2	47.405E2
4.7263E2	44.919E2
4.7306E2	44.693E2
4.7349E2	45.665E2
4.7393E2	44.806E2
4.7436E2	43.134E2
4.7479E2	43.089E2
4.7522E2	43.857E2
4.7566E2	41.575E2
4.7609E2	40.851E2
4.7652E2	40.264E2
4.7695E2	41.258E2
4.7739E2	39.721E2
4.7782E2	40.784E2
4.7825E2	41.462E2
4.7868E2	41.01E2
4.7911E2	40.761E2
4.7955E2	40.286E2
4.7998E2	40.603E2
4.8041E2	39.631E2
4.8084E2	39.36E2
4.8128E2	40.354E2
4.8171E2	41.688E2
4.8214E2	39.744E2
4.8257E2	39.789E2
4.830E2	42.162E2
4.8343E2	42.14E2
4.8387E2	42.659E2
4.843E2	42.591E2
4.8473E2	44.106E2
4.8516E2	43.224E2
4.8559E2	43.947E2
4.8602E2	44.512E2
4.8646E2	45.122E2
4.8689E2	46.026E2
4.8732E2	46.976E2
4.8775E2	49.371E2
4.8818E2	49.19E2
4.8861E2	52.038E2
4.8904E2	51.134E2
4.8947E2	52.309E2
4.8991E2	53.868E2
4.9034E2	53.009E2
4.9077E2	54.569E2
4.912E2	56.241E2
4.9163E2	58.862E2
4.9206E2	60.851E2
4.9249E2	60.919E2
4.9292E2	62.116E2
4.9335E2	63.924E2
4.9378E2	63.133E2
4.9421E2	68.286E2
4.9465E2	69.257E2
4.9508E2	70.681E2
4.9551E2	73.257E2
4.9594E2	75.201E2
4.9637E2	75.291E2
4.968E2	79.427E2
4.9723E2	82.658E2
4.9766E2	82.229E2
4.9809E2	86.251E2
4.9852E2	86.251E2
4.9895E2	89.054E2
4.9938E2	92.308E2
4.9981E2	93.031E2
5.0024E2	96.534E2
5.0067E2	98.59E2
5.011E2	99.426E2
5.0153E2	1.0325E4
5.0196E2	1.0331E4
5.0239E2	1.0688E4
5.0282E2	1.0867E4
5.0325E2	1.1077E4
5.0368E2	1.1357E4
5.0411E2	1.190E4
5.0454E2	1.1902E4
5.0497E2	1.2074E4
5.054E2	1.2426E4
5.0583E2	1.2539E4
5.0626E2	1.2566E4
5.0669E2	1.2752E4
5.0711E2	1.3513E4
5.0754E2	1.3552E4
5.0797E2	1.3737E4
5.084E2	1.3961E4
5.0883E2	1.4107E4
5.0926E2	1.4557E4
5.0969E2	1.4783E4
5.1012E2	1.4978E4
5.1055E2	1.5163E4
5.1098E2	1.5323E4
5.1141E2	1.5441E4
5.1183E2	1.580E4
5.1226E2	1.5895E4
5.1269E2	1.6037E4
5.1312E2	1.6358E4
5.1355E2	1.658E4
5.1398E2	1.6677E4
5.1441E2	1.6824E4
5.1484E2	1.7253E4
5.1526E2	1.7199E4
5.1569E2	1.752E4
5.1612E2	1.7649E4
5.1655E2	1.7918E4
5.1698E2	1.778E4
5.1741E2	1.8164E4
5.1783E2	1.8539E4
5.1826E2	1.8401E4
5.1869E2	1.8736E4
5.1912E2	1.8892E4
5.1955E2	1.8774E4
5.1998E2	1.9063E4
5.204E2	1.9334E4
5.2083E2	1.921E4
5.2126E2	1.9294E4
5.2169E2	1.9576E4
5.2211E2	1.9477E4
5.2254E2	1.9391E4
5.2297E2	1.9771E4
5.234E2	1.9748E4
5.2383E2	1.9938E4
5.2425E2	2.0087E4
5.2468E2	2.011E4
5.2511E2	2.0442E4
5.2554E2	2.0408E4
5.2596E2	2.0684E4
5.2639E2	2.0365E4
5.2682E2	2.0607E4
5.2725E2	2.0378E4
5.2767E2	2.0444E4
5.281E2	2.0763E4
5.2853E2	2.0632E4
5.2895E2	2.1093E4
5.2938E2	2.0885E4
5.2981E2	2.0984E4
5.3024E2	2.1034E4
5.3066E2	2.1056E4
5.3109E2	2.1061E4
5.3152E2	2.0889E4
5.3194E2	2.0887E4
5.3237E2	2.0921E4
5.328E2	2.1045E4
5.3322E2	2.1034E4
5.3365E2	2.119E4
5.3408E2	2.105E4
5.345E2	2.088E4
5.3493E2	2.1689E4
5.3536E2	2.1086E4
5.3578E2	2.1594E4
5.3621E2	2.1316E4
5.3663E2	2.1411E4
5.3706E2	2.1646E4
5.3749E2	2.1538E4
5.3791E2	2.1723E4
5.3834E2	2.1413E4
5.3877E2	2.1377E4
5.3919E2	2.1375E4
5.3962E2	2.1465E4
5.4004E2	2.1348E4
5.4047E2	2.1592E4
5.409E2	2.1384E4
5.4132E2	2.1217E4
5.4175E2	2.1766E4
5.4217E2	2.1606E4
5.426E2	2.1578E4
5.4302E2	2.1615E4
5.4345E2	2.154E4
5.4387E2	2.1798E4
5.443E2	2.161E4
5.4473E2	2.1262E4
5.4515E2	2.1357E4
5.4558E2	2.1407E4
5.460E2	2.1768E4
5.4643E2	2.1594E4
5.4685E2	2.1547E4
5.4728E2	2.1343E4
5.477E2	2.1739E4
5.4813E2	2.1095E4
5.4855E2	2.1212E4
5.4898E2	2.1368E4
5.494E2	2.1183E4
5.4983E2	2.1542E4
5.5025E2	2.1016E4
5.5068E2	2.0986E4
5.511E2	2.1389E4
5.5153E2	2.0989E4
5.5195E2	2.1197E4
5.5238E2	2.0871E4
5.528E2	2.1038E4
5.5323E2	2.1258E4
5.5365E2	2.0882E4
5.5407E2	2.1032E4
5.545E2	2.1303E4
5.5492E2	2.1136E4
5.5535E2	2.105E4
5.5577E2	2.0971E4
5.562E2	2.1027E4
5.5662E2	2.1041E4
5.5704E2	2.1235E4
5.5747E2	2.1199E4
5.5789E2	2.147E4
5.5832E2	2.126E4
5.5874E2	2.1465E4
5.5916E2	2.1262E4
5.5959E2	2.1545E4
5.6001E2	2.1696E4
5.6044E2	2.1398E4
5.6086E2	2.1936E4
5.6128E2	2.1515E4
5.6171E2	2.2055E4
5.6213E2	2.2263E4
5.6255E2	2.2168E4
5.6298E2	2.1992E4
5.634E2	2.1755E4
5.6382E2	2.1992E4
5.6425E2	2.1637E4
5.6467E2	2.1716E4
5.6509E2	2.1472E4
5.6552E2	2.1669E4
5.6594E2	2.1264E4
5.6636E2	2.1698E4
5.6679E2	2.1418E4
5.6721E2	2.1472E4
5.6763E2	2.0767E4
5.6806E2	2.1165E4
5.6848E2	2.105E4
5.689E2	2.0675E4
5.6932E2	2.0632E4
5.6975E2	2.0277E4
5.7017E2	2.0134E4
5.7059E2	1.9963E4
5.7102E2	1.9997E4
5.7144E2	2.001E4
5.7186E2	1.9861E4
5.7228E2	1.975E4
5.7271E2	1.9687E4
5.7313E2	1.9158E4
5.7355E2	1.9538E4
5.7397E2	1.9278E4
5.744E2	1.9183E4
5.7482E2	1.9113E4
5.7524E2	1.9023E4
5.7566E2	1.8792E4
5.7608E2	1.8699E4
5.7651E2	1.8702E4
5.7693E2	1.8431E4
5.7735E2	1.829E4
5.7777E2	1.8277E4
5.7819E2	1.839E4
5.7862E2	1.8184E4
5.7904E2	1.8186E4
5.7946E2	1.797E4
5.7988E2	1.8042E4
5.803E2	1.8119E4
5.8072E2	1.7863E4
5.8115E2	1.7477E4
5.8157E2	1.7789E4
5.8199E2	1.7172E4
5.8241E2	1.7316E4
5.8283E2	1.7312E4
5.8325E2	1.7185E4
5.8367E2	1.7371E4
5.8409E2	1.6901E4
5.8452E2	1.6944E4
5.8494E2	1.7138E4
5.8536E2	1.6699E4
5.8578E2	1.6788E4
5.862E2	1.6679E4
5.8662E2	1.6354E4
5.8704E2	1.6591E4
5.8746E2	1.6496E4
5.8788E2	1.6207E4
5.883E2	1.6121E4
5.8873E2	1.5981E4
5.8915E2	1.5918E4
5.8957E2	1.6037E4
5.8999E2	1.5829E4
5.9041E2	1.5721E4
5.9083E2	1.5637E4
5.9125E2	1.5244E4
5.9167E2	1.5258E4
5.9209E2	1.5608E4
5.9251E2	1.5072E4
5.9293E2	1.5158E4
5.9335E2	1.5059E4
5.9377E2	1.4695E4
5.9419E2	1.4941E4
5.9461E2	1.4799E4
5.9503E2	1.4846E4
5.9545E2	1.460E4
5.9587E2	1.4424E4
5.9629E2	1.432E4
5.9671E2	1.4489E4
5.9713E2	1.4071E4
5.9755E2	1.4083E4
5.9797E2	1.4053E4
5.9839E2	1.3938E4
5.9881E2	1.3651E4
5.9923E2	1.3732E4
5.9965E2	1.3748E4
6.0007E2	1.3678E4
6.0049E2	1.342E4
6.0091E2	1.338E4
6.0132E2	1.3418E4
6.0174E2	1.3233E4
6.0216E2	1.3317E4
6.0258E2	1.3149E4
6.030E2	1.3068E4
6.0342E2	1.2851E4
6.0384E2	1.2874E4
6.0426E2	1.2962E4
6.0468E2	1.3023E4
6.051E2	1.3072E4
6.0552E2	1.2779E4
6.0593E2	1.284E4
6.0635E2	1.2894E4
6.0677E2	1.2765E4
6.0719E2	1.2745E4
6.0761E2	1.2643E4
6.0803E2	1.2817E4
6.0845E2	1.2795E4
6.0886E2	1.2749E4
6.0928E2	1.2688E4
6.097E2	1.2657E4
6.1012E2	1.2677E4
6.1054E2	1.2539E4
6.1096E2	1.230E4
6.1137E2	1.2313E4
6.1179E2	1.2108E4
6.1221E2	1.2062E4
6.1263E2	1.2019E4
6.1305E2	1.1834E4
6.1346E2	1.1825E4
6.1388E2	1.1735E4
6.143E2	1.1676E4
6.1472E2	1.1466E4
6.1514E2	1.1463E4
6.1555E2	1.1215E4
6.1597E2	1.1215E4
6.1639E2	1.0973E4
6.1681E2	1.0725E4
6.1722E2	1.0652E4
6.1764E2	1.0519E4
6.1806E2	1.0295E4
6.1848E2	1.0173E4
6.1889E2	1.0087E4
6.1931E2	1.0026E4
6.1973E2	98.364E2
6.2014E2	98.703E2
6.2056E2	96.036E2
6.2098E2	93.957E2
6.214E2	94.477E2
6.2181E2	92.986E2
6.2223E2	92.76E2
6.2265E2	89.212E2
6.2306E2	87.268E2
6.2348E2	87.268E2
6.239E2	86.206E2
6.2431E2	83.336E2
6.2473E2	82.703E2
6.2515E2	81.122E2
6.2556E2	80.737E2
6.2598E2	81.189E2
6.264E2	80.127E2
6.2681E2	78.93E2
6.2723E2	77.709E2
6.2765E2	76.398E2
6.2806E2	75.969E2
6.2848E2	76.195E2
6.289E2	75.675E2
6.2931E2	73.461E2
6.2973E2	72.783E2
6.3014E2	72.489E2
6.3056E2	70.365E2
6.3098E2	70.862E2
6.3139E2	69.122E2
6.3181E2	67.111E2
6.3222E2	68.896E2
6.3264E2	67.856E2
6.3305E2	65.687E2
6.3347E2	64.376E2
6.3389E2	63.608E2
6.343E2	65.099E2
6.3472E2	63.495E2
6.3513E2	62.094E2
6.3555E2	62.207E2
6.3596E2	59.721E2
6.3638E2	61.258E2
6.3679E2	59.314E2
6.3721E2	60.196E2
6.3762E2	58.071E2
6.3804E2	57.981E2
6.3845E2	56.557E2
6.3887E2	56.489E2
6.3928E2	55.247E2
6.397E2	53.981E2
6.4011E2	53.71E2
6.4053E2	54.071E2
6.4094E2	53.845E2
6.4136E2	53.19E2
6.4177E2	51.563E2
6.4219E2	51.473E2
6.426E2	50.636E2
6.4302E2	49.439E2
6.4343E2	50.094E2
6.4385E2	49.032E2
6.4426E2	48.264E2
6.4468E2	46.591E2
6.4509E2	46.704E2
6.455E2	47.721E2
6.4592E2	45.032E2
6.4633E2	45.597E2
6.4675E2	45.032E2
6.4716E2	44.761E2
6.4757E2	44.58E2
6.4799E2	42.388E2
6.484E2	43.654E2
6.4882E2	42.795E2
6.4923E2	41.462E2
6.4964E2	41.801E2
6.5006E2	40.128E2
6.5047E2	40.128E2
6.5089E2	39.111E2
6.513E2	39.857E2
6.5171E2	38.705E2
6.5213E2	39.089E2
6.5254E2	39.066E2
6.5295E2	37.936E2
6.5337E2	37.303E2
6.5378E2	36.287E2
6.5419E2	35.902E2
6.5461E2	35.224E2
6.5502E2	35.496E2
6.5543E2	33.823E2
6.5585E2	34.004E2
6.5626E2	35.405E2
6.5667E2	33.71E2
6.5708E2	32.603E2
6.575E2	32.422E2
6.5791E2	32.806E2
6.5832E2	31.88E2
6.5874E2	32.015E2
6.5915E2	31.993E2
6.5956E2	30.908E2
6.5997E2	30.14E2
6.6039E2	30.456E2
6.608E2	29.552E2
6.6121E2	29.304E2
6.6162E2	29.281E2
6.6204E2	28.942E2
6.6245E2	27.97E2
6.6286E2	28.196E2
6.6327E2	26.705E2
6.6368E2	27.405E2
6.641E2	28.49E2
6.6451E2	27.157E2
6.6492E2	26.253E2
6.6533E2	24.784E2
6.6574E2	26.931E2
6.6616E2	25.055E2
6.6657E2	23.993E2
6.6698E2	24.468E2
6.6739E2	23.745E2
6.678E2	23.722E2
6.6822E2	22.502E2
6.6863E2	23.315E2
6.6904E2	22.75E2
6.6945E2	22.75E2
6.6986E2	22.705E2
6.7027E2	22.976E2
6.7068E2	22.095E2
6.711E2	22.411E2
6.7151E2	22.072E2
6.7192E2	21.078E2
6.7233E2	21.824E2
6.7274E2	20.671E2
6.7315E2	20.784E2
6.7356E2	19.88E2
6.7397E2	19.767E2
6.7438E2	19.541E2
6.7479E2	19.767E2
6.7521E2	19.067E2
6.7562E2	18.615E2
6.7603E2	19.089E2
6.7644E2	18.321E2
6.7685E2	18.547E2
6.7726E2	18.818E2
6.7767E2	18.072E2
6.7808E2	18.411E2
6.7849E2	17.123E2
6.789E2	17.01E2
6.7931E2	17.575E2
6.7972E2	17.914E2
6.8013E2	16.649E2
6.8054E2	16.92E2
6.8095E2	16.264E2
6.8136E2	16.264E2
6.8177E2	17.01E2
6.8218E2	15.70E2
6.8259E2	15.993E2
6.830E2	15.632E2
6.8341E2	14.954E2
6.8382E2	14.502E2
6.8423E2	14.683E2
6.8464E2	15.293E2
6.8505E2	14.434E2
6.8546E2	14.118E2
6.8587E2	13.959E2
6.8628E2	14.118E2
6.8669E2	12.739E2
6.871E2	14.841E2
6.8751E2	13.259E2
6.8792E2	13.914E2
6.8833E2	12.671E2
6.8873E2	13.236E2
6.8914E2	12.694E2
6.8955E2	12.174E2
6.8996E2	12.016E2
6.9037E2	11.451E2
6.9078E2	12.604E2
6.9119E2	12.378E2
6.916E2	12.423E2
6.9201E2	12.242E2
6.9241E2	12.491E2
6.9282E2	11.293E2
6.9323E2	12.513E2
6.9364E2	11.745E2
6.9405E2	11.315E2
6.9446E2	11.338E2
6.9487E2	10.796E2
6.9527E2	11.315E2
6.9568E2	10.705E2
6.9609E2	10.208E2
6.965E2	11.248E2
6.9691E2	10.525E2
6.9732E2	10.502E2
6.9772E2	10.66E2
6.9813E2	10.412E2
6.9854E2	10.163E2
6.9895E2	9.7788E2
6.9936E2	9.372E2
6.9976E2	9.9822E2
7.0017E2	9.5076E2
7.0058E2	8.9426E2
7.0099E2	9.3042E2
7.0139E2	8.5811E2
7.018E2	9.372E2
7.0221E2	9.3946E2
7.0262E2	9.0556E2
7.0302E2	9.4398E2
7.0343E2	8.8071E2
7.0384E2	8.2647E2
7.0425E2	8.4681E2
7.0465E2	8.1517E2
7.0506E2	8.1969E2
7.0547E2	8.4003E2
7.0588E2	7.293E2
7.0628E2	8.4681E2
7.0669E2	7.9709E2
7.071E2	7.9031E2
7.075E2	9.0556E2
7.0791E2	7.2704E2
7.0832E2	7.6545E2
7.0872E2	7.8127E2
7.0913E2	7.3608E2
7.0954E2	7.3834E2
7.0994E2	7.4286E2
7.1035E2	7.6997E2
7.1076E2	7.0444E2
7.1116E2	6.9766E2
7.1157E2	7.3156E2
7.1198E2	7.4286E2
7.1238E2	7.0218E2
7.1279E2	6.7054E2
7.1319E2	7.180E2
7.136E2	7.6319E2
7.1401E2	7.3608E2
7.1441E2	6.5472E2
7.1482E2	7.0896E2
7.1522E2	6.8862E2
7.1563E2	6.7732E2
7.1604E2	7.1122E2
7.1644E2	6.4568E2
7.1685E2	6.389E2
7.1725E2	6.502E2
7.1766E2	6.841E2
7.1806E2	7.1122E2
7.1847E2	6.276E2
7.1888E2	6.3664E2
7.1928E2	6.3212E2
7.1969E2	6.1405E2
7.2009E2	6.3664E2
7.205E2	6.2082E2
7.209E2	6.1631E2
7.2131E2	6.5246E2
7.2171E2	6.3438E2
7.2212E2	5.6885E2
7.2252E2	6.2534E2
7.2293E2	5.7789E2
7.2333E2	5.5303E2
7.2374E2	6.1405E2
7.2414E2	5.3947E2
7.2455E2	5.2591E2
7.2495E2	5.9823E2
7.2536E2	5.2591E2
7.2576E2	5.3495E2
7.2617E2	5.0331E2
7.2657E2	6.2082E2
7.2697E2	5.7337E2
7.2738E2	4.9879E2
7.2778E2	5.0557E2
7.2819E2	5.0331E2
7.2859E2	5.1913E2
7.290E2	5.0331E2
7.294E2	4.7168E2
7.298E2	4.8975E2
7.3021E2	5.5755E2
7.3061E2	5.1687E2
7.3102E2	5.6659E2
7.3142E2	4.6038E2
7.3182E2	5.2139E2
7.3223E2	5.1461E2
7.3263E2	5.1913E2
7.3304E2	4.6264E2
7.3344E2	4.4004E2
7.3384E2	4.4908E2
7.3425E2	4.4456E2
7.3465E2	4.4456E2
7.3505E2	4.5586E2
7.3546E2	4.4004E2
7.3586E2	4.5586E2
7.3626E2	4.2874E2
7.3667E2	4.3326E2
7.3707E2	4.9201E2
7.3747E2	4.6038E2
7.3788E2	4.5134E2
7.3828E2	4.310E2
7.3868E2	3.9032E2
7.3909E2	4.5586E2
7.3949E2	4.762E2
7.3989E2	3.6998E2
7.4029E2	4.197E2
7.407E2	4.310E2
7.411E2	4.8072E2
7.415E2	3.9484E2
7.4191E2	4.1292E2
7.4231E2	4.7846E2
7.4271E2	4.310E2
7.4311E2	4.1744E2
7.4352E2	4.1518E2
7.4392E2	3.9936E2
7.4432E2	4.3778E2
7.4472E2	4.7846E2
7.4512E2	4.6716E2
7.4553E2	4.1066E2
7.4593E2	4.2422E2
7.4633E2	3.8806E2
7.4673E2	3.9032E2
7.4713E2	3.6998E2
7.4754E2	4.1744E2
7.4794E2	3.971E2
7.4834E2	4.5586E2
7.4874E2	3.8128E2
7.4914E2	3.8128E2
7.4955E2	4.5586E2
7.4995E2	4.4908E2
7.5035E2	3.6546E2
7.5075E2	3.5868E2
7.5115E2	3.8128E2
7.5155E2	4.3778E2
7.5195E2	3.7676E2
7.5236E2	3.6094E2
7.5276E2	3.7224E2
7.5316E2	3.2253E2
7.5356E2	3.3157E2
7.5396E2	3.9936E2
7.5436E2	3.8806E2
7.5476E2	3.7902E2
7.5516E2	2.9089E2
7.5556E2	3.7902E2
7.5596E2	3.4061E2
7.5637E2	4.4908E2
7.5677E2	3.7902E2
7.5717E2	4.1744E2
7.5757E2	3.5191E2
7.5797E2	3.971E2
7.5837E2	2.9541E2
7.5877E2	3.7902E2
7.5917E2	2.9541E2
7.5957E2	3.2931E2
7.5997E2	3.4965E2
7.6037E2	3.0671E2
7.6077E2	3.1575E2
7.6117E2	3.7224E2
7.6157E2	4.1292E2
7.6197E2	3.6094E2
7.6237E2	3.5868E2
7.6277E2	3.8354E2
7.6317E2	3.4287E2
7.6357E2	3.632E2
7.6397E2	3.4513E2
7.6437E2	3.4965E2
7.6477E2	2.8185E2
7.6517E2	3.4965E2
7.6557E2	2.8863E2
7.6597E2	3.4739E2
7.6637E2	3.0897E2
7.6677E2	3.745E2
7.6717E2	3.1123E2
7.6757E2	2.9541E2
7.6796E2	3.2027E2
7.6836E2	2.8863E2
7.6876E2	3.1801E2
7.6916E2	3.2253E2
7.6956E2	3.5868E2
7.6996E2	3.7902E2
7.7036E2	3.5868E2
7.7076E2	3.2479E2
7.7116E2	3.858E2
7.7156E2	3.5868E2
7.7195E2	3.5417E2
7.7235E2	3.3609E2
7.7275E2	3.0671E2
7.7315E2	3.2931E2
7.7355E2	2.5699E2
7.7395E2	3.2253E2
7.7435E2	3.0219E2
7.7474E2	2.2761E2
7.7514E2	3.1349E2
7.7554E2	2.9993E2
7.7594E2	3.0897E2
7.7634E2	3.3835E2
7.7674E2	2.7281E2
7.7713E2	3.3835E2
7.7753E2	3.2479E2
7.7793E2	3.2479E2
7.7833E2	3.4513E2
7.7873E2	2.8637E2
7.7912E2	3.0219E2
7.7952E2	3.2253E2
7.7992E2	2.9541E2
7.8032E2	3.4513E2
7.8071E2	3.1349E2
7.8111E2	3.2479E2
7.8151E2	3.0219E2
7.8191E2	3.4287E2
7.823E2	2.7507E2
7.827E2	3.5191E2
7.831E2	2.9541E2
7.835E2	2.1406E2
7.8389E2	2.9767E2
7.8429E2	3.1123E2
7.8469E2	3.4965E2
7.8508E2	2.7959E2
7.8548E2	2.7507E2
7.8588E2	2.6603E2
7.8627E2	3.3383E2
7.8667E2	2.6603E2
7.8707E2	2.9315E2
7.8747E2	2.8863E2
7.8786E2	2.4117E2
7.8826E2	2.5699E2
7.8865E2	2.7507E2
7.8905E2	2.6151E2
7.8945E2	2.6829E2
7.8984E2	3.0445E2
7.9024E2	3.0671E2
7.9064E2	3.1349E2
7.9103E2	2.7281E2
7.9143E2	2.8411E2
7.9183E2	2.0502E2
7.9222E2	2.7507E2
7.9262E2	3.1575E2
7.9301E2	2.3665E2
7.9341E2	2.8185E2
7.9381E2	2.6829E2
7.942E2	3.2931E2
7.946E2	2.7055E2
7.9499E2	2.6603E2
7.9539E2	2.7959E2
7.9578E2	2.9089E2
7.9618E2	2.7507E2
7.9658E2	3.0219E2
7.9697E2	2.7959E2
7.9737E2	2.7959E2
7.9776E2	3.4965E2
7.9816E2	2.5925E2
7.9855E2	3.8128E2
7.9895E2	2.8637E2
7.9934E2	3.0671E2
7.9974E2	2.1858E2
8.0013E2	3.2931E2
8.0053E2	2.5247E2
8.0092E2	3.3383E2
8.0132E2	2.4569E2
8.0171E2	2.7959E2
8.0211E2	2.6151E2
8.025E2	2.7507E2
8.029E2	2.5247E2
8.0329E2	2.8185E2
8.0369E2	2.8863E2
8.0408E2	3.3383E2
8.0447E2	2.4795E2
8.0487E2	3.2705E2
8.0526E2	3.0219E2
8.0566E2	2.7281E2
8.0605E2	2.8863E2
8.0645E2	2.4117E2
8.0684E2	3.2705E2
8.0723E2	2.4795E2
8.0763E2	2.2536E2
8.0802E2	3.1575E2
8.0842E2	3.1801E2
8.0881E2	2.4795E2
8.092E2	3.4287E2
8.096E2	2.0502E2
8.0999E2	2.9993E2
8.1038E2	2.5699E2
8.1078E2	2.8185E2
8.1117E2	3.1349E2
8.1157E2	2.6151E2
8.1196E2	2.6151E2
8.1235E2	2.7055E2
8.1275E2	3.2705E2
8.1314E2	3.4061E2
8.1353E2	2.5925E2
8.1393E2	2.5473E2
8.1432E2	2.6603E2
8.1471E2	2.7959E2
8.151E2	2.5473E2
8.155E2	3.3609E2
8.1589E2	2.9089E2
8.1628E2	2.6151E2
8.1668E2	3.0671E2
8.1707E2	2.9089E2
8.1746E2	3.4513E2
8.1785E2	2.8863E2
8.1825E2	3.5191E2
8.1864E2	2.3439E2
8.1903E2	2.5247E2
8.1942E2	3.0219E2
8.1982E2	2.8637E2
8.2021E2	2.2987E2
8.206E2	2.5473E2
8.2099E2	2.9993E2
8.2139E2	2.7055E2
8.2178E2	2.5473E2
8.2217E2	2.6151E2
8.2256E2	3.0671E2
8.2295E2	3.1123E2
8.2335E2	2.7507E2
8.2374E2	3.2253E2
8.2413E2	3.1575E2
8.2452E2	2.0728E2
8.2491E2	3.0219E2
8.253E2	2.6603E2
8.257E2	2.9315E2
8.2609E2	2.2536E2
8.2648E2	2.7733E2
8.2687E2	2.9089E2
8.2726E2	3.2479E2
8.2765E2	2.7507E2
8.2804E2	2.9767E2
8.2844E2	3.4287E2
8.2883E2	3.0445E2
8.2922E2	2.9993E2
8.2961E2	2.7507E2
8.300E2	2.1632E2
8.3039E2	3.3383E2
8.3078E2	2.8637E2
8.3117E2	2.6829E2
8.3156E2	3.0219E2
8.3195E2	2.9089E2
8.3234E2	3.1575E2
8.3273E2	2.2536E2
8.3313E2	2.6603E2
8.3352E2	3.1123E2
8.3391E2	3.4061E2
8.343E2	2.3891E2
8.3469E2	2.5247E2
8.3508E2	2.7055E2
8.3547E2	2.7055E2
8.3586E2	2.7281E2
8.3625E2	2.6603E2
8.3664E2	2.8185E2
8.3703E2	2.9541E2
8.3742E2	2.6151E2
8.3781E2	2.6829E2
8.382E2	2.7281E2
8.3859E2	3.4287E2
8.3898E2	2.6377E2
8.3937E2	2.8637E2
8.3976E2	3.1575E2
8.4015E2	2.5925E2
8.4054E2	2.6603E2
8.4092E2	2.6829E2
8.4131E2	2.3665E2
8.417E2	2.7959E2
8.4209E2	3.8806E2
8.4248E2	2.5925E2
8.4287E2	3.1123E2
8.4326E2	2.5247E2
8.4365E2	1.9824E2
8.4404E2	2.4117E2
8.4443E2	2.6603E2
8.4482E2	2.8637E2
8.4521E2	2.9993E2
8.4559E2	2.1632E2
8.4598E2	2.7281E2
8.4637E2	2.8637E2
8.4676E2	2.1632E2
8.4715E2	3.0897E2
8.4754E2	1.9372E2
8.4793E2	2.6603E2
8.4831E2	2.5021E2
8.487E2	2.4795E2
8.4909E2	2.5473E2
8.4948E2	2.4117E2
8.4987E2	3.2253E2
8.5026E2	3.2027E2
8.5064E2	2.4795E2
8.5103E2	2.3665E2
8.5142E2	2.9315E2
8.5181E2	2.3213E2
8.522E2	2.3891E2
8.5258E2	1.892E2
8.5297E2	2.118E2
8.5336E2	2.7733E2
8.5375E2	3.2705E2
8.5413E2	2.5473E2
8.5452E2	3.1801E2
8.5491E2	2.8863E2
8.553E2	3.0445E2
8.5568E2	2.4343E2
8.5607E2	2.5021E2
8.5646E2	2.3213E2
8.5685E2	2.5925E2
8.5723E2	3.2705E2
8.5762E2	3.2253E2
8.5801E2	2.8863E2
8.584E2	2.7055E2
8.5878E2	2.1632E2
8.5917E2	2.7281E2
8.5956E2	2.6151E2
8.5994E2	2.5247E2
8.6033E2	2.5021E2
8.6072E2	3.0671E2
8.611E2	2.5925E2
8.6149E2	2.7281E2
8.6188E2	2.6377E2
8.6226E2	3.0445E2
8.6265E2	3.3835E2
8.6304E2	2.8863E2
8.6342E2	2.9315E2
8.6381E2	2.0954E2
8.6419E2	2.9541E2
8.6458E2	2.7733E2
8.6497E2	2.6829E2
8.6535E2	2.7507E2
8.6574E2	2.8863E2
8.6612E2	2.9993E2
8.6651E2	2.9315E2
8.669E2	2.231E2
8.6728E2	3.4965E2
8.6767E2	2.5699E2
8.6805E2	2.7507E2
8.6844E2	2.9315E2
8.6882E2	2.7507E2
8.6921E2	2.5699E2
8.696E2	3.1575E2
8.6998E2	2.7055E2
8.7037E2	2.4343E2
8.7075E2	2.6829E2
8.7114E2	2.5473E2
8.7152E2	2.4117E2
8.7191E2	2.005E2
8.7229E2	2.9541E2
8.7268E2	2.6829E2
8.7306E2	2.6151E2
8.7345E2	2.3891E2
8.7383E2	2.9993E2
8.7422E2	2.5473E2
8.746E2	3.0671E2
8.7499E2	3.1349E2
8.7537E2	2.0502E2
8.7575E2	2.3665E2
8.7614E2	2.7959E2
8.7652E2	3.2479E2
8.7691E2	3.0671E2
8.7729E2	3.1575E2
8.7768E2	2.5247E2
8.7806E2	2.2536E2
8.7844E2	2.9541E2
8.7883E2	2.7281E2
8.7921E2	2.2084E2
8.796E2	2.3213E2
8.7998E2	2.4117E2
8.8037E2	2.5699E2
8.8075E2	2.2536E2
8.8113E2	2.8411E2
8.8152E2	2.0502E2
8.819E2	2.8411E2
8.8228E2	2.6829E2
8.8267E2	2.3891E2
8.8305E2	1.779E2
8.8343E2	3.4965E2
8.8382E2	2.9315E2
8.842E2	3.1575E2
8.8458E2	2.8637E2
8.8497E2	2.9541E2
8.8535E2	2.6377E2
8.8573E2	2.8637E2
8.8612E2	2.7507E2
8.865E2	2.4117E2
8.8688E2	2.6151E2
8.8727E2	2.5473E2
8.8765E2	2.8185E2
8.8803E2	2.3891E2
8.8841E2	2.5925E2
8.888E2	2.5925E2
8.8918E2	2.7055E2
8.8956E2	2.4117E2
8.8994E2	2.3439E2
8.9033E2	3.1575E2
8.9071E2	2.7733E2
8.9109E2	2.7507E2
8.9147E2	2.9767E2
8.9186E2	2.5699E2
8.9224E2	2.7959E2
8.9262E2	2.8411E2
8.930E2	2.9767E2
8.9338E2	2.7507E2
8.9377E2	2.1632E2
8.9415E2	2.5699E2
8.9453E2	2.8185E2
8.9491E2	2.6377E2
8.9529E2	1.8242E2
8.9568E2	2.9315E2
8.9606E2	3.0897E2
8.9644E2	2.7507E2
8.9682E2	2.8863E2
8.972E2	2.8185E2
8.9758E2	1.9824E2
8.9796E2	2.4569E2
8.9835E2	2.3891E2
8.9873E2	2.3439E2
8.9911E2	2.5925E2
8.9949E2	2.8411E2
8.9987E2	3.1123E2
9.0025E2	3.0445E2
9.0063E2	2.5925E2
9.0101E2	2.8185E2
9.0139E2	2.2987E2
9.0177E2	3.0219E2
9.0216E2	2.9541E2
9.0254E2	2.9541E2
9.0292E2	2.8863E2
9.033E2	1.9372E2
9.0368E2	2.6829E2
9.0406E2	2.8185E2
9.0444E2	2.8863E2
9.0482E2	2.1858E2
9.052E2	2.6603E2
9.0558E2	2.5925E2
9.0596E2	2.3891E2
9.0634E2	2.8863E2
9.0672E2	2.4795E2
9.071E2	2.1632E2
9.0748E2	2.2761E2
9.0786E2	2.5699E2
9.0824E2	2.1858E2
9.0862E2	2.5473E2
9.090E2	2.5021E2
9.0938E2	2.3665E2
9.0976E2	2.231E2
9.1014E2	2.5473E2
9.1052E2	2.9767E2
9.109E2	1.892E2
9.1128E2	2.9315E2
9.1165E2	2.7055E2
9.1203E2	3.1349E2
9.1241E2	3.3835E2
9.1279E2	2.5473E2
9.1317E2	3.1123E2
9.1355E2	2.6603E2
9.1393E2	2.5473E2
9.1431E2	2.9089E2
9.1469E2	2.6151E2
9.1507E2	2.4117E2
9.1544E2	3.4061E2
9.1582E2	2.6603E2
9.162E2	2.231E2
9.1658E2	2.2084E2
9.1696E2	2.8863E2
9.1734E2	3.1575E2
9.1772E2	2.9767E2
9.1809E2	2.2761E2
9.1847E2	2.005E2
9.1885E2	2.6829E2
9.1923E2	2.5021E2
9.1961E2	2.9089E2
9.1999E2	2.0954E2
9.2036E2	2.6603E2
9.2074E2	2.9993E2
9.2112E2	2.8185E2
9.215E2	2.7507E2
9.2187E2	3.2931E2
9.2225E2	2.4795E2
9.2263E2	2.2084E2
9.2301E2	2.2761E2
9.2339E2	3.0445E2
9.2376E2	3.4513E2
9.2414E2	2.9767E2
9.2452E2	2.5021E2
9.249E2	2.0954E2
9.2527E2	2.6603E2
9.2565E2	2.2987E2
9.2603E2	2.3213E2
9.264E2	2.2987E2
9.2678E2	2.3213E2
9.2716E2	2.5925E2
9.2753E2	2.3439E2
9.2791E2	2.5021E2
9.2829E2	3.2253E2
9.2867E2	2.8637E2
9.2904E2	2.4795E2
9.2942E2	2.5021E2
9.298E2	2.8863E2
9.3017E2	2.7055E2
9.3055E2	2.5021E2
9.3092E2	2.6151E2
9.313E2	2.4795E2
9.3168E2	3.1801E2
9.3205E2	2.7055E2
9.3243E2	2.8863E2
9.3281E2	2.8185E2
9.3318E2	2.6829E2
9.3356E2	2.2987E2
9.3393E2	2.9767E2
9.3431E2	2.8185E2
9.3469E2	2.4569E2
9.3506E2	2.2987E2
9.3544E2	2.5247E2
9.3581E2	2.4343E2
9.3619E2	2.7959E2
9.3656E2	2.9541E2
9.3694E2	2.8411E2
9.3732E2	2.4569E2
9.3769E2	2.7959E2
9.3807E2	2.231E2
9.3844E2	2.9541E2
9.3882E2	2.6377E2
9.3919E2	2.5247E2
9.3957E2	2.9541E2
9.3994E2	2.6829E2
9.4032E2	2.8637E2
9.4069E2	2.5925E2
9.4107E2	2.7281E2
9.4144E2	2.4343E2
9.4182E2	2.5699E2
9.4219E2	2.6377E2
9.4257E2	1.6886E2
9.4294E2	2.4569E2
9.4331E2	2.2536E2
9.4369E2	2.9993E2
9.4406E2	3.0445E2
9.4444E2	3.1123E2
9.4481E2	2.9315E2
9.4519E2	2.4795E2
9.4556E2	3.0219E2
9.4593E2	2.6377E2
9.4631E2	2.0954E2
9.4668E2	3.0671E2
9.4706E2	2.8863E2
9.4743E2	2.5473E2
9.478E2	2.2761E2
9.4818E2	2.5021E2
9.4855E2	3.0671E2
9.4893E2	2.1632E2
9.493E2	2.5473E2
9.4967E2	2.6603E2
9.5005E2	3.632E2
9.5042E2	2.1632E2
9.5079E2	2.7281E2
9.5117E2	2.4795E2
9.5154E2	2.6829E2
9.5191E2	3.4965E2
9.5229E2	3.6998E2
9.5266E2	2.8185E2
9.5303E2	2.4795E2
9.5341E2	3.2027E2
9.5378E2	2.7733E2
9.5415E2	3.4965E2
9.5452E2	2.6829E2
9.549E2	3.1349E2
9.5527E2	2.7507E2
9.5564E2	3.2479E2
9.5601E2	3.2705E2
9.5639E2	2.5247E2
9.5676E2	2.5247E2
9.5713E2	2.6603E2
9.575E2	2.5473E2
9.5788E2	2.7959E2
9.5825E2	2.6377E2
9.5862E2	2.1406E2
9.5899E2	2.4569E2
9.5936E2	2.9089E2
9.5974E2	1.8694E2
9.6011E2	2.2761E2
9.6048E2	2.4569E2
9.6085E2	2.5021E2
9.6122E2	2.5925E2
9.616E2	2.2987E2
9.6197E2	2.5925E2
9.6234E2	2.4343E2
9.6271E2	2.7733E2
9.6308E2	2.0502E2
9.6345E2	2.5699E2
9.6382E2	3.0671E2
9.642E2	2.2761E2
9.6457E2	2.0954E2
9.6494E2	3.0445E2
9.6531E2	2.9993E2
9.6568E2	3.2931E2
9.6605E2	2.5925E2
9.6642E2	2.118E2
9.6679E2	2.7281E2
9.6716E2	3.0219E2
9.6754E2	2.6151E2
9.6791E2	3.3835E2
9.6828E2	2.6151E2
9.6865E2	2.9089E2
9.6902E2	2.9541E2
9.6939E2	2.7507E2
9.6976E2	3.3835E2
9.7013E2	2.2761E2
9.705E2	3.1801E2
9.7087E2	3.0897E2
9.7124E2	2.7507E2
9.7161E2	2.8637E2
9.7198E2	2.6603E2
9.7235E2	2.5925E2
9.7272E2	3.1801E2
9.7309E2	3.0897E2
9.7346E2	2.9315E2
9.7383E2	2.5247E2
9.742E2	2.4795E2
9.7457E2	2.5021E2
9.7494E2	3.632E2
9.7531E2	2.5473E2
9.7568E2	2.2084E2
9.7605E2	2.9089E2
9.7642E2	2.1632E2
9.7679E2	3.2027E2
9.7715E2	2.8411E2
9.7752E2	2.5925E2
9.7789E2	2.3891E2
9.7826E2	2.9541E2
9.7863E2	3.1801E2
9.790E2	2.0502E2
9.7937E2	2.6377E2
9.7974E2	2.7959E2
9.8011E2	2.5473E2
9.8048E2	2.2084E2
9.8084E2	2.7733E2
9.8121E2	2.4343E2
9.8158E2	2.8185E2
9.8195E2	2.5925E2
9.8232E2	2.8863E2
9.8269E2	2.005E2
9.8306E2	2.3439E2
9.8342E2	2.7055E2
9.8379E2	3.0219E2
9.8416E2	3.0219E2
9.8453E2	3.3157E2
9.849E2	2.8863E2
9.8526E2	3.0897E2
9.8563E2	3.0671E2
9.860E2	2.5021E2
9.8637E2	2.2084E2
9.8673E2	2.3891E2
9.871E2	2.6829E2
9.8747E2	2.4343E2
9.8784E2	2.231E2
9.8821E2	2.8185E2
9.8857E2	3.7224E2
9.8894E2	2.4117E2
9.8931E2	2.7507E2
9.8967E2	3.1575E2
9.9004E2	2.6377E2
9.9041E2	3.1801E2
9.9078E2	2.7055E2
9.9114E2	2.9089E2
9.9151E2	2.7055E2
9.9188E2	2.6829E2
9.9224E2	2.3213E2
9.9261E2	2.8185E2
9.9298E2	2.7055E2
9.9334E2	2.8637E2
9.9371E2	2.5247E2
9.9408E2	3.2479E2
9.9444E2	3.0445E2
9.9481E2	1.779E2
9.9518E2	3.0897E2
9.9554E2	2.3213E2
9.9591E2	2.3213E2
9.9628E2	3.0219E2
9.9664E2	2.7055E2
9.9701E2	3.3835E2
9.9737E2	2.6151E2
9.9774E2	3.1575E2
9.9811E2	2.7281E2
9.9847E2	2.231E2
9.9884E2	2.6603E2
9.992E2	2.0728E2
9.9957E2	2.1406E2
9.9993E2	3.0671E2
10.003E2	2.6603E2
10.007E2	2.6151E2
10.01E2	2.1632E2
10.014E2	1.892E2
10.018E2	2.7055E2
10.021E2	2.2084E2
10.025E2	2.3891E2
10.029E2	3.1801E2
10.032E2	2.9767E2
10.036E2	2.8637E2
10.04E2	2.7507E2
10.043E2	2.3665E2
10.047E2	2.3439E2
10.05E2	2.0502E2
10.054E2	2.4117E2
10.058E2	2.2987E2
10.061E2	2.7959E2
10.065E2	2.9089E2
10.069E2	2.7281E2
10.072E2	2.4117E2
10.076E2	2.8637E2
10.08E2	2.9089E2
10.083E2	2.4569E2
10.087E2	2.2987E2
10.091E2	2.5699E2
10.094E2	2.5925E2
10.098E2	2.7733E2
10.101E2	2.4343E2
10.105E2	3.4061E2
10.109E2	3.1349E2
10.112E2	2.6829E2
10.116E2	2.2987E2
10.12E2	1.8242E2
10.123E2	2.7281E2
10.127E2	2.1858E2
10.131E2	2.3665E2
10.134E2	2.8637E2
10.138E2	2.3439E2
10.141E2	2.9767E2
10.145E2	2.8637E2
10.149E2	3.1349E2
10.152E2	3.0671E2
10.156E2	2.5247E2
10.16E2	2.5021E2
10.163E2	2.7281E2
10.167E2	2.6603E2
10.171E2	2.5247E2
10.174E2	2.2536E2
[truncated: 48 more rows]
