# Supplementary material for: Natural plant growth and development achieved in the IPK PhenoSphere by dynamic environment simulation
Source: Nat Commun. 2023 Sep 18;14:5783. doi: 10.1038/s41467-023-41332-4 (PMC10507097; doi:10.1038/s41467-023-41332-4)
Supplement: Supplementary file 5 — Supplementary Code 1 [file 41467_2023_41332_MOESM5_ESM.zip › Supplementary_Code_1/Thermal_Time_VPD/PS_2016_sim_clim.csv]

Row.names	Date	ID	hour	Temp	DAS	Time	Date_2016	Date_201X	newdate	humidity	light
2016-04-01 00:00:00	2016-04-01 00:00:00	1	NA	NA	NA	NA	NA	NA	NA	NA	NA
2016-04-01 01:00:00	2016-04-01 01:00:00	2	NA	NA	NA	NA	NA	NA	NA	NA	NA
2016-04-01 02:00:00	2016-04-01 02:00:00	3	NA	NA	NA	NA	NA	NA	NA	NA	NA
2016-04-01 03:00:00	2016-04-01 03:00:00	4	NA	NA	NA	NA	NA	NA	NA	NA	NA
2016-04-01 04:00:00	2016-04-01 04:00:00	5	NA	NA	NA	NA	NA	NA	NA	NA	NA
2016-04-01 05:00:00	2016-04-01 05:00:00	6	NA	NA	NA	NA	NA	NA	NA	NA	NA
2016-04-01 06:00:00	2016-04-01 06:00:00	7	NA	NA	NA	NA	NA	NA	NA	NA	NA
2016-04-01 07:00:00	2016-04-01 07:00:00	8	NA	NA	NA	NA	NA	NA	NA	NA	NA
2016-04-01 08:00:00	2016-04-01 08:00:00	9	NA	NA	NA	NA	NA	NA	NA	NA	NA
2016-04-01 09:00:00	2016-04-01 09:00:00	10	NA	NA	NA	NA	NA	NA	NA	NA	NA
2016-04-01 10:00:00	2016-04-01 10:00:00	11	NA	NA	NA	NA	NA	NA	NA	NA	NA
2016-04-01 11:00:00	2016-04-01 11:00:00	12	NA	NA	NA	NA	NA	NA	NA	NA	NA
2016-04-01 12:00:00	2016-04-01 12:00:00	13	NA	NA	NA	NA	NA	NA	NA	NA	NA
2016-04-01 13:00:00	2016-04-01 13:00:00	14	NA	NA	NA	NA	NA	NA	NA	NA	NA
2016-04-01 14:00:00	2016-04-01 14:00:00	15	NA	NA	NA	NA	NA	NA	NA	NA	NA
2016-04-01 15:00:00	2016-04-01 15:00:00	16	NA	NA	NA	NA	NA	NA	NA	NA	NA
2016-04-01 16:00:00	2016-04-01 16:00:00	17	NA	NA	NA	NA	NA	NA	NA	NA	NA
2016-04-01 17:00:00	2016-04-01 17:00:00	18	NA	NA	NA	NA	NA	NA	NA	NA	NA
2016-04-01 18:00:00	2016-04-01 18:00:00	19	NA	NA	NA	NA	NA	NA	NA	NA	NA
2016-04-01 19:00:00	2016-04-01 19:00:00	20	NA	NA	NA	NA	NA	NA	NA	NA	NA
2016-04-01 20:00:00	2016-04-01 20:00:00	21	NA	NA	NA	NA	NA	NA	NA	NA	NA
2016-04-01 21:00:00	2016-04-01 21:00:00	22	NA	NA	NA	NA	NA	NA	NA	NA	NA
2016-04-01 22:00:00	2016-04-01 22:00:00	23	NA	NA	NA	NA	NA	NA	NA	NA	NA
2016-04-01 23:00:00	2016-04-01 23:00:00	24	NA	NA	NA	NA	NA	NA	NA	NA	NA
2016-04-02 00:00:00	2016-04-02 00:00:00	25	NA	NA	NA	NA	NA	NA	NA	NA	NA
2016-04-02 01:00:00	2016-04-02 01:00:00	26	NA	NA	NA	NA	NA	NA	NA	NA	NA
2016-04-02 02:00:00	2016-04-02 02:00:00	27	NA	NA	NA	NA	NA	NA	NA	NA	NA
2016-04-02 03:00:00	2016-04-02 03:00:00	28	NA	NA	NA	NA	NA	NA	NA	NA	NA
2016-04-02 04:00:00	2016-04-02 04:00:00	29	NA	NA	NA	NA	NA	NA	NA	NA	NA
2016-04-02 05:00:00	2016-04-02 05:00:00	30	NA	NA	NA	NA	NA	NA	NA	NA	NA
2016-04-02 06:00:00	2016-04-02 06:00:00	31	NA	NA	NA	NA	NA	NA	NA	NA	NA
2016-04-02 07:00:00	2016-04-02 07:00:00	32	NA	NA	NA	NA	NA	NA	NA	NA	NA
2016-04-02 08:00:00	2016-04-02 08:00:00	33	NA	NA	NA	NA	NA	NA	NA	NA	NA
2016-04-02 09:00:00	2016-04-02 09:00:00	34	NA	NA	NA	NA	NA	NA	NA	NA	NA
2016-04-02 10:00:00	2016-04-02 10:00:00	35	NA	NA	NA	NA	NA	NA	NA	NA	NA
2016-04-02 11:00:00	2016-04-02 11:00:00	36	NA	NA	NA	NA	NA	NA	NA	NA	NA
2016-04-02 12:00:00	2016-04-02 12:00:00	37	NA	NA	NA	NA	NA	NA	NA	NA	NA
2016-04-02 13:00:00	2016-04-02 13:00:00	38	NA	NA	NA	NA	NA	NA	NA	NA	NA
2016-04-02 14:00:00	2016-04-02 14:00:00	39	NA	NA	NA	NA	NA	NA	NA	NA	NA
2016-04-02 15:00:00	2016-04-02 15:00:00	40	NA	NA	NA	NA	NA	NA	NA	NA	NA
2016-04-02 16:00:00	2016-04-02 16:00:00	41	NA	NA	NA	NA	NA	NA	NA	NA	NA
2016-04-02 17:00:00	2016-04-02 17:00:00	42	NA	NA	NA	NA	NA	NA	NA	NA	NA
2016-04-02 18:00:00	2016-04-02 18:00:00	43	NA	NA	NA	NA	NA	NA	NA	NA	NA
2016-04-02 19:00:00	2016-04-02 19:00:00	44	NA	NA	NA	NA	NA	NA	NA	NA	NA
2016-04-02 20:00:00	2016-04-02 20:00:00	45	NA	NA	NA	NA	NA	NA	NA	NA	NA
2016-04-02 21:00:00	2016-04-02 21:00:00	46	NA	NA	NA	NA	NA	NA	NA	NA	NA
2016-04-02 22:00:00	2016-04-02 22:00:00	47	NA	NA	NA	NA	NA	NA	NA	NA	NA
2016-04-02 23:00:00	2016-04-02 23:00:00	48	NA	NA	NA	NA	NA	NA	NA	NA	NA
2016-04-03 00:00:00	2016-04-03 00:00:00	49	NA	NA	NA	NA	NA	NA	NA	NA	NA
2016-04-03 01:00:00	2016-04-03 01:00:00	50	NA	NA	NA	NA	NA	NA	NA	NA	NA
2016-04-03 02:00:00	2016-04-03 02:00:00	51	NA	NA	NA	NA	NA	NA	NA	NA	NA
2016-04-03 03:00:00	2016-04-03 03:00:00	52	NA	NA	NA	NA	NA	NA	NA	NA	NA
2016-04-03 04:00:00	2016-04-03 04:00:00	53	NA	NA	NA	NA	NA	NA	NA	NA	NA
2016-04-03 05:00:00	2016-04-03 05:00:00	54	NA	NA	NA	NA	NA	NA	NA	NA	NA
2016-04-03 06:00:00	2016-04-03 06:00:00	55	NA	NA	NA	NA	NA	NA	NA	NA	NA
2016-04-03 07:00:00	2016-04-03 07:00:00	56	NA	NA	NA	NA	NA	NA	NA	NA	NA
2016-04-03 08:00:00	2016-04-03 08:00:00	57	NA	NA	NA	NA	NA	NA	NA	NA	NA
2016-04-03 09:00:00	2016-04-03 09:00:00	58	NA	NA	NA	NA	NA	NA	NA	NA	NA
2016-04-03 10:00:00	2016-04-03 10:00:00	59	NA	NA	NA	NA	NA	NA	NA	NA	NA
2016-04-03 11:00:00	2016-04-03 11:00:00	60	NA	NA	NA	NA	NA	NA	NA	NA	NA
2016-04-03 12:00:00	2016-04-03 12:00:00	61	NA	NA	NA	NA	NA	NA	NA	NA	NA
2016-04-03 13:00:00	2016-04-03 13:00:00	62	NA	NA	NA	NA	NA	NA	NA	NA	NA
2016-04-03 14:00:00	2016-04-03 14:00:00	63	NA	NA	NA	NA	NA	NA	NA	NA	NA
2016-04-03 15:00:00	2016-04-03 15:00:00	64	NA	NA	NA	NA	NA	NA	NA	NA	NA
2016-04-03 16:00:00	2016-04-03 16:00:00	65	NA	NA	NA	NA	NA	NA	NA	NA	NA
2016-04-03 17:00:00	2016-04-03 17:00:00	66	NA	NA	NA	NA	NA	NA	NA	NA	NA
2016-04-03 18:00:00	2016-04-03 18:00:00	67	NA	NA	NA	NA	NA	NA	NA	NA	NA
2016-04-03 19:00:00	2016-04-03 19:00:00	68	NA	NA	NA	NA	NA	NA	NA	NA	NA
2016-04-03 20:00:00	2016-04-03 20:00:00	69	NA	NA	NA	NA	NA	NA	NA	NA	NA
2016-04-03 21:00:00	2016-04-03 21:00:00	70	NA	NA	NA	NA	NA	NA	NA	NA	NA
2016-04-03 22:00:00	2016-04-03 22:00:00	71	NA	NA	NA	NA	NA	NA	NA	NA	NA
2016-04-03 23:00:00	2016-04-03 23:00:00	72	NA	NA	NA	NA	NA	NA	NA	NA	NA
2016-04-04 00:00:00	2016-04-04 00:00:00	73	NA	NA	NA	NA	NA	NA	NA	NA	NA
2016-04-04 01:00:00	2016-04-04 01:00:00	74	NA	NA	NA	NA	NA	NA	NA	NA	NA
2016-04-04 02:00:00	2016-04-04 02:00:00	75	NA	NA	NA	NA	NA	NA	NA	NA	NA
2016-04-04 03:00:00	2016-04-04 03:00:00	76	NA	NA	NA	NA	NA	NA	NA	NA	NA
2016-04-04 04:00:00	2016-04-04 04:00:00	77	NA	NA	NA	NA	NA	NA	NA	NA	NA
2016-04-04 05:00:00	2016-04-04 05:00:00	78	NA	NA	NA	NA	NA	NA	NA	NA	NA
2016-04-04 06:00:00	2016-04-04 06:00:00	79	NA	NA	NA	NA	NA	NA	NA	NA	NA
2016-04-04 07:00:00	2016-04-04 07:00:00	80	NA	NA	NA	NA	NA	NA	NA	NA	NA
2016-04-04 08:00:00	2016-04-04 08:00:00	81	NA	NA	NA	NA	NA	NA	NA	NA	NA
2016-04-04 09:00:00	2016-04-04 09:00:00	82	NA	NA	NA	NA	NA	NA	NA	NA	NA
2016-04-04 10:00:00	2016-04-04 10:00:00	83	NA	NA	NA	NA	NA	NA	NA	NA	NA
2016-04-04 11:00:00	2016-04-04 11:00:00	84	NA	NA	NA	NA	NA	NA	NA	NA	NA
2016-04-04 12:00:00	2016-04-04 12:00:00	85	NA	NA	NA	NA	NA	NA	NA	NA	NA
2016-04-04 13:00:00	2016-04-04 13:00:00	86	NA	NA	NA	NA	NA	NA	NA	NA	NA
2016-04-04 14:00:00	2016-04-04 14:00:00	87	NA	NA	NA	NA	NA	NA	NA	NA	NA
2016-04-04 15:00:00	2016-04-04 15:00:00	88	NA	NA	NA	NA	NA	NA	NA	NA	NA
2016-04-04 16:00:00	2016-04-04 16:00:00	89	NA	NA	NA	NA	NA	NA	NA	NA	NA
2016-04-04 17:00:00	2016-04-04 17:00:00	90	NA	NA	NA	NA	NA	NA	NA	NA	NA
2016-04-04 18:00:00	2016-04-04 18:00:00	91	NA	NA	NA	NA	NA	NA	NA	NA	NA
2016-04-04 19:00:00	2016-04-04 19:00:00	92	NA	NA	NA	NA	NA	NA	NA	NA	NA
2016-04-04 20:00:00	2016-04-04 20:00:00	93	NA	NA	NA	NA	NA	NA	NA	NA	NA
2016-04-04 21:00:00	2016-04-04 21:00:00	94	NA	NA	NA	NA	NA	NA	NA	NA	NA
2016-04-04 22:00:00	2016-04-04 22:00:00	95	NA	NA	NA	NA	NA	NA	NA	NA	NA
2016-04-04 23:00:00	2016-04-04 23:00:00	96	NA	NA	NA	NA	NA	NA	NA	NA	NA
2016-04-05 00:00:00	2016-04-05 00:00:00	97	NA	NA	NA	NA	NA	NA	NA	NA	NA
2016-04-05 01:00:00	2016-04-05 01:00:00	98	NA	NA	NA	NA	NA	NA	NA	NA	NA
2016-04-05 02:00:00	2016-04-05 02:00:00	99	NA	NA	NA	NA	NA	NA	NA	NA	NA
2016-04-05 03:00:00	2016-04-05 03:00:00	100	NA	NA	NA	NA	NA	NA	NA	NA	NA
2016-04-05 04:00:00	2016-04-05 04:00:00	101	NA	NA	NA	NA	NA	NA	NA	NA	NA
2016-04-05 05:00:00	2016-04-05 05:00:00	102	NA	NA	NA	NA	NA	NA	NA	NA	NA
2016-04-05 06:00:00	2016-04-05 06:00:00	103	NA	NA	NA	NA	NA	NA	NA	NA	NA
2016-04-05 07:00:00	2016-04-05 07:00:00	104	NA	NA	NA	NA	NA	NA	NA	NA	NA
2016-04-05 08:00:00	2016-04-05 08:00:00	105	NA	NA	NA	NA	NA	NA	NA	NA	NA
2016-04-05 09:00:00	2016-04-05 09:00:00	106	NA	NA	NA	NA	NA	NA	NA	NA	NA
2016-04-05 10:00:00	2016-04-05 10:00:00	107	NA	NA	NA	NA	NA	NA	NA	NA	NA
2016-04-05 11:00:00	2016-04-05 11:00:00	108	NA	NA	NA	NA	NA	NA	NA	NA	NA
2016-04-05 12:00:00	2016-04-05 12:00:00	109	NA	NA	NA	NA	NA	NA	NA	NA	NA
2016-04-05 13:00:00	2016-04-05 13:00:00	110	NA	NA	NA	NA	NA	NA	NA	NA	NA
2016-04-05 14:00:00	2016-04-05 14:00:00	111	NA	NA	NA	NA	NA	NA	NA	NA	NA
2016-04-05 15:00:00	2016-04-05 15:00:00	112	NA	NA	NA	NA	NA	NA	NA	NA	NA
2016-04-05 16:00:00	2016-04-05 16:00:00	113	NA	NA	NA	NA	NA	NA	NA	NA	NA
2016-04-05 17:00:00	2016-04-05 17:00:00	114	NA	NA	NA	NA	NA	NA	NA	NA	NA
2016-04-05 18:00:00	2016-04-05 18:00:00	115	NA	NA	NA	NA	NA	NA	NA	NA	NA
2016-04-05 19:00:00	2016-04-05 19:00:00	116	NA	NA	NA	NA	NA	NA	NA	NA	NA
2016-04-05 20:00:00	2016-04-05 20:00:00	117	NA	NA	NA	NA	NA	NA	NA	NA	NA
2016-04-05 21:00:00	2016-04-05 21:00:00	118	NA	NA	NA	NA	NA	NA	NA	NA	NA
2016-04-05 22:00:00	2016-04-05 22:00:00	119	NA	NA	NA	NA	NA	NA	NA	NA	NA
2016-04-05 23:00:00	2016-04-05 23:00:00	120	NA	NA	NA	NA	NA	NA	NA	NA	NA
2016-04-06 00:00:00	2016-04-06 00:00:00	121	NA	NA	NA	NA	NA	NA	NA	NA	NA
2016-04-06 01:00:00	2016-04-06 01:00:00	122	NA	NA	NA	NA	NA	NA	NA	NA	NA
2016-04-06 02:00:00	2016-04-06 02:00:00	123	NA	NA	NA	NA	NA	NA	NA	NA	NA
2016-04-06 03:00:00	2016-04-06 03:00:00	124	NA	NA	NA	NA	NA	NA	NA	NA	NA
2016-04-06 04:00:00	2016-04-06 04:00:00	125	NA	NA	NA	NA	NA	NA	NA	NA	NA
2016-04-06 05:00:00	2016-04-06 05:00:00	126	NA	NA	NA	NA	NA	NA	NA	NA	NA
2016-04-06 06:00:00	2016-04-06 06:00:00	127	NA	NA	NA	NA	NA	NA	NA	NA	NA
2016-04-06 07:00:00	2016-04-06 07:00:00	128	NA	NA	NA	NA	NA	NA	NA	NA	NA
2016-04-06 08:00:00	2016-04-06 08:00:00	129	NA	NA	NA	NA	NA	NA	NA	NA	NA
2016-04-06 09:00:00	2016-04-06 09:00:00	130	NA	NA	NA	NA	NA	NA	NA	NA	NA
2016-04-06 10:00:00	2016-04-06 10:00:00	131	NA	NA	NA	NA	NA	NA	NA	NA	NA
2016-04-06 11:00:00	2016-04-06 11:00:00	132	NA	NA	NA	NA	NA	NA	NA	NA	NA
2016-04-06 12:00:00	2016-04-06 12:00:00	133	NA	NA	NA	NA	NA	NA	NA	NA	NA
2016-04-06 13:00:00	2016-04-06 13:00:00	134	NA	NA	NA	NA	NA	NA	NA	NA	NA
2016-04-06 14:00:00	2016-04-06 14:00:00	135	NA	NA	NA	NA	NA	NA	NA	NA	NA
2016-04-06 15:00:00	2016-04-06 15:00:00	136	NA	NA	NA	NA	NA	NA	NA	NA	NA
2016-04-06 16:00:00	2016-04-06 16:00:00	137	NA	NA	NA	NA	NA	NA	NA	NA	NA
2016-04-06 17:00:00	2016-04-06 17:00:00	138	NA	NA	NA	NA	NA	NA	NA	NA	NA
2016-04-06 18:00:00	2016-04-06 18:00:00	139	NA	NA	NA	NA	NA	NA	NA	NA	NA
2016-04-06 19:00:00	2016-04-06 19:00:00	140	NA	NA	NA	NA	NA	NA	NA	NA	NA
2016-04-06 20:00:00	2016-04-06 20:00:00	141	NA	NA	NA	NA	NA	NA	NA	NA	NA
2016-04-06 21:00:00	2016-04-06 21:00:00	142	NA	NA	NA	NA	NA	NA	NA	NA	NA
2016-04-06 22:00:00	2016-04-06 22:00:00	143	NA	NA	NA	NA	NA	NA	NA	NA	NA
2016-04-06 23:00:00	2016-04-06 23:00:00	144	NA	NA	NA	NA	NA	NA	NA	NA	NA
2016-04-07 00:00:00	2016-04-07 00:00:00	145	NA	NA	NA	NA	NA	NA	NA	NA	NA
2016-04-07 01:00:00	2016-04-07 01:00:00	146	NA	NA	NA	NA	NA	NA	NA	NA	NA
2016-04-07 02:00:00	2016-04-07 02:00:00	147	NA	NA	NA	NA	NA	NA	NA	NA	NA
2016-04-07 03:00:00	2016-04-07 03:00:00	148	NA	NA	NA	NA	NA	NA	NA	NA	NA
2016-04-07 04:00:00	2016-04-07 04:00:00	149	NA	NA	NA	NA	NA	NA	NA	NA	NA
2016-04-07 05:00:00	2016-04-07 05:00:00	150	NA	NA	NA	NA	NA	NA	NA	NA	NA
2016-04-07 06:00:00	2016-04-07 06:00:00	151	NA	NA	NA	NA	NA	NA	NA	NA	NA
2016-04-07 07:00:00	2016-04-07 07:00:00	152	NA	NA	NA	NA	NA	NA	NA	NA	NA
2016-04-07 08:00:00	2016-04-07 08:00:00	153	NA	NA	NA	NA	NA	NA	NA	NA	NA
2016-04-07 09:00:00	2016-04-07 09:00:00	154	NA	NA	NA	NA	NA	NA	NA	NA	NA
2016-04-07 10:00:00	2016-04-07 10:00:00	155	NA	NA	NA	NA	NA	NA	NA	NA	NA
2016-04-07 11:00:00	2016-04-07 11:00:00	156	NA	NA	NA	NA	NA	NA	NA	NA	NA
2016-04-07 12:00:00	2016-04-07 12:00:00	157	NA	NA	NA	NA	NA	NA	NA	NA	NA
2016-04-07 13:00:00	2016-04-07 13:00:00	158	NA	NA	NA	NA	NA	NA	NA	NA	NA
2016-04-07 14:00:00	2016-04-07 14:00:00	159	NA	NA	NA	NA	NA	NA	NA	NA	NA
2016-04-07 15:00:00	2016-04-07 15:00:00	160	NA	NA	NA	NA	NA	NA	NA	NA	NA
2016-04-07 16:00:00	2016-04-07 16:00:00	161	NA	NA	NA	NA	NA	NA	NA	NA	NA
2016-04-07 17:00:00	2016-04-07 17:00:00	162	NA	NA	NA	NA	NA	NA	NA	NA	NA
2016-04-07 18:00:00	2016-04-07 18:00:00	163	NA	NA	NA	NA	NA	NA	NA	NA	NA
2016-04-07 19:00:00	2016-04-07 19:00:00	164	NA	NA	NA	NA	NA	NA	NA	NA	NA
2016-04-07 20:00:00	2016-04-07 20:00:00	165	NA	NA	NA	NA	NA	NA	NA	NA	NA
2016-04-07 21:00:00	2016-04-07 21:00:00	166	NA	NA	NA	NA	NA	NA	NA	NA	NA
2016-04-07 22:00:00	2016-04-07 22:00:00	167	NA	NA	NA	NA	NA	NA	NA	NA	NA
2016-04-07 23:00:00	2016-04-07 23:00:00	168	NA	NA	NA	NA	NA	NA	NA	NA	NA
2016-04-08 00:00:00	2016-04-08 00:00:00	169	NA	NA	NA	NA	NA	NA	NA	NA	NA
2016-04-08 01:00:00	2016-04-08 01:00:00	170	NA	NA	NA	NA	NA	NA	NA	NA	NA
2016-04-08 02:00:00	2016-04-08 02:00:00	171	NA	NA	NA	NA	NA	NA	NA	NA	NA
2016-04-08 03:00:00	2016-04-08 03:00:00	172	NA	NA	NA	NA	NA	NA	NA	NA	NA
2016-04-08 04:00:00	2016-04-08 04:00:00	173	NA	NA	NA	NA	NA	NA	NA	NA	NA
2016-04-08 05:00:00	2016-04-08 05:00:00	174	NA	NA	NA	NA	NA	NA	NA	NA	NA
2016-04-08 06:00:00	2016-04-08 06:00:00	175	NA	NA	NA	NA	NA	NA	NA	NA	NA
2016-04-08 07:00:00	2016-04-08 07:00:00	176	NA	NA	NA	NA	NA	NA	NA	NA	NA
2016-04-08 08:00:00	2016-04-08 08:00:00	177	NA	NA	NA	NA	NA	NA	NA	NA	NA
2016-04-08 09:00:00	2016-04-08 09:00:00	178	NA	NA	NA	NA	NA	NA	NA	NA	NA
2016-04-08 10:00:00	2016-04-08 10:00:00	179	NA	NA	NA	NA	NA	NA	NA	NA	NA
2016-04-08 11:00:00	2016-04-08 11:00:00	180	NA	NA	NA	NA	NA	NA	NA	NA	NA
2016-04-08 12:00:00	2016-04-08 12:00:00	181	NA	NA	NA	NA	NA	NA	NA	NA	NA
2016-04-08 13:00:00	2016-04-08 13:00:00	182	NA	NA	NA	NA	NA	NA	NA	NA	NA
2016-04-08 14:00:00	2016-04-08 14:00:00	183	NA	NA	NA	NA	NA	NA	NA	NA	NA
2016-04-08 15:00:00	2016-04-08 15:00:00	184	NA	NA	NA	NA	NA	NA	NA	NA	NA
2016-04-08 16:00:00	2016-04-08 16:00:00	185	NA	NA	NA	NA	NA	NA	NA	NA	NA
2016-04-08 17:00:00	2016-04-08 17:00:00	186	NA	NA	NA	NA	NA	NA	NA	NA	NA
2016-04-08 18:00:00	2016-04-08 18:00:00	187	NA	NA	NA	NA	NA	NA	NA	NA	NA
2016-04-08 19:00:00	2016-04-08 19:00:00	188	NA	NA	NA	NA	NA	NA	NA	NA	NA
2016-04-08 20:00:00	2016-04-08 20:00:00	189	NA	NA	NA	NA	NA	NA	NA	NA	NA
2016-04-08 21:00:00	2016-04-08 21:00:00	190	NA	NA	NA	NA	NA	NA	NA	NA	NA
2016-04-08 22:00:00	2016-04-08 22:00:00	191	NA	NA	NA	NA	NA	NA	NA	NA	NA
2016-04-08 23:00:00	2016-04-08 23:00:00	192	NA	NA	NA	NA	NA	NA	NA	NA	NA
2016-04-09 00:00:00	2016-04-09 00:00:00	193	NA	NA	NA	NA	NA	NA	NA	NA	NA
2016-04-09 01:00:00	2016-04-09 01:00:00	194	NA	NA	NA	NA	NA	NA	NA	NA	NA
2016-04-09 02:00:00	2016-04-09 02:00:00	195	NA	NA	NA	NA	NA	NA	NA	NA	NA
2016-04-09 03:00:00	2016-04-09 03:00:00	196	NA	NA	NA	NA	NA	NA	NA	NA	NA
2016-04-09 04:00:00	2016-04-09 04:00:00	197	NA	NA	NA	NA	NA	NA	NA	NA	NA
2016-04-09 05:00:00	2016-04-09 05:00:00	198	NA	NA	NA	NA	NA	NA	NA	NA	NA
2016-04-09 06:00:00	2016-04-09 06:00:00	199	NA	NA	NA	NA	NA	NA	NA	NA	NA
2016-04-09 07:00:00	2016-04-09 07:00:00	200	NA	NA	NA	NA	NA	NA	NA	NA	NA
2016-04-09 08:00:00	2016-04-09 08:00:00	201	NA	NA	NA	NA	NA	NA	NA	NA	NA
2016-04-09 09:00:00	2016-04-09 09:00:00	202	NA	NA	NA	NA	NA	NA	NA	NA	NA
2016-04-09 10:00:00	2016-04-09 10:00:00	203	NA	NA	NA	NA	NA	NA	NA	NA	NA
2016-04-09 11:00:00	2016-04-09 11:00:00	204	NA	NA	NA	NA	NA	NA	NA	NA	NA
2016-04-09 12:00:00	2016-04-09 12:00:00	205	NA	NA	NA	NA	NA	NA	NA	NA	NA
2016-04-09 13:00:00	2016-04-09 13:00:00	206	NA	NA	NA	NA	NA	NA	NA	NA	NA
2016-04-09 14:00:00	2016-04-09 14:00:00	207	NA	NA	NA	NA	NA	NA	NA	NA	NA
2016-04-09 15:00:00	2016-04-09 15:00:00	208	NA	NA	NA	NA	NA	NA	NA	NA	NA
2016-04-09 16:00:00	2016-04-09 16:00:00	209	NA	NA	NA	NA	NA	NA	NA	NA	NA
2016-04-09 17:00:00	2016-04-09 17:00:00	210	NA	NA	NA	NA	NA	NA	NA	NA	NA
2016-04-09 18:00:00	2016-04-09 18:00:00	211	NA	NA	NA	NA	NA	NA	NA	NA	NA
2016-04-09 19:00:00	2016-04-09 19:00:00	212	NA	NA	NA	NA	NA	NA	NA	NA	NA
2016-04-09 20:00:00	2016-04-09 20:00:00	213	NA	NA	NA	NA	NA	NA	NA	NA	NA
2016-04-09 21:00:00	2016-04-09 21:00:00	214	NA	NA	NA	NA	NA	NA	NA	NA	NA
2016-04-09 22:00:00	2016-04-09 22:00:00	215	NA	NA	NA	NA	NA	NA	NA	NA	NA
2016-04-09 23:00:00	2016-04-09 23:00:00	216	NA	NA	NA	NA	NA	NA	NA	NA	NA
2016-04-10 00:00:00	2016-04-10 00:00:00	217	NA	NA	NA	NA	NA	NA	NA	NA	NA
2016-04-10 01:00:00	2016-04-10 01:00:00	218	NA	NA	NA	NA	NA	NA	NA	NA	NA
2016-04-10 02:00:00	2016-04-10 02:00:00	219	NA	NA	NA	NA	NA	NA	NA	NA	NA
2016-04-10 03:00:00	2016-04-10 03:00:00	220	NA	NA	NA	NA	NA	NA	NA	NA	NA
2016-04-10 04:00:00	2016-04-10 04:00:00	221	NA	NA	NA	NA	NA	NA	NA	NA	NA
2016-04-10 05:00:00	2016-04-10 05:00:00	222	NA	NA	NA	NA	NA	NA	NA	NA	NA
2016-04-10 06:00:00	2016-04-10 06:00:00	223	NA	NA	NA	NA	NA	NA	NA	NA	NA
2016-04-10 07:00:00	2016-04-10 07:00:00	224	NA	NA	NA	NA	NA	NA	NA	NA	NA
2016-04-10 08:00:00	2016-04-10 08:00:00	225	NA	NA	NA	NA	NA	NA	NA	NA	NA
2016-04-10 09:00:00	2016-04-10 09:00:00	226	NA	NA	NA	NA	NA	NA	NA	NA	NA
2016-04-10 10:00:00	2016-04-10 10:00:00	227	NA	NA	NA	NA	NA	NA	NA	NA	NA
2016-04-10 11:00:00	2016-04-10 11:00:00	228	NA	NA	NA	NA	NA	NA	NA	NA	NA
2016-04-10 12:00:00	2016-04-10 12:00:00	229	NA	NA	NA	NA	NA	NA	NA	NA	NA
2016-04-10 13:00:00	2016-04-10 13:00:00	230	NA	NA	NA	NA	NA	NA	NA	NA	NA
2016-04-10 14:00:00	2016-04-10 14:00:00	231	NA	NA	NA	NA	NA	NA	NA	NA	NA
2016-04-10 15:00:00	2016-04-10 15:00:00	232	NA	NA	NA	NA	NA	NA	NA	NA	NA
2016-04-10 16:00:00	2016-04-10 16:00:00	233	NA	NA	NA	NA	NA	NA	NA	NA	NA
2016-04-10 17:00:00	2016-04-10 17:00:00	234	NA	NA	NA	NA	NA	NA	NA	NA	NA
2016-04-10 18:00:00	2016-04-10 18:00:00	235	NA	NA	NA	NA	NA	NA	NA	NA	NA
2016-04-10 19:00:00	2016-04-10 19:00:00	236	NA	NA	NA	NA	NA	NA	NA	NA	NA
2016-04-10 20:00:00	2016-04-10 20:00:00	237	NA	NA	NA	NA	NA	NA	NA	NA	NA
2016-04-10 21:00:00	2016-04-10 21:00:00	238	NA	NA	NA	NA	NA	NA	NA	NA	NA
2016-04-10 22:00:00	2016-04-10 22:00:00	239	NA	NA	NA	NA	NA	NA	NA	NA	NA
2016-04-10 23:00:00	2016-04-10 23:00:00	240	NA	NA	NA	NA	NA	NA	NA	NA	NA
2016-04-11 00:00:00	2016-04-11 00:00:00	241	NA	NA	NA	NA	NA	NA	NA	NA	NA
2016-04-11 01:00:00	2016-04-11 01:00:00	242	NA	NA	NA	NA	NA	NA	NA	NA	NA
2016-04-11 02:00:00	2016-04-11 02:00:00	243	NA	NA	NA	NA	NA	NA	NA	NA	NA
2016-04-11 03:00:00	2016-04-11 03:00:00	244	NA	NA	NA	NA	NA	NA	NA	NA	NA
2016-04-11 04:00:00	2016-04-11 04:00:00	245	NA	NA	NA	NA	NA	NA	NA	NA	NA
2016-04-11 05:00:00	2016-04-11 05:00:00	246	NA	NA	NA	NA	NA	NA	NA	NA	NA
2016-04-11 06:00:00	2016-04-11 06:00:00	247	NA	NA	NA	NA	NA	NA	NA	NA	NA
2016-04-11 07:00:00	2016-04-11 07:00:00	248	NA	NA	NA	NA	NA	NA	NA	NA	NA
2016-04-11 08:00:00	2016-04-11 08:00:00	249	NA	NA	NA	NA	NA	NA	NA	NA	NA
2016-04-11 09:00:00	2016-04-11 09:00:00	250	NA	NA	NA	NA	NA	NA	NA	NA	NA
2016-04-11 10:00:00	2016-04-11 10:00:00	251	NA	NA	NA	NA	NA	NA	NA	NA	NA
2016-04-11 11:00:00	2016-04-11 11:00:00	252	NA	NA	NA	NA	NA	NA	NA	NA	NA
2016-04-11 12:00:00	2016-04-11 12:00:00	253	NA	NA	NA	NA	NA	NA	NA	NA	NA
2016-04-11 13:00:00	2016-04-11 13:00:00	254	NA	NA	NA	NA	NA	NA	NA	NA	NA
2016-04-11 14:00:00	2016-04-11 14:00:00	255	NA	NA	NA	NA	NA	NA	NA	NA	NA
2016-04-11 15:00:00	2016-04-11 15:00:00	256	NA	NA	NA	NA	NA	NA	NA	NA	NA
2016-04-11 16:00:00	2016-04-11 16:00:00	257	NA	NA	NA	NA	NA	NA	NA	NA	NA
2016-04-11 17:00:00	2016-04-11 17:00:00	258	NA	NA	NA	NA	NA	NA	NA	NA	NA
2016-04-11 18:00:00	2016-04-11 18:00:00	259	NA	NA	NA	NA	NA	NA	NA	NA	NA
2016-04-11 19:00:00	2016-04-11 19:00:00	260	NA	NA	NA	NA	NA	NA	NA	NA	NA
2016-04-11 20:00:00	2016-04-11 20:00:00	261	NA	NA	NA	NA	NA	NA	NA	NA	NA
2016-04-11 21:00:00	2016-04-11 21:00:00	262	NA	NA	NA	NA	NA	NA	NA	NA	NA
2016-04-11 22:00:00	2016-04-11 22:00:00	263	NA	NA	NA	NA	NA	NA	NA	NA	NA
2016-04-11 23:00:00	2016-04-11 23:00:00	264	NA	NA	NA	NA	NA	NA	NA	NA	NA
2016-04-12 00:00:00	2016-04-12 00:00:00	265	NA	NA	NA	NA	NA	NA	NA	NA	NA
2016-04-12 01:00:00	2016-04-12 01:00:00	266	NA	NA	NA	NA	NA	NA	NA	NA	NA
2016-04-12 02:00:00	2016-04-12 02:00:00	267	NA	NA	NA	NA	NA	NA	NA	NA	NA
2016-04-12 03:00:00	2016-04-12 03:00:00	268	NA	NA	NA	NA	NA	NA	NA	NA	NA
2016-04-12 04:00:00	2016-04-12 04:00:00	269	NA	NA	NA	NA	NA	NA	NA	NA	NA
2016-04-12 05:00:00	2016-04-12 05:00:00	270	NA	NA	NA	NA	NA	NA	NA	NA	NA
2016-04-12 06:00:00	2016-04-12 06:00:00	271	NA	NA	NA	NA	NA	NA	NA	NA	NA
2016-04-12 07:00:00	2016-04-12 07:00:00	272	NA	NA	NA	NA	NA	NA	NA	NA	NA
2016-04-12 08:00:00	2016-04-12 08:00:00	273	NA	NA	NA	NA	NA	NA	NA	NA	NA
2016-04-12 09:00:00	2016-04-12 09:00:00	274	NA	NA	NA	NA	NA	NA	NA	NA	NA
2016-04-12 10:00:00	2016-04-12 10:00:00	275	NA	NA	NA	NA	NA	NA	NA	NA	NA
2016-04-12 11:00:00	2016-04-12 11:00:00	276	NA	NA	NA	NA	NA	NA	NA	NA	NA
2016-04-12 12:00:00	2016-04-12 12:00:00	277	NA	NA	NA	NA	NA	NA	NA	NA	NA
2016-04-12 13:00:00	2016-04-12 13:00:00	278	NA	NA	NA	NA	NA	NA	NA	NA	NA
2016-04-12 14:00:00	2016-04-12 14:00:00	279	NA	NA	NA	NA	NA	NA	NA	NA	NA
2016-04-12 15:00:00	2016-04-12 15:00:00	280	NA	NA	NA	NA	NA	NA	NA	NA	NA
2016-04-12 16:00:00	2016-04-12 16:00:00	281	NA	NA	NA	NA	NA	NA	NA	NA	NA
2016-04-12 17:00:00	2016-04-12 17:00:00	282	NA	NA	NA	NA	NA	NA	NA	NA	NA
2016-04-12 18:00:00	2016-04-12 18:00:00	283	NA	NA	NA	NA	NA	NA	NA	NA	NA
2016-04-12 19:00:00	2016-04-12 19:00:00	284	NA	NA	NA	NA	NA	NA	NA	NA	NA
2016-04-12 20:00:00	2016-04-12 20:00:00	285	NA	NA	NA	NA	NA	NA	NA	NA	NA
2016-04-12 21:00:00	2016-04-12 21:00:00	286	NA	NA	NA	NA	NA	NA	NA	NA	NA
2016-04-12 22:00:00	2016-04-12 22:00:00	287	NA	NA	NA	NA	NA	NA	NA	NA	NA
2016-04-12 23:00:00	2016-04-12 23:00:00	288	NA	NA	NA	NA	NA	NA	NA	NA	NA
2016-04-13 00:00:00	2016-04-13 00:00:00	289	NA	NA	NA	NA	NA	NA	NA	NA	NA
2016-04-13 01:00:00	2016-04-13 01:00:00	290	NA	NA	NA	NA	NA	NA	NA	NA	NA
2016-04-13 02:00:00	2016-04-13 02:00:00	291	NA	NA	NA	NA	NA	NA	NA	NA	NA
2016-04-13 03:00:00	2016-04-13 03:00:00	292	NA	NA	NA	NA	NA	NA	NA	NA	NA
2016-04-13 04:00:00	2016-04-13 04:00:00	293	NA	NA	NA	NA	NA	NA	NA	NA	NA
2016-04-13 05:00:00	2016-04-13 05:00:00	294	NA	NA	NA	NA	NA	NA	NA	NA	NA
2016-04-13 06:00:00	2016-04-13 06:00:00	295	NA	NA	NA	NA	NA	NA	NA	NA	NA
2016-04-13 07:00:00	2016-04-13 07:00:00	296	NA	NA	NA	NA	NA	NA	NA	NA	NA
2016-04-13 08:00:00	2016-04-13 08:00:00	297	NA	NA	NA	NA	NA	NA	NA	NA	NA
2016-04-13 09:00:00	2016-04-13 09:00:00	298	NA	NA	NA	NA	NA	NA	NA	NA	NA
2016-04-13 10:00:00	2016-04-13 10:00:00	299	NA	NA	NA	NA	NA	NA	NA	NA	NA
2016-04-13 11:00:00	2016-04-13 11:00:00	300	NA	NA	NA	NA	NA	NA	NA	NA	NA
2016-04-13 12:00:00	2016-04-13 12:00:00	301	NA	NA	NA	NA	NA	NA	NA	NA	NA
2016-04-13 13:00:00	2016-04-13 13:00:00	302	NA	NA	NA	NA	NA	NA	NA	NA	NA
2016-04-13 14:00:00	2016-04-13 14:00:00	303	NA	NA	NA	NA	NA	NA	NA	NA	NA
2016-04-13 15:00:00	2016-04-13 15:00:00	304	NA	NA	NA	NA	NA	NA	NA	NA	NA
2016-04-13 16:00:00	2016-04-13 16:00:00	305	NA	NA	NA	NA	NA	NA	NA	NA	NA
2016-04-13 17:00:00	2016-04-13 17:00:00	306	NA	NA	NA	NA	NA	NA	NA	NA	NA
2016-04-13 18:00:00	2016-04-13 18:00:00	307	NA	NA	NA	NA	NA	NA	NA	NA	NA
2016-04-13 19:00:00	2016-04-13 19:00:00	308	NA	NA	NA	NA	NA	NA	NA	NA	NA
2016-04-13 20:00:00	2016-04-13 20:00:00	309	NA	NA	NA	NA	NA	NA	NA	NA	NA
2016-04-13 21:00:00	2016-04-13 21:00:00	310	NA	NA	NA	NA	NA	NA	NA	NA	NA
2016-04-13 22:00:00	2016-04-13 22:00:00	311	NA	NA	NA	NA	NA	NA	NA	NA	NA
2016-04-13 23:00:00	2016-04-13 23:00:00	312	NA	NA	NA	NA	NA	NA	NA	NA	NA
2016-04-14 00:00:00	2016-04-14 00:00:00	313	NA	NA	NA	NA	NA	NA	NA	NA	NA
2016-04-14 01:00:00	2016-04-14 01:00:00	314	NA	NA	NA	NA	NA	NA	NA	NA	NA
2016-04-14 02:00:00	2016-04-14 02:00:00	315	NA	NA	NA	NA	NA	NA	NA	NA	NA
2016-04-14 03:00:00	2016-04-14 03:00:00	316	NA	NA	NA	NA	NA	NA	NA	NA	NA
2016-04-14 04:00:00	2016-04-14 04:00:00	317	NA	NA	NA	NA	NA	NA	NA	NA	NA
2016-04-14 05:00:00	2016-04-14 05:00:00	318	NA	NA	NA	NA	NA	NA	NA	NA	NA
2016-04-14 06:00:00	2016-04-14 06:00:00	319	NA	NA	NA	NA	NA	NA	NA	NA	NA
2016-04-14 07:00:00	2016-04-14 07:00:00	320	NA	NA	NA	NA	NA	NA	NA	NA	NA
2016-04-14 08:00:00	2016-04-14 08:00:00	321	NA	NA	NA	NA	NA	NA	NA	NA	NA
2016-04-14 09:00:00	2016-04-14 09:00:00	322	NA	NA	NA	NA	NA	NA	NA	NA	NA
2016-04-14 10:00:00	2016-04-14 10:00:00	323	NA	NA	NA	NA	NA	NA	NA	NA	NA
2016-04-14 11:00:00	2016-04-14 11:00:00	324	NA	NA	NA	NA	NA	NA	NA	NA	NA
2016-04-14 12:00:00	2016-04-14 12:00:00	325	NA	NA	NA	NA	NA	NA	NA	NA	NA
2016-04-14 13:00:00	2016-04-14 13:00:00	326	NA	NA	NA	NA	NA	NA	NA	NA	NA
2016-04-14 14:00:00	2016-04-14 14:00:00	327	NA	NA	NA	NA	NA	NA	NA	NA	NA
2016-04-14 15:00:00	2016-04-14 15:00:00	328	NA	NA	NA	NA	NA	NA	NA	NA	NA
2016-04-14 16:00:00	2016-04-14 16:00:00	329	NA	NA	NA	NA	NA	NA	NA	NA	NA
2016-04-14 17:00:00	2016-04-14 17:00:00	330	NA	NA	NA	NA	NA	NA	NA	NA	NA
2016-04-14 18:00:00	2016-04-14 18:00:00	331	NA	NA	NA	NA	NA	NA	NA	NA	NA
2016-04-14 19:00:00	2016-04-14 19:00:00	332	NA	NA	NA	NA	NA	NA	NA	NA	NA
2016-04-14 20:00:00	2016-04-14 20:00:00	333	NA	NA	NA	NA	NA	NA	NA	NA	NA
2016-04-14 21:00:00	2016-04-14 21:00:00	334	NA	NA	NA	NA	NA	NA	NA	NA	NA
2016-04-14 22:00:00	2016-04-14 22:00:00	335	NA	NA	NA	NA	NA	NA	NA	NA	NA
2016-04-14 23:00:00	2016-04-14 23:00:00	336	NA	NA	NA	NA	NA	NA	NA	NA	NA
2016-04-15 00:00:00	2016-04-15 00:00:00	337	NA	NA	NA	NA	NA	NA	NA	NA	NA
2016-04-15 01:00:00	2016-04-15 01:00:00	338	NA	NA	NA	NA	NA	NA	NA	NA	NA
2016-04-15 02:00:00	2016-04-15 02:00:00	339	NA	NA	NA	NA	NA	NA	NA	NA	NA
2016-04-15 03:00:00	2016-04-15 03:00:00	340	NA	NA	NA	NA	NA	NA	NA	NA	NA
2016-04-15 04:00:00	2016-04-15 04:00:00	341	NA	NA	NA	NA	NA	NA	NA	NA	NA
2016-04-15 05:00:00	2016-04-15 05:00:00	342	NA	NA	NA	NA	NA	NA	NA	NA	NA
2016-04-15 06:00:00	2016-04-15 06:00:00	343	NA	NA	NA	NA	NA	NA	NA	NA	NA
2016-04-15 07:00:00	2016-04-15 07:00:00	344	NA	NA	NA	NA	NA	NA	NA	NA	NA
2016-04-15 08:00:00	2016-04-15 08:00:00	345	NA	NA	NA	NA	NA	NA	NA	NA	NA
2016-04-15 09:00:00	2016-04-15 09:00:00	346	NA	NA	NA	NA	NA	NA	NA	NA	NA
2016-04-15 10:00:00	2016-04-15 10:00:00	347	NA	NA	NA	NA	NA	NA	NA	NA	NA
2016-04-15 11:00:00	2016-04-15 11:00:00	348	NA	NA	NA	NA	NA	NA	NA	NA	NA
2016-04-15 12:00:00	2016-04-15 12:00:00	349	NA	NA	NA	NA	NA	NA	NA	NA	NA
2016-04-15 13:00:00	2016-04-15 13:00:00	350	NA	NA	NA	NA	NA	NA	NA	NA	NA
2016-04-15 14:00:00	2016-04-15 14:00:00	351	NA	NA	NA	NA	NA	NA	NA	NA	NA
2016-04-15 15:00:00	2016-04-15 15:00:00	352	NA	NA	NA	NA	NA	NA	NA	NA	NA
2016-04-15 16:00:00	2016-04-15 16:00:00	353	NA	NA	NA	NA	NA	NA	NA	NA	NA
2016-04-15 17:00:00	2016-04-15 17:00:00	354	NA	NA	NA	NA	NA	NA	NA	NA	NA
2016-04-15 18:00:00	2016-04-15 18:00:00	355	NA	NA	NA	NA	NA	NA	NA	NA	NA
2016-04-15 19:00:00	2016-04-15 19:00:00	356	NA	NA	NA	NA	NA	NA	NA	NA	NA
2016-04-15 20:00:00	2016-04-15 20:00:00	357	NA	NA	NA	NA	NA	NA	NA	NA	NA
2016-04-15 21:00:00	2016-04-15 21:00:00	358	NA	NA	NA	NA	NA	NA	NA	NA	NA
2016-04-15 22:00:00	2016-04-15 22:00:00	359	NA	NA	NA	NA	NA	NA	NA	NA	NA
2016-04-15 23:00:00	2016-04-15 23:00:00	360	NA	NA	NA	NA	NA	NA	NA	NA	NA
2016-04-16 00:00:00	2016-04-16 00:00:00	361	NA	NA	NA	NA	NA	NA	NA	NA	NA
2016-04-16 01:00:00	2016-04-16 01:00:00	362	NA	NA	NA	NA	NA	NA	NA	NA	NA
2016-04-16 02:00:00	2016-04-16 02:00:00	363	NA	NA	NA	NA	NA	NA	NA	NA	NA
2016-04-16 03:00:00	2016-04-16 03:00:00	364	NA	NA	NA	NA	NA	NA	NA	NA	NA
2016-04-16 04:00:00	2016-04-16 04:00:00	365	NA	NA	NA	NA	NA	NA	NA	NA	NA
2016-04-16 05:00:00	2016-04-16 05:00:00	366	NA	NA	NA	NA	NA	NA	NA	NA	NA
2016-04-16 06:00:00	2016-04-16 06:00:00	367	NA	NA	NA	NA	NA	NA	NA	NA	NA
2016-04-16 07:00:00	2016-04-16 07:00:00	368	NA	NA	NA	NA	NA	NA	NA	NA	NA
2016-04-16 08:00:00	2016-04-16 08:00:00	369	NA	NA	NA	NA	NA	NA	NA	NA	NA
2016-04-16 09:00:00	2016-04-16 09:00:00	370	NA	NA	NA	NA	NA	NA	NA	NA	NA
2016-04-16 10:00:00	2016-04-16 10:00:00	371	NA	NA	NA	NA	NA	NA	NA	NA	NA
2016-04-16 11:00:00	2016-04-16 11:00:00	372	NA	NA	NA	NA	NA	NA	NA	NA	NA
2016-04-16 12:00:00	2016-04-16 12:00:00	373	NA	NA	NA	NA	NA	NA	NA	NA	NA
2016-04-16 13:00:00	2016-04-16 13:00:00	374	NA	NA	NA	NA	NA	NA	NA	NA	NA
2016-04-16 14:00:00	2016-04-16 14:00:00	375	NA	NA	NA	NA	NA	NA	NA	NA	NA
2016-04-16 15:00:00	2016-04-16 15:00:00	376	NA	NA	NA	NA	NA	NA	NA	NA	NA
2016-04-16 16:00:00	2016-04-16 16:00:00	377	NA	NA	NA	NA	NA	NA	NA	NA	NA
2016-04-16 17:00:00	2016-04-16 17:00:00	378	NA	NA	NA	NA	NA	NA	NA	NA	NA
2016-04-16 18:00:00	2016-04-16 18:00:00	379	NA	NA	NA	NA	NA	NA	NA	NA	NA
2016-04-16 19:00:00	2016-04-16 19:00:00	380	NA	NA	NA	NA	NA	NA	NA	NA	NA
2016-04-16 20:00:00	2016-04-16 20:00:00	381	NA	NA	NA	NA	NA	NA	NA	NA	NA
2016-04-16 21:00:00	2016-04-16 21:00:00	382	NA	NA	NA	NA	NA	NA	NA	NA	NA
2016-04-16 22:00:00	2016-04-16 22:00:00	383	NA	NA	NA	NA	NA	NA	NA	NA	NA
2016-04-16 23:00:00	2016-04-16 23:00:00	384	NA	NA	NA	NA	NA	NA	NA	NA	NA
2016-04-17 00:00:00	2016-04-17 00:00:00	385	NA	NA	NA	NA	NA	NA	NA	NA	NA
2016-04-17 01:00:00	2016-04-17 01:00:00	386	NA	NA	NA	NA	NA	NA	NA	NA	NA
2016-04-17 02:00:00	2016-04-17 02:00:00	387	NA	NA	NA	NA	NA	NA	NA	NA	NA
2016-04-17 03:00:00	2016-04-17 03:00:00	388	NA	NA	NA	NA	NA	NA	NA	NA	NA
2016-04-17 04:00:00	2016-04-17 04:00:00	389	NA	NA	NA	NA	NA	NA	NA	NA	NA
2016-04-17 05:00:00	2016-04-17 05:00:00	390	NA	NA	NA	NA	NA	NA	NA	NA	NA
2016-04-17 06:00:00	2016-04-17 06:00:00	391	NA	NA	NA	NA	NA	NA	NA	NA	NA
2016-04-17 07:00:00	2016-04-17 07:00:00	392	NA	NA	NA	NA	NA	NA	NA	NA	NA
2016-04-17 08:00:00	2016-04-17 08:00:00	393	NA	NA	NA	NA	NA	NA	NA	NA	NA
2016-04-17 09:00:00	2016-04-17 09:00:00	394	NA	NA	NA	NA	NA	NA	NA	NA	NA
2016-04-17 10:00:00	2016-04-17 10:00:00	395	NA	NA	NA	NA	NA	NA	NA	NA	NA
2016-04-17 11:00:00	2016-04-17 11:00:00	396	NA	NA	NA	NA	NA	NA	NA	NA	NA
2016-04-17 12:00:00	2016-04-17 12:00:00	397	NA	NA	NA	NA	NA	NA	NA	NA	NA
2016-04-17 13:00:00	2016-04-17 13:00:00	398	NA	NA	NA	NA	NA	NA	NA	NA	NA
2016-04-17 14:00:00	2016-04-17 14:00:00	399	NA	NA	NA	NA	NA	NA	NA	NA	NA
2016-04-17 15:00:00	2016-04-17 15:00:00	400	NA	NA	NA	NA	NA	NA	NA	NA	NA
2016-04-17 16:00:00	2016-04-17 16:00:00	401	NA	NA	NA	NA	NA	NA	NA	NA	NA
2016-04-17 17:00:00	2016-04-17 17:00:00	402	NA	NA	NA	NA	NA	NA	NA	NA	NA
2016-04-17 18:00:00	2016-04-17 18:00:00	403	NA	NA	NA	NA	NA	NA	NA	NA	NA
2016-04-17 19:00:00	2016-04-17 19:00:00	404	NA	NA	NA	NA	NA	NA	NA	NA	NA
2016-04-17 20:00:00	2016-04-17 20:00:00	405	NA	NA	NA	NA	NA	NA	NA	NA	NA
2016-04-17 21:00:00	2016-04-17 21:00:00	406	NA	NA	NA	NA	NA	NA	NA	NA	NA
2016-04-17 22:00:00	2016-04-17 22:00:00	407	NA	NA	NA	NA	NA	NA	NA	NA	NA
2016-04-17 23:00:00	2016-04-17 23:00:00	408	NA	NA	NA	NA	NA	NA	NA	NA	NA
2016-04-18 00:00:00	2016-04-18 00:00:00	409	NA	NA	NA	NA	NA	NA	NA	NA	NA
2016-04-18 01:00:00	2016-04-18 01:00:00	410	NA	NA	NA	NA	NA	NA	NA	NA	NA
2016-04-18 02:00:00	2016-04-18 02:00:00	411	NA	NA	NA	NA	NA	NA	NA	NA	NA
2016-04-18 03:00:00	2016-04-18 03:00:00	412	NA	NA	NA	NA	NA	NA	NA	NA	NA
2016-04-18 04:00:00	2016-04-18 04:00:00	413	NA	NA	NA	NA	NA	NA	NA	NA	NA
2016-04-18 05:00:00	2016-04-18 05:00:00	414	NA	NA	NA	NA	NA	NA	NA	NA	NA
2016-04-18 06:00:00	2016-04-18 06:00:00	415	NA	NA	NA	NA	NA	NA	NA	NA	NA
2016-04-18 07:00:00	2016-04-18 07:00:00	416	NA	NA	NA	NA	NA	NA	NA	NA	NA
2016-04-18 08:00:00	2016-04-18 08:00:00	417	NA	NA	NA	NA	NA	NA	NA	NA	NA
2016-04-18 09:00:00	2016-04-18 09:00:00	418	NA	NA	NA	NA	NA	NA	NA	NA	NA
2016-04-18 10:00:00	2016-04-18 10:00:00	419	NA	NA	NA	NA	NA	NA	NA	NA	NA
2016-04-18 11:00:00	2016-04-18 11:00:00	420	NA	NA	NA	NA	NA	NA	NA	NA	NA
2016-04-18 12:00:00	2016-04-18 12:00:00	421	NA	NA	NA	NA	NA	NA	NA	NA	NA
2016-04-18 13:00:00	2016-04-18 13:00:00	422	NA	NA	NA	NA	NA	NA	NA	NA	NA
2016-04-18 14:00:00	2016-04-18 14:00:00	423	NA	NA	NA	NA	NA	NA	NA	NA	NA
2016-04-18 15:00:00	2016-04-18 15:00:00	424	NA	NA	NA	NA	NA	NA	NA	NA	NA
2016-04-18 16:00:00	2016-04-18 16:00:00	425	NA	NA	NA	NA	NA	NA	NA	NA	NA
2016-04-18 17:00:00	2016-04-18 17:00:00	426	NA	NA	NA	NA	NA	NA	NA	NA	NA
2016-04-18 18:00:00	2016-04-18 18:00:00	427	NA	NA	NA	NA	NA	NA	NA	NA	NA
2016-04-18 19:00:00	2016-04-18 19:00:00	428	NA	NA	NA	NA	NA	NA	NA	NA	NA
2016-04-18 20:00:00	2016-04-18 20:00:00	429	NA	NA	NA	NA	NA	NA	NA	NA	NA
2016-04-18 21:00:00	2016-04-18 21:00:00	430	NA	NA	NA	NA	NA	NA	NA	NA	NA
2016-04-18 22:00:00	2016-04-18 22:00:00	431	NA	NA	NA	NA	NA	NA	NA	NA	NA
2016-04-18 23:00:00	2016-04-18 23:00:00	432	NA	NA	NA	NA	NA	NA	NA	NA	NA
2016-04-19 00:00:00	2016-04-19 00:00:00	433	NA	NA	NA	NA	NA	NA	NA	NA	NA
2016-04-19 01:00:00	2016-04-19 01:00:00	434	NA	NA	NA	NA	NA	NA	NA	NA	NA
2016-04-19 02:00:00	2016-04-19 02:00:00	435	NA	NA	NA	NA	NA	NA	NA	NA	NA
2016-04-19 03:00:00	2016-04-19 03:00:00	436	NA	NA	NA	NA	NA	NA	NA	NA	NA
2016-04-19 04:00:00	2016-04-19 04:00:00	437	NA	NA	NA	NA	NA	NA	NA	NA	NA
2016-04-19 05:00:00	2016-04-19 05:00:00	438	NA	NA	NA	NA	NA	NA	NA	NA	NA
2016-04-19 06:00:00	2016-04-19 06:00:00	439	NA	NA	NA	NA	NA	NA	NA	NA	NA
2016-04-19 07:00:00	2016-04-19 07:00:00	440	NA	NA	NA	NA	NA	NA	NA	NA	NA
2016-04-19 08:00:00	2016-04-19 08:00:00	441	NA	NA	NA	NA	NA	NA	NA	NA	NA
2016-04-19 09:00:00	2016-04-19 09:00:00	442	NA	NA	NA	NA	NA	NA	NA	NA	NA
2016-04-19 10:00:00	2016-04-19 10:00:00	443	NA	NA	NA	NA	NA	NA	NA	NA	NA
2016-04-19 11:00:00	2016-04-19 11:00:00	444	NA	NA	NA	NA	NA	NA	NA	NA	NA
2016-04-19 12:00:00	2016-04-19 12:00:00	445	NA	NA	NA	NA	NA	NA	NA	NA	NA
2016-04-19 13:00:00	2016-04-19 13:00:00	446	NA	NA	NA	NA	NA	NA	NA	NA	NA
2016-04-19 14:00:00	2016-04-19 14:00:00	447	NA	NA	NA	NA	NA	NA	NA	NA	NA
2016-04-19 15:00:00	2016-04-19 15:00:00	448	NA	NA	NA	NA	NA	NA	NA	NA	NA
2016-04-19 16:00:00	2016-04-19 16:00:00	449	NA	NA	NA	NA	NA	NA	NA	NA	NA
2016-04-19 17:00:00	2016-04-19 17:00:00	450	NA	NA	NA	NA	NA	NA	NA	NA	NA
2016-04-19 18:00:00	2016-04-19 18:00:00	451	NA	NA	NA	NA	NA	NA	NA	NA	NA
2016-04-19 19:00:00	2016-04-19 19:00:00	452	NA	NA	NA	NA	NA	NA	NA	NA	NA
2016-04-19 20:00:00	2016-04-19 20:00:00	453	NA	NA	NA	NA	NA	NA	NA	NA	NA
2016-04-19 21:00:00	2016-04-19 21:00:00	454	NA	NA	NA	NA	NA	NA	NA	NA	NA
2016-04-19 22:00:00	2016-04-19 22:00:00	455	NA	NA	NA	NA	NA	NA	NA	NA	NA
2016-04-19 23:00:00	2016-04-19 23:00:00	456	NA	NA	NA	NA	NA	NA	NA	NA	NA
2016-04-20 00:00:00	2016-04-20 00:00:00	457	12/1/2019 0:00	21.48333333	-5	0:00:00	4/20/2016 0:00	2016-04-20 00:00:00	2016-04-20 00:00:00	50	70.16666667
2016-04-20 01:00:00	2016-04-20 01:00:00	458	12/1/2019 1:00	21.32	-5	1:00:00	4/20/2016 1:00	2016-04-20 01:00:00	2016-04-20 01:00:00	50	69.8
2016-04-20 02:00:00	2016-04-20 02:00:00	459	12/1/2019 2:00	21.52	-5	2:00:00	4/20/2016 2:00	2016-04-20 02:00:00	2016-04-20 02:00:00	50	69.8
2016-04-20 03:00:00	2016-04-20 03:00:00	460	12/1/2019 3:00	21.58333333	-5	3:00:00	4/20/2016 3:00	2016-04-20 03:00:00	2016-04-20 03:00:00	50	69.8
2016-04-20 04:00:00	2016-04-20 04:00:00	461	12/1/2019 4:00	21.42	-5	4:00:00	4/20/2016 4:00	2016-04-20 04:00:00	2016-04-20 04:00:00	50	68.88
2016-04-20 05:00:00	2016-04-20 05:00:00	462	12/1/2019 5:00	21.45	-5	5:00:00	4/20/2016 5:00	2016-04-20 05:00:00	2016-04-20 05:00:00	50	69.8
2016-04-20 06:00:00	2016-04-20 06:00:00	463	12/1/2019 6:00	21.56	-5	6:00:00	4/20/2016 6:00	2016-04-20 06:00:00	2016-04-20 06:00:00	50	69.8
2016-04-20 07:00:00	2016-04-20 07:00:00	464	12/1/2019 7:00	21.38	-5	7:00:00	4/20/2016 7:00	2016-04-20 07:00:00	2016-04-20 07:00:00	50	69.8
2016-04-20 08:00:00	2016-04-20 08:00:00	465	12/1/2019 8:00	21.18333333	-5	8:00:00	4/20/2016 8:00	2016-04-20 08:00:00	2016-04-20 08:00:00	50	69.8
2016-04-20 09:00:00	2016-04-20 09:00:00	466	12/1/2019 9:00	21.6	-5	9:00:00	4/20/2016 9:00	2016-04-20 09:00:00	2016-04-20 09:00:00	50	69.8
2016-04-20 10:00:00	2016-04-20 10:00:00	467	12/1/2019 10:00	21.66	-5	10:00:00	4/20/2016 10:00	2016-04-20 10:00:00	2016-04-20 10:00:00	50	69.34
2016-04-20 11:00:00	2016-04-20 11:00:00	468	12/1/2019 11:00	21.78333333	-5	11:00:00	4/20/2016 11:00	2016-04-20 11:00:00	2016-04-20 11:00:00	50	69.8
2016-04-20 12:00:00	2016-04-20 12:00:00	469	12/1/2019 12:00	21.56	-5	12:00:00	4/20/2016 12:00	2016-04-20 12:00:00	2016-04-20 12:00:00	50	70.24
2016-04-20 13:00:00	2016-04-20 13:00:00	470	12/1/2019 13:00	21.26666667	-5	13:00:00	4/20/2016 13:00	2016-04-20 13:00:00	2016-04-20 13:00:00	50	69.8
2016-04-20 14:00:00	2016-04-20 14:00:00	471	12/1/2019 14:00	21.38	-5	14:00:00	4/20/2016 14:00	2016-04-20 14:00:00	2016-04-20 14:00:00	50	69.34
2016-04-20 15:00:00	2016-04-20 15:00:00	472	12/1/2019 15:00	21.28	-5	15:00:00	4/20/2016 15:00	2016-04-20 15:00:00	2016-04-20 15:00:00	50	68.88
2016-04-20 16:00:00	2016-04-20 16:00:00	473	12/1/2019 16:00	21.3	-5	16:00:00	4/20/2016 16:00	2016-04-20 16:00:00	2016-04-20 16:00:00	50	69.03333333
2016-04-20 17:00:00	2016-04-20 17:00:00	474	12/1/2019 17:00	21.38	-5	17:00:00	4/20/2016 17:00	2016-04-20 17:00:00	2016-04-20 17:00:00	50	69.8
2016-04-20 18:00:00	2016-04-20 18:00:00	475	12/1/2019 18:00	21.46	-5	18:00:00	4/20/2016 18:00	2016-04-20 18:00:00	2016-04-20 18:00:00	50	69.8
2016-04-20 19:00:00	2016-04-20 19:00:00	476	12/1/2019 19:00	21.5	-5	19:00:00	4/20/2016 19:00	2016-04-20 19:00:00	2016-04-20 19:00:00	50	69.8
2016-04-20 20:00:00	2016-04-20 20:00:00	477	12/1/2019 20:00	21.48	-5	20:00:00	4/20/2016 20:00	2016-04-20 20:00:00	2016-04-20 20:00:00	50	69.34
2016-04-20 21:00:00	2016-04-20 21:00:00	478	12/1/2019 21:00	21.5	-5	21:00:00	4/20/2016 21:00	2016-04-20 21:00:00	2016-04-20 21:00:00	50	69.03333333
2016-04-20 22:00:00	2016-04-20 22:00:00	479	12/1/2019 22:00	21.46	-5	22:00:00	4/20/2016 22:00	2016-04-20 22:00:00	2016-04-20 22:00:00	50	69.8
2016-04-20 23:00:00	2016-04-20 23:00:00	480	12/1/2019 23:00	21.44	-5	23:00:00	4/20/2016 23:00	2016-04-20 23:00:00	2016-04-20 23:00:00	50	69.8
2016-04-21 00:00:00	2016-04-21 00:00:00	481	12/2/2019 0:00	21.53333333	-4	0:00:00	4/21/2016 0:00	2016-04-21 00:00:00	2016-04-21 00:00:00	50	68.65
2016-04-21 01:00:00	2016-04-21 01:00:00	482	12/2/2019 1:00	21.58	-4	1:00:00	4/21/2016 1:00	2016-04-21 01:00:00	2016-04-21 01:00:00	50	68.88
2016-04-21 02:00:00	2016-04-21 02:00:00	483	12/2/2019 2:00	21.58	-4	2:00:00	4/21/2016 2:00	2016-04-21 02:00:00	2016-04-21 02:00:00	50	69.8
2016-04-21 03:00:00	2016-04-21 03:00:00	484	12/2/2019 3:00	21.56666667	-4	3:00:00	4/21/2016 3:00	2016-04-21 03:00:00	2016-04-21 03:00:00	50	69.03333333
2016-04-21 04:00:00	2016-04-21 04:00:00	485	12/2/2019 4:00	21.52	-4	4:00:00	4/21/2016 4:00	2016-04-21 04:00:00	2016-04-21 04:00:00	50	68.42
2016-04-21 05:00:00	2016-04-21 05:00:00	486	12/2/2019 5:00	21.56666667	-4	5:00:00	4/21/2016 5:00	2016-04-21 05:00:00	2016-04-21 05:00:00	50	69.8
2016-04-21 06:00:00	2016-04-21 06:00:00	487	12/2/2019 6:00	21.56	-4	6:00:00	4/21/2016 6:00	2016-04-21 06:00:00	2016-04-21 06:00:00	50	67.96
2016-04-21 07:00:00	2016-04-21 07:00:00	488	12/2/2019 7:00	21.42	-4	7:00:00	4/21/2016 7:00	2016-04-21 07:00:00	2016-04-21 07:00:00	50	68.88
2016-04-21 08:00:00	2016-04-21 08:00:00	489	12/2/2019 8:00	21.26666667	-4	8:00:00	4/21/2016 8:00	2016-04-21 08:00:00	2016-04-21 08:00:00	50	107.2666667
2016-04-21 09:00:00	2016-04-21 09:00:00	490	12/2/2019 9:00	21.4	-4	9:00:00	4/21/2016 9:00	2016-04-21 09:00:00	2016-04-21 09:00:00	50	125.12
2016-04-21 10:00:00	2016-04-21 10:00:00	491	12/2/2019 10:00	21.58333333	-4	10:00:00	4/21/2016 10:00	2016-04-21 10:00:00	2016-04-21 10:00:00	50	125.6333333
2016-04-21 11:00:00	2016-04-21 11:00:00	492	12/2/2019 11:00	21.58	-4	11:00:00	4/21/2016 11:00	2016-04-21 11:00:00	2016-04-21 11:00:00	50	126
2016-04-21 12:00:00	2016-04-21 12:00:00	493	12/2/2019 12:00	20.9	-4	12:00:00	4/21/2016 12:00	2016-04-21 12:00:00	2016-04-21 12:00:00	50	-2.74
2016-04-21 13:00:00	2016-04-21 13:00:00	494	12/2/2019 13:00	21.38333333	-4	13:00:00	4/21/2016 13:00	2016-04-21 13:00:00	2016-04-21 13:00:00	50	-3.033333333
2016-04-21 14:00:00	2016-04-21 14:00:00	495	12/2/2019 14:00	21.94	-4	14:00:00	4/21/2016 14:00	2016-04-21 14:00:00	2016-04-21 14:00:00	50	129.12
2016-04-21 15:00:00	2016-04-21 15:00:00	496	12/2/2019 15:00	21.14	-4	15:00:00	4/21/2016 15:00	2016-04-21 15:00:00	2016-04-21 15:00:00	50	-2.3
2016-04-21 16:00:00	2016-04-21 16:00:00	497	12/2/2019 16:00	21.3	-4	16:00:00	4/21/2016 16:00	2016-04-21 16:00:00	2016-04-21 16:00:00	50	-2.3
2016-04-21 17:00:00	2016-04-21 17:00:00	498	12/2/2019 17:00	21.5	-4	17:00:00	4/21/2016 17:00	2016-04-21 17:00:00	2016-04-21 17:00:00	50	-2.74
2016-04-21 18:00:00	2016-04-21 18:00:00	499	12/2/2019 18:00	21.36666667	-4	18:00:00	4/21/2016 18:00	2016-04-21 18:00:00	2016-04-21 18:00:00	50	-2.3
2016-04-21 19:00:00	2016-04-21 19:00:00	500	12/2/2019 19:00	21.22	-4	19:00:00	4/21/2016 19:00	2016-04-21 19:00:00	2016-04-21 19:00:00	50	-2.3
2016-04-21 20:00:00	2016-04-21 20:00:00	501	12/2/2019 20:00	21.26	-4	20:00:00	4/21/2016 20:00	2016-04-21 20:00:00	2016-04-21 20:00:00	50	-2.3
2016-04-21 21:00:00	2016-04-21 21:00:00	502	12/2/2019 21:00	21.23333333	-4	21:00:00	4/21/2016 21:00	2016-04-21 21:00:00	2016-04-21 21:00:00	50	-2.3
2016-04-21 22:00:00	2016-04-21 22:00:00	503	12/2/2019 22:00	21.26	-4	22:00:00	4/21/2016 22:00	2016-04-21 22:00:00	2016-04-21 22:00:00	50	-2.3
2016-04-21 23:00:00	2016-04-21 23:00:00	504	12/2/2019 23:00	21.22	-4	23:00:00	4/21/2016 23:00	2016-04-21 23:00:00	2016-04-21 23:00:00	50	-2.3
2016-04-22 00:00:00	2016-04-22 00:00:00	505	12/3/2019 0:00	21.26666667	-3	0:00:00	4/22/2016 0:00	2016-04-22 00:00:00	2016-04-22 00:00:00	50	-2.3
2016-04-22 01:00:00	2016-04-22 01:00:00	506	12/3/2019 1:00	21.26	-3	1:00:00	4/22/2016 1:00	2016-04-22 01:00:00	2016-04-22 01:00:00	50	-2.3
2016-04-22 02:00:00	2016-04-22 02:00:00	507	12/3/2019 2:00	21.25	-3	2:00:00	4/22/2016 2:00	2016-04-22 02:00:00	2016-04-22 02:00:00	50	-2.3
2016-04-22 03:00:00	2016-04-22 03:00:00	508	12/3/2019 3:00	21.28	-3	3:00:00	4/22/2016 3:00	2016-04-22 03:00:00	2016-04-22 03:00:00	50	-2.3
2016-04-22 04:00:00	2016-04-22 04:00:00	509	12/3/2019 4:00	21.28	-3	4:00:00	4/22/2016 4:00	2016-04-22 04:00:00	2016-04-22 04:00:00	50	-2.3
2016-04-22 05:00:00	2016-04-22 05:00:00	510	12/3/2019 5:00	21.25	-3	5:00:00	4/22/2016 5:00	2016-04-22 05:00:00	2016-04-22 05:00:00	50	-2.3
2016-04-22 06:00:00	2016-04-22 06:00:00	511	12/3/2019 6:00	21.22	-3	6:00:00	4/22/2016 6:00	2016-04-22 06:00:00	2016-04-22 06:00:00	50	-2.3
2016-04-22 07:00:00	2016-04-22 07:00:00	512	12/3/2019 7:00	21.28	-3	7:00:00	4/22/2016 7:00	2016-04-22 07:00:00	2016-04-22 07:00:00	50	-2.3
2016-04-22 08:00:00	2016-04-22 08:00:00	513	12/3/2019 8:00	21.15	-3	8:00:00	4/22/2016 8:00	2016-04-22 08:00:00	2016-04-22 08:00:00	50	-2.3
2016-04-22 09:00:00	2016-04-22 09:00:00	514	12/3/2019 9:00	20.72	-3	9:00:00	4/22/2016 9:00	2016-04-22 09:00:00	2016-04-22 09:00:00	46	40.48
2016-04-22 10:00:00	2016-04-22 10:00:00	515	12/3/2019 10:00	20	-3	10:00:00	4/22/2016 10:00	2016-04-22 10:00:00	2016-04-22 10:00:00	40	103.5
2016-04-22 11:00:00	2016-04-22 11:00:00	516	12/3/2019 11:00	20.2	-3	11:00:00	4/22/2016 11:00	2016-04-22 11:00:00	2016-04-22 11:00:00	40	82.34
2016-04-22 12:00:00	2016-04-22 12:00:00	517	12/3/2019 12:00	20	-3	12:00:00	4/22/2016 12:00	2016-04-22 12:00:00	2016-04-22 12:00:00	40	-2.3
2016-04-22 13:00:00	2016-04-22 13:00:00	518	12/3/2019 13:00	20.5	-3	13:00:00	4/22/2016 13:00	2016-04-22 13:00:00	2016-04-22 13:00:00	40	595.8666667
2016-04-22 14:00:00	2016-04-22 14:00:00	519	12/3/2019 14:00	23.22	-3	14:00:00	4/22/2016 14:00	2016-04-22 14:00:00	2016-04-22 14:00:00	40	80.58
2016-04-22 15:00:00	2016-04-22 15:00:00	520	12/3/2019 15:00	20.38	-3	15:00:00	4/22/2016 15:00	2016-04-22 15:00:00	2016-04-22 15:00:00	40	-2.3
2016-04-22 16:00:00	2016-04-22 16:00:00	521	12/3/2019 16:00	20	-3	16:00:00	4/22/2016 16:00	2016-04-22 16:00:00	2016-04-22 16:00:00	40	-2.3
2016-04-22 17:00:00	2016-04-22 17:00:00	522	12/3/2019 17:00	20.12	-3	17:00:00	4/22/2016 17:00	2016-04-22 17:00:00	2016-04-22 17:00:00	40	-2.3
2016-04-22 18:00:00	2016-04-22 18:00:00	523	12/3/2019 18:00	19.9	-3	18:00:00	4/22/2016 18:00	2016-04-22 18:00:00	2016-04-22 18:00:00	40	-2.666666667
2016-04-22 19:00:00	2016-04-22 19:00:00	524	12/3/2019 19:00	20.02	-3	19:00:00	4/22/2016 19:00	2016-04-22 19:00:00	2016-04-22 19:00:00	40	-2.74
2016-04-22 20:00:00	2016-04-22 20:00:00	525	12/3/2019 20:00	20.3	-3	20:00:00	4/22/2016 20:00	2016-04-22 20:00:00	2016-04-22 20:00:00	40	-2.3
2016-04-22 21:00:00	2016-04-22 21:00:00	526	12/3/2019 21:00	20.23333333	-3	21:00:00	4/22/2016 21:00	2016-04-22 21:00:00	2016-04-22 21:00:00	40	-2.3
2016-04-22 22:00:00	2016-04-22 22:00:00	527	12/3/2019 22:00	20.14	-3	22:00:00	4/22/2016 22:00	2016-04-22 22:00:00	2016-04-22 22:00:00	40	-2.3
2016-04-22 23:00:00	2016-04-22 23:00:00	528	12/3/2019 23:00	20.12	-3	23:00:00	4/22/2016 23:00	2016-04-22 23:00:00	2016-04-22 23:00:00	40	-2.3
2016-04-23 00:00:00	2016-04-23 00:00:00	529	12/4/2019 0:00	20.3	-2	0:00:00	4/23/2016 0:00	2016-04-23 00:00:00	2016-04-23 00:00:00	40	-2.3
2016-04-23 01:00:00	2016-04-23 01:00:00	530	12/4/2019 1:00	20.3	-2	1:00:00	4/23/2016 1:00	2016-04-23 01:00:00	2016-04-23 01:00:00	40	-2.3
2016-04-23 02:00:00	2016-04-23 02:00:00	531	12/4/2019 2:00	20.3	-2	2:00:00	4/23/2016 2:00	2016-04-23 02:00:00	2016-04-23 02:00:00	40	-2.3
2016-04-23 03:00:00	2016-04-23 03:00:00	532	12/4/2019 3:00	20.18	-2	3:00:00	4/23/2016 3:00	2016-04-23 03:00:00	2016-04-23 03:00:00	40	-2.3
2016-04-23 04:00:00	2016-04-23 04:00:00	533	12/4/2019 4:00	20.1	-2	4:00:00	4/23/2016 4:00	2016-04-23 04:00:00	2016-04-23 04:00:00	40	-2.3
2016-04-23 05:00:00	2016-04-23 05:00:00	534	12/4/2019 5:00	20.1	-2	5:00:00	4/23/2016 5:00	2016-04-23 05:00:00	2016-04-23 05:00:00	40	-2.3
2016-04-23 06:00:00	2016-04-23 06:00:00	535	12/4/2019 6:00	20.1	-2	6:00:00	4/23/2016 6:00	2016-04-23 06:00:00	2016-04-23 06:00:00	40	-2.3
2016-04-23 07:00:00	2016-04-23 07:00:00	536	12/4/2019 7:00	20.24	-2	7:00:00	4/23/2016 7:00	2016-04-23 07:00:00	2016-04-23 07:00:00	40	-2.74
2016-04-23 08:00:00	2016-04-23 08:00:00	537	12/4/2019 8:00	20.1	-2	8:00:00	4/23/2016 8:00	2016-04-23 08:00:00	2016-04-23 08:00:00	40	103.8833333
2016-04-23 09:00:00	2016-04-23 09:00:00	538	12/4/2019 9:00	20.58	-2	9:00:00	4/23/2016 9:00	2016-04-23 09:00:00	2016-04-23 09:00:00	40	103.5
2016-04-23 10:00:00	2016-04-23 10:00:00	539	12/4/2019 10:00	20.65	-2	10:00:00	4/23/2016 10:00	2016-04-23 10:00:00	2016-04-23 10:00:00	40	103.5
2016-04-23 11:00:00	2016-04-23 11:00:00	540	12/4/2019 11:00	20.14	-2	11:00:00	4/23/2016 11:00	2016-04-23 11:00:00	2016-04-23 11:00:00	40	103.06
2016-04-23 12:00:00	2016-04-23 12:00:00	541	12/4/2019 12:00	19.94	-2	12:00:00	4/23/2016 12:00	2016-04-23 12:00:00	2016-04-23 12:00:00	40	-2.3
2016-04-23 13:00:00	2016-04-23 13:00:00	542	12/4/2019 13:00	20.01666667	-2	13:00:00	4/23/2016 13:00	2016-04-23 13:00:00	2016-04-23 13:00:00	40	-2.3
2016-04-23 14:00:00	2016-04-23 14:00:00	543	12/4/2019 14:00	20.02	-2	14:00:00	4/23/2016 14:00	2016-04-23 14:00:00	2016-04-23 14:00:00	41.96	-2.3
2016-04-23 15:00:00	2016-04-23 15:00:00	544	12/4/2019 15:00	20.6	-2	15:00:00	4/23/2016 15:00	2016-04-23 15:00:00	2016-04-23 15:00:00	48.28	-3.18
2016-04-23 16:00:00	2016-04-23 16:00:00	545	12/4/2019 16:00	20.8	-2	16:00:00	4/23/2016 16:00	2016-04-23 16:00:00	2016-04-23 16:00:00	50	-2.666666667
2016-04-23 17:00:00	2016-04-23 17:00:00	546	12/4/2019 17:00	20.16	-2	17:00:00	4/23/2016 17:00	2016-04-23 17:00:00	2016-04-23 17:00:00	50	-2.3
2016-04-23 18:00:00	2016-04-23 18:00:00	547	12/4/2019 18:00	19.93333333	-2	18:00:00	4/23/2016 18:00	2016-04-23 18:00:00	2016-04-23 18:00:00	50	-2.3
2016-04-23 19:00:00	2016-04-23 19:00:00	548	12/4/2019 19:00	19.94	-2	19:00:00	4/23/2016 19:00	2016-04-23 19:00:00	2016-04-23 19:00:00	50	-2.3
2016-04-23 20:00:00	2016-04-23 20:00:00	549	12/4/2019 20:00	19.72	-2	20:00:00	4/23/2016 20:00	2016-04-23 20:00:00	2016-04-23 20:00:00	50	-2.3
2016-04-23 21:00:00	2016-04-23 21:00:00	550	12/4/2019 21:00	19.68333333	-2	21:00:00	4/23/2016 21:00	2016-04-23 21:00:00	2016-04-23 21:00:00	50	-2.3
2016-04-23 22:00:00	2016-04-23 22:00:00	551	12/4/2019 22:00	19.56	-2	22:00:00	4/23/2016 22:00	2016-04-23 22:00:00	2016-04-23 22:00:00	50	-2.3
2016-04-23 23:00:00	2016-04-23 23:00:00	552	12/4/2019 23:00	19.46666667	-2	23:00:00	4/23/2016 23:00	2016-04-23 23:00:00	2016-04-23 23:00:00	50	-2.3
2016-04-24 00:00:00	2016-04-24 00:00:00	553	12/5/2019 0:00	19.42	-1	0:00:00	4/24/2016 0:00	2016-04-24 00:00:00	2016-04-24 00:00:00	50	-2.3
2016-04-24 01:00:00	2016-04-24 01:00:00	554	12/5/2019 1:00	19.28	-1	1:00:00	4/24/2016 1:00	2016-04-24 01:00:00	2016-04-24 01:00:00	50	-2.3
2016-04-24 02:00:00	2016-04-24 02:00:00	555	12/5/2019 2:00	19.38333333	-1	2:00:00	4/24/2016 2:00	2016-04-24 02:00:00	2016-04-24 02:00:00	50	-2.3
2016-04-24 03:00:00	2016-04-24 03:00:00	556	12/5/2019 3:00	19.36	-1	3:00:00	4/24/2016 3:00	2016-04-24 03:00:00	2016-04-24 03:00:00	50	-2.3
2016-04-24 04:00:00	2016-04-24 04:00:00	557	12/5/2019 4:00	19.12	-1	4:00:00	4/24/2016 4:00	2016-04-24 04:00:00	2016-04-24 04:00:00	50	-2.3
2016-04-24 05:00:00	2016-04-24 05:00:00	558	12/5/2019 5:00	19.01666667	-1	5:00:00	4/24/2016 5:00	2016-04-24 05:00:00	2016-04-24 05:00:00	50	-2.3
2016-04-24 06:00:00	2016-04-24 06:00:00	559	12/5/2019 6:00	19.24	-1	6:00:00	4/24/2016 6:00	2016-04-24 06:00:00	2016-04-24 06:00:00	50	-2.3
2016-04-24 07:00:00	2016-04-24 07:00:00	560	12/5/2019 7:00	18.9	-1	7:00:00	4/24/2016 7:00	2016-04-24 07:00:00	2016-04-24 07:00:00	50	-2.3
2016-04-24 08:00:00	2016-04-24 08:00:00	561	12/5/2019 8:00	18.9	-1	8:00:00	4/24/2016 8:00	2016-04-24 08:00:00	2016-04-24 08:00:00	50	61.64
2016-04-24 09:00:00	2016-04-24 09:00:00	562	12/5/2019 9:00	20.02	-1	9:00:00	4/24/2016 9:00	2016-04-24 09:00:00	2016-04-24 09:00:00	50	103.5
2016-04-24 10:00:00	2016-04-24 10:00:00	563	12/5/2019 10:00	21.26666667	-1	10:00:00	4/24/2016 10:00	2016-04-24 10:00:00	2016-04-24 10:00:00	50	300.4
2016-04-24 11:00:00	2016-04-24 11:00:00	564	12/5/2019 11:00	23.88	-1	11:00:00	4/24/2016 11:00	2016-04-24 11:00:00	2016-04-24 11:00:00	50	565.66
2016-04-24 12:00:00	2016-04-24 12:00:00	565	12/5/2019 12:00	24.66	-1	12:00:00	4/24/2016 12:00	2016-04-24 12:00:00	2016-04-24 12:00:00	50	619.24
2016-04-24 13:00:00	2016-04-24 13:00:00	566	12/5/2019 13:00	25.61666667	-1	13:00:00	4/24/2016 13:00	2016-04-24 13:00:00	2016-04-24 13:00:00	50	424.8666667
2016-04-24 14:00:00	2016-04-24 14:00:00	567	12/5/2019 14:00	23.4	-1	14:00:00	4/24/2016 14:00	2016-04-24 14:00:00	2016-04-24 14:00:00	50	-3.18
2016-04-24 15:00:00	2016-04-24 15:00:00	568	12/5/2019 15:00	21.13333333	-1	15:00:00	4/24/2016 15:00	2016-04-24 15:00:00	2016-04-24 15:00:00	50	-2.666666667
2016-04-24 16:00:00	2016-04-24 16:00:00	569	12/5/2019 16:00	21.22	-1	16:00:00	4/24/2016 16:00	2016-04-24 16:00:00	2016-04-24 16:00:00	50	-2.3
2016-04-24 17:00:00	2016-04-24 17:00:00	570	12/5/2019 17:00	20.56	-1	17:00:00	4/24/2016 17:00	2016-04-24 17:00:00	2016-04-24 17:00:00	50	-2.3
2016-04-24 18:00:00	2016-04-24 18:00:00	571	12/5/2019 18:00	20.35	-1	18:00:00	4/24/2016 18:00	2016-04-24 18:00:00	2016-04-24 18:00:00	50	-2.3
2016-04-24 19:00:00	2016-04-24 19:00:00	572	12/5/2019 19:00	20.06	-1	19:00:00	4/24/2016 19:00	2016-04-24 19:00:00	2016-04-24 19:00:00	50	-2.3
2016-04-24 20:00:00	2016-04-24 20:00:00	573	12/5/2019 20:00	19.84	-1	20:00:00	4/24/2016 20:00	2016-04-24 20:00:00	2016-04-24 20:00:00	50	-2.3
2016-04-24 21:00:00	2016-04-24 21:00:00	574	12/5/2019 21:00	19.88333333	-1	21:00:00	4/24/2016 21:00	2016-04-24 21:00:00	2016-04-24 21:00:00	50	-2.3
2016-04-24 22:00:00	2016-04-24 22:00:00	575	12/5/2019 22:00	19.7	-1	22:00:00	4/24/2016 22:00	2016-04-24 22:00:00	2016-04-24 22:00:00	50	-2.3
2016-04-24 23:00:00	2016-04-24 23:00:00	576	12/5/2019 23:00	19.71666667	-1	23:00:00	4/24/2016 23:00	2016-04-24 23:00:00	2016-04-24 23:00:00	50	-2.3
2016-04-25 00:00:00	2016-04-25 00:00:00	577	12/6/2019 0:00	19.58	0	0:00:00	4/25/2016 0:00	2016-04-25 00:00:00	2016-04-25 00:00:00	50	-2.3
2016-04-25 01:00:00	2016-04-25 01:00:00	578	12/6/2019 1:00	19.48	0	1:00:00	4/25/2016 1:00	2016-04-25 01:00:00	2016-04-25 01:00:00	50	-2.3
2016-04-25 02:00:00	2016-04-25 02:00:00	579	12/6/2019 2:00	19.55	0	2:00:00	4/25/2016 2:00	2016-04-25 02:00:00	2016-04-25 02:00:00	50	-2.3
2016-04-25 03:00:00	2016-04-25 03:00:00	580	12/6/2019 3:00	19.54	0	3:00:00	4/25/2016 3:00	2016-04-25 03:00:00	2016-04-25 03:00:00	50	-2.3
2016-04-25 04:00:00	2016-04-25 04:00:00	581	12/6/2019 4:00	19.5	0	4:00:00	4/25/2016 4:00	2016-04-25 04:00:00	2016-04-25 04:00:00	50	-2.3
2016-04-25 05:00:00	2016-04-25 05:00:00	582	12/6/2019 5:00	19.36666667	0	5:00:00	4/25/2016 5:00	2016-04-25 05:00:00	2016-04-25 05:00:00	50	-2.3
2016-04-25 06:00:00	2016-04-25 06:00:00	583	12/6/2019 6:00	19.64	0	6:00:00	4/25/2016 6:00	2016-04-25 06:00:00	2016-04-25 06:00:00	50	-2.3
2016-04-25 07:00:00	2016-04-25 07:00:00	584	12/6/2019 7:00	19.71666667	0	7:00:00	4/25/2016 7:00	2016-04-25 07:00:00	2016-04-25 07:00:00	50.15	62.61666667
2016-04-25 08:00:00	2016-04-25 08:00:00	585	12/6/2019 8:00	21.5	0	8:00:00	4/25/2016 8:00	2016-04-25 08:00:00	2016-04-25 08:00:00	50.14	283.08
2016-04-25 09:00:00	2016-04-25 09:00:00	586	12/6/2019 9:00	24.46	0	9:00:00	4/25/2016 9:00	2016-04-25 09:00:00	2016-04-25 09:00:00	50	319.06
2016-04-25 10:00:00	2016-04-25 10:00:00	587	12/6/2019 10:00	24.48333333	0	10:00:00	4/25/2016 10:00	2016-04-25 10:00:00	2016-04-25 10:00:00	50	317.6666667
2016-04-25 11:00:00	2016-04-25 11:00:00	588	12/6/2019 11:00	24.12	0	11:00:00	4/25/2016 11:00	2016-04-25 11:00:00	2016-04-25 11:00:00	50	318.62
2016-04-25 12:00:00	2016-04-25 12:00:00	589	12/6/2019 12:00	24.02	0	12:00:00	4/25/2016 12:00	2016-04-25 12:00:00	2016-04-25 12:00:00	50	318.62
2016-04-25 13:00:00	2016-04-25 13:00:00	590	12/6/2019 13:00	24.1	0	13:00:00	4/25/2016 13:00	2016-04-25 13:00:00	2016-04-25 13:00:00	50	319.06
2016-04-25 14:00:00	2016-04-25 14:00:00	591	NA	NA	NA	NA	NA	NA	NA	NA	NA
2016-04-25 15:00:00	2016-04-25 15:00:00	592	NA	NA	NA	NA	NA	NA	NA	NA	NA
2016-04-25 16:00:00	2016-04-25 16:00:00	593	NA	NA	NA	NA	NA	NA	NA	NA	NA
2016-04-25 17:00:00	2016-04-25 17:00:00	594	NA	NA	NA	NA	NA	NA	NA	NA	NA
2016-04-25 18:00:00	2016-04-25 18:00:00	595	NA	NA	NA	NA	NA	NA	NA	NA	NA
2016-04-25 19:00:00	2016-04-25 19:00:00	596	NA	NA	NA	NA	NA	NA	NA	NA	NA
2016-04-25 20:00:00	2016-04-25 20:00:00	597	NA	NA	NA	NA	NA	NA	NA	NA	NA
2016-04-25 21:00:00	2016-04-25 21:00:00	598	NA	NA	NA	NA	NA	NA	NA	50.65	NA
2016-04-25 22:00:00	2016-04-25 22:00:00	599	NA	NA	NA	NA	NA	NA	NA	61.32	NA
2016-04-25 23:00:00	2016-04-25 23:00:00	600	NA	NA	NA	NA	NA	NA	NA	69.66666667	NA
2016-04-26 00:00:00	2016-04-26 00:00:00	601	NA	NA	NA	NA	NA	NA	NA	70	NA
2016-04-26 01:00:00	2016-04-26 01:00:00	602	NA	NA	NA	NA	NA	NA	NA	70	NA
2016-04-26 02:00:00	2016-04-26 02:00:00	603	NA	NA	NA	NA	NA	NA	NA	70	NA
2016-04-26 03:00:00	2016-04-26 03:00:00	604	NA	NA	NA	NA	NA	NA	NA	70	NA
2016-04-26 04:00:00	2016-04-26 04:00:00	605	NA	NA	NA	NA	NA	NA	NA	70	NA
2016-04-26 05:00:00	2016-04-26 05:00:00	606	NA	NA	NA	NA	NA	NA	NA	69.06	NA
2016-04-26 06:00:00	2016-04-26 06:00:00	607	NA	NA	NA	NA	NA	NA	NA	58.62	NA
2016-04-26 07:00:00	2016-04-26 07:00:00	608	NA	NA	NA	NA	NA	NA	NA	50	NA
2016-04-26 08:00:00	2016-04-26 08:00:00	609	NA	NA	NA	NA	NA	NA	NA	50	NA
2016-04-26 09:00:00	2016-04-26 09:00:00	610	12/7/2019 9:00	24.3	1	9:00:00	4/26/2016 9:00	2016-04-26 09:00:00	2016-04-26 09:00:00	50	317.3
2016-04-26 10:00:00	2016-04-26 10:00:00	611	12/7/2019 10:00	24.45	1	10:00:00	4/26/2016 10:00	2016-04-26 10:00:00	2016-04-26 10:00:00	50	318.0333333
2016-04-26 11:00:00	2016-04-26 11:00:00	612	12/7/2019 11:00	24.6	1	11:00:00	4/26/2016 11:00	2016-04-26 11:00:00	2016-04-26 11:00:00	50	317.74
2016-04-26 12:00:00	2016-04-26 12:00:00	613	12/7/2019 12:00	24.95	1	12:00:00	4/26/2016 12:00	2016-04-26 12:00:00	2016-04-26 12:00:00	50	317.6666667
2016-04-26 13:00:00	2016-04-26 13:00:00	614	12/7/2019 13:00	25.14	1	13:00:00	4/26/2016 13:00	2016-04-26 13:00:00	2016-04-26 13:00:00	50	317.3
2016-04-26 14:00:00	2016-04-26 14:00:00	615	12/7/2019 14:00	25.38	1	14:00:00	4/26/2016 14:00	2016-04-26 14:00:00	2016-04-26 14:00:00	50	317.3
2016-04-26 15:00:00	2016-04-26 15:00:00	616	12/7/2019 15:00	25.5	1	15:00:00	4/26/2016 15:00	2016-04-26 15:00:00	2016-04-26 15:00:00	50	317.3
2016-04-26 16:00:00	2016-04-26 16:00:00	617	12/7/2019 16:00	25.48	1	16:00:00	4/26/2016 16:00	2016-04-26 16:00:00	2016-04-26 16:00:00	50	317.3
2016-04-26 17:00:00	2016-04-26 17:00:00	618	12/7/2019 17:00	25.44	1	17:00:00	4/26/2016 17:00	2016-04-26 17:00:00	2016-04-26 17:00:00	50	317.3
2016-04-26 18:00:00	2016-04-26 18:00:00	619	12/7/2019 18:00	25.5	1	18:00:00	4/26/2016 18:00	2016-04-26 18:00:00	2016-04-26 18:00:00	50	317.6666667
2016-04-26 19:00:00	2016-04-26 19:00:00	620	12/7/2019 19:00	25.56	1	19:00:00	4/26/2016 19:00	2016-04-26 19:00:00	2016-04-26 19:00:00	50	317.3
2016-04-26 20:00:00	2016-04-26 20:00:00	621	12/7/2019 20:00	25.63333333	1	20:00:00	4/26/2016 20:00	2016-04-26 20:00:00	2016-04-26 20:00:00	50	317.3
2016-04-26 21:00:00	2016-04-26 21:00:00	622	12/7/2019 21:00	25.66	1	21:00:00	4/26/2016 21:00	2016-04-26 21:00:00	2016-04-26 21:00:00	50	317.3
2016-04-26 22:00:00	2016-04-26 22:00:00	623	12/7/2019 22:00	23.52	1	22:00:00	4/26/2016 22:00	2016-04-26 22:00:00	2016-04-26 22:00:00	61.16	61.18
2016-04-26 23:00:00	2016-04-26 23:00:00	624	12/7/2019 23:00	19.56666667	1	23:00:00	4/26/2016 23:00	2016-04-26 23:00:00	2016-04-26 23:00:00	70	-3.033333333
2016-04-27 00:00:00	2016-04-27 00:00:00	625	12/8/2019 0:00	18.22	2	0:00:00	4/27/2016 0:00	2016-04-27 00:00:00	2016-04-27 00:00:00	70	-2.74
2016-04-27 01:00:00	2016-04-27 01:00:00	626	12/8/2019 1:00	18.26	2	1:00:00	4/27/2016 1:00	2016-04-27 01:00:00	2016-04-27 01:00:00	70	-3.18
2016-04-27 02:00:00	2016-04-27 02:00:00	627	12/8/2019 2:00	18.23333333	2	2:00:00	4/27/2016 2:00	2016-04-27 02:00:00	2016-04-27 02:00:00	70	-3.033333333
2016-04-27 03:00:00	2016-04-27 03:00:00	628	12/8/2019 3:00	18.12	2	3:00:00	4/27/2016 3:00	2016-04-27 03:00:00	2016-04-27 03:00:00	70	-2.74
2016-04-27 04:00:00	2016-04-27 04:00:00	629	12/8/2019 4:00	17.9	2	4:00:00	4/27/2016 4:00	2016-04-27 04:00:00	2016-04-27 04:00:00	70	-2.3
2016-04-27 05:00:00	2016-04-27 05:00:00	630	12/8/2019 5:00	17.84	2	5:00:00	4/27/2016 5:00	2016-04-27 05:00:00	2016-04-27 05:00:00	69.4	127.78
2016-04-27 06:00:00	2016-04-27 06:00:00	631	12/8/2019 6:00	21.04	2	6:00:00	4/27/2016 6:00	2016-04-27 06:00:00	2016-04-27 06:00:00	58.48	319.54
2016-04-27 07:00:00	2016-04-27 07:00:00	632	12/8/2019 7:00	24.95	2	7:00:00	4/27/2016 7:00	2016-04-27 07:00:00	2016-04-27 07:00:00	50.3	316.9166667
2016-04-27 08:00:00	2016-04-27 08:00:00	633	12/8/2019 8:00	24.12	2	8:00:00	4/27/2016 8:00	2016-04-27 08:00:00	2016-04-27 08:00:00	50	316.84
2016-04-27 09:00:00	2016-04-27 09:00:00	634	12/8/2019 9:00	24.38	2	9:00:00	4/27/2016 9:00	2016-04-27 09:00:00	2016-04-27 09:00:00	50	316.38
2016-04-27 10:00:00	2016-04-27 10:00:00	635	12/8/2019 10:00	24.7	2	10:00:00	4/27/2016 10:00	2016-04-27 10:00:00	2016-04-27 10:00:00	50	315.7666667
2016-04-27 11:00:00	2016-04-27 11:00:00	636	12/8/2019 11:00	25.06	2	11:00:00	4/27/2016 11:00	2016-04-27 11:00:00	2016-04-27 11:00:00	50	315.46
2016-04-27 12:00:00	2016-04-27 12:00:00	637	12/8/2019 12:00	25.26666667	2	12:00:00	4/27/2016 12:00	2016-04-27 12:00:00	2016-04-27 12:00:00	50	315
2016-04-27 13:00:00	2016-04-27 13:00:00	638	12/8/2019 13:00	25.44	2	13:00:00	4/27/2016 13:00	2016-04-27 13:00:00	2016-04-27 13:00:00	50	315
2016-04-27 14:00:00	2016-04-27 14:00:00	639	12/8/2019 14:00	25.64	2	14:00:00	4/27/2016 14:00	2016-04-27 14:00:00	2016-04-27 14:00:00	50	315
2016-04-27 15:00:00	2016-04-27 15:00:00	640	12/8/2019 15:00	25.73333333	2	15:00:00	4/27/2016 15:00	2016-04-27 15:00:00	2016-04-27 15:00:00	50	315.3833333
2016-04-27 16:00:00	2016-04-27 16:00:00	641	12/8/2019 16:00	25.8	2	16:00:00	4/27/2016 16:00	2016-04-27 16:00:00	2016-04-27 16:00:00	50	315
2016-04-27 17:00:00	2016-04-27 17:00:00	642	12/8/2019 17:00	25.76	2	17:00:00	4/27/2016 17:00	2016-04-27 17:00:00	2016-04-27 17:00:00	50	315
2016-04-27 18:00:00	2016-04-27 18:00:00	643	12/8/2019 18:00	25.73333333	2	18:00:00	4/27/2016 18:00	2016-04-27 18:00:00	2016-04-27 18:00:00	50	315
2016-04-27 19:00:00	2016-04-27 19:00:00	644	12/8/2019 19:00	25.78	2	19:00:00	4/27/2016 19:00	2016-04-27 19:00:00	2016-04-27 19:00:00	50	315.46
2016-04-27 20:00:00	2016-04-27 20:00:00	645	12/8/2019 20:00	25.76666667	2	20:00:00	4/27/2016 20:00	2016-04-27 20:00:00	2016-04-27 20:00:00	50	315
2016-04-27 21:00:00	2016-04-27 21:00:00	646	12/8/2019 21:00	25.76	2	21:00:00	4/27/2016 21:00	2016-04-27 21:00:00	2016-04-27 21:00:00	50	315.92
2016-04-27 22:00:00	2016-04-27 22:00:00	647	12/8/2019 22:00	23.12	2	22:00:00	4/27/2016 22:00	2016-04-27 22:00:00	2016-04-27 22:00:00	61.24	-3.18
2016-04-27 23:00:00	2016-04-27 23:00:00	648	12/8/2019 23:00	19.86666667	2	23:00:00	4/27/2016 23:00	2016-04-27 23:00:00	2016-04-27 23:00:00	70	-3.766666667
2016-04-28 00:00:00	2016-04-28 00:00:00	649	12/9/2019 0:00	18.2	3	0:00:00	4/28/2016 0:00	2016-04-28 00:00:00	2016-04-28 00:00:00	70	-2.74
2016-04-28 01:00:00	2016-04-28 01:00:00	650	12/9/2019 1:00	18.34	3	1:00:00	4/28/2016 1:00	2016-04-28 01:00:00	2016-04-28 01:00:00	70	-3.62
2016-04-28 02:00:00	2016-04-28 02:00:00	651	12/9/2019 2:00	18.4	3	2:00:00	4/28/2016 2:00	2016-04-28 02:00:00	2016-04-28 02:00:00	70	-2.666666667
2016-04-28 03:00:00	2016-04-28 03:00:00	652	12/9/2019 3:00	18.18	3	3:00:00	4/28/2016 3:00	2016-04-28 03:00:00	2016-04-28 03:00:00	70	-3.18
2016-04-28 04:00:00	2016-04-28 04:00:00	653	12/9/2019 4:00	17.98333333	3	4:00:00	4/28/2016 4:00	2016-04-28 04:00:00	2016-04-28 04:00:00	70	-3.4
2016-04-28 05:00:00	2016-04-28 05:00:00	654	12/9/2019 5:00	17.64	3	5:00:00	4/28/2016 5:00	2016-04-28 05:00:00	2016-04-28 05:00:00	70	-2.74
2016-04-28 06:00:00	2016-04-28 06:00:00	655	12/9/2019 6:00	20.7	3	6:00:00	4/28/2016 6:00	2016-04-28 06:00:00	2016-04-28 06:00:00	60.04	279.44
2016-04-28 07:00:00	2016-04-28 07:00:00	656	12/9/2019 7:00	25.01666667	3	7:00:00	4/28/2016 7:00	2016-04-28 07:00:00	2016-04-28 07:00:00	50	316.9166667
2016-04-28 08:00:00	2016-04-28 08:00:00	657	12/9/2019 8:00	24.08	3	8:00:00	4/28/2016 8:00	2016-04-28 08:00:00	2016-04-28 08:00:00	50	316.84
2016-04-28 09:00:00	2016-04-28 09:00:00	658	12/9/2019 9:00	24.34	3	9:00:00	4/28/2016 9:00	2016-04-28 09:00:00	2016-04-28 09:00:00	50	316.38
2016-04-28 10:00:00	2016-04-28 10:00:00	659	12/9/2019 10:00	24.7	3	10:00:00	4/28/2016 10:00	2016-04-28 10:00:00	2016-04-28 10:00:00	50	315
2016-04-28 11:00:00	2016-04-28 11:00:00	660	12/9/2019 11:00	25.18	3	11:00:00	4/28/2016 11:00	2016-04-28 11:00:00	2016-04-28 11:00:00	50	315.92
2016-04-28 12:00:00	2016-04-28 12:00:00	661	12/9/2019 12:00	25.48333333	3	12:00:00	4/28/2016 12:00	2016-04-28 12:00:00	2016-04-28 12:00:00	50	315
2016-04-28 13:00:00	2016-04-28 13:00:00	662	12/9/2019 13:00	25.56	3	13:00:00	4/28/2016 13:00	2016-04-28 13:00:00	2016-04-28 13:00:00	50	315
2016-04-28 14:00:00	2016-04-28 14:00:00	663	12/9/2019 14:00	26.52	3	14:00:00	4/28/2016 14:00	2016-04-28 14:00:00	2016-04-28 14:00:00	48.02	509.4
2016-04-28 15:00:00	2016-04-28 15:00:00	664	12/9/2019 15:00	24.05	3	15:00:00	4/28/2016 15:00	2016-04-28 15:00:00	2016-04-28 15:00:00	50	316.5333333
2016-04-28 16:00:00	2016-04-28 16:00:00	665	12/9/2019 16:00	24.88	3	16:00:00	4/28/2016 16:00	2016-04-28 16:00:00	2016-04-28 16:00:00	50	315.46
2016-04-28 17:00:00	2016-04-28 17:00:00	666	12/9/2019 17:00	25.13333333	3	17:00:00	4/28/2016 17:00	2016-04-28 17:00:00	2016-04-28 17:00:00	50	315
2016-04-28 18:00:00	2016-04-28 18:00:00	667	12/9/2019 18:00	25.22	3	18:00:00	4/28/2016 18:00	2016-04-28 18:00:00	2016-04-28 18:00:00	50	315
2016-04-28 19:00:00	2016-04-28 19:00:00	668	12/9/2019 19:00	25.34	3	19:00:00	4/28/2016 19:00	2016-04-28 19:00:00	2016-04-28 19:00:00	50	315
2016-04-28 20:00:00	2016-04-28 20:00:00	669	12/9/2019 20:00	25.4	3	20:00:00	4/28/2016 20:00	2016-04-28 20:00:00	2016-04-28 20:00:00	50	315
2016-04-28 21:00:00	2016-04-28 21:00:00	670	12/9/2019 21:00	25.22	3	21:00:00	4/28/2016 21:00	2016-04-28 21:00:00	2016-04-28 21:00:00	51.04	251.1
2016-04-28 22:00:00	2016-04-28 22:00:00	671	12/9/2019 22:00	22.46	3	22:00:00	4/28/2016 22:00	2016-04-28 22:00:00	2016-04-28 22:00:00	61.8	-3.62
2016-04-28 23:00:00	2016-04-28 23:00:00	672	12/9/2019 23:00	18.05	3	23:00:00	4/28/2016 23:00	2016-04-28 23:00:00	2016-04-28 23:00:00	70	-2.3
2016-04-29 00:00:00	2016-04-29 00:00:00	673	12/10/2019 0:00	17.3	4	0:00:00	4/29/2016 0:00	2016-04-29 00:00:00	2016-04-29 00:00:00	70	-2.74
2016-04-29 01:00:00	2016-04-29 01:00:00	674	12/10/2019 1:00	17.16666667	4	1:00:00	4/29/2016 1:00	2016-04-29 01:00:00	2016-04-29 01:00:00	70	-3.4
2016-04-29 02:00:00	2016-04-29 02:00:00	675	12/10/2019 2:00	17.5	4	2:00:00	4/29/2016 2:00	2016-04-29 02:00:00	2016-04-29 02:00:00	70	-2.74
2016-04-29 03:00:00	2016-04-29 03:00:00	676	12/10/2019 3:00	17.38	4	3:00:00	4/29/2016 3:00	2016-04-29 03:00:00	2016-04-29 03:00:00	70	-3.18
2016-04-29 04:00:00	2016-04-29 04:00:00	677	12/10/2019 4:00	17.55	4	4:00:00	4/29/2016 4:00	2016-04-29 04:00:00	2016-04-29 04:00:00	70	-2.666666667
2016-04-29 05:00:00	2016-04-29 05:00:00	678	12/10/2019 5:00	17.44	4	5:00:00	4/29/2016 5:00	2016-04-29 05:00:00	2016-04-29 05:00:00	70	-2.3
2016-04-29 06:00:00	2016-04-29 06:00:00	679	12/10/2019 6:00	21.3	4	6:00:00	4/29/2016 6:00	2016-04-29 06:00:00	2016-04-29 06:00:00	58.48	320.86
2016-04-29 07:00:00	2016-04-29 07:00:00	680	12/10/2019 7:00	25.06666667	4	7:00:00	4/29/2016 7:00	2016-04-29 07:00:00	2016-04-29 07:00:00	50	319.5
2016-04-29 08:00:00	2016-04-29 08:00:00	681	12/10/2019 8:00	24.22	4	8:00:00	4/29/2016 8:00	2016-04-29 08:00:00	2016-04-29 08:00:00	50	318.18
2016-04-29 09:00:00	2016-04-29 09:00:00	682	12/10/2019 9:00	24.4	4	9:00:00	4/29/2016 9:00	2016-04-29 09:00:00	2016-04-29 09:00:00	50	318.4
2016-04-29 10:00:00	2016-04-29 10:00:00	683	12/10/2019 10:00	24.22	4	10:00:00	4/29/2016 10:00	2016-04-29 10:00:00	2016-04-29 10:00:00	50	318.18
2016-04-29 11:00:00	2016-04-29 11:00:00	684	12/10/2019 11:00	24.4	4	11:00:00	4/29/2016 11:00	2016-04-29 11:00:00	2016-04-29 11:00:00	50	318.62
2016-04-29 12:00:00	2016-04-29 12:00:00	685	12/10/2019 12:00	24.56666667	4	12:00:00	4/29/2016 12:00	2016-04-29 12:00:00	2016-04-29 12:00:00	50	318.4
2016-04-29 13:00:00	2016-04-29 13:00:00	686	12/10/2019 13:00	24.74	4	13:00:00	4/29/2016 13:00	2016-04-29 13:00:00	2016-04-29 13:00:00	50	318.18
2016-04-29 14:00:00	2016-04-29 14:00:00	687	12/10/2019 14:00	24.96	4	14:00:00	4/29/2016 14:00	2016-04-29 14:00:00	2016-04-29 14:00:00	50	317.3
2016-04-29 15:00:00	2016-04-29 15:00:00	688	12/10/2019 15:00	24.86666667	4	15:00:00	4/29/2016 15:00	2016-04-29 15:00:00	2016-04-29 15:00:00	50	317.3
2016-04-29 16:00:00	2016-04-29 16:00:00	689	12/10/2019 16:00	24.54	4	16:00:00	4/29/2016 16:00	2016-04-29 16:00:00	2016-04-29 16:00:00	50	317.3
2016-04-29 17:00:00	2016-04-29 17:00:00	690	12/10/2019 17:00	24.38333333	4	17:00:00	4/29/2016 17:00	2016-04-29 17:00:00	2016-04-29 17:00:00	50	317.6666667
2016-04-29 18:00:00	2016-04-29 18:00:00	691	12/10/2019 18:00	24.16	4	18:00:00	4/29/2016 18:00	2016-04-29 18:00:00	2016-04-29 18:00:00	50	317.74
2016-04-29 19:00:00	2016-04-29 19:00:00	692	12/10/2019 19:00	24.1	4	19:00:00	4/29/2016 19:00	2016-04-29 19:00:00	2016-04-29 19:00:00	50	317.74
2016-04-29 20:00:00	2016-04-29 20:00:00	693	12/10/2019 20:00	24.21666667	4	20:00:00	4/29/2016 20:00	2016-04-29 20:00:00	2016-04-29 20:00:00	50	317.3
2016-04-29 21:00:00	2016-04-29 21:00:00	694	12/10/2019 21:00	24.28	4	21:00:00	4/29/2016 21:00	2016-04-29 21:00:00	2016-04-29 21:00:00	50.12	189.02
2016-04-29 22:00:00	2016-04-29 22:00:00	695	12/10/2019 22:00	22.42	4	22:00:00	4/29/2016 22:00	2016-04-29 22:00:00	2016-04-29 22:00:00	60.32	-2.3
2016-04-29 23:00:00	2016-04-29 23:00:00	696	12/10/2019 23:00	17.73333333	4	23:00:00	4/29/2016 23:00	2016-04-29 23:00:00	2016-04-29 23:00:00	69.5	-3.033333333
2016-04-30 00:00:00	2016-04-30 00:00:00	697	12/11/2019 0:00	17.06	5	0:00:00	4/30/2016 0:00	2016-04-30 00:00:00	2016-04-30 00:00:00	70	-2.3
2016-04-30 01:00:00	2016-04-30 01:00:00	698	12/11/2019 1:00	17.31666667	5	1:00:00	4/30/2016 1:00	2016-04-30 01:00:00	2016-04-30 01:00:00	70	-2.3
2016-04-30 02:00:00	2016-04-30 02:00:00	699	12/11/2019 2:00	17.44	5	2:00:00	4/30/2016 2:00	2016-04-30 02:00:00	2016-04-30 02:00:00	70	-3.62
2016-04-30 03:00:00	2016-04-30 03:00:00	700	12/11/2019 3:00	17.36	5	3:00:00	4/30/2016 3:00	2016-04-30 03:00:00	2016-04-30 03:00:00	70	-2.74
2016-04-30 04:00:00	2016-04-30 04:00:00	701	12/11/2019 4:00	17.38333333	5	4:00:00	4/30/2016 4:00	2016-04-30 04:00:00	2016-04-30 04:00:00	70	-2.666666667
2016-04-30 05:00:00	2016-04-30 05:00:00	702	12/11/2019 5:00	17.52	5	5:00:00	4/30/2016 5:00	2016-04-30 05:00:00	2016-04-30 05:00:00	69.26	65.68
2016-04-30 06:00:00	2016-04-30 06:00:00	703	12/11/2019 6:00	20.64	5	6:00:00	4/30/2016 6:00	2016-04-30 06:00:00	2016-04-30 06:00:00	59.66	321.34
2016-04-30 07:00:00	2016-04-30 07:00:00	704	12/11/2019 7:00	25.2	5	7:00:00	4/30/2016 7:00	2016-04-30 07:00:00	2016-04-30 07:00:00	50	318.4
2016-04-30 08:00:00	2016-04-30 08:00:00	705	12/11/2019 8:00	24.08	5	8:00:00	4/30/2016 8:00	2016-04-30 08:00:00	2016-04-30 08:00:00	50	318.62
2016-04-30 09:00:00	2016-04-30 09:00:00	706	12/11/2019 9:00	24.43333333	5	9:00:00	4/30/2016 9:00	2016-04-30 09:00:00	2016-04-30 09:00:00	50	317.6666667
2016-04-30 10:00:00	2016-04-30 10:00:00	707	12/11/2019 10:00	24.24	5	10:00:00	4/30/2016 10:00	2016-04-30 10:00:00	2016-04-30 10:00:00	50	317.74
2016-04-30 11:00:00	2016-04-30 11:00:00	708	12/11/2019 11:00	24.24	5	11:00:00	4/30/2016 11:00	2016-04-30 11:00:00	2016-04-30 11:00:00	50	317.74
2016-04-30 12:00:00	2016-04-30 12:00:00	709	12/11/2019 12:00	24.43333333	5	12:00:00	4/30/2016 12:00	2016-04-30 12:00:00	2016-04-30 12:00:00	50	317.6666667
2016-04-30 13:00:00	2016-04-30 13:00:00	710	12/11/2019 13:00	24.36	5	13:00:00	4/30/2016 13:00	2016-04-30 13:00:00	2016-04-30 13:00:00	50	317.3
2016-04-30 14:00:00	2016-04-30 14:00:00	711	12/11/2019 14:00	24.36	5	14:00:00	4/30/2016 14:00	2016-04-30 14:00:00	2016-04-30 14:00:00	50	317.3
2016-04-30 15:00:00	2016-04-30 15:00:00	712	12/11/2019 15:00	24.36666667	5	15:00:00	4/30/2016 15:00	2016-04-30 15:00:00	2016-04-30 15:00:00	50	317.3
2016-04-30 16:00:00	2016-04-30 16:00:00	713	12/11/2019 16:00	24.42	5	16:00:00	4/30/2016 16:00	2016-04-30 16:00:00	2016-04-30 16:00:00	50	317.3
2016-04-30 17:00:00	2016-04-30 17:00:00	714	12/11/2019 17:00	24.45	5	17:00:00	4/30/2016 17:00	2016-04-30 17:00:00	2016-04-30 17:00:00	50	317.3
2016-04-30 18:00:00	2016-04-30 18:00:00	715	12/11/2019 18:00	24.36	5	18:00:00	4/30/2016 18:00	2016-04-30 18:00:00	2016-04-30 18:00:00	50	317.3
2016-04-30 19:00:00	2016-04-30 19:00:00	716	12/11/2019 19:00	24.38	5	19:00:00	4/30/2016 19:00	2016-04-30 19:00:00	2016-04-30 19:00:00	50	317.3
2016-04-30 20:00:00	2016-04-30 20:00:00	717	12/11/2019 20:00	24.36666667	5	20:00:00	4/30/2016 20:00	2016-04-30 20:00:00	2016-04-30 20:00:00	50	317.3
2016-04-30 21:00:00	2016-04-30 21:00:00	718	12/11/2019 21:00	24.32	5	21:00:00	4/30/2016 21:00	2016-04-30 21:00:00	2016-04-30 21:00:00	50	317.3
2016-04-30 22:00:00	2016-04-30 22:00:00	719	12/11/2019 22:00	22.52	5	22:00:00	4/30/2016 22:00	2016-04-30 22:00:00	2016-04-30 22:00:00	60.36	61.62
2016-04-30 23:00:00	2016-04-30 23:00:00	720	12/11/2019 23:00	17.1	5	23:00:00	4/30/2016 23:00	2016-04-30 23:00:00	2016-04-30 23:00:00	70	-2.3
2016-05-01 00:00:00	2016-05-01 00:00:00	721	12/12/2019 0:00	16.94	6	0:00:00	5/1/2016 0:00	2016-05-01 00:00:00	2016-05-01 00:00:00	70	-3.18
2016-05-01 01:00:00	2016-05-01 01:00:00	722	12/12/2019 1:00	17.31666667	6	1:00:00	5/1/2016 1:00	2016-05-01 01:00:00	2016-05-01 01:00:00	70	-2.666666667
2016-05-01 02:00:00	2016-05-01 02:00:00	723	12/12/2019 2:00	17.26	6	2:00:00	5/1/2016 2:00	2016-05-01 02:00:00	2016-05-01 02:00:00	70	-2.3
2016-05-01 03:00:00	2016-05-01 03:00:00	724	12/12/2019 3:00	17.3	6	3:00:00	5/1/2016 3:00	2016-05-01 03:00:00	2016-05-01 03:00:00	70	-3.18
2016-05-01 04:00:00	2016-05-01 04:00:00	725	12/12/2019 4:00	17.16666667	6	4:00:00	5/1/2016 4:00	2016-05-01 04:00:00	2016-05-01 04:00:00	70	-2.3
2016-05-01 05:00:00	2016-05-01 05:00:00	726	12/12/2019 5:00	17.3	6	5:00:00	5/1/2016 5:00	2016-05-01 05:00:00	2016-05-01 05:00:00	69.8	133.62
2016-05-01 06:00:00	2016-05-01 06:00:00	727	12/12/2019 6:00	21	6	6:00:00	5/1/2016 6:00	2016-05-01 06:00:00	2016-05-01 06:00:00	58.43333333	322.15
2016-05-01 07:00:00	2016-05-01 07:00:00	728	12/12/2019 7:00	25.2	6	7:00:00	5/1/2016 7:00	2016-05-01 07:00:00	2016-05-01 07:00:00	50	319.06
2016-05-01 08:00:00	2016-05-01 08:00:00	729	12/12/2019 8:00	24.18	6	8:00:00	5/1/2016 8:00	2016-05-01 08:00:00	2016-05-01 08:00:00	50	319.06
2016-05-01 09:00:00	2016-05-01 09:00:00	730	12/12/2019 9:00	24.1	6	9:00:00	5/1/2016 9:00	2016-05-01 09:00:00	2016-05-01 09:00:00	50	319.1333333
2016-05-01 10:00:00	2016-05-01 10:00:00	731	12/12/2019 10:00	24.24	6	10:00:00	5/1/2016 10:00	2016-05-01 10:00:00	2016-05-01 10:00:00	50	317.74
2016-05-01 11:00:00	2016-05-01 11:00:00	732	12/12/2019 11:00	24.2	6	11:00:00	5/1/2016 11:00	2016-05-01 11:00:00	2016-05-01 11:00:00	50	317.74
2016-05-01 12:00:00	2016-05-01 12:00:00	733	12/12/2019 12:00	24.16666667	6	12:00:00	5/1/2016 12:00	2016-05-01 12:00:00	2016-05-01 12:00:00	50	318.4
2016-05-01 13:00:00	2016-05-01 13:00:00	734	12/12/2019 13:00	24.36	6	13:00:00	5/1/2016 13:00	2016-05-01 13:00:00	2016-05-01 13:00:00	50	317.74
2016-05-01 14:00:00	2016-05-01 14:00:00	735	12/12/2019 14:00	24.4	6	14:00:00	5/1/2016 14:00	2016-05-01 14:00:00	2016-05-01 14:00:00	50	317.6666667
2016-05-01 15:00:00	2016-05-01 15:00:00	736	12/12/2019 15:00	24.4	6	15:00:00	5/1/2016 15:00	2016-05-01 15:00:00	2016-05-01 15:00:00	50	317.74
2016-05-01 16:00:00	2016-05-01 16:00:00	737	12/12/2019 16:00	24.32	6	16:00:00	5/1/2016 16:00	2016-05-01 16:00:00	2016-05-01 16:00:00	50	317.3
2016-05-01 17:00:00	2016-05-01 17:00:00	738	12/12/2019 17:00	24.4	6	17:00:00	5/1/2016 17:00	2016-05-01 17:00:00	2016-05-01 17:00:00	50	318.0333333
2016-05-01 18:00:00	2016-05-01 18:00:00	739	12/12/2019 18:00	24.28	6	18:00:00	5/1/2016 18:00	2016-05-01 18:00:00	2016-05-01 18:00:00	50	317.74
2016-05-01 19:00:00	2016-05-01 19:00:00	740	12/12/2019 19:00	24.36	6	19:00:00	5/1/2016 19:00	2016-05-01 19:00:00	2016-05-01 19:00:00	50	317.3
2016-05-01 20:00:00	2016-05-01 20:00:00	741	12/12/2019 20:00	24.43333333	6	20:00:00	5/1/2016 20:00	2016-05-01 20:00:00	2016-05-01 20:00:00	50	317.3
2016-05-01 21:00:00	2016-05-01 21:00:00	742	12/12/2019 21:00	24.42	6	21:00:00	5/1/2016 21:00	2016-05-01 21:00:00	2016-05-01 21:00:00	50	317.3
2016-05-01 22:00:00	2016-05-01 22:00:00	743	12/12/2019 22:00	21.2	6	22:00:00	5/1/2016 22:00	2016-05-01 22:00:00	2016-05-01 22:00:00	62.03333333	-3.033333333
2016-05-01 23:00:00	2016-05-01 23:00:00	744	12/12/2019 23:00	17.34	6	23:00:00	5/1/2016 23:00	2016-05-01 23:00:00	2016-05-01 23:00:00	70	-2.3
2016-05-02 00:00:00	2016-05-02 00:00:00	745	12/13/2019 0:00	17.18	7	0:00:00	5/2/2016 0:00	2016-05-02 00:00:00	2016-05-02 00:00:00	70	-2.74
2016-05-02 01:00:00	2016-05-02 01:00:00	746	12/13/2019 1:00	17.05	7	1:00:00	5/2/2016 1:00	2016-05-02 01:00:00	2016-05-02 01:00:00	70	-2.666666667
2016-05-02 02:00:00	2016-05-02 02:00:00	747	12/13/2019 2:00	17.34	7	2:00:00	5/2/2016 2:00	2016-05-02 02:00:00	2016-05-02 02:00:00	70	-3.18
2016-05-02 03:00:00	2016-05-02 03:00:00	748	12/13/2019 3:00	17.26	7	3:00:00	5/2/2016 3:00	2016-05-02 03:00:00	2016-05-02 03:00:00	70	-2.3
2016-05-02 04:00:00	2016-05-02 04:00:00	749	12/13/2019 4:00	17.03333333	7	4:00:00	5/2/2016 4:00	2016-05-02 04:00:00	2016-05-02 04:00:00	70	-2.666666667
2016-05-02 05:00:00	2016-05-02 05:00:00	750	12/13/2019 5:00	17.36	7	5:00:00	5/2/2016 5:00	2016-05-02 05:00:00	2016-05-02 05:00:00	70	-3.62
2016-05-02 06:00:00	2016-05-02 06:00:00	751	12/13/2019 6:00	21.05	7	6:00:00	5/2/2016 6:00	2016-05-02 06:00:00	2016-05-02 06:00:00	57.96666667	269.2666667
2016-05-02 07:00:00	2016-05-02 07:00:00	752	12/13/2019 7:00	25.42	7	7:00:00	5/2/2016 7:00	2016-05-02 07:00:00	2016-05-02 07:00:00	50.24	459
2016-05-02 08:00:00	2016-05-02 08:00:00	753	12/13/2019 8:00	23.54	7	8:00:00	5/2/2016 8:00	2016-05-02 08:00:00	2016-05-02 08:00:00	51.62	590.86
2016-05-02 09:00:00	2016-05-02 09:00:00	754	12/13/2019 9:00	22.36666667	7	9:00:00	5/2/2016 9:00	2016-05-02 09:00:00	2016-05-02 09:00:00	53.7	857.6333333
2016-05-02 10:00:00	2016-05-02 10:00:00	755	12/13/2019 10:00	22.38	7	10:00:00	5/2/2016 10:00	2016-05-02 10:00:00	2016-05-02 10:00:00	55.78	1075.08
2016-05-02 11:00:00	2016-05-02 11:00:00	756	12/13/2019 11:00	23.76	7	11:00:00	5/2/2016 11:00	2016-05-02 11:00:00	2016-05-02 11:00:00	57.62	1264.06
2016-05-02 12:00:00	2016-05-02 12:00:00	757	12/13/2019 12:00	19.28333333	7	12:00:00	5/2/2016 12:00	2016-05-02 12:00:00	2016-05-02 12:00:00	54.83333333	1215.783333
2016-05-02 13:00:00	2016-05-02 13:00:00	758	12/13/2019 13:00	19.2	7	13:00:00	5/2/2016 13:00	2016-05-02 13:00:00	2016-05-02 13:00:00	48.56	996.32
2016-05-02 14:00:00	2016-05-02 14:00:00	759	12/13/2019 14:00	20.1	7	14:00:00	5/2/2016 14:00	2016-05-02 14:00:00	2016-05-02 14:00:00	42.56666667	1228.533333
2016-05-02 15:00:00	2016-05-02 15:00:00	760	12/13/2019 15:00	20.88	7	15:00:00	5/2/2016 15:00	2016-05-02 15:00:00	2016-05-02 15:00:00	40	1013.86
2016-05-02 16:00:00	2016-05-02 16:00:00	761	12/13/2019 16:00	20.9	7	16:00:00	5/2/2016 16:00	2016-05-02 16:00:00	2016-05-02 16:00:00	40	977.88
2016-05-02 17:00:00	2016-05-02 17:00:00	762	12/13/2019 17:00	21.05	7	17:00:00	5/2/2016 17:00	2016-05-02 17:00:00	2016-05-02 17:00:00	40	927.4
2016-05-02 18:00:00	2016-05-02 18:00:00	763	12/13/2019 18:00	20.48	7	18:00:00	5/2/2016 18:00	2016-05-02 18:00:00	2016-05-02 18:00:00	40.4	572.88
2016-05-02 19:00:00	2016-05-02 19:00:00	764	12/13/2019 19:00	19.38	7	19:00:00	5/2/2016 19:00	2016-05-02 19:00:00	2016-05-02 19:00:00	45.32	427.08
2016-05-02 20:00:00	2016-05-02 20:00:00	765	12/13/2019 20:00	17.6	7	20:00:00	5/2/2016 20:00	2016-05-02 20:00:00	2016-05-02 20:00:00	55.03333333	89.3
2016-05-02 21:00:00	2016-05-02 21:00:00	766	12/13/2019 21:00	14.88	7	21:00:00	5/2/2016 21:00	2016-05-02 21:00:00	2016-05-02 21:00:00	66.32	-2.3
2016-05-02 22:00:00	2016-05-02 22:00:00	767	12/13/2019 22:00	13.25	7	22:00:00	5/2/2016 22:00	2016-05-02 22:00:00	2016-05-02 22:00:00	76.15	-2.3
2016-05-02 23:00:00	2016-05-02 23:00:00	768	12/13/2019 23:00	10.92	7	23:00:00	5/2/2016 23:00	2016-05-02 23:00:00	2016-05-02 23:00:00	86.36	-2.3
2016-05-03 00:00:00	2016-05-03 00:00:00	769	12/14/2019 0:00	9.4	8	0:00:00	5/3/2016 0:00	2016-05-03 00:00:00	2016-05-03 00:00:00	84.08	-2.3
2016-05-03 01:00:00	2016-05-03 01:00:00	770	12/14/2019 1:00	8.716666667	8	1:00:00	5/3/2016 1:00	2016-05-03 01:00:00	2016-05-03 01:00:00	80	-2.3
2016-05-03 02:00:00	2016-05-03 02:00:00	771	12/14/2019 2:00	7	8	2:00:00	5/3/2016 2:00	2016-05-03 02:00:00	2016-05-03 02:00:00	80	-1.84
2016-05-03 03:00:00	2016-05-03 03:00:00	772	12/14/2019 3:00	5.54	8	3:00:00	5/3/2016 3:00	2016-05-03 03:00:00	2016-05-03 03:00:00	80	-2.3
2016-05-03 04:00:00	2016-05-03 04:00:00	773	12/14/2019 4:00	4.966666667	8	4:00:00	5/3/2016 4:00	2016-05-03 04:00:00	2016-05-03 04:00:00	80	-2.3
2016-05-03 05:00:00	2016-05-03 05:00:00	774	12/14/2019 5:00	5.08	8	5:00:00	5/3/2016 5:00	2016-05-03 05:00:00	2016-05-03 05:00:00	80	22.06
2016-05-03 06:00:00	2016-05-03 06:00:00	775	12/14/2019 6:00	5.366666667	8	6:00:00	5/3/2016 6:00	2016-05-03 06:00:00	2016-05-03 06:00:00	79.86666667	102.4166667
2016-05-03 07:00:00	2016-05-03 07:00:00	776	12/14/2019 7:00	7.04	8	7:00:00	5/3/2016 7:00	2016-05-03 07:00:00	2016-05-03 07:00:00	77.92	169.24
2016-05-03 08:00:00	2016-05-03 08:00:00	777	12/14/2019 8:00	8.16	8	8:00:00	5/3/2016 8:00	2016-05-03 08:00:00	2016-05-03 08:00:00	74.92	187.22
2016-05-03 09:00:00	2016-05-03 09:00:00	778	12/14/2019 9:00	9.066666667	8	9:00:00	5/3/2016 9:00	2016-05-03 09:00:00	2016-05-03 09:00:00	71.3	291.7666667
2016-05-03 10:00:00	2016-05-03 10:00:00	779	12/14/2019 10:00	9.4	8	10:00:00	5/3/2016 10:00	2016-05-03 10:00:00	2016-05-03 10:00:00	70	315.02
2016-05-03 11:00:00	2016-05-03 11:00:00	780	12/14/2019 11:00	10.26666667	8	11:00:00	5/3/2016 11:00	2016-05-03 11:00:00	2016-05-03 11:00:00	63.45	325.15
2016-05-03 12:00:00	2016-05-03 12:00:00	781	12/14/2019 12:00	11.52	8	12:00:00	5/3/2016 12:00	2016-05-03 12:00:00	2016-05-03 12:00:00	53.94	321.34
2016-05-03 13:00:00	2016-05-03 13:00:00	782	12/14/2019 13:00	12.88	8	13:00:00	5/3/2016 13:00	2016-05-03 13:00:00	2016-05-03 13:00:00	50	270.48
2016-05-03 14:00:00	2016-05-03 14:00:00	783	12/14/2019 14:00	14.35	8	14:00:00	5/3/2016 14:00	2016-05-03 14:00:00	2016-05-03 14:00:00	50	246.0333333
2016-05-03 15:00:00	2016-05-03 15:00:00	784	12/14/2019 15:00	14.92	8	15:00:00	5/3/2016 15:00	2016-05-03 15:00:00	2016-05-03 15:00:00	50	192.62
2016-05-03 16:00:00	2016-05-03 16:00:00	785	12/14/2019 16:00	15.02	8	16:00:00	5/3/2016 16:00	2016-05-03 16:00:00	2016-05-03 16:00:00	50	173.3
2016-05-03 17:00:00	2016-05-03 17:00:00	786	12/14/2019 17:00	15.01666667	8	17:00:00	5/3/2016 17:00	2016-05-03 17:00:00	2016-05-03 17:00:00	50.31666667	146.2666667
2016-05-03 18:00:00	2016-05-03 18:00:00	787	12/14/2019 18:00	14.6	8	18:00:00	5/3/2016 18:00	2016-05-03 18:00:00	2016-05-03 18:00:00	54.14	117.94
2016-05-03 19:00:00	2016-05-03 19:00:00	788	12/14/2019 19:00	13.66666667	8	19:00:00	5/3/2016 19:00	2016-05-03 19:00:00	2016-05-03 19:00:00	60.63333333	94.88333333
2016-05-03 20:00:00	2016-05-03 20:00:00	789	12/14/2019 20:00	13.54	8	20:00:00	5/3/2016 20:00	2016-05-03 20:00:00	2016-05-03 20:00:00	67.96	25.66
2016-05-03 21:00:00	2016-05-03 21:00:00	790	12/14/2019 21:00	9.94	8	21:00:00	5/3/2016 21:00	2016-05-03 21:00:00	2016-05-03 21:00:00	72.08	-2.3
2016-05-03 22:00:00	2016-05-03 22:00:00	791	12/14/2019 22:00	6.7	8	22:00:00	5/3/2016 22:00	2016-05-03 22:00:00	2016-05-03 22:00:00	75.13333333	-2.3
2016-05-03 23:00:00	2016-05-03 23:00:00	792	12/14/2019 23:00	4.62	8	23:00:00	5/3/2016 23:00	2016-05-03 23:00:00	2016-05-03 23:00:00	78.68	-2.74
2016-05-04 00:00:00	2016-05-04 00:00:00	793	12/15/2019 0:00	5.56	9	0:00:00	5/4/2016 0:00	2016-05-04 00:00:00	2016-05-04 00:00:00	80	-2.3
2016-05-04 01:00:00	2016-05-04 01:00:00	794	12/15/2019 1:00	7.466666667	9	1:00:00	5/4/2016 1:00	2016-05-04 01:00:00	2016-05-04 01:00:00	80	-2.3
2016-05-04 02:00:00	2016-05-04 02:00:00	795	12/15/2019 2:00	6.8	9	2:00:00	5/4/2016 2:00	2016-05-04 02:00:00	2016-05-04 02:00:00	80	-2.74
2016-05-04 03:00:00	2016-05-04 03:00:00	796	12/15/2019 3:00	5.4	9	3:00:00	5/4/2016 3:00	2016-05-04 03:00:00	2016-05-04 03:00:00	80	-2.3
2016-05-04 04:00:00	2016-05-04 04:00:00	797	12/15/2019 4:00	4.66	9	4:00:00	5/4/2016 4:00	2016-05-04 04:00:00	2016-05-04 04:00:00	80	-1.84
2016-05-04 05:00:00	2016-05-04 05:00:00	798	12/15/2019 5:00	4.92	9	5:00:00	5/4/2016 5:00	2016-05-04 05:00:00	2016-05-04 05:00:00	80	14.84
2016-05-04 06:00:00	2016-05-04 06:00:00	799	12/15/2019 6:00	5.45	9	6:00:00	5/4/2016 6:00	2016-05-04 06:00:00	2016-05-04 06:00:00	79.98333333	102.4166667
2016-05-04 07:00:00	2016-05-04 07:00:00	800	12/15/2019 7:00	6.78	9	7:00:00	5/4/2016 7:00	2016-05-04 07:00:00	2016-05-04 07:00:00	77.98	173.3
2016-05-04 08:00:00	2016-05-04 08:00:00	801	12/15/2019 8:00	7.66	9	8:00:00	5/4/2016 8:00	2016-05-04 08:00:00	2016-05-04 08:00:00	74.78	187.24
2016-05-04 09:00:00	2016-05-04 09:00:00	802	12/15/2019 9:00	8.45	9	9:00:00	5/4/2016 9:00	2016-05-04 09:00:00	2016-05-04 09:00:00	71.5	292.9166667
2016-05-04 10:00:00	2016-05-04 10:00:00	803	12/15/2019 10:00	9.84	9	10:00:00	5/4/2016 10:00	2016-05-04 10:00:00	2016-05-04 10:00:00	70.02	322.68
2016-05-04 11:00:00	2016-05-04 11:00:00	804	12/15/2019 11:00	11.4	9	11:00:00	5/4/2016 11:00	2016-05-04 11:00:00	2016-05-04 11:00:00	63.5	319.5333333
2016-05-04 12:00:00	2016-05-04 12:00:00	805	12/15/2019 12:00	12.62	9	12:00:00	5/4/2016 12:00	2016-05-04 12:00:00	2016-05-04 12:00:00	53.76	316.36
2016-05-04 13:00:00	2016-05-04 13:00:00	806	12/15/2019 13:00	13.94	9	13:00:00	5/4/2016 13:00	2016-05-04 13:00:00	2016-05-04 13:00:00	50.08	277.22
2016-05-04 14:00:00	2016-05-04 14:00:00	807	12/15/2019 14:00	15	9	14:00:00	5/4/2016 14:00	2016-05-04 14:00:00	2016-05-04 14:00:00	50	259.5166667
2016-05-04 15:00:00	2016-05-04 15:00:00	808	12/15/2019 15:00	15.62	9	15:00:00	5/4/2016 15:00	2016-05-04 15:00:00	2016-05-04 15:00:00	50	185.42
2016-05-04 16:00:00	2016-05-04 16:00:00	809	12/15/2019 16:00	15.58	9	16:00:00	5/4/2016 16:00	2016-05-04 16:00:00	2016-05-04 16:00:00	50	175.52
2016-05-04 17:00:00	2016-05-04 17:00:00	810	12/15/2019 17:00	15.55	9	17:00:00	5/4/2016 17:00	2016-05-04 17:00:00	2016-05-04 17:00:00	50.1	148.9
2016-05-04 18:00:00	2016-05-04 18:00:00	811	12/15/2019 18:00	15.24	9	18:00:00	5/4/2016 18:00	2016-05-04 18:00:00	2016-05-04 18:00:00	53.6	114.76
2016-05-04 19:00:00	2016-05-04 19:00:00	812	12/15/2019 19:00	14.3	9	19:00:00	5/4/2016 19:00	2016-05-04 19:00:00	2016-05-04 19:00:00	60.55	88.51666667
2016-05-04 20:00:00	2016-05-04 20:00:00	813	12/15/2019 20:00	12.12	9	20:00:00	5/4/2016 20:00	2016-05-04 20:00:00	2016-05-04 20:00:00	67.42	24.74
2016-05-04 21:00:00	2016-05-04 21:00:00	814	12/15/2019 21:00	9.54	9	21:00:00	5/4/2016 21:00	2016-05-04 21:00:00	2016-05-04 21:00:00	71.78	-2.3
2016-05-04 22:00:00	2016-05-04 22:00:00	815	12/15/2019 22:00	6.433333333	9	22:00:00	5/4/2016 22:00	2016-05-04 22:00:00	2016-05-04 22:00:00	75.25	-2.3
2016-05-04 23:00:00	2016-05-04 23:00:00	816	12/15/2019 23:00	4.34	9	23:00:00	5/4/2016 23:00	2016-05-04 23:00:00	2016-05-04 23:00:00	78.84	-2.3
2016-05-05 00:00:00	2016-05-05 00:00:00	817	12/16/2019 0:00	5.5	10	0:00:00	5/5/2016 0:00	2016-05-05 00:00:00	2016-05-05 00:00:00	85.44	-2.3
2016-05-05 01:00:00	2016-05-05 01:00:00	818	12/16/2019 1:00	7.766666667	10	1:00:00	5/5/2016 1:00	2016-05-05 01:00:00	2016-05-05 01:00:00	89.8	-2.666666667
2016-05-05 02:00:00	2016-05-05 02:00:00	819	12/16/2019 2:00	7.52	10	2:00:00	5/5/2016 2:00	2016-05-05 02:00:00	2016-05-05 02:00:00	90	-2.3
2016-05-05 03:00:00	2016-05-05 03:00:00	820	12/16/2019 3:00	7.083333333	10	3:00:00	5/5/2016 3:00	2016-05-05 03:00:00	2016-05-05 03:00:00	90	-2.3
2016-05-05 04:00:00	2016-05-05 04:00:00	821	12/16/2019 4:00	6.14	10	4:00:00	5/5/2016 4:00	2016-05-05 04:00:00	2016-05-05 04:00:00	90	-2.3
2016-05-05 05:00:00	2016-05-05 05:00:00	822	12/16/2019 5:00	5.98	10	5:00:00	5/5/2016 5:00	2016-05-05 05:00:00	2016-05-05 05:00:00	90	54.42
2016-05-05 06:00:00	2016-05-05 06:00:00	823	12/16/2019 6:00	6.6	10	6:00:00	5/5/2016 6:00	2016-05-05 06:00:00	2016-05-05 06:00:00	90	125.2666667
2016-05-05 07:00:00	2016-05-05 07:00:00	824	12/16/2019 7:00	8.94	10	7:00:00	5/5/2016 7:00	2016-05-05 07:00:00	2016-05-05 07:00:00	86.1	605.26
2016-05-05 08:00:00	2016-05-05 08:00:00	825	12/16/2019 8:00	12.02	10	8:00:00	5/5/2016 8:00	2016-05-05 08:00:00	2016-05-05 08:00:00	80.7	603.46
2016-05-05 09:00:00	2016-05-05 09:00:00	826	12/16/2019 9:00	15.06666667	10	9:00:00	5/5/2016 9:00	2016-05-05 09:00:00	2016-05-05 09:00:00	74.86666667	855.4166667
2016-05-05 10:00:00	2016-05-05 10:00:00	827	12/16/2019 10:00	17.72	10	10:00:00	5/5/2016 10:00	2016-05-05 10:00:00	2016-05-05 10:00:00	68.1	1061.1
2016-05-05 11:00:00	2016-05-05 11:00:00	828	12/16/2019 11:00	18.41666667	10	11:00:00	5/5/2016 11:00	2016-05-05 11:00:00	2016-05-05 11:00:00	62.2	1268.666667
2016-05-05 12:00:00	2016-05-05 12:00:00	829	12/16/2019 12:00	19.38	10	12:00:00	5/5/2016 12:00	2016-05-05 12:00:00	2016-05-05 12:00:00	55.94	1291.98
2016-05-05 13:00:00	2016-05-05 13:00:00	830	12/16/2019 13:00	18.84	10	13:00:00	5/5/2016 13:00	2016-05-05 13:00:00	2016-05-05 13:00:00	49.12	985.98
2016-05-05 14:00:00	2016-05-05 14:00:00	831	12/16/2019 14:00	20.83333333	10	14:00:00	5/5/2016 14:00	2016-05-05 14:00:00	2016-05-05 14:00:00	43	1223.65
2016-05-05 15:00:00	2016-05-05 15:00:00	832	12/16/2019 15:00	23.7	10	15:00:00	5/5/2016 15:00	2016-05-05 15:00:00	2016-05-05 15:00:00	40.04	1100.72
2016-05-05 16:00:00	2016-05-05 16:00:00	833	12/16/2019 16:00	23.68	10	16:00:00	5/5/2016 16:00	2016-05-05 16:00:00	2016-05-05 16:00:00	40	974.7
2016-05-05 17:00:00	2016-05-05 17:00:00	834	12/16/2019 17:00	24	10	17:00:00	5/5/2016 17:00	2016-05-05 17:00:00	2016-05-05 17:00:00	40	847.1333333
2016-05-05 18:00:00	2016-05-05 18:00:00	835	12/16/2019 18:00	23.76	10	18:00:00	5/5/2016 18:00	2016-05-05 18:00:00	2016-05-05 18:00:00	40	546.3
2016-05-05 19:00:00	2016-05-05 19:00:00	836	12/16/2019 19:00	22.68333333	10	19:00:00	5/5/2016 19:00	2016-05-05 19:00:00	2016-05-05 19:00:00	46.76666667	344.2666667
2016-05-05 20:00:00	2016-05-05 20:00:00	837	12/16/2019 20:00	21.14	10	20:00:00	5/5/2016 20:00	2016-05-05 20:00:00	2016-05-05 20:00:00	58.46	101.26
2016-05-05 21:00:00	2016-05-05 21:00:00	838	12/16/2019 21:00	19.94	10	21:00:00	5/5/2016 21:00	2016-05-05 21:00:00	2016-05-05 21:00:00	70.46	5.82
2016-05-05 22:00:00	2016-05-05 22:00:00	839	12/16/2019 22:00	18.56666667	10	22:00:00	5/5/2016 22:00	2016-05-05 22:00:00	2016-05-05 22:00:00	84.9	-3.033333333
2016-05-05 23:00:00	2016-05-05 23:00:00	840	12/16/2019 23:00	17.3	10	23:00:00	5/5/2016 23:00	2016-05-05 23:00:00	2016-05-05 23:00:00	90	-2.74
2016-05-06 00:00:00	2016-05-06 00:00:00	841	12/17/2019 0:00	13.7	11	0:00:00	5/6/2016 0:00	2016-05-06 00:00:00	2016-05-06 00:00:00	90	-3.033333333
2016-05-06 01:00:00	2016-05-06 01:00:00	842	12/17/2019 1:00	11.68	11	1:00:00	5/6/2016 1:00	2016-05-06 01:00:00	2016-05-06 01:00:00	90	-3.18
2016-05-06 02:00:00	2016-05-06 02:00:00	843	12/17/2019 2:00	11.42	11	2:00:00	5/6/2016 2:00	2016-05-06 02:00:00	2016-05-06 02:00:00	90	-2.74
2016-05-06 03:00:00	2016-05-06 03:00:00	844	12/17/2019 3:00	10.33333333	11	3:00:00	5/6/2016 3:00	2016-05-06 03:00:00	2016-05-06 03:00:00	90	-3.4
2016-05-06 04:00:00	2016-05-06 04:00:00	845	12/17/2019 4:00	9.06	11	4:00:00	5/6/2016 4:00	2016-05-06 04:00:00	2016-05-06 04:00:00	90	-2.3
2016-05-06 05:00:00	2016-05-06 05:00:00	846	12/17/2019 5:00	8.5	11	5:00:00	5/6/2016 5:00	2016-05-06 05:00:00	2016-05-06 05:00:00	90	68.4
2016-05-06 06:00:00	2016-05-06 06:00:00	847	12/17/2019 6:00	9.116666667	11	6:00:00	5/6/2016 6:00	2016-05-06 06:00:00	2016-05-06 06:00:00	89.7	245.2666667
2016-05-06 07:00:00	2016-05-06 07:00:00	848	12/17/2019 7:00	14.72	11	7:00:00	5/6/2016 7:00	2016-05-06 07:00:00	2016-05-06 07:00:00	84.6	533.28
2016-05-06 08:00:00	2016-05-06 08:00:00	849	12/17/2019 8:00	20.96666667	11	8:00:00	5/6/2016 8:00	2016-05-06 08:00:00	2016-05-06 08:00:00	77.4	558.0166667
2016-05-06 09:00:00	2016-05-06 09:00:00	850	12/17/2019 9:00	21.12	11	9:00:00	5/6/2016 9:00	2016-05-06 09:00:00	2016-05-06 09:00:00	72.96	932.44
2016-05-06 10:00:00	2016-05-06 10:00:00	851	12/17/2019 10:00	21.36	11	10:00:00	5/6/2016 10:00	2016-05-06 10:00:00	2016-05-06 10:00:00	69.16	1165.08
2016-05-06 11:00:00	2016-05-06 11:00:00	852	12/17/2019 11:00	22.63333333	11	11:00:00	5/6/2016 11:00	2016-05-06 11:00:00	2016-05-06 11:00:00	65.03333333	1289.266667
2016-05-06 12:00:00	2016-05-06 12:00:00	853	12/17/2019 12:00	24.44	11	12:00:00	5/6/2016 12:00	2016-05-06 12:00:00	2016-05-06 12:00:00	58.02	1273.54
2016-05-06 13:00:00	2016-05-06 13:00:00	854	12/17/2019 13:00	25.28	11	13:00:00	5/6/2016 13:00	2016-05-06 13:00:00	2016-05-06 13:00:00	51.1	1268.12
2016-05-06 14:00:00	2016-05-06 14:00:00	855	12/17/2019 14:00	25.68333333	11	14:00:00	5/6/2016 14:00	2016-05-06 14:00:00	2016-05-06 14:00:00	43.66666667	1248.033333
2016-05-06 15:00:00	2016-05-06 15:00:00	856	12/17/2019 15:00	24.72	11	15:00:00	5/6/2016 15:00	2016-05-06 15:00:00	2016-05-06 15:00:00	40	1044.94
2016-05-06 16:00:00	2016-05-06 16:00:00	857	12/17/2019 16:00	24.96666667	11	16:00:00	5/6/2016 16:00	2016-05-06 16:00:00	2016-05-06 16:00:00	40	970.15
2016-05-06 17:00:00	2016-05-06 17:00:00	858	12/17/2019 17:00	24.54	11	17:00:00	5/6/2016 17:00	2016-05-06 17:00:00	2016-05-06 17:00:00	40	964.38
2016-05-06 18:00:00	2016-05-06 18:00:00	859	12/17/2019 18:00	24.08	11	18:00:00	5/6/2016 18:00	2016-05-06 18:00:00	2016-05-06 18:00:00	40.28	533.72
2016-05-06 19:00:00	2016-05-06 19:00:00	860	12/17/2019 19:00	23.63333333	11	19:00:00	5/6/2016 19:00	2016-05-06 19:00:00	2016-05-06 19:00:00	45.55	393.0166667
2016-05-06 20:00:00	2016-05-06 20:00:00	861	12/17/2019 20:00	21.82	11	20:00:00	5/6/2016 20:00	2016-05-06 20:00:00	2016-05-06 20:00:00	57.18	77.42
2016-05-06 21:00:00	2016-05-06 21:00:00	862	12/17/2019 21:00	19.54	11	21:00:00	5/6/2016 21:00	2016-05-06 21:00:00	2016-05-06 21:00:00	70.94	-3.62
2016-05-06 22:00:00	2016-05-06 22:00:00	863	12/17/2019 22:00	17.5	11	22:00:00	5/6/2016 22:00	2016-05-06 22:00:00	2016-05-06 22:00:00	84.05	-3.766666667
2016-05-06 23:00:00	2016-05-06 23:00:00	864	12/17/2019 23:00	15.14	11	23:00:00	5/6/2016 23:00	2016-05-06 23:00:00	2016-05-06 23:00:00	89.92	-3.18
2016-05-07 00:00:00	2016-05-07 00:00:00	865	12/18/2019 0:00	11.81666667	12	0:00:00	5/7/2016 0:00	2016-05-07 00:00:00	2016-05-07 00:00:00	90	-3.033333333
2016-05-07 01:00:00	2016-05-07 01:00:00	866	12/18/2019 1:00	11.78	12	1:00:00	5/7/2016 1:00	2016-05-07 01:00:00	2016-05-07 01:00:00	90	-2.3
2016-05-07 02:00:00	2016-05-07 02:00:00	867	12/18/2019 2:00	10.66	12	2:00:00	5/7/2016 2:00	2016-05-07 02:00:00	2016-05-07 02:00:00	90	-2.74
2016-05-07 03:00:00	2016-05-07 03:00:00	868	12/18/2019 3:00	10.28333333	12	3:00:00	5/7/2016 3:00	2016-05-07 03:00:00	2016-05-07 03:00:00	90	-3.033333333
2016-05-07 04:00:00	2016-05-07 04:00:00	869	12/18/2019 4:00	9.4	12	4:00:00	5/7/2016 4:00	2016-05-07 04:00:00	2016-05-07 04:00:00	90	-2.74
2016-05-07 05:00:00	2016-05-07 05:00:00	870	12/18/2019 5:00	9.44	12	5:00:00	5/7/2016 5:00	2016-05-07 05:00:00	2016-05-07 05:00:00	90	48.18
2016-05-07 06:00:00	2016-05-07 06:00:00	871	12/18/2019 6:00	10.51666667	12	6:00:00	5/7/2016 6:00	2016-05-07 06:00:00	2016-05-07 06:00:00	89.9	281.3
2016-05-07 07:00:00	2016-05-07 07:00:00	872	12/18/2019 7:00	12.74	12	7:00:00	5/7/2016 7:00	2016-05-07 07:00:00	2016-05-07 07:00:00	86.7	620.12
2016-05-07 08:00:00	2016-05-07 08:00:00	873	12/18/2019 8:00	15.73333333	12	8:00:00	5/7/2016 8:00	2016-05-07 08:00:00	2016-05-07 08:00:00	80.45	639.0333333
2016-05-07 09:00:00	2016-05-07 09:00:00	874	12/18/2019 9:00	18.14	12	9:00:00	5/7/2016 9:00	2016-05-07 09:00:00	2016-05-07 09:00:00	74.2	872.58
2016-05-07 10:00:00	2016-05-07 10:00:00	875	12/18/2019 10:00	20.5	12	10:00:00	5/7/2016 10:00	2016-05-07 10:00:00	2016-05-07 10:00:00	68.7	1155.62
2016-05-07 11:00:00	2016-05-07 11:00:00	876	12/18/2019 11:00	22.65	12	11:00:00	5/7/2016 11:00	2016-05-07 11:00:00	2016-05-07 11:00:00	62.41666667	1284.75
2016-05-07 12:00:00	2016-05-07 12:00:00	877	12/18/2019 12:00	24.18	12	12:00:00	5/7/2016 12:00	2016-05-07 12:00:00	2016-05-07 12:00:00	55.76	1229.44
2016-05-07 13:00:00	2016-05-07 13:00:00	878	12/18/2019 13:00	25.2	12	13:00:00	5/7/2016 13:00	2016-05-07 13:00:00	2016-05-07 13:00:00	49.6	1260.48
2016-05-07 14:00:00	2016-05-07 14:00:00	879	12/18/2019 14:00	24.05	12	14:00:00	5/7/2016 14:00	2016-05-07 14:00:00	2016-05-07 14:00:00	43	1230.416667
2016-05-07 15:00:00	2016-05-07 15:00:00	880	12/18/2019 15:00	23.58	12	15:00:00	5/7/2016 15:00	2016-05-07 15:00:00	2016-05-07 15:00:00	40	1039.54
2016-05-07 16:00:00	2016-05-07 16:00:00	881	12/18/2019 16:00	24.15	12	16:00:00	5/7/2016 16:00	2016-05-07 16:00:00	2016-05-07 16:00:00	40	1069.166667
2016-05-07 17:00:00	2016-05-07 17:00:00	882	12/18/2019 17:00	23.28	12	17:00:00	5/7/2016 17:00	2016-05-07 17:00:00	2016-05-07 17:00:00	40	780.78
2016-05-07 18:00:00	2016-05-07 18:00:00	883	12/18/2019 18:00	23.42	12	18:00:00	5/7/2016 18:00	2016-05-07 18:00:00	2016-05-07 18:00:00	40	536
2016-05-07 19:00:00	2016-05-07 19:00:00	884	12/18/2019 19:00	22.58333333	12	19:00:00	5/7/2016 19:00	2016-05-07 19:00:00	2016-05-07 19:00:00	45.33333333	472.5166667
2016-05-07 20:00:00	2016-05-07 20:00:00	885	12/18/2019 20:00	21.22	12	20:00:00	5/7/2016 20:00	2016-05-07 20:00:00	2016-05-07 20:00:00	58.84	80.54
2016-05-07 21:00:00	2016-05-07 21:00:00	886	12/18/2019 21:00	19.7	12	21:00:00	5/7/2016 21:00	2016-05-07 21:00:00	2016-05-07 21:00:00	70.84	-2.3
2016-05-07 22:00:00	2016-05-07 22:00:00	887	12/18/2019 22:00	17.93333333	12	22:00:00	5/7/2016 22:00	2016-05-07 22:00:00	2016-05-07 22:00:00	83.8	-2.3
2016-05-07 23:00:00	2016-05-07 23:00:00	888	12/18/2019 23:00	14.92	12	23:00:00	5/7/2016 23:00	2016-05-07 23:00:00	2016-05-07 23:00:00	90	-2.74
2016-05-08 00:00:00	2016-05-08 00:00:00	889	12/19/2019 0:00	11.86666667	13	0:00:00	5/8/2016 0:00	2016-05-08 00:00:00	2016-05-08 00:00:00	90	-2.3
2016-05-08 01:00:00	2016-05-08 01:00:00	890	12/19/2019 1:00	11.54	13	1:00:00	5/8/2016 1:00	2016-05-08 01:00:00	2016-05-08 01:00:00	90	-2.74
2016-05-08 02:00:00	2016-05-08 02:00:00	891	12/19/2019 2:00	9.4	13	2:00:00	5/8/2016 2:00	2016-05-08 02:00:00	2016-05-08 02:00:00	90	-2.3
2016-05-08 03:00:00	2016-05-08 03:00:00	892	12/19/2019 3:00	9.6	13	3:00:00	5/8/2016 3:00	2016-05-08 03:00:00	2016-05-08 03:00:00	90	-2.3
2016-05-08 04:00:00	2016-05-08 04:00:00	893	12/19/2019 4:00	9.34	13	4:00:00	5/8/2016 4:00	2016-05-08 04:00:00	2016-05-08 04:00:00	90	-2.3
2016-05-08 05:00:00	2016-05-08 05:00:00	894	12/19/2019 5:00	9.1	13	5:00:00	5/8/2016 5:00	2016-05-08 05:00:00	2016-05-08 05:00:00	90	50.86
2016-05-08 06:00:00	2016-05-08 06:00:00	895	12/19/2019 6:00	9.983333333	13	6:00:00	5/8/2016 6:00	2016-05-08 06:00:00	2016-05-08 06:00:00	90	150.7666667
2016-05-08 07:00:00	2016-05-08 07:00:00	896	12/19/2019 7:00	12.02	13	7:00:00	5/8/2016 7:00	2016-05-08 07:00:00	2016-05-08 07:00:00	86.68	555.78
2016-05-08 08:00:00	2016-05-08 08:00:00	897	12/19/2019 8:00	15.13333333	13	8:00:00	5/8/2016 8:00	2016-05-08 08:00:00	2016-05-08 08:00:00	79.93333333	657.7833333
2016-05-08 09:00:00	2016-05-08 09:00:00	898	12/19/2019 9:00	18.22	13	9:00:00	5/8/2016 9:00	2016-05-08 09:00:00	2016-05-08 09:00:00	74.1	809.56
2016-05-08 10:00:00	2016-05-08 10:00:00	899	12/19/2019 10:00	20.2	13	10:00:00	5/8/2016 10:00	2016-05-08 10:00:00	2016-05-08 10:00:00	69.1	1094.42
2016-05-08 11:00:00	2016-05-08 11:00:00	900	12/19/2019 11:00	22.45	13	11:00:00	5/8/2016 11:00	2016-05-08 11:00:00	2016-05-08 11:00:00	62.43333333	1290.766667
2016-05-08 12:00:00	2016-05-08 12:00:00	901	12/19/2019 12:00	24.18	13	12:00:00	5/8/2016 12:00	2016-05-08 12:00:00	2016-05-08 12:00:00	56.24	1323.02
2016-05-08 13:00:00	2016-05-08 13:00:00	902	12/19/2019 13:00	24.45	13	13:00:00	5/8/2016 13:00	2016-05-08 13:00:00	2016-05-08 13:00:00	49.3	1260.416667
2016-05-08 14:00:00	2016-05-08 14:00:00	903	12/19/2019 14:00	24.24	13	14:00:00	5/8/2016 14:00	2016-05-08 14:00:00	2016-05-08 14:00:00	42.52	1216.38
2016-05-08 15:00:00	2016-05-08 15:00:00	904	12/19/2019 15:00	24.82	13	15:00:00	5/8/2016 15:00	2016-05-08 15:00:00	2016-05-08 15:00:00	40	1071.46
2016-05-08 16:00:00	2016-05-08 16:00:00	905	12/19/2019 16:00	24.7	13	16:00:00	5/8/2016 16:00	2016-05-08 16:00:00	2016-05-08 16:00:00	40	966.4
2016-05-08 17:00:00	2016-05-08 17:00:00	906	12/19/2019 17:00	24.48	13	17:00:00	5/8/2016 17:00	2016-05-08 17:00:00	2016-05-08 17:00:00	40	783.5
2016-05-08 18:00:00	2016-05-08 18:00:00	907	12/19/2019 18:00	23.88	13	18:00:00	5/8/2016 18:00	2016-05-08 18:00:00	2016-05-08 18:00:00	40	548.12
2016-05-08 19:00:00	2016-05-08 19:00:00	908	12/19/2019 19:00	23.06666667	13	19:00:00	5/8/2016 19:00	2016-05-08 19:00:00	2016-05-08 19:00:00	46.43333333	364.1333333
2016-05-08 20:00:00	2016-05-08 20:00:00	909	12/19/2019 20:00	21.4	13	20:00:00	5/8/2016 20:00	2016-05-08 20:00:00	2016-05-08 20:00:00	58.2	77.38
2016-05-08 21:00:00	2016-05-08 21:00:00	910	12/19/2019 21:00	19.03333333	13	21:00:00	5/8/2016 21:00	2016-05-08 21:00:00	2016-05-08 21:00:00	70.5	-2.666666667
2016-05-08 22:00:00	2016-05-08 22:00:00	911	12/19/2019 22:00	17.36	13	22:00:00	5/8/2016 22:00	2016-05-08 22:00:00	2016-05-08 22:00:00	84.92	-2.3
2016-05-08 23:00:00	2016-05-08 23:00:00	912	12/19/2019 23:00	15.16	13	23:00:00	5/8/2016 23:00	2016-05-08 23:00:00	2016-05-08 23:00:00	90	-2.74
2016-05-09 00:00:00	2016-05-09 00:00:00	913	12/20/2019 0:00	10.8	14	0:00:00	5/9/2016 0:00	2016-05-09 00:00:00	2016-05-09 00:00:00	90	-2.3
2016-05-09 01:00:00	2016-05-09 01:00:00	914	12/20/2019 1:00	7.54	14	1:00:00	5/9/2016 1:00	2016-05-09 01:00:00	2016-05-09 01:00:00	90	-2.74
2016-05-09 02:00:00	2016-05-09 02:00:00	915	12/20/2019 2:00	6.62	14	2:00:00	5/9/2016 2:00	2016-05-09 02:00:00	2016-05-09 02:00:00	90	-2.3
2016-05-09 03:00:00	2016-05-09 03:00:00	916	12/20/2019 3:00	7.066666667	14	3:00:00	5/9/2016 3:00	2016-05-09 03:00:00	2016-05-09 03:00:00	90	-2.3
2016-05-09 04:00:00	2016-05-09 04:00:00	917	12/20/2019 4:00	6.5	14	4:00:00	5/9/2016 4:00	2016-05-09 04:00:00	2016-05-09 04:00:00	90	-2.3
2016-05-09 05:00:00	2016-05-09 05:00:00	918	12/20/2019 5:00	8.166666667	14	5:00:00	5/9/2016 5:00	2016-05-09 05:00:00	2016-05-09 05:00:00	88.56666667	76.86666667
2016-05-09 06:00:00	2016-05-09 06:00:00	919	12/20/2019 6:00	13.16	14	6:00:00	5/9/2016 6:00	2016-05-09 06:00:00	2016-05-09 06:00:00	89.2	117.9
2016-05-09 07:00:00	2016-05-09 07:00:00	920	12/20/2019 7:00	11.12	14	7:00:00	5/9/2016 7:00	2016-05-09 07:00:00	2016-05-09 07:00:00	86.5	597.18
2016-05-09 08:00:00	2016-05-09 08:00:00	921	12/20/2019 8:00	15.85	14	8:00:00	5/9/2016 8:00	2016-05-09 08:00:00	2016-05-09 08:00:00	80.6	625.5333333
2016-05-09 09:00:00	2016-05-09 09:00:00	922	12/20/2019 9:00	19.52	14	9:00:00	5/9/2016 9:00	2016-05-09 09:00:00	2016-05-09 09:00:00	74.7	786.18
2016-05-09 10:00:00	2016-05-09 10:00:00	923	12/20/2019 10:00	22.6	14	10:00:00	5/9/2016 10:00	2016-05-09 10:00:00	2016-05-09 10:00:00	68.5	1174.08
2016-05-09 11:00:00	2016-05-09 11:00:00	924	12/20/2019 11:00	23.5	14	11:00:00	5/9/2016 11:00	2016-05-09 11:00:00	2016-05-09 11:00:00	62.6	1283.633333
2016-05-09 12:00:00	2016-05-09 12:00:00	925	12/20/2019 12:00	24.2	14	12:00:00	5/9/2016 12:00	2016-05-09 12:00:00	2016-05-09 12:00:00	56.34	1324.8
2016-05-09 13:00:00	2016-05-09 13:00:00	926	12/20/2019 13:00	26.11666667	14	13:00:00	5/9/2016 13:00	2016-05-09 13:00:00	2016-05-09 13:00:00	48.8	1261.516667
2016-05-09 14:00:00	2016-05-09 14:00:00	927	12/20/2019 14:00	25.94	14	14:00:00	5/9/2016 14:00	2016-05-09 14:00:00	2016-05-09 14:00:00	42.3	1227.2
2016-05-09 15:00:00	2016-05-09 15:00:00	928	12/20/2019 15:00	24.1	14	15:00:00	5/9/2016 15:00	2016-05-09 15:00:00	2016-05-09 15:00:00	40.02	1107.48
2016-05-09 16:00:00	2016-05-09 16:00:00	929	12/20/2019 16:00	23.86666667	14	16:00:00	5/9/2016 16:00	2016-05-09 16:00:00	2016-05-09 16:00:00	40	931.9
2016-05-09 17:00:00	2016-05-09 17:00:00	930	12/20/2019 17:00	24.44	14	17:00:00	5/9/2016 17:00	2016-05-09 17:00:00	2016-05-09 17:00:00	40	907.24
2016-05-09 18:00:00	2016-05-09 18:00:00	931	12/20/2019 18:00	23.28	14	18:00:00	5/9/2016 18:00	2016-05-09 18:00:00	2016-05-09 18:00:00	40	610.66
2016-05-09 19:00:00	2016-05-09 19:00:00	932	12/20/2019 19:00	23.13333333	14	19:00:00	5/9/2016 19:00	2016-05-09 19:00:00	2016-05-09 19:00:00	46.06666667	335.65
2016-05-09 20:00:00	2016-05-09 20:00:00	933	12/20/2019 20:00	20.96	14	20:00:00	5/9/2016 20:00	2016-05-09 20:00:00	2016-05-09 20:00:00	57.62	100.84
2016-05-09 21:00:00	2016-05-09 21:00:00	934	12/20/2019 21:00	20.03333333	14	21:00:00	5/9/2016 21:00	2016-05-09 21:00:00	2016-05-09 21:00:00	71.55	5.583333333
2016-05-09 22:00:00	2016-05-09 22:00:00	935	12/20/2019 22:00	19.08	14	22:00:00	5/9/2016 22:00	2016-05-09 22:00:00	2016-05-09 22:00:00	85.04	-2.74
2016-05-09 23:00:00	2016-05-09 23:00:00	936	12/20/2019 23:00	17.62	14	23:00:00	5/9/2016 23:00	2016-05-09 23:00:00	2016-05-09 23:00:00	90	-2.3
2016-05-10 00:00:00	2016-05-10 00:00:00	937	12/21/2019 0:00	14.08333333	15	0:00:00	5/10/2016 0:00	2016-05-10 00:00:00	2016-05-10 00:00:00	90	-2.666666667
2016-05-10 01:00:00	2016-05-10 01:00:00	938	12/21/2019 1:00	11.44	15	1:00:00	5/10/2016 1:00	2016-05-10 01:00:00	2016-05-10 01:00:00	90	-3.18
2016-05-10 02:00:00	2016-05-10 02:00:00	939	12/21/2019 2:00	10.52	15	2:00:00	5/10/2016 2:00	2016-05-10 02:00:00	2016-05-10 02:00:00	90	-2.74
2016-05-10 03:00:00	2016-05-10 03:00:00	940	12/21/2019 3:00	9.55	15	3:00:00	5/10/2016 3:00	2016-05-10 03:00:00	2016-05-10 03:00:00	90	-2.3
2016-05-10 04:00:00	2016-05-10 04:00:00	941	12/21/2019 4:00	9.1	15	4:00:00	5/10/2016 4:00	2016-05-10 04:00:00	2016-05-10 04:00:00	90	-2.3
2016-05-10 05:00:00	2016-05-10 05:00:00	942	12/21/2019 5:00	8.55	15	5:00:00	5/10/2016 5:00	2016-05-10 05:00:00	2016-05-10 05:00:00	90	83.26666667
2016-05-10 06:00:00	2016-05-10 06:00:00	943	12/21/2019 6:00	8.36	15	6:00:00	5/10/2016 6:00	2016-05-10 06:00:00	2016-05-10 06:00:00	89.72	260.12
2016-05-10 07:00:00	2016-05-10 07:00:00	944	12/21/2019 7:00	12.8	15	7:00:00	5/10/2016 7:00	2016-05-10 07:00:00	2016-05-10 07:00:00	86.6	594.48
2016-05-10 08:00:00	2016-05-10 08:00:00	945	12/21/2019 8:00	16.7	15	8:00:00	5/10/2016 8:00	2016-05-10 08:00:00	2016-05-10 08:00:00	80.76666667	532.5333333
2016-05-10 09:00:00	2016-05-10 09:00:00	946	12/21/2019 9:00	19.72	15	9:00:00	5/10/2016 9:00	2016-05-10 09:00:00	2016-05-10 09:00:00	74	925.7
2016-05-10 10:00:00	2016-05-10 10:00:00	947	12/21/2019 10:00	22.46	15	10:00:00	5/10/2016 10:00	2016-05-10 10:00:00	2016-05-10 10:00:00	68.6	1161.5
2016-05-10 11:00:00	2016-05-10 11:00:00	948	12/21/2019 11:00	23.11666667	15	11:00:00	5/10/2016 11:00	2016-05-10 11:00:00	2016-05-10 11:00:00	62.76666667	1286.266667
2016-05-10 12:00:00	2016-05-10 12:00:00	949	12/21/2019 12:00	24.32	15	12:00:00	5/10/2016 12:00	2016-05-10 12:00:00	2016-05-10 12:00:00	56.06	1312.22
2016-05-10 13:00:00	2016-05-10 13:00:00	950	12/21/2019 13:00	25.71666667	15	13:00:00	5/10/2016 13:00	2016-05-10 13:00:00	2016-05-10 13:00:00	49.5	1264.55
2016-05-10 14:00:00	2016-05-10 14:00:00	951	12/21/2019 14:00	26.08	15	14:00:00	5/10/2016 14:00	2016-05-10 14:00:00	2016-05-10 14:00:00	42.94	1238.9
2016-05-10 15:00:00	2016-05-10 15:00:00	952	12/21/2019 15:00	24.62	15	15:00:00	5/10/2016 15:00	2016-05-10 15:00:00	2016-05-10 15:00:00	40	1064.28
2016-05-10 16:00:00	2016-05-10 16:00:00	953	12/21/2019 16:00	24.43333333	15	16:00:00	5/10/2016 16:00	2016-05-10 16:00:00	2016-05-10 16:00:00	40	999.7833333
2016-05-10 17:00:00	2016-05-10 17:00:00	954	12/21/2019 17:00	23.9	15	17:00:00	5/10/2016 17:00	2016-05-10 17:00:00	2016-05-10 17:00:00	40	903.62
2016-05-10 18:00:00	2016-05-10 18:00:00	955	12/21/2019 18:00	24.26666667	15	18:00:00	5/10/2016 18:00	2016-05-10 18:00:00	2016-05-10 18:00:00	40.53333333	525.7666667
2016-05-10 19:00:00	2016-05-10 19:00:00	956	12/21/2019 19:00	23.46	15	19:00:00	5/10/2016 19:00	2016-05-10 19:00:00	2016-05-10 19:00:00	46.58	445.06
2016-05-10 20:00:00	2016-05-10 20:00:00	957	12/21/2019 20:00	21.76	15	20:00:00	5/10/2016 20:00	2016-05-10 20:00:00	2016-05-10 20:00:00	57.46	163.82
2016-05-10 21:00:00	2016-05-10 21:00:00	958	12/21/2019 21:00	19.46666667	15	21:00:00	5/10/2016 21:00	2016-05-10 21:00:00	2016-05-10 21:00:00	72.13333333	-2.3
2016-05-10 22:00:00	2016-05-10 22:00:00	959	12/21/2019 22:00	18.54	15	22:00:00	5/10/2016 22:00	2016-05-10 22:00:00	2016-05-10 22:00:00	84.36	-2.74
2016-05-10 23:00:00	2016-05-10 23:00:00	960	12/21/2019 23:00	17.62	15	23:00:00	5/10/2016 23:00	2016-05-10 23:00:00	2016-05-10 23:00:00	89.76	-2.74
2016-05-11 00:00:00	2016-05-11 00:00:00	961	12/22/2019 0:00	13.53333333	16	0:00:00	5/11/2016 0:00	2016-05-11 00:00:00	2016-05-11 00:00:00	90	-2.3
2016-05-11 01:00:00	2016-05-11 01:00:00	962	12/22/2019 1:00	11.76	16	1:00:00	5/11/2016 1:00	2016-05-11 01:00:00	2016-05-11 01:00:00	90	-2.74
2016-05-11 02:00:00	2016-05-11 02:00:00	963	12/22/2019 2:00	10.35	16	2:00:00	5/11/2016 2:00	2016-05-11 02:00:00	2016-05-11 02:00:00	90	-2.3
2016-05-11 03:00:00	2016-05-11 03:00:00	964	12/22/2019 3:00	10	16	3:00:00	5/11/2016 3:00	2016-05-11 03:00:00	2016-05-11 03:00:00	90	-2.3
2016-05-11 04:00:00	2016-05-11 04:00:00	965	12/22/2019 4:00	9.6	16	4:00:00	5/11/2016 4:00	2016-05-11 04:00:00	2016-05-11 04:00:00	90	-2.3
2016-05-11 05:00:00	2016-05-11 05:00:00	966	12/22/2019 5:00	9.383333333	16	5:00:00	5/11/2016 5:00	2016-05-11 05:00:00	2016-05-11 05:00:00	90	87.4
2016-05-11 06:00:00	2016-05-11 06:00:00	967	12/22/2019 6:00	9.32	16	6:00:00	5/11/2016 6:00	2016-05-11 06:00:00	2016-05-11 06:00:00	89.8	296.1
2016-05-11 07:00:00	2016-05-11 07:00:00	968	12/22/2019 7:00	11.18	16	7:00:00	5/11/2016 7:00	2016-05-11 07:00:00	2016-05-11 07:00:00	86.8	613.36
2016-05-11 08:00:00	2016-05-11 08:00:00	969	12/22/2019 8:00	13.51666667	16	8:00:00	5/11/2016 8:00	2016-05-11 08:00:00	2016-05-11 08:00:00	80.75	672.4
2016-05-11 09:00:00	2016-05-11 09:00:00	970	12/22/2019 9:00	16.38	16	9:00:00	5/11/2016 9:00	2016-05-11 09:00:00	2016-05-11 09:00:00	74.5	884.28
2016-05-11 10:00:00	2016-05-11 10:00:00	971	12/22/2019 10:00	17.73333333	16	10:00:00	5/11/2016 10:00	2016-05-11 10:00:00	2016-05-11 10:00:00	68.66666667	1079.65
2016-05-11 11:00:00	2016-05-11 11:00:00	972	12/22/2019 11:00	19.62	16	11:00:00	5/11/2016 11:00	2016-05-11 11:00:00	2016-05-11 11:00:00	61.88	1278.9
2016-05-11 12:00:00	2016-05-11 12:00:00	973	12/22/2019 12:00	20.3	16	12:00:00	5/11/2016 12:00	2016-05-11 12:00:00	2016-05-11 12:00:00	56.16	1249.22
2016-05-11 13:00:00	2016-05-11 13:00:00	974	12/22/2019 13:00	20.8	16	13:00:00	5/11/2016 13:00	2016-05-11 13:00:00	2016-05-11 13:00:00	49.63333333	1028.3
2016-05-11 14:00:00	2016-05-11 14:00:00	975	12/22/2019 14:00	21.24	16	14:00:00	5/11/2016 14:00	2016-05-11 14:00:00	2016-05-11 14:00:00	42.44	1219.06
2016-05-11 15:00:00	2016-05-11 15:00:00	976	12/22/2019 15:00	21.62	16	15:00:00	5/11/2016 15:00	2016-05-11 15:00:00	2016-05-11 15:00:00	40	1080.48
2016-05-11 16:00:00	2016-05-11 16:00:00	977	12/22/2019 16:00	21.91666667	16	16:00:00	5/11/2016 16:00	2016-05-11 16:00:00	2016-05-11 16:00:00	40	1047.783333
2016-05-11 17:00:00	2016-05-11 17:00:00	978	12/22/2019 17:00	20.7	16	17:00:00	5/11/2016 17:00	2016-05-11 17:00:00	2016-05-11 17:00:00	40	774.94
2016-05-11 18:00:00	2016-05-11 18:00:00	979	12/22/2019 18:00	19.7	16	18:00:00	5/11/2016 18:00	2016-05-11 18:00:00	2016-05-11 18:00:00	40	528.7833333
2016-05-11 19:00:00	2016-05-11 19:00:00	980	12/22/2019 19:00	18.8	16	19:00:00	5/11/2016 19:00	2016-05-11 19:00:00	2016-05-11 19:00:00	45.68	477.02
2016-05-11 20:00:00	2016-05-11 20:00:00	981	12/22/2019 20:00	16.44	16	20:00:00	5/11/2016 20:00	2016-05-11 20:00:00	2016-05-11 20:00:00	56.02	92.26
2016-05-11 21:00:00	2016-05-11 21:00:00	982	12/22/2019 21:00	14.35	16	21:00:00	5/11/2016 21:00	2016-05-11 21:00:00	2016-05-11 21:00:00	65.85	-2.3
2016-05-11 22:00:00	2016-05-11 22:00:00	983	12/22/2019 22:00	13.38	16	22:00:00	5/11/2016 22:00	2016-05-11 22:00:00	2016-05-11 22:00:00	75.68	-2.3
2016-05-11 23:00:00	2016-05-11 23:00:00	984	12/22/2019 23:00	12.44	16	23:00:00	5/11/2016 23:00	2016-05-11 23:00:00	2016-05-11 23:00:00	85.68	-2.3
2016-05-12 00:00:00	2016-05-12 00:00:00	985	12/23/2019 0:00	11.68333333	17	0:00:00	5/12/2016 0:00	2016-05-12 00:00:00	2016-05-12 00:00:00	90	-2.3
2016-05-12 01:00:00	2016-05-12 01:00:00	986	12/23/2019 1:00	11.76	17	1:00:00	5/12/2016 1:00	2016-05-12 01:00:00	2016-05-12 01:00:00	90	-2.74
2016-05-12 02:00:00	2016-05-12 02:00:00	987	12/23/2019 2:00	10.95	17	2:00:00	5/12/2016 2:00	2016-05-12 02:00:00	2016-05-12 02:00:00	90	-2.666666667
2016-05-12 03:00:00	2016-05-12 03:00:00	988	12/23/2019 3:00	10.14	17	3:00:00	5/12/2016 3:00	2016-05-12 03:00:00	2016-05-12 03:00:00	90	-2.3
2016-05-12 04:00:00	2016-05-12 04:00:00	989	12/23/2019 4:00	9.52	17	4:00:00	5/12/2016 4:00	2016-05-12 04:00:00	2016-05-12 04:00:00	90	-2.74
2016-05-12 05:00:00	2016-05-12 05:00:00	990	12/23/2019 5:00	8.166666667	17	5:00:00	5/12/2016 5:00	2016-05-12 05:00:00	2016-05-12 05:00:00	90	90.76666667
2016-05-12 06:00:00	2016-05-12 06:00:00	991	12/23/2019 6:00	8.14	17	6:00:00	5/12/2016 6:00	2016-05-12 06:00:00	2016-05-12 06:00:00	90	154.38
2016-05-12 07:00:00	2016-05-12 07:00:00	992	12/23/2019 7:00	10.96	17	7:00:00	5/12/2016 7:00	2016-05-12 07:00:00	2016-05-12 07:00:00	87	486.46
2016-05-12 08:00:00	2016-05-12 08:00:00	993	12/23/2019 8:00	17.26666667	17	8:00:00	5/12/2016 8:00	2016-05-12 08:00:00	2016-05-12 08:00:00	80.33333333	694.1666667
2016-05-12 09:00:00	2016-05-12 09:00:00	994	12/23/2019 9:00	19.16	17	9:00:00	5/12/2016 9:00	2016-05-12 09:00:00	2016-05-12 09:00:00	74.5	801.92
2016-05-12 10:00:00	2016-05-12 10:00:00	995	12/23/2019 10:00	21.33333333	17	10:00:00	5/12/2016 10:00	2016-05-12 10:00:00	2016-05-12 10:00:00	68.25	1117.166667
2016-05-12 11:00:00	2016-05-12 11:00:00	996	12/23/2019 11:00	24.28	17	11:00:00	5/12/2016 11:00	2016-05-12 11:00:00	2016-05-12 11:00:00	61.96	1289.28
2016-05-12 12:00:00	2016-05-12 12:00:00	997	12/23/2019 12:00	24.72	17	12:00:00	5/12/2016 12:00	2016-05-12 12:00:00	2016-05-12 12:00:00	56.1	1320.3
2016-05-12 13:00:00	2016-05-12 13:00:00	998	12/23/2019 13:00	25.3	17	13:00:00	5/12/2016 13:00	2016-05-12 13:00:00	2016-05-12 13:00:00	49.61666667	1271.266667
2016-05-12 14:00:00	2016-05-12 14:00:00	999	12/23/2019 14:00	24.94	17	14:00:00	5/12/2016 14:00	2016-05-12 14:00:00	2016-05-12 14:00:00	42.76	1211.9
2016-05-12 15:00:00	2016-05-12 15:00:00	1000	12/23/2019 15:00	23.82	17	15:00:00	5/12/2016 15:00	2016-05-12 15:00:00	2016-05-12 15:00:00	40	1053.04
2016-05-12 16:00:00	2016-05-12 16:00:00	1001	12/23/2019 16:00	21.73333333	17	16:00:00	5/12/2016 16:00	2016-05-12 16:00:00	2016-05-12 16:00:00	40	964.9
2016-05-12 17:00:00	2016-05-12 17:00:00	1002	12/23/2019 17:00	21.28	17	17:00:00	5/12/2016 17:00	2016-05-12 17:00:00	2016-05-12 17:00:00	40	884.3
2016-05-12 18:00:00	2016-05-12 18:00:00	1003	12/23/2019 18:00	20.56666667	17	18:00:00	5/12/2016 18:00	2016-05-12 18:00:00	2016-05-12 18:00:00	40	523.9
2016-05-12 19:00:00	2016-05-12 19:00:00	1004	12/23/2019 19:00	18.54	17	19:00:00	5/12/2016 19:00	2016-05-12 19:00:00	2016-05-12 19:00:00	46.92	354.18
2016-05-12 20:00:00	2016-05-12 20:00:00	1005	12/23/2019 20:00	17.18	17	20:00:00	5/12/2016 20:00	2016-05-12 20:00:00	2016-05-12 20:00:00	55.92	121.08
2016-05-12 21:00:00	2016-05-12 21:00:00	1006	12/23/2019 21:00	16.03333333	17	21:00:00	5/12/2016 21:00	2016-05-12 21:00:00	2016-05-12 21:00:00	65.63333333	11.96666667
2016-05-12 22:00:00	2016-05-12 22:00:00	1007	12/23/2019 22:00	15.64	17	22:00:00	5/12/2016 22:00	2016-05-12 22:00:00	2016-05-12 22:00:00	76.74	-2.3
2016-05-12 23:00:00	2016-05-12 23:00:00	1008	12/23/2019 23:00	14.76	17	23:00:00	5/12/2016 23:00	2016-05-12 23:00:00	2016-05-12 23:00:00	85.06	-2.3
2016-05-13 00:00:00	2016-05-13 00:00:00	1009	12/24/2019 0:00	12.95	18	0:00:00	5/13/2016 0:00	2016-05-13 00:00:00	2016-05-13 00:00:00	90	-2.3
2016-05-13 01:00:00	2016-05-13 01:00:00	1010	12/24/2019 1:00	10.24	18	1:00:00	5/13/2016 1:00	2016-05-13 01:00:00	2016-05-13 01:00:00	90	-2.3
2016-05-13 02:00:00	2016-05-13 02:00:00	1011	12/24/2019 2:00	9.166666667	18	2:00:00	5/13/2016 2:00	2016-05-13 02:00:00	2016-05-13 02:00:00	90	-2.3
2016-05-13 03:00:00	2016-05-13 03:00:00	1012	12/24/2019 3:00	9.22	18	3:00:00	5/13/2016 3:00	2016-05-13 03:00:00	2016-05-13 03:00:00	90	-2.3
2016-05-13 04:00:00	2016-05-13 04:00:00	1013	12/24/2019 4:00	8.86	18	4:00:00	5/13/2016 4:00	2016-05-13 04:00:00	2016-05-13 04:00:00	90	1.32
2016-05-13 05:00:00	2016-05-13 05:00:00	1014	12/24/2019 5:00	8.916666667	18	5:00:00	5/13/2016 5:00	2016-05-13 05:00:00	2016-05-13 05:00:00	90	94.9
2016-05-13 06:00:00	2016-05-13 06:00:00	1015	12/24/2019 6:00	9.32	18	6:00:00	5/13/2016 6:00	2016-05-13 06:00:00	2016-05-13 06:00:00	90	169.68
2016-05-13 07:00:00	2016-05-13 07:00:00	1016	12/24/2019 7:00	11.8	18	7:00:00	5/13/2016 7:00	2016-05-13 07:00:00	2016-05-13 07:00:00	85.73333333	615.3833333
2016-05-13 08:00:00	2016-05-13 08:00:00	1017	12/24/2019 8:00	13.8	18	8:00:00	5/13/2016 8:00	2016-05-13 08:00:00	2016-05-13 08:00:00	80.2	562.5
2016-05-13 09:00:00	2016-05-13 09:00:00	1018	12/24/2019 9:00	14.88	18	9:00:00	5/13/2016 9:00	2016-05-13 09:00:00	2016-05-13 09:00:00	75	791.58
2016-05-13 10:00:00	2016-05-13 10:00:00	1019	12/24/2019 10:00	17.81666667	18	10:00:00	5/13/2016 10:00	2016-05-13 10:00:00	2016-05-13 10:00:00	68.23333333	1059.383333
2016-05-13 11:00:00	2016-05-13 11:00:00	1020	12/24/2019 11:00	19.14	18	11:00:00	5/13/2016 11:00	2016-05-13 11:00:00	2016-05-13 11:00:00	62.4	1273.06
2016-05-13 12:00:00	2016-05-13 12:00:00	1021	12/24/2019 12:00	19.34	18	12:00:00	5/13/2016 12:00	2016-05-13 12:00:00	2016-05-13 12:00:00	56.72	1297.38
2016-05-13 13:00:00	2016-05-13 13:00:00	1022	12/24/2019 13:00	20.53333333	18	13:00:00	5/13/2016 13:00	2016-05-13 13:00:00	2016-05-13 13:00:00	49.16666667	1018.516667
2016-05-13 14:00:00	2016-05-13 14:00:00	1023	12/24/2019 14:00	21.12	18	14:00:00	5/13/2016 14:00	2016-05-13 14:00:00	2016-05-13 14:00:00	42.7	1219.5
2016-05-13 15:00:00	2016-05-13 15:00:00	1024	12/24/2019 15:00	20.96666667	18	15:00:00	5/13/2016 15:00	2016-05-13 15:00:00	2016-05-13 15:00:00	40.08333333	1026.766667
2016-05-13 16:00:00	2016-05-13 16:00:00	1025	12/24/2019 16:00	20.88	18	16:00:00	5/13/2016 16:00	2016-05-13 16:00:00	2016-05-13 16:00:00	40	957.18
2016-05-13 17:00:00	2016-05-13 17:00:00	1026	12/24/2019 17:00	20.48	18	17:00:00	5/13/2016 17:00	2016-05-13 17:00:00	2016-05-13 17:00:00	40	882.46
2016-05-13 18:00:00	2016-05-13 18:00:00	1027	12/24/2019 18:00	19.23333333	18	18:00:00	5/13/2016 18:00	2016-05-13 18:00:00	2016-05-13 18:00:00	40.43333333	599.2666667
2016-05-13 19:00:00	2016-05-13 19:00:00	1028	12/24/2019 19:00	18.3	18	19:00:00	5/13/2016 19:00	2016-05-13 19:00:00	2016-05-13 19:00:00	45.92	339.34
2016-05-13 20:00:00	2016-05-13 20:00:00	1029	12/24/2019 20:00	16.28	18	20:00:00	5/13/2016 20:00	2016-05-13 20:00:00	2016-05-13 20:00:00	55.1	119.74
2016-05-13 21:00:00	2016-05-13 21:00:00	1030	12/24/2019 21:00	14.88333333	18	21:00:00	5/13/2016 21:00	2016-05-13 21:00:00	2016-05-13 21:00:00	65.51666667	8.966666667
2016-05-13 22:00:00	2016-05-13 22:00:00	1031	12/24/2019 22:00	14.36	18	22:00:00	5/13/2016 22:00	2016-05-13 22:00:00	2016-05-13 22:00:00	75.92	-2.3
2016-05-13 23:00:00	2016-05-13 23:00:00	1032	12/24/2019 23:00	14.61666667	18	23:00:00	5/13/2016 23:00	2016-05-13 23:00:00	2016-05-13 23:00:00	85.7	-2.3
2016-05-14 00:00:00	2016-05-14 00:00:00	1033	12/25/2019 0:00	11.98	19	0:00:00	5/14/2016 0:00	2016-05-14 00:00:00	2016-05-14 00:00:00	90	-2.3
2016-05-14 01:00:00	2016-05-14 01:00:00	1034	12/25/2019 1:00	9.62	19	1:00:00	5/14/2016 1:00	2016-05-14 01:00:00	2016-05-14 01:00:00	90	-2.3
2016-05-14 02:00:00	2016-05-14 02:00:00	1035	12/25/2019 2:00	8.783333333	19	2:00:00	5/14/2016 2:00	2016-05-14 02:00:00	2016-05-14 02:00:00	90	-2.666666667
2016-05-14 03:00:00	2016-05-14 03:00:00	1036	12/25/2019 3:00	8.58	19	3:00:00	5/14/2016 3:00	2016-05-14 03:00:00	2016-05-14 03:00:00	90	-2.3
2016-05-14 04:00:00	2016-05-14 04:00:00	1037	12/25/2019 4:00	7.96	19	4:00:00	5/14/2016 4:00	2016-05-14 04:00:00	2016-05-14 04:00:00	90	-2.3
2016-05-14 05:00:00	2016-05-14 05:00:00	1038	12/25/2019 5:00	8.366666667	19	5:00:00	5/14/2016 5:00	2016-05-14 05:00:00	2016-05-14 05:00:00	90	90
2016-05-14 06:00:00	2016-05-14 06:00:00	1039	12/25/2019 6:00	10.16	19	6:00:00	5/14/2016 6:00	2016-05-14 06:00:00	2016-05-14 06:00:00	89.78	263.28
2016-05-14 07:00:00	2016-05-14 07:00:00	1040	12/25/2019 7:00	12.03333333	19	7:00:00	5/14/2016 7:00	2016-05-14 07:00:00	2016-05-14 07:00:00	86.4	626.65
2016-05-14 08:00:00	2016-05-14 08:00:00	1041	12/25/2019 8:00	12.98	19	8:00:00	5/14/2016 8:00	2016-05-14 08:00:00	2016-05-14 08:00:00	80.5	562.08
2016-05-14 09:00:00	2016-05-14 09:00:00	1042	12/25/2019 9:00	16.34	19	9:00:00	5/14/2016 9:00	2016-05-14 09:00:00	2016-05-14 09:00:00	74.3	904.96
2016-05-14 10:00:00	2016-05-14 10:00:00	1043	12/25/2019 10:00	18.03333333	19	10:00:00	5/14/2016 10:00	2016-05-14 10:00:00	2016-05-14 10:00:00	68.4	1045.133333
2016-05-14 11:00:00	2016-05-14 11:00:00	1044	12/25/2019 11:00	18.92	19	11:00:00	5/14/2016 11:00	2016-05-14 11:00:00	2016-05-14 11:00:00	62.5	1241.58
2016-05-14 12:00:00	2016-05-14 12:00:00	1045	12/25/2019 12:00	19.28	19	12:00:00	5/14/2016 12:00	2016-05-14 12:00:00	2016-05-14 12:00:00	55.9	1229.88
2016-05-14 13:00:00	2016-05-14 13:00:00	1046	12/25/2019 13:00	19.96666667	19	13:00:00	5/14/2016 13:00	2016-05-14 13:00:00	2016-05-14 13:00:00	49.35	1035.766667
2016-05-14 14:00:00	2016-05-14 14:00:00	1047	12/25/2019 14:00	18.22	19	14:00:00	5/14/2016 14:00	2016-05-14 14:00:00	2016-05-14 14:00:00	43.62	391.08
2016-05-14 15:00:00	2016-05-14 15:00:00	1048	12/25/2019 15:00	12.45	19	15:00:00	5/14/2016 15:00	2016-05-14 15:00:00	2016-05-14 15:00:00	50	193.1666667
2016-05-14 16:00:00	2016-05-14 16:00:00	1049	12/25/2019 16:00	10.44	19	16:00:00	5/14/2016 16:00	2016-05-14 16:00:00	2016-05-14 16:00:00	50	171.02
2016-05-14 17:00:00	2016-05-14 17:00:00	1050	12/25/2019 17:00	9.66	19	17:00:00	5/14/2016 17:00	2016-05-14 17:00:00	2016-05-14 17:00:00	50	144.48
2016-05-14 18:00:00	2016-05-14 18:00:00	1051	12/25/2019 18:00	10.73333333	19	18:00:00	5/14/2016 18:00	2016-05-14 18:00:00	2016-05-14 18:00:00	54.16666667	137.2833333
2016-05-14 19:00:00	2016-05-14 19:00:00	1052	12/25/2019 19:00	9.28	19	19:00:00	5/14/2016 19:00	2016-05-14 19:00:00	2016-05-14 19:00:00	60.66	93.18
2016-05-14 20:00:00	2016-05-14 20:00:00	1053	12/25/2019 20:00	8.48	19	20:00:00	5/14/2016 20:00	2016-05-14 20:00:00	2016-05-14 20:00:00	66.66	41.42
2016-05-14 21:00:00	2016-05-14 21:00:00	1054	12/25/2019 21:00	7.866666667	19	21:00:00	5/14/2016 21:00	2016-05-14 21:00:00	2016-05-14 21:00:00	72.1	-2.3
2016-05-14 22:00:00	2016-05-14 22:00:00	1055	12/25/2019 22:00	8.04	19	22:00:00	5/14/2016 22:00	2016-05-14 22:00:00	2016-05-14 22:00:00	75.32	-2.3
2016-05-14 23:00:00	2016-05-14 23:00:00	1056	12/25/2019 23:00	8.15	19	23:00:00	5/14/2016 23:00	2016-05-14 23:00:00	2016-05-14 23:00:00	78.6	-2.3
2016-05-15 00:00:00	2016-05-15 00:00:00	1057	12/26/2019 0:00	8.3	20	0:00:00	5/15/2016 0:00	2016-05-15 00:00:00	2016-05-15 00:00:00	80	-2.3
2016-05-15 01:00:00	2016-05-15 01:00:00	1058	12/26/2019 1:00	8.22	20	1:00:00	5/15/2016 1:00	2016-05-15 01:00:00	2016-05-15 01:00:00	80	-2.3
2016-05-15 02:00:00	2016-05-15 02:00:00	1059	12/26/2019 2:00	8.183333333	20	2:00:00	5/15/2016 2:00	2016-05-15 02:00:00	2016-05-15 02:00:00	81.93333333	-2.666666667
2016-05-15 03:00:00	2016-05-15 03:00:00	1060	12/26/2019 3:00	8.3	20	3:00:00	5/15/2016 3:00	2016-05-15 03:00:00	2016-05-15 03:00:00	85.32	-2.3
2016-05-15 04:00:00	2016-05-15 04:00:00	1061	12/26/2019 4:00	8.1	20	4:00:00	5/15/2016 4:00	2016-05-15 04:00:00	2016-05-15 04:00:00	88.38	-2.3
2016-05-15 05:00:00	2016-05-15 05:00:00	1062	12/26/2019 5:00	7.533333333	20	5:00:00	5/15/2016 5:00	2016-05-15 05:00:00	2016-05-15 05:00:00	89.91666667	29.28333333
2016-05-15 06:00:00	2016-05-15 06:00:00	1063	12/26/2019 6:00	6.78	20	6:00:00	5/15/2016 6:00	2016-05-15 06:00:00	2016-05-15 06:00:00	89.96	90.5
2016-05-15 07:00:00	2016-05-15 07:00:00	1064	12/26/2019 7:00	6.966666667	20	7:00:00	5/15/2016 7:00	2016-05-15 07:00:00	2016-05-15 07:00:00	86.16666667	154.9
2016-05-15 08:00:00	2016-05-15 08:00:00	1065	12/26/2019 8:00	7.72	20	8:00:00	5/15/2016 8:00	2016-05-15 08:00:00	2016-05-15 08:00:00	78.66	221.44
2016-05-15 09:00:00	2016-05-15 09:00:00	1066	12/26/2019 9:00	9.16	20	9:00:00	5/15/2016 9:00	2016-05-15 09:00:00	2016-05-15 09:00:00	72.86	280.84
2016-05-15 10:00:00	2016-05-15 10:00:00	1067	12/26/2019 10:00	10.25	20	10:00:00	5/15/2016 10:00	2016-05-15 10:00:00	2016-05-15 10:00:00	70	312.4166667
2016-05-15 11:00:00	2016-05-15 11:00:00	1068	12/26/2019 11:00	11.14	20	11:00:00	5/15/2016 11:00	2016-05-15 11:00:00	2016-05-15 11:00:00	63.78	340.68
2016-05-15 12:00:00	2016-05-15 12:00:00	1069	12/26/2019 12:00	10.76	20	12:00:00	5/15/2016 12:00	2016-05-15 12:00:00	2016-05-15 12:00:00	54.78	333.04
2016-05-15 13:00:00	2016-05-15 13:00:00	1070	12/26/2019 13:00	10.15	20	13:00:00	5/15/2016 13:00	2016-05-15 13:00:00	2016-05-15 13:00:00	50	300.0333333
2016-05-15 14:00:00	2016-05-15 14:00:00	1071	12/26/2019 14:00	9.88	20	14:00:00	5/15/2016 14:00	2016-05-15 14:00:00	2016-05-15 14:00:00	50	258.78
2016-05-15 15:00:00	2016-05-15 15:00:00	1072	12/26/2019 15:00	9.683333333	20	15:00:00	5/15/2016 15:00	2016-05-15 15:00:00	2016-05-15 15:00:00	50	198.0166667
2016-05-15 16:00:00	2016-05-15 16:00:00	1073	12/26/2019 16:00	8.62	20	16:00:00	5/15/2016 16:00	2016-05-15 16:00:00	2016-05-15 16:00:00	50	178.66
2016-05-15 17:00:00	2016-05-15 17:00:00	1074	12/26/2019 17:00	10	20	17:00:00	5/15/2016 17:00	2016-05-15 17:00:00	2016-05-15 17:00:00	50.26	151.22
2016-05-15 18:00:00	2016-05-15 18:00:00	1075	12/26/2019 18:00	10.63333333	20	18:00:00	5/15/2016 18:00	2016-05-15 18:00:00	2016-05-15 18:00:00	54.05	123.3833333
2016-05-15 19:00:00	2016-05-15 19:00:00	1076	12/26/2019 19:00	9.38	20	19:00:00	5/15/2016 19:00	2016-05-15 19:00:00	2016-05-15 19:00:00	60.6	95.88
2016-05-15 20:00:00	2016-05-15 20:00:00	1077	12/26/2019 20:00	8.033333333	20	20:00:00	5/15/2016 20:00	2016-05-15 20:00:00	2016-05-15 20:00:00	67.46666667	29.26666667
2016-05-15 21:00:00	2016-05-15 21:00:00	1078	12/26/2019 21:00	7.56	20	21:00:00	5/15/2016 21:00	2016-05-15 21:00:00	2016-05-15 21:00:00	72.02	-2.3
2016-05-15 22:00:00	2016-05-15 22:00:00	1079	12/26/2019 22:00	7.72	20	22:00:00	5/15/2016 22:00	2016-05-15 22:00:00	2016-05-15 22:00:00	75.02	-2.3
2016-05-15 23:00:00	2016-05-15 23:00:00	1080	12/26/2019 23:00	8.083333333	20	23:00:00	5/15/2016 23:00	2016-05-15 23:00:00	2016-05-15 23:00:00	79.03333333	-2.3
2016-05-16 00:00:00	2016-05-16 00:00:00	1081	12/27/2019 0:00	8.72	21	0:00:00	5/16/2016 0:00	2016-05-16 00:00:00	2016-05-16 00:00:00	86.08	-2.3
2016-05-16 01:00:00	2016-05-16 01:00:00	1082	12/27/2019 1:00	10.1	21	1:00:00	5/16/2016 1:00	2016-05-16 01:00:00	2016-05-16 01:00:00	89.88	-2.3
2016-05-16 02:00:00	2016-05-16 02:00:00	1083	12/27/2019 2:00	10.33333333	21	2:00:00	5/16/2016 2:00	2016-05-16 02:00:00	2016-05-16 02:00:00	90	-2.3
2016-05-16 03:00:00	2016-05-16 03:00:00	1084	12/27/2019 3:00	10.4	21	3:00:00	5/16/2016 3:00	2016-05-16 03:00:00	2016-05-16 03:00:00	90	-2.3
2016-05-16 04:00:00	2016-05-16 04:00:00	1085	12/27/2019 4:00	9.433333333	21	4:00:00	5/16/2016 4:00	2016-05-16 04:00:00	2016-05-16 04:00:00	90	2.966666667
2016-05-16 05:00:00	2016-05-16 05:00:00	1086	12/27/2019 5:00	8.08	21	5:00:00	5/16/2016 5:00	2016-05-16 05:00:00	2016-05-16 05:00:00	90	95.9
2016-05-16 06:00:00	2016-05-16 06:00:00	1087	12/27/2019 6:00	8.02	21	6:00:00	5/16/2016 6:00	2016-05-16 06:00:00	2016-05-16 06:00:00	90	107.14
2016-05-16 07:00:00	2016-05-16 07:00:00	1088	12/27/2019 7:00	8.75	21	7:00:00	5/16/2016 7:00	2016-05-16 07:00:00	2016-05-16 07:00:00	86.05	156.7833333
2016-05-16 08:00:00	2016-05-16 08:00:00	1089	12/27/2019 8:00	9.72	21	8:00:00	5/16/2016 8:00	2016-05-16 08:00:00	2016-05-16 08:00:00	79.26	205.66
2016-05-16 09:00:00	2016-05-16 09:00:00	1090	12/27/2019 9:00	9.02	21	9:00:00	5/16/2016 9:00	2016-05-16 09:00:00	2016-05-16 09:00:00	73.14	288.9
2016-05-16 10:00:00	2016-05-16 10:00:00	1091	12/27/2019 10:00	10.06666667	21	10:00:00	5/16/2016 10:00	2016-05-16 10:00:00	2016-05-16 10:00:00	69.68333333	302.65
2016-05-16 11:00:00	2016-05-16 11:00:00	1092	12/27/2019 11:00	11.6	21	11:00:00	5/16/2016 11:00	2016-05-16 11:00:00	2016-05-16 11:00:00	63.88	327.64
2016-05-16 12:00:00	2016-05-16 12:00:00	1093	12/27/2019 12:00	11.76666667	21	12:00:00	5/16/2016 12:00	2016-05-16 12:00:00	2016-05-16 12:00:00	54.16666667	336.7833333
2016-05-16 13:00:00	2016-05-16 13:00:00	1094	12/27/2019 13:00	10.96	21	13:00:00	5/16/2016 13:00	2016-05-16 13:00:00	2016-05-16 13:00:00	50	285.32
2016-05-16 14:00:00	2016-05-16 14:00:00	1095	12/27/2019 14:00	10.84	21	14:00:00	5/16/2016 14:00	2016-05-16 14:00:00	2016-05-16 14:00:00	50	265.08
2016-05-16 15:00:00	2016-05-16 15:00:00	1096	12/27/2019 15:00	11.3	21	15:00:00	5/16/2016 15:00	2016-05-16 15:00:00	2016-05-16 15:00:00	50	187.9
2016-05-16 16:00:00	2016-05-16 16:00:00	1097	12/27/2019 16:00	11.64	21	16:00:00	5/16/2016 16:00	2016-05-16 16:00:00	2016-05-16 16:00:00	50	181.38
2016-05-16 17:00:00	2016-05-16 17:00:00	1098	12/27/2019 17:00	11.88	21	17:00:00	5/16/2016 17:00	2016-05-16 17:00:00	2016-05-16 17:00:00	50	144.46
2016-05-16 18:00:00	2016-05-16 18:00:00	1099	12/27/2019 18:00	11.35	21	18:00:00	5/16/2016 18:00	2016-05-16 18:00:00	2016-05-16 18:00:00	53.33333333	139.8833333
2016-05-16 19:00:00	2016-05-16 19:00:00	1100	12/27/2019 19:00	11	21	19:00:00	5/16/2016 19:00	2016-05-16 19:00:00	2016-05-16 19:00:00	60.84	97.68
2016-05-16 20:00:00	2016-05-16 20:00:00	1101	12/27/2019 20:00	10.93333333	21	20:00:00	5/16/2016 20:00	2016-05-16 20:00:00	2016-05-16 20:00:00	67.38333333	42.41666667
2016-05-16 21:00:00	2016-05-16 21:00:00	1102	12/27/2019 21:00	11.16	21	21:00:00	5/16/2016 21:00	2016-05-16 21:00:00	2016-05-16 21:00:00	71.98	2.22
2016-05-16 22:00:00	2016-05-16 22:00:00	1103	12/27/2019 22:00	10.62	21	22:00:00	5/16/2016 22:00	2016-05-16 22:00:00	2016-05-16 22:00:00	75.42	-2.3
2016-05-16 23:00:00	2016-05-16 23:00:00	1104	12/27/2019 23:00	9.15	21	23:00:00	5/16/2016 23:00	2016-05-16 23:00:00	2016-05-16 23:00:00	78.68333333	-1.916666667
2016-05-17 00:00:00	2016-05-17 00:00:00	1105	12/28/2019 0:00	7.84	22	0:00:00	5/17/2016 0:00	2016-05-17 00:00:00	2016-05-17 00:00:00	80	-2.3
2016-05-17 01:00:00	2016-05-17 01:00:00	1106	12/28/2019 1:00	7.04	22	1:00:00	5/17/2016 1:00	2016-05-17 01:00:00	2016-05-17 01:00:00	80.08	-2.3
2016-05-17 02:00:00	2016-05-17 02:00:00	1107	12/28/2019 2:00	6.733333333	22	2:00:00	5/17/2016 2:00	2016-05-17 02:00:00	2016-05-17 02:00:00	81.8	-2.3
2016-05-17 03:00:00	2016-05-17 03:00:00	1108	12/28/2019 3:00	6.16	22	3:00:00	5/17/2016 3:00	2016-05-17 03:00:00	2016-05-17 03:00:00	85.08	-2.3
2016-05-17 04:00:00	2016-05-17 04:00:00	1109	12/28/2019 4:00	6.35	22	4:00:00	5/17/2016 4:00	2016-05-17 04:00:00	2016-05-17 04:00:00	88.7	-2.3
2016-05-17 05:00:00	2016-05-17 05:00:00	1110	12/28/2019 5:00	7.08	22	5:00:00	5/17/2016 5:00	2016-05-17 05:00:00	2016-05-17 05:00:00	90	32.88
2016-05-17 06:00:00	2016-05-17 06:00:00	1111	12/28/2019 6:00	8.3	22	6:00:00	5/17/2016 6:00	2016-05-17 06:00:00	2016-05-17 06:00:00	90	112.54
2016-05-17 07:00:00	2016-05-17 07:00:00	1112	12/28/2019 7:00	9.116666667	22	7:00:00	5/17/2016 7:00	2016-05-17 07:00:00	2016-05-17 07:00:00	85.73333333	149.65
2016-05-17 08:00:00	2016-05-17 08:00:00	1113	12/28/2019 8:00	9.82	22	8:00:00	5/17/2016 8:00	2016-05-17 08:00:00	2016-05-17 08:00:00	79.24	211.52
2016-05-17 09:00:00	2016-05-17 09:00:00	1114	12/28/2019 9:00	10.02	22	9:00:00	5/17/2016 9:00	2016-05-17 09:00:00	2016-05-17 09:00:00	73.24	310.52
2016-05-17 10:00:00	2016-05-17 10:00:00	1115	12/28/2019 10:00	10.88333333	22	10:00:00	5/17/2016 10:00	2016-05-17 10:00:00	2016-05-17 10:00:00	69.6	302.2666667
2016-05-17 11:00:00	2016-05-17 11:00:00	1116	12/28/2019 11:00	11.44	22	11:00:00	5/17/2016 11:00	2016-05-17 11:00:00	2016-05-17 11:00:00	64.34	330.32
2016-05-17 12:00:00	2016-05-17 12:00:00	1117	12/28/2019 12:00	11.8	22	12:00:00	5/17/2016 12:00	2016-05-17 12:00:00	2016-05-17 12:00:00	54.71666667	322.5166667
2016-05-17 13:00:00	2016-05-17 13:00:00	1118	12/28/2019 13:00	11.9	22	13:00:00	5/17/2016 13:00	2016-05-17 13:00:00	2016-05-17 13:00:00	50	271.82
2016-05-17 14:00:00	2016-05-17 14:00:00	1119	12/28/2019 14:00	12.5	22	14:00:00	5/17/2016 14:00	2016-05-17 14:00:00	2016-05-17 14:00:00	50	266.42
2016-05-17 15:00:00	2016-05-17 15:00:00	1120	12/28/2019 15:00	13.38333333	22	15:00:00	5/17/2016 15:00	2016-05-17 15:00:00	2016-05-17 15:00:00	50	202.5333333
2016-05-17 16:00:00	2016-05-17 16:00:00	1121	12/28/2019 16:00	13.8	22	16:00:00	5/17/2016 16:00	2016-05-17 16:00:00	2016-05-17 16:00:00	50	181.82
2016-05-17 17:00:00	2016-05-17 17:00:00	1122	12/28/2019 17:00	13.38	22	17:00:00	5/17/2016 17:00	2016-05-17 17:00:00	2016-05-17 17:00:00	50	146.72
2016-05-17 18:00:00	2016-05-17 18:00:00	1123	12/28/2019 18:00	13.18333333	22	18:00:00	5/17/2016 18:00	2016-05-17 18:00:00	2016-05-17 18:00:00	54	132.0166667
2016-05-17 19:00:00	2016-05-17 19:00:00	1124	12/28/2019 19:00	12.82	22	19:00:00	5/17/2016 19:00	2016-05-17 19:00:00	2016-05-17 19:00:00	60.8	102.16
2016-05-17 20:00:00	2016-05-17 20:00:00	1125	12/28/2019 20:00	12.3	22	20:00:00	5/17/2016 20:00	2016-05-17 20:00:00	2016-05-17 20:00:00	67.26666667	43.53333333
2016-05-17 21:00:00	2016-05-17 21:00:00	1126	12/28/2019 21:00	11.24	22	21:00:00	5/17/2016 21:00	2016-05-17 21:00:00	2016-05-17 21:00:00	72.12	-2.3
2016-05-17 22:00:00	2016-05-17 22:00:00	1127	12/28/2019 22:00	10.52	22	22:00:00	5/17/2016 22:00	2016-05-17 22:00:00	2016-05-17 22:00:00	75.12	-1.84
2016-05-17 23:00:00	2016-05-17 23:00:00	1128	12/28/2019 23:00	9.066666667	22	23:00:00	5/17/2016 23:00	2016-05-17 23:00:00	2016-05-17 23:00:00	78.36666667	-2.3
2016-05-18 00:00:00	2016-05-18 00:00:00	1129	12/29/2019 0:00	7.22	23	0:00:00	5/18/2016 0:00	2016-05-18 00:00:00	2016-05-18 00:00:00	80	-2.3
2016-05-18 01:00:00	2016-05-18 01:00:00	1130	12/29/2019 1:00	6.816666667	23	1:00:00	5/18/2016 1:00	2016-05-18 01:00:00	2016-05-18 01:00:00	80.01666667	-2.3
2016-05-18 02:00:00	2016-05-18 02:00:00	1131	12/29/2019 2:00	6.8	23	2:00:00	5/18/2016 2:00	2016-05-18 02:00:00	2016-05-18 02:00:00	81.98	-1.38
2016-05-18 03:00:00	2016-05-18 03:00:00	1132	12/29/2019 3:00	6.14	23	3:00:00	5/18/2016 3:00	2016-05-18 03:00:00	2016-05-18 03:00:00	85.42	-1.84
2016-05-18 04:00:00	2016-05-18 04:00:00	1133	12/29/2019 4:00	6.183333333	23	4:00:00	5/18/2016 4:00	2016-05-18 04:00:00	2016-05-18 04:00:00	88.68333333	-1.533333333
2016-05-18 05:00:00	2016-05-18 05:00:00	1134	12/29/2019 5:00	6.58	23	5:00:00	5/18/2016 5:00	2016-05-18 05:00:00	2016-05-18 05:00:00	90	34.66
2016-05-18 06:00:00	2016-05-18 06:00:00	1135	12/29/2019 6:00	7.74	23	6:00:00	5/18/2016 6:00	2016-05-18 06:00:00	2016-05-18 06:00:00	89.84	98.6
2016-05-18 07:00:00	2016-05-18 07:00:00	1136	12/29/2019 7:00	8.9	23	7:00:00	5/18/2016 7:00	2016-05-18 07:00:00	2016-05-18 07:00:00	86.4	154.15
2016-05-18 08:00:00	2016-05-18 08:00:00	1137	12/29/2019 8:00	9.74	23	8:00:00	5/18/2016 8:00	2016-05-18 08:00:00	2016-05-18 08:00:00	79.84	232.66
2016-05-18 09:00:00	2016-05-18 09:00:00	1138	12/29/2019 9:00	10.65	23	9:00:00	5/18/2016 9:00	2016-05-18 09:00:00	2016-05-18 09:00:00	72.6	304.5166667
2016-05-18 10:00:00	2016-05-18 10:00:00	1139	12/29/2019 10:00	11.18	23	10:00:00	5/18/2016 10:00	2016-05-18 10:00:00	2016-05-18 10:00:00	70	313.22
2016-05-18 11:00:00	2016-05-18 11:00:00	1140	12/29/2019 11:00	11.1	23	11:00:00	5/18/2016 11:00	2016-05-18 11:00:00	2016-05-18 11:00:00	64.68	341.1
2016-05-18 12:00:00	2016-05-18 12:00:00	1141	12/29/2019 12:00	11.86666667	23	12:00:00	5/18/2016 12:00	2016-05-18 12:00:00	2016-05-18 12:00:00	53.9	317.3
2016-05-18 13:00:00	2016-05-18 13:00:00	1142	12/29/2019 13:00	12.36	23	13:00:00	5/18/2016 13:00	2016-05-18 13:00:00	2016-05-18 13:00:00	50	285.32
2016-05-18 14:00:00	2016-05-18 14:00:00	1143	12/29/2019 14:00	12.7	23	14:00:00	5/18/2016 14:00	2016-05-18 14:00:00	2016-05-18 14:00:00	50	250.68
2016-05-18 15:00:00	2016-05-18 15:00:00	1144	12/29/2019 15:00	13.58333333	23	15:00:00	5/18/2016 15:00	2016-05-18 15:00:00	2016-05-18 15:00:00	50	204.0333333
2016-05-18 16:00:00	2016-05-18 16:00:00	1145	12/29/2019 16:00	13.76	23	16:00:00	5/18/2016 16:00	2016-05-18 16:00:00	2016-05-18 16:00:00	50	168.8
2016-05-18 17:00:00	2016-05-18 17:00:00	1146	12/29/2019 17:00	13.43333333	23	17:00:00	5/18/2016 17:00	2016-05-18 17:00:00	2016-05-18 17:00:00	50.31666667	154.15
2016-05-18 18:00:00	2016-05-18 18:00:00	1147	12/29/2019 18:00	13.18	23	18:00:00	5/18/2016 18:00	2016-05-18 18:00:00	2016-05-18 18:00:00	54.14	118.38
2016-05-18 19:00:00	2016-05-18 19:00:00	1148	12/29/2019 19:00	12.86	23	19:00:00	5/18/2016 19:00	2016-05-18 19:00:00	2016-05-18 19:00:00	60.26	104.88
2016-05-18 20:00:00	2016-05-18 20:00:00	1149	12/29/2019 20:00	12.53333333	23	20:00:00	5/18/2016 20:00	2016-05-18 20:00:00	2016-05-18 20:00:00	67.05	43.53333333
2016-05-18 21:00:00	2016-05-18 21:00:00	1150	12/29/2019 21:00	11.44	23	21:00:00	5/18/2016 21:00	2016-05-18 21:00:00	2016-05-18 21:00:00	72.08	-1.84
2016-05-18 22:00:00	2016-05-18 22:00:00	1151	12/29/2019 22:00	10.56	23	22:00:00	5/18/2016 22:00	2016-05-18 22:00:00	2016-05-18 22:00:00	75.12	-2.3
2016-05-18 23:00:00	2016-05-18 23:00:00	1152	12/29/2019 23:00	8.866666667	23	23:00:00	5/18/2016 23:00	2016-05-18 23:00:00	2016-05-18 23:00:00	78.91666667	-2.3
2016-05-19 00:00:00	2016-05-19 00:00:00	1153	12/30/2019 0:00	8.1	24	0:00:00	5/19/2016 0:00	2016-05-19 00:00:00	2016-05-19 00:00:00	86.06	-2.3
2016-05-19 01:00:00	2016-05-19 01:00:00	1154	12/30/2019 1:00	9.466666667	24	1:00:00	5/19/2016 1:00	2016-05-19 01:00:00	2016-05-19 01:00:00	90	-2.3
2016-05-19 02:00:00	2016-05-19 02:00:00	1155	12/30/2019 2:00	9.06	24	2:00:00	5/19/2016 2:00	2016-05-19 02:00:00	2016-05-19 02:00:00	90	-2.3
2016-05-19 03:00:00	2016-05-19 03:00:00	1156	12/30/2019 3:00	8.96	24	3:00:00	5/19/2016 3:00	2016-05-19 03:00:00	2016-05-19 03:00:00	90	-2.3
2016-05-19 04:00:00	2016-05-19 04:00:00	1157	12/30/2019 4:00	9	24	4:00:00	5/19/2016 4:00	2016-05-19 04:00:00	2016-05-19 04:00:00	90	-2.3
2016-05-19 05:00:00	2016-05-19 05:00:00	1158	12/30/2019 5:00	8.9	24	5:00:00	5/19/2016 5:00	2016-05-19 05:00:00	2016-05-19 05:00:00	90	110.72
2016-05-19 06:00:00	2016-05-19 06:00:00	1159	12/30/2019 6:00	9.06	24	6:00:00	5/19/2016 6:00	2016-05-19 06:00:00	2016-05-19 06:00:00	90	179.56
2016-05-19 07:00:00	2016-05-19 07:00:00	1160	12/30/2019 7:00	10.68333333	24	7:00:00	5/19/2016 7:00	2016-05-19 07:00:00	2016-05-19 07:00:00	86.86666667	615.7666667
2016-05-19 08:00:00	2016-05-19 08:00:00	1161	12/30/2019 8:00	13.92	24	8:00:00	5/19/2016 8:00	2016-05-19 08:00:00	2016-05-19 08:00:00	80.1	637.68
2016-05-19 09:00:00	2016-05-19 09:00:00	1162	12/30/2019 9:00	16.28333333	24	9:00:00	5/19/2016 9:00	2016-05-19 09:00:00	2016-05-19 09:00:00	74.2	870.0166667
2016-05-19 10:00:00	2016-05-19 10:00:00	1163	12/30/2019 10:00	16.82	24	10:00:00	5/19/2016 10:00	2016-05-19 10:00:00	2016-05-19 10:00:00	68.3	1056.62
2016-05-19 11:00:00	2016-05-19 11:00:00	1164	12/30/2019 11:00	19.66	24	11:00:00	5/19/2016 11:00	2016-05-19 11:00:00	2016-05-19 11:00:00	62.08	1274.86
2016-05-19 12:00:00	2016-05-19 12:00:00	1165	12/30/2019 12:00	19.7	24	12:00:00	5/19/2016 12:00	2016-05-19 12:00:00	2016-05-19 12:00:00	56.1	1199.283333
2016-05-19 13:00:00	2016-05-19 13:00:00	1166	12/30/2019 13:00	19.92	24	13:00:00	5/19/2016 13:00	2016-05-19 13:00:00	2016-05-19 13:00:00	49.84	1046.28
2016-05-19 14:00:00	2016-05-19 14:00:00	1167	12/30/2019 14:00	20.74	24	14:00:00	5/19/2016 14:00	2016-05-19 14:00:00	2016-05-19 14:00:00	43.08	1221.78
2016-05-19 15:00:00	2016-05-19 15:00:00	1168	12/30/2019 15:00	20.46666667	24	15:00:00	5/19/2016 15:00	2016-05-19 15:00:00	2016-05-19 15:00:00	40	1060.916667
2016-05-19 16:00:00	2016-05-19 16:00:00	1169	12/30/2019 16:00	20.22	24	16:00:00	5/19/2016 16:00	2016-05-19 16:00:00	2016-05-19 16:00:00	40	1030.98
2016-05-19 17:00:00	2016-05-19 17:00:00	1170	12/30/2019 17:00	20.96666667	24	17:00:00	5/19/2016 17:00	2016-05-19 17:00:00	2016-05-19 17:00:00	40	771.0333333
2016-05-19 18:00:00	2016-05-19 18:00:00	1171	12/30/2019 18:00	20.3	24	18:00:00	5/19/2016 18:00	2016-05-19 18:00:00	2016-05-19 18:00:00	40	529.22
2016-05-19 19:00:00	2016-05-19 19:00:00	1172	12/30/2019 19:00	20.28	24	19:00:00	5/19/2016 19:00	2016-05-19 19:00:00	2016-05-19 19:00:00	45.36	431.56
2016-05-19 20:00:00	2016-05-19 20:00:00	1173	12/30/2019 20:00	19.33333333	24	20:00:00	5/19/2016 20:00	2016-05-19 20:00:00	2016-05-19 20:00:00	56.56666667	123.7666667
2016-05-19 21:00:00	2016-05-19 21:00:00	1174	12/30/2019 21:00	18.38	24	21:00:00	5/19/2016 21:00	2016-05-19 21:00:00	2016-05-19 21:00:00	66.28	14.82
2016-05-19 22:00:00	2016-05-19 22:00:00	1175	12/30/2019 22:00	17.36	24	22:00:00	5/19/2016 22:00	2016-05-19 22:00:00	2016-05-19 22:00:00	74.64	-3.18
2016-05-19 23:00:00	2016-05-19 23:00:00	1176	12/30/2019 23:00	16.43333333	24	23:00:00	5/19/2016 23:00	2016-05-19 23:00:00	2016-05-19 23:00:00	85.45	-2.3
2016-05-20 00:00:00	2016-05-20 00:00:00	1177	12/31/2019 0:00	14.78	25	0:00:00	5/20/2016 0:00	2016-05-20 00:00:00	2016-05-20 00:00:00	84.52	-2.3
2016-05-20 01:00:00	2016-05-20 01:00:00	1178	12/31/2019 1:00	13.08333333	25	1:00:00	5/20/2016 1:00	2016-05-20 01:00:00	2016-05-20 01:00:00	80.36666667	-3.033333333
2016-05-20 02:00:00	2016-05-20 02:00:00	1179	12/31/2019 2:00	13	25	2:00:00	5/20/2016 2:00	2016-05-20 02:00:00	2016-05-20 02:00:00	82.12	-2.3
2016-05-20 03:00:00	2016-05-20 03:00:00	1180	12/31/2019 3:00	13.12	25	3:00:00	5/20/2016 3:00	2016-05-20 03:00:00	2016-05-20 03:00:00	85.18	-2.3
2016-05-20 04:00:00	2016-05-20 04:00:00	1181	12/31/2019 4:00	13.25	25	4:00:00	5/20/2016 4:00	2016-05-20 04:00:00	2016-05-20 04:00:00	88.48333333	2.216666667
2016-05-20 05:00:00	2016-05-20 05:00:00	1182	12/31/2019 5:00	12.76	25	5:00:00	5/20/2016 5:00	2016-05-20 05:00:00	2016-05-20 05:00:00	90	41
2016-05-20 06:00:00	2016-05-20 06:00:00	1183	12/31/2019 6:00	11.88	25	6:00:00	5/20/2016 6:00	2016-05-20 06:00:00	2016-05-20 06:00:00	90	103.54
2016-05-20 07:00:00	2016-05-20 07:00:00	1184	12/31/2019 7:00	11.1	25	7:00:00	5/20/2016 7:00	2016-05-20 07:00:00	2016-05-20 07:00:00	86.33333333	132.7833333
2016-05-20 08:00:00	2016-05-20 08:00:00	1185	12/31/2019 8:00	11.28	25	8:00:00	5/20/2016 8:00	2016-05-20 08:00:00	2016-05-20 08:00:00	79.6	214.66
2016-05-20 09:00:00	2016-05-20 09:00:00	1186	12/31/2019 9:00	10.81666667	25	9:00:00	5/20/2016 9:00	2016-05-20 09:00:00	2016-05-20 09:00:00	73.13333333	287.2666667
2016-05-20 10:00:00	2016-05-20 10:00:00	1187	12/31/2019 10:00	12.8	25	10:00:00	5/20/2016 10:00	2016-05-20 10:00:00	2016-05-20 10:00:00	69.56	322.22
2016-05-20 11:00:00	2016-05-20 11:00:00	1188	12/31/2019 11:00	14.86	25	11:00:00	5/20/2016 11:00	2016-05-20 11:00:00	2016-05-20 11:00:00	64.44	326.26
2016-05-20 12:00:00	2016-05-20 12:00:00	1189	12/31/2019 12:00	15.18333333	25	12:00:00	5/20/2016 12:00	2016-05-20 12:00:00	2016-05-20 12:00:00	54.7	324.0166667
2016-05-20 13:00:00	2016-05-20 13:00:00	1190	12/31/2019 13:00	14.74	25	13:00:00	5/20/2016 13:00	2016-05-20 13:00:00	2016-05-20 13:00:00	50	282.62
2016-05-20 14:00:00	2016-05-20 14:00:00	1191	12/31/2019 14:00	15.16666667	25	14:00:00	5/20/2016 14:00	2016-05-20 14:00:00	2016-05-20 14:00:00	50	252.7833333
2016-05-20 15:00:00	2016-05-20 15:00:00	1192	12/31/2019 15:00	15.26	25	15:00:00	5/20/2016 15:00	2016-05-20 15:00:00	2016-05-20 15:00:00	50	184.96
2016-05-20 16:00:00	2016-05-20 16:00:00	1193	12/31/2019 16:00	15.38	25	16:00:00	5/20/2016 16:00	2016-05-20 16:00:00	2016-05-20 16:00:00	50	189.5
2016-05-20 17:00:00	2016-05-20 17:00:00	1194	12/31/2019 17:00	15.41666667	25	17:00:00	5/20/2016 17:00	2016-05-20 17:00:00	2016-05-20 17:00:00	50	145.5333333
2016-05-20 18:00:00	2016-05-20 18:00:00	1195	12/31/2019 18:00	15.38	25	18:00:00	5/20/2016 18:00	2016-05-20 18:00:00	2016-05-20 18:00:00	53.64	111.18
2016-05-20 19:00:00	2016-05-20 19:00:00	1196	12/31/2019 19:00	15.08	25	19:00:00	5/20/2016 19:00	2016-05-20 19:00:00	2016-05-20 19:00:00	60.5	102.2
2016-05-20 20:00:00	2016-05-20 20:00:00	1197	12/31/2019 20:00	15.11666667	25	20:00:00	5/20/2016 20:00	2016-05-20 20:00:00	2016-05-20 20:00:00	67.05	48.05
2016-05-20 21:00:00	2016-05-20 21:00:00	1198	12/31/2019 21:00	14.66	25	21:00:00	5/20/2016 21:00	2016-05-20 21:00:00	2016-05-20 21:00:00	71.76	4.02
2016-05-20 22:00:00	2016-05-20 22:00:00	1199	12/31/2019 22:00	13.76666667	25	22:00:00	5/20/2016 22:00	2016-05-20 22:00:00	2016-05-20 22:00:00	75.53333333	-2.3
2016-05-20 23:00:00	2016-05-20 23:00:00	1200	12/31/2019 23:00	13.38	25	23:00:00	5/20/2016 23:00	2016-05-20 23:00:00	2016-05-20 23:00:00	78.78	-2.3
2016-05-21 00:00:00	2016-05-21 00:00:00	1201	1/1/2020 0:00	14.46	26	0:00:00	5/21/2016 0:00	2016-05-21 00:00:00	2016-05-21 00:00:00	83.18	-2.3
2016-05-21 01:00:00	2016-05-21 01:00:00	1202	1/1/2020 1:00	17.96	26	1:00:00	5/21/2016 1:00	2016-05-21 01:00:00	2016-05-21 01:00:00	90	-3.62
2016-05-21 02:00:00	2016-05-21 02:00:00	1203	1/1/2020 2:00	16.28	26	2:00:00	5/21/2016 2:00	2016-05-21 02:00:00	2016-05-21 02:00:00	90	-2.3
2016-05-21 03:00:00	2016-05-21 03:00:00	1204	1/1/2020 3:00	15.5	26	3:00:00	5/21/2016 3:00	2016-05-21 03:00:00	2016-05-21 03:00:00	90	-2.3
2016-05-21 04:00:00	2016-05-21 04:00:00	1205	1/1/2020 4:00	14.8	26	4:00:00	5/21/2016 4:00	2016-05-21 04:00:00	2016-05-21 04:00:00	90	7.62
2016-05-21 05:00:00	2016-05-21 05:00:00	1206	1/1/2020 5:00	14.34	26	5:00:00	5/21/2016 5:00	2016-05-21 05:00:00	2016-05-21 05:00:00	90	100.38
2016-05-21 06:00:00	2016-05-21 06:00:00	1207	1/1/2020 6:00	14.5	26	6:00:00	5/21/2016 6:00	2016-05-21 06:00:00	2016-05-21 06:00:00	90	126.0333333
2016-05-21 07:00:00	2016-05-21 07:00:00	1208	1/1/2020 7:00	16.66	26	7:00:00	5/21/2016 7:00	2016-05-21 07:00:00	2016-05-21 07:00:00	86	597.2
2016-05-21 08:00:00	2016-05-21 08:00:00	1209	1/1/2020 8:00	17.91666667	26	8:00:00	5/21/2016 8:00	2016-05-21 08:00:00	2016-05-21 08:00:00	80.1	630.7833333
2016-05-21 09:00:00	2016-05-21 09:00:00	1210	1/1/2020 9:00	19.5	26	9:00:00	5/21/2016 9:00	2016-05-21 09:00:00	2016-05-21 09:00:00	74.6	775.4
2016-05-21 10:00:00	2016-05-21 10:00:00	1211	1/1/2020 10:00	22.38	26	10:00:00	5/21/2016 10:00	2016-05-21 10:00:00	2016-05-21 10:00:00	68.5	1166.88
2016-05-21 11:00:00	2016-05-21 11:00:00	1212	1/1/2020 11:00	23.33333333	26	11:00:00	5/21/2016 11:00	2016-05-21 11:00:00	2016-05-21 11:00:00	62.6	1283.633333
2016-05-21 12:00:00	2016-05-21 12:00:00	1213	1/1/2020 12:00	23.2	26	12:00:00	5/21/2016 12:00	2016-05-21 12:00:00	2016-05-21 12:00:00	56.34	1323
2016-05-21 13:00:00	2016-05-21 13:00:00	1214	1/1/2020 13:00	24.46	26	13:00:00	5/21/2016 13:00	2016-05-21 13:00:00	2016-05-21 13:00:00	49.46	1265.88
2016-05-21 14:00:00	2016-05-21 14:00:00	1215	1/1/2020 14:00	25.3	26	14:00:00	5/21/2016 14:00	2016-05-21 14:00:00	2016-05-21 14:00:00	42.9	1231.516667
2016-05-21 15:00:00	2016-05-21 15:00:00	1216	1/1/2020 15:00	24.14	26	15:00:00	5/21/2016 15:00	2016-05-21 15:00:00	2016-05-21 15:00:00	40.02	1099.82
2016-05-21 16:00:00	2016-05-21 16:00:00	1217	1/1/2020 16:00	24.55	26	16:00:00	5/21/2016 16:00	2016-05-21 16:00:00	2016-05-21 16:00:00	40	934.1333333
2016-05-21 17:00:00	2016-05-21 17:00:00	1218	1/1/2020 17:00	23.9	26	17:00:00	5/21/2016 17:00	2016-05-21 17:00:00	2016-05-21 17:00:00	40	903.64
2016-05-21 18:00:00	2016-05-21 18:00:00	1219	1/1/2020 18:00	22.28	26	18:00:00	5/21/2016 18:00	2016-05-21 18:00:00	2016-05-21 18:00:00	40	607.52
2016-05-21 19:00:00	2016-05-21 19:00:00	1220	1/1/2020 19:00	22.3	26	19:00:00	5/21/2016 19:00	2016-05-21 19:00:00	2016-05-21 19:00:00	46.03333333	341.6333333
2016-05-21 20:00:00	2016-05-21 20:00:00	1221	1/1/2020 20:00	20.6	26	20:00:00	5/21/2016 20:00	2016-05-21 20:00:00	2016-05-21 20:00:00	57.56	137.72
2016-05-21 21:00:00	2016-05-21 21:00:00	1222	1/1/2020 21:00	18.73333333	26	21:00:00	5/21/2016 21:00	2016-05-21 21:00:00	2016-05-21 21:00:00	69.56	13.08333333
2016-05-21 22:00:00	2016-05-21 22:00:00	1223	1/1/2020 22:00	17.12	26	22:00:00	5/21/2016 22:00	2016-05-21 22:00:00	2016-05-21 22:00:00	84.3	-2.3
2016-05-21 23:00:00	2016-05-21 23:00:00	1224	1/1/2020 23:00	15.9	26	23:00:00	5/21/2016 23:00	2016-05-21 23:00:00	2016-05-21 23:00:00	90	-2.3
2016-05-22 00:00:00	2016-05-22 00:00:00	1225	1/2/2020 0:00	14.91666667	27	0:00:00	5/22/2016 0:00	2016-05-22 00:00:00	2016-05-22 00:00:00	90	-2.3
2016-05-22 01:00:00	2016-05-22 01:00:00	1226	1/2/2020 1:00	14	27	1:00:00	5/22/2016 1:00	2016-05-22 01:00:00	2016-05-22 01:00:00	90	-2.3
2016-05-22 02:00:00	2016-05-22 02:00:00	1227	1/2/2020 2:00	13.28	27	2:00:00	5/22/2016 2:00	2016-05-22 02:00:00	2016-05-22 02:00:00	90	-2.3
2016-05-22 03:00:00	2016-05-22 03:00:00	1228	1/2/2020 3:00	12.58333333	27	3:00:00	5/22/2016 3:00	2016-05-22 03:00:00	2016-05-22 03:00:00	90	-2.3
2016-05-22 04:00:00	2016-05-22 04:00:00	1229	1/2/2020 4:00	12.42	27	4:00:00	5/22/2016 4:00	2016-05-22 04:00:00	2016-05-22 04:00:00	90	5.82
2016-05-22 05:00:00	2016-05-22 05:00:00	1230	1/2/2020 5:00	12.56666667	27	5:00:00	5/22/2016 5:00	2016-05-22 05:00:00	2016-05-22 05:00:00	90	106.5333333
2016-05-22 06:00:00	2016-05-22 06:00:00	1231	1/2/2020 6:00	19	27	6:00:00	5/22/2016 6:00	2016-05-22 06:00:00	2016-05-22 06:00:00	87.7	261.94
2016-05-22 07:00:00	2016-05-22 07:00:00	1232	1/2/2020 7:00	16.92	27	7:00:00	5/22/2016 7:00	2016-05-22 07:00:00	2016-05-22 07:00:00	86.2	582.78
2016-05-22 08:00:00	2016-05-22 08:00:00	1233	1/2/2020 8:00	19.53333333	27	8:00:00	5/22/2016 8:00	2016-05-22 08:00:00	2016-05-22 08:00:00	80.43333333	547.15
2016-05-22 09:00:00	2016-05-22 09:00:00	1234	1/2/2020 9:00	23.84	27	9:00:00	5/22/2016 9:00	2016-05-22 09:00:00	2016-05-22 09:00:00	73.8	929.28
2016-05-22 10:00:00	2016-05-22 10:00:00	1235	1/2/2020 10:00	26.18	27	10:00:00	5/22/2016 10:00	2016-05-22 10:00:00	2016-05-22 10:00:00	68.44	1158.78
2016-05-22 11:00:00	2016-05-22 11:00:00	1236	1/2/2020 11:00	26.73333333	27	11:00:00	5/22/2016 11:00	2016-05-22 11:00:00	2016-05-22 11:00:00	62.73333333	1281.033333
2016-05-22 12:00:00	2016-05-22 12:00:00	1237	1/2/2020 12:00	29	27	12:00:00	5/22/2016 12:00	2016-05-22 12:00:00	2016-05-22 12:00:00	55.56	1305.04
2016-05-22 13:00:00	2016-05-22 13:00:00	1238	1/2/2020 13:00	30.41666667	27	13:00:00	5/22/2016 13:00	2016-05-22 13:00:00	2016-05-22 13:00:00	49.26666667	1255.916667
2016-05-22 14:00:00	2016-05-22 14:00:00	1239	1/2/2020 14:00	28.96	27	14:00:00	5/22/2016 14:00	2016-05-22 14:00:00	2016-05-22 14:00:00	41.36	1229.9
2016-05-22 15:00:00	2016-05-22 15:00:00	1240	1/2/2020 15:00	29.64	27	15:00:00	5/22/2016 15:00	2016-05-22 15:00:00	2016-05-22 15:00:00	40	1053.46
2016-05-22 16:00:00	2016-05-22 16:00:00	1241	1/2/2020 16:00	29.96666667	27	16:00:00	5/22/2016 16:00	2016-05-22 16:00:00	2016-05-22 16:00:00	40	994.5166667
2016-05-22 17:00:00	2016-05-22 17:00:00	1242	1/2/2020 17:00	30.2	27	17:00:00	5/22/2016 17:00	2016-05-22 17:00:00	2016-05-22 17:00:00	40	898.22
2016-05-22 18:00:00	2016-05-22 18:00:00	1243	1/2/2020 18:00	30.46	27	18:00:00	5/22/2016 18:00	2016-05-22 18:00:00	2016-05-22 18:00:00	40.3	532.38
2016-05-22 19:00:00	2016-05-22 19:00:00	1244	1/2/2020 19:00	29.53333333	27	19:00:00	5/22/2016 19:00	2016-05-22 19:00:00	2016-05-22 19:00:00	45.7	436.5166667
2016-05-22 20:00:00	2016-05-22 20:00:00	1245	1/2/2020 20:00	27.4	27	20:00:00	5/22/2016 20:00	2016-05-22 20:00:00	2016-05-22 20:00:00	57.38	175.5
2016-05-22 21:00:00	2016-05-22 21:00:00	1246	1/2/2020 21:00	24	27	21:00:00	5/22/2016 21:00	2016-05-22 21:00:00	2016-05-22 21:00:00	72.4	-3.4
2016-05-22 22:00:00	2016-05-22 22:00:00	1247	1/2/2020 22:00	22.1	27	22:00:00	5/22/2016 22:00	2016-05-22 22:00:00	2016-05-22 22:00:00	85.36	-2.3
2016-05-22 23:00:00	2016-05-22 23:00:00	1248	1/2/2020 23:00	20.86	27	23:00:00	5/22/2016 23:00	2016-05-22 23:00:00	2016-05-22 23:00:00	89.96	-2.3
2016-05-23 00:00:00	2016-05-23 00:00:00	1249	1/3/2020 0:00	18.43333333	28	0:00:00	5/23/2016 0:00	2016-05-23 00:00:00	2016-05-23 00:00:00	90	-2.3
2016-05-23 01:00:00	2016-05-23 01:00:00	1250	1/3/2020 1:00	15.02	28	1:00:00	5/23/2016 1:00	2016-05-23 01:00:00	2016-05-23 01:00:00	90	-2.74
2016-05-23 02:00:00	2016-05-23 02:00:00	1251	1/3/2020 2:00	13.64	28	2:00:00	5/23/2016 2:00	2016-05-23 02:00:00	2016-05-23 02:00:00	90	-2.3
2016-05-23 03:00:00	2016-05-23 03:00:00	1252	1/3/2020 3:00	13.03333333	28	3:00:00	5/23/2016 3:00	2016-05-23 03:00:00	2016-05-23 03:00:00	90	-2.3
2016-05-23 04:00:00	2016-05-23 04:00:00	1253	1/3/2020 4:00	13.42	28	4:00:00	5/23/2016 4:00	2016-05-23 04:00:00	2016-05-23 04:00:00	90	-2.3
2016-05-23 05:00:00	2016-05-23 05:00:00	1254	1/3/2020 5:00	14.05	28	5:00:00	5/23/2016 5:00	2016-05-23 05:00:00	2016-05-23 05:00:00	90	114.0166667
2016-05-23 06:00:00	2016-05-23 06:00:00	1255	1/3/2020 6:00	14.14	28	6:00:00	5/23/2016 6:00	2016-05-23 06:00:00	2016-05-23 06:00:00	89.84	296.12
2016-05-23 07:00:00	2016-05-23 07:00:00	1256	1/3/2020 7:00	15.06	28	7:00:00	5/23/2016 7:00	2016-05-23 07:00:00	2016-05-23 07:00:00	86.6	616.5
2016-05-23 08:00:00	2016-05-23 08:00:00	1257	1/3/2020 8:00	14.86666667	28	8:00:00	5/23/2016 8:00	2016-05-23 08:00:00	2016-05-23 08:00:00	80.43333333	656.2833333
2016-05-23 09:00:00	2016-05-23 09:00:00	1258	1/3/2020 9:00	15.68	28	9:00:00	5/23/2016 9:00	2016-05-23 09:00:00	2016-05-23 09:00:00	74.6	889.22
2016-05-23 10:00:00	2016-05-23 10:00:00	1259	1/3/2020 10:00	16.88	28	10:00:00	5/23/2016 10:00	2016-05-23 10:00:00	2016-05-23 10:00:00	68.76666667	1047.16
2016-05-23 11:00:00	2016-05-23 11:00:00	1260	1/3/2020 11:00	18.5	28	11:00:00	5/23/2016 11:00	2016-05-23 11:00:00	2016-05-23 11:00:00	61.96	1242.416667
2016-05-23 12:00:00	2016-05-23 12:00:00	1261	1/3/2020 12:00	20.96	28	12:00:00	5/23/2016 12:00	2016-05-23 12:00:00	2016-05-23 12:00:00	56.16	1193.9
2016-05-23 13:00:00	2016-05-23 13:00:00	1262	1/3/2020 13:00	19.83333333	28	13:00:00	5/23/2016 13:00	2016-05-23 13:00:00	2016-05-23 13:00:00	49.66666667	1024.9
2016-05-23 14:00:00	2016-05-23 14:00:00	1263	1/3/2020 14:00	20.98	28	14:00:00	5/23/2016 14:00	2016-05-23 14:00:00	2016-05-23 14:00:00	42.48	1215.48
2016-05-23 15:00:00	2016-05-23 15:00:00	1264	1/3/2020 15:00	20.92	28	15:00:00	5/23/2016 15:00	2016-05-23 15:00:00	2016-05-23 15:00:00	40	1069.24
2016-05-23 16:00:00	2016-05-23 16:00:00	1265	1/3/2020 16:00	20.65	28	16:00:00	5/23/2016 16:00	2016-05-23 16:00:00	2016-05-23 16:00:00	40	1044.016667
2016-05-23 17:00:00	2016-05-23 17:00:00	1266	1/3/2020 17:00	21.2	28	17:00:00	5/23/2016 17:00	2016-05-23 17:00:00	2016-05-23 17:00:00	40	770.88
2016-05-23 18:00:00	2016-05-23 18:00:00	1267	1/3/2020 18:00	19.96	28	18:00:00	5/23/2016 18:00	2016-05-23 18:00:00	2016-05-23 18:00:00	40	539.56
2016-05-23 19:00:00	2016-05-23 19:00:00	1268	1/3/2020 19:00	18.11666667	28	19:00:00	5/23/2016 19:00	2016-05-23 19:00:00	2016-05-23 19:00:00	45.6	473.65
2016-05-23 20:00:00	2016-05-23 20:00:00	1269	1/3/2020 20:00	17.4	28	20:00:00	5/23/2016 20:00	2016-05-23 20:00:00	2016-05-23 20:00:00	55.92	129.64
2016-05-23 21:00:00	2016-05-23 21:00:00	1270	1/3/2020 21:00	17.63333333	28	21:00:00	5/23/2016 21:00	2016-05-23 21:00:00	2016-05-23 21:00:00	65.75	17.61666667
2016-05-23 22:00:00	2016-05-23 22:00:00	1271	1/3/2020 22:00	17.38	28	22:00:00	5/23/2016 22:00	2016-05-23 22:00:00	2016-05-23 22:00:00	75.58	-2.3
2016-05-23 23:00:00	2016-05-23 23:00:00	1272	1/3/2020 23:00	16.44	28	23:00:00	5/23/2016 23:00	2016-05-23 23:00:00	2016-05-23 23:00:00	85.58	-2.3
2016-05-24 00:00:00	2016-05-24 00:00:00	1273	1/4/2020 0:00	14.55	29	0:00:00	5/24/2016 0:00	2016-05-24 00:00:00	2016-05-24 00:00:00	84.2	-2.3
2016-05-24 01:00:00	2016-05-24 01:00:00	1274	1/4/2020 1:00	13	29	1:00:00	5/24/2016 1:00	2016-05-24 01:00:00	2016-05-24 01:00:00	80	-2.74
2016-05-24 02:00:00	2016-05-24 02:00:00	1275	1/4/2020 2:00	13.21666667	29	2:00:00	5/24/2016 2:00	2016-05-24 02:00:00	2016-05-24 02:00:00	82.33333333	-2.3
2016-05-24 03:00:00	2016-05-24 03:00:00	1276	1/4/2020 3:00	12.98	29	3:00:00	5/24/2016 3:00	2016-05-24 03:00:00	2016-05-24 03:00:00	85.4	-2.3
2016-05-24 04:00:00	2016-05-24 04:00:00	1277	1/4/2020 4:00	13.06	29	4:00:00	5/24/2016 4:00	2016-05-24 04:00:00	2016-05-24 04:00:00	88.28	-2.3
2016-05-24 05:00:00	2016-05-24 05:00:00	1278	1/4/2020 5:00	12.88333333	29	5:00:00	5/24/2016 5:00	2016-05-24 05:00:00	2016-05-24 05:00:00	90	43.53333333
2016-05-24 06:00:00	2016-05-24 06:00:00	1279	1/4/2020 6:00	12.16	29	6:00:00	5/24/2016 6:00	2016-05-24 06:00:00	2016-05-24 06:00:00	90	105.34
2016-05-24 07:00:00	2016-05-24 07:00:00	1280	1/4/2020 7:00	10.82	29	7:00:00	5/24/2016 7:00	2016-05-24 07:00:00	2016-05-24 07:00:00	86.68	131.44
2016-05-24 08:00:00	2016-05-24 08:00:00	1281	1/4/2020 8:00	11.13333333	29	8:00:00	5/24/2016 8:00	2016-05-24 08:00:00	2016-05-24 08:00:00	79.26666667	216.4
2016-05-24 09:00:00	2016-05-24 09:00:00	1282	1/4/2020 9:00	11.12	29	9:00:00	5/24/2016 9:00	2016-05-24 09:00:00	2016-05-24 09:00:00	72.8	293.44
2016-05-24 10:00:00	2016-05-24 10:00:00	1283	1/4/2020 10:00	12.9	29	10:00:00	5/24/2016 10:00	2016-05-24 10:00:00	2016-05-24 10:00:00	69.55	308.6333333
2016-05-24 11:00:00	2016-05-24 11:00:00	1284	1/4/2020 11:00	15.16	29	11:00:00	5/24/2016 11:00	2016-05-24 11:00:00	2016-05-24 11:00:00	63.38	331.22
2016-05-24 12:00:00	2016-05-24 12:00:00	1285	1/4/2020 12:00	15.22	29	12:00:00	5/24/2016 12:00	2016-05-24 12:00:00	2016-05-24 12:00:00	54.22	320.9
2016-05-24 13:00:00	2016-05-24 13:00:00	1286	1/4/2020 13:00	14.55	29	13:00:00	5/24/2016 13:00	2016-05-24 13:00:00	2016-05-24 13:00:00	50.15	285.0166667
2016-05-24 14:00:00	2016-05-24 14:00:00	1287	1/4/2020 14:00	13.68	29	14:00:00	5/24/2016 14:00	2016-05-24 14:00:00	2016-05-24 14:00:00	50	254.28
2016-05-24 15:00:00	2016-05-24 15:00:00	1288	1/4/2020 15:00	14.52	29	15:00:00	5/24/2016 15:00	2016-05-24 15:00:00	2016-05-24 15:00:00	50	194.88
2016-05-24 16:00:00	2016-05-24 16:00:00	1289	1/4/2020 16:00	14.51666667	29	16:00:00	5/24/2016 16:00	2016-05-24 16:00:00	2016-05-24 16:00:00	50	175.5333333
2016-05-24 17:00:00	2016-05-24 17:00:00	1290	1/4/2020 17:00	15.04	29	17:00:00	5/24/2016 17:00	2016-05-24 17:00:00	2016-05-24 17:00:00	50	143.58
2016-05-24 18:00:00	2016-05-24 18:00:00	1291	1/4/2020 18:00	14.88333333	29	18:00:00	5/24/2016 18:00	2016-05-24 18:00:00	2016-05-24 18:00:00	53.73333333	114.3833333
2016-05-24 19:00:00	2016-05-24 19:00:00	1292	1/4/2020 19:00	14.66	29	19:00:00	5/24/2016 19:00	2016-05-24 19:00:00	2016-05-24 19:00:00	61.24	101.74
2016-05-24 20:00:00	2016-05-24 20:00:00	1293	1/4/2020 20:00	14.46	29	20:00:00	5/24/2016 20:00	2016-05-24 20:00:00	2016-05-24 20:00:00	67.24	45
2016-05-24 21:00:00	2016-05-24 21:00:00	1294	1/4/2020 21:00	14.61666667	29	21:00:00	5/24/2016 21:00	2016-05-24 21:00:00	2016-05-24 21:00:00	71.86666667	6.733333333
2016-05-24 22:00:00	2016-05-24 22:00:00	1295	1/4/2020 22:00	14.18	29	22:00:00	5/24/2016 22:00	2016-05-24 22:00:00	2016-05-24 22:00:00	75.32	-2.3
2016-05-24 23:00:00	2016-05-24 23:00:00	1296	1/4/2020 23:00	14.02	29	23:00:00	5/24/2016 23:00	2016-05-24 23:00:00	2016-05-24 23:00:00	78.6	-2.3
2016-05-25 00:00:00	2016-05-25 00:00:00	1297	1/5/2020 0:00	13.81666667	30	0:00:00	5/25/2016 0:00	2016-05-25 00:00:00	2016-05-25 00:00:00	80	-2.3
2016-05-25 01:00:00	2016-05-25 01:00:00	1298	1/5/2020 1:00	12.64	30	1:00:00	5/25/2016 1:00	2016-05-25 01:00:00	2016-05-25 01:00:00	80.12	-2.3
2016-05-25 02:00:00	2016-05-25 02:00:00	1299	1/5/2020 2:00	12.96666667	30	2:00:00	5/25/2016 2:00	2016-05-25 02:00:00	2016-05-25 02:00:00	81.95	-2.3
2016-05-25 03:00:00	2016-05-25 03:00:00	1300	1/5/2020 3:00	12.94	30	3:00:00	5/25/2016 3:00	2016-05-25 03:00:00	2016-05-25 03:00:00	85.22	-2.3
2016-05-25 04:00:00	2016-05-25 04:00:00	1301	1/5/2020 4:00	12.98	30	4:00:00	5/25/2016 4:00	2016-05-25 04:00:00	2016-05-25 04:00:00	88.56	1.76
2016-05-25 05:00:00	2016-05-25 05:00:00	1302	1/5/2020 5:00	12.68333333	30	5:00:00	5/25/2016 5:00	2016-05-25 05:00:00	2016-05-25 05:00:00	90	37.15
2016-05-25 06:00:00	2016-05-25 06:00:00	1303	1/5/2020 6:00	11.88	30	6:00:00	5/25/2016 6:00	2016-05-25 06:00:00	2016-05-25 06:00:00	90	130.98
2016-05-25 07:00:00	2016-05-25 07:00:00	1304	1/5/2020 7:00	11.38	30	7:00:00	5/25/2016 7:00	2016-05-25 07:00:00	2016-05-25 07:00:00	85.56666667	130.52
2016-05-25 08:00:00	2016-05-25 08:00:00	1305	1/5/2020 8:00	11.06666667	30	8:00:00	5/25/2016 8:00	2016-05-25 08:00:00	2016-05-25 08:00:00	79.44	213.4166667
2016-05-25 09:00:00	2016-05-25 09:00:00	1306	1/5/2020 9:00	10.64	30	9:00:00	5/25/2016 9:00	2016-05-25 09:00:00	2016-05-25 09:00:00	73.44	317.72
2016-05-25 10:00:00	2016-05-25 10:00:00	1307	1/5/2020 10:00	12.46666667	30	10:00:00	5/25/2016 10:00	2016-05-25 10:00:00	2016-05-25 10:00:00	69.7	294.7833333
2016-05-25 11:00:00	2016-05-25 11:00:00	1308	1/5/2020 11:00	14.52	30	11:00:00	5/25/2016 11:00	2016-05-25 11:00:00	2016-05-25 11:00:00	64.12	334.82
2016-05-25 12:00:00	2016-05-25 12:00:00	1309	1/5/2020 12:00	14.96	30	12:00:00	5/25/2016 12:00	2016-05-25 12:00:00	2016-05-25 12:00:00	55.12	321.32
2016-05-25 13:00:00	2016-05-25 13:00:00	1310	1/5/2020 13:00	13.95	30	13:00:00	5/25/2016 13:00	2016-05-25 13:00:00	2016-05-25 13:00:00	50	290.25
2016-05-25 14:00:00	2016-05-25 14:00:00	1311	1/5/2020 14:00	14.14	30	14:00:00	5/25/2016 14:00	2016-05-25 14:00:00	2016-05-25 14:00:00	50	246.62
2016-05-25 15:00:00	2016-05-25 15:00:00	1312	1/5/2020 15:00	14.18	30	15:00:00	5/25/2016 15:00	2016-05-25 15:00:00	2016-05-25 15:00:00	50	211.54
2016-05-25 16:00:00	2016-05-25 16:00:00	1313	1/5/2020 16:00	14.83333333	30	16:00:00	5/25/2016 16:00	2016-05-25 16:00:00	2016-05-25 16:00:00	50	168.7666667
2016-05-25 17:00:00	2016-05-25 17:00:00	1314	1/5/2020 17:00	15.02	30	17:00:00	5/25/2016 17:00	2016-05-25 17:00:00	2016-05-25 17:00:00	50	151.22
2016-05-25 18:00:00	2016-05-25 18:00:00	1315	1/5/2020 18:00	14.93333333	30	18:00:00	5/25/2016 18:00	2016-05-25 18:00:00	2016-05-25 18:00:00	53.83333333	124.1666667
2016-05-25 19:00:00	2016-05-25 19:00:00	1316	1/5/2020 19:00	14.82	30	19:00:00	5/25/2016 19:00	2016-05-25 19:00:00	2016-05-25 19:00:00	60.6	93.18
2016-05-25 20:00:00	2016-05-25 20:00:00	1317	1/5/2020 20:00	14.82	30	20:00:00	5/25/2016 20:00	2016-05-25 20:00:00	2016-05-25 20:00:00	67.06666667	45.46
2016-05-25 21:00:00	2016-05-25 21:00:00	1318	1/5/2020 21:00	14.95	30	21:00:00	5/25/2016 21:00	2016-05-25 21:00:00	2016-05-25 21:00:00	72.32	2.966666667
2016-05-25 22:00:00	2016-05-25 22:00:00	1319	1/5/2020 22:00	14.56	30	22:00:00	5/25/2016 22:00	2016-05-25 22:00:00	2016-05-25 22:00:00	75.32	-2.3
2016-05-25 23:00:00	2016-05-25 23:00:00	1320	1/5/2020 23:00	14.32	30	23:00:00	5/25/2016 23:00	2016-05-25 23:00:00	2016-05-25 23:00:00	78.56666667	-2.3
2016-05-26 00:00:00	2016-05-26 00:00:00	1321	1/6/2020 0:00	14.25	31	0:00:00	5/26/2016 0:00	2016-05-26 00:00:00	2016-05-26 00:00:00	86.4	-2.666666667
2016-05-26 01:00:00	2016-05-26 01:00:00	1322	1/6/2020 1:00	14.32	31	1:00:00	5/26/2016 1:00	2016-05-26 01:00:00	2016-05-26 01:00:00	90	-2.74
2016-05-26 02:00:00	2016-05-26 02:00:00	1323	1/6/2020 2:00	14.2	31	2:00:00	5/26/2016 2:00	2016-05-26 02:00:00	2016-05-26 02:00:00	90	-2.666666667
2016-05-26 03:00:00	2016-05-26 03:00:00	1324	1/6/2020 3:00	14.04	31	3:00:00	5/26/2016 3:00	2016-05-26 03:00:00	2016-05-26 03:00:00	90	-2.3
2016-05-26 04:00:00	2016-05-26 04:00:00	1325	1/6/2020 4:00	14	31	4:00:00	5/26/2016 4:00	2016-05-26 04:00:00	2016-05-26 04:00:00	90	2.22
2016-05-26 05:00:00	2016-05-26 05:00:00	1326	1/6/2020 5:00	14.25	31	5:00:00	5/26/2016 5:00	2016-05-26 05:00:00	2016-05-26 05:00:00	90	103.5
2016-05-26 06:00:00	2016-05-26 06:00:00	1327	1/6/2020 6:00	14.42	31	6:00:00	5/26/2016 6:00	2016-05-26 06:00:00	2016-05-26 06:00:00	89.78	264.62
2016-05-26 07:00:00	2016-05-26 07:00:00	1328	1/6/2020 7:00	15	31	7:00:00	5/26/2016 7:00	2016-05-26 07:00:00	2016-05-26 07:00:00	86.4	607.06
2016-05-26 08:00:00	2016-05-26 08:00:00	1329	1/6/2020 8:00	14.48333333	31	8:00:00	5/26/2016 8:00	2016-05-26 08:00:00	2016-05-26 08:00:00	80.5	556.9
2016-05-26 09:00:00	2016-05-26 09:00:00	1330	1/6/2020 9:00	16.38	31	9:00:00	5/26/2016 9:00	2016-05-26 09:00:00	2016-05-26 09:00:00	74.3	893.28
2016-05-26 10:00:00	2016-05-26 10:00:00	1331	1/6/2020 10:00	17.25	31	10:00:00	5/26/2016 10:00	2016-05-26 10:00:00	2016-05-26 10:00:00	68.4	1048.516667
2016-05-26 11:00:00	2016-05-26 11:00:00	1332	1/6/2020 11:00	19.04	31	11:00:00	5/26/2016 11:00	2016-05-26 11:00:00	2016-05-26 11:00:00	62.58	1267.24
2016-05-26 12:00:00	2016-05-26 12:00:00	1333	1/6/2020 12:00	19.86	31	12:00:00	5/26/2016 12:00	2016-05-26 12:00:00	2016-05-26 12:00:00	55.86666667	1217.28
2016-05-26 13:00:00	2016-05-26 13:00:00	1334	1/6/2020 13:00	20.03333333	31	13:00:00	5/26/2016 13:00	2016-05-26 13:00:00	2016-05-26 13:00:00	49.4	1050.033333
2016-05-26 14:00:00	2016-05-26 14:00:00	1335	1/6/2020 14:00	21.78	31	14:00:00	5/26/2016 14:00	2016-05-26 14:00:00	2016-05-26 14:00:00	41.44	1222.68
2016-05-26 15:00:00	2016-05-26 15:00:00	1336	1/6/2020 15:00	20.95	31	15:00:00	5/26/2016 15:00	2016-05-26 15:00:00	2016-05-26 15:00:00	40	1016.266667
2016-05-26 16:00:00	2016-05-26 16:00:00	1337	1/6/2020 16:00	21.24	31	16:00:00	5/26/2016 16:00	2016-05-26 16:00:00	2016-05-26 16:00:00	40	1027.84
2016-05-26 17:00:00	2016-05-26 17:00:00	1338	1/6/2020 17:00	20.78	31	17:00:00	5/26/2016 17:00	2016-05-26 17:00:00	2016-05-26 17:00:00	40	873.46
2016-05-26 18:00:00	2016-05-26 18:00:00	1339	1/6/2020 18:00	19.55	31	18:00:00	5/26/2016 18:00	2016-05-26 18:00:00	2016-05-26 18:00:00	40.3	547.15
2016-05-26 19:00:00	2016-05-26 19:00:00	1340	1/6/2020 19:00	17.96	31	19:00:00	5/26/2016 19:00	2016-05-26 19:00:00	2016-05-26 19:00:00	45.94	454.08
2016-05-26 20:00:00	2016-05-26 20:00:00	1341	1/6/2020 20:00	17.36	31	20:00:00	5/26/2016 20:00	2016-05-26 20:00:00	2016-05-26 20:00:00	56.4	196.66
2016-05-26 21:00:00	2016-05-26 21:00:00	1342	1/6/2020 21:00	17.1	31	21:00:00	5/26/2016 21:00	2016-05-26 21:00:00	2016-05-26 21:00:00	66.46	1.466666667
2016-05-26 22:00:00	2016-05-26 22:00:00	1343	1/6/2020 22:00	16.34	31	22:00:00	5/26/2016 22:00	2016-05-26 22:00:00	2016-05-26 22:00:00	75.1	-2.3
2016-05-26 23:00:00	2016-05-26 23:00:00	1344	1/6/2020 23:00	15.7	31	23:00:00	5/26/2016 23:00	2016-05-26 23:00:00	2016-05-26 23:00:00	85.1	-3.033333333
2016-05-27 00:00:00	2016-05-27 00:00:00	1345	1/7/2020 0:00	14.26	32	0:00:00	5/27/2016 0:00	2016-05-27 00:00:00	2016-05-27 00:00:00	84.08	-2.3
2016-05-27 01:00:00	2016-05-27 01:00:00	1346	1/7/2020 1:00	13.06	32	1:00:00	5/27/2016 1:00	2016-05-27 01:00:00	2016-05-27 01:00:00	80	-3.18
2016-05-27 02:00:00	2016-05-27 02:00:00	1347	1/7/2020 2:00	13.03333333	32	2:00:00	5/27/2016 2:00	2016-05-27 02:00:00	2016-05-27 02:00:00	82.32	-2.666666667
2016-05-27 03:00:00	2016-05-27 03:00:00	1348	1/7/2020 3:00	13.12	32	3:00:00	5/27/2016 3:00	2016-05-27 03:00:00	2016-05-27 03:00:00	85.32	-1.84
2016-05-27 04:00:00	2016-05-27 04:00:00	1349	1/7/2020 4:00	13.06	32	4:00:00	5/27/2016 4:00	2016-05-27 04:00:00	2016-05-27 04:00:00	88.56666667	-2.74
2016-05-27 05:00:00	2016-05-27 05:00:00	1350	1/7/2020 5:00	12.78333333	32	5:00:00	5/27/2016 5:00	2016-05-27 05:00:00	2016-05-27 05:00:00	90	38.63333333
2016-05-27 06:00:00	2016-05-27 06:00:00	1351	1/7/2020 6:00	12.36	32	6:00:00	5/27/2016 6:00	2016-05-27 06:00:00	2016-05-27 06:00:00	90	94.96
2016-05-27 07:00:00	2016-05-27 07:00:00	1352	1/7/2020 7:00	11.53333333	32	7:00:00	5/27/2016 7:00	2016-05-27 07:00:00	2016-05-27 07:00:00	86.76666667	163.9166667
2016-05-27 08:00:00	2016-05-27 08:00:00	1353	1/7/2020 8:00	10.92	32	8:00:00	5/27/2016 8:00	2016-05-27 08:00:00	2016-05-27 08:00:00	79.26	206.58
2016-05-27 09:00:00	2016-05-27 09:00:00	1354	1/7/2020 9:00	11.2	32	9:00:00	5/27/2016 9:00	2016-05-27 09:00:00	2016-05-27 09:00:00	72.71666667	285.34
2016-05-27 10:00:00	2016-05-27 10:00:00	1355	1/7/2020 10:00	12.13333333	32	10:00:00	5/27/2016 10:00	2016-05-27 10:00:00	2016-05-27 10:00:00	70	316.1333333
2016-05-27 11:00:00	2016-05-27 11:00:00	1356	1/7/2020 11:00	15.12	32	11:00:00	5/27/2016 11:00	2016-05-27 11:00:00	2016-05-27 11:00:00	63.84	333.48
2016-05-27 12:00:00	2016-05-27 12:00:00	1357	1/7/2020 12:00	14.92	32	12:00:00	5/27/2016 12:00	2016-05-27 12:00:00	2016-05-27 12:00:00	54.06666667	321.78
2016-05-27 13:00:00	2016-05-27 13:00:00	1358	1/7/2020 13:00	14.13333333	32	13:00:00	5/27/2016 13:00	2016-05-27 13:00:00	2016-05-27 13:00:00	50	277.9166667
2016-05-27 14:00:00	2016-05-27 14:00:00	1359	1/7/2020 14:00	14.06	32	14:00:00	5/27/2016 14:00	2016-05-27 14:00:00	2016-05-27 14:00:00	50	274.54
2016-05-27 15:00:00	2016-05-27 15:00:00	1360	1/7/2020 15:00	14.48333333	32	15:00:00	5/27/2016 15:00	2016-05-27 15:00:00	2016-05-27 15:00:00	50	190.5166667
2016-05-27 16:00:00	2016-05-27 16:00:00	1361	1/7/2020 16:00	14.84	32	16:00:00	5/27/2016 16:00	2016-05-27 16:00:00	2016-05-27 16:00:00	50	173.26
2016-05-27 17:00:00	2016-05-27 17:00:00	1362	1/7/2020 17:00	14.66	32	17:00:00	5/27/2016 17:00	2016-05-27 17:00:00	2016-05-27 17:00:00	50.23333333	148.54
2016-05-27 18:00:00	2016-05-27 18:00:00	1363	1/7/2020 18:00	14.9	32	18:00:00	5/27/2016 18:00	2016-05-27 18:00:00	2016-05-27 18:00:00	54	116.2666667
2016-05-27 19:00:00	2016-05-27 19:00:00	1364	1/7/2020 19:00	14.58	32	19:00:00	5/27/2016 19:00	2016-05-27 19:00:00	2016-05-27 19:00:00	60	93.62
2016-05-27 20:00:00	2016-05-27 20:00:00	1365	1/7/2020 20:00	14.18	32	20:00:00	5/27/2016 20:00	2016-05-27 20:00:00	2016-05-27 20:00:00	67.4	43.24
2016-05-27 21:00:00	2016-05-27 21:00:00	1366	1/7/2020 21:00	14.51666667	32	21:00:00	5/27/2016 21:00	2016-05-27 21:00:00	2016-05-27 21:00:00	71.98	4.85
2016-05-27 22:00:00	2016-05-27 22:00:00	1367	1/7/2020 22:00	14.3	32	22:00:00	5/27/2016 22:00	2016-05-27 22:00:00	2016-05-27 22:00:00	74.98	-2.3
2016-05-27 23:00:00	2016-05-27 23:00:00	1368	1/7/2020 23:00	14.2	32	23:00:00	5/27/2016 23:00	2016-05-27 23:00:00	2016-05-27 23:00:00	78.96666667	-2.3
2016-05-28 00:00:00	2016-05-28 00:00:00	1369	1/8/2020 0:00	15.64	33	0:00:00	5/28/2016 0:00	2016-05-28 00:00:00	2016-05-28 00:00:00	85.98	-3.18
2016-05-28 01:00:00	2016-05-28 01:00:00	1370	1/8/2020 1:00	17.96	33	1:00:00	5/28/2016 1:00	2016-05-28 01:00:00	2016-05-28 01:00:00	89.88333333	-4.06
2016-05-28 02:00:00	2016-05-28 02:00:00	1371	1/8/2020 2:00	16.4	33	2:00:00	5/28/2016 2:00	2016-05-28 02:00:00	2016-05-28 02:00:00	90	-2.3
2016-05-28 03:00:00	2016-05-28 03:00:00	1372	1/8/2020 3:00	15.76	33	3:00:00	5/28/2016 3:00	2016-05-28 03:00:00	2016-05-28 03:00:00	90	-2.3
2016-05-28 04:00:00	2016-05-28 04:00:00	1373	1/8/2020 4:00	15.56	33	4:00:00	5/28/2016 4:00	2016-05-28 04:00:00	2016-05-28 04:00:00	90	-2.3
2016-05-28 05:00:00	2016-05-28 05:00:00	1374	1/8/2020 5:00	15.9	33	5:00:00	5/28/2016 5:00	2016-05-28 05:00:00	2016-05-28 05:00:00	90	115.5333333
2016-05-28 06:00:00	2016-05-28 06:00:00	1375	1/8/2020 6:00	16	33	6:00:00	5/28/2016 6:00	2016-05-28 06:00:00	2016-05-28 06:00:00	90	150.78
2016-05-28 07:00:00	2016-05-28 07:00:00	1376	1/8/2020 7:00	16.26666667	33	7:00:00	5/28/2016 7:00	2016-05-28 07:00:00	2016-05-28 07:00:00	85.8	522.4
2016-05-28 08:00:00	2016-05-28 08:00:00	1377	1/8/2020 8:00	17.98	33	8:00:00	5/28/2016 8:00	2016-05-28 08:00:00	2016-05-28 08:00:00	80.4	687.64
2016-05-28 09:00:00	2016-05-28 09:00:00	1378	1/8/2020 9:00	19.5	33	9:00:00	5/28/2016 9:00	2016-05-28 09:00:00	2016-05-28 09:00:00	74.56666667	801.92
2016-05-28 10:00:00	2016-05-28 10:00:00	1379	1/8/2020 10:00	21.6	33	10:00:00	5/28/2016 10:00	2016-05-28 10:00:00	2016-05-28 10:00:00	67.8	1112.633333
2016-05-28 11:00:00	2016-05-28 11:00:00	1380	1/8/2020 11:00	23.88	33	11:00:00	5/28/2016 11:00	2016-05-28 11:00:00	2016-05-28 11:00:00	62.6	1288.4
2016-05-28 12:00:00	2016-05-28 12:00:00	1381	1/8/2020 12:00	23.46	33	12:00:00	5/28/2016 12:00	2016-05-28 12:00:00	2016-05-28 12:00:00	56.73333333	1319.88
2016-05-28 13:00:00	2016-05-28 13:00:00	1382	1/8/2020 13:00	24.06666667	33	13:00:00	5/28/2016 13:00	2016-05-28 13:00:00	2016-05-28 13:00:00	49.2	1272.016667
2016-05-28 14:00:00	2016-05-28 14:00:00	1383	1/8/2020 14:00	25.2	33	14:00:00	5/28/2016 14:00	2016-05-28 14:00:00	2016-05-28 14:00:00	42.66666667	1221.32
2016-05-28 15:00:00	2016-05-28 15:00:00	1384	1/8/2020 15:00	24.71666667	33	15:00:00	5/28/2016 15:00	2016-05-28 15:00:00	2016-05-28 15:00:00	40	1077.766667
2016-05-28 16:00:00	2016-05-28 16:00:00	1385	1/8/2020 16:00	24.3	33	16:00:00	5/28/2016 16:00	2016-05-28 16:00:00	2016-05-28 16:00:00	40	935.12
2016-05-28 17:00:00	2016-05-28 17:00:00	1386	1/8/2020 17:00	23.92	33	17:00:00	5/28/2016 17:00	2016-05-28 17:00:00	2016-05-28 17:00:00	40	868.06
2016-05-28 18:00:00	2016-05-28 18:00:00	1387	1/8/2020 18:00	21.56666667	33	18:00:00	5/28/2016 18:00	2016-05-28 18:00:00	2016-05-28 18:00:00	40	552
2016-05-28 19:00:00	2016-05-28 19:00:00	1388	1/8/2020 19:00	20.66	33	19:00:00	5/28/2016 19:00	2016-05-28 19:00:00	2016-05-28 19:00:00	46.34	355.06
2016-05-28 20:00:00	2016-05-28 20:00:00	1389	1/8/2020 20:00	19.48	33	20:00:00	5/28/2016 20:00	2016-05-28 20:00:00	2016-05-28 20:00:00	57.5	139.54
2016-05-28 21:00:00	2016-05-28 21:00:00	1390	1/8/2020 21:00	18.71666667	33	21:00:00	5/28/2016 21:00	2016-05-28 21:00:00	2016-05-28 21:00:00	70.06	19.46666667
2016-05-28 22:00:00	2016-05-28 22:00:00	1391	1/8/2020 22:00	18.68	33	22:00:00	5/28/2016 22:00	2016-05-28 22:00:00	2016-05-28 22:00:00	84.63333333	-2.3
2016-05-28 23:00:00	2016-05-28 23:00:00	1392	1/8/2020 23:00	17.33333333	33	23:00:00	5/28/2016 23:00	2016-05-28 23:00:00	2016-05-28 23:00:00	90	-2.3
2016-05-29 00:00:00	2016-05-29 00:00:00	1393	1/9/2020 0:00	15.88	34	0:00:00	5/29/2016 0:00	2016-05-29 00:00:00	2016-05-29 00:00:00	90	-2.74
2016-05-29 01:00:00	2016-05-29 01:00:00	1394	1/9/2020 1:00	14.9	34	1:00:00	5/29/2016 1:00	2016-05-29 01:00:00	2016-05-29 01:00:00	90	-2.74
2016-05-29 02:00:00	2016-05-29 02:00:00	1395	1/9/2020 2:00	13.93333333	34	2:00:00	5/29/2016 2:00	2016-05-29 02:00:00	2016-05-29 02:00:00	90	-2.666666667
2016-05-29 03:00:00	2016-05-29 03:00:00	1396	1/9/2020 3:00	12.88	34	3:00:00	5/29/2016 3:00	2016-05-29 03:00:00	2016-05-29 03:00:00	90	-2.3
2016-05-29 04:00:00	2016-05-29 04:00:00	1397	1/9/2020 4:00	13.21666667	34	4:00:00	5/29/2016 4:00	2016-05-29 04:00:00	2016-05-29 04:00:00	90	10.13333333
2016-05-29 05:00:00	2016-05-29 05:00:00	1398	1/9/2020 5:00	13.54	34	5:00:00	5/29/2016 5:00	2016-05-29 05:00:00	2016-05-29 05:00:00	90	115.22
2016-05-29 06:00:00	2016-05-29 06:00:00	1399	1/9/2020 6:00	13.66	34	6:00:00	5/29/2016 6:00	2016-05-29 06:00:00	2016-05-29 06:00:00	89.71666667	163.82
2016-05-29 07:00:00	2016-05-29 07:00:00	1400	1/9/2020 7:00	14.91666667	34	7:00:00	5/29/2016 7:00	2016-05-29 07:00:00	2016-05-29 07:00:00	86.3	608.25
2016-05-29 08:00:00	2016-05-29 08:00:00	1401	1/9/2020 8:00	14.88	34	8:00:00	5/29/2016 8:00	2016-05-29 08:00:00	2016-05-29 08:00:00	80.8	564.76
2016-05-29 09:00:00	2016-05-29 09:00:00	1402	1/9/2020 9:00	15.22	34	9:00:00	5/29/2016 9:00	2016-05-29 09:00:00	2016-05-29 09:00:00	74.55	775.82
2016-05-29 10:00:00	2016-05-29 10:00:00	1403	1/9/2020 10:00	16.71666667	34	10:00:00	5/29/2016 10:00	2016-05-29 10:00:00	2016-05-29 10:00:00	68.3	1056.383333
2016-05-29 11:00:00	2016-05-29 11:00:00	1404	1/9/2020 11:00	18.08	34	11:00:00	5/29/2016 11:00	2016-05-29 11:00:00	2016-05-29 11:00:00	62.8	1269.02
2016-05-29 12:00:00	2016-05-29 12:00:00	1405	1/9/2020 12:00	19.06666667	34	12:00:00	5/29/2016 12:00	2016-05-29 12:00:00	2016-05-29 12:00:00	56.18333333	1195.166667
2016-05-29 13:00:00	2016-05-29 13:00:00	1406	1/9/2020 13:00	18.48	34	13:00:00	5/29/2016 13:00	2016-05-29 13:00:00	2016-05-29 13:00:00	49.26	1061.56
2016-05-29 14:00:00	2016-05-29 14:00:00	1407	1/9/2020 14:00	18.52	34	14:00:00	5/29/2016 14:00	2016-05-29 14:00:00	2016-05-29 14:00:00	42.76666667	1214.58
2016-05-29 15:00:00	2016-05-29 15:00:00	1408	1/9/2020 15:00	18.85	34	15:00:00	5/29/2016 15:00	2016-05-29 15:00:00	2016-05-29 15:00:00	40	1033.166667
2016-05-29 16:00:00	2016-05-29 16:00:00	1409	1/9/2020 16:00	18.82	34	16:00:00	5/29/2016 16:00	2016-05-29 16:00:00	2016-05-29 16:00:00	40	956.28
2016-05-29 17:00:00	2016-05-29 17:00:00	1410	1/9/2020 17:00	20.26	34	17:00:00	5/29/2016 17:00	2016-05-29 17:00:00	2016-05-29 17:00:00	40	878.86
2016-05-29 18:00:00	2016-05-29 18:00:00	1411	1/9/2020 18:00	19.06666667	34	18:00:00	5/29/2016 18:00	2016-05-29 18:00:00	2016-05-29 18:00:00	40.4	602.25
2016-05-29 19:00:00	2016-05-29 19:00:00	1412	1/9/2020 19:00	18.42	34	19:00:00	5/29/2016 19:00	2016-05-29 19:00:00	2016-05-29 19:00:00	46.15	342.48
2016-05-29 20:00:00	2016-05-29 20:00:00	1413	1/9/2020 20:00	17.21666667	34	20:00:00	5/29/2016 20:00	2016-05-29 20:00:00	2016-05-29 20:00:00	55.98	128.2666667
2016-05-29 21:00:00	2016-05-29 21:00:00	1414	1/9/2020 21:00	16.4	34	21:00:00	5/29/2016 21:00	2016-05-29 21:00:00	2016-05-29 21:00:00	66.26	-2.74
2016-05-29 22:00:00	2016-05-29 22:00:00	1415	1/9/2020 22:00	15.66	34	22:00:00	5/29/2016 22:00	2016-05-29 22:00:00	2016-05-29 22:00:00	76.13333333	-3.18
2016-05-29 23:00:00	2016-05-29 23:00:00	1416	1/9/2020 23:00	16.13333333	34	23:00:00	5/29/2016 23:00	2016-05-29 23:00:00	2016-05-29 23:00:00	86.36	-2.3
2016-05-30 00:00:00	2016-05-30 00:00:00	1417	1/10/2020 0:00	15.72	35	0:00:00	5/30/2016 0:00	2016-05-30 00:00:00	2016-05-30 00:00:00	84.08	-2.3
2016-05-30 01:00:00	2016-05-30 01:00:00	1418	1/10/2020 1:00	15.96	35	1:00:00	5/30/2016 1:00	2016-05-30 01:00:00	2016-05-30 01:00:00	80	-2.74
2016-05-30 02:00:00	2016-05-30 02:00:00	1419	1/10/2020 2:00	15.76666667	35	2:00:00	5/30/2016 2:00	2016-05-30 02:00:00	2016-05-30 02:00:00	81.72	-2.666666667
2016-05-30 03:00:00	2016-05-30 03:00:00	1420	1/10/2020 3:00	16.44	35	3:00:00	5/30/2016 3:00	2016-05-30 03:00:00	2016-05-30 03:00:00	85.43333333	-2.74
2016-05-30 04:00:00	2016-05-30 04:00:00	1421	1/10/2020 4:00	17.18333333	35	4:00:00	5/30/2016 4:00	2016-05-30 04:00:00	2016-05-30 04:00:00	88.68	2.633333333
2016-05-30 05:00:00	2016-05-30 05:00:00	1422	1/10/2020 5:00	17.06	35	5:00:00	5/30/2016 5:00	2016-05-30 05:00:00	2016-05-30 05:00:00	89.96	42.34
2016-05-30 06:00:00	2016-05-30 06:00:00	1423	1/10/2020 6:00	17.66	35	6:00:00	5/30/2016 6:00	2016-05-30 06:00:00	2016-05-30 06:00:00	89.73333333	95.4
2016-05-30 07:00:00	2016-05-30 07:00:00	1424	1/10/2020 7:00	17.71666667	35	7:00:00	5/30/2016 7:00	2016-05-30 07:00:00	2016-05-30 07:00:00	85.9	151.5166667
2016-05-30 08:00:00	2016-05-30 08:00:00	1425	1/10/2020 8:00	17.92	35	8:00:00	5/30/2016 8:00	2016-05-30 08:00:00	2016-05-30 08:00:00	79.9	207.46
2016-05-30 09:00:00	2016-05-30 09:00:00	1426	1/10/2020 9:00	18.68	35	9:00:00	5/30/2016 9:00	2016-05-30 09:00:00	2016-05-30 09:00:00	72.63333333	279.94
2016-05-30 10:00:00	2016-05-30 10:00:00	1427	1/10/2020 10:00	18.66666667	35	10:00:00	5/30/2016 10:00	2016-05-30 10:00:00	2016-05-30 10:00:00	70	303.4166667
2016-05-30 11:00:00	2016-05-30 11:00:00	1428	1/10/2020 11:00	18.62	35	11:00:00	5/30/2016 11:00	2016-05-30 11:00:00	2016-05-30 11:00:00	64.03333333	333.04
2016-05-30 12:00:00	2016-05-30 12:00:00	1429	1/10/2020 12:00	18.4	35	12:00:00	5/30/2016 12:00	2016-05-30 12:00:00	2016-05-30 12:00:00	53.96	312.0333333
2016-05-30 13:00:00	2016-05-30 13:00:00	1430	1/10/2020 13:00	17.94	35	13:00:00	5/30/2016 13:00	2016-05-30 13:00:00	2016-05-30 13:00:00	50	270.48
2016-05-30 14:00:00	2016-05-30 14:00:00	1431	1/10/2020 14:00	19.4	35	14:00:00	5/30/2016 14:00	2016-05-30 14:00:00	2016-05-30 14:00:00	50	247.54
2016-05-30 15:00:00	2016-05-30 15:00:00	1432	1/10/2020 15:00	21.28333333	35	15:00:00	5/30/2016 15:00	2016-05-30 15:00:00	2016-05-30 15:00:00	50	193.9
2016-05-30 16:00:00	2016-05-30 16:00:00	1433	1/10/2020 16:00	22.1	35	16:00:00	5/30/2016 16:00	2016-05-30 16:00:00	2016-05-30 16:00:00	50	165.18
2016-05-30 17:00:00	2016-05-30 17:00:00	1434	1/10/2020 17:00	22.32	35	17:00:00	5/30/2016 17:00	2016-05-30 17:00:00	2016-05-30 17:00:00	50.31666667	144.48
2016-05-30 18:00:00	2016-05-30 18:00:00	1435	1/10/2020 18:00	22.93333333	35	18:00:00	5/30/2016 18:00	2016-05-30 18:00:00	2016-05-30 18:00:00	54.1	129.0333333
2016-05-30 19:00:00	2016-05-30 19:00:00	1436	1/10/2020 19:00	22.36	35	19:00:00	5/30/2016 19:00	2016-05-30 19:00:00	2016-05-30 19:00:00	60.56666667	97.2
2016-05-30 20:00:00	2016-05-30 20:00:00	1437	1/10/2020 20:00	21	35	20:00:00	5/30/2016 20:00	2016-05-30 20:00:00	2016-05-30 20:00:00	67.42	47.65
2016-05-30 21:00:00	2016-05-30 21:00:00	1438	1/10/2020 21:00	19.56	35	21:00:00	5/30/2016 21:00	2016-05-30 21:00:00	2016-05-30 21:00:00	71.78	4.5
2016-05-30 22:00:00	2016-05-30 22:00:00	1439	1/10/2020 22:00	18.48	35	22:00:00	5/30/2016 22:00	2016-05-30 22:00:00	2016-05-30 22:00:00	75	-2.3
2016-05-30 23:00:00	2016-05-30 23:00:00	1440	1/10/2020 23:00	17.45	35	23:00:00	5/30/2016 23:00	2016-05-30 23:00:00	2016-05-30 23:00:00	79.04	-2.3
2016-05-31 00:00:00	2016-05-31 00:00:00	1441	1/11/2020 0:00	17.08	36	0:00:00	5/31/2016 0:00	2016-05-31 00:00:00	2016-05-31 00:00:00	86.13333333	-2.74
2016-05-31 01:00:00	2016-05-31 01:00:00	1442	1/11/2020 1:00	16.64	36	1:00:00	5/31/2016 1:00	2016-05-31 01:00:00	2016-05-31 01:00:00	90	-3.18
2016-05-31 02:00:00	2016-05-31 02:00:00	1443	1/11/2020 2:00	15.9	36	2:00:00	5/31/2016 2:00	2016-05-31 02:00:00	2016-05-31 02:00:00	90	-2.666666667
2016-05-31 03:00:00	2016-05-31 03:00:00	1444	1/11/2020 3:00	15.3	36	3:00:00	5/31/2016 3:00	2016-05-31 03:00:00	2016-05-31 03:00:00	90	-2.3
2016-05-31 04:00:00	2016-05-31 04:00:00	1445	1/11/2020 4:00	15.08333333	36	4:00:00	5/31/2016 4:00	2016-05-31 04:00:00	2016-05-31 04:00:00	90	-2.3
2016-05-31 05:00:00	2016-05-31 05:00:00	1446	1/11/2020 5:00	15	36	5:00:00	5/31/2016 5:00	2016-05-31 05:00:00	2016-05-31 05:00:00	90	127.82
2016-05-31 06:00:00	2016-05-31 06:00:00	1447	1/11/2020 6:00	15.62	36	6:00:00	5/31/2016 6:00	2016-05-31 06:00:00	2016-05-31 06:00:00	90	178.22
2016-05-31 07:00:00	2016-05-31 07:00:00	1448	1/11/2020 7:00	17.81666667	36	7:00:00	5/31/2016 7:00	2016-05-31 07:00:00	2016-05-31 07:00:00	86.84	645.7666667
2016-05-31 08:00:00	2016-05-31 08:00:00	1449	1/11/2020 8:00	20.5	36	8:00:00	5/31/2016 8:00	2016-05-31 08:00:00	2016-05-31 08:00:00	80.13333333	649.82
2016-05-31 09:00:00	2016-05-31 09:00:00	1450	1/11/2020 9:00	22.03333333	36	9:00:00	5/31/2016 9:00	2016-05-31 09:00:00	2016-05-31 09:00:00	74.3	873.3833333
2016-05-31 10:00:00	2016-05-31 10:00:00	1451	1/11/2020 10:00	21.86	36	10:00:00	5/31/2016 10:00	2016-05-31 10:00:00	2016-05-31 10:00:00	68.9	1058
2016-05-31 11:00:00	2016-05-31 11:00:00	1452	1/11/2020 11:00	24.04	36	11:00:00	5/31/2016 11:00	2016-05-31 11:00:00	2016-05-31 11:00:00	62.1	1265.4
2016-05-31 12:00:00	2016-05-31 12:00:00	1453	1/11/2020 12:00	24.93333333	36	12:00:00	5/31/2016 12:00	2016-05-31 12:00:00	2016-05-31 12:00:00	55.84	1183.55
2016-05-31 13:00:00	2016-05-31 13:00:00	1454	1/11/2020 13:00	25.18	36	13:00:00	5/31/2016 13:00	2016-05-31 13:00:00	2016-05-31 13:00:00	49.84	977.42
2016-05-31 14:00:00	2016-05-31 14:00:00	1455	1/11/2020 14:00	26.06	36	14:00:00	5/31/2016 14:00	2016-05-31 14:00:00	2016-05-31 14:00:00	42.6	1207.4
2016-05-31 15:00:00	2016-05-31 15:00:00	1456	1/11/2020 15:00	26.25	36	15:00:00	5/31/2016 15:00	2016-05-31 15:00:00	2016-05-31 15:00:00	40	1060.9
2016-05-31 16:00:00	2016-05-31 16:00:00	1457	1/11/2020 16:00	26.52	36	16:00:00	5/31/2016 16:00	2016-05-31 16:00:00	2016-05-31 16:00:00	40	1012.5
2016-05-31 17:00:00	2016-05-31 17:00:00	1458	1/11/2020 17:00	27.18333333	36	17:00:00	5/31/2016 17:00	2016-05-31 17:00:00	2016-05-31 17:00:00	40	754.5166667
2016-05-31 18:00:00	2016-05-31 18:00:00	1459	1/11/2020 18:00	26.74	36	18:00:00	5/31/2016 18:00	2016-05-31 18:00:00	2016-05-31 18:00:00	40	507.62
2016-05-31 19:00:00	2016-05-31 19:00:00	1460	1/11/2020 19:00	25.62	36	19:00:00	5/31/2016 19:00	2016-05-31 19:00:00	2016-05-31 19:00:00	46.01666667	423.46
2016-05-31 20:00:00	2016-05-31 20:00:00	1461	1/11/2020 20:00	22.21666667	36	20:00:00	5/31/2016 20:00	2016-05-31 20:00:00	2016-05-31 20:00:00	56.22	127.5333333
2016-05-31 21:00:00	2016-05-31 21:00:00	1462	1/11/2020 21:00	20.52	36	21:00:00	5/31/2016 21:00	2016-05-31 21:00:00	2016-05-31 21:00:00	65.38	17.54
2016-05-31 22:00:00	2016-05-31 22:00:00	1463	1/11/2020 22:00	19.56	36	22:00:00	5/31/2016 22:00	2016-05-31 22:00:00	2016-05-31 22:00:00	75.8	-2.3
2016-05-31 23:00:00	2016-05-31 23:00:00	1464	1/11/2020 23:00	18.35	36	23:00:00	5/31/2016 23:00	2016-05-31 23:00:00	2016-05-31 23:00:00	85.9	-2.3
2016-06-01 00:00:00	2016-06-01 00:00:00	1465	1/12/2020 0:00	17.78	37	0:00:00	6/1/2016 0:00	2016-06-01 00:00:00	2016-06-01 00:00:00	84.6	-2.74
2016-06-01 01:00:00	2016-06-01 01:00:00	1466	1/12/2020 1:00	17.41666667	37	1:00:00	6/1/2016 1:00	2016-06-01 01:00:00	2016-06-01 01:00:00	80.14	-2.3
2016-06-01 02:00:00	2016-06-01 02:00:00	1467	1/12/2020 2:00	17.02	37	2:00:00	6/1/2016 2:00	2016-06-01 02:00:00	2016-06-01 02:00:00	81.82	-2.3
2016-06-01 03:00:00	2016-06-01 03:00:00	1468	1/12/2020 3:00	16.82	37	3:00:00	6/1/2016 3:00	2016-06-01 03:00:00	2016-06-01 03:00:00	85.06666667	-2.3
2016-06-01 04:00:00	2016-06-01 04:00:00	1469	1/12/2020 4:00	16.9	37	4:00:00	6/1/2016 4:00	2016-06-01 04:00:00	2016-06-01 04:00:00	88.68	2.216666667
2016-06-01 05:00:00	2016-06-01 05:00:00	1470	1/12/2020 5:00	17.08	37	5:00:00	6/1/2016 5:00	2016-06-01 05:00:00	2016-06-01 05:00:00	90	41.88
2016-06-01 06:00:00	2016-06-01 06:00:00	1471	1/12/2020 6:00	17.24	37	6:00:00	6/1/2016 6:00	2016-06-01 06:00:00	2016-06-01 06:00:00	90	103.96
2016-06-01 07:00:00	2016-06-01 07:00:00	1472	1/12/2020 7:00	17.68333333	37	7:00:00	6/1/2016 7:00	2016-06-01 07:00:00	2016-06-01 07:00:00	85.7	132.0333333
2016-06-01 08:00:00	2016-06-01 08:00:00	1473	1/12/2020 8:00	18.18	37	8:00:00	6/1/2016 8:00	2016-06-01 08:00:00	2016-06-01 08:00:00	79.15	202.06
2016-06-01 09:00:00	2016-06-01 09:00:00	1474	1/12/2020 9:00	18.2	37	9:00:00	6/1/2016 9:00	2016-06-01 09:00:00	2016-06-01 09:00:00	73.04	279
2016-06-01 10:00:00	2016-06-01 10:00:00	1475	1/12/2020 10:00	18.72	37	10:00:00	6/1/2016 10:00	2016-06-01 10:00:00	2016-06-01 10:00:00	69.74	320.44
2016-06-01 11:00:00	2016-06-01 11:00:00	1476	1/12/2020 11:00	19.2	37	11:00:00	6/1/2016 11:00	2016-06-01 11:00:00	2016-06-01 11:00:00	64.55	319.96
2016-06-01 12:00:00	2016-06-01 12:00:00	1477	1/12/2020 12:00	18.75	37	12:00:00	6/1/2016 12:00	2016-06-01 12:00:00	2016-06-01 12:00:00	54.72	322.9
2016-06-01 13:00:00	2016-06-01 13:00:00	1478	1/12/2020 13:00	19.78	37	13:00:00	6/1/2016 13:00	2016-06-01 13:00:00	2016-06-01 13:00:00	50	279.02
2016-06-01 14:00:00	2016-06-01 14:00:00	1479	1/12/2020 14:00	20.84	37	14:00:00	6/1/2016 14:00	2016-06-01 14:00:00	2016-06-01 14:00:00	50	255.18
2016-06-01 15:00:00	2016-06-01 15:00:00	1480	1/12/2020 15:00	21.11666667	37	15:00:00	6/1/2016 15:00	2016-06-01 15:00:00	2016-06-01 15:00:00	50	187.9166667
2016-06-01 16:00:00	2016-06-01 16:00:00	1481	1/12/2020 16:00	22.64	37	16:00:00	6/1/2016 16:00	2016-06-01 16:00:00	2016-06-01 16:00:00	50	182.74
2016-06-01 17:00:00	2016-06-01 17:00:00	1482	1/12/2020 17:00	22.55	37	17:00:00	6/1/2016 17:00	2016-06-01 17:00:00	2016-06-01 17:00:00	50	144.0333333
2016-06-01 18:00:00	2016-06-01 18:00:00	1483	1/12/2020 18:00	22.76	37	18:00:00	6/1/2016 18:00	2016-06-01 18:00:00	2016-06-01 18:00:00	53.56	136.82
2016-06-01 19:00:00	2016-06-01 19:00:00	1484	1/12/2020 19:00	23.04	37	19:00:00	6/1/2016 19:00	2016-06-01 19:00:00	2016-06-01 19:00:00	60.46666667	92.28
2016-06-01 20:00:00	2016-06-01 20:00:00	1485	1/12/2020 20:00	21.38333333	37	20:00:00	6/1/2016 20:00	2016-06-01 20:00:00	2016-06-01 20:00:00	66.96	49.13333333
2016-06-01 21:00:00	2016-06-01 21:00:00	1486	1/12/2020 21:00	19.94	37	21:00:00	6/1/2016 21:00	2016-06-01 21:00:00	2016-06-01 21:00:00	71.88333333	3.56
2016-06-01 22:00:00	2016-06-01 22:00:00	1487	1/12/2020 22:00	18.48	37	22:00:00	6/1/2016 22:00	2016-06-01 22:00:00	2016-06-01 22:00:00	75.42	-2.3
2016-06-01 23:00:00	2016-06-01 23:00:00	1488	1/12/2020 23:00	17.38333333	37	23:00:00	6/1/2016 23:00	2016-06-01 23:00:00	2016-06-01 23:00:00	78.48	-2.3
2016-06-02 00:00:00	2016-06-02 00:00:00	1489	1/13/2020 0:00	17.02	38	0:00:00	6/2/2016 0:00	2016-06-02 00:00:00	2016-06-02 00:00:00	79.93333333	-2.3
2016-06-02 01:00:00	2016-06-02 01:00:00	1490	1/13/2020 1:00	17.33333333	38	1:00:00	6/2/2016 1:00	2016-06-02 01:00:00	2016-06-02 01:00:00	80.08	-3.4
2016-06-02 02:00:00	2016-06-02 02:00:00	1491	1/13/2020 2:00	17.42	38	2:00:00	6/2/2016 2:00	2016-06-02 02:00:00	2016-06-02 02:00:00	81.82	-2.3
2016-06-02 03:00:00	2016-06-02 03:00:00	1492	1/13/2020 3:00	17	38	3:00:00	6/2/2016 3:00	2016-06-02 03:00:00	2016-06-02 03:00:00	85.3	-2.3
2016-06-02 04:00:00	2016-06-02 04:00:00	1493	1/13/2020 4:00	16.8	38	4:00:00	6/2/2016 4:00	2016-06-02 04:00:00	2016-06-02 04:00:00	88.66	1.866666667
2016-06-02 05:00:00	2016-06-02 05:00:00	1494	1/13/2020 5:00	17.04	38	5:00:00	6/2/2016 5:00	2016-06-02 05:00:00	2016-06-02 05:00:00	90	39.62
2016-06-02 06:00:00	2016-06-02 06:00:00	1495	1/13/2020 6:00	17.38	38	6:00:00	6/2/2016 6:00	2016-06-02 06:00:00	2016-06-02 06:00:00	89.72	76.96
2016-06-02 07:00:00	2016-06-02 07:00:00	1496	1/13/2020 7:00	17.86666667	38	7:00:00	6/2/2016 7:00	2016-06-02 07:00:00	2016-06-02 07:00:00	86.36	157.1333333
2016-06-02 08:00:00	2016-06-02 08:00:00	1497	1/13/2020 8:00	18.1	38	8:00:00	6/2/2016 8:00	2016-06-02 08:00:00	2016-06-02 08:00:00	79.86666667	215.56
2016-06-02 09:00:00	2016-06-02 09:00:00	1498	1/13/2020 9:00	18	38	9:00:00	6/2/2016 9:00	2016-06-02 09:00:00	2016-06-02 09:00:00	72.64	281.65
2016-06-02 10:00:00	2016-06-02 10:00:00	1499	1/13/2020 10:00	17.54	38	10:00:00	6/2/2016 10:00	2016-06-02 10:00:00	2016-06-02 10:00:00	69.91666667	303.34
2016-06-02 11:00:00	2016-06-02 11:00:00	1500	1/13/2020 11:00	19.08	38	11:00:00	6/2/2016 11:00	2016-06-02 11:00:00	2016-06-02 11:00:00	63.82	321.32
2016-06-02 12:00:00	2016-06-02 12:00:00	1501	1/13/2020 12:00	18.55	38	12:00:00	6/2/2016 12:00	2016-06-02 12:00:00	2016-06-02 12:00:00	53.92	315.0333333
2016-06-02 13:00:00	2016-06-02 13:00:00	1502	1/13/2020 13:00	18.18	38	13:00:00	6/2/2016 13:00	2016-06-02 13:00:00	2016-06-02 13:00:00	50	282.6
2016-06-02 14:00:00	2016-06-02 14:00:00	1503	1/13/2020 14:00	19.38	38	14:00:00	6/2/2016 14:00	2016-06-02 14:00:00	2016-06-02 14:00:00	50	249.34
2016-06-02 15:00:00	2016-06-02 15:00:00	1504	1/13/2020 15:00	20.06666667	38	15:00:00	6/2/2016 15:00	2016-06-02 15:00:00	2016-06-02 15:00:00	50	199.9
2016-06-02 16:00:00	2016-06-02 16:00:00	1505	1/13/2020 16:00	21.12	38	16:00:00	6/2/2016 16:00	2016-06-02 16:00:00	2016-06-02 16:00:00	50	176.42
2016-06-02 17:00:00	2016-06-02 17:00:00	1506	1/13/2020 17:00	21.93333333	38	17:00:00	6/2/2016 17:00	2016-06-02 17:00:00	2016-06-02 17:00:00	50	141.3833333
2016-06-02 18:00:00	2016-06-02 18:00:00	1507	1/13/2020 18:00	22.9	38	18:00:00	6/2/2016 18:00	2016-06-02 18:00:00	2016-06-02 18:00:00	54.43333333	131.88
2016-06-02 19:00:00	2016-06-02 19:00:00	1508	1/13/2020 19:00	22.74	38	19:00:00	6/2/2016 19:00	2016-06-02 19:00:00	2016-06-02 19:00:00	60.9	99.02
2016-06-02 20:00:00	2016-06-02 20:00:00	1509	1/13/2020 20:00	21.03333333	38	20:00:00	6/2/2016 20:00	2016-06-02 20:00:00	2016-06-02 20:00:00	66.9	50.26666667
2016-06-02 21:00:00	2016-06-02 21:00:00	1510	1/13/2020 21:00	19.46	38	21:00:00	6/2/2016 21:00	2016-06-02 21:00:00	2016-06-02 21:00:00	72.23333333	-2.3
2016-06-02 22:00:00	2016-06-02 22:00:00	1511	1/13/2020 22:00	18.31666667	38	22:00:00	6/2/2016 22:00	2016-06-02 22:00:00	2016-06-02 22:00:00	75.48	-2.3
2016-06-02 23:00:00	2016-06-02 23:00:00	1512	1/13/2020 23:00	17.44	38	23:00:00	6/2/2016 23:00	2016-06-02 23:00:00	2016-06-02 23:00:00	78.24	-2.3
2016-06-03 00:00:00	2016-06-03 00:00:00	1513	1/14/2020 0:00	17.02	39	0:00:00	6/3/2016 0:00	2016-06-03 00:00:00	2016-06-03 00:00:00	85.63333333	-2.3
2016-06-03 01:00:00	2016-06-03 01:00:00	1514	1/14/2020 1:00	16.73333333	39	1:00:00	6/3/2016 1:00	2016-06-03 01:00:00	2016-06-03 01:00:00	90	-3.033333333
2016-06-03 02:00:00	2016-06-03 02:00:00	1515	1/14/2020 2:00	16.12	39	2:00:00	6/3/2016 2:00	2016-06-03 02:00:00	2016-06-03 02:00:00	90	-2.74
2016-06-03 03:00:00	2016-06-03 03:00:00	1516	1/14/2020 3:00	15.38	39	3:00:00	6/3/2016 3:00	2016-06-03 03:00:00	2016-06-03 03:00:00	90	-2.74
2016-06-03 04:00:00	2016-06-03 04:00:00	1517	1/14/2020 4:00	15.08333333	39	4:00:00	6/3/2016 4:00	2016-06-03 04:00:00	2016-06-03 04:00:00	90	2.216666667
2016-06-03 05:00:00	2016-06-03 05:00:00	1518	1/14/2020 5:00	14.98	39	5:00:00	6/3/2016 5:00	2016-06-03 05:00:00	2016-06-03 05:00:00	90	112.96
2016-06-03 06:00:00	2016-06-03 06:00:00	1519	1/14/2020 6:00	16.33333333	39	6:00:00	6/3/2016 6:00	2016-06-03 06:00:00	2016-06-03 06:00:00	89.88	292.15
2016-06-03 07:00:00	2016-06-03 07:00:00	1520	1/14/2020 7:00	18.88	39	7:00:00	6/3/2016 7:00	2016-06-03 07:00:00	2016-06-03 07:00:00	86.7	642.64
2016-06-03 08:00:00	2016-06-03 08:00:00	1521	1/14/2020 8:00	19.52	39	8:00:00	6/3/2016 8:00	2016-06-03 08:00:00	2016-06-03 08:00:00	80.53333333	556.68
2016-06-03 09:00:00	2016-06-03 09:00:00	1522	1/14/2020 9:00	21.93333333	39	9:00:00	6/3/2016 9:00	2016-06-03 09:00:00	2016-06-03 09:00:00	74.7	904.15
2016-06-03 10:00:00	2016-06-03 10:00:00	1523	1/14/2020 10:00	22.56	39	10:00:00	6/3/2016 10:00	2016-06-03 10:00:00	2016-06-03 10:00:00	68.86666667	1067.88
2016-06-03 11:00:00	2016-06-03 11:00:00	1524	1/14/2020 11:00	23.34	39	11:00:00	6/3/2016 11:00	2016-06-03 11:00:00	2016-06-03 11:00:00	62.06	1244.28
2016-06-03 12:00:00	2016-06-03 12:00:00	1525	1/14/2020 12:00	24.75	39	12:00:00	6/3/2016 12:00	2016-06-03 12:00:00	2016-06-03 12:00:00	56.3	1171.883333
2016-06-03 13:00:00	2016-06-03 13:00:00	1526	1/14/2020 13:00	25.44	39	13:00:00	6/3/2016 13:00	2016-06-03 13:00:00	2016-06-03 13:00:00	49.83333333	1050.78
2016-06-03 14:00:00	2016-06-03 14:00:00	1527	1/14/2020 14:00	26.13333333	39	14:00:00	6/3/2016 14:00	2016-06-03 14:00:00	2016-06-03 14:00:00	42.6	1183.883333
2016-06-03 15:00:00	2016-06-03 15:00:00	1528	1/14/2020 15:00	27.08	39	15:00:00	6/3/2016 15:00	2016-06-03 15:00:00	2016-06-03 15:00:00	40	1022.42
2016-06-03 16:00:00	2016-06-03 16:00:00	1529	1/14/2020 16:00	26.92	39	16:00:00	6/3/2016 16:00	2016-06-03 16:00:00	2016-06-03 16:00:00	40	1030.06
2016-06-03 17:00:00	2016-06-03 17:00:00	1530	1/14/2020 17:00	26.83333333	39	17:00:00	6/3/2016 17:00	2016-06-03 17:00:00	2016-06-03 17:00:00	40	815.6666667
2016-06-03 18:00:00	2016-06-03 18:00:00	1531	1/14/2020 18:00	26.4	39	18:00:00	6/3/2016 18:00	2016-06-03 18:00:00	2016-06-03 18:00:00	40	543.16
2016-06-03 19:00:00	2016-06-03 19:00:00	1532	1/14/2020 19:00	25.34	39	19:00:00	6/3/2016 19:00	2016-06-03 19:00:00	2016-06-03 19:00:00	45.44	457.24
2016-06-03 20:00:00	2016-06-03 20:00:00	1533	1/14/2020 20:00	23.2	39	20:00:00	6/3/2016 20:00	2016-06-03 20:00:00	2016-06-03 20:00:00	55.72	185.25
2016-06-03 21:00:00	2016-06-03 21:00:00	1534	1/14/2020 21:00	20.62	39	21:00:00	6/3/2016 21:00	2016-06-03 21:00:00	2016-06-03 21:00:00	65.55	18.9
2016-06-03 22:00:00	2016-06-03 22:00:00	1535	1/14/2020 22:00	19.6	39	22:00:00	6/3/2016 22:00	2016-06-03 22:00:00	2016-06-03 22:00:00	75.38	-2.3
2016-06-03 23:00:00	2016-06-03 23:00:00	1536	1/14/2020 23:00	18.66	39	23:00:00	6/3/2016 23:00	2016-06-03 23:00:00	2016-06-03 23:00:00	86.2	-2.74
2016-06-04 00:00:00	2016-06-04 00:00:00	1537	1/15/2020 0:00	17.76	40	0:00:00	6/4/2016 0:00	2016-06-04 00:00:00	2016-06-04 00:00:00	90	-3.18
2016-06-04 01:00:00	2016-06-04 01:00:00	1538	1/15/2020 1:00	17.03333333	40	1:00:00	6/4/2016 1:00	2016-06-04 01:00:00	2016-06-04 01:00:00	90	-3.4
2016-06-04 02:00:00	2016-06-04 02:00:00	1539	1/15/2020 2:00	15.1	40	2:00:00	6/4/2016 2:00	2016-06-04 02:00:00	2016-06-04 02:00:00	90	-2.3
2016-06-04 03:00:00	2016-06-04 03:00:00	1540	1/15/2020 3:00	15.18	40	3:00:00	6/4/2016 3:00	2016-06-04 03:00:00	2016-06-04 03:00:00	90	-2.74
2016-06-04 04:00:00	2016-06-04 04:00:00	1541	1/15/2020 4:00	15.18333333	40	4:00:00	6/4/2016 4:00	2016-06-04 04:00:00	2016-06-04 04:00:00	90	-3.033333333
2016-06-04 05:00:00	2016-06-04 05:00:00	1542	1/15/2020 5:00	15.34	40	5:00:00	6/4/2016 5:00	2016-06-04 05:00:00	2016-06-04 05:00:00	90	118.38
2016-06-04 06:00:00	2016-06-04 06:00:00	1543	1/15/2020 6:00	16.2	40	6:00:00	6/4/2016 6:00	2016-06-04 06:00:00	2016-06-04 06:00:00	90	165.7833333
2016-06-04 07:00:00	2016-06-04 07:00:00	1544	1/15/2020 7:00	17.24	40	7:00:00	6/4/2016 7:00	2016-06-04 07:00:00	2016-06-04 07:00:00	86.25	573.32
2016-06-04 08:00:00	2016-06-04 08:00:00	1545	1/15/2020 8:00	20.42	40	8:00:00	6/4/2016 8:00	2016-06-04 08:00:00	2016-06-04 08:00:00	80.1	631.84
2016-06-04 09:00:00	2016-06-04 09:00:00	1546	1/15/2020 9:00	21.9	40	9:00:00	6/4/2016 9:00	2016-06-04 09:00:00	2016-06-04 09:00:00	74.6	834.7666667
2016-06-04 10:00:00	2016-06-04 10:00:00	1547	1/15/2020 10:00	21.38	40	10:00:00	6/4/2016 10:00	2016-06-04 10:00:00	2016-06-04 10:00:00	68.35	1060.66
2016-06-04 11:00:00	2016-06-04 11:00:00	1548	1/15/2020 11:00	24.1	40	11:00:00	6/4/2016 11:00	2016-06-04 11:00:00	2016-06-04 11:00:00	62.1	1261.8
2016-06-04 12:00:00	2016-06-04 12:00:00	1549	1/15/2020 12:00	23.58333333	40	12:00:00	6/4/2016 12:00	2016-06-04 12:00:00	2016-06-04 12:00:00	56.24	1160.283333
2016-06-04 13:00:00	2016-06-04 13:00:00	1550	1/15/2020 13:00	23.26	40	13:00:00	6/4/2016 13:00	2016-06-04 13:00:00	2016-06-04 13:00:00	49.8	1064.72
2016-06-04 14:00:00	2016-06-04 14:00:00	1551	1/15/2020 14:00	26.45	40	14:00:00	6/4/2016 14:00	2016-06-04 14:00:00	2016-06-04 14:00:00	42.92	1195.533333
2016-06-04 15:00:00	2016-06-04 15:00:00	1552	1/15/2020 15:00	26.14	40	15:00:00	6/4/2016 15:00	2016-06-04 15:00:00	2016-06-04 15:00:00	40	1027.38
2016-06-04 16:00:00	2016-06-04 16:00:00	1553	1/15/2020 16:00	26.42	40	16:00:00	6/4/2016 16:00	2016-06-04 16:00:00	2016-06-04 16:00:00	40	1020.62
2016-06-04 17:00:00	2016-06-04 17:00:00	1554	1/15/2020 17:00	27.85	40	17:00:00	6/4/2016 17:00	2016-06-04 17:00:00	2016-06-04 17:00:00	40	756.8
2016-06-04 18:00:00	2016-06-04 18:00:00	1555	1/15/2020 18:00	27.58	40	18:00:00	6/4/2016 18:00	2016-06-04 18:00:00	2016-06-04 18:00:00	40	536.86
2016-06-04 19:00:00	2016-06-04 19:00:00	1556	1/15/2020 19:00	26.92	40	19:00:00	6/4/2016 19:00	2016-06-04 19:00:00	2016-06-04 19:00:00	46.62	429.8
2016-06-04 20:00:00	2016-06-04 20:00:00	1557	1/15/2020 20:00	24.15	40	20:00:00	6/4/2016 20:00	2016-06-04 20:00:00	2016-06-04 20:00:00	56.45	131.3
2016-06-04 21:00:00	2016-06-04 21:00:00	1558	1/15/2020 21:00	21.56	40	21:00:00	6/4/2016 21:00	2016-06-04 21:00:00	2016-06-04 21:00:00	66.28	21.14
2016-06-04 22:00:00	2016-06-04 22:00:00	1559	1/15/2020 22:00	19.56666667	40	22:00:00	6/4/2016 22:00	2016-06-04 22:00:00	2016-06-04 22:00:00	76.46	-3.033333333
2016-06-04 23:00:00	2016-06-04 23:00:00	1560	1/15/2020 23:00	18.56	40	23:00:00	6/4/2016 23:00	2016-06-04 23:00:00	2016-06-04 23:00:00	85.65	-3.18
2016-06-05 00:00:00	2016-06-05 00:00:00	1561	1/16/2020 0:00	17.6	41	0:00:00	6/5/2016 0:00	2016-06-05 00:00:00	2016-06-05 00:00:00	89.96	-3.18
2016-06-05 01:00:00	2016-06-05 01:00:00	1562	1/16/2020 1:00	16.71666667	41	1:00:00	6/5/2016 1:00	2016-06-05 01:00:00	2016-06-05 01:00:00	90	-3.4
2016-06-05 02:00:00	2016-06-05 02:00:00	1563	1/16/2020 2:00	16.28	41	2:00:00	6/5/2016 2:00	2016-06-05 02:00:00	2016-06-05 02:00:00	90	-2.74
2016-06-05 03:00:00	2016-06-05 03:00:00	1564	1/16/2020 3:00	15.76	41	3:00:00	6/5/2016 3:00	2016-06-05 03:00:00	2016-06-05 03:00:00	90	-2.3
2016-06-05 04:00:00	2016-06-05 04:00:00	1565	1/16/2020 4:00	15.1	41	4:00:00	6/5/2016 4:00	2016-06-05 04:00:00	2016-06-05 04:00:00	90	8.583333333
2016-06-05 05:00:00	2016-06-05 05:00:00	1566	1/16/2020 5:00	14.4	41	5:00:00	6/5/2016 5:00	2016-06-05 05:00:00	2016-06-05 05:00:00	90	117.92
2016-06-05 06:00:00	2016-06-05 06:00:00	1567	1/16/2020 6:00	14.41666667	41	6:00:00	6/5/2016 6:00	2016-06-05 06:00:00	2016-06-05 06:00:00	90	133.1666667
2016-06-05 07:00:00	2016-06-05 07:00:00	1568	1/16/2020 7:00	16.94	41	7:00:00	6/5/2016 7:00	2016-06-05 07:00:00	2016-06-05 07:00:00	86.1	594.04
2016-06-05 08:00:00	2016-06-05 08:00:00	1569	1/16/2020 8:00	18.56	41	8:00:00	6/5/2016 8:00	2016-06-05 08:00:00	2016-06-05 08:00:00	80.6	623.26
2016-06-05 09:00:00	2016-06-05 09:00:00	1570	1/16/2020 9:00	22.66666667	41	9:00:00	6/5/2016 9:00	2016-06-05 09:00:00	2016-06-05 09:00:00	75.2	789.0333333
2016-06-05 10:00:00	2016-06-05 10:00:00	1571	1/16/2020 10:00	25.58	41	10:00:00	6/5/2016 10:00	2016-06-05 10:00:00	2016-06-05 10:00:00	68.43333333	1160.6
2016-06-05 11:00:00	2016-06-05 11:00:00	1572	1/16/2020 11:00	27.75	41	11:00:00	6/5/2016 11:00	2016-06-05 11:00:00	2016-06-05 11:00:00	62.6	1271.633333
2016-06-05 12:00:00	2016-06-05 12:00:00	1573	1/16/2020 12:00	29.42	41	12:00:00	6/5/2016 12:00	2016-06-05 12:00:00	2016-06-05 12:00:00	55.93333333	1313.14
2016-06-05 13:00:00	2016-06-05 13:00:00	1574	1/16/2020 13:00	29.58	41	13:00:00	6/5/2016 13:00	2016-06-05 13:00:00	2016-06-05 13:00:00	49	1228.08
2016-06-05 14:00:00	2016-06-05 14:00:00	1575	1/16/2020 14:00	28.53333333	41	14:00:00	6/5/2016 14:00	2016-06-05 14:00:00	2016-06-05 14:00:00	42.9	1226.3
2016-06-05 15:00:00	2016-06-05 15:00:00	1576	1/16/2020 15:00	29.14	41	15:00:00	6/5/2016 15:00	2016-06-05 15:00:00	2016-06-05 15:00:00	40.11666667	1089.48
2016-06-05 16:00:00	2016-06-05 16:00:00	1577	1/16/2020 16:00	30.44	41	16:00:00	6/5/2016 16:00	2016-06-05 16:00:00	2016-06-05 16:00:00	40	955.38
2016-06-05 17:00:00	2016-06-05 17:00:00	1578	1/16/2020 17:00	30.25	41	17:00:00	6/5/2016 17:00	2016-06-05 17:00:00	2016-06-05 17:00:00	40	825.4
2016-06-05 18:00:00	2016-06-05 18:00:00	1579	1/16/2020 18:00	30.72	41	18:00:00	6/5/2016 18:00	2016-06-05 18:00:00	2016-06-05 18:00:00	40.4	527.86
2016-06-05 19:00:00	2016-06-05 19:00:00	1580	1/16/2020 19:00	28.71666667	41	19:00:00	6/5/2016 19:00	2016-06-05 19:00:00	2016-06-05 19:00:00	45.72	332.6666667
2016-06-05 20:00:00	2016-06-05 20:00:00	1581	1/16/2020 20:00	25.82	41	20:00:00	6/5/2016 20:00	2016-06-05 20:00:00	2016-06-05 20:00:00	57.2	131.88
2016-06-05 21:00:00	2016-06-05 21:00:00	1582	1/16/2020 21:00	23.08	41	21:00:00	6/5/2016 21:00	2016-06-05 21:00:00	2016-06-05 21:00:00	72.24	15.72
2016-06-05 22:00:00	2016-06-05 22:00:00	1583	1/16/2020 22:00	20.16666667	41	22:00:00	6/5/2016 22:00	2016-06-05 22:00:00	2016-06-05 22:00:00	84.24	-3.766666667
2016-06-05 23:00:00	2016-06-05 23:00:00	1584	1/16/2020 23:00	17.74	41	23:00:00	6/5/2016 23:00	2016-06-05 23:00:00	2016-06-05 23:00:00	90	-2.74
2016-06-06 00:00:00	2016-06-06 00:00:00	1585	1/17/2020 0:00	17.3	42	0:00:00	6/6/2016 0:00	2016-06-06 00:00:00	2016-06-06 00:00:00	90	-2.74
2016-06-06 01:00:00	2016-06-06 01:00:00	1586	1/17/2020 1:00	16.86666667	42	1:00:00	6/6/2016 1:00	2016-06-06 01:00:00	2016-06-06 01:00:00	90	-3.033333333
2016-06-06 02:00:00	2016-06-06 02:00:00	1587	1/17/2020 2:00	16.64	42	2:00:00	6/6/2016 2:00	2016-06-06 02:00:00	2016-06-06 02:00:00	90	-2.74
2016-06-06 03:00:00	2016-06-06 03:00:00	1588	1/17/2020 3:00	16.15	42	3:00:00	6/6/2016 3:00	2016-06-06 03:00:00	2016-06-06 03:00:00	90	-3.4
2016-06-06 04:00:00	2016-06-06 04:00:00	1589	1/17/2020 4:00	15.46	42	4:00:00	6/6/2016 4:00	2016-06-06 04:00:00	2016-06-06 04:00:00	90	19.34
2016-06-06 05:00:00	2016-06-06 05:00:00	1590	1/17/2020 5:00	15.3	42	5:00:00	6/6/2016 5:00	2016-06-06 05:00:00	2016-06-06 05:00:00	90	125.6
2016-06-06 06:00:00	2016-06-06 06:00:00	1591	1/17/2020 6:00	16.35	42	6:00:00	6/6/2016 6:00	2016-06-06 06:00:00	2016-06-06 06:00:00	89.82	254.6666667
2016-06-06 07:00:00	2016-06-06 07:00:00	1592	1/17/2020 7:00	19.92	42	7:00:00	6/6/2016 7:00	2016-06-06 07:00:00	2016-06-06 07:00:00	86.6	579.64
2016-06-06 08:00:00	2016-06-06 08:00:00	1593	1/17/2020 8:00	21.92	42	8:00:00	6/6/2016 8:00	2016-06-06 08:00:00	2016-06-06 08:00:00	80.7	569.74
2016-06-06 09:00:00	2016-06-06 09:00:00	1594	1/17/2020 9:00	24.11666667	42	9:00:00	6/6/2016 9:00	2016-06-06 09:00:00	2016-06-06 09:00:00	73.93333333	854.2833333
2016-06-06 10:00:00	2016-06-06 10:00:00	1595	1/17/2020 10:00	26.04	42	10:00:00	6/6/2016 10:00	2016-06-06 10:00:00	2016-06-06 10:00:00	68.1	1159.68
2016-06-06 11:00:00	2016-06-06 11:00:00	1596	1/17/2020 11:00	26	42	11:00:00	6/6/2016 11:00	2016-06-06 11:00:00	2016-06-06 11:00:00	62.7	1279.533333
2016-06-06 12:00:00	2016-06-06 12:00:00	1597	1/17/2020 12:00	26.98	42	12:00:00	6/6/2016 12:00	2016-06-06 12:00:00	2016-06-06 12:00:00	56.03333333	1295.58
2016-06-06 13:00:00	2016-06-06 13:00:00	1598	1/17/2020 13:00	27.58	42	13:00:00	6/6/2016 13:00	2016-06-06 13:00:00	2016-06-06 13:00:00	49.54	1253.26
2016-06-06 14:00:00	2016-06-06 14:00:00	1599	1/17/2020 14:00	26.75	42	14:00:00	6/6/2016 14:00	2016-06-06 14:00:00	2016-06-06 14:00:00	43.5	1227.4
2016-06-06 15:00:00	2016-06-06 15:00:00	1600	1/17/2020 15:00	27.98	42	15:00:00	6/6/2016 15:00	2016-06-06 15:00:00	2016-06-06 15:00:00	40	1027.4
2016-06-06 16:00:00	2016-06-06 16:00:00	1601	1/17/2020 16:00	27.66	42	16:00:00	6/6/2016 16:00	2016-06-06 16:00:00	2016-06-06 16:00:00	40	983.72
2016-06-06 17:00:00	2016-06-06 17:00:00	1602	1/17/2020 17:00	27.33333333	42	17:00:00	6/6/2016 17:00	2016-06-06 17:00:00	2016-06-06 17:00:00	40	933
2016-06-06 18:00:00	2016-06-06 18:00:00	1603	1/17/2020 18:00	26.64	42	18:00:00	6/6/2016 18:00	2016-06-06 18:00:00	2016-06-06 18:00:00	40.28	521.12
2016-06-06 19:00:00	2016-06-06 19:00:00	1604	1/17/2020 19:00	25.73333333	42	19:00:00	6/6/2016 19:00	2016-06-06 19:00:00	2016-06-06 19:00:00	45.74	391.5166667
2016-06-06 20:00:00	2016-06-06 20:00:00	1605	1/17/2020 20:00	25.12	42	20:00:00	6/6/2016 20:00	2016-06-06 20:00:00	2016-06-06 20:00:00	58.3	141.34
2016-06-06 21:00:00	2016-06-06 21:00:00	1606	1/17/2020 21:00	23.62	42	21:00:00	6/6/2016 21:00	2016-06-06 21:00:00	2016-06-06 21:00:00	71.66	12.14
2016-06-06 22:00:00	2016-06-06 22:00:00	1607	1/17/2020 22:00	20.23333333	42	22:00:00	6/6/2016 22:00	2016-06-06 22:00:00	2016-06-06 22:00:00	83.26	-2.3
2016-06-06 23:00:00	2016-06-06 23:00:00	1608	1/17/2020 23:00	16.62	42	23:00:00	6/6/2016 23:00	2016-06-06 23:00:00	2016-06-06 23:00:00	89.61666667	-2.3
2016-06-07 00:00:00	2016-06-07 00:00:00	1609	1/18/2020 0:00	15.44	43	0:00:00	6/7/2016 0:00	2016-06-07 00:00:00	2016-06-07 00:00:00	90	-2.74
2016-06-07 01:00:00	2016-06-07 01:00:00	1610	1/18/2020 1:00	17	43	1:00:00	6/7/2016 1:00	2016-06-07 01:00:00	2016-06-07 01:00:00	90	-3.4
2016-06-07 02:00:00	2016-06-07 02:00:00	1611	1/18/2020 2:00	16.54	43	2:00:00	6/7/2016 2:00	2016-06-07 02:00:00	2016-06-07 02:00:00	90	-2.74
2016-06-07 03:00:00	2016-06-07 03:00:00	1612	1/18/2020 3:00	16.2	43	3:00:00	6/7/2016 3:00	2016-06-07 03:00:00	2016-06-07 03:00:00	90	-2.3
2016-06-07 04:00:00	2016-06-07 04:00:00	1613	1/18/2020 4:00	15.6	43	4:00:00	6/7/2016 4:00	2016-06-07 04:00:00	2016-06-07 04:00:00	90	8.1
2016-06-07 05:00:00	2016-06-07 05:00:00	1614	1/18/2020 5:00	14.82	43	5:00:00	6/7/2016 5:00	2016-06-07 05:00:00	2016-06-07 05:00:00	90	114.78
2016-06-07 06:00:00	2016-06-07 06:00:00	1615	1/18/2020 6:00	16.11666667	43	6:00:00	6/7/2016 6:00	2016-06-07 06:00:00	2016-06-07 06:00:00	89.91666667	286.5333333
2016-06-07 07:00:00	2016-06-07 07:00:00	1616	1/18/2020 7:00	20.02	43	7:00:00	6/7/2016 7:00	2016-06-07 07:00:00	2016-06-07 07:00:00	86.5	622.8
2016-06-07 08:00:00	2016-06-07 08:00:00	1617	1/18/2020 8:00	22.02	43	8:00:00	6/7/2016 8:00	2016-06-07 08:00:00	2016-06-07 08:00:00	80.4	558.92
2016-06-07 09:00:00	2016-06-07 09:00:00	1618	1/18/2020 9:00	25.18333333	43	9:00:00	6/7/2016 9:00	2016-06-07 09:00:00	2016-06-07 09:00:00	74.5	937.8833333
2016-06-07 10:00:00	2016-06-07 10:00:00	1619	1/18/2020 10:00	25.74	43	10:00:00	6/7/2016 10:00	2016-06-07 10:00:00	2016-06-07 10:00:00	68.6	1160.56
2016-06-07 11:00:00	2016-06-07 11:00:00	1620	1/18/2020 11:00	26.61666667	43	11:00:00	6/7/2016 11:00	2016-06-07 11:00:00	2016-06-07 11:00:00	62.38	1279.9
2016-06-07 12:00:00	2016-06-07 12:00:00	1621	1/18/2020 12:00	27.36	43	12:00:00	6/7/2016 12:00	2016-06-07 12:00:00	2016-06-07 12:00:00	56.15	1287.92
2016-06-07 13:00:00	2016-06-07 13:00:00	1622	1/18/2020 13:00	26.84	43	13:00:00	6/7/2016 13:00	2016-06-07 13:00:00	2016-06-07 13:00:00	49.6	1255.1
2016-06-07 14:00:00	2016-06-07 14:00:00	1623	1/18/2020 14:00	27.33333333	43	14:00:00	6/7/2016 14:00	2016-06-07 14:00:00	2016-06-07 14:00:00	42.43333333	1222.9
2016-06-07 15:00:00	2016-06-07 15:00:00	1624	1/18/2020 15:00	28	43	15:00:00	6/7/2016 15:00	2016-06-07 15:00:00	2016-06-07 15:00:00	40	1059.3
2016-06-07 16:00:00	2016-06-07 16:00:00	1625	1/18/2020 16:00	28.08333333	43	16:00:00	6/7/2016 16:00	2016-06-07 16:00:00	2016-06-07 16:00:00	40	1039.516667
2016-06-07 17:00:00	2016-06-07 17:00:00	1626	1/18/2020 17:00	27.1	43	17:00:00	6/7/2016 17:00	2016-06-07 17:00:00	2016-06-07 17:00:00	40	768.18
2016-06-07 18:00:00	2016-06-07 18:00:00	1627	1/18/2020 18:00	26.76	43	18:00:00	6/7/2016 18:00	2016-06-07 18:00:00	2016-06-07 18:00:00	40	525.18
2016-06-07 19:00:00	2016-06-07 19:00:00	1628	1/18/2020 19:00	26.48333333	43	19:00:00	6/7/2016 19:00	2016-06-07 19:00:00	2016-06-07 19:00:00	44.96	460.5333333
2016-06-07 20:00:00	2016-06-07 20:00:00	1629	1/18/2020 20:00	25.36	43	20:00:00	6/7/2016 20:00	2016-06-07 20:00:00	2016-06-07 20:00:00	58.1	128.28
2016-06-07 21:00:00	2016-06-07 21:00:00	1630	1/18/2020 21:00	23.8	43	21:00:00	6/7/2016 21:00	2016-06-07 21:00:00	2016-06-07 21:00:00	71.06	29.24
2016-06-07 22:00:00	2016-06-07 22:00:00	1631	1/18/2020 22:00	20.46666667	43	22:00:00	6/7/2016 22:00	2016-06-07 22:00:00	2016-06-07 22:00:00	84.21666667	-2.3
2016-06-07 23:00:00	2016-06-07 23:00:00	1632	1/18/2020 23:00	16.36	43	23:00:00	6/7/2016 23:00	2016-06-07 23:00:00	2016-06-07 23:00:00	90	-2.3
2016-06-08 00:00:00	2016-06-08 00:00:00	1633	1/19/2020 0:00	14.65	44	0:00:00	6/8/2016 0:00	2016-06-08 00:00:00	2016-06-08 00:00:00	90	-2.3
2016-06-08 01:00:00	2016-06-08 01:00:00	1634	1/19/2020 1:00	14.68	44	1:00:00	6/8/2016 1:00	2016-06-08 01:00:00	2016-06-08 01:00:00	90	-2.3
2016-06-08 02:00:00	2016-06-08 02:00:00	1635	1/19/2020 2:00	14.8	44	2:00:00	6/8/2016 2:00	2016-06-08 02:00:00	2016-06-08 02:00:00	90	-2.74
2016-06-08 03:00:00	2016-06-08 03:00:00	1636	1/19/2020 3:00	14.33333333	44	3:00:00	6/8/2016 3:00	2016-06-08 03:00:00	2016-06-08 03:00:00	90	-2.3
2016-06-08 04:00:00	2016-06-08 04:00:00	1637	1/19/2020 4:00	14.2	44	4:00:00	6/8/2016 4:00	2016-06-08 04:00:00	2016-06-08 04:00:00	90	-3.18
2016-06-08 05:00:00	2016-06-08 05:00:00	1638	1/19/2020 5:00	13.02	44	5:00:00	6/8/2016 5:00	2016-06-08 05:00:00	2016-06-08 05:00:00	90	128.72
2016-06-08 06:00:00	2016-06-08 06:00:00	1639	1/19/2020 6:00	13.33333333	44	6:00:00	6/8/2016 6:00	2016-06-08 06:00:00	2016-06-08 06:00:00	90	163.9
2016-06-08 07:00:00	2016-06-08 07:00:00	1640	1/19/2020 7:00	15.28	44	7:00:00	6/8/2016 7:00	2016-06-08 07:00:00	2016-06-08 07:00:00	85.9	483.32
2016-06-08 08:00:00	2016-06-08 08:00:00	1641	1/19/2020 8:00	18.28333333	44	8:00:00	6/8/2016 8:00	2016-06-08 08:00:00	2016-06-08 08:00:00	80.5	701.65
2016-06-08 09:00:00	2016-06-08 09:00:00	1642	1/19/2020 9:00	19.72	44	9:00:00	6/8/2016 9:00	2016-06-08 09:00:00	2016-06-08 09:00:00	74.66666667	801.92
2016-06-08 10:00:00	2016-06-08 10:00:00	1643	1/19/2020 10:00	19.72	44	10:00:00	6/8/2016 10:00	2016-06-08 10:00:00	2016-06-08 10:00:00	67.9	1021.98
2016-06-08 11:00:00	2016-06-08 11:00:00	1644	1/19/2020 11:00	23.4	44	11:00:00	6/8/2016 11:00	2016-06-08 11:00:00	2016-06-08 11:00:00	62.7	1263.766667
2016-06-08 12:00:00	2016-06-08 12:00:00	1645	1/19/2020 12:00	23.46	44	12:00:00	6/8/2016 12:00	2016-06-08 12:00:00	2016-06-08 12:00:00	56.86666667	1173.18
2016-06-08 13:00:00	2016-06-08 13:00:00	1646	1/19/2020 13:00	23.96	44	13:00:00	6/8/2016 13:00	2016-06-08 13:00:00	2016-06-08 13:00:00	49.36	1074.64
2016-06-08 14:00:00	2016-06-08 14:00:00	1647	1/19/2020 14:00	24.26666667	44	14:00:00	6/8/2016 14:00	2016-06-08 14:00:00	2016-06-08 14:00:00	42.8	1158.033333
2016-06-08 15:00:00	2016-06-08 15:00:00	1648	1/19/2020 15:00	24.54	44	15:00:00	6/8/2016 15:00	2016-06-08 15:00:00	2016-06-08 15:00:00	40	1034.14
2016-06-08 16:00:00	2016-06-08 16:00:00	1649	1/19/2020 16:00	24.36666667	44	16:00:00	6/8/2016 16:00	2016-06-08 16:00:00	2016-06-08 16:00:00	40	969.0166667
2016-06-08 17:00:00	2016-06-08 17:00:00	1650	1/19/2020 17:00	24.12	44	17:00:00	6/8/2016 17:00	2016-06-08 17:00:00	2016-06-08 17:00:00	40	742.06
2016-06-08 18:00:00	2016-06-08 18:00:00	1651	1/19/2020 18:00	22.26	44	18:00:00	6/8/2016 18:00	2016-06-08 18:00:00	2016-06-08 18:00:00	40	539.12
2016-06-08 19:00:00	2016-06-08 19:00:00	1652	1/19/2020 19:00	20.56666667	44	19:00:00	6/8/2016 19:00	2016-06-08 19:00:00	2016-06-08 19:00:00	46.96666667	369.4
2016-06-08 20:00:00	2016-06-08 20:00:00	1653	1/19/2020 20:00	19.2	44	20:00:00	6/8/2016 20:00	2016-06-08 20:00:00	2016-06-08 20:00:00	56.68	143.12
2016-06-08 21:00:00	2016-06-08 21:00:00	1654	1/19/2020 21:00	18.54	44	21:00:00	6/8/2016 21:00	2016-06-08 21:00:00	2016-06-08 21:00:00	65.04	28.34
2016-06-08 22:00:00	2016-06-08 22:00:00	1655	1/19/2020 22:00	16.78333333	44	22:00:00	6/8/2016 22:00	2016-06-08 22:00:00	2016-06-08 22:00:00	76.16666667	-2.666666667
2016-06-08 23:00:00	2016-06-08 23:00:00	1656	1/19/2020 23:00	16	44	23:00:00	6/8/2016 23:00	2016-06-08 23:00:00	2016-06-08 23:00:00	85.88	-2.3
2016-06-09 00:00:00	2016-06-09 00:00:00	1657	1/20/2020 0:00	15.33333333	45	0:00:00	6/9/2016 0:00	2016-06-09 00:00:00	2016-06-09 00:00:00	84.96	-2.3
2016-06-09 01:00:00	2016-06-09 01:00:00	1658	1/20/2020 1:00	14.84	45	1:00:00	6/9/2016 1:00	2016-06-09 01:00:00	2016-06-09 01:00:00	80.1	-2.74
2016-06-09 02:00:00	2016-06-09 02:00:00	1659	1/20/2020 2:00	14.46	45	2:00:00	6/9/2016 2:00	2016-06-09 02:00:00	2016-06-09 02:00:00	81.98	-2.3
2016-06-09 03:00:00	2016-06-09 03:00:00	1660	1/20/2020 3:00	14.38333333	45	3:00:00	6/9/2016 3:00	2016-06-09 03:00:00	2016-06-09 03:00:00	85.45	-2.3
2016-06-09 04:00:00	2016-06-09 04:00:00	1661	1/20/2020 4:00	13.18	45	4:00:00	6/9/2016 4:00	2016-06-09 04:00:00	2016-06-09 04:00:00	88.8	2.68
2016-06-09 05:00:00	2016-06-09 05:00:00	1662	1/20/2020 5:00	12.88	45	5:00:00	6/9/2016 5:00	2016-06-09 05:00:00	2016-06-09 05:00:00	90	40.08
2016-06-09 06:00:00	2016-06-09 06:00:00	1663	1/20/2020 6:00	13.75	45	6:00:00	6/9/2016 6:00	2016-06-09 06:00:00	2016-06-09 06:00:00	89.71666667	100.1666667
2016-06-09 07:00:00	2016-06-09 07:00:00	1664	1/20/2020 7:00	14.88	45	7:00:00	6/9/2016 7:00	2016-06-09 07:00:00	2016-06-09 07:00:00	86.06	151.24
2016-06-09 08:00:00	2016-06-09 08:00:00	1665	1/20/2020 8:00	15.68333333	45	8:00:00	6/9/2016 8:00	2016-06-09 08:00:00	2016-06-09 08:00:00	79.94	211.8833333
2016-06-09 09:00:00	2016-06-09 09:00:00	1666	1/20/2020 9:00	16.72	45	9:00:00	6/9/2016 9:00	2016-06-09 09:00:00	2016-06-09 09:00:00	73.28333333	291.18
2016-06-09 10:00:00	2016-06-09 10:00:00	1667	1/20/2020 10:00	18.02	45	10:00:00	6/9/2016 10:00	2016-06-09 10:00:00	2016-06-09 10:00:00	69.96	310.52
2016-06-09 11:00:00	2016-06-09 11:00:00	1668	1/20/2020 11:00	19.66666667	45	11:00:00	6/9/2016 11:00	2016-06-09 11:00:00	2016-06-09 11:00:00	64.36666667	324.0166667
2016-06-09 12:00:00	2016-06-09 12:00:00	1669	1/20/2020 12:00	19.22	45	12:00:00	6/9/2016 12:00	2016-06-09 12:00:00	2016-06-09 12:00:00	53.6	315.5
2016-06-09 13:00:00	2016-06-09 13:00:00	1670	1/20/2020 13:00	20.04	45	13:00:00	6/9/2016 13:00	2016-06-09 13:00:00	2016-06-09 13:00:00	50	281.72
2016-06-09 14:00:00	2016-06-09 14:00:00	1671	1/20/2020 14:00	21	45	14:00:00	6/9/2016 14:00	2016-06-09 14:00:00	2016-06-09 14:00:00	50	247.9
2016-06-09 15:00:00	2016-06-09 15:00:00	1672	1/20/2020 15:00	21.4	45	15:00:00	6/9/2016 15:00	2016-06-09 15:00:00	2016-06-09 15:00:00	50	209.72
2016-06-09 16:00:00	2016-06-09 16:00:00	1673	1/20/2020 16:00	21.33333333	45	16:00:00	6/9/2016 16:00	2016-06-09 16:00:00	2016-06-09 16:00:00	50	163.1333333
2016-06-09 17:00:00	2016-06-09 17:00:00	1674	1/20/2020 17:00	20.92	45	17:00:00	6/9/2016 17:00	2016-06-09 17:00:00	2016-06-09 17:00:00	50	146.28
2016-06-09 18:00:00	2016-06-09 18:00:00	1675	1/20/2020 18:00	20.92	45	18:00:00	6/9/2016 18:00	2016-06-09 18:00:00	2016-06-09 18:00:00	54.04	135.46
2016-06-09 19:00:00	2016-06-09 19:00:00	1676	1/20/2020 19:00	20.2	45	19:00:00	6/9/2016 19:00	2016-06-09 19:00:00	2016-06-09 19:00:00	60.6	83.66666667
2016-06-09 20:00:00	2016-06-09 20:00:00	1677	1/20/2020 20:00	19.46	45	20:00:00	6/9/2016 20:00	2016-06-09 20:00:00	2016-06-09 20:00:00	67.16	47.72
2016-06-09 21:00:00	2016-06-09 21:00:00	1678	1/20/2020 21:00	18.34	45	21:00:00	6/9/2016 21:00	2016-06-09 21:00:00	2016-06-09 21:00:00	72.02	5.36
2016-06-09 22:00:00	2016-06-09 22:00:00	1679	1/20/2020 22:00	16.9	45	22:00:00	6/9/2016 22:00	2016-06-09 22:00:00	2016-06-09 22:00:00	75.3	-2.3
2016-06-09 23:00:00	2016-06-09 23:00:00	1680	1/20/2020 23:00	15.22	45	23:00:00	6/9/2016 23:00	2016-06-09 23:00:00	2016-06-09 23:00:00	78.58	-2.3
2016-06-10 00:00:00	2016-06-10 00:00:00	1681	1/21/2020 0:00	13.88333333	46	0:00:00	6/10/2016 0:00	2016-06-10 00:00:00	2016-06-10 00:00:00	86.46666667	-2.3
2016-06-10 01:00:00	2016-06-10 01:00:00	1682	1/21/2020 1:00	14.24	46	1:00:00	6/10/2016 1:00	2016-06-10 01:00:00	2016-06-10 01:00:00	90	-2.74
2016-06-10 02:00:00	2016-06-10 02:00:00	1683	1/21/2020 2:00	14.2	46	2:00:00	6/10/2016 2:00	2016-06-10 02:00:00	2016-06-10 02:00:00	90	-2.74
2016-06-10 03:00:00	2016-06-10 03:00:00	1684	1/21/2020 3:00	13.96666667	46	3:00:00	6/10/2016 3:00	2016-06-10 03:00:00	2016-06-10 03:00:00	90	-2.3
2016-06-10 04:00:00	2016-06-10 04:00:00	1685	1/21/2020 4:00	13.8	46	4:00:00	6/10/2016 4:00	2016-06-10 04:00:00	2016-06-10 04:00:00	90	14.82
2016-06-10 05:00:00	2016-06-10 05:00:00	1686	1/21/2020 5:00	13.31666667	46	5:00:00	6/10/2016 5:00	2016-06-10 05:00:00	2016-06-10 05:00:00	90	126.0333333
2016-06-10 06:00:00	2016-06-10 06:00:00	1687	1/21/2020 6:00	14.42	46	6:00:00	6/10/2016 6:00	2016-06-10 06:00:00	2016-06-10 06:00:00	89.8	269.58
2016-06-10 07:00:00	2016-06-10 07:00:00	1688	1/21/2020 7:00	15.98	46	7:00:00	6/10/2016 7:00	2016-06-10 07:00:00	2016-06-10 07:00:00	86.4	625.52
2016-06-10 08:00:00	2016-06-10 08:00:00	1689	1/21/2020 8:00	16.8	46	8:00:00	6/10/2016 8:00	2016-06-10 08:00:00	2016-06-10 08:00:00	80.15	524.65
2016-06-10 09:00:00	2016-06-10 09:00:00	1690	1/21/2020 9:00	19.64	46	9:00:00	6/10/2016 9:00	2016-06-10 09:00:00	2016-06-10 09:00:00	73.9	914.86
2016-06-10 10:00:00	2016-06-10 10:00:00	1691	1/21/2020 10:00	21.16	46	10:00:00	6/10/2016 10:00	2016-06-10 10:00:00	2016-06-10 10:00:00	68.7	1019.74
2016-06-10 11:00:00	2016-06-10 11:00:00	1692	1/21/2020 11:00	23.8	46	11:00:00	6/10/2016 11:00	2016-06-10 11:00:00	2016-06-10 11:00:00	62.63333333	1252.533333
2016-06-10 12:00:00	2016-06-10 12:00:00	1693	1/21/2020 12:00	23.8	46	12:00:00	6/10/2016 12:00	2016-06-10 12:00:00	2016-06-10 12:00:00	56.06	1183.08
2016-06-10 13:00:00	2016-06-10 13:00:00	1694	1/21/2020 13:00	23.96666667	46	13:00:00	6/10/2016 13:00	2016-06-10 13:00:00	2016-06-10 13:00:00	49.94	1026.033333
2016-06-10 14:00:00	2016-06-10 14:00:00	1695	1/21/2020 14:00	24.46	46	14:00:00	6/10/2016 14:00	2016-06-10 14:00:00	2016-06-10 14:00:00	43.28333333	1217.72
2016-06-10 15:00:00	2016-06-10 15:00:00	1696	1/21/2020 15:00	23.86	46	15:00:00	6/10/2016 15:00	2016-06-10 15:00:00	2016-06-10 15:00:00	40	1013.86
2016-06-10 16:00:00	2016-06-10 16:00:00	1697	1/21/2020 16:00	23.68333333	46	16:00:00	6/10/2016 16:00	2016-06-10 16:00:00	2016-06-10 16:00:00	40	999.0333333
2016-06-10 17:00:00	2016-06-10 17:00:00	1698	1/21/2020 17:00	22.54	46	17:00:00	6/10/2016 17:00	2016-06-10 17:00:00	2016-06-10 17:00:00	40	901.38
2016-06-10 18:00:00	2016-06-10 18:00:00	1699	1/21/2020 18:00	22.56	46	18:00:00	6/10/2016 18:00	2016-06-10 18:00:00	2016-06-10 18:00:00	40.08	553.98
2016-06-10 19:00:00	2016-06-10 19:00:00	1700	1/21/2020 19:00	21.45	46	19:00:00	6/10/2016 19:00	2016-06-10 19:00:00	2016-06-10 19:00:00	45.23333333	446.2666667
2016-06-10 20:00:00	2016-06-10 20:00:00	1701	1/21/2020 20:00	19.88	46	20:00:00	6/10/2016 20:00	2016-06-10 20:00:00	2016-06-10 20:00:00	56.22	202.98
2016-06-10 21:00:00	2016-06-10 21:00:00	1702	1/21/2020 21:00	17.56666667	46	21:00:00	6/10/2016 21:00	2016-06-10 21:00:00	2016-06-10 21:00:00	65.22	18.73333333
2016-06-10 22:00:00	2016-06-10 22:00:00	1703	1/21/2020 22:00	16.16	46	22:00:00	6/10/2016 22:00	2016-06-10 22:00:00	2016-06-10 22:00:00	74.93333333	-2.3
2016-06-10 23:00:00	2016-06-10 23:00:00	1704	1/21/2020 23:00	15.44	46	23:00:00	6/10/2016 23:00	2016-06-10 23:00:00	2016-06-10 23:00:00	85.84	-2.3
2016-06-11 00:00:00	2016-06-11 00:00:00	1705	1/22/2020 0:00	15.21666667	47	0:00:00	6/11/2016 0:00	2016-06-11 00:00:00	2016-06-11 00:00:00	90	-2.666666667
2016-06-11 01:00:00	2016-06-11 01:00:00	1706	1/22/2020 1:00	14.74	47	1:00:00	6/11/2016 1:00	2016-06-11 01:00:00	2016-06-11 01:00:00	90	-2.74
2016-06-11 02:00:00	2016-06-11 02:00:00	1707	1/22/2020 2:00	14.36	47	2:00:00	6/11/2016 2:00	2016-06-11 02:00:00	2016-06-11 02:00:00	90	-2.74
2016-06-11 03:00:00	2016-06-11 03:00:00	1708	1/22/2020 3:00	14.08333333	47	3:00:00	6/11/2016 3:00	2016-06-11 03:00:00	2016-06-11 03:00:00	90	-2.3
2016-06-11 04:00:00	2016-06-11 04:00:00	1709	1/22/2020 4:00	14.1	47	4:00:00	6/11/2016 4:00	2016-06-11 04:00:00	2016-06-11 04:00:00	90	7.62
2016-06-11 05:00:00	2016-06-11 05:00:00	1710	1/22/2020 5:00	13.45	47	5:00:00	6/11/2016 5:00	2016-06-11 05:00:00	2016-06-11 05:00:00	90	126.7833333
2016-06-11 06:00:00	2016-06-11 06:00:00	1711	1/22/2020 6:00	13.76	47	6:00:00	6/11/2016 6:00	2016-06-11 06:00:00	2016-06-11 06:00:00	90	295.24
2016-06-11 07:00:00	2016-06-11 07:00:00	1712	1/22/2020 7:00	16.14	47	7:00:00	6/11/2016 7:00	2016-06-11 07:00:00	2016-06-11 07:00:00	86.84	604.38
2016-06-11 08:00:00	2016-06-11 08:00:00	1713	1/22/2020 8:00	17.9	47	8:00:00	6/11/2016 8:00	2016-06-11 08:00:00	2016-06-11 08:00:00	80.13333333	660.0166667
2016-06-11 09:00:00	2016-06-11 09:00:00	1714	1/22/2020 9:00	20.02	47	9:00:00	6/11/2016 9:00	2016-06-11 09:00:00	2016-06-11 09:00:00	74.3	880.2
2016-06-11 10:00:00	2016-06-11 10:00:00	1715	1/22/2020 10:00	20.9	47	10:00:00	6/11/2016 10:00	2016-06-11 10:00:00	2016-06-11 10:00:00	68.9	1079.12
2016-06-11 11:00:00	2016-06-11 11:00:00	1716	1/22/2020 11:00	22.4	47	11:00:00	6/11/2016 11:00	2016-06-11 11:00:00	2016-06-11 11:00:00	62.13333333	1245.016667
2016-06-11 12:00:00	2016-06-11 12:00:00	1717	1/22/2020 12:00	23.46	47	12:00:00	6/11/2016 12:00	2016-06-11 12:00:00	2016-06-11 12:00:00	55.94	1246.52
2016-06-11 13:00:00	2016-06-11 13:00:00	1718	1/22/2020 13:00	23.63333333	47	13:00:00	6/11/2016 13:00	2016-06-11 13:00:00	2016-06-11 13:00:00	49.08333333	997.55
2016-06-11 14:00:00	2016-06-11 14:00:00	1719	1/22/2020 14:00	24.4	47	14:00:00	6/11/2016 14:00	2016-06-11 14:00:00	2016-06-11 14:00:00	42.68	1206.94
2016-06-11 15:00:00	2016-06-11 15:00:00	1720	1/22/2020 15:00	24.06	47	15:00:00	6/11/2016 15:00	2016-06-11 15:00:00	2016-06-11 15:00:00	40	1071.5
2016-06-11 16:00:00	2016-06-11 16:00:00	1721	1/22/2020 16:00	23.86666667	47	16:00:00	6/11/2016 16:00	2016-06-11 16:00:00	2016-06-11 16:00:00	40	1029.783333
2016-06-11 17:00:00	2016-06-11 17:00:00	1722	1/22/2020 17:00	22.7	47	17:00:00	6/11/2016 17:00	2016-06-11 17:00:00	2016-06-11 17:00:00	40	765.46
2016-06-11 18:00:00	2016-06-11 18:00:00	1723	1/22/2020 18:00	21.38	47	18:00:00	6/11/2016 18:00	2016-06-11 18:00:00	2016-06-11 18:00:00	40	538.22
2016-06-11 19:00:00	2016-06-11 19:00:00	1724	1/22/2020 19:00	20.46666667	47	19:00:00	6/11/2016 19:00	2016-06-11 19:00:00	2016-06-11 19:00:00	45.93333333	471.0333333
2016-06-11 20:00:00	2016-06-11 20:00:00	1725	1/22/2020 20:00	19.08	47	20:00:00	6/11/2016 20:00	2016-06-11 20:00:00	2016-06-11 20:00:00	56.12	135.9
2016-06-11 21:00:00	2016-06-11 21:00:00	1726	1/22/2020 21:00	17.73333333	47	21:00:00	6/11/2016 21:00	2016-06-11 21:00:00	2016-06-11 21:00:00	65.83333333	23.6
2016-06-11 22:00:00	2016-06-11 22:00:00	1727	1/22/2020 22:00	16.42	47	22:00:00	6/11/2016 22:00	2016-06-11 22:00:00	2016-06-11 22:00:00	77.12	-2.3
2016-06-11 23:00:00	2016-06-11 23:00:00	1728	1/22/2020 23:00	15.8	47	23:00:00	6/11/2016 23:00	2016-06-11 23:00:00	2016-06-11 23:00:00	85.76	-2.3
2016-06-12 00:00:00	2016-06-12 00:00:00	1729	1/23/2020 0:00	15.5	48	0:00:00	6/12/2016 0:00	2016-06-12 00:00:00	2016-06-12 00:00:00	90	-2.3
2016-06-12 01:00:00	2016-06-12 01:00:00	1730	1/23/2020 1:00	14.74	48	1:00:00	6/12/2016 1:00	2016-06-12 01:00:00	2016-06-12 01:00:00	90	-3.18
2016-06-12 02:00:00	2016-06-12 02:00:00	1731	1/23/2020 2:00	14.3	48	2:00:00	6/12/2016 2:00	2016-06-12 02:00:00	2016-06-12 02:00:00	90	-3.18
2016-06-12 03:00:00	2016-06-12 03:00:00	1732	1/23/2020 3:00	14.1	48	3:00:00	6/12/2016 3:00	2016-06-12 03:00:00	2016-06-12 03:00:00	90	-2.3
2016-06-12 04:00:00	2016-06-12 04:00:00	1733	1/23/2020 4:00	13.96	48	4:00:00	6/12/2016 4:00	2016-06-12 04:00:00	2016-06-12 04:00:00	90	-2.3
2016-06-12 05:00:00	2016-06-12 05:00:00	1734	1/23/2020 5:00	13.51666667	48	5:00:00	6/12/2016 5:00	2016-06-12 05:00:00	2016-06-12 05:00:00	90	47.26666667
2016-06-12 06:00:00	2016-06-12 06:00:00	1735	1/23/2020 6:00	14.1	48	6:00:00	6/12/2016 6:00	2016-06-12 06:00:00	2016-06-12 06:00:00	90	109.8
2016-06-12 07:00:00	2016-06-12 07:00:00	1736	1/23/2020 7:00	15.48	48	7:00:00	6/12/2016 7:00	2016-06-12 07:00:00	2016-06-12 07:00:00	86.2	106.66
2016-06-12 08:00:00	2016-06-12 08:00:00	1737	1/23/2020 8:00	17	48	8:00:00	6/12/2016 8:00	2016-06-12 08:00:00	2016-06-12 08:00:00	80.3	213.4
2016-06-12 09:00:00	2016-06-12 09:00:00	1738	1/23/2020 9:00	18.32	48	9:00:00	6/12/2016 9:00	2016-06-12 09:00:00	2016-06-12 09:00:00	74.8	282.62
2016-06-12 10:00:00	2016-06-12 10:00:00	1739	1/23/2020 10:00	18.98	48	10:00:00	6/12/2016 10:00	2016-06-12 10:00:00	2016-06-12 10:00:00	68.13333333	283.1
2016-06-12 11:00:00	2016-06-12 11:00:00	1740	1/23/2020 11:00	20.83333333	48	11:00:00	6/12/2016 11:00	2016-06-12 11:00:00	2016-06-12 11:00:00	62.3	328.15
2016-06-12 12:00:00	2016-06-12 12:00:00	1741	1/23/2020 12:00	23.12	48	12:00:00	6/12/2016 12:00	2016-06-12 12:00:00	2016-06-12 12:00:00	56.58	321.34
2016-06-12 13:00:00	2016-06-12 13:00:00	1742	1/23/2020 13:00	23.65	48	13:00:00	6/12/2016 13:00	2016-06-12 13:00:00	2016-06-12 13:00:00	49.03333333	282.0166667
2016-06-12 14:00:00	2016-06-12 14:00:00	1743	1/23/2020 14:00	23.38	48	14:00:00	6/12/2016 14:00	2016-06-12 14:00:00	2016-06-12 14:00:00	42.54	248.88
2016-06-12 15:00:00	2016-06-12 15:00:00	1744	1/23/2020 15:00	22.92	48	15:00:00	6/12/2016 15:00	2016-06-12 15:00:00	2016-06-12 15:00:00	40.06	185.88
2016-06-12 16:00:00	2016-06-12 16:00:00	1745	1/23/2020 16:00	22.76666667	48	16:00:00	6/12/2016 16:00	2016-06-12 16:00:00	2016-06-12 16:00:00	40	169.9166667
2016-06-12 17:00:00	2016-06-12 17:00:00	1746	1/23/2020 17:00	22.04	48	17:00:00	6/12/2016 17:00	2016-06-12 17:00:00	2016-06-12 17:00:00	40	141.78
2016-06-12 18:00:00	2016-06-12 18:00:00	1747	1/23/2020 18:00	21.46666667	48	18:00:00	6/12/2016 18:00	2016-06-12 18:00:00	2016-06-12 18:00:00	40.46666667	115.15
2016-06-12 19:00:00	2016-06-12 19:00:00	1748	1/23/2020 19:00	20.58	48	19:00:00	6/12/2016 19:00	2016-06-12 19:00:00	2016-06-12 19:00:00	46.16	104.86
2016-06-12 20:00:00	2016-06-12 20:00:00	1749	1/23/2020 20:00	19.44	48	20:00:00	6/12/2016 20:00	2016-06-12 20:00:00	2016-06-12 20:00:00	55.34	52.2
2016-06-12 21:00:00	2016-06-12 21:00:00	1750	1/23/2020 21:00	18.06666667	48	21:00:00	6/12/2016 21:00	2016-06-12 21:00:00	2016-06-12 21:00:00	65.75	8.233333333
2016-06-12 22:00:00	2016-06-12 22:00:00	1751	1/23/2020 22:00	16.66	48	22:00:00	6/12/2016 22:00	2016-06-12 22:00:00	2016-06-12 22:00:00	76.16	-2.3
2016-06-12 23:00:00	2016-06-12 23:00:00	1752	1/23/2020 23:00	15.66	48	23:00:00	6/12/2016 23:00	2016-06-12 23:00:00	2016-06-12 23:00:00	85.34	-2.3
2016-06-13 00:00:00	2016-06-13 00:00:00	1753	1/24/2020 0:00	15.5	49	0:00:00	6/13/2016 0:00	2016-06-13 00:00:00	2016-06-13 00:00:00	89.78333333	-2.3
2016-06-13 01:00:00	2016-06-13 01:00:00	1754	1/24/2020 1:00	14.58	49	1:00:00	6/13/2016 1:00	2016-06-13 01:00:00	2016-06-13 01:00:00	90	-2.74
2016-06-13 02:00:00	2016-06-13 02:00:00	1755	1/24/2020 2:00	13.88333333	49	2:00:00	6/13/2016 2:00	2016-06-13 02:00:00	2016-06-13 02:00:00	90	-2.3
2016-06-13 03:00:00	2016-06-13 03:00:00	1756	1/24/2020 3:00	13.26	49	3:00:00	6/13/2016 3:00	2016-06-13 03:00:00	2016-06-13 03:00:00	90	-2.3
2016-06-13 04:00:00	2016-06-13 04:00:00	1757	1/24/2020 4:00	13.1	49	4:00:00	6/13/2016 4:00	2016-06-13 04:00:00	2016-06-13 04:00:00	90	9.42
2016-06-13 05:00:00	2016-06-13 05:00:00	1758	1/24/2020 5:00	13	49	5:00:00	6/13/2016 5:00	2016-06-13 05:00:00	2016-06-13 05:00:00	90	121.1666667
2016-06-13 06:00:00	2016-06-13 06:00:00	1759	1/24/2020 6:00	13.56	49	6:00:00	6/13/2016 6:00	2016-06-13 06:00:00	2016-06-13 06:00:00	89.76	168.78
2016-06-13 07:00:00	2016-06-13 07:00:00	1760	1/24/2020 7:00	15.94	49	7:00:00	6/13/2016 7:00	2016-06-13 07:00:00	2016-06-13 07:00:00	86.8	580.1
2016-06-13 08:00:00	2016-06-13 08:00:00	1761	1/24/2020 8:00	16.91666667	49	8:00:00	6/13/2016 8:00	2016-06-13 08:00:00	2016-06-13 08:00:00	80.96666667	578.2666667
2016-06-13 09:00:00	2016-06-13 09:00:00	1762	1/24/2020 9:00	17.64	49	9:00:00	6/13/2016 9:00	2016-06-13 09:00:00	2016-06-13 09:00:00	74.2	778.08
2016-06-13 10:00:00	2016-06-13 10:00:00	1763	1/24/2020 10:00	19.61666667	49	10:00:00	6/13/2016 10:00	2016-06-13 10:00:00	2016-06-13 10:00:00	68.3	1085.633333
2016-06-13 11:00:00	2016-06-13 11:00:00	1764	1/24/2020 11:00	20.88	49	11:00:00	6/13/2016 11:00	2016-06-13 11:00:00	2016-06-13 11:00:00	62.4	1263.16
2016-06-13 12:00:00	2016-06-13 12:00:00	1765	1/24/2020 12:00	20.54	49	12:00:00	6/13/2016 12:00	2016-06-13 12:00:00	2016-06-13 12:00:00	55.76	1284.8
2016-06-13 13:00:00	2016-06-13 13:00:00	1766	1/24/2020 13:00	20.43333333	49	13:00:00	6/13/2016 13:00	2016-06-13 13:00:00	2016-06-13 13:00:00	49.46666667	1017.416667
2016-06-13 14:00:00	2016-06-13 14:00:00	1767	1/24/2020 14:00	21.8	49	14:00:00	6/13/2016 14:00	2016-06-13 14:00:00	2016-06-13 14:00:00	43.2	1213.2
2016-06-13 15:00:00	2016-06-13 15:00:00	1768	1/24/2020 15:00	21.6	49	15:00:00	6/13/2016 15:00	2016-06-13 15:00:00	2016-06-13 15:00:00	40	1011.18
2016-06-13 16:00:00	2016-06-13 16:00:00	1769	1/24/2020 16:00	20.36666667	49	16:00:00	6/13/2016 16:00	2016-06-13 16:00:00	2016-06-13 16:00:00	40	981.75
2016-06-13 17:00:00	2016-06-13 17:00:00	1770	1/24/2020 17:00	20.12	49	17:00:00	6/13/2016 17:00	2016-06-13 17:00:00	2016-06-13 17:00:00	40	888.76
2016-06-13 18:00:00	2016-06-13 18:00:00	1771	1/24/2020 18:00	18.56666667	49	18:00:00	6/13/2016 18:00	2016-06-13 18:00:00	2016-06-13 18:00:00	40.4	587.6333333
2016-06-13 19:00:00	2016-06-13 19:00:00	1772	1/24/2020 19:00	17.48	49	19:00:00	6/13/2016 19:00	2016-06-13 19:00:00	2016-06-13 19:00:00	46.24	343.82
2016-06-13 20:00:00	2016-06-13 20:00:00	1773	1/24/2020 20:00	16.34	49	20:00:00	6/13/2016 20:00	2016-06-13 20:00:00	2016-06-13 20:00:00	55.24	152.1
2016-06-13 21:00:00	2016-06-13 21:00:00	1774	1/24/2020 21:00	15.81666667	49	21:00:00	6/13/2016 21:00	2016-06-13 21:00:00	2016-06-13 21:00:00	66.5	23.6
2016-06-13 22:00:00	2016-06-13 22:00:00	1775	1/24/2020 22:00	15.46	49	22:00:00	6/13/2016 22:00	2016-06-13 22:00:00	2016-06-13 22:00:00	75.74	-2.3
2016-06-13 23:00:00	2016-06-13 23:00:00	1776	1/24/2020 23:00	14.78	49	23:00:00	6/13/2016 23:00	2016-06-13 23:00:00	2016-06-13 23:00:00	85.31666667	-2.3
2016-06-14 00:00:00	2016-06-14 00:00:00	1777	1/25/2020 0:00	13.9	50	0:00:00	6/14/2016 0:00	2016-06-14 00:00:00	2016-06-14 00:00:00	90	-3.033333333
2016-06-14 01:00:00	2016-06-14 01:00:00	1778	1/25/2020 1:00	14.1	50	1:00:00	6/14/2016 1:00	2016-06-14 01:00:00	2016-06-14 01:00:00	90	-2.74
2016-06-14 02:00:00	2016-06-14 02:00:00	1779	1/25/2020 2:00	14.01666667	50	2:00:00	6/14/2016 2:00	2016-06-14 02:00:00	2016-06-14 02:00:00	90	-2.3
2016-06-14 03:00:00	2016-06-14 03:00:00	1780	1/25/2020 3:00	13.3	50	3:00:00	6/14/2016 3:00	2016-06-14 03:00:00	2016-06-14 03:00:00	90	-1.84
2016-06-14 04:00:00	2016-06-14 04:00:00	1781	1/25/2020 4:00	13.06	50	4:00:00	6/14/2016 4:00	2016-06-14 04:00:00	2016-06-14 04:00:00	90	13.48
2016-06-14 05:00:00	2016-06-14 05:00:00	1782	1/25/2020 5:00	12.9	50	5:00:00	6/14/2016 5:00	2016-06-14 05:00:00	2016-06-14 05:00:00	90	118.5333333
2016-06-14 06:00:00	2016-06-14 06:00:00	1783	1/25/2020 6:00	14.24	50	6:00:00	6/14/2016 6:00	2016-06-14 06:00:00	2016-06-14 06:00:00	89.88	263.28
2016-06-14 07:00:00	2016-06-14 07:00:00	1784	1/25/2020 7:00	16.04	50	7:00:00	6/14/2016 7:00	2016-06-14 07:00:00	2016-06-14 07:00:00	86.36666667	588.62
2016-06-14 08:00:00	2016-06-14 08:00:00	1785	1/25/2020 8:00	16.81666667	50	8:00:00	6/14/2016 8:00	2016-06-14 08:00:00	2016-06-14 08:00:00	80.1	557.6666667
2016-06-14 09:00:00	2016-06-14 09:00:00	1786	1/25/2020 9:00	18.62	50	9:00:00	6/14/2016 9:00	2016-06-14 09:00:00	2016-06-14 09:00:00	74.7	868.08
2016-06-14 10:00:00	2016-06-14 10:00:00	1787	1/25/2020 10:00	19.31666667	50	10:00:00	6/14/2016 10:00	2016-06-14 10:00:00	2016-06-14 10:00:00	68.86666667	1042.9
2016-06-14 11:00:00	2016-06-14 11:00:00	1788	1/25/2020 11:00	20.22	50	11:00:00	6/14/2016 11:00	2016-06-14 11:00:00	2016-06-14 11:00:00	62.08	1244.74
2016-06-14 12:00:00	2016-06-14 12:00:00	1789	1/25/2020 12:00	19.64	50	12:00:00	6/14/2016 12:00	2016-06-14 12:00:00	2016-06-14 12:00:00	56.36	1187.6
2016-06-14 13:00:00	2016-06-14 13:00:00	1790	1/25/2020 13:00	20.48333333	50	13:00:00	6/14/2016 13:00	2016-06-14 13:00:00	2016-06-14 13:00:00	49.86666667	1045.15
2016-06-14 14:00:00	2016-06-14 14:00:00	1791	1/25/2020 14:00	21.22	50	14:00:00	6/14/2016 14:00	2016-06-14 14:00:00	2016-06-14 14:00:00	42.64	1219.08
2016-06-14 15:00:00	2016-06-14 15:00:00	1792	1/25/2020 15:00	21.82	50	15:00:00	6/14/2016 15:00	2016-06-14 15:00:00	2016-06-14 15:00:00	40	1044.04
2016-06-14 16:00:00	2016-06-14 16:00:00	1793	1/25/2020 16:00	21.15	50	16:00:00	6/14/2016 16:00	2016-06-14 16:00:00	2016-06-14 16:00:00	40	973.9
2016-06-14 17:00:00	2016-06-14 17:00:00	1794	1/25/2020 17:00	20.06	50	17:00:00	6/14/2016 17:00	2016-06-14 17:00:00	2016-06-14 17:00:00	40	886.08
2016-06-14 18:00:00	2016-06-14 18:00:00	1795	1/25/2020 18:00	18.41666667	50	18:00:00	6/14/2016 18:00	2016-06-14 18:00:00	2016-06-14 18:00:00	40	543.0166667
2016-06-14 19:00:00	2016-06-14 19:00:00	1796	1/25/2020 19:00	16.88	50	19:00:00	6/14/2016 19:00	2016-06-14 19:00:00	2016-06-14 19:00:00	45.36	456.78
2016-06-14 20:00:00	2016-06-14 20:00:00	1797	1/25/2020 20:00	16.54	50	20:00:00	6/14/2016 20:00	2016-06-14 20:00:00	2016-06-14 20:00:00	56.56666667	216.48
2016-06-14 21:00:00	2016-06-14 21:00:00	1798	1/25/2020 21:00	15.91666667	50	21:00:00	6/14/2016 21:00	2016-06-14 21:00:00	2016-06-14 21:00:00	66.28	30.76666667
2016-06-14 22:00:00	2016-06-14 22:00:00	1799	1/25/2020 22:00	15.52	50	22:00:00	6/14/2016 22:00	2016-06-14 22:00:00	2016-06-14 22:00:00	75.28	-2.3
2016-06-14 23:00:00	2016-06-14 23:00:00	1800	1/25/2020 23:00	14.71666667	50	23:00:00	6/14/2016 23:00	2016-06-14 23:00:00	2016-06-14 23:00:00	85.85	-2.3
2016-06-15 00:00:00	2016-06-15 00:00:00	1801	1/26/2020 0:00	14.16	51	0:00:00	6/15/2016 0:00	2016-06-15 00:00:00	2016-06-15 00:00:00	83.72	-2.3
2016-06-15 01:00:00	2016-06-15 01:00:00	1802	1/26/2020 1:00	13.9	51	1:00:00	6/15/2016 1:00	2016-06-15 01:00:00	2016-06-15 01:00:00	80.08	-2.3
2016-06-15 02:00:00	2016-06-15 02:00:00	1803	1/26/2020 2:00	13.71666667	51	2:00:00	6/15/2016 2:00	2016-06-15 02:00:00	2016-06-15 02:00:00	82.1	-2.3
2016-06-15 03:00:00	2016-06-15 03:00:00	1804	1/26/2020 3:00	13.7	51	3:00:00	6/15/2016 3:00	2016-06-15 03:00:00	2016-06-15 03:00:00	85.18	-1.84
2016-06-15 04:00:00	2016-06-15 04:00:00	1805	1/26/2020 4:00	13.7	51	4:00:00	6/15/2016 4:00	2016-06-15 04:00:00	2016-06-15 04:00:00	88.48333333	-2.3
2016-06-15 05:00:00	2016-06-15 05:00:00	1806	1/26/2020 5:00	13.83333333	51	5:00:00	6/15/2016 5:00	2016-06-15 05:00:00	2016-06-15 05:00:00	90	40.9
2016-06-15 06:00:00	2016-06-15 06:00:00	1807	1/26/2020 6:00	14.26	51	6:00:00	6/15/2016 6:00	2016-06-15 06:00:00	2016-06-15 06:00:00	90	87.3
2016-06-15 07:00:00	2016-06-15 07:00:00	1808	1/26/2020 7:00	14.83333333	51	7:00:00	6/15/2016 7:00	2016-06-15 07:00:00	2016-06-15 07:00:00	85.91666667	158.2833333
2016-06-15 08:00:00	2016-06-15 08:00:00	1809	1/26/2020 8:00	15.98	51	8:00:00	6/15/2016 8:00	2016-06-15 08:00:00	2016-06-15 08:00:00	79.1	207.92
2016-06-15 09:00:00	2016-06-15 09:00:00	1810	1/26/2020 9:00	17.26	51	9:00:00	6/15/2016 9:00	2016-06-15 09:00:00	2016-06-15 09:00:00	73	271.8
2016-06-15 10:00:00	2016-06-15 10:00:00	1811	1/26/2020 10:00	18.41666667	51	10:00:00	6/15/2016 10:00	2016-06-15 10:00:00	2016-06-15 10:00:00	69.63333333	307.9
2016-06-15 11:00:00	2016-06-15 11:00:00	1812	1/26/2020 11:00	17.9	51	11:00:00	6/15/2016 11:00	2016-06-15 11:00:00	2016-06-15 11:00:00	63.68	331.22
2016-06-15 12:00:00	2016-06-15 12:00:00	1813	1/26/2020 12:00	16.5	51	12:00:00	6/15/2016 12:00	2016-06-15 12:00:00	2016-06-15 12:00:00	54.5	325.82
2016-06-15 13:00:00	2016-06-15 13:00:00	1814	1/26/2020 13:00	15.15	51	13:00:00	6/15/2016 13:00	2016-06-15 13:00:00	2016-06-15 13:00:00	50	293.65
2016-06-15 14:00:00	2016-06-15 14:00:00	1815	1/26/2020 14:00	16.32	51	14:00:00	6/15/2016 14:00	2016-06-15 14:00:00	2016-06-15 14:00:00	50	256.1
2016-06-15 15:00:00	2016-06-15 15:00:00	1816	1/26/2020 15:00	17.48333333	51	15:00:00	6/15/2016 15:00	2016-06-15 15:00:00	2016-06-15 15:00:00	50	193.1666667
2016-06-15 16:00:00	2016-06-15 16:00:00	1817	1/26/2020 16:00	17.98	51	16:00:00	6/15/2016 16:00	2016-06-15 16:00:00	2016-06-15 16:00:00	50	171.04
2016-06-15 17:00:00	2016-06-15 17:00:00	1818	1/26/2020 17:00	18.58	51	17:00:00	6/15/2016 17:00	2016-06-15 17:00:00	2016-06-15 17:00:00	50	145.36
2016-06-15 18:00:00	2016-06-15 18:00:00	1819	1/26/2020 18:00	18.83333333	51	18:00:00	6/15/2016 18:00	2016-06-15 18:00:00	2016-06-15 18:00:00	53.46666667	119.2666667
2016-06-15 19:00:00	2016-06-15 19:00:00	1820	1/26/2020 19:00	18.54	51	19:00:00	6/15/2016 19:00	2016-06-15 19:00:00	2016-06-15 19:00:00	61	92.7
2016-06-15 20:00:00	2016-06-15 20:00:00	1821	1/26/2020 20:00	17.58	51	20:00:00	6/15/2016 20:00	2016-06-15 20:00:00	2016-06-15 20:00:00	67.53333333	52.66
2016-06-15 21:00:00	2016-06-15 21:00:00	1822	1/26/2020 21:00	15.85	51	21:00:00	6/15/2016 21:00	2016-06-15 21:00:00	2016-06-15 21:00:00	72.08	12
2016-06-15 22:00:00	2016-06-15 22:00:00	1823	1/26/2020 22:00	13.84	51	22:00:00	6/15/2016 22:00	2016-06-15 22:00:00	2016-06-15 22:00:00	75.22	-2.3
2016-06-15 23:00:00	2016-06-15 23:00:00	1824	1/26/2020 23:00	11.86666667	51	23:00:00	6/15/2016 23:00	2016-06-15 23:00:00	2016-06-15 23:00:00	78.5	-2.3
2016-06-16 00:00:00	2016-06-16 00:00:00	1825	1/27/2020 0:00	11.24	52	0:00:00	6/16/2016 0:00	2016-06-16 00:00:00	2016-06-16 00:00:00	85.42	-2.3
2016-06-16 01:00:00	2016-06-16 01:00:00	1826	1/27/2020 1:00	12.42	52	1:00:00	6/16/2016 1:00	2016-06-16 01:00:00	2016-06-16 01:00:00	90	-2.3
2016-06-16 02:00:00	2016-06-16 02:00:00	1827	1/27/2020 2:00	11.95	52	2:00:00	6/16/2016 2:00	2016-06-16 02:00:00	2016-06-16 02:00:00	90	-2.3
2016-06-16 03:00:00	2016-06-16 03:00:00	1828	1/27/2020 3:00	11.42	52	3:00:00	6/16/2016 3:00	2016-06-16 03:00:00	2016-06-16 03:00:00	90	-1.38
2016-06-16 04:00:00	2016-06-16 04:00:00	1829	1/27/2020 4:00	10.62	52	4:00:00	6/16/2016 4:00	2016-06-16 04:00:00	2016-06-16 04:00:00	90	-1.84
2016-06-16 05:00:00	2016-06-16 05:00:00	1830	1/27/2020 5:00	9.7	52	5:00:00	6/16/2016 5:00	2016-06-16 05:00:00	2016-06-16 05:00:00	90	130.5333333
2016-06-16 06:00:00	2016-06-16 06:00:00	1831	1/27/2020 6:00	11.18	52	6:00:00	6/16/2016 6:00	2016-06-16 06:00:00	2016-06-16 06:00:00	90	153.94
2016-06-16 07:00:00	2016-06-16 07:00:00	1832	1/27/2020 7:00	14.3	52	7:00:00	6/16/2016 7:00	2016-06-16 07:00:00	2016-06-16 07:00:00	86.53333333	557.2833333
2016-06-16 08:00:00	2016-06-16 08:00:00	1833	1/27/2020 8:00	17.88	52	8:00:00	6/16/2016 8:00	2016-06-16 08:00:00	2016-06-16 08:00:00	80.7	629.14
2016-06-16 09:00:00	2016-06-16 09:00:00	1834	1/27/2020 9:00	19.16	52	9:00:00	6/16/2016 9:00	2016-06-16 09:00:00	2016-06-16 09:00:00	74.45	796.06
2016-06-16 10:00:00	2016-06-16 10:00:00	1835	1/27/2020 10:00	19.56666667	52	10:00:00	6/16/2016 10:00	2016-06-16 10:00:00	2016-06-16 10:00:00	68.2	1105.5
2016-06-16 11:00:00	2016-06-16 11:00:00	1836	1/27/2020 11:00	21.58	52	11:00:00	6/16/2016 11:00	2016-06-16 11:00:00	2016-06-16 11:00:00	62.7	1278.02
2016-06-16 12:00:00	2016-06-16 12:00:00	1837	1/27/2020 12:00	23.62	52	12:00:00	6/16/2016 12:00	2016-06-16 12:00:00	2016-06-16 12:00:00	56.03333333	1317.18
2016-06-16 13:00:00	2016-06-16 13:00:00	1838	1/27/2020 13:00	22.86666667	52	13:00:00	6/16/2016 13:00	2016-06-16 13:00:00	2016-06-16 13:00:00	49.06	1255.15
2016-06-16 14:00:00	2016-06-16 14:00:00	1839	1/27/2020 14:00	22.92	52	14:00:00	6/16/2016 14:00	2016-06-16 14:00:00	2016-06-16 14:00:00	42.28	1222.66
2016-06-16 15:00:00	2016-06-16 15:00:00	1840	1/27/2020 15:00	22.6	52	15:00:00	6/16/2016 15:00	2016-06-16 15:00:00	2016-06-16 15:00:00	40	1072.533333
2016-06-16 16:00:00	2016-06-16 16:00:00	1841	1/27/2020 16:00	22.4	52	16:00:00	6/16/2016 16:00	2016-06-16 16:00:00	2016-06-16 16:00:00	40	945.02
2016-06-16 17:00:00	2016-06-16 17:00:00	1842	1/27/2020 17:00	21.98	52	17:00:00	6/16/2016 17:00	2016-06-16 17:00:00	2016-06-16 17:00:00	40	784.82
2016-06-16 18:00:00	2016-06-16 18:00:00	1843	1/27/2020 18:00	19.61666667	52	18:00:00	6/16/2016 18:00	2016-06-16 18:00:00	2016-06-16 18:00:00	40.44	550.5333333
2016-06-16 19:00:00	2016-06-16 19:00:00	1844	1/27/2020 19:00	18.92	52	19:00:00	6/16/2016 19:00	2016-06-16 19:00:00	2016-06-16 19:00:00	45.56	363.64
2016-06-16 20:00:00	2016-06-16 20:00:00	1845	1/27/2020 20:00	17.26	52	20:00:00	6/16/2016 20:00	2016-06-16 20:00:00	2016-06-16 20:00:00	57.1	158.9
2016-06-16 21:00:00	2016-06-16 21:00:00	1846	1/27/2020 21:00	16.56666667	52	21:00:00	6/16/2016 21:00	2016-06-16 21:00:00	2016-06-16 21:00:00	72.14	29.96666667
2016-06-16 22:00:00	2016-06-16 22:00:00	1847	1/27/2020 22:00	16.76	52	22:00:00	6/16/2016 22:00	2016-06-16 22:00:00	2016-06-16 22:00:00	84.14	-2.3
2016-06-16 23:00:00	2016-06-16 23:00:00	1848	1/27/2020 23:00	16.45	52	23:00:00	6/16/2016 23:00	2016-06-16 23:00:00	2016-06-16 23:00:00	90	-2.3
2016-06-17 00:00:00	2016-06-17 00:00:00	1849	1/28/2020 0:00	15.24	53	0:00:00	6/17/2016 0:00	2016-06-17 00:00:00	2016-06-17 00:00:00	83.84	-2.3
2016-06-17 01:00:00	2016-06-17 01:00:00	1850	1/28/2020 1:00	14.84	53	1:00:00	6/17/2016 1:00	2016-06-17 01:00:00	2016-06-17 01:00:00	80.03333333	-2.74
2016-06-17 02:00:00	2016-06-17 02:00:00	1851	1/28/2020 2:00	14.38333333	53	2:00:00	6/17/2016 2:00	2016-06-17 02:00:00	2016-06-17 02:00:00	81.84	-2.3
2016-06-17 03:00:00	2016-06-17 03:00:00	1852	1/28/2020 3:00	14.16	53	3:00:00	6/17/2016 3:00	2016-06-17 03:00:00	2016-06-17 03:00:00	85.22	-2.3
2016-06-17 04:00:00	2016-06-17 04:00:00	1853	1/28/2020 4:00	14.06	53	4:00:00	6/17/2016 4:00	2016-06-17 04:00:00	2016-06-17 04:00:00	88.5	1.32
2016-06-17 05:00:00	2016-06-17 05:00:00	1854	1/28/2020 5:00	14.18333333	53	5:00:00	6/17/2016 5:00	2016-06-17 05:00:00	2016-06-17 05:00:00	89.98	38.28333333
2016-06-17 06:00:00	2016-06-17 06:00:00	1855	1/28/2020 6:00	14.44	53	6:00:00	6/17/2016 6:00	2016-06-17 06:00:00	2016-06-17 06:00:00	89.8	115.22
2016-06-17 07:00:00	2016-06-17 07:00:00	1856	1/28/2020 7:00	16.13333333	53	7:00:00	6/17/2016 7:00	2016-06-17 07:00:00	2016-06-17 07:00:00	86.25	142.9
2016-06-17 08:00:00	2016-06-17 08:00:00	1857	1/28/2020 8:00	17.52	53	8:00:00	6/17/2016 8:00	2016-06-17 08:00:00	2016-06-17 08:00:00	79.7	198.9
2016-06-17 09:00:00	2016-06-17 09:00:00	1858	1/28/2020 9:00	17.92	53	9:00:00	6/17/2016 9:00	2016-06-17 09:00:00	2016-06-17 09:00:00	72.5	301.5
2016-06-17 10:00:00	2016-06-17 10:00:00	1859	1/28/2020 10:00	19.11666667	53	10:00:00	6/17/2016 10:00	2016-06-17 10:00:00	2016-06-17 10:00:00	70	290.2833333
2016-06-17 11:00:00	2016-06-17 11:00:00	1860	1/28/2020 11:00	18.16	53	11:00:00	6/17/2016 11:00	2016-06-17 11:00:00	2016-06-17 11:00:00	65.2	318.18
2016-06-17 12:00:00	2016-06-17 12:00:00	1861	1/28/2020 12:00	16.35	53	12:00:00	6/17/2016 12:00	2016-06-17 12:00:00	2016-06-17 12:00:00	54.33333333	312.4
2016-06-17 13:00:00	2016-06-17 13:00:00	1862	1/28/2020 13:00	15.68	53	13:00:00	6/17/2016 13:00	2016-06-17 13:00:00	2016-06-17 13:00:00	50	270.02
2016-06-17 14:00:00	2016-06-17 14:00:00	1863	1/28/2020 14:00	16.02	53	14:00:00	6/17/2016 14:00	2016-06-17 14:00:00	2016-06-17 14:00:00	50	259.22
2016-06-17 15:00:00	2016-06-17 15:00:00	1864	1/28/2020 15:00	17	53	15:00:00	6/17/2016 15:00	2016-06-17 15:00:00	2016-06-17 15:00:00	50	196.15
2016-06-17 16:00:00	2016-06-17 16:00:00	1865	1/28/2020 16:00	17.96	53	16:00:00	6/17/2016 16:00	2016-06-17 16:00:00	2016-06-17 16:00:00	50	174.16
2016-06-17 17:00:00	2016-06-17 17:00:00	1866	1/28/2020 17:00	18.5	53	17:00:00	6/17/2016 17:00	2016-06-17 17:00:00	2016-06-17 17:00:00	50.35	143.12
2016-06-17 18:00:00	2016-06-17 18:00:00	1867	1/28/2020 18:00	18.61666667	53	18:00:00	6/17/2016 18:00	2016-06-17 18:00:00	2016-06-17 18:00:00	54.3	126.7666667
2016-06-17 19:00:00	2016-06-17 19:00:00	1868	1/28/2020 19:00	18.28	53	19:00:00	6/17/2016 19:00	2016-06-17 19:00:00	2016-06-17 19:00:00	60.4	96.76
2016-06-17 20:00:00	2016-06-17 20:00:00	1869	1/28/2020 20:00	17.43333333	53	20:00:00	6/17/2016 20:00	2016-06-17 20:00:00	2016-06-17 20:00:00	67.13333333	52.88333333
2016-06-17 21:00:00	2016-06-17 21:00:00	1870	1/28/2020 21:00	15.48	53	21:00:00	6/17/2016 21:00	2016-06-17 21:00:00	2016-06-17 21:00:00	71.88	2.22
2016-06-17 22:00:00	2016-06-17 22:00:00	1871	1/28/2020 22:00	13.88	53	22:00:00	6/17/2016 22:00	2016-06-17 22:00:00	2016-06-17 22:00:00	75.1	-2.3
2016-06-17 23:00:00	2016-06-17 23:00:00	1872	1/28/2020 23:00	12.23333333	53	23:00:00	6/17/2016 23:00	2016-06-17 23:00:00	2016-06-17 23:00:00	79.18	-2.3
2016-06-18 00:00:00	2016-06-18 00:00:00	1873	1/29/2020 0:00	11.84	54	0:00:00	6/18/2016 0:00	2016-06-18 00:00:00	2016-06-18 00:00:00	85.62	-3.18
2016-06-18 01:00:00	2016-06-18 01:00:00	1874	1/29/2020 1:00	13.46	54	1:00:00	6/18/2016 1:00	2016-06-18 01:00:00	2016-06-18 01:00:00	90	-2.74
2016-06-18 02:00:00	2016-06-18 02:00:00	1875	1/29/2020 2:00	13.96666667	54	2:00:00	6/18/2016 2:00	2016-06-18 02:00:00	2016-06-18 02:00:00	90	-2.3
2016-06-18 03:00:00	2016-06-18 03:00:00	1876	1/29/2020 3:00	13.24	54	3:00:00	6/18/2016 3:00	2016-06-18 03:00:00	2016-06-18 03:00:00	90	-2.3
2016-06-18 04:00:00	2016-06-18 04:00:00	1877	1/29/2020 4:00	13.01666667	54	4:00:00	6/18/2016 4:00	2016-06-18 04:00:00	2016-06-18 04:00:00	90	15.38333333
2016-06-18 05:00:00	2016-06-18 05:00:00	1878	1/29/2020 5:00	12.98	54	5:00:00	6/18/2016 5:00	2016-06-18 05:00:00	2016-06-18 05:00:00	90	126.48
2016-06-18 06:00:00	2016-06-18 06:00:00	1879	1/29/2020 6:00	14.28	54	6:00:00	6/18/2016 6:00	2016-06-18 06:00:00	2016-06-18 06:00:00	90	260.58
2016-06-18 07:00:00	2016-06-18 07:00:00	1880	1/29/2020 7:00	16.13333333	54	7:00:00	6/18/2016 7:00	2016-06-18 07:00:00	2016-06-18 07:00:00	86.68	611.65
2016-06-18 08:00:00	2016-06-18 08:00:00	1881	1/29/2020 8:00	16.92	54	8:00:00	6/18/2016 8:00	2016-06-18 08:00:00	2016-06-18 08:00:00	80.5	534.18
2016-06-18 09:00:00	2016-06-18 09:00:00	1882	1/29/2020 9:00	18.46	54	9:00:00	6/18/2016 9:00	2016-06-18 09:00:00	2016-06-18 09:00:00	74.6	892.36
2016-06-18 10:00:00	2016-06-18 10:00:00	1883	1/29/2020 10:00	19.15	54	10:00:00	6/18/2016 10:00	2016-06-18 10:00:00	2016-06-18 10:00:00	68.7	1058.65
2016-06-18 11:00:00	2016-06-18 11:00:00	1884	1/29/2020 11:00	20.42	54	11:00:00	6/18/2016 11:00	2016-06-18 11:00:00	2016-06-18 11:00:00	62.48	1251.9
2016-06-18 12:00:00	2016-06-18 12:00:00	1885	1/29/2020 12:00	20.45	54	12:00:00	6/18/2016 12:00	2016-06-18 12:00:00	2016-06-18 12:00:00	56.25	1200.033333
2016-06-18 13:00:00	2016-06-18 13:00:00	1886	1/29/2020 13:00	21.1	54	13:00:00	6/18/2016 13:00	2016-06-18 13:00:00	2016-06-18 13:00:00	49.66	1040.42
2016-06-18 14:00:00	2016-06-18 14:00:00	1887	1/29/2020 14:00	21.28	54	14:00:00	6/18/2016 14:00	2016-06-18 14:00:00	2016-06-18 14:00:00	42.46666667	1211.86
2016-06-18 15:00:00	2016-06-18 15:00:00	1888	1/29/2020 15:00	21.73333333	54	15:00:00	6/18/2016 15:00	2016-06-18 15:00:00	2016-06-18 15:00:00	40	1041.75
2016-06-18 16:00:00	2016-06-18 16:00:00	1889	1/29/2020 16:00	21.14	54	16:00:00	6/18/2016 16:00	2016-06-18 16:00:00	2016-06-18 16:00:00	40	1028.26
2016-06-18 17:00:00	2016-06-18 17:00:00	1890	1/29/2020 17:00	20.42	54	17:00:00	6/18/2016 17:00	2016-06-18 17:00:00	2016-06-18 17:00:00	40	871.66
2016-06-18 18:00:00	2016-06-18 18:00:00	1891	1/29/2020 18:00	18.1	54	18:00:00	6/18/2016 18:00	2016-06-18 18:00:00	2016-06-18 18:00:00	40	546.7666667
2016-06-18 19:00:00	2016-06-18 19:00:00	1892	1/29/2020 19:00	17.06	54	19:00:00	6/18/2016 19:00	2016-06-18 19:00:00	2016-06-18 19:00:00	46.26666667	456.34
2016-06-18 20:00:00	2016-06-18 20:00:00	1893	1/29/2020 20:00	16.28333333	54	20:00:00	6/18/2016 20:00	2016-06-18 20:00:00	2016-06-18 20:00:00	56.52	193.5333333
2016-06-18 21:00:00	2016-06-18 21:00:00	1894	1/29/2020 21:00	15.52	54	21:00:00	6/18/2016 21:00	2016-06-18 21:00:00	2016-06-18 21:00:00	65.68	28.78
2016-06-18 22:00:00	2016-06-18 22:00:00	1895	1/29/2020 22:00	15.42	54	22:00:00	6/18/2016 22:00	2016-06-18 22:00:00	2016-06-18 22:00:00	76.1	-2.3
2016-06-18 23:00:00	2016-06-18 23:00:00	1896	1/29/2020 23:00	14.63333333	54	23:00:00	6/18/2016 23:00	2016-06-18 23:00:00	2016-06-18 23:00:00	86.08	-1.916666667
2016-06-19 00:00:00	2016-06-19 00:00:00	1897	1/30/2020 0:00	14	55	0:00:00	6/19/2016 0:00	2016-06-19 00:00:00	2016-06-19 00:00:00	84.32	-2.3
2016-06-19 01:00:00	2016-06-19 01:00:00	1898	1/30/2020 1:00	14.2	55	1:00:00	6/19/2016 1:00	2016-06-19 01:00:00	2016-06-19 01:00:00	80.3	-2.3
2016-06-19 02:00:00	2016-06-19 02:00:00	1899	1/30/2020 2:00	14.3	55	2:00:00	6/19/2016 2:00	2016-06-19 02:00:00	2016-06-19 02:00:00	81.92	-2.3
2016-06-19 03:00:00	2016-06-19 03:00:00	1900	1/30/2020 3:00	14.16	55	3:00:00	6/19/2016 3:00	2016-06-19 03:00:00	2016-06-19 03:00:00	85.16666667	-2.3
2016-06-19 04:00:00	2016-06-19 04:00:00	1901	1/30/2020 4:00	14.01666667	55	4:00:00	6/19/2016 4:00	2016-06-19 04:00:00	2016-06-19 04:00:00	88.76	-2.3
2016-06-19 05:00:00	2016-06-19 05:00:00	1902	1/30/2020 5:00	14.18	55	5:00:00	6/19/2016 5:00	2016-06-19 05:00:00	2016-06-19 05:00:00	90	44.56
2016-06-19 06:00:00	2016-06-19 06:00:00	1903	1/30/2020 6:00	14.44	55	6:00:00	6/19/2016 6:00	2016-06-19 06:00:00	2016-06-19 06:00:00	90	103.98
2016-06-19 07:00:00	2016-06-19 07:00:00	1904	1/30/2020 7:00	15.73333333	55	7:00:00	6/19/2016 7:00	2016-06-19 07:00:00	2016-06-19 07:00:00	85.5	154.15
2016-06-19 08:00:00	2016-06-19 08:00:00	1905	1/30/2020 8:00	17.44	55	8:00:00	6/19/2016 8:00	2016-06-19 08:00:00	2016-06-19 08:00:00	79.5	211.98
2016-06-19 09:00:00	2016-06-19 09:00:00	1906	1/30/2020 9:00	18.56	55	9:00:00	6/19/2016 9:00	2016-06-19 09:00:00	2016-06-19 09:00:00	73.03333333	283.54
2016-06-19 10:00:00	2016-06-19 10:00:00	1907	1/30/2020 10:00	19.03333333	55	10:00:00	6/19/2016 10:00	2016-06-19 10:00:00	2016-06-19 10:00:00	69.68	296.6333333
2016-06-19 11:00:00	2016-06-19 11:00:00	1908	1/30/2020 11:00	17.9	55	11:00:00	6/19/2016 11:00	2016-06-19 11:00:00	2016-06-19 11:00:00	64.25	330.32
2016-06-19 12:00:00	2016-06-19 12:00:00	1909	1/30/2020 12:00	16.83333333	55	12:00:00	6/19/2016 12:00	2016-06-19 12:00:00	2016-06-19 12:00:00	54.42	315.4166667
2016-06-19 13:00:00	2016-06-19 13:00:00	1910	1/30/2020 13:00	15.54	55	13:00:00	6/19/2016 13:00	2016-06-19 13:00:00	2016-06-19 13:00:00	50	267.3
2016-06-19 14:00:00	2016-06-19 14:00:00	1911	1/30/2020 14:00	15.9	55	14:00:00	6/19/2016 14:00	2016-06-19 14:00:00	2016-06-19 14:00:00	50	270.94
2016-06-19 15:00:00	2016-06-19 15:00:00	1912	1/30/2020 15:00	17.35	55	15:00:00	6/19/2016 15:00	2016-06-19 15:00:00	2016-06-19 15:00:00	50	196.1666667
2016-06-19 16:00:00	2016-06-19 16:00:00	1913	1/30/2020 16:00	17.74	55	16:00:00	6/19/2016 16:00	2016-06-19 16:00:00	2016-06-19 16:00:00	50	166.08
2016-06-19 17:00:00	2016-06-19 17:00:00	1914	1/30/2020 17:00	18.6	55	17:00:00	6/19/2016 17:00	2016-06-19 17:00:00	2016-06-19 17:00:00	50	145.36
2016-06-19 18:00:00	2016-06-19 18:00:00	1915	1/30/2020 18:00	18.63333333	55	18:00:00	6/19/2016 18:00	2016-06-19 18:00:00	2016-06-19 18:00:00	53.72	122.2666667
2016-06-19 19:00:00	2016-06-19 19:00:00	1916	1/30/2020 19:00	18.08	55	19:00:00	6/19/2016 19:00	2016-06-19 19:00:00	2016-06-19 19:00:00	61.23333333	89.1
2016-06-19 20:00:00	2016-06-19 20:00:00	1917	1/30/2020 20:00	17.8	55	20:00:00	6/19/2016 20:00	2016-06-19 20:00:00	2016-06-19 20:00:00	67.36	50.26666667
2016-06-19 21:00:00	2016-06-19 21:00:00	1918	1/30/2020 21:00	15.6	55	21:00:00	6/19/2016 21:00	2016-06-19 21:00:00	2016-06-19 21:00:00	71.52	8.54
2016-06-19 22:00:00	2016-06-19 22:00:00	1919	1/30/2020 22:00	13.76	55	22:00:00	6/19/2016 22:00	2016-06-19 22:00:00	2016-06-19 22:00:00	75.33333333	-2.3
2016-06-19 23:00:00	2016-06-19 23:00:00	1920	1/30/2020 23:00	11.68333333	55	23:00:00	6/19/2016 23:00	2016-06-19 23:00:00	2016-06-19 23:00:00	78.58	-2.3
2016-06-20 00:00:00	2016-06-20 00:00:00	1921	1/31/2020 0:00	12.68	56	0:00:00	6/20/2016 0:00	2016-06-20 00:00:00	2016-06-20 00:00:00	85.75	-2.3
2016-06-20 01:00:00	2016-06-20 01:00:00	1922	1/31/2020 1:00	15.05	56	1:00:00	6/20/2016 1:00	2016-06-20 01:00:00	2016-06-20 01:00:00	90	-3.766666667
2016-06-20 02:00:00	2016-06-20 02:00:00	1923	1/31/2020 2:00	15.66	56	2:00:00	6/20/2016 2:00	2016-06-20 02:00:00	2016-06-20 02:00:00	90	-2.3
2016-06-20 03:00:00	2016-06-20 03:00:00	1924	1/31/2020 3:00	16.14	56	3:00:00	6/20/2016 3:00	2016-06-20 03:00:00	2016-06-20 03:00:00	90	-2.3
2016-06-20 04:00:00	2016-06-20 04:00:00	1925	1/31/2020 4:00	16.1	56	4:00:00	6/20/2016 4:00	2016-06-20 04:00:00	2016-06-20 04:00:00	90	9.716666667
2016-06-20 05:00:00	2016-06-20 05:00:00	1926	1/31/2020 5:00	15.92	56	5:00:00	6/20/2016 5:00	2016-06-20 05:00:00	2016-06-20 05:00:00	90	117.48
2016-06-20 06:00:00	2016-06-20 06:00:00	1927	1/31/2020 6:00	16.7	56	6:00:00	6/20/2016 6:00	2016-06-20 06:00:00	2016-06-20 06:00:00	89.75	138.18
2016-06-20 07:00:00	2016-06-20 07:00:00	1928	1/31/2020 7:00	18.46666667	56	7:00:00	6/20/2016 7:00	2016-06-20 07:00:00	2016-06-20 07:00:00	86.5	518.6333333
2016-06-20 08:00:00	2016-06-20 08:00:00	1929	1/31/2020 8:00	21.04	56	8:00:00	6/20/2016 8:00	2016-06-20 08:00:00	2016-06-20 08:00:00	80.66666667	702.48
2016-06-20 09:00:00	2016-06-20 09:00:00	1930	1/31/2020 9:00	22.78333333	56	9:00:00	6/20/2016 9:00	2016-06-20 09:00:00	2016-06-20 09:00:00	73.9	794.65
2016-06-20 10:00:00	2016-06-20 10:00:00	1931	1/31/2020 10:00	24.42	56	10:00:00	6/20/2016 10:00	2016-06-20 10:00:00	2016-06-20 10:00:00	68.5	1046.26
2016-06-20 11:00:00	2016-06-20 11:00:00	1932	1/31/2020 11:00	25.66	56	11:00:00	6/20/2016 11:00	2016-06-20 11:00:00	2016-06-20 11:00:00	62.66666667	1250.12
2016-06-20 12:00:00	2016-06-20 12:00:00	1933	1/31/2020 12:00	25.31666667	56	12:00:00	6/20/2016 12:00	2016-06-20 12:00:00	2016-06-20 12:00:00	55.46	1229.65
2016-06-20 13:00:00	2016-06-20 13:00:00	1934	1/31/2020 13:00	26.66	56	13:00:00	6/20/2016 13:00	2016-06-20 13:00:00	2016-06-20 13:00:00	49.46	958.98
2016-06-20 14:00:00	2016-06-20 14:00:00	1935	1/31/2020 14:00	27.34	56	14:00:00	6/20/2016 14:00	2016-06-20 14:00:00	2016-06-20 14:00:00	42.96666667	1197.48
2016-06-20 15:00:00	2016-06-20 15:00:00	1936	1/31/2020 15:00	26.48333333	56	15:00:00	6/20/2016 15:00	2016-06-20 15:00:00	2016-06-20 15:00:00	40	1077.766667
2016-06-20 16:00:00	2016-06-20 16:00:00	1937	1/31/2020 16:00	26.66	56	16:00:00	6/20/2016 16:00	2016-06-20 16:00:00	2016-06-20 16:00:00	40	943.68
2016-06-20 17:00:00	2016-06-20 17:00:00	1938	1/31/2020 17:00	27.61666667	56	17:00:00	6/20/2016 17:00	2016-06-20 17:00:00	2016-06-20 17:00:00	40	812.65
2016-06-20 18:00:00	2016-06-20 18:00:00	1939	1/31/2020 18:00	25.38	56	18:00:00	6/20/2016 18:00	2016-06-20 18:00:00	2016-06-20 18:00:00	40.32	517.96
2016-06-20 19:00:00	2016-06-20 19:00:00	1940	1/31/2020 19:00	24.64	56	19:00:00	6/20/2016 19:00	2016-06-20 19:00:00	2016-06-20 19:00:00	45.8	354.62
2016-06-20 20:00:00	2016-06-20 20:00:00	1941	1/31/2020 20:00	22.88333333	56	20:00:00	6/20/2016 20:00	2016-06-20 20:00:00	2016-06-20 20:00:00	55.64	146.2666667
2016-06-20 21:00:00	2016-06-20 21:00:00	1942	1/31/2020 21:00	22.44	56	21:00:00	6/20/2016 21:00	2016-06-20 21:00:00	2016-06-20 21:00:00	65.96	17.06
2016-06-20 22:00:00	2016-06-20 22:00:00	1943	1/31/2020 22:00	20.96	56	22:00:00	6/20/2016 22:00	2016-06-20 22:00:00	2016-06-20 22:00:00	75.8	-2.74
2016-06-20 23:00:00	2016-06-20 23:00:00	1944	1/31/2020 23:00	19.21666667	56	23:00:00	6/20/2016 23:00	2016-06-20 23:00:00	2016-06-20 23:00:00	85.64	-2.3
2016-06-21 00:00:00	2016-06-21 00:00:00	1945	2/1/2020 0:00	17.54	57	0:00:00	6/21/2016 0:00	2016-06-21 00:00:00	2016-06-21 00:00:00	89.55	-2.3
2016-06-21 01:00:00	2016-06-21 01:00:00	1946	2/1/2020 1:00	17.06666667	57	1:00:00	6/21/2016 1:00	2016-06-21 01:00:00	2016-06-21 01:00:00	90	-3.4
2016-06-21 02:00:00	2016-06-21 02:00:00	1947	2/1/2020 2:00	16.48	57	2:00:00	6/21/2016 2:00	2016-06-21 02:00:00	2016-06-21 02:00:00	90	-3.62
2016-06-21 03:00:00	2016-06-21 03:00:00	1948	2/1/2020 3:00	16.43333333	57	3:00:00	6/21/2016 3:00	2016-06-21 03:00:00	2016-06-21 03:00:00	90	-2.666666667
2016-06-21 04:00:00	2016-06-21 04:00:00	1949	2/1/2020 4:00	16.33333333	57	4:00:00	6/21/2016 4:00	2016-06-21 04:00:00	2016-06-21 04:00:00	90	5.983333333
2016-06-21 05:00:00	2016-06-21 05:00:00	1950	2/1/2020 5:00	16.1	57	5:00:00	6/21/2016 5:00	2016-06-21 05:00:00	2016-06-21 05:00:00	90	116.2666667
2016-06-21 06:00:00	2016-06-21 06:00:00	1951	2/1/2020 6:00	16.9	57	6:00:00	6/21/2016 6:00	2016-06-21 06:00:00	2016-06-21 06:00:00	90	175.06
2016-06-21 07:00:00	2016-06-21 07:00:00	1952	2/1/2020 7:00	17.95	57	7:00:00	6/21/2016 7:00	2016-06-21 07:00:00	2016-06-21 07:00:00	87	594.7833333
2016-06-21 08:00:00	2016-06-21 08:00:00	1953	2/1/2020 8:00	21.16666667	57	8:00:00	6/21/2016 8:00	2016-06-21 08:00:00	2016-06-21 08:00:00	80.5	663.7666667
2016-06-21 09:00:00	2016-06-21 09:00:00	1954	2/1/2020 9:00	22.56666667	57	9:00:00	6/21/2016 9:00	2016-06-21 09:00:00	2016-06-21 09:00:00	75	816.7666667
2016-06-21 10:00:00	2016-06-21 10:00:00	1955	2/1/2020 10:00	24.32	57	10:00:00	6/21/2016 10:00	2016-06-21 10:00:00	2016-06-21 10:00:00	68	1044.02
2016-06-21 11:00:00	2016-06-21 11:00:00	1956	2/1/2020 11:00	25.31666667	57	11:00:00	6/21/2016 11:00	2016-06-21 11:00:00	2016-06-21 11:00:00	62.8	1245.783333
2016-06-21 12:00:00	2016-06-21 12:00:00	1957	2/1/2020 12:00	25.56666667	57	12:00:00	6/21/2016 12:00	2016-06-21 12:00:00	2016-06-21 12:00:00	56.46666667	1194.766667
2016-06-21 13:00:00	2016-06-21 13:00:00	1958	2/1/2020 13:00	26.56666667	57	13:00:00	6/21/2016 13:00	2016-06-21 13:00:00	2016-06-21 13:00:00	49.73333333	1020.416667
2016-06-21 14:00:00	2016-06-21 14:00:00	1959	2/1/2020 14:00	27.16	57	14:00:00	6/21/2016 14:00	2016-06-21 14:00:00	2016-06-21 14:00:00	42.86666667	1173.62
2016-06-21 15:00:00	2016-06-21 15:00:00	1960	2/1/2020 15:00	26.66666667	57	15:00:00	6/21/2016 15:00	2016-06-21 15:00:00	2016-06-21 15:00:00	40	1059.033333
2016-06-21 16:00:00	2016-06-21 16:00:00	1961	2/1/2020 16:00	26.51666667	57	16:00:00	6/21/2016 16:00	2016-06-21 16:00:00	2016-06-21 16:00:00	40	1023.033333
2016-06-21 17:00:00	2016-06-21 17:00:00	1962	2/1/2020 17:00	27.08333333	57	17:00:00	6/21/2016 17:00	2016-06-21 17:00:00	2016-06-21 17:00:00	40	750.0166667
2016-06-21 18:00:00	2016-06-21 18:00:00	1963	2/1/2020 18:00	26.42	57	18:00:00	6/21/2016 18:00	2016-06-21 18:00:00	2016-06-21 18:00:00	40	510.78
2016-06-21 19:00:00	2016-06-21 19:00:00	1964	2/1/2020 19:00	24.45	57	19:00:00	6/21/2016 19:00	2016-06-21 19:00:00	2016-06-21 19:00:00	46.02	370.9
2016-06-21 20:00:00	2016-06-21 20:00:00	1965	2/1/2020 20:00	22.83333333	57	20:00:00	6/21/2016 20:00	2016-06-21 20:00:00	2016-06-21 20:00:00	55.45	141.75
2016-06-21 21:00:00	2016-06-21 21:00:00	1966	2/1/2020 21:00	22.18333333	57	21:00:00	6/21/2016 21:00	2016-06-21 21:00:00	2016-06-21 21:00:00	65.58333333	13.46666667
2016-06-21 22:00:00	2016-06-21 22:00:00	1967	2/1/2020 22:00	20.72	57	22:00:00	6/21/2016 22:00	2016-06-21 22:00:00	2016-06-21 22:00:00	76.28333333	-2.74
2016-06-21 23:00:00	2016-06-21 23:00:00	1968	2/1/2020 23:00	19.28333333	57	23:00:00	6/21/2016 23:00	2016-06-21 23:00:00	2016-06-21 23:00:00	85.04	-3.766666667
2016-06-22 00:00:00	2016-06-22 00:00:00	1969	2/2/2020 0:00	17.15	58	0:00:00	6/22/2016 0:00	2016-06-22 00:00:00	2016-06-22 00:00:00	90	-2.666666667
2016-06-22 01:00:00	2016-06-22 01:00:00	1970	2/2/2020 1:00	16.81666667	58	1:00:00	6/22/2016 1:00	2016-06-22 01:00:00	2016-06-22 01:00:00	90	-4.133333333
2016-06-22 02:00:00	2016-06-22 02:00:00	1971	2/2/2020 2:00	16.34	58	2:00:00	6/22/2016 2:00	2016-06-22 02:00:00	2016-06-22 02:00:00	90	-2.3
2016-06-22 03:00:00	2016-06-22 03:00:00	1972	2/2/2020 3:00	16.01666667	58	3:00:00	6/22/2016 3:00	2016-06-22 03:00:00	2016-06-22 03:00:00	90	-2.3
2016-06-22 04:00:00	2016-06-22 04:00:00	1973	2/2/2020 4:00	16.01666667	58	4:00:00	6/22/2016 4:00	2016-06-22 04:00:00	2016-06-22 04:00:00	90	6.733333333
2016-06-22 05:00:00	2016-06-22 05:00:00	1974	2/2/2020 5:00	16.33333333	58	5:00:00	6/22/2016 5:00	2016-06-22 05:00:00	2016-06-22 05:00:00	90	117.0333333
2016-06-22 06:00:00	2016-06-22 06:00:00	1975	2/2/2020 6:00	17.02	58	6:00:00	6/22/2016 6:00	2016-06-22 06:00:00	2016-06-22 06:00:00	89.75	166.54
2016-06-22 07:00:00	2016-06-22 07:00:00	1976	2/2/2020 7:00	19.56666667	58	7:00:00	6/22/2016 7:00	2016-06-22 07:00:00	2016-06-22 07:00:00	86.5	595.5333333
2016-06-22 08:00:00	2016-06-22 08:00:00	1977	2/2/2020 8:00	20.63333333	58	8:00:00	6/22/2016 8:00	2016-06-22 08:00:00	2016-06-22 08:00:00	81	528.7666667
2016-06-22 09:00:00	2016-06-22 09:00:00	1978	2/2/2020 9:00	23.55	58	9:00:00	6/22/2016 9:00	2016-06-22 09:00:00	2016-06-22 09:00:00	74.33333333	939.8
2016-06-22 10:00:00	2016-06-22 10:00:00	1979	2/2/2020 10:00	24.7	58	10:00:00	6/22/2016 10:00	2016-06-22 10:00:00	2016-06-22 10:00:00	68.5	1022.42
2016-06-22 11:00:00	2016-06-22 11:00:00	1980	2/2/2020 11:00	25.51666667	58	11:00:00	6/22/2016 11:00	2016-06-22 11:00:00	2016-06-22 11:00:00	62.38	1223.266667
2016-06-22 12:00:00	2016-06-22 12:00:00	1981	2/2/2020 12:00	25.86666667	58	12:00:00	6/22/2016 12:00	2016-06-22 12:00:00	2016-06-22 12:00:00	56.35	1214.283333
2016-06-22 13:00:00	2016-06-22 13:00:00	1982	2/2/2020 13:00	26.35	58	13:00:00	6/22/2016 13:00	2016-06-22 13:00:00	2016-06-22 13:00:00	49.6	991.9
2016-06-22 14:00:00	2016-06-22 14:00:00	1983	2/2/2020 14:00	27.4	58	14:00:00	6/22/2016 14:00	2016-06-22 14:00:00	2016-06-22 14:00:00	42.46666667	1196.6
2016-06-22 15:00:00	2016-06-22 15:00:00	1984	2/2/2020 15:00	26.4	58	15:00:00	6/22/2016 15:00	2016-06-22 15:00:00	2016-06-22 15:00:00	40	1071.8
2016-06-22 16:00:00	2016-06-22 16:00:00	1985	2/2/2020 16:00	26.45	58	16:00:00	6/22/2016 16:00	2016-06-22 16:00:00	2016-06-22 16:00:00	40	904.5166667
2016-06-22 17:00:00	2016-06-22 17:00:00	1986	2/2/2020 17:00	26.73333333	58	17:00:00	6/22/2016 17:00	2016-06-22 17:00:00	2016-06-22 17:00:00	40	902.2833333
2016-06-22 18:00:00	2016-06-22 18:00:00	1987	2/2/2020 18:00	25.68	58	18:00:00	6/22/2016 18:00	2016-06-22 18:00:00	2016-06-22 18:00:00	40.3	558.02
2016-06-22 19:00:00	2016-06-22 19:00:00	1988	2/2/2020 19:00	24.73333333	58	19:00:00	6/22/2016 19:00	2016-06-22 19:00:00	2016-06-22 19:00:00	45.44	441.0333333
2016-06-22 20:00:00	2016-06-22 20:00:00	1989	2/2/2020 20:00	23.21666667	58	20:00:00	6/22/2016 20:00	2016-06-22 20:00:00	2016-06-22 20:00:00	55.36666667	184.1333333
2016-06-22 21:00:00	2016-06-22 21:00:00	1990	2/2/2020 21:00	22.58333333	58	21:00:00	6/22/2016 21:00	2016-06-22 21:00:00	2016-06-22 21:00:00	65.51666667	23.23333333
2016-06-22 22:00:00	2016-06-22 22:00:00	1991	2/2/2020 22:00	20.84	58	22:00:00	6/22/2016 22:00	2016-06-22 22:00:00	2016-06-22 22:00:00	76.21666667	-2.3
2016-06-22 23:00:00	2016-06-22 23:00:00	1992	2/2/2020 23:00	18.96666667	58	23:00:00	6/22/2016 23:00	2016-06-22 23:00:00	2016-06-22 23:00:00	85.88	-2.666666667
2016-06-23 00:00:00	2016-06-23 00:00:00	1993	2/3/2020 0:00	17.83333333	59	0:00:00	6/23/2016 0:00	2016-06-23 00:00:00	2016-06-23 00:00:00	90	-2.3
2016-06-23 01:00:00	2016-06-23 01:00:00	1994	2/3/2020 1:00	16.65	59	1:00:00	6/23/2016 1:00	2016-06-23 01:00:00	2016-06-23 01:00:00	90	-3.033333333
2016-06-23 02:00:00	2016-06-23 02:00:00	1995	2/3/2020 2:00	16.52	59	2:00:00	6/23/2016 2:00	2016-06-23 02:00:00	2016-06-23 02:00:00	90	-3.18
2016-06-23 03:00:00	2016-06-23 03:00:00	1996	2/3/2020 3:00	16.26666667	59	3:00:00	6/23/2016 3:00	2016-06-23 03:00:00	2016-06-23 03:00:00	90	-2.666666667
2016-06-23 04:00:00	2016-06-23 04:00:00	1997	2/3/2020 4:00	15.93333333	59	4:00:00	6/23/2016 4:00	2016-06-23 04:00:00	2016-06-23 04:00:00	90	0.716666667
2016-06-23 05:00:00	2016-06-23 05:00:00	1998	2/3/2020 5:00	16.1	59	5:00:00	6/23/2016 5:00	2016-06-23 05:00:00	2016-06-23 05:00:00	90	118.15
2016-06-23 06:00:00	2016-06-23 06:00:00	1999	2/3/2020 6:00	17.1	59	6:00:00	6/23/2016 6:00	2016-06-23 06:00:00	2016-06-23 06:00:00	89.98333333	180.92
[truncated: 3,426 more rows]
