# Supplementary material for: Natural plant growth and development achieved in the IPK PhenoSphere by dynamic environment simulation
Source: Nat Commun. 2023 Sep 18;14:5783. doi: 10.1038/s41467-023-41332-4 (PMC10507097; doi:10.1038/s41467-023-41332-4)
Supplement: Supplementary file 5 — Supplementary Code 1 [file 41467_2023_41332_MOESM5_ESM.zip › Supplementary_Code_1/Thermal_Time_VPD/Ps_avg_clim.csv]

Row.names	Date	ID	hour	Temp	DAS	Time	Date_2016	Date_201X	newdate	humidity	light
4/1/2016 0:00	4/1/2016 0:00	1	NA	NA	NA	NA	NA	NA	NA	NA	NA
4/1/2016 1:00	4/1/2016 1:00	2	NA	NA	NA	NA	NA	NA	NA	NA	NA
4/1/2016 2:00	4/1/2016 2:00	3	NA	NA	NA	NA	NA	NA	NA	NA	NA
4/1/2016 3:00	4/1/2016 3:00	4	NA	NA	NA	NA	NA	NA	NA	NA	NA
4/1/2016 4:00	4/1/2016 4:00	5	NA	NA	NA	NA	NA	NA	NA	NA	NA
4/1/2016 5:00	4/1/2016 5:00	6	NA	NA	NA	NA	NA	NA	NA	NA	NA
4/1/2016 6:00	4/1/2016 6:00	7	NA	NA	NA	NA	NA	NA	NA	NA	NA
4/1/2016 7:00	4/1/2016 7:00	8	NA	NA	NA	NA	NA	NA	NA	NA	NA
4/1/2016 8:00	4/1/2016 8:00	9	NA	NA	NA	NA	NA	NA	NA	NA	NA
4/1/2016 9:00	4/1/2016 9:00	10	NA	NA	NA	NA	NA	NA	NA	NA	NA
4/1/2016 10:00	4/1/2016 10:00	11	NA	NA	NA	NA	NA	NA	NA	NA	NA
4/1/2016 11:00	4/1/2016 11:00	12	NA	NA	NA	NA	NA	NA	NA	NA	NA
4/1/2016 12:00	4/1/2016 12:00	13	NA	NA	NA	NA	NA	NA	NA	NA	NA
4/1/2016 13:00	4/1/2016 13:00	14	NA	NA	NA	NA	NA	NA	NA	NA	NA
4/1/2016 14:00	4/1/2016 14:00	15	NA	NA	NA	NA	NA	NA	NA	NA	NA
4/1/2016 15:00	4/1/2016 15:00	16	NA	NA	NA	NA	NA	NA	NA	NA	NA
4/1/2016 16:00	4/1/2016 16:00	17	NA	NA	NA	NA	NA	NA	NA	NA	NA
4/1/2016 17:00	4/1/2016 17:00	18	NA	NA	NA	NA	NA	NA	NA	NA	NA
4/1/2016 18:00	4/1/2016 18:00	19	NA	NA	NA	NA	NA	NA	NA	NA	NA
4/1/2016 19:00	4/1/2016 19:00	20	NA	NA	NA	NA	NA	NA	NA	NA	NA
4/1/2016 20:00	4/1/2016 20:00	21	NA	NA	NA	NA	NA	NA	NA	NA	NA
4/1/2016 21:00	4/1/2016 21:00	22	NA	NA	NA	NA	NA	NA	NA	NA	NA
4/1/2016 22:00	4/1/2016 22:00	23	NA	NA	NA	NA	NA	NA	NA	NA	NA
4/1/2016 23:00	4/1/2016 23:00	24	NA	NA	NA	NA	NA	NA	NA	NA	NA
4/2/2016 0:00	4/2/2016 0:00	25	NA	NA	NA	NA	NA	NA	NA	NA	NA
4/2/2016 1:00	4/2/2016 1:00	26	NA	NA	NA	NA	NA	NA	NA	NA	NA
4/2/2016 2:00	4/2/2016 2:00	27	NA	NA	NA	NA	NA	NA	NA	NA	NA
4/2/2016 3:00	4/2/2016 3:00	28	NA	NA	NA	NA	NA	NA	NA	NA	NA
4/2/2016 4:00	4/2/2016 4:00	29	NA	NA	NA	NA	NA	NA	NA	NA	NA
4/2/2016 5:00	4/2/2016 5:00	30	NA	NA	NA	NA	NA	NA	NA	NA	NA
4/2/2016 6:00	4/2/2016 6:00	31	NA	NA	NA	NA	NA	NA	NA	NA	NA
4/2/2016 7:00	4/2/2016 7:00	32	NA	NA	NA	NA	NA	NA	NA	NA	NA
4/2/2016 8:00	4/2/2016 8:00	33	NA	NA	NA	NA	NA	NA	NA	NA	NA
4/2/2016 9:00	4/2/2016 9:00	34	NA	NA	NA	NA	NA	NA	NA	NA	NA
4/2/2016 10:00	4/2/2016 10:00	35	NA	NA	NA	NA	NA	NA	NA	NA	NA
4/2/2016 11:00	4/2/2016 11:00	36	NA	NA	NA	NA	NA	NA	NA	NA	NA
4/2/2016 12:00	4/2/2016 12:00	37	NA	NA	NA	NA	NA	NA	NA	NA	NA
4/2/2016 13:00	4/2/2016 13:00	38	NA	NA	NA	NA	NA	NA	NA	NA	NA
4/2/2016 14:00	4/2/2016 14:00	39	NA	NA	NA	NA	NA	NA	NA	NA	NA
4/2/2016 15:00	4/2/2016 15:00	40	NA	NA	NA	NA	NA	NA	NA	NA	NA
4/2/2016 16:00	4/2/2016 16:00	41	NA	NA	NA	NA	NA	NA	NA	NA	NA
4/2/2016 17:00	4/2/2016 17:00	42	NA	NA	NA	NA	NA	NA	NA	NA	NA
4/2/2016 18:00	4/2/2016 18:00	43	NA	NA	NA	NA	NA	NA	NA	NA	NA
4/2/2016 19:00	4/2/2016 19:00	44	NA	NA	NA	NA	NA	NA	NA	NA	NA
4/2/2016 20:00	4/2/2016 20:00	45	NA	NA	NA	NA	NA	NA	NA	NA	NA
4/2/2016 21:00	4/2/2016 21:00	46	NA	NA	NA	NA	NA	NA	NA	NA	NA
4/2/2016 22:00	4/2/2016 22:00	47	NA	NA	NA	NA	NA	NA	NA	NA	NA
4/2/2016 23:00	4/2/2016 23:00	48	NA	NA	NA	NA	NA	NA	NA	NA	NA
4/3/2016 0:00	4/3/2016 0:00	49	NA	NA	NA	NA	NA	NA	NA	NA	NA
4/3/2016 1:00	4/3/2016 1:00	50	NA	NA	NA	NA	NA	NA	NA	NA	NA
4/3/2016 2:00	4/3/2016 2:00	51	NA	NA	NA	NA	NA	NA	NA	NA	NA
4/3/2016 3:00	4/3/2016 3:00	52	NA	NA	NA	NA	NA	NA	NA	NA	NA
4/3/2016 4:00	4/3/2016 4:00	53	NA	NA	NA	NA	NA	NA	NA	NA	NA
4/3/2016 5:00	4/3/2016 5:00	54	NA	NA	NA	NA	NA	NA	NA	NA	NA
4/3/2016 6:00	4/3/2016 6:00	55	NA	NA	NA	NA	NA	NA	NA	NA	NA
4/3/2016 7:00	4/3/2016 7:00	56	NA	NA	NA	NA	NA	NA	NA	NA	NA
4/3/2016 8:00	4/3/2016 8:00	57	NA	NA	NA	NA	NA	NA	NA	NA	NA
4/3/2016 9:00	4/3/2016 9:00	58	NA	NA	NA	NA	NA	NA	NA	NA	NA
4/3/2016 10:00	4/3/2016 10:00	59	NA	NA	NA	NA	NA	NA	NA	NA	NA
4/3/2016 11:00	4/3/2016 11:00	60	NA	NA	NA	NA	NA	NA	NA	NA	NA
4/3/2016 12:00	4/3/2016 12:00	61	NA	NA	NA	NA	NA	NA	NA	NA	NA
4/3/2016 13:00	4/3/2016 13:00	62	NA	NA	NA	NA	NA	NA	NA	NA	NA
4/3/2016 14:00	4/3/2016 14:00	63	NA	NA	NA	NA	NA	NA	NA	NA	NA
4/3/2016 15:00	4/3/2016 15:00	64	NA	NA	NA	NA	NA	NA	NA	NA	NA
4/3/2016 16:00	4/3/2016 16:00	65	NA	NA	NA	NA	NA	NA	NA	NA	NA
4/3/2016 17:00	4/3/2016 17:00	66	NA	NA	NA	NA	NA	NA	NA	NA	NA
4/3/2016 18:00	4/3/2016 18:00	67	NA	NA	NA	NA	NA	NA	NA	NA	NA
4/3/2016 19:00	4/3/2016 19:00	68	NA	NA	NA	NA	NA	NA	NA	NA	NA
4/3/2016 20:00	4/3/2016 20:00	69	NA	NA	NA	NA	NA	NA	NA	NA	NA
4/3/2016 21:00	4/3/2016 21:00	70	NA	NA	NA	NA	NA	NA	NA	NA	NA
4/3/2016 22:00	4/3/2016 22:00	71	NA	NA	NA	NA	NA	NA	NA	NA	NA
4/3/2016 23:00	4/3/2016 23:00	72	NA	NA	NA	NA	NA	NA	NA	NA	NA
4/4/2016 0:00	4/4/2016 0:00	73	NA	NA	NA	NA	NA	NA	NA	NA	NA
4/4/2016 1:00	4/4/2016 1:00	74	NA	NA	NA	NA	NA	NA	NA	NA	NA
4/4/2016 2:00	4/4/2016 2:00	75	NA	NA	NA	NA	NA	NA	NA	NA	NA
4/4/2016 3:00	4/4/2016 3:00	76	NA	NA	NA	NA	NA	NA	NA	NA	NA
4/4/2016 4:00	4/4/2016 4:00	77	NA	NA	NA	NA	NA	NA	NA	NA	NA
4/4/2016 5:00	4/4/2016 5:00	78	NA	NA	NA	NA	NA	NA	NA	NA	NA
4/4/2016 6:00	4/4/2016 6:00	79	NA	NA	NA	NA	NA	NA	NA	NA	NA
4/4/2016 7:00	4/4/2016 7:00	80	NA	NA	NA	NA	NA	NA	NA	NA	NA
4/4/2016 8:00	4/4/2016 8:00	81	NA	NA	NA	NA	NA	NA	NA	NA	NA
4/4/2016 9:00	4/4/2016 9:00	82	NA	NA	NA	NA	NA	NA	NA	NA	NA
4/4/2016 10:00	4/4/2016 10:00	83	NA	NA	NA	NA	NA	NA	NA	NA	NA
4/4/2016 11:00	4/4/2016 11:00	84	NA	NA	NA	NA	NA	NA	NA	NA	NA
4/4/2016 12:00	4/4/2016 12:00	85	NA	NA	NA	NA	NA	NA	NA	NA	NA
4/4/2016 13:00	4/4/2016 13:00	86	NA	NA	NA	NA	NA	NA	NA	NA	NA
4/4/2016 14:00	4/4/2016 14:00	87	NA	NA	NA	NA	NA	NA	NA	NA	NA
4/4/2016 15:00	4/4/2016 15:00	88	NA	NA	NA	NA	NA	NA	NA	NA	NA
4/4/2016 16:00	4/4/2016 16:00	89	NA	NA	NA	NA	NA	NA	NA	NA	NA
4/4/2016 17:00	4/4/2016 17:00	90	NA	NA	NA	NA	NA	NA	NA	NA	NA
4/4/2016 18:00	4/4/2016 18:00	91	NA	NA	NA	NA	NA	NA	NA	NA	NA
4/4/2016 19:00	4/4/2016 19:00	92	NA	NA	NA	NA	NA	NA	NA	NA	NA
4/4/2016 20:00	4/4/2016 20:00	93	NA	NA	NA	NA	NA	NA	NA	NA	NA
4/4/2016 21:00	4/4/2016 21:00	94	NA	NA	NA	NA	NA	NA	NA	NA	NA
4/4/2016 22:00	4/4/2016 22:00	95	NA	NA	NA	NA	NA	NA	NA	NA	NA
4/4/2016 23:00	4/4/2016 23:00	96	NA	NA	NA	NA	NA	NA	NA	NA	NA
4/5/2016 0:00	4/5/2016 0:00	97	NA	NA	NA	NA	NA	NA	NA	NA	NA
4/5/2016 1:00	4/5/2016 1:00	98	NA	NA	NA	NA	NA	NA	NA	NA	NA
4/5/2016 2:00	4/5/2016 2:00	99	NA	NA	NA	NA	NA	NA	NA	NA	NA
4/5/2016 3:00	4/5/2016 3:00	100	NA	NA	NA	NA	NA	NA	NA	NA	NA
4/5/2016 4:00	4/5/2016 4:00	101	NA	NA	NA	NA	NA	NA	NA	NA	NA
4/5/2016 5:00	4/5/2016 5:00	102	NA	NA	NA	NA	NA	NA	NA	NA	NA
4/5/2016 6:00	4/5/2016 6:00	103	NA	NA	NA	NA	NA	NA	NA	NA	NA
4/5/2016 7:00	4/5/2016 7:00	104	NA	NA	NA	NA	NA	NA	NA	NA	NA
4/5/2016 8:00	4/5/2016 8:00	105	NA	NA	NA	NA	NA	NA	NA	NA	NA
4/5/2016 9:00	4/5/2016 9:00	106	NA	NA	NA	NA	NA	NA	NA	NA	NA
4/5/2016 10:00	4/5/2016 10:00	107	NA	NA	NA	NA	NA	NA	NA	NA	NA
4/5/2016 11:00	4/5/2016 11:00	108	NA	NA	NA	NA	NA	NA	NA	NA	NA
4/5/2016 12:00	4/5/2016 12:00	109	NA	NA	NA	NA	NA	NA	NA	NA	NA
4/5/2016 13:00	4/5/2016 13:00	110	NA	NA	NA	NA	NA	NA	NA	NA	NA
4/5/2016 14:00	4/5/2016 14:00	111	NA	NA	NA	NA	NA	NA	NA	NA	NA
4/5/2016 15:00	4/5/2016 15:00	112	NA	NA	NA	NA	NA	NA	NA	NA	NA
4/5/2016 16:00	4/5/2016 16:00	113	NA	NA	NA	NA	NA	NA	NA	NA	NA
4/5/2016 17:00	4/5/2016 17:00	114	NA	NA	NA	NA	NA	NA	NA	NA	NA
4/5/2016 18:00	4/5/2016 18:00	115	NA	NA	NA	NA	NA	NA	NA	NA	NA
4/5/2016 19:00	4/5/2016 19:00	116	NA	NA	NA	NA	NA	NA	NA	NA	NA
4/5/2016 20:00	4/5/2016 20:00	117	NA	NA	NA	NA	NA	NA	NA	NA	NA
4/5/2016 21:00	4/5/2016 21:00	118	NA	NA	NA	NA	NA	NA	NA	NA	NA
4/5/2016 22:00	4/5/2016 22:00	119	NA	NA	NA	NA	NA	NA	NA	NA	NA
4/5/2016 23:00	4/5/2016 23:00	120	NA	NA	NA	NA	NA	NA	NA	NA	NA
4/6/2016 0:00	4/6/2016 0:00	121	NA	NA	NA	NA	NA	NA	NA	NA	NA
4/6/2016 1:00	4/6/2016 1:00	122	NA	NA	NA	NA	NA	NA	NA	NA	NA
4/6/2016 2:00	4/6/2016 2:00	123	NA	NA	NA	NA	NA	NA	NA	NA	NA
4/6/2016 3:00	4/6/2016 3:00	124	NA	NA	NA	NA	NA	NA	NA	NA	NA
4/6/2016 4:00	4/6/2016 4:00	125	NA	NA	NA	NA	NA	NA	NA	NA	NA
4/6/2016 5:00	4/6/2016 5:00	126	NA	NA	NA	NA	NA	NA	NA	NA	NA
4/6/2016 6:00	4/6/2016 6:00	127	NA	NA	NA	NA	NA	NA	NA	NA	NA
4/6/2016 7:00	4/6/2016 7:00	128	NA	NA	NA	NA	NA	NA	NA	NA	NA
4/6/2016 8:00	4/6/2016 8:00	129	NA	NA	NA	NA	NA	NA	NA	NA	NA
4/6/2016 9:00	4/6/2016 9:00	130	NA	NA	NA	NA	NA	NA	NA	NA	NA
4/6/2016 10:00	4/6/2016 10:00	131	NA	NA	NA	NA	NA	NA	NA	NA	NA
4/6/2016 11:00	4/6/2016 11:00	132	NA	NA	NA	NA	NA	NA	NA	NA	NA
4/6/2016 12:00	4/6/2016 12:00	133	NA	NA	NA	NA	NA	NA	NA	NA	NA
4/6/2016 13:00	4/6/2016 13:00	134	NA	NA	NA	NA	NA	NA	NA	NA	NA
4/6/2016 14:00	4/6/2016 14:00	135	NA	NA	NA	NA	NA	NA	NA	NA	NA
4/6/2016 15:00	4/6/2016 15:00	136	NA	NA	NA	NA	NA	NA	NA	NA	NA
4/6/2016 16:00	4/6/2016 16:00	137	NA	NA	NA	NA	NA	NA	NA	NA	NA
4/6/2016 17:00	4/6/2016 17:00	138	NA	NA	NA	NA	NA	NA	NA	NA	NA
4/6/2016 18:00	4/6/2016 18:00	139	NA	NA	NA	NA	NA	NA	NA	NA	NA
4/6/2016 19:00	4/6/2016 19:00	140	NA	NA	NA	NA	NA	NA	NA	NA	NA
4/6/2016 20:00	4/6/2016 20:00	141	NA	NA	NA	NA	NA	NA	NA	NA	NA
4/6/2016 21:00	4/6/2016 21:00	142	NA	NA	NA	NA	NA	NA	NA	NA	NA
4/6/2016 22:00	4/6/2016 22:00	143	NA	NA	NA	NA	NA	NA	NA	NA	NA
4/6/2016 23:00	4/6/2016 23:00	144	NA	NA	NA	NA	NA	NA	NA	NA	NA
4/7/2016 0:00	4/7/2016 0:00	145	NA	NA	NA	NA	NA	NA	NA	NA	NA
4/7/2016 1:00	4/7/2016 1:00	146	NA	NA	NA	NA	NA	NA	NA	NA	NA
4/7/2016 2:00	4/7/2016 2:00	147	NA	NA	NA	NA	NA	NA	NA	NA	NA
4/7/2016 3:00	4/7/2016 3:00	148	NA	NA	NA	NA	NA	NA	NA	NA	NA
4/7/2016 4:00	4/7/2016 4:00	149	NA	NA	NA	NA	NA	NA	NA	NA	NA
4/7/2016 5:00	4/7/2016 5:00	150	NA	NA	NA	NA	NA	NA	NA	NA	NA
4/7/2016 6:00	4/7/2016 6:00	151	NA	NA	NA	NA	NA	NA	NA	NA	NA
4/7/2016 7:00	4/7/2016 7:00	152	NA	NA	NA	NA	NA	NA	NA	NA	NA
4/7/2016 8:00	4/7/2016 8:00	153	NA	NA	NA	NA	NA	NA	NA	NA	NA
4/7/2016 9:00	4/7/2016 9:00	154	NA	NA	NA	NA	NA	NA	NA	NA	NA
4/7/2016 10:00	4/7/2016 10:00	155	NA	NA	NA	NA	NA	NA	NA	NA	NA
4/7/2016 11:00	4/7/2016 11:00	156	NA	NA	NA	NA	NA	NA	NA	NA	NA
4/7/2016 12:00	4/7/2016 12:00	157	NA	NA	NA	NA	NA	NA	NA	NA	NA
4/7/2016 13:00	4/7/2016 13:00	158	NA	NA	NA	NA	NA	NA	NA	NA	NA
4/7/2016 14:00	4/7/2016 14:00	159	NA	NA	NA	NA	NA	NA	NA	NA	NA
4/7/2016 15:00	4/7/2016 15:00	160	NA	NA	NA	NA	NA	NA	NA	NA	NA
4/7/2016 16:00	4/7/2016 16:00	161	NA	NA	NA	NA	NA	NA	NA	NA	NA
4/7/2016 17:00	4/7/2016 17:00	162	NA	NA	NA	NA	NA	NA	NA	NA	NA
4/7/2016 18:00	4/7/2016 18:00	163	NA	NA	NA	NA	NA	NA	NA	NA	NA
4/7/2016 19:00	4/7/2016 19:00	164	NA	NA	NA	NA	NA	NA	NA	NA	NA
4/7/2016 20:00	4/7/2016 20:00	165	NA	NA	NA	NA	NA	NA	NA	NA	NA
4/7/2016 21:00	4/7/2016 21:00	166	NA	NA	NA	NA	NA	NA	NA	NA	NA
4/7/2016 22:00	4/7/2016 22:00	167	NA	NA	NA	NA	NA	NA	NA	NA	NA
4/7/2016 23:00	4/7/2016 23:00	168	NA	NA	NA	NA	NA	NA	NA	NA	NA
4/8/2016 0:00	4/8/2016 0:00	169	NA	NA	NA	NA	NA	NA	NA	NA	NA
4/8/2016 1:00	4/8/2016 1:00	170	NA	NA	NA	NA	NA	NA	NA	NA	NA
4/8/2016 2:00	4/8/2016 2:00	171	NA	NA	NA	NA	NA	NA	NA	NA	NA
4/8/2016 3:00	4/8/2016 3:00	172	NA	NA	NA	NA	NA	NA	NA	NA	NA
4/8/2016 4:00	4/8/2016 4:00	173	NA	NA	NA	NA	NA	NA	NA	NA	NA
4/8/2016 5:00	4/8/2016 5:00	174	NA	NA	NA	NA	NA	NA	NA	NA	NA
4/8/2016 6:00	4/8/2016 6:00	175	NA	NA	NA	NA	NA	NA	NA	NA	NA
4/8/2016 7:00	4/8/2016 7:00	176	NA	NA	NA	NA	NA	NA	NA	NA	NA
4/8/2016 8:00	4/8/2016 8:00	177	NA	NA	NA	NA	NA	NA	NA	NA	NA
4/8/2016 9:00	4/8/2016 9:00	178	NA	NA	NA	NA	NA	NA	NA	NA	NA
4/8/2016 10:00	4/8/2016 10:00	179	NA	NA	NA	NA	NA	NA	NA	NA	NA
4/8/2016 11:00	4/8/2016 11:00	180	NA	NA	NA	NA	NA	NA	NA	NA	NA
4/8/2016 12:00	4/8/2016 12:00	181	NA	NA	NA	NA	NA	NA	NA	NA	NA
4/8/2016 13:00	4/8/2016 13:00	182	NA	NA	NA	NA	NA	NA	NA	NA	NA
4/8/2016 14:00	4/8/2016 14:00	183	NA	NA	NA	NA	NA	NA	NA	NA	NA
4/8/2016 15:00	4/8/2016 15:00	184	NA	NA	NA	NA	NA	NA	NA	NA	NA
4/8/2016 16:00	4/8/2016 16:00	185	NA	NA	NA	NA	NA	NA	NA	NA	NA
4/8/2016 17:00	4/8/2016 17:00	186	NA	NA	NA	NA	NA	NA	NA	NA	NA
4/8/2016 18:00	4/8/2016 18:00	187	NA	NA	NA	NA	NA	NA	NA	NA	NA
4/8/2016 19:00	4/8/2016 19:00	188	NA	NA	NA	NA	NA	NA	NA	NA	NA
4/8/2016 20:00	4/8/2016 20:00	189	NA	NA	NA	NA	NA	NA	NA	NA	NA
4/8/2016 21:00	4/8/2016 21:00	190	NA	NA	NA	NA	NA	NA	NA	NA	NA
4/8/2016 22:00	4/8/2016 22:00	191	NA	NA	NA	NA	NA	NA	NA	NA	NA
4/8/2016 23:00	4/8/2016 23:00	192	NA	NA	NA	NA	NA	NA	NA	NA	NA
4/9/2016 0:00	4/9/2016 0:00	193	NA	NA	NA	NA	NA	NA	NA	NA	NA
4/9/2016 1:00	4/9/2016 1:00	194	NA	NA	NA	NA	NA	NA	NA	NA	NA
4/9/2016 2:00	4/9/2016 2:00	195	NA	NA	NA	NA	NA	NA	NA	NA	NA
4/9/2016 3:00	4/9/2016 3:00	196	NA	NA	NA	NA	NA	NA	NA	NA	NA
4/9/2016 4:00	4/9/2016 4:00	197	NA	NA	NA	NA	NA	NA	NA	NA	NA
4/9/2016 5:00	4/9/2016 5:00	198	NA	NA	NA	NA	NA	NA	NA	NA	NA
4/9/2016 6:00	4/9/2016 6:00	199	NA	NA	NA	NA	NA	NA	NA	NA	NA
4/9/2016 7:00	4/9/2016 7:00	200	NA	NA	NA	NA	NA	NA	NA	NA	NA
4/9/2016 8:00	4/9/2016 8:00	201	NA	NA	NA	NA	NA	NA	NA	NA	NA
4/9/2016 9:00	4/9/2016 9:00	202	NA	NA	NA	NA	NA	NA	NA	NA	NA
4/9/2016 10:00	4/9/2016 10:00	203	NA	NA	NA	NA	NA	NA	NA	NA	NA
4/9/2016 11:00	4/9/2016 11:00	204	NA	NA	NA	NA	NA	NA	NA	NA	NA
4/9/2016 12:00	4/9/2016 12:00	205	NA	NA	NA	NA	NA	NA	NA	NA	NA
4/9/2016 13:00	4/9/2016 13:00	206	NA	NA	NA	NA	NA	NA	NA	NA	NA
4/9/2016 14:00	4/9/2016 14:00	207	NA	NA	NA	NA	NA	NA	NA	NA	NA
4/9/2016 15:00	4/9/2016 15:00	208	NA	NA	NA	NA	NA	NA	NA	NA	NA
4/9/2016 16:00	4/9/2016 16:00	209	NA	NA	NA	NA	NA	NA	NA	NA	NA
4/9/2016 17:00	4/9/2016 17:00	210	NA	NA	NA	NA	NA	NA	NA	NA	NA
4/9/2016 18:00	4/9/2016 18:00	211	NA	NA	NA	NA	NA	NA	NA	NA	NA
4/9/2016 19:00	4/9/2016 19:00	212	NA	NA	NA	NA	NA	NA	NA	NA	NA
4/9/2016 20:00	4/9/2016 20:00	213	NA	NA	NA	NA	NA	NA	NA	NA	NA
4/9/2016 21:00	4/9/2016 21:00	214	NA	NA	NA	NA	NA	NA	NA	NA	NA
4/9/2016 22:00	4/9/2016 22:00	215	NA	NA	NA	NA	NA	NA	NA	NA	NA
4/9/2016 23:00	4/9/2016 23:00	216	NA	NA	NA	NA	NA	NA	NA	NA	NA
4/10/2016 0:00	4/10/2016 0:00	217	NA	NA	NA	NA	NA	NA	NA	NA	NA
4/10/2016 1:00	4/10/2016 1:00	218	NA	NA	NA	NA	NA	NA	NA	NA	NA
4/10/2016 2:00	4/10/2016 2:00	219	NA	NA	NA	NA	NA	NA	NA	NA	NA
4/10/2016 3:00	4/10/2016 3:00	220	NA	NA	NA	NA	NA	NA	NA	NA	NA
4/10/2016 4:00	4/10/2016 4:00	221	NA	NA	NA	NA	NA	NA	NA	NA	NA
4/10/2016 5:00	4/10/2016 5:00	222	NA	NA	NA	NA	NA	NA	NA	NA	NA
4/10/2016 6:00	4/10/2016 6:00	223	NA	NA	NA	NA	NA	NA	NA	NA	NA
4/10/2016 7:00	4/10/2016 7:00	224	NA	NA	NA	NA	NA	NA	NA	NA	NA
4/10/2016 8:00	4/10/2016 8:00	225	NA	NA	NA	NA	NA	NA	NA	NA	NA
4/10/2016 9:00	4/10/2016 9:00	226	NA	NA	NA	NA	NA	NA	NA	NA	NA
4/10/2016 10:00	4/10/2016 10:00	227	NA	NA	NA	NA	NA	NA	NA	NA	NA
4/10/2016 11:00	4/10/2016 11:00	228	NA	NA	NA	NA	NA	NA	NA	NA	NA
4/10/2016 12:00	4/10/2016 12:00	229	NA	NA	NA	NA	NA	NA	NA	NA	NA
4/10/2016 13:00	4/10/2016 13:00	230	NA	NA	NA	NA	NA	NA	NA	NA	NA
4/10/2016 14:00	4/10/2016 14:00	231	NA	NA	NA	NA	NA	NA	NA	NA	NA
4/10/2016 15:00	4/10/2016 15:00	232	NA	NA	NA	NA	NA	NA	NA	NA	NA
4/10/2016 16:00	4/10/2016 16:00	233	NA	NA	NA	NA	NA	NA	NA	NA	NA
4/10/2016 17:00	4/10/2016 17:00	234	NA	NA	NA	NA	NA	NA	NA	NA	NA
4/10/2016 18:00	4/10/2016 18:00	235	NA	NA	NA	NA	NA	NA	NA	NA	NA
4/10/2016 19:00	4/10/2016 19:00	236	NA	NA	NA	NA	NA	NA	NA	NA	NA
4/10/2016 20:00	4/10/2016 20:00	237	NA	NA	NA	NA	NA	NA	NA	NA	NA
4/10/2016 21:00	4/10/2016 21:00	238	NA	NA	NA	NA	NA	NA	NA	NA	NA
4/10/2016 22:00	4/10/2016 22:00	239	NA	NA	NA	NA	NA	NA	NA	NA	NA
4/10/2016 23:00	4/10/2016 23:00	240	NA	NA	NA	NA	NA	NA	NA	NA	NA
4/11/2016 0:00	4/11/2016 0:00	241	NA	NA	NA	NA	NA	NA	NA	NA	NA
4/11/2016 1:00	4/11/2016 1:00	242	NA	NA	NA	NA	NA	NA	NA	NA	NA
4/11/2016 2:00	4/11/2016 2:00	243	NA	NA	NA	NA	NA	NA	NA	NA	NA
4/11/2016 3:00	4/11/2016 3:00	244	NA	NA	NA	NA	NA	NA	NA	NA	NA
4/11/2016 4:00	4/11/2016 4:00	245	NA	NA	NA	NA	NA	NA	NA	NA	NA
4/11/2016 5:00	4/11/2016 5:00	246	NA	NA	NA	NA	NA	NA	NA	NA	NA
4/11/2016 6:00	4/11/2016 6:00	247	NA	NA	NA	NA	NA	NA	NA	NA	NA
4/11/2016 7:00	4/11/2016 7:00	248	NA	NA	NA	NA	NA	NA	NA	NA	NA
4/11/2016 8:00	4/11/2016 8:00	249	NA	NA	NA	NA	NA	NA	NA	NA	NA
4/11/2016 9:00	4/11/2016 9:00	250	NA	NA	NA	NA	NA	NA	NA	NA	NA
4/11/2016 10:00	4/11/2016 10:00	251	NA	NA	NA	NA	NA	NA	NA	NA	NA
4/11/2016 11:00	4/11/2016 11:00	252	NA	NA	NA	NA	NA	NA	NA	NA	NA
4/11/2016 12:00	4/11/2016 12:00	253	NA	NA	NA	NA	NA	NA	NA	NA	NA
4/11/2016 13:00	4/11/2016 13:00	254	NA	NA	NA	NA	NA	NA	NA	NA	NA
4/11/2016 14:00	4/11/2016 14:00	255	NA	NA	NA	NA	NA	NA	NA	NA	NA
4/11/2016 15:00	4/11/2016 15:00	256	NA	NA	NA	NA	NA	NA	NA	NA	NA
4/11/2016 16:00	4/11/2016 16:00	257	NA	NA	NA	NA	NA	NA	NA	NA	NA
4/11/2016 17:00	4/11/2016 17:00	258	NA	NA	NA	NA	NA	NA	NA	NA	NA
4/11/2016 18:00	4/11/2016 18:00	259	NA	NA	NA	NA	NA	NA	NA	NA	NA
4/11/2016 19:00	4/11/2016 19:00	260	NA	NA	NA	NA	NA	NA	NA	NA	NA
4/11/2016 20:00	4/11/2016 20:00	261	NA	NA	NA	NA	NA	NA	NA	NA	NA
4/11/2016 21:00	4/11/2016 21:00	262	NA	NA	NA	NA	NA	NA	NA	NA	NA
4/11/2016 22:00	4/11/2016 22:00	263	NA	NA	NA	NA	NA	NA	NA	NA	NA
4/11/2016 23:00	4/11/2016 23:00	264	NA	NA	NA	NA	NA	NA	NA	NA	NA
4/12/2016 0:00	4/12/2016 0:00	265	NA	NA	NA	NA	NA	NA	NA	NA	NA
4/12/2016 1:00	4/12/2016 1:00	266	NA	NA	NA	NA	NA	NA	NA	NA	NA
4/12/2016 2:00	4/12/2016 2:00	267	NA	NA	NA	NA	NA	NA	NA	NA	NA
4/12/2016 3:00	4/12/2016 3:00	268	NA	NA	NA	NA	NA	NA	NA	NA	NA
4/12/2016 4:00	4/12/2016 4:00	269	NA	NA	NA	NA	NA	NA	NA	NA	NA
4/12/2016 5:00	4/12/2016 5:00	270	NA	NA	NA	NA	NA	NA	NA	NA	NA
4/12/2016 6:00	4/12/2016 6:00	271	NA	NA	NA	NA	NA	NA	NA	NA	NA
4/12/2016 7:00	4/12/2016 7:00	272	NA	NA	NA	NA	NA	NA	NA	NA	NA
4/12/2016 8:00	4/12/2016 8:00	273	NA	NA	NA	NA	NA	NA	NA	NA	NA
4/12/2016 9:00	4/12/2016 9:00	274	NA	NA	NA	NA	NA	NA	NA	NA	NA
4/12/2016 10:00	4/12/2016 10:00	275	NA	NA	NA	NA	NA	NA	NA	NA	NA
4/12/2016 11:00	4/12/2016 11:00	276	NA	NA	NA	NA	NA	NA	NA	NA	NA
4/12/2016 12:00	4/12/2016 12:00	277	NA	NA	NA	NA	NA	NA	NA	NA	NA
4/12/2016 13:00	4/12/2016 13:00	278	NA	NA	NA	NA	NA	NA	NA	NA	NA
4/12/2016 14:00	4/12/2016 14:00	279	NA	NA	NA	NA	NA	NA	NA	NA	NA
4/12/2016 15:00	4/12/2016 15:00	280	NA	NA	NA	NA	NA	NA	NA	NA	NA
4/12/2016 16:00	4/12/2016 16:00	281	NA	NA	NA	NA	NA	NA	NA	NA	NA
4/12/2016 17:00	4/12/2016 17:00	282	NA	NA	NA	NA	NA	NA	NA	NA	NA
4/12/2016 18:00	4/12/2016 18:00	283	NA	NA	NA	NA	NA	NA	NA	NA	NA
4/12/2016 19:00	4/12/2016 19:00	284	NA	NA	NA	NA	NA	NA	NA	NA	NA
4/12/2016 20:00	4/12/2016 20:00	285	NA	NA	NA	NA	NA	NA	NA	NA	NA
4/12/2016 21:00	4/12/2016 21:00	286	NA	NA	NA	NA	NA	NA	NA	NA	NA
4/12/2016 22:00	4/12/2016 22:00	287	NA	NA	NA	NA	NA	NA	NA	NA	NA
4/12/2016 23:00	4/12/2016 23:00	288	NA	NA	NA	NA	NA	NA	NA	NA	NA
4/13/2016 0:00	4/13/2016 0:00	289	NA	NA	NA	NA	NA	NA	NA	NA	NA
4/13/2016 1:00	4/13/2016 1:00	290	NA	NA	NA	NA	NA	NA	NA	NA	NA
4/13/2016 2:00	4/13/2016 2:00	291	NA	NA	NA	NA	NA	NA	NA	NA	NA
4/13/2016 3:00	4/13/2016 3:00	292	NA	NA	NA	NA	NA	NA	NA	NA	NA
4/13/2016 4:00	4/13/2016 4:00	293	NA	NA	NA	NA	NA	NA	NA	NA	NA
4/13/2016 5:00	4/13/2016 5:00	294	NA	NA	NA	NA	NA	NA	NA	NA	NA
4/13/2016 6:00	4/13/2016 6:00	295	NA	NA	NA	NA	NA	NA	NA	NA	NA
4/13/2016 7:00	4/13/2016 7:00	296	NA	NA	NA	NA	NA	NA	NA	NA	NA
4/13/2016 8:00	4/13/2016 8:00	297	NA	NA	NA	NA	NA	NA	NA	NA	NA
4/13/2016 9:00	4/13/2016 9:00	298	NA	NA	NA	NA	NA	NA	NA	NA	NA
4/13/2016 10:00	4/13/2016 10:00	299	NA	NA	NA	NA	NA	NA	NA	NA	NA
4/13/2016 11:00	4/13/2016 11:00	300	NA	NA	NA	NA	NA	NA	NA	NA	NA
4/13/2016 12:00	4/13/2016 12:00	301	NA	NA	NA	NA	NA	NA	NA	NA	NA
4/13/2016 13:00	4/13/2016 13:00	302	NA	NA	NA	NA	NA	NA	NA	NA	NA
4/13/2016 14:00	4/13/2016 14:00	303	NA	NA	NA	NA	NA	NA	NA	NA	NA
4/13/2016 15:00	4/13/2016 15:00	304	NA	NA	NA	NA	NA	NA	NA	NA	NA
4/13/2016 16:00	4/13/2016 16:00	305	NA	NA	NA	NA	NA	NA	NA	NA	NA
4/13/2016 17:00	4/13/2016 17:00	306	NA	NA	NA	NA	NA	NA	NA	NA	NA
4/13/2016 18:00	4/13/2016 18:00	307	NA	NA	NA	NA	NA	NA	NA	NA	NA
4/13/2016 19:00	4/13/2016 19:00	308	NA	NA	NA	NA	NA	NA	NA	NA	NA
4/13/2016 20:00	4/13/2016 20:00	309	NA	NA	NA	NA	NA	NA	NA	NA	NA
4/13/2016 21:00	4/13/2016 21:00	310	NA	NA	NA	NA	NA	NA	NA	NA	NA
4/13/2016 22:00	4/13/2016 22:00	311	NA	NA	NA	NA	NA	NA	NA	NA	NA
4/13/2016 23:00	4/13/2016 23:00	312	NA	NA	NA	NA	NA	NA	NA	NA	NA
4/14/2016 0:00	4/14/2016 0:00	313	NA	NA	NA	NA	NA	NA	NA	NA	NA
4/14/2016 1:00	4/14/2016 1:00	314	NA	NA	NA	NA	NA	NA	NA	NA	NA
4/14/2016 2:00	4/14/2016 2:00	315	NA	NA	NA	NA	NA	NA	NA	NA	NA
4/14/2016 3:00	4/14/2016 3:00	316	NA	NA	NA	NA	NA	NA	NA	NA	NA
4/14/2016 4:00	4/14/2016 4:00	317	NA	NA	NA	NA	NA	NA	NA	NA	NA
4/14/2016 5:00	4/14/2016 5:00	318	NA	NA	NA	NA	NA	NA	NA	NA	NA
4/14/2016 6:00	4/14/2016 6:00	319	NA	NA	NA	NA	NA	NA	NA	NA	NA
4/14/2016 7:00	4/14/2016 7:00	320	NA	NA	NA	NA	NA	NA	NA	NA	NA
4/14/2016 8:00	4/14/2016 8:00	321	NA	NA	NA	NA	NA	NA	NA	NA	NA
4/14/2016 9:00	4/14/2016 9:00	322	NA	NA	NA	NA	NA	NA	NA	NA	NA
4/14/2016 10:00	4/14/2016 10:00	323	NA	NA	NA	NA	NA	NA	NA	NA	NA
4/14/2016 11:00	4/14/2016 11:00	324	NA	NA	NA	NA	NA	NA	NA	NA	NA
4/14/2016 12:00	4/14/2016 12:00	325	NA	NA	NA	NA	NA	NA	NA	NA	NA
4/14/2016 13:00	4/14/2016 13:00	326	NA	NA	NA	NA	NA	NA	NA	NA	NA
4/14/2016 14:00	4/14/2016 14:00	327	NA	NA	NA	NA	NA	NA	NA	NA	NA
4/14/2016 15:00	4/14/2016 15:00	328	NA	NA	NA	NA	NA	NA	NA	NA	NA
4/14/2016 16:00	4/14/2016 16:00	329	NA	NA	NA	NA	NA	NA	NA	NA	NA
4/14/2016 17:00	4/14/2016 17:00	330	NA	NA	NA	NA	NA	NA	NA	NA	NA
4/14/2016 18:00	4/14/2016 18:00	331	NA	NA	NA	NA	NA	NA	NA	NA	NA
4/14/2016 19:00	4/14/2016 19:00	332	NA	NA	NA	NA	NA	NA	NA	NA	NA
4/14/2016 20:00	4/14/2016 20:00	333	NA	NA	NA	NA	NA	NA	NA	NA	NA
4/14/2016 21:00	4/14/2016 21:00	334	NA	NA	NA	NA	NA	NA	NA	NA	NA
4/14/2016 22:00	4/14/2016 22:00	335	NA	NA	NA	NA	NA	NA	NA	NA	NA
4/14/2016 23:00	4/14/2016 23:00	336	NA	NA	NA	NA	NA	NA	NA	NA	NA
4/15/2016 0:00	4/15/2016 0:00	337	NA	NA	NA	NA	NA	NA	NA	NA	NA
4/15/2016 1:00	4/15/2016 1:00	338	NA	NA	NA	NA	NA	NA	NA	NA	NA
4/15/2016 2:00	4/15/2016 2:00	339	NA	NA	NA	NA	NA	NA	NA	NA	NA
4/15/2016 3:00	4/15/2016 3:00	340	NA	NA	NA	NA	NA	NA	NA	NA	NA
4/15/2016 4:00	4/15/2016 4:00	341	NA	NA	NA	NA	NA	NA	NA	NA	NA
4/15/2016 5:00	4/15/2016 5:00	342	NA	NA	NA	NA	NA	NA	NA	NA	NA
4/15/2016 6:00	4/15/2016 6:00	343	NA	NA	NA	NA	NA	NA	NA	NA	NA
4/15/2016 7:00	4/15/2016 7:00	344	NA	NA	NA	NA	NA	NA	NA	NA	NA
4/15/2016 8:00	4/15/2016 8:00	345	NA	NA	NA	NA	NA	NA	NA	NA	NA
4/15/2016 9:00	4/15/2016 9:00	346	NA	NA	NA	NA	NA	NA	NA	NA	NA
4/15/2016 10:00	4/15/2016 10:00	347	NA	NA	NA	NA	NA	NA	NA	NA	NA
4/15/2016 11:00	4/15/2016 11:00	348	NA	NA	NA	NA	NA	NA	NA	NA	NA
4/15/2016 12:00	4/15/2016 12:00	349	NA	NA	NA	NA	NA	NA	NA	NA	NA
4/15/2016 13:00	4/15/2016 13:00	350	NA	NA	NA	NA	NA	NA	NA	NA	NA
4/15/2016 14:00	4/15/2016 14:00	351	NA	NA	NA	NA	NA	NA	NA	NA	NA
4/15/2016 15:00	4/15/2016 15:00	352	NA	NA	NA	NA	NA	NA	NA	NA	NA
4/15/2016 16:00	4/15/2016 16:00	353	NA	NA	NA	NA	NA	NA	NA	NA	NA
4/15/2016 17:00	4/15/2016 17:00	354	NA	NA	NA	NA	NA	NA	NA	NA	NA
4/15/2016 18:00	4/15/2016 18:00	355	NA	NA	NA	NA	NA	NA	NA	NA	NA
4/15/2016 19:00	4/15/2016 19:00	356	NA	NA	NA	NA	NA	NA	NA	NA	NA
4/15/2016 20:00	4/15/2016 20:00	357	NA	NA	NA	NA	NA	NA	NA	NA	NA
4/15/2016 21:00	4/15/2016 21:00	358	NA	NA	NA	NA	NA	NA	NA	NA	NA
4/15/2016 22:00	4/15/2016 22:00	359	NA	NA	NA	NA	NA	NA	NA	NA	NA
4/15/2016 23:00	4/15/2016 23:00	360	NA	NA	NA	NA	NA	NA	NA	NA	NA
4/16/2016 0:00	4/16/2016 0:00	361	NA	NA	NA	NA	NA	NA	NA	NA	NA
4/16/2016 1:00	4/16/2016 1:00	362	NA	NA	NA	NA	NA	NA	NA	NA	NA
4/16/2016 2:00	4/16/2016 2:00	363	NA	NA	NA	NA	NA	NA	NA	NA	NA
4/16/2016 3:00	4/16/2016 3:00	364	NA	NA	NA	NA	NA	NA	NA	NA	NA
4/16/2016 4:00	4/16/2016 4:00	365	NA	NA	NA	NA	NA	NA	NA	NA	NA
4/16/2016 5:00	4/16/2016 5:00	366	NA	NA	NA	NA	NA	NA	NA	NA	NA
4/16/2016 6:00	4/16/2016 6:00	367	NA	NA	NA	NA	NA	NA	NA	NA	NA
4/16/2016 7:00	4/16/2016 7:00	368	NA	NA	NA	NA	NA	NA	NA	NA	NA
4/16/2016 8:00	4/16/2016 8:00	369	NA	NA	NA	NA	NA	NA	NA	NA	NA
4/16/2016 9:00	4/16/2016 9:00	370	NA	NA	NA	NA	NA	NA	NA	NA	NA
4/16/2016 10:00	4/16/2016 10:00	371	NA	NA	NA	NA	NA	NA	NA	NA	NA
4/16/2016 11:00	4/16/2016 11:00	372	NA	NA	NA	NA	NA	NA	NA	NA	NA
4/16/2016 12:00	4/16/2016 12:00	373	NA	NA	NA	NA	NA	NA	NA	NA	NA
4/16/2016 13:00	4/16/2016 13:00	374	NA	NA	NA	NA	NA	NA	NA	NA	NA
4/16/2016 14:00	4/16/2016 14:00	375	NA	NA	NA	NA	NA	NA	NA	NA	NA
4/16/2016 15:00	4/16/2016 15:00	376	NA	NA	NA	NA	NA	NA	NA	NA	NA
4/16/2016 16:00	4/16/2016 16:00	377	NA	NA	NA	NA	NA	NA	NA	NA	NA
4/16/2016 17:00	4/16/2016 17:00	378	NA	NA	NA	NA	NA	NA	NA	NA	NA
4/16/2016 18:00	4/16/2016 18:00	379	NA	NA	NA	NA	NA	NA	NA	NA	NA
4/16/2016 19:00	4/16/2016 19:00	380	NA	NA	NA	NA	NA	NA	NA	NA	NA
4/16/2016 20:00	4/16/2016 20:00	381	NA	NA	NA	NA	NA	NA	NA	NA	NA
4/16/2016 21:00	4/16/2016 21:00	382	NA	NA	NA	NA	NA	NA	NA	NA	NA
4/16/2016 22:00	4/16/2016 22:00	383	NA	NA	NA	NA	NA	NA	NA	NA	NA
4/16/2016 23:00	4/16/2016 23:00	384	NA	NA	NA	NA	NA	NA	NA	NA	NA
4/17/2016 0:00	4/17/2016 0:00	385	NA	NA	NA	NA	NA	NA	NA	NA	NA
4/17/2016 1:00	4/17/2016 1:00	386	NA	NA	NA	NA	NA	NA	NA	NA	NA
4/17/2016 2:00	4/17/2016 2:00	387	NA	NA	NA	NA	NA	NA	NA	NA	NA
4/17/2016 3:00	4/17/2016 3:00	388	NA	NA	NA	NA	NA	NA	NA	NA	NA
4/17/2016 4:00	4/17/2016 4:00	389	NA	NA	NA	NA	NA	NA	NA	NA	NA
4/17/2016 5:00	4/17/2016 5:00	390	NA	NA	NA	NA	NA	NA	NA	NA	NA
4/17/2016 6:00	4/17/2016 6:00	391	NA	NA	NA	NA	NA	NA	NA	NA	NA
4/17/2016 7:00	4/17/2016 7:00	392	NA	NA	NA	NA	NA	NA	NA	NA	NA
4/17/2016 8:00	4/17/2016 8:00	393	NA	NA	NA	NA	NA	NA	NA	NA	NA
4/17/2016 9:00	4/17/2016 9:00	394	NA	NA	NA	NA	NA	NA	NA	NA	NA
4/17/2016 10:00	4/17/2016 10:00	395	NA	NA	NA	NA	NA	NA	NA	NA	NA
4/17/2016 11:00	4/17/2016 11:00	396	NA	NA	NA	NA	NA	NA	NA	NA	NA
4/17/2016 12:00	4/17/2016 12:00	397	NA	NA	NA	NA	NA	NA	NA	NA	NA
4/17/2016 13:00	4/17/2016 13:00	398	NA	NA	NA	NA	NA	NA	NA	NA	NA
4/17/2016 14:00	4/17/2016 14:00	399	NA	NA	NA	NA	NA	NA	NA	NA	NA
4/17/2016 15:00	4/17/2016 15:00	400	NA	NA	NA	NA	NA	NA	NA	NA	NA
4/17/2016 16:00	4/17/2016 16:00	401	NA	NA	NA	NA	NA	NA	NA	NA	NA
4/17/2016 17:00	4/17/2016 17:00	402	NA	NA	NA	NA	NA	NA	NA	NA	NA
4/17/2016 18:00	4/17/2016 18:00	403	NA	NA	NA	NA	NA	NA	NA	NA	NA
4/17/2016 19:00	4/17/2016 19:00	404	NA	NA	NA	NA	NA	NA	NA	NA	NA
4/17/2016 20:00	4/17/2016 20:00	405	NA	NA	NA	NA	NA	NA	NA	NA	NA
4/17/2016 21:00	4/17/2016 21:00	406	NA	NA	NA	NA	NA	NA	NA	NA	NA
4/17/2016 22:00	4/17/2016 22:00	407	NA	NA	NA	NA	NA	NA	NA	NA	NA
4/17/2016 23:00	4/17/2016 23:00	408	NA	NA	NA	NA	NA	NA	NA	NA	NA
4/18/2016 0:00	4/18/2016 0:00	409	NA	NA	NA	NA	NA	NA	NA	NA	NA
4/18/2016 1:00	4/18/2016 1:00	410	NA	NA	NA	NA	NA	NA	NA	NA	NA
4/18/2016 2:00	4/18/2016 2:00	411	NA	NA	NA	NA	NA	NA	NA	NA	NA
4/18/2016 3:00	4/18/2016 3:00	412	NA	NA	NA	NA	NA	NA	NA	NA	NA
4/18/2016 4:00	4/18/2016 4:00	413	NA	NA	NA	NA	NA	NA	NA	NA	NA
4/18/2016 5:00	4/18/2016 5:00	414	NA	NA	NA	NA	NA	NA	NA	NA	NA
4/18/2016 6:00	4/18/2016 6:00	415	NA	NA	NA	NA	NA	NA	NA	NA	NA
4/18/2016 7:00	4/18/2016 7:00	416	NA	NA	NA	NA	NA	NA	NA	NA	NA
4/18/2016 8:00	4/18/2016 8:00	417	NA	NA	NA	NA	NA	NA	NA	NA	NA
4/18/2016 9:00	4/18/2016 9:00	418	NA	NA	NA	NA	NA	NA	NA	NA	NA
4/18/2016 10:00	4/18/2016 10:00	419	NA	NA	NA	NA	NA	NA	NA	NA	NA
4/18/2016 11:00	4/18/2016 11:00	420	NA	NA	NA	NA	NA	NA	NA	NA	NA
4/18/2016 12:00	4/18/2016 12:00	421	NA	NA	NA	NA	NA	NA	NA	NA	NA
4/18/2016 13:00	4/18/2016 13:00	422	NA	NA	NA	NA	NA	NA	NA	NA	NA
4/18/2016 14:00	4/18/2016 14:00	423	NA	NA	NA	NA	NA	NA	NA	NA	NA
4/18/2016 15:00	4/18/2016 15:00	424	NA	NA	NA	NA	NA	NA	NA	NA	NA
4/18/2016 16:00	4/18/2016 16:00	425	NA	NA	NA	NA	NA	NA	NA	NA	NA
4/18/2016 17:00	4/18/2016 17:00	426	NA	NA	NA	NA	NA	NA	NA	NA	NA
4/18/2016 18:00	4/18/2016 18:00	427	NA	NA	NA	NA	NA	NA	NA	NA	NA
4/18/2016 19:00	4/18/2016 19:00	428	NA	NA	NA	NA	NA	NA	NA	NA	NA
4/18/2016 20:00	4/18/2016 20:00	429	NA	NA	NA	NA	NA	NA	NA	NA	NA
4/18/2016 21:00	4/18/2016 21:00	430	NA	NA	NA	NA	NA	NA	NA	NA	NA
4/18/2016 22:00	4/18/2016 22:00	431	NA	NA	NA	NA	NA	NA	NA	NA	NA
4/18/2016 23:00	4/18/2016 23:00	432	NA	NA	NA	NA	NA	NA	NA	NA	NA
4/19/2016 0:00	4/19/2016 0:00	433	NA	NA	NA	NA	NA	NA	NA	NA	NA
4/19/2016 1:00	4/19/2016 1:00	434	NA	NA	NA	NA	NA	NA	NA	NA	NA
4/19/2016 2:00	4/19/2016 2:00	435	NA	NA	NA	NA	NA	NA	NA	NA	NA
4/19/2016 3:00	4/19/2016 3:00	436	NA	NA	NA	NA	NA	NA	NA	NA	NA
4/19/2016 4:00	4/19/2016 4:00	437	NA	NA	NA	NA	NA	NA	NA	NA	NA
4/19/2016 5:00	4/19/2016 5:00	438	NA	NA	NA	NA	NA	NA	NA	NA	NA
4/19/2016 6:00	4/19/2016 6:00	439	NA	NA	NA	NA	NA	NA	NA	NA	NA
4/19/2016 7:00	4/19/2016 7:00	440	NA	NA	NA	NA	NA	NA	NA	NA	NA
4/19/2016 8:00	4/19/2016 8:00	441	NA	NA	NA	NA	NA	NA	NA	NA	NA
4/19/2016 9:00	4/19/2016 9:00	442	NA	NA	NA	NA	NA	NA	NA	NA	NA
4/19/2016 10:00	4/19/2016 10:00	443	NA	NA	NA	NA	NA	NA	NA	NA	NA
4/19/2016 11:00	4/19/2016 11:00	444	NA	NA	NA	NA	NA	NA	NA	NA	NA
4/19/2016 12:00	4/19/2016 12:00	445	NA	NA	NA	NA	NA	NA	NA	NA	NA
4/19/2016 13:00	4/19/2016 13:00	446	NA	NA	NA	NA	NA	NA	NA	NA	NA
4/19/2016 14:00	4/19/2016 14:00	447	NA	NA	NA	NA	NA	NA	NA	NA	NA
4/19/2016 15:00	4/19/2016 15:00	448	NA	NA	NA	NA	NA	NA	NA	NA	NA
4/19/2016 16:00	4/19/2016 16:00	449	NA	NA	NA	NA	NA	NA	NA	NA	NA
4/19/2016 17:00	4/19/2016 17:00	450	NA	NA	NA	NA	NA	NA	NA	NA	NA
4/19/2016 18:00	4/19/2016 18:00	451	NA	NA	NA	NA	NA	NA	NA	NA	NA
4/19/2016 19:00	4/19/2016 19:00	452	NA	NA	NA	NA	NA	NA	NA	NA	NA
4/19/2016 20:00	4/19/2016 20:00	453	NA	NA	NA	NA	NA	NA	NA	NA	NA
4/19/2016 21:00	4/19/2016 21:00	454	NA	NA	NA	NA	NA	NA	NA	NA	NA
4/19/2016 22:00	4/19/2016 22:00	455	NA	NA	NA	NA	NA	NA	NA	NA	NA
4/19/2016 23:00	4/19/2016 23:00	456	NA	NA	NA	NA	NA	NA	NA	NA	NA
4/20/2016 0:00	4/20/2016 0:00	457	NA	NA	NA	NA	NA	NA	NA	NA	NA
4/20/2016 1:00	4/20/2016 1:00	458	NA	NA	NA	NA	NA	NA	NA	NA	NA
4/20/2016 2:00	4/20/2016 2:00	459	NA	NA	NA	NA	NA	NA	NA	NA	NA
4/20/2016 3:00	4/20/2016 3:00	460	NA	NA	NA	NA	NA	NA	NA	NA	NA
4/20/2016 4:00	4/20/2016 4:00	461	NA	NA	NA	NA	NA	NA	NA	NA	NA
4/20/2016 5:00	4/20/2016 5:00	462	NA	NA	NA	NA	NA	NA	NA	NA	NA
4/20/2016 6:00	4/20/2016 6:00	463	NA	NA	NA	NA	NA	NA	NA	NA	NA
4/20/2016 7:00	4/20/2016 7:00	464	NA	NA	NA	NA	NA	NA	NA	NA	NA
4/20/2016 8:00	4/20/2016 8:00	465	10/19/2018 8:00	9.72	7	8:00:00	4/20/2016 8:00	4/20/2016 8:00	4/20/2016 8:00	77.2	716.42
4/20/2016 9:00	4/20/2016 9:00	466	10/19/2018 9:00	11.05833333	7	9:00:00	4/20/2016 9:00	4/20/2016 9:00	4/20/2016 9:00	69.44	994.1333333
4/20/2016 10:00	4/20/2016 10:00	467	10/19/2018 10:00	12.15833333	7	10:00:00	4/20/2016 10:00	4/20/2016 10:00	4/20/2016 10:00	62.24	1298.74
4/20/2016 11:00	4/20/2016 11:00	468	10/19/2018 11:00	13.95	7	11:00:00	4/20/2016 11:00	4/20/2016 11:00	4/20/2016 11:00	53.16666667	1433.266667
4/20/2016 12:00	4/20/2016 12:00	469	10/19/2018 12:00	15.90833333	7	12:00:00	4/20/2016 12:00	4/20/2016 12:00	4/20/2016 12:00	44.32	1478.72
4/20/2016 13:00	4/20/2016 13:00	470	10/19/2018 13:00	17.01666667	7	13:00:00	4/20/2016 13:00	4/20/2016 13:00	4/20/2016 13:00	40.16666667	1125.92
4/20/2016 14:00	4/20/2016 14:00	471	10/19/2018 14:00	17.64166667	7	14:00:00	4/20/2016 14:00	4/20/2016 14:00	4/20/2016 14:00	40	1379.283333
4/20/2016 15:00	4/20/2016 15:00	472	10/19/2018 15:00	17.59166667	7	15:00:00	4/20/2016 15:00	4/20/2016 15:00	4/20/2016 15:00	40	1225.38
4/20/2016 16:00	4/20/2016 16:00	473	10/19/2018 16:00	18.29166667	7	16:00:00	4/20/2016 16:00	4/20/2016 16:00	4/20/2016 16:00	40	1045.15
4/20/2016 17:00	4/20/2016 17:00	474	10/19/2018 17:00	18.91666667	7	17:00:00	4/20/2016 17:00	4/20/2016 17:00	4/20/2016 17:00	40	836.58
4/20/2016 18:00	4/20/2016 18:00	475	10/19/2018 18:00	18.95	7	18:00:00	4/20/2016 18:00	4/20/2016 18:00	4/20/2016 18:00	40	614.28
4/20/2016 19:00	4/20/2016 19:00	476	10/19/2018 19:00	18.00833333	7	19:00:00	4/20/2016 19:00	4/20/2016 19:00	4/20/2016 19:00	40.4	468.0166667
4/20/2016 20:00	4/20/2016 20:00	477	10/19/2018 20:00	15.68333333	7	20:00:00	4/20/2016 20:00	4/20/2016 20:00	4/20/2016 20:00	45.72	131.4
4/20/2016 21:00	4/20/2016 21:00	478	10/19/2018 21:00	13.31666667	7	21:00:00	4/20/2016 21:00	4/20/2016 21:00	4/20/2016 21:00	57.3	0
4/20/2016 22:00	4/20/2016 22:00	479	10/19/2018 22:00	11.18333333	7	22:00:00	4/20/2016 22:00	4/20/2016 22:00	4/20/2016 22:00	72.34	0
4/20/2016 23:00	4/20/2016 23:00	480	10/19/2018 23:00	9.316666667	7	23:00:00	4/20/2016 23:00	4/20/2016 23:00	4/20/2016 23:00	84.34	0
4/21/2016 0:00	4/21/2016 0:00	481	10/20/2018 0:00	3.241666667	8	0:00:00	4/21/2016 0:00	4/21/2016 0:00	4/21/2016 0:00	90	0
4/21/2016 1:00	4/21/2016 1:00	482	10/20/2018 1:00	-0.791666667	8	1:00:00	4/21/2016 1:00	4/21/2016 1:00	4/21/2016 1:00	90	0
4/21/2016 2:00	4/21/2016 2:00	483	10/20/2018 2:00	-0.775	8	2:00:00	4/21/2016 2:00	4/21/2016 2:00	4/21/2016 2:00	90	0
4/21/2016 3:00	4/21/2016 3:00	484	10/20/2018 3:00	-0.691666667	8	3:00:00	4/21/2016 3:00	4/21/2016 3:00	4/21/2016 3:00	90	0.383333333
4/21/2016 4:00	4/21/2016 4:00	485	10/20/2018 4:00	-0.483333333	8	4:00:00	4/21/2016 4:00	4/21/2016 4:00	4/21/2016 4:00	90	0
4/21/2016 5:00	4/21/2016 5:00	486	10/20/2018 5:00	-0.4	8	5:00:00	4/21/2016 5:00	4/21/2016 5:00	4/21/2016 5:00	90	0
4/21/2016 6:00	4/21/2016 6:00	487	10/20/2018 6:00	1.291666667	8	6:00:00	4/21/2016 6:00	4/21/2016 6:00	4/21/2016 6:00	90	150.0333333
4/21/2016 7:00	4/21/2016 7:00	488	10/20/2018 7:00	6.7	8	7:00:00	4/21/2016 7:00	4/21/2016 7:00	4/21/2016 7:00	85.26	586.38
4/21/2016 8:00	4/21/2016 8:00	489	10/20/2018 8:00	9.308333333	8	8:00:00	4/21/2016 8:00	4/21/2016 8:00	4/21/2016 8:00	77.4	719.2666667
4/21/2016 9:00	4/21/2016 9:00	490	10/20/2018 9:00	12.43333333	8	9:00:00	4/21/2016 9:00	4/21/2016 9:00	4/21/2016 9:00	69.54	965.72
4/21/2016 10:00	4/21/2016 10:00	491	10/20/2018 10:00	15.31666667	8	10:00:00	4/21/2016 10:00	4/21/2016 10:00	4/21/2016 10:00	60.5	1265.9
4/21/2016 11:00	4/21/2016 11:00	492	10/20/2018 11:00	18.35833333	8	11:00:00	4/21/2016 11:00	4/21/2016 11:00	4/21/2016 11:00	52.74	1431.033333
4/21/2016 12:00	4/21/2016 12:00	493	10/20/2018 12:00	20.35833333	8	12:00:00	4/21/2016 12:00	4/21/2016 12:00	4/21/2016 12:00	44.42	1492.7
4/21/2016 13:00	4/21/2016 13:00	494	10/20/2018 13:00	21.475	8	13:00:00	4/21/2016 13:00	4/21/2016 13:00	4/21/2016 13:00	40	1414.84
4/21/2016 14:00	4/21/2016 14:00	495	10/20/2018 14:00	22.28333333	8	14:00:00	4/21/2016 14:00	4/21/2016 14:00	4/21/2016 14:00	40	1393.9
4/21/2016 15:00	4/21/2016 15:00	496	10/20/2018 15:00	23.475	8	15:00:00	4/21/2016 15:00	4/21/2016 15:00	4/21/2016 15:00	40	1263.2
4/21/2016 16:00	4/21/2016 16:00	497	10/20/2018 16:00	23.98333333	8	16:00:00	4/21/2016 16:00	4/21/2016 16:00	4/21/2016 16:00	40	1110.783333
4/21/2016 17:00	4/21/2016 17:00	498	10/20/2018 17:00	23.94166667	8	17:00:00	4/21/2016 17:00	4/21/2016 17:00	4/21/2016 17:00	40	927.92
4/21/2016 18:00	4/21/2016 18:00	499	10/20/2018 18:00	24.05833333	8	18:00:00	4/21/2016 18:00	4/21/2016 18:00	4/21/2016 18:00	40	719.12
4/21/2016 19:00	4/21/2016 19:00	500	10/20/2018 19:00	22.66666667	8	19:00:00	4/21/2016 19:00	4/21/2016 19:00	4/21/2016 19:00	40.44	436.5333333
4/21/2016 20:00	4/21/2016 20:00	501	10/20/2018 20:00	19.73333333	8	20:00:00	4/21/2016 20:00	4/21/2016 20:00	4/21/2016 20:00	47.76	130.96
4/21/2016 21:00	4/21/2016 21:00	502	10/20/2018 21:00	16.725	8	21:00:00	4/21/2016 21:00	4/21/2016 21:00	4/21/2016 21:00	61.65	6.76
4/21/2016 22:00	4/21/2016 22:00	503	10/20/2018 22:00	12.81666667	8	22:00:00	4/21/2016 22:00	4/21/2016 22:00	4/21/2016 22:00	75.42	0
4/21/2016 23:00	4/21/2016 23:00	504	10/20/2018 23:00	10.15833333	8	23:00:00	4/21/2016 23:00	4/21/2016 23:00	4/21/2016 23:00	85.3	0
4/22/2016 0:00	4/22/2016 0:00	505	10/21/2018 0:00	8.75	9	0:00:00	4/22/2016 0:00	4/22/2016 0:00	4/22/2016 0:00	89.58333333	0
4/22/2016 1:00	4/22/2016 1:00	506	10/21/2018 1:00	6.775	9	1:00:00	4/22/2016 1:00	4/22/2016 1:00	4/22/2016 1:00	90	0
4/22/2016 2:00	4/22/2016 2:00	507	10/21/2018 2:00	5.666666667	9	2:00:00	4/22/2016 2:00	4/22/2016 2:00	4/22/2016 2:00	90	0
4/22/2016 3:00	4/22/2016 3:00	508	10/21/2018 3:00	5.325	9	3:00:00	4/22/2016 3:00	4/22/2016 3:00	4/22/2016 3:00	90	0
4/22/2016 4:00	4/22/2016 4:00	509	10/21/2018 4:00	4.691666667	9	4:00:00	4/22/2016 4:00	4/22/2016 4:00	4/22/2016 4:00	90	0
4/22/2016 5:00	4/22/2016 5:00	510	10/21/2018 5:00	4.533333333	9	5:00:00	4/22/2016 5:00	4/22/2016 5:00	4/22/2016 5:00	90	0
4/22/2016 6:00	4/22/2016 6:00	511	10/21/2018 6:00	5.833333333	9	6:00:00	4/22/2016 6:00	4/22/2016 6:00	4/22/2016 6:00	90	189.4166667
4/22/2016 7:00	4/22/2016 7:00	512	10/21/2018 7:00	6.941666667	9	7:00:00	4/22/2016 7:00	4/22/2016 7:00	4/22/2016 7:00	90	592.24
4/22/2016 8:00	4/22/2016 8:00	513	10/21/2018 8:00	8.408333333	9	8:00:00	4/22/2016 8:00	4/22/2016 8:00	4/22/2016 8:00	86.66666667	629.2666667
4/22/2016 9:00	4/22/2016 9:00	514	10/21/2018 9:00	9.341666667	9	9:00:00	4/22/2016 9:00	4/22/2016 9:00	4/22/2016 9:00	80.4	808.22
4/22/2016 10:00	4/22/2016 10:00	515	10/21/2018 10:00	10.55	9	10:00:00	4/22/2016 10:00	4/22/2016 10:00	4/22/2016 10:00	74.5	917.12
4/22/2016 11:00	4/22/2016 11:00	516	10/21/2018 11:00	12.05833333	9	11:00:00	4/22/2016 11:00	4/22/2016 11:00	4/22/2016 11:00	68.6	1090.916667
4/22/2016 12:00	4/22/2016 12:00	517	10/21/2018 12:00	13.325	9	12:00:00	4/22/2016 12:00	4/22/2016 12:00	4/22/2016 12:00	62.26	1208.72
4/22/2016 13:00	4/22/2016 13:00	518	10/21/2018 13:00	14.53333333	9	13:00:00	4/22/2016 13:00	4/22/2016 13:00	4/22/2016 13:00	54.15	1150.2
4/22/2016 14:00	4/22/2016 14:00	519	10/21/2018 14:00	15.01666667	9	14:00:00	4/22/2016 14:00	4/22/2016 14:00	4/22/2016 14:00	50	951.75
4/22/2016 15:00	4/22/2016 15:00	520	10/21/2018 15:00	15.93333333	9	15:00:00	4/22/2016 15:00	4/22/2016 15:00	4/22/2016 15:00	50	958.54
4/22/2016 16:00	4/22/2016 16:00	521	10/21/2018 16:00	15.79166667	9	16:00:00	4/22/2016 16:00	4/22/2016 16:00	4/22/2016 16:00	50	859.15
4/22/2016 17:00	4/22/2016 17:00	522	10/21/2018 17:00	15.83333333	9	17:00:00	4/22/2016 17:00	4/22/2016 17:00	4/22/2016 17:00	50	817.24
4/22/2016 18:00	4/22/2016 18:00	523	10/21/2018 18:00	15.1	9	18:00:00	4/22/2016 18:00	4/22/2016 18:00	4/22/2016 18:00	50.26666667	524.26
4/22/2016 19:00	4/22/2016 19:00	524	10/21/2018 19:00	13.06666667	9	19:00:00	4/22/2016 19:00	4/22/2016 19:00	4/22/2016 19:00	55.84	348.75
4/22/2016 20:00	4/22/2016 20:00	525	10/21/2018 20:00	11.1	9	20:00:00	4/22/2016 20:00	4/22/2016 20:00	4/22/2016 20:00	63.2	132.34
4/22/2016 21:00	4/22/2016 21:00	526	10/21/2018 21:00	9.116666667	9	21:00:00	4/22/2016 21:00	4/22/2016 21:00	4/22/2016 21:00	70.76666667	0
4/22/2016 22:00	4/22/2016 22:00	527	10/21/2018 22:00	8.008333333	9	22:00:00	4/22/2016 22:00	4/22/2016 22:00	4/22/2016 22:00	77.26	0
4/22/2016 23:00	4/22/2016 23:00	528	10/21/2018 23:00	8.1	9	23:00:00	4/22/2016 23:00	4/22/2016 23:00	4/22/2016 23:00	84.94	0
4/23/2016 0:00	4/23/2016 0:00	529	10/22/2018 0:00	1.925	10	0:00:00	4/23/2016 0:00	4/23/2016 0:00	4/23/2016 0:00	89.83333333	0
4/23/2016 1:00	4/23/2016 1:00	530	10/22/2018 1:00	-1.141666667	10	1:00:00	4/23/2016 1:00	4/23/2016 1:00	4/23/2016 1:00	90	0
4/23/2016 2:00	4/23/2016 2:00	531	10/22/2018 2:00	-1.55	10	2:00:00	4/23/2016 2:00	4/23/2016 2:00	4/23/2016 2:00	90	0.46
4/23/2016 3:00	4/23/2016 3:00	532	10/22/2018 3:00	-1.425	10	3:00:00	4/23/2016 3:00	4/23/2016 3:00	4/23/2016 3:00	90	0
4/23/2016 4:00	4/23/2016 4:00	533	10/22/2018 4:00	-1.258333333	10	4:00:00	4/23/2016 4:00	4/23/2016 4:00	4/23/2016 4:00	90	0
4/23/2016 5:00	4/23/2016 5:00	534	10/22/2018 5:00	-1.066666667	10	5:00:00	4/23/2016 5:00	4/23/2016 5:00	4/23/2016 5:00	90	15.76666667
4/23/2016 6:00	4/23/2016 6:00	535	10/22/2018 6:00	4.625	10	6:00:00	4/23/2016 6:00	4/23/2016 6:00	4/23/2016 6:00	90	248.86
4/23/2016 7:00	4/23/2016 7:00	536	10/22/2018 7:00	6.616666667	10	7:00:00	4/23/2016 7:00	4/23/2016 7:00	4/23/2016 7:00	85.53333333	574.68
4/23/2016 8:00	4/23/2016 8:00	537	10/22/2018 8:00	9.441666667	10	8:00:00	4/23/2016 8:00	4/23/2016 8:00	4/23/2016 8:00	76.52	724.15
4/23/2016 9:00	4/23/2016 9:00	538	10/22/2018 9:00	12.65833333	10	9:00:00	4/23/2016 9:00	4/23/2016 9:00	4/23/2016 9:00	69.32	1041.78
4/23/2016 10:00	4/23/2016 10:00	539	10/22/2018 10:00	15.30833333	10	10:00:00	4/23/2016 10:00	4/23/2016 10:00	4/23/2016 10:00	61.53333333	1264.52
4/23/2016 11:00	4/23/2016 11:00	540	10/22/2018 11:00	18.36666667	10	11:00:00	4/23/2016 11:00	4/23/2016 11:00	4/23/2016 11:00	52.42	1426.5
4/23/2016 12:00	4/23/2016 12:00	541	10/22/2018 12:00	20.425	10	12:00:00	4/23/2016 12:00	4/23/2016 12:00	4/23/2016 12:00	44.14	1464.8
4/23/2016 13:00	4/23/2016 13:00	542	10/22/2018 13:00	21.33333333	10	13:00:00	4/23/2016 13:00	4/23/2016 13:00	4/23/2016 13:00	40	1413.4
4/23/2016 14:00	4/23/2016 14:00	543	10/22/2018 14:00	22.375	10	14:00:00	4/23/2016 14:00	4/23/2016 14:00	4/23/2016 14:00	40	1377.9
4/23/2016 15:00	4/23/2016 15:00	544	10/22/2018 15:00	23.325	10	15:00:00	4/23/2016 15:00	4/23/2016 15:00	4/23/2016 15:00	40	1251.02
4/23/2016 16:00	4/23/2016 16:00	545	10/22/2018 16:00	23.85	10	16:00:00	4/23/2016 16:00	4/23/2016 16:00	4/23/2016 16:00	40	1090.883333
4/23/2016 17:00	4/23/2016 17:00	546	10/22/2018 17:00	23.76666667	10	17:00:00	4/23/2016 17:00	4/23/2016 17:00	4/23/2016 17:00	40	913.52
4/23/2016 18:00	4/23/2016 18:00	547	10/22/2018 18:00	23.86666667	10	18:00:00	4/23/2016 18:00	4/23/2016 18:00	4/23/2016 18:00	40	702.92
4/23/2016 19:00	4/23/2016 19:00	548	10/22/2018 19:00	22.44166667	10	19:00:00	4/23/2016 19:00	4/23/2016 19:00	4/23/2016 19:00	40	478.5
4/23/2016 20:00	4/23/2016 20:00	549	10/22/2018 20:00	19.125	10	20:00:00	4/23/2016 20:00	4/23/2016 20:00	4/23/2016 20:00	48.14	119.72
4/23/2016 21:00	4/23/2016 21:00	550	10/22/2018 21:00	15.91666667	10	21:00:00	4/23/2016 21:00	4/23/2016 21:00	4/23/2016 21:00	61.25	16.51666667
4/23/2016 22:00	4/23/2016 22:00	551	10/22/2018 22:00	12.19166667	10	22:00:00	4/23/2016 22:00	4/23/2016 22:00	4/23/2016 22:00	74.36	6.3
4/23/2016 23:00	4/23/2016 23:00	552	10/22/2018 23:00	8.741666667	10	23:00:00	4/23/2016 23:00	4/23/2016 23:00	4/23/2016 23:00	86.16666667	0
4/24/2016 0:00	4/24/2016 0:00	553	10/23/2018 0:00	7.058333333	11	0:00:00	4/24/2016 0:00	4/24/2016 0:00	4/24/2016 0:00	89.22	0
4/24/2016 1:00	4/24/2016 1:00	554	10/23/2018 1:00	6.666666667	11	1:00:00	4/24/2016 1:00	4/24/2016 1:00	4/24/2016 1:00	89.5	0
4/24/2016 2:00	4/24/2016 2:00	555	10/23/2018 2:00	6.258333333	11	2:00:00	4/24/2016 2:00	4/24/2016 2:00	4/24/2016 2:00	89.86666667	0
4/24/2016 3:00	4/24/2016 3:00	556	10/23/2018 3:00	5.858333333	11	3:00:00	4/24/2016 3:00	4/24/2016 3:00	4/24/2016 3:00	90	0
4/24/2016 4:00	4/24/2016 4:00	557	10/23/2018 4:00	5.45	11	4:00:00	4/24/2016 4:00	4/24/2016 4:00	4/24/2016 4:00	90	0
4/24/2016 5:00	4/24/2016 5:00	558	10/23/2018 5:00	5.241666667	11	5:00:00	4/24/2016 5:00	4/24/2016 5:00	4/24/2016 5:00	90	13.5
4/24/2016 6:00	4/24/2016 6:00	559	10/23/2018 6:00	5.841666667	11	6:00:00	4/24/2016 6:00	4/24/2016 6:00	4/24/2016 6:00	90	200.72
4/24/2016 7:00	4/24/2016 7:00	560	10/23/2018 7:00	7.675	11	7:00:00	4/24/2016 7:00	4/24/2016 7:00	4/24/2016 7:00	84.8	562.52
4/24/2016 8:00	4/24/2016 8:00	561	10/23/2018 8:00	9.025	11	8:00:00	4/24/2016 8:00	4/24/2016 8:00	4/24/2016 8:00	76.56	705.7666667
4/24/2016 9:00	4/24/2016 9:00	562	10/23/2018 9:00	11.05833333	11	9:00:00	4/24/2016 9:00	4/24/2016 9:00	4/24/2016 9:00	69.24	1017.02
4/24/2016 10:00	4/24/2016 10:00	563	10/23/2018 10:00	12.33333333	11	10:00:00	4/24/2016 10:00	4/24/2016 10:00	4/24/2016 10:00	61.45	1181.7
4/24/2016 11:00	4/24/2016 11:00	564	10/23/2018 11:00	14.26666667	11	11:00:00	4/24/2016 11:00	4/24/2016 11:00	4/24/2016 11:00	53.22	1409.266667
4/24/2016 12:00	4/24/2016 12:00	565	10/23/2018 12:00	15.94166667	11	12:00:00	4/24/2016 12:00	4/24/2016 12:00	4/24/2016 12:00	44.9	1463.88
4/24/2016 13:00	4/24/2016 13:00	566	10/23/2018 13:00	16.975	11	13:00:00	4/24/2016 13:00	4/24/2016 13:00	4/24/2016 13:00	40.25	1017.783333
4/24/2016 14:00	4/24/2016 14:00	567	10/23/2018 14:00	17.5	11	14:00:00	4/24/2016 14:00	4/24/2016 14:00	4/24/2016 14:00	40	1383.32
4/24/2016 15:00	4/24/2016 15:00	568	10/23/2018 15:00	17.70833333	11	15:00:00	4/24/2016 15:00	4/24/2016 15:00	4/24/2016 15:00	40	1228.08
4/24/2016 16:00	4/24/2016 16:00	569	10/23/2018 16:00	18.375	11	16:00:00	4/24/2016 16:00	4/24/2016 16:00	4/24/2016 16:00	40	937.5333333
4/24/2016 17:00	4/24/2016 17:00	570	10/23/2018 17:00	18.89166667	11	17:00:00	4/24/2016 17:00	4/24/2016 17:00	4/24/2016 17:00	40	809.58
4/24/2016 18:00	4/24/2016 18:00	571	10/23/2018 18:00	18.70833333	11	18:00:00	4/24/2016 18:00	4/24/2016 18:00	4/24/2016 18:00	40	554
4/24/2016 19:00	4/24/2016 19:00	572	10/23/2018 19:00	17.89166667	11	19:00:00	4/24/2016 19:00	4/24/2016 19:00	4/24/2016 19:00	40.36	325.55
4/24/2016 20:00	4/24/2016 20:00	573	10/23/2018 20:00	15.71666667	11	20:00:00	4/24/2016 20:00	4/24/2016 20:00	4/24/2016 20:00	45.12	131.86
4/24/2016 21:00	4/24/2016 21:00	574	10/23/2018 21:00	13.225	11	21:00:00	4/24/2016 21:00	4/24/2016 21:00	4/24/2016 21:00	56.5	0
4/24/2016 22:00	4/24/2016 22:00	575	10/23/2018 22:00	11.08333333	11	22:00:00	4/24/2016 22:00	4/24/2016 22:00	4/24/2016 22:00	71.54	0
4/24/2016 23:00	4/24/2016 23:00	576	10/23/2018 23:00	9.291666667	11	23:00:00	4/24/2016 23:00	4/24/2016 23:00	4/24/2016 23:00	84.61666667	0
4/25/2016 0:00	4/25/2016 0:00	577	10/24/2018 0:00	7.941666667	12	0:00:00	4/25/2016 0:00	4/25/2016 0:00	4/25/2016 0:00	90	0
4/25/2016 1:00	4/25/2016 1:00	578	10/24/2018 1:00	7.258333333	12	1:00:00	4/25/2016 1:00	4/25/2016 1:00	4/25/2016 1:00	90	0
4/25/2016 2:00	4/25/2016 2:00	579	10/24/2018 2:00	6.758333333	12	2:00:00	4/25/2016 2:00	4/25/2016 2:00	4/25/2016 2:00	90	0
4/25/2016 3:00	4/25/2016 3:00	580	10/24/2018 3:00	6.041666667	12	3:00:00	4/25/2016 3:00	4/25/2016 3:00	4/25/2016 3:00	90	0
4/25/2016 4:00	4/25/2016 4:00	581	10/24/2018 4:00	5.533333333	12	4:00:00	4/25/2016 4:00	4/25/2016 4:00	4/25/2016 4:00	90	0
4/25/2016 5:00	4/25/2016 5:00	582	10/24/2018 5:00	5.2	12	5:00:00	4/25/2016 5:00	4/25/2016 5:00	4/25/2016 5:00	90	0
4/25/2016 6:00	4/25/2016 6:00	583	10/24/2018 6:00	5.975	12	6:00:00	4/25/2016 6:00	4/25/2016 6:00	4/25/2016 6:00	90	180.92
4/25/2016 7:00	4/25/2016 7:00	584	10/24/2018 7:00	7.533333333	12	7:00:00	4/25/2016 7:00	4/25/2016 7:00	4/25/2016 7:00	84.96666667	576.92
4/25/2016 8:00	4/25/2016 8:00	585	10/24/2018 8:00	9.275	12	8:00:00	4/25/2016 8:00	4/25/2016 8:00	4/25/2016 8:00	77.18	657.0166667
4/25/2016 9:00	4/25/2016 9:00	586	10/24/2018 9:00	10.75	12	9:00:00	4/25/2016 9:00	4/25/2016 9:00	4/25/2016 9:00	69.98	958.08
4/25/2016 10:00	4/25/2016 10:00	587	10/24/2018 10:00	12.50833333	12	10:00:00	4/25/2016 10:00	4/25/2016 10:00	4/25/2016 10:00	60.96666667	1233.46
4/25/2016 11:00	4/25/2016 11:00	588	10/24/2018 11:00	14.20833333	12	11:00:00	4/25/2016 11:00	4/25/2016 11:00	4/25/2016 11:00	53.18	1407.4
4/25/2016 12:00	4/25/2016 12:00	589	10/24/2018 12:00	15.94166667	12	12:00:00	4/25/2016 12:00	4/25/2016 12:00	4/25/2016 12:00	44.98	1456.24
4/25/2016 13:00	4/25/2016 13:00	590	10/24/2018 13:00	16.95833333	12	13:00:00	4/25/2016 13:00	4/25/2016 13:00	4/25/2016 13:00	40	1062.766667
4/25/2016 14:00	4/25/2016 14:00	591	10/24/2018 14:00	18.14166667	12	14:00:00	4/25/2016 14:00	4/25/2016 14:00	4/25/2016 14:00	40	1386.48
4/25/2016 15:00	4/25/2016 15:00	592	10/24/2018 15:00	18.81666667	12	15:00:00	4/25/2016 15:00	4/25/2016 15:00	4/25/2016 15:00	40	1242.02
4/25/2016 16:00	4/25/2016 16:00	593	10/24/2018 16:00	18.64166667	12	16:00:00	4/25/2016 16:00	4/25/2016 16:00	4/25/2016 16:00	40	974.3
4/25/2016 17:00	4/25/2016 17:00	594	10/24/2018 17:00	19.00833333	12	17:00:00	4/25/2016 17:00	4/25/2016 17:00	4/25/2016 17:00	40	934.68
4/25/2016 18:00	4/25/2016 18:00	595	10/24/2018 18:00	18.88333333	12	18:00:00	4/25/2016 18:00	4/25/2016 18:00	4/25/2016 18:00	40	636.7833333
4/25/2016 19:00	4/25/2016 19:00	596	10/24/2018 19:00	17.825	12	19:00:00	4/25/2016 19:00	4/25/2016 19:00	4/25/2016 19:00	40.08	330.32
4/25/2016 20:00	4/25/2016 20:00	597	10/24/2018 20:00	15.61666667	12	20:00:00	4/25/2016 20:00	4/25/2016 20:00	4/25/2016 20:00	45.73333333	132.3
4/25/2016 21:00	4/25/2016 21:00	598	10/24/2018 21:00	13.20833333	12	21:00:00	4/25/2016 21:00	4/25/2016 21:00	4/25/2016 21:00	59.34	5.25
4/25/2016 22:00	4/25/2016 22:00	599	10/24/2018 22:00	11.075	12	22:00:00	4/25/2016 22:00	4/25/2016 22:00	4/25/2016 22:00	71.34	0
4/25/2016 23:00	4/25/2016 23:00	600	10/24/2018 23:00	9.241666667	12	23:00:00	4/25/2016 23:00	4/25/2016 23:00	4/25/2016 23:00	84.36666667	0
4/26/2016 0:00	4/26/2016 0:00	601	10/25/2018 0:00	7.75	13	0:00:00	4/26/2016 0:00	4/26/2016 0:00	4/26/2016 0:00	90	0
4/26/2016 1:00	4/26/2016 1:00	602	10/25/2018 1:00	6.516666667	13	1:00:00	4/26/2016 1:00	4/26/2016 1:00	4/26/2016 1:00	90	0
4/26/2016 2:00	4/26/2016 2:00	603	10/25/2018 2:00	5.891666667	13	2:00:00	4/26/2016 2:00	4/26/2016 2:00	4/26/2016 2:00	90	0
4/26/2016 3:00	4/26/2016 3:00	604	10/25/2018 3:00	4.991666667	13	3:00:00	4/26/2016 3:00	4/26/2016 3:00	4/26/2016 3:00	90	0
4/26/2016 4:00	4/26/2016 4:00	605	10/25/2018 4:00	4.875	13	4:00:00	4/26/2016 4:00	4/26/2016 4:00	4/26/2016 4:00	90	0
4/26/2016 5:00	4/26/2016 5:00	606	10/25/2018 5:00	4.366666667	13	5:00:00	4/26/2016 5:00	4/26/2016 5:00	4/26/2016 5:00	90	0
4/26/2016 6:00	4/26/2016 6:00	607	10/25/2018 6:00	5.966666667	13	6:00:00	4/26/2016 6:00	4/26/2016 6:00	4/26/2016 6:00	90	166.08
4/26/2016 7:00	4/26/2016 7:00	608	10/25/2018 7:00	6.933333333	13	7:00:00	4/26/2016 7:00	4/26/2016 7:00	4/26/2016 7:00	89.98333333	214.22
4/26/2016 8:00	4/26/2016 8:00	609	10/25/2018 8:00	8.216666667	13	8:00:00	4/26/2016 8:00	4/26/2016 8:00	4/26/2016 8:00	86.5	235.5333333
4/26/2016 9:00	4/26/2016 9:00	610	10/25/2018 9:00	9.433333333	13	9:00:00	4/26/2016 9:00	4/26/2016 9:00	4/26/2016 9:00	80.3	535.54
4/26/2016 10:00	4/26/2016 10:00	611	10/25/2018 10:00	10.65833333	13	10:00:00	4/26/2016 10:00	4/26/2016 10:00	4/26/2016 10:00	74.4	577.15
4/26/2016 11:00	4/26/2016 11:00	612	10/25/2018 11:00	12.125	13	11:00:00	4/26/2016 11:00	4/26/2016 11:00	4/26/2016 11:00	68.9	978.3
4/26/2016 12:00	4/26/2016 12:00	613	10/25/2018 12:00	13.14166667	13	12:00:00	4/26/2016 12:00	4/26/2016 12:00	4/26/2016 12:00	62.06666667	718.24
4/26/2016 13:00	4/26/2016 13:00	614	10/25/2018 13:00	14.40833333	13	13:00:00	4/26/2016 13:00	4/26/2016 13:00	4/26/2016 13:00	53.92	766.5166667
4/26/2016 14:00	4/26/2016 14:00	615	10/25/2018 14:00	15.34166667	13	14:00:00	4/26/2016 14:00	4/26/2016 14:00	4/26/2016 14:00	50.12	753.32
4/26/2016 15:00	4/26/2016 15:00	616	10/25/2018 15:00	15.89166667	13	15:00:00	4/26/2016 15:00	4/26/2016 15:00	4/26/2016 15:00	50	450.04
4/26/2016 16:00	4/26/2016 16:00	617	10/25/2018 16:00	16.05	13	16:00:00	4/26/2016 16:00	4/26/2016 16:00	4/26/2016 16:00	50	379.15
4/26/2016 17:00	4/26/2016 17:00	618	10/25/2018 17:00	15.96666667	13	17:00:00	4/26/2016 17:00	4/26/2016 17:00	4/26/2016 17:00	50	448.68
4/26/2016 18:00	4/26/2016 18:00	619	10/25/2018 18:00	15.025	13	18:00:00	4/26/2016 18:00	4/26/2016 18:00	4/26/2016 18:00	50.36666667	319.15
4/26/2016 19:00	4/26/2016 19:00	620	10/25/2018 19:00	13.11666667	13	19:00:00	4/26/2016 19:00	4/26/2016 19:00	4/26/2016 19:00	56.08	274.54
4/26/2016 20:00	4/26/2016 20:00	621	10/25/2018 20:00	11.06666667	13	20:00:00	4/26/2016 20:00	4/26/2016 20:00	4/26/2016 20:00	64.31666667	120.18
4/26/2016 21:00	4/26/2016 21:00	622	10/25/2018 21:00	9.116666667	13	21:00:00	4/26/2016 21:00	4/26/2016 21:00	4/26/2016 21:00	71.06	0
4/26/2016 22:00	4/26/2016 22:00	623	10/25/2018 22:00	8.166666667	13	22:00:00	4/26/2016 22:00	4/26/2016 22:00	4/26/2016 22:00	76.86	0
4/26/2016 23:00	4/26/2016 23:00	624	10/25/2018 23:00	8.258333333	13	23:00:00	4/26/2016 23:00	4/26/2016 23:00	4/26/2016 23:00	85.21666667	0
4/27/2016 0:00	4/27/2016 0:00	625	10/26/2018 0:00	9.05	14	0:00:00	4/27/2016 0:00	4/27/2016 0:00	4/27/2016 0:00	89.62	0
4/27/2016 1:00	4/27/2016 1:00	626	10/26/2018 1:00	9.683333333	14	1:00:00	4/27/2016 1:00	4/27/2016 1:00	4/27/2016 1:00	90	0
4/27/2016 2:00	4/27/2016 2:00	627	10/26/2018 2:00	9.209090909	14	2:00:00	4/27/2016 2:00	4/27/2016 2:00	4/27/2016 2:00	90	0
4/27/2016 3:00	4/27/2016 3:00	628	10/26/2018 3:00	8.858333333	14	3:00:00	4/27/2016 3:00	4/27/2016 3:00	4/27/2016 3:00	90	0
4/27/2016 4:00	4/27/2016 4:00	629	10/26/2018 4:00	8.108333333	14	4:00:00	4/27/2016 4:00	4/27/2016 4:00	4/27/2016 4:00	90	0
4/27/2016 5:00	4/27/2016 5:00	630	10/26/2018 5:00	7.791666667	14	5:00:00	4/27/2016 5:00	4/27/2016 5:00	4/27/2016 5:00	90	13.13333333
4/27/2016 6:00	4/27/2016 6:00	631	10/26/2018 6:00	7.916666667	14	6:00:00	4/27/2016 6:00	4/27/2016 6:00	4/27/2016 6:00	89.92	168.8
4/27/2016 7:00	4/27/2016 7:00	632	10/26/2018 7:00	9.85	14	7:00:00	4/27/2016 7:00	4/27/2016 7:00	4/27/2016 7:00	86.8	563.42
4/27/2016 8:00	4/27/2016 8:00	633	10/26/2018 8:00	11.8	14	8:00:00	4/27/2016 8:00	4/27/2016 8:00	4/27/2016 8:00	80.2	799.8833333
4/27/2016 9:00	4/27/2016 9:00	634	10/26/2018 9:00	13.89166667	14	9:00:00	4/27/2016 9:00	4/27/2016 9:00	4/27/2016 9:00	74.8	981.02
4/27/2016 10:00	4/27/2016 10:00	635	10/26/2018 10:00	16.13333333	14	10:00:00	4/27/2016 10:00	4/27/2016 10:00	4/27/2016 10:00	68.96666667	1123.516667
4/27/2016 11:00	4/27/2016 11:00	636	10/26/2018 11:00	17.71666667	14	11:00:00	4/27/2016 11:00	4/27/2016 11:00	4/27/2016 11:00	62.18	1416.2
4/27/2016 12:00	4/27/2016 12:00	637	10/26/2018 12:00	19.125	14	12:00:00	4/27/2016 12:00	4/27/2016 12:00	4/27/2016 12:00	55.9	1382.42
4/27/2016 13:00	4/27/2016 13:00	638	10/26/2018 13:00	19.875	14	13:00:00	4/27/2016 13:00	4/27/2016 13:00	4/27/2016 13:00	49.34	1153.516667
4/27/2016 14:00	4/27/2016 14:00	639	10/26/2018 14:00	21.375	14	14:00:00	4/27/2016 14:00	4/27/2016 14:00	4/27/2016 14:00	42.72	1357.66
4/27/2016 15:00	4/27/2016 15:00	640	10/26/2018 15:00	19.49166667	14	15:00:00	4/27/2016 15:00	4/27/2016 15:00	4/27/2016 15:00	40	1209.16
4/27/2016 16:00	4/27/2016 16:00	641	10/26/2018 16:00	19.20833333	14	16:00:00	4/27/2016 16:00	4/27/2016 16:00	4/27/2016 16:00	40	1134.383333
4/27/2016 17:00	4/27/2016 17:00	642	10/26/2018 17:00	21.825	14	17:00:00	4/27/2016 17:00	4/27/2016 17:00	4/27/2016 17:00	40	906.32
4/27/2016 18:00	4/27/2016 18:00	643	10/26/2018 18:00	21.36666667	14	18:00:00	4/27/2016 18:00	4/27/2016 18:00	4/27/2016 18:00	40	733.9166667
4/27/2016 19:00	4/27/2016 19:00	644	10/26/2018 19:00	19.81666667	14	19:00:00	4/27/2016 19:00	4/27/2016 19:00	4/27/2016 19:00	45.28	339.8
4/27/2016 20:00	4/27/2016 20:00	645	10/26/2018 20:00	17.98333333	14	20:00:00	4/27/2016 20:00	4/27/2016 20:00	4/27/2016 20:00	56.46666667	135.92
4/27/2016 21:00	4/27/2016 21:00	646	10/26/2018 21:00	16.175	14	21:00:00	4/27/2016 21:00	4/27/2016 21:00	4/27/2016 21:00	66.18	0
4/27/2016 22:00	4/27/2016 22:00	647	10/26/2018 22:00	14.325	14	22:00:00	4/27/2016 22:00	4/27/2016 22:00	4/27/2016 22:00	75.18	0
4/27/2016 23:00	4/27/2016 23:00	648	10/26/2018 23:00	12.30833333	14	23:00:00	4/27/2016 23:00	4/27/2016 23:00	4/27/2016 23:00	85.96666667	0
4/28/2016 0:00	4/28/2016 0:00	649	10/27/2018 0:00	10.39166667	15	0:00:00	4/28/2016 0:00	4/28/2016 0:00	4/28/2016 0:00	89.92	0
4/28/2016 1:00	4/28/2016 1:00	650	10/27/2018 1:00	8.683333333	15	1:00:00	4/28/2016 1:00	4/28/2016 1:00	4/28/2016 1:00	90	0
4/28/2016 2:00	4/28/2016 2:00	651	10/27/2018 2:00	8.15	15	2:00:00	4/28/2016 2:00	4/28/2016 2:00	4/28/2016 2:00	90	0
4/28/2016 3:00	4/28/2016 3:00	652	10/27/2018 3:00	7.791666667	15	3:00:00	4/28/2016 3:00	4/28/2016 3:00	4/28/2016 3:00	90	0
4/28/2016 4:00	4/28/2016 4:00	653	10/27/2018 4:00	7.3	15	4:00:00	4/28/2016 4:00	4/28/2016 4:00	4/28/2016 4:00	90	0
4/28/2016 5:00	4/28/2016 5:00	654	10/27/2018 5:00	6.708333333	15	5:00:00	4/28/2016 5:00	4/28/2016 5:00	4/28/2016 5:00	90	10.5
4/28/2016 6:00	4/28/2016 6:00	655	10/27/2018 6:00	7.375	15	6:00:00	4/28/2016 6:00	4/28/2016 6:00	4/28/2016 6:00	90	187.68
4/28/2016 7:00	4/28/2016 7:00	656	10/27/2018 7:00	10.31666667	15	7:00:00	4/28/2016 7:00	4/28/2016 7:00	4/28/2016 7:00	86	600.0333333
4/28/2016 8:00	4/28/2016 8:00	657	10/27/2018 8:00	13.30833333	15	8:00:00	4/28/2016 8:00	4/28/2016 8:00	4/28/2016 8:00	79.2	755.12
4/28/2016 9:00	4/28/2016 9:00	658	10/27/2018 9:00	15.24166667	15	9:00:00	4/28/2016 9:00	4/28/2016 9:00	4/28/2016 9:00	72.73333333	1017.92
4/28/2016 10:00	4/28/2016 10:00	659	10/27/2018 10:00	15.24166667	15	10:00:00	4/28/2016 10:00	4/28/2016 10:00	4/28/2016 10:00	65.2	1256.283333
4/28/2016 11:00	4/28/2016 11:00	660	10/27/2018 11:00	15.7	15	11:00:00	4/28/2016 11:00	4/28/2016 11:00	4/28/2016 11:00	59.2	1433.26
4/28/2016 12:00	4/28/2016 12:00	661	10/27/2018 12:00	17.4	15	12:00:00	4/28/2016 12:00	4/28/2016 12:00	4/28/2016 12:00	52.73333333	1504.38
4/28/2016 13:00	4/28/2016 13:00	662	10/27/2018 13:00	18.925	15	13:00:00	4/28/2016 13:00	4/28/2016 13:00	4/28/2016 13:00	49.6	1381.516667
4/28/2016 14:00	4/28/2016 14:00	663	10/27/2018 14:00	20.825	15	14:00:00	4/28/2016 14:00	4/28/2016 14:00	4/28/2016 14:00	44.64	1391
4/28/2016 15:00	4/28/2016 15:00	664	10/27/2018 15:00	22.84166667	15	15:00:00	4/28/2016 15:00	4/28/2016 15:00	4/28/2016 15:00	40	1253.666667
4/28/2016 16:00	4/28/2016 16:00	665	10/27/2018 16:00	24.05833333	15	16:00:00	4/28/2016 16:00	4/28/2016 16:00	4/28/2016 16:00	40	1073.28
4/28/2016 17:00	4/28/2016 17:00	666	10/27/2018 17:00	23	15	17:00:00	4/28/2016 17:00	4/28/2016 17:00	4/28/2016 17:00	40	912.18
4/28/2016 18:00	4/28/2016 18:00	667	10/27/2018 18:00	21.175	15	18:00:00	4/28/2016 18:00	4/28/2016 18:00	4/28/2016 18:00	40	696.7666667
4/28/2016 19:00	4/28/2016 19:00	668	10/27/2018 19:00	19.35	15	19:00:00	4/28/2016 19:00	4/28/2016 19:00	4/28/2016 19:00	48.54	419
4/28/2016 20:00	4/28/2016 20:00	669	10/27/2018 20:00	17.175	15	20:00:00	4/28/2016 20:00	4/28/2016 20:00	4/28/2016 20:00	61.65	140
4/28/2016 21:00	4/28/2016 21:00	670	10/27/2018 21:00	15.25	15	21:00:00	4/28/2016 21:00	4/28/2016 21:00	4/28/2016 21:00	74.76	0
4/28/2016 22:00	4/28/2016 22:00	671	10/27/2018 22:00	13.225	15	22:00:00	4/28/2016 22:00	4/28/2016 22:00	4/28/2016 22:00	86	0
4/28/2016 23:00	4/28/2016 23:00	672	10/27/2018 23:00	11.31666667	15	23:00:00	4/28/2016 23:00	4/28/2016 23:00	4/28/2016 23:00	90	0
4/29/2016 0:00	4/29/2016 0:00	673	10/28/2018 0:00	10.34166667	16	0:00:00	4/29/2016 0:00	4/29/2016 0:00	4/29/2016 0:00	84.48	0
4/29/2016 1:00	4/29/2016 1:00	674	10/28/2018 1:00	10.71666667	16	1:00:00	4/29/2016 1:00	4/29/2016 1:00	4/29/2016 1:00	81.23333333	0
4/29/2016 2:00	4/29/2016 2:00	675	10/28/2018 2:00	9.484615385	16	2:00:00	4/29/2016 2:00	4/29/2016 2:00	4/29/2016 2:00	83.4	0
4/29/2016 3:00	4/29/2016 3:00	676	10/28/2018 3:00	8.775	16	3:00:00	4/29/2016 3:00	4/29/2016 3:00	4/29/2016 3:00	87.72	0
4/29/2016 4:00	4/29/2016 4:00	677	10/28/2018 4:00	7.775	16	4:00:00	4/29/2016 4:00	4/29/2016 4:00	4/29/2016 4:00	90	0
4/29/2016 5:00	4/29/2016 5:00	678	10/28/2018 5:00	7.1	16	5:00:00	4/29/2016 5:00	4/29/2016 5:00	4/29/2016 5:00	90	0
4/29/2016 6:00	4/29/2016 6:00	679	10/28/2018 6:00	7.933333333	16	6:00:00	4/29/2016 6:00	4/29/2016 6:00	4/29/2016 6:00	90	124.66
4/29/2016 7:00	4/29/2016 7:00	680	10/28/2018 7:00	9.866666667	16	7:00:00	4/29/2016 7:00	4/29/2016 7:00	4/29/2016 7:00	86.16666667	246.7666667
4/29/2016 8:00	4/29/2016 8:00	681	10/28/2018 8:00	12.24166667	16	8:00:00	4/29/2016 8:00	4/29/2016 8:00	4/29/2016 8:00	79.7	247.08
4/29/2016 9:00	4/29/2016 9:00	682	10/28/2018 9:00	14.96666667	16	9:00:00	4/29/2016 9:00	4/29/2016 9:00	4/29/2016 9:00	73.08333333	459.04
4/29/2016 10:00	4/29/2016 10:00	683	10/28/2018 10:00	16	16	10:00:00	4/29/2016 10:00	4/29/2016 10:00	4/29/2016 10:00	69.88	741.7833333
4/29/2016 11:00	4/29/2016 11:00	684	10/28/2018 11:00	16.18333333	16	11:00:00	4/29/2016 11:00	4/29/2016 11:00	4/29/2016 11:00	66.34	1001.26
4/29/2016 12:00	4/29/2016 12:00	685	10/28/2018 12:00	15.825	16	12:00:00	4/29/2016 12:00	4/29/2016 12:00	4/29/2016 12:00	59.4	675.48
4/29/2016 13:00	4/29/2016 13:00	686	10/28/2018 13:00	16.53333333	16	13:00:00	4/29/2016 13:00	4/29/2016 13:00	4/29/2016 13:00	52.58	747.7666667
4/29/2016 14:00	4/29/2016 14:00	687	10/28/2018 14:00	17.86666667	16	14:00:00	4/29/2016 14:00	4/29/2016 14:00	4/29/2016 14:00	50	691.68
4/29/2016 15:00	4/29/2016 15:00	688	10/28/2018 15:00	19.19166667	16	15:00:00	4/29/2016 15:00	4/29/2016 15:00	4/29/2016 15:00	50	537.7833333
4/29/2016 16:00	4/29/2016 16:00	689	10/28/2018 16:00	19.98333333	16	16:00:00	4/29/2016 16:00	4/29/2016 16:00	4/29/2016 16:00	50	481.98
4/29/2016 17:00	4/29/2016 17:00	690	10/28/2018 17:00	19.6	16	17:00:00	4/29/2016 17:00	4/29/2016 17:00	4/29/2016 17:00	50	423.48
4/29/2016 18:00	4/29/2016 18:00	691	10/28/2018 18:00	19.06666667	16	18:00:00	4/29/2016 18:00	4/29/2016 18:00	4/29/2016 18:00	54.34	356.6666667
4/29/2016 19:00	4/29/2016 19:00	692	10/28/2018 19:00	17.90833333	16	19:00:00	4/29/2016 19:00	4/29/2016 19:00	4/29/2016 19:00	60.34	275.9
4/29/2016 20:00	4/29/2016 20:00	693	10/28/2018 20:00	15.98333333	16	20:00:00	4/29/2016 20:00	4/29/2016 20:00	4/29/2016 20:00	66.83333333	117.92
4/29/2016 21:00	4/29/2016 21:00	694	10/28/2018 21:00	14.65833333	16	21:00:00	4/29/2016 21:00	4/29/2016 21:00	4/29/2016 21:00	72.18	25.9
4/29/2016 22:00	4/29/2016 22:00	695	10/28/2018 22:00	13.71666667	16	22:00:00	4/29/2016 22:00	4/29/2016 22:00	4/29/2016 22:00	75.18	24.34
4/29/2016 23:00	4/29/2016 23:00	696	10/28/2018 23:00	12.725	16	23:00:00	4/29/2016 23:00	4/29/2016 23:00	4/29/2016 23:00	78.4	22.88333333
4/30/2016 0:00	4/30/2016 0:00	697	10/29/2018 0:00	11.40833333	17	0:00:00	4/30/2016 0:00	4/30/2016 0:00	4/30/2016 0:00	86	22.5
4/30/2016 1:00	4/30/2016 1:00	698	10/29/2018 1:00	9.741666667	17	1:00:00	4/30/2016 1:00	4/30/2016 1:00	4/30/2016 1:00	90	14.42
4/30/2016 2:00	4/30/2016 2:00	699	10/29/2018 2:00	8.108333333	17	2:00:00	4/30/2016 2:00	4/30/2016 2:00	4/30/2016 2:00	90	0.383333333
4/30/2016 3:00	4/30/2016 3:00	700	10/29/2018 3:00	6.891666667	17	3:00:00	4/30/2016 3:00	4/30/2016 3:00	4/30/2016 3:00	90	0
4/30/2016 4:00	4/30/2016 4:00	701	10/29/2018 4:00	6.191666667	17	4:00:00	4/30/2016 4:00	4/30/2016 4:00	4/30/2016 4:00	90	0
4/30/2016 5:00	4/30/2016 5:00	702	10/29/2018 5:00	5.525	17	5:00:00	4/30/2016 5:00	4/30/2016 5:00	4/30/2016 5:00	90	0
4/30/2016 6:00	4/30/2016 6:00	703	10/29/2018 6:00	5.3	17	6:00:00	4/30/2016 6:00	4/30/2016 6:00	4/30/2016 6:00	89.78	226.82
4/30/2016 7:00	4/30/2016 7:00	704	10/29/2018 7:00	6.475	17	7:00:00	4/30/2016 7:00	4/30/2016 7:00	4/30/2016 7:00	85.55	637.1666667
4/30/2016 8:00	4/30/2016 8:00	705	10/29/2018 8:00	9.4	17	8:00:00	4/30/2016 8:00	4/30/2016 8:00	4/30/2016 8:00	77.68	702.92
4/30/2016 9:00	4/30/2016 9:00	706	10/29/2018 9:00	12.35833333	17	9:00:00	4/30/2016 9:00	4/30/2016 9:00	4/30/2016 9:00	68.66666667	1037.28
4/30/2016 10:00	4/30/2016 10:00	707	10/29/2018 10:00	15.45833333	17	10:00:00	4/30/2016 10:00	4/30/2016 10:00	4/30/2016 10:00	60.88	1270.133333
4/30/2016 11:00	4/30/2016 11:00	708	10/29/2018 11:00	18.36666667	17	11:00:00	4/30/2016 11:00	4/30/2016 11:00	4/30/2016 11:00	53.68	1431
4/30/2016 12:00	4/30/2016 12:00	709	10/29/2018 12:00	20.35	17	12:00:00	4/30/2016 12:00	4/30/2016 12:00	4/30/2016 12:00	43.8	1452.783333
4/30/2016 13:00	4/30/2016 13:00	710	10/29/2018 13:00	21.46666667	17	13:00:00	4/30/2016 13:00	4/30/2016 13:00	4/30/2016 13:00	40	1396.8
4/30/2016 14:00	4/30/2016 14:00	711	10/29/2018 14:00	22.47692308	17	14:00:00	4/30/2016 14:00	4/30/2016 14:00	4/30/2016 14:00	40	1383.32
4/30/2016 15:00	4/30/2016 15:00	712	10/29/2018 15:00	23.38333333	17	15:00:00	4/30/2016 15:00	4/30/2016 15:00	4/30/2016 15:00	40	1198.5
4/30/2016 16:00	4/30/2016 16:00	713	10/29/2018 16:00	23.94166667	17	16:00:00	4/30/2016 16:00	4/30/2016 16:00	4/30/2016 16:00	40	1070.1
4/30/2016 17:00	4/30/2016 17:00	714	10/29/2018 17:00	23.66666667	17	17:00:00	4/30/2016 17:00	4/30/2016 17:00	4/30/2016 17:00	40	947.72
4/30/2016 18:00	4/30/2016 18:00	715	10/29/2018 18:00	23.78333333	17	18:00:00	4/30/2016 18:00	4/30/2016 18:00	4/30/2016 18:00	40	670.5
4/30/2016 19:00	4/30/2016 19:00	716	10/29/2018 19:00	22.7	17	19:00:00	4/30/2016 19:00	4/30/2016 19:00	4/30/2016 19:00	40	442.38
4/30/2016 20:00	4/30/2016 20:00	717	10/29/2018 20:00	19.24166667	17	20:00:00	4/30/2016 20:00	4/30/2016 20:00	4/30/2016 20:00	48.2	130.9166667
4/30/2016 21:00	4/30/2016 21:00	718	10/29/2018 21:00	15.9	17	21:00:00	4/30/2016 21:00	4/30/2016 21:00	4/30/2016 21:00	61.84	0
4/30/2016 22:00	4/30/2016 22:00	719	10/29/2018 22:00	12.29166667	17	22:00:00	4/30/2016 22:00	4/30/2016 22:00	4/30/2016 22:00	74.06666667	0
4/30/2016 23:00	4/30/2016 23:00	720	10/29/2018 23:00	8.783333333	17	23:00:00	4/30/2016 23:00	4/30/2016 23:00	4/30/2016 23:00	86.06	0.383333333
5/1/2016 0:00	5/1/2016 0:00	721	10/30/2018 0:00	7.075	18	0:00:00	5/1/2016 0:00	5/1/2016 0:00	5/1/2016 0:00	89.18	0
5/1/2016 1:00	5/1/2016 1:00	722	10/30/2018 1:00	6.583333333	18	1:00:00	5/1/2016 1:00	5/1/2016 1:00	5/1/2016 1:00	89.53333333	0
5/1/2016 2:00	5/1/2016 2:00	723	10/30/2018 2:00	6.391666667	18	2:00:00	5/1/2016 2:00	5/1/2016 2:00	5/1/2016 2:00	89.88	0
5/1/2016 3:00	5/1/2016 3:00	724	10/30/2018 3:00	5.8	18	3:00:00	5/1/2016 3:00	5/1/2016 3:00	5/1/2016 3:00	90	0
5/1/2016 4:00	5/1/2016 4:00	725	10/30/2018 4:00	5.533333333	18	4:00:00	5/1/2016 4:00	5/1/2016 4:00	5/1/2016 4:00	90	0
5/1/2016 5:00	5/1/2016 5:00	726	10/30/2018 5:00	5.058333333	18	5:00:00	5/1/2016 5:00	5/1/2016 5:00	5/1/2016 5:00	90	18.9
5/1/2016 6:00	5/1/2016 6:00	727	10/30/2018 6:00	5.95	18	6:00:00	5/1/2016 6:00	5/1/2016 6:00	5/1/2016 6:00	89.91666667	189.02
5/1/2016 7:00	5/1/2016 7:00	728	10/30/2018 7:00	7.508333333	18	7:00:00	5/1/2016 7:00	5/1/2016 7:00	5/1/2016 7:00	84.98	579.7666667
5/1/2016 8:00	5/1/2016 8:00	729	10/30/2018 8:00	9.233333333	18	8:00:00	5/1/2016 8:00	5/1/2016 8:00	5/1/2016 8:00	76.86	818.58
5/1/2016 9:00	5/1/2016 9:00	730	10/30/2018 9:00	10.775	18	9:00:00	5/1/2016 9:00	5/1/2016 9:00	5/1/2016 9:00	69.55	1006.24
5/1/2016 10:00	5/1/2016 10:00	731	10/30/2018 10:00	12.46666667	18	10:00:00	5/1/2016 10:00	5/1/2016 10:00	5/1/2016 10:00	61.68	1073.633333
5/1/2016 11:00	5/1/2016 11:00	732	10/30/2018 11:00	14.6	18	11:00:00	5/1/2016 11:00	5/1/2016 11:00	5/1/2016 11:00	59.04	1406.74
5/1/2016 12:00	5/1/2016 12:00	733	10/30/2018 12:00	15.84166667	18	12:00:00	5/1/2016 12:00	5/1/2016 12:00	5/1/2016 12:00	55.66666667	1385.266667
5/1/2016 13:00	5/1/2016 13:00	734	10/30/2018 13:00	16.95	18	13:00:00	5/1/2016 13:00	5/1/2016 13:00	5/1/2016 13:00	49.36	1051.22
5/1/2016 14:00	5/1/2016 14:00	735	10/30/2018 14:00	17.55	18	14:00:00	5/1/2016 14:00	5/1/2016 14:00	5/1/2016 14:00	42.43333333	1357.66
5/1/2016 15:00	5/1/2016 15:00	736	10/30/2018 15:00	17.60833333	18	15:00:00	5/1/2016 15:00	5/1/2016 15:00	5/1/2016 15:00	40	1184.266667
5/1/2016 16:00	5/1/2016 16:00	737	10/30/2018 16:00	18.41666667	18	16:00:00	5/1/2016 16:00	5/1/2016 16:00	5/1/2016 16:00	40	1032.78
5/1/2016 17:00	5/1/2016 17:00	738	10/30/2018 17:00	18.76666667	18	17:00:00	5/1/2016 17:00	5/1/2016 17:00	5/1/2016 17:00	40	891.48
5/1/2016 18:00	5/1/2016 18:00	739	10/30/2018 18:00	18.85	18	18:00:00	5/1/2016 18:00	5/1/2016 18:00	5/1/2016 18:00	40	650.2666667
5/1/2016 19:00	5/1/2016 19:00	740	10/30/2018 19:00	18.19166667	18	19:00:00	5/1/2016 19:00	5/1/2016 19:00	5/1/2016 19:00	44.8	477.9
5/1/2016 20:00	5/1/2016 20:00	741	10/30/2018 20:00	15.7	18	20:00:00	5/1/2016 20:00	5/1/2016 20:00	5/1/2016 20:00	55.86666667	120.7666667
5/1/2016 21:00	5/1/2016 21:00	742	10/30/2018 21:00	13.36666667	18	21:00:00	5/1/2016 21:00	5/1/2016 21:00	5/1/2016 21:00	65.62	0
5/1/2016 22:00	5/1/2016 22:00	743	10/30/2018 22:00	11.16666667	18	22:00:00	5/1/2016 22:00	5/1/2016 22:00	5/1/2016 22:00	76.03333333	0
5/1/2016 23:00	5/1/2016 23:00	744	10/30/2018 23:00	9.266666667	18	23:00:00	5/1/2016 23:00	5/1/2016 23:00	5/1/2016 23:00	86.02	0
5/2/2016 0:00	5/2/2016 0:00	745	10/31/2018 0:00	7.841666667	19	0:00:00	5/2/2016 0:00	5/2/2016 0:00	5/2/2016 0:00	89.62	0
5/2/2016 1:00	5/2/2016 1:00	746	10/31/2018 1:00	7.383333333	19	1:00:00	5/2/2016 1:00	5/2/2016 1:00	5/2/2016 1:00	89.98333333	0.46
5/2/2016 2:00	5/2/2016 2:00	747	10/31/2018 2:00	6.616666667	19	2:00:00	5/2/2016 2:00	5/2/2016 2:00	5/2/2016 2:00	90	0
5/2/2016 3:00	5/2/2016 3:00	748	10/31/2018 3:00	6.2	19	3:00:00	5/2/2016 3:00	5/2/2016 3:00	5/2/2016 3:00	90	0.46
5/2/2016 4:00	5/2/2016 4:00	749	10/31/2018 4:00	5.416666667	19	4:00:00	5/2/2016 4:00	5/2/2016 4:00	5/2/2016 4:00	90	0.383333333
5/2/2016 5:00	5/2/2016 5:00	750	10/31/2018 5:00	5.291666667	19	5:00:00	5/2/2016 5:00	5/2/2016 5:00	5/2/2016 5:00	90	7.2
5/2/2016 6:00	5/2/2016 6:00	751	10/31/2018 6:00	5.708333333	19	6:00:00	5/2/2016 6:00	5/2/2016 6:00	5/2/2016 6:00	90	168.78
5/2/2016 7:00	5/2/2016 7:00	752	10/31/2018 7:00	7.666666667	19	7:00:00	5/2/2016 7:00	5/2/2016 7:00	5/2/2016 7:00	86	560.2833333
5/2/2016 8:00	5/2/2016 8:00	753	10/31/2018 8:00	9.166666667	19	8:00:00	5/2/2016 8:00	5/2/2016 8:00	5/2/2016 8:00	80.6	768.18
5/2/2016 9:00	5/2/2016 9:00	754	10/31/2018 9:00	10.725	19	9:00:00	5/2/2016 9:00	5/2/2016 9:00	5/2/2016 9:00	74.76666667	1005.3
5/2/2016 10:00	5/2/2016 10:00	755	10/31/2018 10:00	12.48333333	19	10:00:00	5/2/2016 10:00	5/2/2016 10:00	5/2/2016 10:00	68	1168.133333
5/2/2016 11:00	5/2/2016 11:00	756	10/31/2018 11:00	14.49166667	19	11:00:00	5/2/2016 11:00	5/2/2016 11:00	5/2/2016 11:00	62.6	1400.44
5/2/2016 12:00	5/2/2016 12:00	757	10/31/2018 12:00	15.75833333	19	12:00:00	5/2/2016 12:00	5/2/2016 12:00	5/2/2016 12:00	56.43333333	1447.516667
5/2/2016 13:00	5/2/2016 13:00	758	10/31/2018 13:00	17.225	19	13:00:00	5/2/2016 13:00	5/2/2016 13:00	5/2/2016 13:00	48.9	974.28
5/2/2016 14:00	5/2/2016 14:00	759	10/31/2018 14:00	18.20833333	19	14:00:00	5/2/2016 14:00	5/2/2016 14:00	5/2/2016 14:00	42.63333333	1357.66
5/2/2016 15:00	5/2/2016 15:00	760	10/31/2018 15:00	21.15833333	19	15:00:00	5/2/2016 15:00	5/2/2016 15:00	5/2/2016 15:00	40.02	1202.3
5/2/2016 16:00	5/2/2016 16:00	761	10/31/2018 16:00	21.11666667	19	16:00:00	5/2/2016 16:00	5/2/2016 16:00	5/2/2016 16:00	40	916.24
5/2/2016 17:00	5/2/2016 17:00	762	10/31/2018 17:00	20.41666667	19	17:00:00	5/2/2016 17:00	5/2/2016 17:00	5/2/2016 17:00	40	907.68
5/2/2016 18:00	5/2/2016 18:00	763	10/31/2018 18:00	19.65	19	18:00:00	5/2/2016 18:00	5/2/2016 18:00	5/2/2016 18:00	40	560.2833333
5/2/2016 19:00	5/2/2016 19:00	764	10/31/2018 19:00	18.89166667	19	19:00:00	5/2/2016 19:00	5/2/2016 19:00	5/2/2016 19:00	45.82	423.5
5/2/2016 20:00	5/2/2016 20:00	765	10/31/2018 20:00	17.25	19	20:00:00	5/2/2016 20:00	5/2/2016 20:00	5/2/2016 20:00	55.65	109.8833333
5/2/2016 21:00	5/2/2016 21:00	766	10/31/2018 21:00	15.725	19	21:00:00	5/2/2016 21:00	5/2/2016 21:00	5/2/2016 21:00	65.48	0
5/2/2016 22:00	5/2/2016 22:00	767	10/31/2018 22:00	14.025	19	22:00:00	5/2/2016 22:00	5/2/2016 22:00	5/2/2016 22:00	76.76666667	0
5/2/2016 23:00	5/2/2016 23:00	768	10/31/2018 23:00	12.73333333	19	23:00:00	5/2/2016 23:00	5/2/2016 23:00	5/2/2016 23:00	86.46	0
5/3/2016 0:00	5/3/2016 0:00	769	11/1/2018 0:00	12.06666667	20	0:00:00	5/3/2016 0:00	5/3/2016 0:00	5/3/2016 0:00	84.2	0
5/3/2016 1:00	5/3/2016 1:00	770	11/1/2018 1:00	11.5	20	1:00:00	5/3/2016 1:00	5/3/2016 1:00	5/3/2016 1:00	80.1	0
5/3/2016 2:00	5/3/2016 2:00	771	11/1/2018 2:00	11.33333333	20	2:00:00	5/3/2016 2:00	5/3/2016 2:00	5/3/2016 2:00	81.9	0
5/3/2016 3:00	5/3/2016 3:00	772	11/1/2018 3:00	10.84	20	3:00:00	5/3/2016 3:00	5/3/2016 3:00	5/3/2016 3:00	85.18	0
5/3/2016 4:00	5/3/2016 4:00	773	11/1/2018 4:00	10.03333333	20	4:00:00	5/3/2016 4:00	5/3/2016 4:00	5/3/2016 4:00	88.56666667	0
5/3/2016 5:00	5/3/2016 5:00	774	11/1/2018 5:00	9.383333333	20	5:00:00	5/3/2016 5:00	5/3/2016 5:00	5/3/2016 5:00	90	0
5/3/2016 6:00	5/3/2016 6:00	775	11/1/2018 6:00	8.96	20	6:00:00	5/3/2016 6:00	5/3/2016 6:00	5/3/2016 6:00	89.73333333	130.54
5/3/2016 7:00	5/3/2016 7:00	776	11/1/2018 7:00	9.433333333	20	7:00:00	5/3/2016 7:00	5/3/2016 7:00	5/3/2016 7:00	85.93333333	186.0333333
5/3/2016 8:00	5/3/2016 8:00	777	11/1/2018 8:00	11.78	20	8:00:00	5/3/2016 8:00	5/3/2016 8:00	5/3/2016 8:00	79.64	209.26
5/3/2016 9:00	5/3/2016 9:00	778	11/1/2018 9:00	14.06666667	20	9:00:00	5/3/2016 9:00	5/3/2016 9:00	5/3/2016 9:00	72.46666667	519.0333333
5/3/2016 10:00	5/3/2016 10:00	779	11/1/2018 10:00	15.44	20	10:00:00	5/3/2016 10:00	5/3/2016 10:00	5/3/2016 10:00	67.98	536.9
5/3/2016 11:00	5/3/2016 11:00	780	11/1/2018 11:00	17.3	20	11:00:00	5/3/2016 11:00	5/3/2016 11:00	5/3/2016 11:00	63.35	868.9
5/3/2016 12:00	5/3/2016 12:00	781	11/1/2018 12:00	15.56	20	12:00:00	5/3/2016 12:00	5/3/2016 12:00	5/3/2016 12:00	58.02	718.22
5/3/2016 13:00	5/3/2016 13:00	782	11/1/2018 13:00	16.53333333	20	13:00:00	5/3/2016 13:00	5/3/2016 13:00	5/3/2016 13:00	52.56666667	729.4
5/3/2016 14:00	5/3/2016 14:00	783	11/1/2018 14:00	17.6	20	14:00:00	5/3/2016 14:00	5/3/2016 14:00	5/3/2016 14:00	50	633.05
5/3/2016 15:00	5/3/2016 15:00	784	11/1/2018 15:00	17.94	20	15:00:00	5/3/2016 15:00	5/3/2016 15:00	5/3/2016 15:00	50	525.18
5/3/2016 16:00	5/3/2016 16:00	785	11/1/2018 16:00	19.7	20	16:00:00	5/3/2016 16:00	5/3/2016 16:00	5/3/2016 16:00	50	433.8833333
5/3/2016 17:00	5/3/2016 17:00	786	11/1/2018 17:00	19.76	20	17:00:00	5/3/2016 17:00	5/3/2016 17:00	5/3/2016 17:00	50	381.18
5/3/2016 18:00	5/3/2016 18:00	787	11/1/2018 18:00	18.61666667	20	18:00:00	5/3/2016 18:00	5/3/2016 18:00	5/3/2016 18:00	53.63333333	361.15
5/3/2016 19:00	5/3/2016 19:00	788	11/1/2018 19:00	18.14	20	19:00:00	5/3/2016 19:00	5/3/2016 19:00	5/3/2016 19:00	61.04	241.66
5/3/2016 20:00	5/3/2016 20:00	789	11/1/2018 20:00	15.98333333	20	20:00:00	5/3/2016 20:00	5/3/2016 20:00	5/3/2016 20:00	67.15	84.76666667
5/3/2016 21:00	5/3/2016 21:00	790	11/1/2018 21:00	14.78	20	21:00:00	5/3/2016 21:00	5/3/2016 21:00	5/3/2016 21:00	71.86	0
5/3/2016 22:00	5/3/2016 22:00	791	11/1/2018 22:00	13.63333333	20	22:00:00	5/3/2016 22:00	5/3/2016 22:00	5/3/2016 22:00	75.33333333	0
5/3/2016 23:00	5/3/2016 23:00	792	11/1/2018 23:00	12.61666667	20	23:00:00	5/3/2016 23:00	5/3/2016 23:00	5/3/2016 23:00	78.4	0
5/4/2016 0:00	5/4/2016 0:00	793	11/2/2018 0:00	11.66	21	0:00:00	5/4/2016 0:00	5/4/2016 0:00	5/4/2016 0:00	84.93333333	0
5/4/2016 1:00	5/4/2016 1:00	794	11/2/2018 1:00	10.76666667	21	1:00:00	5/4/2016 1:00	5/4/2016 1:00	5/4/2016 1:00	90	0
5/4/2016 2:00	5/4/2016 2:00	795	11/2/2018 2:00	9.88	21	2:00:00	5/4/2016 2:00	5/4/2016 2:00	5/4/2016 2:00	90	0
5/4/2016 3:00	5/4/2016 3:00	796	11/2/2018 3:00	8.5	21	3:00:00	5/4/2016 3:00	5/4/2016 3:00	5/4/2016 3:00	90	0
5/4/2016 4:00	5/4/2016 4:00	797	11/2/2018 4:00	7.48	21	4:00:00	5/4/2016 4:00	5/4/2016 4:00	5/4/2016 4:00	90	0
5/4/2016 5:00	5/4/2016 5:00	798	11/2/2018 5:00	7.133333333	21	5:00:00	5/4/2016 5:00	5/4/2016 5:00	5/4/2016 5:00	90	7.883333333
5/4/2016 6:00	5/4/2016 6:00	799	11/2/2018 6:00	7.9	21	6:00:00	5/4/2016 6:00	5/4/2016 6:00	5/4/2016 6:00	90	148.98
5/4/2016 7:00	5/4/2016 7:00	800	11/2/2018 7:00	10.03333333	21	7:00:00	5/4/2016 7:00	5/4/2016 7:00	5/4/2016 7:00	87	563.2666667
5/4/2016 8:00	5/4/2016 8:00	801	11/2/2018 8:00	12.86666667	21	8:00:00	5/4/2016 8:00	5/4/2016 8:00	5/4/2016 8:00	79.83333333	618.0333333
5/4/2016 9:00	5/4/2016 9:00	802	11/2/2018 9:00	14.8	21	9:00:00	5/4/2016 9:00	5/4/2016 9:00	5/4/2016 9:00	74.3	997.7
5/4/2016 10:00	5/4/2016 10:00	803	11/2/2018 10:00	15.96666667	21	10:00:00	5/4/2016 10:00	5/4/2016 10:00	5/4/2016 10:00	68.25	1191.416667
5/4/2016 11:00	5/4/2016 11:00	804	11/2/2018 11:00	17.8	21	11:00:00	5/4/2016 11:00	5/4/2016 11:00	5/4/2016 11:00	62.2	1405.38
5/4/2016 12:00	5/4/2016 12:00	805	11/2/2018 12:00	18.16666667	21	12:00:00	5/4/2016 12:00	5/4/2016 12:00	5/4/2016 12:00	56.33333333	1446.783333
5/4/2016 13:00	5/4/2016 13:00	806	11/2/2018 13:00	20.06	21	13:00:00	5/4/2016 13:00	5/4/2016 13:00	5/4/2016 13:00	48.92	878.42
5/4/2016 14:00	5/4/2016 14:00	807	11/2/2018 14:00	20.93333333	21	14:00:00	5/4/2016 14:00	5/4/2016 14:00	5/4/2016 14:00	42.8	1327.916667
5/4/2016 15:00	5/4/2016 15:00	808	11/2/2018 15:00	20.9	21	15:00:00	5/4/2016 15:00	5/4/2016 15:00	5/4/2016 15:00	40	1121.633333
5/4/2016 16:00	5/4/2016 16:00	809	11/2/2018 16:00	20.36	21	16:00:00	5/4/2016 16:00	5/4/2016 16:00	5/4/2016 16:00	40	879.3
5/4/2016 17:00	5/4/2016 17:00	810	11/2/2018 17:00	20.48333333	21	17:00:00	5/4/2016 17:00	5/4/2016 17:00	5/4/2016 17:00	40	870.7666667
5/4/2016 18:00	5/4/2016 18:00	811	11/2/2018 18:00	19.72	21	18:00:00	5/4/2016 18:00	5/4/2016 18:00	5/4/2016 18:00	40.5	513.94
5/4/2016 19:00	5/4/2016 19:00	812	11/2/2018 19:00	18.86666667	21	19:00:00	5/4/2016 19:00	5/4/2016 19:00	5/4/2016 19:00	46.21666667	403.1333333
5/4/2016 20:00	5/4/2016 20:00	813	11/2/2018 20:00	17.32	21	20:00:00	5/4/2016 20:00	5/4/2016 20:00	5/4/2016 20:00	55.64	112.52
5/4/2016 21:00	5/4/2016 21:00	814	11/2/2018 21:00	15.55	21	21:00:00	5/4/2016 21:00	5/4/2016 21:00	5/4/2016 21:00	66.06666667	0
5/4/2016 22:00	5/4/2016 22:00	815	11/2/2018 22:00	13.8	21	22:00:00	5/4/2016 22:00	5/4/2016 22:00	5/4/2016 22:00	75.78	0
5/4/2016 23:00	5/4/2016 23:00	816	11/2/2018 23:00	12.76666667	21	23:00:00	5/4/2016 23:00	5/4/2016 23:00	5/4/2016 23:00	85.01666667	0.383333333
5/5/2016 0:00	5/5/2016 0:00	817	11/3/2018 0:00	11.63333333	22	0:00:00	5/5/2016 0:00	5/5/2016 0:00	5/5/2016 0:00	89.68	0
5/5/2016 1:00	5/5/2016 1:00	818	11/3/2018 1:00	10.8	22	1:00:00	5/5/2016 1:00	5/5/2016 1:00	5/5/2016 1:00	90	0
5/5/2016 2:00	5/5/2016 2:00	819	11/3/2018 2:00	9.65	22	2:00:00	5/5/2016 2:00	5/5/2016 2:00	5/5/2016 2:00	90	0.383333333
5/5/2016 3:00	5/5/2016 3:00	820	11/3/2018 3:00	8.66	22	3:00:00	5/5/2016 3:00	5/5/2016 3:00	5/5/2016 3:00	90	1.38
5/5/2016 4:00	5/5/2016 4:00	821	11/3/2018 4:00	7.066666667	22	4:00:00	5/5/2016 4:00	5/5/2016 4:00	5/5/2016 4:00	90	0.766666667
5/5/2016 5:00	5/5/2016 5:00	822	11/3/2018 5:00	6.06	22	5:00:00	5/5/2016 5:00	5/5/2016 5:00	5/5/2016 5:00	90	0.92
5/5/2016 6:00	5/5/2016 6:00	823	11/3/2018 6:00	7.9	22	6:00:00	5/5/2016 6:00	5/5/2016 6:00	5/5/2016 6:00	90	147
5/5/2016 7:00	5/5/2016 7:00	824	11/3/2018 7:00	12.06	22	7:00:00	5/5/2016 7:00	5/5/2016 7:00	5/5/2016 7:00	86	600.32
5/5/2016 8:00	5/5/2016 8:00	825	11/3/2018 8:00	15.13333333	22	8:00:00	5/5/2016 8:00	5/5/2016 8:00	5/5/2016 8:00	79.45	715.15
5/5/2016 9:00	5/5/2016 9:00	826	11/3/2018 9:00	16.76666667	22	9:00:00	5/5/2016 9:00	5/5/2016 9:00	5/5/2016 9:00	73.34	990.7833333
5/5/2016 10:00	5/5/2016 10:00	827	11/3/2018 10:00	19.2	22	10:00:00	5/5/2016 10:00	5/5/2016 10:00	5/5/2016 10:00	67.96666667	1266.76
5/5/2016 11:00	5/5/2016 11:00	828	11/3/2018 11:00	20.1	22	11:00:00	5/5/2016 11:00	5/5/2016 11:00	5/5/2016 11:00	64.73333333	1414.5
5/5/2016 12:00	5/5/2016 12:00	829	11/3/2018 12:00	21.72	22	12:00:00	5/5/2016 12:00	5/5/2016 12:00	5/5/2016 12:00	60.9	1460.3
5/5/2016 13:00	5/5/2016 13:00	830	11/3/2018 13:00	22.86666667	22	13:00:00	5/5/2016 13:00	5/5/2016 13:00	5/5/2016 13:00	54.15	1362.4
5/5/2016 14:00	5/5/2016 14:00	831	11/3/2018 14:00	22.94	22	14:00:00	5/5/2016 14:00	5/5/2016 14:00	5/5/2016 14:00	44.32	1347.78
5/5/2016 15:00	5/5/2016 15:00	832	11/3/2018 15:00	23.76666667	22	15:00:00	5/5/2016 15:00	5/5/2016 15:00	5/5/2016 15:00	40	1204.883333
5/5/2016 16:00	5/5/2016 16:00	833	11/3/2018 16:00	23.98	22	16:00:00	5/5/2016 16:00	5/5/2016 16:00	5/5/2016 16:00	40	1006.68
5/5/2016 17:00	5/5/2016 17:00	834	11/3/2018 17:00	23.9	22	17:00:00	5/5/2016 17:00	5/5/2016 17:00	5/5/2016 17:00	40	866.6333333
5/5/2016 18:00	5/5/2016 18:00	835	11/3/2018 18:00	23.35	22	18:00:00	5/5/2016 18:00	5/5/2016 18:00	5/5/2016 18:00	40	631.5333333
5/5/2016 19:00	5/5/2016 19:00	836	11/3/2018 19:00	21.46	22	19:00:00	5/5/2016 19:00	5/5/2016 19:00	5/5/2016 19:00	46.66666667	411.78
5/5/2016 20:00	5/5/2016 20:00	837	11/3/2018 20:00	19.6	22	20:00:00	5/5/2016 20:00	5/5/2016 20:00	5/5/2016 20:00	62.23333333	92.26666667
5/5/2016 21:00	5/5/2016 21:00	838	11/3/2018 21:00	17.52	22	21:00:00	5/5/2016 21:00	5/5/2016 21:00	5/5/2016 21:00	74.46	0
5/5/2016 22:00	5/5/2016 22:00	839	11/3/2018 22:00	15.2	22	22:00:00	5/5/2016 22:00	5/5/2016 22:00	5/5/2016 22:00	85.68333333	0
5/5/2016 23:00	5/5/2016 23:00	840	11/3/2018 23:00	13.74	22	23:00:00	5/5/2016 23:00	5/5/2016 23:00	5/5/2016 23:00	89.72	0.92
5/6/2016 0:00	5/6/2016 0:00	841	11/4/2018 0:00	12.95	23	0:00:00	5/6/2016 0:00	5/6/2016 0:00	5/6/2016 0:00	84.1	0.383333333
5/6/2016 1:00	5/6/2016 1:00	842	11/4/2018 1:00	12.14	23	1:00:00	5/6/2016 1:00	5/6/2016 1:00	5/6/2016 1:00	80.12	0
5/6/2016 2:00	5/6/2016 2:00	843	11/4/2018 2:00	11.68333333	23	2:00:00	5/6/2016 2:00	5/6/2016 2:00	5/6/2016 2:00	81.95	0.766666667
5/6/2016 3:00	5/6/2016 3:00	844	11/4/2018 3:00	10.9	23	3:00:00	5/6/2016 3:00	5/6/2016 3:00	5/6/2016 3:00	85.02	1.15
5/6/2016 4:00	5/6/2016 4:00	845	11/4/2018 4:00	10.02	23	4:00:00	5/6/2016 4:00	5/6/2016 4:00	5/6/2016 4:00	88.63333333	0.46
5/6/2016 5:00	5/6/2016 5:00	846	11/4/2018 5:00	9.266666667	23	5:00:00	5/6/2016 5:00	5/6/2016 5:00	5/6/2016 5:00	90	0
5/6/2016 6:00	5/6/2016 6:00	847	11/4/2018 6:00	9.38	23	6:00:00	5/6/2016 6:00	5/6/2016 6:00	5/6/2016 6:00	89.78	45.02
5/6/2016 7:00	5/6/2016 7:00	848	11/4/2018 7:00	9.416666667	23	7:00:00	5/6/2016 7:00	5/6/2016 7:00	5/6/2016 7:00	86.1	107.25
5/6/2016 8:00	5/6/2016 8:00	849	11/4/2018 8:00	11.38	23	8:00:00	5/6/2016 8:00	5/6/2016 8:00	5/6/2016 8:00	79.54	211.52
5/6/2016 9:00	5/6/2016 9:00	850	11/4/2018 9:00	14.11666667	23	9:00:00	5/6/2016 9:00	5/6/2016 9:00	5/6/2016 9:00	72.76666667	258.4
5/6/2016 10:00	5/6/2016 10:00	851	11/4/2018 10:00	14.92	23	10:00:00	5/6/2016 10:00	5/6/2016 10:00	5/6/2016 10:00	70	292.06
5/6/2016 11:00	5/6/2016 11:00	852	11/4/2018 11:00	17.18333333	23	11:00:00	5/6/2016 11:00	5/6/2016 11:00	5/6/2016 11:00	66.16666667	329.65
5/6/2016 12:00	5/6/2016 12:00	853	11/4/2018 12:00	18.13333333	23	12:00:00	5/6/2016 12:00	5/6/2016 12:00	5/6/2016 12:00	59.13333333	334.15
5/6/2016 13:00	5/6/2016 13:00	854	11/4/2018 13:00	18.26	23	13:00:00	5/6/2016 13:00	5/6/2016 13:00	5/6/2016 13:00	52.84	294.32
5/6/2016 14:00	5/6/2016 14:00	855	11/4/2018 14:00	18.53333333	23	14:00:00	5/6/2016 14:00	5/6/2016 14:00	5/6/2016 14:00	50	276.7833333
5/6/2016 15:00	5/6/2016 15:00	856	11/4/2018 15:00	18.68	23	15:00:00	5/6/2016 15:00	5/6/2016 15:00	5/6/2016 15:00	50	208.38
5/6/2016 16:00	5/6/2016 16:00	857	11/4/2018 16:00	18.46666667	23	16:00:00	5/6/2016 16:00	5/6/2016 16:00	5/6/2016 16:00	50	163.9
5/6/2016 17:00	5/6/2016 17:00	858	11/4/2018 17:00	18.54	23	17:00:00	5/6/2016 17:00	5/6/2016 17:00	5/6/2016 17:00	50.04	140.44
5/6/2016 18:00	5/6/2016 18:00	859	11/4/2018 18:00	17.63333333	23	18:00:00	5/6/2016 18:00	5/6/2016 18:00	5/6/2016 18:00	53.4	129.4166667
5/6/2016 19:00	5/6/2016 19:00	860	11/4/2018 19:00	16.43333333	23	19:00:00	5/6/2016 19:00	5/6/2016 19:00	5/6/2016 19:00	60.74	66.38333333
5/6/2016 20:00	5/6/2016 20:00	861	11/4/2018 20:00	15.5	23	20:00:00	5/6/2016 20:00	5/6/2016 20:00	5/6/2016 20:00	67	16.24
5/6/2016 21:00	5/6/2016 21:00	862	11/4/2018 21:00	14.53333333	23	21:00:00	5/6/2016 21:00	5/6/2016 21:00	5/6/2016 21:00	72.06666667	0
5/6/2016 22:00	5/6/2016 22:00	863	11/4/2018 22:00	13.74	23	22:00:00	5/6/2016 22:00	5/6/2016 22:00	5/6/2016 22:00	75.46	0
5/6/2016 23:00	5/6/2016 23:00	864	11/4/2018 23:00	12.3	23	23:00:00	5/6/2016 23:00	5/6/2016 23:00	5/6/2016 23:00	78.56666667	0
5/7/2016 0:00	5/7/2016 0:00	865	11/5/2018 0:00	9.26	24	0:00:00	5/7/2016 0:00	5/7/2016 0:00	5/7/2016 0:00	86.36	0
5/7/2016 1:00	5/7/2016 1:00	866	11/5/2018 1:00	8.083333333	24	1:00:00	5/7/2016 1:00	5/7/2016 1:00	5/7/2016 1:00	90	0
5/7/2016 2:00	5/7/2016 2:00	867	11/5/2018 2:00	8.38	24	2:00:00	5/7/2016 2:00	5/7/2016 2:00	5/7/2016 2:00	90	0
5/7/2016 3:00	5/7/2016 3:00	868	11/5/2018 3:00	7.633333333	24	3:00:00	5/7/2016 3:00	5/7/2016 3:00	5/7/2016 3:00	90	0
5/7/2016 4:00	5/7/2016 4:00	869	11/5/2018 4:00	7.216666667	24	4:00:00	5/7/2016 4:00	5/7/2016 4:00	5/7/2016 4:00	90	0
5/7/2016 5:00	5/7/2016 5:00	870	11/5/2018 5:00	6.72	24	5:00:00	5/7/2016 5:00	5/7/2016 5:00	5/7/2016 5:00	90	4.96
5/7/2016 6:00	5/7/2016 6:00	871	11/5/2018 6:00	7.5	24	6:00:00	5/7/2016 6:00	5/7/2016 6:00	5/7/2016 6:00	89.98333333	147.7666667
5/7/2016 7:00	5/7/2016 7:00	872	11/5/2018 7:00	10.62	24	7:00:00	5/7/2016 7:00	5/7/2016 7:00	5/7/2016 7:00	86.14	582.76
5/7/2016 8:00	5/7/2016 8:00	873	11/5/2018 8:00	13.93333333	24	8:00:00	5/7/2016 8:00	5/7/2016 8:00	5/7/2016 8:00	78.8	730.5333333
5/7/2016 9:00	5/7/2016 9:00	874	11/5/2018 9:00	15.2	24	9:00:00	5/7/2016 9:00	5/7/2016 9:00	5/7/2016 9:00	72.7	995
5/7/2016 10:00	5/7/2016 10:00	875	11/5/2018 10:00	15.43333333	24	10:00:00	5/7/2016 10:00	5/7/2016 10:00	5/7/2016 10:00	68.15	1232.3
5/7/2016 11:00	5/7/2016 11:00	876	11/5/2018 11:00	17.68	24	11:00:00	5/7/2016 11:00	5/7/2016 11:00	5/7/2016 11:00	64.12	1420.66
5/7/2016 12:00	5/7/2016 12:00	877	11/5/2018 12:00	20.45	24	12:00:00	5/7/2016 12:00	5/7/2016 12:00	5/7/2016 12:00	61.5	1483.533333
5/7/2016 13:00	5/7/2016 13:00	878	11/5/2018 13:00	22.4	24	13:00:00	5/7/2016 13:00	5/7/2016 13:00	5/7/2016 13:00	54.32	1321.133333
5/7/2016 14:00	5/7/2016 14:00	879	11/5/2018 14:00	23.06	24	14:00:00	5/7/2016 14:00	5/7/2016 14:00	5/7/2016 14:00	44.45	1338.8
5/7/2016 15:00	5/7/2016 15:00	880	11/5/2018 15:00	23.23333333	24	15:00:00	5/7/2016 15:00	5/7/2016 15:00	5/7/2016 15:00	40.11666667	1156.166667
5/7/2016 16:00	5/7/2016 16:00	881	11/5/2018 16:00	23.96	24	16:00:00	5/7/2016 16:00	5/7/2016 16:00	5/7/2016 16:00	40	1017.48
5/7/2016 17:00	5/7/2016 17:00	882	11/5/2018 17:00	23.35	24	17:00:00	5/7/2016 17:00	5/7/2016 17:00	5/7/2016 17:00	40	861
5/7/2016 18:00	5/7/2016 18:00	883	11/5/2018 18:00	23.88	24	18:00:00	5/7/2016 18:00	5/7/2016 18:00	5/7/2016 18:00	40.48	632.72
5/7/2016 19:00	5/7/2016 19:00	884	11/5/2018 19:00	21.65	24	19:00:00	5/7/2016 19:00	5/7/2016 19:00	5/7/2016 19:00	47.95	396.4
5/7/2016 20:00	5/7/2016 20:00	885	11/5/2018 20:00	20	24	20:00:00	5/7/2016 20:00	5/7/2016 20:00	5/7/2016 20:00	60.18	119.28
5/7/2016 21:00	5/7/2016 21:00	886	11/5/2018 21:00	17.4	24	21:00:00	5/7/2016 21:00	5/7/2016 21:00	5/7/2016 21:00	74.9	0
5/7/2016 22:00	5/7/2016 22:00	887	11/5/2018 22:00	15.03333333	24	22:00:00	5/7/2016 22:00	5/7/2016 22:00	5/7/2016 22:00	85.46	0
5/7/2016 23:00	5/7/2016 23:00	888	11/5/2018 23:00	13.52	24	23:00:00	5/7/2016 23:00	5/7/2016 23:00	5/7/2016 23:00	89.65	0
5/8/2016 0:00	5/8/2016 0:00	889	11/6/2018 0:00	12.05	25	0:00:00	5/8/2016 0:00	5/8/2016 0:00	5/8/2016 0:00	89.75	0
5/8/2016 1:00	5/8/2016 1:00	890	11/6/2018 1:00	10.54	25	1:00:00	5/8/2016 1:00	5/8/2016 1:00	5/8/2016 1:00	90	0
5/8/2016 2:00	5/8/2016 2:00	891	11/6/2018 2:00	9.616666667	25	2:00:00	5/8/2016 2:00	5/8/2016 2:00	5/8/2016 2:00	90	0
5/8/2016 3:00	5/8/2016 3:00	892	11/6/2018 3:00	8.64	25	3:00:00	5/8/2016 3:00	5/8/2016 3:00	5/8/2016 3:00	90	0
5/8/2016 4:00	5/8/2016 4:00	893	11/6/2018 4:00	7.666666667	25	4:00:00	5/8/2016 4:00	5/8/2016 4:00	5/8/2016 4:00	90	0
5/8/2016 5:00	5/8/2016 5:00	894	11/6/2018 5:00	7.18	25	5:00:00	5/8/2016 5:00	5/8/2016 5:00	5/8/2016 5:00	90	0
5/8/2016 6:00	5/8/2016 6:00	895	11/6/2018 6:00	8.133333333	25	6:00:00	5/8/2016 6:00	5/8/2016 6:00	5/8/2016 6:00	90	137.2666667
5/8/2016 7:00	5/8/2016 7:00	896	11/6/2018 7:00	10.65	25	7:00:00	5/8/2016 7:00	5/8/2016 7:00	5/8/2016 7:00	86.4	665.2666667
5/8/2016 8:00	5/8/2016 8:00	897	11/6/2018 8:00	13.2	25	8:00:00	5/8/2016 8:00	5/8/2016 8:00	5/8/2016 8:00	80.9	732.64
5/8/2016 9:00	5/8/2016 9:00	898	11/6/2018 9:00	14.88333333	25	9:00:00	5/8/2016 9:00	5/8/2016 9:00	5/8/2016 9:00	74.43333333	978.3833333
5/8/2016 10:00	5/8/2016 10:00	899	11/6/2018 10:00	16.08	25	10:00:00	5/8/2016 10:00	5/8/2016 10:00	5/8/2016 10:00	70.76	1173.16
5/8/2016 11:00	5/8/2016 11:00	900	11/6/2018 11:00	16.75	25	11:00:00	5/8/2016 11:00	5/8/2016 11:00	5/8/2016 11:00	68.36666667	1388.3
5/8/2016 12:00	5/8/2016 12:00	901	11/6/2018 12:00	17.98	25	12:00:00	5/8/2016 12:00	5/8/2016 12:00	5/8/2016 12:00	61.66	1300.5
5/8/2016 13:00	5/8/2016 13:00	902	11/6/2018 13:00	18.91666667	25	13:00:00	5/8/2016 13:00	5/8/2016 13:00	5/8/2016 13:00	52.73333333	1023.016667
5/8/2016 14:00	5/8/2016 14:00	903	11/6/2018 14:00	20.1	25	14:00:00	5/8/2016 14:00	5/8/2016 14:00	5/8/2016 14:00	44.38	1282.96
5/8/2016 15:00	5/8/2016 15:00	904	11/6/2018 15:00	21.15	25	15:00:00	5/8/2016 15:00	5/8/2016 15:00	5/8/2016 15:00	40	1151.266667
5/8/2016 16:00	5/8/2016 16:00	905	11/6/2018 16:00	20.96666667	25	16:00:00	5/8/2016 16:00	5/8/2016 16:00	5/8/2016 16:00	40	1011.75
5/8/2016 17:00	5/8/2016 17:00	906	11/6/2018 17:00	20.34	25	17:00:00	5/8/2016 17:00	5/8/2016 17:00	5/8/2016 17:00	40	788.9
5/8/2016 18:00	5/8/2016 18:00	907	11/6/2018 18:00	19.65	25	18:00:00	5/8/2016 18:00	5/8/2016 18:00	5/8/2016 18:00	40.03333333	620.6333333
5/8/2016 19:00	5/8/2016 19:00	908	11/6/2018 19:00	18.56	25	19:00:00	5/8/2016 19:00	5/8/2016 19:00	5/8/2016 19:00	45.88	423.92
5/8/2016 20:00	5/8/2016 20:00	909	11/6/2018 20:00	17	25	20:00:00	5/8/2016 20:00	5/8/2016 20:00	5/8/2016 20:00	56.3	104.2666667
5/8/2016 21:00	5/8/2016 21:00	910	11/6/2018 21:00	15.6	25	21:00:00	5/8/2016 21:00	5/8/2016 21:00	5/8/2016 21:00	66.04	0
5/8/2016 22:00	5/8/2016 22:00	911	11/6/2018 22:00	14.03333333	25	22:00:00	5/8/2016 22:00	5/8/2016 22:00	5/8/2016 22:00	75.75	0
5/8/2016 23:00	5/8/2016 23:00	912	11/6/2018 23:00	12.66666667	25	23:00:00	5/8/2016 23:00	5/8/2016 23:00	5/8/2016 23:00	85.7	0
5/9/2016 0:00	5/9/2016 0:00	913	11/7/2018 0:00	11.76	26	0:00:00	5/9/2016 0:00	5/9/2016 0:00	5/9/2016 0:00	89.56666667	0
5/9/2016 1:00	5/9/2016 1:00	914	11/7/2018 1:00	10.63333333	26	1:00:00	5/9/2016 1:00	5/9/2016 1:00	5/9/2016 1:00	90	0
5/9/2016 2:00	5/9/2016 2:00	915	11/7/2018 2:00	9.6	26	2:00:00	5/9/2016 2:00	5/9/2016 2:00	5/9/2016 2:00	90	0
5/9/2016 3:00	5/9/2016 3:00	916	11/7/2018 3:00	8.733333333	26	3:00:00	5/9/2016 3:00	5/9/2016 3:00	5/9/2016 3:00	90	0
5/9/2016 4:00	5/9/2016 4:00	917	11/7/2018 4:00	7.54	26	4:00:00	5/9/2016 4:00	5/9/2016 4:00	5/9/2016 4:00	90	0
5/9/2016 5:00	5/9/2016 5:00	918	11/7/2018 5:00	7.033333333	26	5:00:00	5/9/2016 5:00	5/9/2016 5:00	5/9/2016 5:00	90	0
5/9/2016 6:00	5/9/2016 6:00	919	11/7/2018 6:00	8.36	26	6:00:00	5/9/2016 6:00	5/9/2016 6:00	5/9/2016 6:00	89.78	198.94
5/9/2016 7:00	5/9/2016 7:00	920	11/7/2018 7:00	11.11666667	26	7:00:00	5/9/2016 7:00	5/9/2016 7:00	5/9/2016 7:00	86.65	563.2666667
5/9/2016 8:00	5/9/2016 8:00	921	11/7/2018 8:00	12.96666667	26	8:00:00	5/9/2016 8:00	5/9/2016 8:00	5/9/2016 8:00	81	754.8833333
5/9/2016 9:00	5/9/2016 9:00	922	11/7/2018 9:00	15.22	26	9:00:00	5/9/2016 9:00	5/9/2016 9:00	5/9/2016 9:00	74.4	1004.42
5/9/2016 10:00	5/9/2016 10:00	923	11/7/2018 10:00	16.28333333	26	10:00:00	5/9/2016 10:00	5/9/2016 10:00	5/9/2016 10:00	68.56666667	1122.016667
5/9/2016 11:00	5/9/2016 11:00	924	11/7/2018 11:00	17.54	26	11:00:00	5/9/2016 11:00	5/9/2016 11:00	5/9/2016 11:00	61.86	1396.4
5/9/2016 12:00	5/9/2016 12:00	925	11/7/2018 12:00	18.5	26	12:00:00	5/9/2016 12:00	5/9/2016 12:00	5/9/2016 12:00	55.95	1405.9
5/9/2016 13:00	5/9/2016 13:00	926	11/7/2018 13:00	19.16	26	13:00:00	5/9/2016 13:00	5/9/2016 13:00	5/9/2016 13:00	46.36	1075.08
5/9/2016 14:00	5/9/2016 14:00	927	11/7/2018 14:00	20.13333333	26	14:00:00	5/9/2016 14:00	5/9/2016 14:00	5/9/2016 14:00	40	1213.15
5/9/2016 15:00	5/9/2016 15:00	928	11/7/2018 15:00	20.9	26	15:00:00	5/9/2016 15:00	5/9/2016 15:00	5/9/2016 15:00	40	1161.48
5/9/2016 16:00	5/9/2016 16:00	929	11/7/2018 16:00	20.9	26	16:00:00	5/9/2016 16:00	5/9/2016 16:00	5/9/2016 16:00	40	972.7666667
5/9/2016 17:00	5/9/2016 17:00	930	11/7/2018 17:00	20.65	26	17:00:00	5/9/2016 17:00	5/9/2016 17:00	5/9/2016 17:00	40	804.0166667
5/9/2016 18:00	5/9/2016 18:00	931	11/7/2018 18:00	19.28	26	18:00:00	5/9/2016 18:00	5/9/2016 18:00	5/9/2016 18:00	40	641.28
5/9/2016 19:00	5/9/2016 19:00	932	11/7/2018 19:00	18.55	26	19:00:00	5/9/2016 19:00	5/9/2016 19:00	5/9/2016 19:00	46.93333333	381.0333333
5/9/2016 20:00	5/9/2016 20:00	933	11/7/2018 20:00	17	26	20:00:00	5/9/2016 20:00	5/9/2016 20:00	5/9/2016 20:00	56.08	88.66
5/9/2016 21:00	5/9/2016 21:00	934	11/7/2018 21:00	15.58333333	26	21:00:00	5/9/2016 21:00	5/9/2016 21:00	5/9/2016 21:00	65.83333333	0.383333333
5/9/2016 22:00	5/9/2016 22:00	935	11/7/2018 22:00	13.98	26	22:00:00	5/9/2016 22:00	5/9/2016 22:00	5/9/2016 22:00	76.12	0
5/9/2016 23:00	5/9/2016 23:00	936	11/7/2018 23:00	12.6	26	23:00:00	5/9/2016 23:00	5/9/2016 23:00	5/9/2016 23:00	85.53333333	0
5/10/2016 0:00	5/10/2016 0:00	937	11/8/2018 0:00	12.02	27	0:00:00	5/10/2016 0:00	5/10/2016 0:00	5/10/2016 0:00	83.76	0
5/10/2016 1:00	5/10/2016 1:00	938	11/8/2018 1:00	11.66666667	27	1:00:00	5/10/2016 1:00	5/10/2016 1:00	5/10/2016 1:00	80	0
5/10/2016 2:00	5/10/2016 2:00	939	11/8/2018 2:00	11.43333333	27	2:00:00	5/10/2016 2:00	5/10/2016 2:00	5/10/2016 2:00	81.72	0
5/10/2016 3:00	5/10/2016 3:00	940	11/8/2018 3:00	10.84	27	3:00:00	5/10/2016 3:00	5/10/2016 3:00	5/10/2016 3:00	85.36666667	0
5/10/2016 4:00	5/10/2016 4:00	941	11/8/2018 4:00	10.03333333	27	4:00:00	5/10/2016 4:00	5/10/2016 4:00	5/10/2016 4:00	88.6	0
5/10/2016 5:00	5/10/2016 5:00	942	11/8/2018 5:00	9.4	27	5:00:00	5/10/2016 5:00	5/10/2016 5:00	5/10/2016 5:00	90	0.46
5/10/2016 6:00	5/10/2016 6:00	943	11/8/2018 6:00	9.266666667	27	6:00:00	5/10/2016 6:00	5/10/2016 6:00	5/10/2016 6:00	89.96666667	30.01666667
5/10/2016 7:00	5/10/2016 7:00	944	11/8/2018 7:00	9.08	27	7:00:00	5/10/2016 7:00	5/10/2016 7:00	5/10/2016 7:00	86.48	88.22
5/10/2016 8:00	5/10/2016 8:00	945	11/8/2018 8:00	11.93333333	27	8:00:00	5/10/2016 8:00	5/10/2016 8:00	5/10/2016 8:00	79.06666667	216.0166667
5/10/2016 9:00	5/10/2016 9:00	946	11/8/2018 9:00	14.1	27	9:00:00	5/10/2016 9:00	5/10/2016 9:00	5/10/2016 9:00	72.94	273.18
5/10/2016 10:00	5/10/2016 10:00	947	11/8/2018 10:00	15.08333333	27	10:00:00	5/10/2016 10:00	5/10/2016 10:00	5/10/2016 10:00	69.83333333	303.75
5/10/2016 11:00	5/10/2016 11:00	948	11/8/2018 11:00	17.51666667	27	11:00:00	5/10/2016 11:00	5/10/2016 11:00	5/10/2016 11:00	66.14	1027.166667
5/10/2016 12:00	5/10/2016 12:00	949	11/8/2018 12:00	18.34	27	12:00:00	5/10/2016 12:00	5/10/2016 12:00	5/10/2016 12:00	59.96666667	593.58
5/10/2016 13:00	5/10/2016 13:00	950	11/8/2018 13:00	18.66666667	27	13:00:00	5/10/2016 13:00	5/10/2016 13:00	5/10/2016 13:00	52.63333333	336.7666667
5/10/2016 14:00	5/10/2016 14:00	951	11/8/2018 14:00	18.88	27	14:00:00	5/10/2016 14:00	5/10/2016 14:00	5/10/2016 14:00	50	273.16
5/10/2016 15:00	5/10/2016 15:00	952	11/8/2018 15:00	18.55	27	15:00:00	5/10/2016 15:00	5/10/2016 15:00	5/10/2016 15:00	50	211.9
5/10/2016 16:00	5/10/2016 16:00	953	11/8/2018 16:00	18.62	27	16:00:00	5/10/2016 16:00	5/10/2016 16:00	5/10/2016 16:00	50	154.38
5/10/2016 17:00	5/10/2016 17:00	954	11/8/2018 17:00	18.66666667	27	17:00:00	5/10/2016 17:00	5/10/2016 17:00	5/10/2016 17:00	50	135.05
5/10/2016 18:00	5/10/2016 18:00	955	11/8/2018 18:00	17.7	27	18:00:00	5/10/2016 18:00	5/10/2016 18:00	5/10/2016 18:00	54.2	121.06
5/10/2016 19:00	5/10/2016 19:00	956	11/8/2018 19:00	16.78333333	27	19:00:00	5/10/2016 19:00	5/10/2016 19:00	5/10/2016 19:00	60.46666667	75.78333333
5/10/2016 20:00	5/10/2016 20:00	957	11/8/2018 20:00	15.58333333	27	20:00:00	5/10/2016 20:00	5/10/2016 20:00	5/10/2016 20:00	67.45	13.15
5/10/2016 21:00	5/10/2016 21:00	958	11/8/2018 21:00	14.56	27	21:00:00	5/10/2016 21:00	5/10/2016 21:00	5/10/2016 21:00	72.02	0
5/10/2016 22:00	5/10/2016 22:00	959	11/8/2018 22:00	13.71666667	27	22:00:00	5/10/2016 22:00	5/10/2016 22:00	5/10/2016 22:00	75.26666667	0
5/10/2016 23:00	5/10/2016 23:00	960	11/8/2018 23:00	11.88	27	23:00:00	5/10/2016 23:00	5/10/2016 23:00	5/10/2016 23:00	78.96	0
5/11/2016 0:00	5/11/2016 0:00	961	11/9/2018 0:00	11.96666667	28	0:00:00	5/11/2016 0:00	5/11/2016 0:00	5/11/2016 0:00	85.9	0
5/11/2016 1:00	5/11/2016 1:00	962	11/9/2018 1:00	12.84	28	1:00:00	5/11/2016 1:00	5/11/2016 1:00	5/11/2016 1:00	90	0
5/11/2016 2:00	5/11/2016 2:00	963	11/9/2018 2:00	12.8	28	2:00:00	5/11/2016 2:00	5/11/2016 2:00	5/11/2016 2:00	90	0
5/11/2016 3:00	5/11/2016 3:00	964	11/9/2018 3:00	12.36666667	28	3:00:00	5/11/2016 3:00	5/11/2016 3:00	5/11/2016 3:00	90	0
5/11/2016 4:00	5/11/2016 4:00	965	11/9/2018 4:00	11.48	28	4:00:00	5/11/2016 4:00	5/11/2016 4:00	5/11/2016 4:00	90	0
5/11/2016 5:00	5/11/2016 5:00	966	11/9/2018 5:00	11.1	28	5:00:00	5/11/2016 5:00	5/11/2016 5:00	5/11/2016 5:00	90	0.75
5/11/2016 6:00	5/11/2016 6:00	967	11/9/2018 6:00	12.34	28	6:00:00	5/11/2016 6:00	5/11/2016 6:00	5/11/2016 6:00	90	149.42
5/11/2016 7:00	5/11/2016 7:00	968	11/9/2018 7:00	14.76666667	28	7:00:00	5/11/2016 7:00	5/11/2016 7:00	5/11/2016 7:00	86.13333333	619.5333333
5/11/2016 8:00	5/11/2016 8:00	969	11/9/2018 8:00	16.88	28	8:00:00	5/11/2016 8:00	5/11/2016 8:00	5/11/2016 8:00	80.3	709.22
5/11/2016 9:00	5/11/2016 9:00	970	11/9/2018 9:00	18.4	28	9:00:00	5/11/2016 9:00	5/11/2016 9:00	5/11/2016 9:00	74.46666667	976.9166667
5/11/2016 10:00	5/11/2016 10:00	971	11/9/2018 10:00	20.14	28	10:00:00	5/11/2016 10:00	5/11/2016 10:00	5/11/2016 10:00	68.5	1083.62
5/11/2016 11:00	5/11/2016 11:00	972	11/9/2018 11:00	21.18333333	28	11:00:00	5/11/2016 11:00	5/11/2016 11:00	5/11/2016 11:00	62.96666667	1382.3
5/11/2016 12:00	5/11/2016 12:00	973	11/9/2018 12:00	22.51666667	28	12:00:00	5/11/2016 12:00	5/11/2016 12:00	5/11/2016 12:00	55.86	1337.266667
5/11/2016 13:00	5/11/2016 13:00	974	11/9/2018 13:00	23.48	28	13:00:00	5/11/2016 13:00	5/11/2016 13:00	5/11/2016 13:00	49.75	976.96
5/11/2016 14:00	5/11/2016 14:00	975	11/9/2018 14:00	24.51666667	28	14:00:00	5/11/2016 14:00	5/11/2016 14:00	5/11/2016 14:00	42.66666667	1221.416667
5/11/2016 15:00	5/11/2016 15:00	976	11/9/2018 15:00	24.92	28	15:00:00	5/11/2016 15:00	5/11/2016 15:00	5/11/2016 15:00	40	1146.16
5/11/2016 16:00	5/11/2016 16:00	977	11/9/2018 16:00	24.65	28	16:00:00	5/11/2016 16:00	5/11/2016 16:00	5/11/2016 16:00	40	962.3
5/11/2016 17:00	5/11/2016 17:00	978	11/9/2018 17:00	24.24	28	17:00:00	5/11/2016 17:00	5/11/2016 17:00	5/11/2016 17:00	40	860.86
5/11/2016 18:00	5/11/2016 18:00	979	11/9/2018 18:00	23.4	28	18:00:00	5/11/2016 18:00	5/11/2016 18:00	5/11/2016 18:00	40	640.5166667
5/11/2016 19:00	5/11/2016 19:00	980	11/9/2018 19:00	22.9	28	19:00:00	5/11/2016 19:00	5/11/2016 19:00	5/11/2016 19:00	45.28	413.56
5/11/2016 20:00	5/11/2016 20:00	981	11/9/2018 20:00	21.18333333	28	20:00:00	5/11/2016 20:00	5/11/2016 20:00	5/11/2016 20:00	56.2	113.2666667
5/11/2016 21:00	5/11/2016 21:00	982	11/9/2018 21:00	19	28	21:00:00	5/11/2016 21:00	5/11/2016 21:00	5/11/2016 21:00	65.38	0
5/11/2016 22:00	5/11/2016 22:00	983	11/9/2018 22:00	16.84	28	22:00:00	5/11/2016 22:00	5/11/2016 22:00	5/11/2016 22:00	75.66666667	0
5/11/2016 23:00	5/11/2016 23:00	984	11/9/2018 23:00	16.26666667	28	23:00:00	5/11/2016 23:00	5/11/2016 23:00	5/11/2016 23:00	86.05	0
5/12/2016 0:00	5/12/2016 0:00	985	11/10/2018 0:00	14.7	29	0:00:00	5/12/2016 0:00	5/12/2016 0:00	5/12/2016 0:00	89.68	0
5/12/2016 1:00	5/12/2016 1:00	986	11/10/2018 1:00	13.01666667	29	1:00:00	5/12/2016 1:00	5/12/2016 1:00	5/12/2016 1:00	90	0
5/12/2016 2:00	5/12/2016 2:00	987	11/10/2018 2:00	12.76	29	2:00:00	5/12/2016 2:00	5/12/2016 2:00	5/12/2016 2:00	90	0
5/12/2016 3:00	5/12/2016 3:00	988	11/10/2018 3:00	12.45	29	3:00:00	5/12/2016 3:00	5/12/2016 3:00	5/12/2016 3:00	90	0
5/12/2016 4:00	5/12/2016 4:00	989	11/10/2018 4:00	11.8	29	4:00:00	5/12/2016 4:00	5/12/2016 4:00	5/12/2016 4:00	90	0
5/12/2016 5:00	5/12/2016 5:00	990	11/10/2018 5:00	11.03333333	29	5:00:00	5/12/2016 5:00	5/12/2016 5:00	5/12/2016 5:00	90	0.766666667
5/12/2016 6:00	5/12/2016 6:00	991	11/10/2018 6:00	13.53333333	29	6:00:00	5/12/2016 6:00	5/12/2016 6:00	5/12/2016 6:00	89.84	247.5333333
5/12/2016 7:00	5/12/2016 7:00	992	11/10/2018 7:00	17.12	29	7:00:00	5/12/2016 7:00	5/12/2016 7:00	5/12/2016 7:00	86.4	578.3
5/12/2016 8:00	5/12/2016 8:00	993	11/10/2018 8:00	20.75	29	8:00:00	5/12/2016 8:00	5/12/2016 8:00	5/12/2016 8:00	78.98333333	738.7666667
5/12/2016 9:00	5/12/2016 9:00	994	11/10/2018 9:00	23.26	29	9:00:00	5/12/2016 9:00	5/12/2016 9:00	5/12/2016 9:00	72.58	992.72
5/12/2016 10:00	5/12/2016 10:00	995	11/10/2018 10:00	24.83333333	29	10:00:00	5/12/2016 10:00	5/12/2016 10:00	5/12/2016 10:00	68.2	1229.266667
5/12/2016 11:00	5/12/2016 11:00	996	11/10/2018 11:00	27.36	29	11:00:00	5/12/2016 11:00	5/12/2016 11:00	5/12/2016 11:00	64.52	1397.74
5/12/2016 12:00	5/12/2016 12:00	997	11/10/2018 12:00	28.01666667	29	12:00:00	5/12/2016 12:00	5/12/2016 12:00	5/12/2016 12:00	61.38333333	1462.5
5/12/2016 13:00	5/12/2016 13:00	998	11/10/2018 13:00	28.42	29	13:00:00	5/12/2016 13:00	5/12/2016 13:00	5/12/2016 13:00	54.66	1370.74
5/12/2016 14:00	5/12/2016 14:00	999	11/10/2018 14:00	29.16666667	29	14:00:00	5/12/2016 14:00	5/12/2016 14:00	5/12/2016 14:00	43.86666667	1317.033333
5/12/2016 15:00	5/12/2016 15:00	1000	11/10/2018 15:00	30.38333333	29	15:00:00	5/12/2016 15:00	5/12/2016 15:00	5/12/2016 15:00	40	1117.916667
5/12/2016 16:00	5/12/2016 16:00	1001	11/10/2018 16:00	29.78	29	16:00:00	5/12/2016 16:00	5/12/2016 16:00	5/12/2016 16:00	40	1024.24
5/12/2016 17:00	5/12/2016 17:00	1002	11/10/2018 17:00	28.75	29	17:00:00	5/12/2016 17:00	5/12/2016 17:00	5/12/2016 17:00	40	841.9166667
5/12/2016 18:00	5/12/2016 18:00	1003	11/10/2018 18:00	27.02	29	18:00:00	5/12/2016 18:00	5/12/2016 18:00	5/12/2016 18:00	40	640.36
5/12/2016 19:00	5/12/2016 19:00	1004	11/10/2018 19:00	27.13333333	29	19:00:00	5/12/2016 19:00	5/12/2016 19:00	5/12/2016 19:00	48.73333333	375.0333333
5/12/2016 20:00	5/12/2016 20:00	1005	11/10/2018 20:00	24.9	29	20:00:00	5/12/2016 20:00	5/12/2016 20:00	5/12/2016 20:00	61.04	133.7
5/12/2016 21:00	5/12/2016 21:00	1006	11/10/2018 21:00	22.5	29	21:00:00	5/12/2016 21:00	5/12/2016 21:00	5/12/2016 21:00	74.28333333	9.383333333
5/12/2016 22:00	5/12/2016 22:00	1007	11/10/2018 22:00	20.18	29	22:00:00	5/12/2016 22:00	5/12/2016 22:00	5/12/2016 22:00	85.94	0
5/12/2016 23:00	5/12/2016 23:00	1008	11/10/2018 23:00	18.76666667	29	23:00:00	5/12/2016 23:00	5/12/2016 23:00	5/12/2016 23:00	90	0
5/13/2016 0:00	5/13/2016 0:00	1009	11/11/2018 0:00	16.66666667	30	0:00:00	5/13/2016 0:00	5/13/2016 0:00	5/13/2016 0:00	83.6	0
5/13/2016 1:00	5/13/2016 1:00	1010	11/11/2018 1:00	15.14	30	1:00:00	5/13/2016 1:00	5/13/2016 1:00	5/13/2016 1:00	80	0
5/13/2016 2:00	5/13/2016 2:00	1011	11/11/2018 2:00	13.16666667	30	2:00:00	5/13/2016 2:00	5/13/2016 2:00	5/13/2016 2:00	82.01666667	0
5/13/2016 3:00	5/13/2016 3:00	1012	11/11/2018 3:00	11.42	30	3:00:00	5/13/2016 3:00	5/13/2016 3:00	5/13/2016 3:00	85.42	0
5/13/2016 4:00	5/13/2016 4:00	1013	11/11/2018 4:00	10.88333333	30	4:00:00	5/13/2016 4:00	5/13/2016 4:00	5/13/2016 4:00	88.46666667	0
5/13/2016 5:00	5/13/2016 5:00	1014	11/11/2018 5:00	10.48	30	5:00:00	5/13/2016 5:00	5/13/2016 5:00	5/13/2016 5:00	90	0.9
5/13/2016 6:00	5/13/2016 6:00	1015	11/11/2018 6:00	12.56666667	30	6:00:00	5/13/2016 6:00	5/13/2016 6:00	5/13/2016 6:00	90	33.4
5/13/2016 7:00	5/13/2016 7:00	1016	11/11/2018 7:00	14.58333333	30	7:00:00	5/13/2016 7:00	5/13/2016 7:00	5/13/2016 7:00	86.4	114.0166667
5/13/2016 8:00	5/13/2016 8:00	1017	11/11/2018 8:00	15.1	30	8:00:00	5/13/2016 8:00	5/13/2016 8:00	5/13/2016 8:00	79.46666667	187.68
5/13/2016 9:00	5/13/2016 9:00	1018	11/11/2018 9:00	15.38333333	30	9:00:00	5/13/2016 9:00	5/13/2016 9:00	5/13/2016 9:00	72.63333333	265.1333333
5/13/2016 10:00	5/13/2016 10:00	1019	11/11/2018 10:00	16.04	30	10:00:00	5/13/2016 10:00	5/13/2016 10:00	5/13/2016 10:00	69.72	312.34
5/13/2016 11:00	5/13/2016 11:00	1020	11/11/2018 11:00	16.51666667	30	11:00:00	5/13/2016 11:00	5/13/2016 11:00	5/13/2016 11:00	65.8	335.65
5/13/2016 12:00	5/13/2016 12:00	1021	11/11/2018 12:00	17.14	30	12:00:00	5/13/2016 12:00	5/13/2016 12:00	5/13/2016 12:00	59.68	328.1
5/13/2016 13:00	5/13/2016 13:00	1022	11/11/2018 13:00	17.18333333	30	13:00:00	5/13/2016 13:00	5/13/2016 13:00	5/13/2016 13:00	52.56666667	318.7666667
5/13/2016 14:00	5/13/2016 14:00	1023	11/11/2018 14:00	17.96	30	14:00:00	5/13/2016 14:00	5/13/2016 14:00	5/13/2016 14:00	50	255.64
5/13/2016 15:00	5/13/2016 15:00	1024	11/11/2018 15:00	18.41666667	30	15:00:00	5/13/2016 15:00	5/13/2016 15:00	5/13/2016 15:00	50	202.1333333
5/13/2016 16:00	5/13/2016 16:00	1025	11/11/2018 16:00	19.51666667	30	16:00:00	5/13/2016 16:00	5/13/2016 16:00	5/13/2016 16:00	50	165.4166667
5/13/2016 17:00	5/13/2016 17:00	1026	11/11/2018 17:00	20.04	30	17:00:00	5/13/2016 17:00	5/13/2016 17:00	5/13/2016 17:00	50	131.44
5/13/2016 18:00	5/13/2016 18:00	1027	11/11/2018 18:00	19.61666667	30	18:00:00	5/13/2016 18:00	5/13/2016 18:00	5/13/2016 18:00	54.43333333	104.3
5/13/2016 19:00	5/13/2016 19:00	1028	11/11/2018 19:00	19.4	30	19:00:00	5/13/2016 19:00	5/13/2016 19:00	5/13/2016 19:00	60.9	91.82
5/13/2016 20:00	5/13/2016 20:00	1029	11/11/2018 20:00	18.38333333	30	20:00:00	5/13/2016 20:00	5/13/2016 20:00	5/13/2016 20:00	67.21666667	24.4
5/13/2016 21:00	5/13/2016 21:00	1030	11/11/2018 21:00	17.24	30	21:00:00	5/13/2016 21:00	5/13/2016 21:00	5/13/2016 21:00	72.12	0
5/13/2016 22:00	5/13/2016 22:00	1031	11/11/2018 22:00	15.83333333	30	22:00:00	5/13/2016 22:00	5/13/2016 22:00	5/13/2016 22:00	75.16666667	0
5/13/2016 23:00	5/13/2016 23:00	1032	11/11/2018 23:00	14.68	30	23:00:00	5/13/2016 23:00	5/13/2016 23:00	5/13/2016 23:00	78.94	0
5/14/2016 0:00	5/14/2016 0:00	1033	11/12/2018 0:00	13.66666667	31	0:00:00	5/14/2016 0:00	5/14/2016 0:00	5/14/2016 0:00	85.46666667	0
5/14/2016 1:00	5/14/2016 1:00	1034	11/12/2018 1:00	12.98333333	31	1:00:00	5/14/2016 1:00	5/14/2016 1:00	5/14/2016 1:00	89.94	0
5/14/2016 2:00	5/14/2016 2:00	1035	11/12/2018 2:00	12.76	31	2:00:00	5/14/2016 2:00	5/14/2016 2:00	5/14/2016 2:00	90	0
5/14/2016 3:00	5/14/2016 3:00	1036	11/12/2018 3:00	12.38333333	31	3:00:00	5/14/2016 3:00	5/14/2016 3:00	5/14/2016 3:00	90	0
5/14/2016 4:00	5/14/2016 4:00	1037	11/12/2018 4:00	11.42	31	4:00:00	5/14/2016 4:00	5/14/2016 4:00	5/14/2016 4:00	90	0
5/14/2016 5:00	5/14/2016 5:00	1038	11/12/2018 5:00	11.21666667	31	5:00:00	5/14/2016 5:00	5/14/2016 5:00	5/14/2016 5:00	90	5.633333333
5/14/2016 6:00	5/14/2016 6:00	1039	11/12/2018 6:00	13.04	31	6:00:00	5/14/2016 6:00	5/14/2016 6:00	5/14/2016 6:00	90	168.8
5/14/2016 7:00	5/14/2016 7:00	1040	11/12/2018 7:00	16.8	31	7:00:00	5/14/2016 7:00	5/14/2016 7:00	5/14/2016 7:00	85.76666667	608.2666667
5/14/2016 8:00	5/14/2016 8:00	1041	11/12/2018 8:00	20.3	31	8:00:00	5/14/2016 8:00	5/14/2016 8:00	5/14/2016 8:00	79.64	700.2
5/14/2016 9:00	5/14/2016 9:00	1042	11/12/2018 9:00	23	31	9:00:00	5/14/2016 9:00	5/14/2016 9:00	5/14/2016 9:00	72.91666667	942.4166667
5/14/2016 10:00	5/14/2016 10:00	1043	11/12/2018 10:00	25.21666667	31	10:00:00	5/14/2016 10:00	5/14/2016 10:00	5/14/2016 10:00	68.18	1228.883333
5/14/2016 11:00	5/14/2016 11:00	1044	11/12/2018 11:00	27.24	31	11:00:00	5/14/2016 11:00	5/14/2016 11:00	5/14/2016 11:00	64.93333333	1378.82
5/14/2016 12:00	5/14/2016 12:00	1045	11/12/2018 12:00	28.35	31	12:00:00	5/14/2016 12:00	5/14/2016 12:00	5/14/2016 12:00	60.8	1413.033333
5/14/2016 13:00	5/14/2016 13:00	1046	11/12/2018 13:00	28.06	31	13:00:00	5/14/2016 13:00	5/14/2016 13:00	5/14/2016 13:00	54.1	1334.28
5/14/2016 14:00	5/14/2016 14:00	1047	11/12/2018 14:00	29.18333333	31	14:00:00	5/14/2016 14:00	5/14/2016 14:00	5/14/2016 14:00	44.51666667	1309.5
5/14/2016 15:00	5/14/2016 15:00	1048	11/12/2018 15:00	30.56	31	15:00:00	5/14/2016 15:00	5/14/2016 15:00	5/14/2016 15:00	40	1170.92
5/14/2016 16:00	5/14/2016 16:00	1049	11/12/2018 16:00	30.06666667	31	16:00:00	5/14/2016 16:00	5/14/2016 16:00	5/14/2016 16:00	40	1031.283333
5/14/2016 17:00	5/14/2016 17:00	1050	11/12/2018 17:00	28.24	31	17:00:00	5/14/2016 17:00	5/14/2016 17:00	5/14/2016 17:00	40	849.18
5/14/2016 18:00	5/14/2016 18:00	1051	11/12/2018 18:00	27.46666667	31	18:00:00	5/14/2016 18:00	5/14/2016 18:00	5/14/2016 18:00	40	635.2833333
5/14/2016 19:00	5/14/2016 19:00	1052	11/12/2018 19:00	26.53333333	31	19:00:00	5/14/2016 19:00	5/14/2016 19:00	5/14/2016 19:00	47.24	385.5166667
5/14/2016 20:00	5/14/2016 20:00	1053	11/12/2018 20:00	24.6	31	20:00:00	5/14/2016 20:00	5/14/2016 20:00	5/14/2016 20:00	61.1	119.3
5/14/2016 21:00	5/14/2016 21:00	1054	11/12/2018 21:00	22.41666667	31	21:00:00	5/14/2016 21:00	5/14/2016 21:00	5/14/2016 21:00	74.06666667	3.766666667
5/14/2016 22:00	5/14/2016 22:00	1055	11/12/2018 22:00	20	31	22:00:00	5/14/2016 22:00	5/14/2016 22:00	5/14/2016 22:00	86.12	0
5/14/2016 23:00	5/14/2016 23:00	1056	11/12/2018 23:00	18.83333333	31	23:00:00	5/14/2016 23:00	5/14/2016 23:00	5/14/2016 23:00	90	0
5/15/2016 0:00	5/15/2016 0:00	1057	11/13/2018 0:00	15.6	32	0:00:00	5/15/2016 0:00	5/15/2016 0:00	5/15/2016 0:00	89.76	0
5/15/2016 1:00	5/15/2016 1:00	1058	11/13/2018 1:00	12.91666667	32	1:00:00	5/15/2016 1:00	5/15/2016 1:00	5/15/2016 1:00	90	0
5/15/2016 2:00	5/15/2016 2:00	1059	11/13/2018 2:00	12.46	32	2:00:00	5/15/2016 2:00	5/15/2016 2:00	5/15/2016 2:00	90	0
5/15/2016 3:00	5/15/2016 3:00	1060	11/13/2018 3:00	12.31666667	32	3:00:00	5/15/2016 3:00	5/15/2016 3:00	5/15/2016 3:00	90	0
5/15/2016 4:00	5/15/2016 4:00	1061	11/13/2018 4:00	11.4	32	4:00:00	5/15/2016 4:00	5/15/2016 4:00	5/15/2016 4:00	90	0
5/15/2016 5:00	5/15/2016 5:00	1062	11/13/2018 5:00	11.22	32	5:00:00	5/15/2016 5:00	5/15/2016 5:00	5/15/2016 5:00	90	0
5/15/2016 6:00	5/15/2016 6:00	1063	11/13/2018 6:00	12.46666667	32	6:00:00	5/15/2016 6:00	5/15/2016 6:00	5/15/2016 6:00	89.7	244.5333333
5/15/2016 7:00	5/15/2016 7:00	1064	11/13/2018 7:00	15	32	7:00:00	5/15/2016 7:00	5/15/2016 7:00	5/15/2016 7:00	86.4	539.6
5/15/2016 8:00	5/15/2016 8:00	1065	11/13/2018 8:00	16.61666667	32	8:00:00	5/15/2016 8:00	5/15/2016 8:00	5/15/2016 8:00	80.35	721.5166667
5/15/2016 9:00	5/15/2016 9:00	1066	11/13/2018 9:00	19.34	32	9:00:00	5/15/2016 9:00	5/15/2016 9:00	5/15/2016 9:00	74.3	981.02
5/15/2016 10:00	5/15/2016 10:00	1067	11/13/2018 10:00	19.93333333	32	10:00:00	5/15/2016 10:00	5/15/2016 10:00	5/15/2016 10:00	68.76666667	1095.4
5/15/2016 11:00	5/15/2016 11:00	1068	11/13/2018 11:00	21.48333333	32	11:00:00	5/15/2016 11:00	5/15/2016 11:00	5/15/2016 11:00	62.08	1387.15
5/15/2016 12:00	5/15/2016 12:00	1069	11/13/2018 12:00	22.66	32	12:00:00	5/15/2016 12:00	5/15/2016 12:00	5/15/2016 12:00	56.25	1425.62
5/15/2016 13:00	5/15/2016 13:00	1070	11/13/2018 13:00	23.51666667	32	13:00:00	5/15/2016 13:00	5/15/2016 13:00	5/15/2016 13:00	49.21666667	1018.9
5/15/2016 14:00	5/15/2016 14:00	1071	11/13/2018 14:00	24.72	32	14:00:00	5/15/2016 14:00	5/15/2016 14:00	5/15/2016 14:00	42.52	1311.78
5/15/2016 15:00	5/15/2016 15:00	1072	11/13/2018 15:00	24.36666667	32	15:00:00	5/15/2016 15:00	5/15/2016 15:00	5/15/2016 15:00	40	1114.5
5/15/2016 16:00	5/15/2016 16:00	1073	11/13/2018 16:00	24.56	32	16:00:00	5/15/2016 16:00	5/15/2016 16:00	5/15/2016 16:00	40	1035.02
5/15/2016 17:00	5/15/2016 17:00	1074	11/13/2018 17:00	24.43333333	32	17:00:00	5/15/2016 17:00	5/15/2016 17:00	5/15/2016 17:00	40	869.2833333
5/15/2016 18:00	5/15/2016 18:00	1075	11/13/2018 18:00	23.42	32	18:00:00	5/15/2016 18:00	5/15/2016 18:00	5/15/2016 18:00	40	654.34
5/15/2016 19:00	5/15/2016 19:00	1076	11/13/2018 19:00	23	32	19:00:00	5/15/2016 19:00	5/15/2016 19:00	5/15/2016 19:00	45.9	401.2666667
5/15/2016 20:00	5/15/2016 20:00	1077	11/13/2018 20:00	21	32	20:00:00	5/15/2016 20:00	5/15/2016 20:00	5/15/2016 20:00	55.64	145.5333333
5/15/2016 21:00	5/15/2016 21:00	1078	11/13/2018 21:00	19.02	32	21:00:00	5/15/2016 21:00	5/15/2016 21:00	5/15/2016 21:00	65.35	11.3
5/15/2016 22:00	5/15/2016 22:00	1079	11/13/2018 22:00	16.96666667	32	22:00:00	5/15/2016 22:00	5/15/2016 22:00	5/15/2016 22:00	76.45	11.3
5/15/2016 23:00	5/15/2016 23:00	1080	11/13/2018 23:00	16.16	32	23:00:00	5/15/2016 23:00	5/15/2016 23:00	5/15/2016 23:00	85.64	11.3
5/16/2016 0:00	5/16/2016 0:00	1081	11/14/2018 0:00	14.13333333	33	0:00:00	5/16/2016 0:00	5/16/2016 0:00	5/16/2016 0:00	89.75	11.3
5/16/2016 1:00	5/16/2016 1:00	1082	11/14/2018 1:00	12.94	33	1:00:00	5/16/2016 1:00	5/16/2016 1:00	5/16/2016 1:00	90	11.3
5/16/2016 2:00	5/16/2016 2:00	1083	11/14/2018 2:00	12.68333333	33	2:00:00	5/16/2016 2:00	5/16/2016 2:00	5/16/2016 2:00	90	11.3
5/16/2016 3:00	5/16/2016 3:00	1084	11/14/2018 3:00	12.36	33	3:00:00	5/16/2016 3:00	5/16/2016 3:00	5/16/2016 3:00	90	11.3
5/16/2016 4:00	5/16/2016 4:00	1085	11/14/2018 4:00	11.8	33	4:00:00	5/16/2016 4:00	5/16/2016 4:00	5/16/2016 4:00	90	11.3
5/16/2016 5:00	5/16/2016 5:00	1086	11/14/2018 5:00	11.11666667	33	5:00:00	5/16/2016 5:00	5/16/2016 5:00	5/16/2016 5:00	90	37.53333333
5/16/2016 6:00	5/16/2016 6:00	1087	11/14/2018 6:00	12.36	33	6:00:00	5/16/2016 6:00	5/16/2016 6:00	5/16/2016 6:00	90	197.12
5/16/2016 7:00	5/16/2016 7:00	1088	11/14/2018 7:00	14.7	33	7:00:00	5/16/2016 7:00	5/16/2016 7:00	5/16/2016 7:00	86.25	568.9166667
5/16/2016 8:00	5/16/2016 8:00	1089	11/14/2018 8:00	17.12	33	8:00:00	5/16/2016 8:00	5/16/2016 8:00	5/16/2016 8:00	80.1	732.18
5/16/2016 9:00	5/16/2016 9:00	1090	11/14/2018 9:00	18.66666667	33	9:00:00	5/16/2016 9:00	5/16/2016 9:00	5/16/2016 9:00	74.6	1027.133333
5/16/2016 10:00	5/16/2016 10:00	1091	11/14/2018 10:00	20.24	33	10:00:00	5/16/2016 10:00	5/16/2016 10:00	5/16/2016 10:00	68.1	1070.6
5/16/2016 11:00	5/16/2016 11:00	1092	11/14/2018 11:00	21.31666667	33	11:00:00	5/16/2016 11:00	5/16/2016 11:00	5/16/2016 11:00	62.6	1380.4
5/16/2016 12:00	5/16/2016 12:00	1093	11/14/2018 12:00	22.4	33	12:00:00	5/16/2016 12:00	5/16/2016 12:00	5/16/2016 12:00	56.34	1424.74
5/16/2016 13:00	5/16/2016 13:00	1094	11/14/2018 13:00	22.36666667	33	13:00:00	5/16/2016 13:00	5/16/2016 13:00	5/16/2016 13:00	47.3	1030.916667
5/16/2016 14:00	5/16/2016 14:00	1095	11/14/2018 14:00	20.31666667	33	14:00:00	5/16/2016 14:00	5/16/2016 14:00	5/16/2016 14:00	40	1323.033333
5/16/2016 15:00	5/16/2016 15:00	1096	11/14/2018 15:00	21.98	33	15:00:00	5/16/2016 15:00	5/16/2016 15:00	5/16/2016 15:00	40	1116.48
5/16/2016 16:00	5/16/2016 16:00	1097	11/14/2018 16:00	22.78333333	33	16:00:00	5/16/2016 16:00	5/16/2016 16:00	5/16/2016 16:00	40	1023.783333
5/16/2016 17:00	5/16/2016 17:00	1098	11/14/2018 17:00	23.2	33	17:00:00	5/16/2016 17:00	5/16/2016 17:00	5/16/2016 17:00	40	886.06
5/16/2016 18:00	5/16/2016 18:00	1099	11/14/2018 18:00	23.95	33	18:00:00	5/16/2016 18:00	5/16/2016 18:00	5/16/2016 18:00	40.23333333	596.6333333
5/16/2016 19:00	5/16/2016 19:00	1100	11/14/2018 19:00	22.48	33	19:00:00	5/16/2016 19:00	5/16/2016 19:00	5/16/2016 19:00	45.68	410.88
5/16/2016 20:00	5/16/2016 20:00	1101	11/14/2018 20:00	20.93333333	33	20:00:00	5/16/2016 20:00	5/16/2016 20:00	5/16/2016 20:00	55.96666667	164.65
5/16/2016 21:00	5/16/2016 21:00	1102	11/14/2018 21:00	18.88	33	21:00:00	5/16/2016 21:00	5/16/2016 21:00	5/16/2016 21:00	65.72	11.3
5/16/2016 22:00	5/16/2016 22:00	1103	11/14/2018 22:00	17.33333333	33	22:00:00	5/16/2016 22:00	5/16/2016 22:00	5/16/2016 22:00	75.43333333	11.3
5/16/2016 23:00	5/16/2016 23:00	1104	11/14/2018 23:00	16.3	33	23:00:00	5/16/2016 23:00	5/16/2016 23:00	5/16/2016 23:00	85.5	11.3
5/17/2016 0:00	5/17/2016 0:00	1105	11/15/2018 0:00	15.72	34	0:00:00	5/17/2016 0:00	5/17/2016 0:00	5/17/2016 0:00	83.95	11.3
5/17/2016 1:00	5/17/2016 1:00	1106	11/15/2018 1:00	14.28333333	34	1:00:00	5/17/2016 1:00	5/17/2016 1:00	5/17/2016 1:00	80.2	11.3
5/17/2016 2:00	5/17/2016 2:00	1107	11/15/2018 2:00	13.08	34	2:00:00	5/17/2016 2:00	5/17/2016 2:00	5/17/2016 2:00	82.06	11.3
5/17/2016 3:00	5/17/2016 3:00	1108	11/15/2018 3:00	11.53333333	34	3:00:00	5/17/2016 3:00	5/17/2016 3:00	5/17/2016 3:00	85.16666667	11.3
5/17/2016 4:00	5/17/2016 4:00	1109	11/15/2018 4:00	10.46	34	4:00:00	5/17/2016 4:00	5/17/2016 4:00	5/17/2016 4:00	88.76	11.3
5/17/2016 5:00	5/17/2016 5:00	1110	11/15/2018 5:00	10.53333333	34	5:00:00	5/17/2016 5:00	5/17/2016 5:00	5/17/2016 5:00	90	11.66666667
5/17/2016 6:00	5/17/2016 6:00	1111	11/15/2018 6:00	12.46	34	6:00:00	5/17/2016 6:00	5/17/2016 6:00	5/17/2016 6:00	90	64.36
5/17/2016 7:00	5/17/2016 7:00	1112	11/15/2018 7:00	14.71666667	34	7:00:00	5/17/2016 7:00	5/17/2016 7:00	5/17/2016 7:00	86.03333333	124.1666667
5/17/2016 8:00	5/17/2016 8:00	1113	11/15/2018 8:00	15.23333333	34	8:00:00	5/17/2016 8:00	5/17/2016 8:00	5/17/2016 8:00	79.16666667	184.5333333
5/17/2016 9:00	5/17/2016 9:00	1114	11/15/2018 9:00	16.06	34	9:00:00	5/17/2016 9:00	5/17/2016 9:00	5/17/2016 9:00	72.52	1194.76
5/17/2016 10:00	5/17/2016 10:00	1115	11/15/2018 10:00	16.3	34	10:00:00	5/17/2016 10:00	5/17/2016 10:00	5/17/2016 10:00	70	317.2666667
5/17/2016 11:00	5/17/2016 11:00	1116	11/15/2018 11:00	15.94	34	11:00:00	5/17/2016 11:00	5/17/2016 11:00	5/17/2016 11:00	66.28	352.38
5/17/2016 12:00	5/17/2016 12:00	1117	11/15/2018 12:00	16.36666667	34	12:00:00	5/17/2016 12:00	5/17/2016 12:00	5/17/2016 12:00	58.96666667	336.0333333
5/17/2016 13:00	5/17/2016 13:00	1118	11/15/2018 13:00	17.25	34	13:00:00	5/17/2016 13:00	5/17/2016 13:00	5/17/2016 13:00	52.84	335.25
5/17/2016 14:00	5/17/2016 14:00	1119	NA	NA	NA	NA	NA	NA	NA	50.1	NA
5/17/2016 15:00	5/17/2016 15:00	1120	NA	NA	NA	NA	NA	NA	NA	50	NA
5/17/2016 16:00	5/17/2016 16:00	1121	NA	NA	NA	NA	NA	NA	NA	50	NA
5/17/2016 17:00	5/17/2016 17:00	1122	NA	NA	NA	NA	NA	NA	NA	50.33333333	NA
5/17/2016 18:00	5/17/2016 18:00	1123	NA	NA	NA	NA	NA	NA	NA	54.04	NA
5/17/2016 19:00	5/17/2016 19:00	1124	NA	NA	NA	NA	NA	NA	NA	60.75	NA
5/17/2016 20:00	5/17/2016 20:00	1125	NA	NA	NA	NA	NA	NA	NA	67.46	NA
5/17/2016 21:00	5/17/2016 21:00	1126	NA	NA	NA	NA	NA	NA	NA	71.8	NA
5/17/2016 22:00	5/17/2016 22:00	1127	NA	NA	NA	NA	NA	NA	NA	75.52	NA
5/17/2016 23:00	5/17/2016 23:00	1128	NA	NA	NA	NA	NA	NA	NA	78.56666667	NA
5/18/2016 0:00	5/18/2016 0:00	1129	NA	NA	NA	NA	NA	NA	NA	84.72	NA
5/18/2016 1:00	5/18/2016 1:00	1130	NA	NA	NA	NA	NA	NA	NA	90	NA
5/18/2016 2:00	5/18/2016 2:00	1131	NA	NA	NA	NA	NA	NA	NA	90	NA
5/18/2016 3:00	5/18/2016 3:00	1132	NA	NA	NA	NA	NA	NA	NA	90	NA
5/18/2016 4:00	5/18/2016 4:00	1133	NA	NA	NA	NA	NA	NA	NA	90	NA
5/18/2016 5:00	5/18/2016 5:00	1134	NA	NA	NA	NA	NA	NA	NA	90	NA
5/18/2016 6:00	5/18/2016 6:00	1135	NA	NA	NA	NA	NA	NA	NA	89.86666667	NA
5/18/2016 7:00	5/18/2016 7:00	1136	NA	NA	NA	NA	NA	NA	NA	86.6	NA
5/18/2016 8:00	5/18/2016 8:00	1137	NA	NA	NA	NA	NA	NA	NA	80.76666667	NA
5/18/2016 9:00	5/18/2016 9:00	1138	NA	NA	NA	NA	NA	NA	NA	74.6	NA
5/18/2016 10:00	5/18/2016 10:00	1139	NA	NA	NA	NA	NA	NA	NA	69.1	NA
5/18/2016 11:00	5/18/2016 11:00	1140	NA	NA	NA	NA	NA	NA	NA	64.1	NA
5/18/2016 12:00	5/18/2016 12:00	1141	NA	NA	NA	NA	NA	NA	NA	NA	NA
5/18/2016 13:00	5/18/2016 13:00	1142	NA	NA	NA	NA	NA	NA	NA	NA	NA
5/18/2016 14:00	5/18/2016 14:00	1143	NA	NA	NA	NA	NA	NA	NA	NA	NA
5/18/2016 15:00	5/18/2016 15:00	1144	NA	NA	NA	NA	NA	NA	NA	NA	NA
5/18/2016 16:00	5/18/2016 16:00	1145	NA	NA	NA	NA	NA	NA	NA	NA	NA
5/18/2016 17:00	5/18/2016 17:00	1146	NA	NA	NA	NA	NA	NA	NA	NA	NA
5/18/2016 18:00	5/18/2016 18:00	1147	NA	NA	NA	NA	NA	NA	NA	NA	NA
5/18/2016 19:00	5/18/2016 19:00	1148	NA	NA	NA	NA	NA	NA	NA	NA	NA
5/18/2016 20:00	5/18/2016 20:00	1149	NA	NA	NA	NA	NA	NA	NA	NA	NA
5/18/2016 21:00	5/18/2016 21:00	1150	NA	NA	NA	NA	NA	NA	NA	NA	NA
5/18/2016 22:00	5/18/2016 22:00	1151	NA	NA	NA	NA	NA	NA	NA	NA	NA
5/18/2016 23:00	5/18/2016 23:00	1152	NA	NA	NA	NA	NA	NA	NA	NA	NA
5/19/2016 0:00	5/19/2016 0:00	1153	NA	NA	NA	NA	NA	NA	NA	NA	NA
5/19/2016 1:00	5/19/2016 1:00	1154	NA	NA	NA	NA	NA	NA	NA	NA	NA
5/19/2016 2:00	5/19/2016 2:00	1155	NA	NA	NA	NA	NA	NA	NA	NA	NA
5/19/2016 3:00	5/19/2016 3:00	1156	NA	NA	NA	NA	NA	NA	NA	NA	NA
5/19/2016 4:00	5/19/2016 4:00	1157	NA	NA	NA	NA	NA	NA	NA	NA	NA
5/19/2016 5:00	5/19/2016 5:00	1158	NA	NA	NA	NA	NA	NA	NA	NA	NA
5/19/2016 6:00	5/19/2016 6:00	1159	NA	NA	NA	NA	NA	NA	NA	NA	NA
5/19/2016 7:00	5/19/2016 7:00	1160	NA	NA	NA	NA	NA	NA	NA	NA	NA
5/19/2016 8:00	5/19/2016 8:00	1161	NA	NA	NA	NA	NA	NA	NA	NA	NA
5/19/2016 9:00	5/19/2016 9:00	1162	NA	NA	NA	NA	NA	NA	NA	NA	NA
5/19/2016 10:00	5/19/2016 10:00	1163	NA	NA	NA	NA	NA	NA	NA	NA	NA
5/19/2016 11:00	5/19/2016 11:00	1164	NA	NA	NA	NA	NA	NA	NA	NA	NA
5/19/2016 12:00	5/19/2016 12:00	1165	NA	NA	NA	NA	NA	NA	NA	NA	NA
5/19/2016 13:00	5/19/2016 13:00	1166	NA	NA	NA	NA	NA	NA	NA	NA	NA
5/19/2016 14:00	5/19/2016 14:00	1167	NA	NA	NA	NA	NA	NA	NA	NA	NA
5/19/2016 15:00	5/19/2016 15:00	1168	NA	NA	NA	NA	NA	NA	NA	NA	NA
5/19/2016 16:00	5/19/2016 16:00	1169	NA	NA	NA	NA	NA	NA	NA	NA	NA
5/19/2016 17:00	5/19/2016 17:00	1170	NA	NA	NA	NA	NA	NA	NA	NA	NA
5/19/2016 18:00	5/19/2016 18:00	1171	NA	NA	NA	NA	NA	NA	NA	NA	NA
5/19/2016 19:00	5/19/2016 19:00	1172	NA	NA	NA	NA	NA	NA	NA	NA	NA
5/19/2016 20:00	5/19/2016 20:00	1173	NA	NA	NA	NA	NA	NA	NA	NA	NA
5/19/2016 21:00	5/19/2016 21:00	1174	NA	NA	NA	NA	NA	NA	NA	NA	NA
5/19/2016 22:00	5/19/2016 22:00	1175	NA	NA	NA	NA	NA	NA	NA	90	NA
5/19/2016 23:00	5/19/2016 23:00	1176	NA	NA	NA	NA	NA	NA	NA	89.5	NA
5/20/2016 0:00	5/20/2016 0:00	1177	NA	NA	NA	NA	NA	NA	NA	83.82	NA
5/20/2016 1:00	5/20/2016 1:00	1178	NA	NA	NA	NA	NA	NA	NA	80.26666667	NA
5/20/2016 2:00	5/20/2016 2:00	1179	NA	NA	NA	NA	NA	NA	NA	81.98	NA
5/20/2016 3:00	5/20/2016 3:00	1180	NA	NA	NA	NA	NA	NA	NA	85.03333333	NA
5/20/2016 4:00	5/20/2016 4:00	1181	NA	NA	NA	NA	NA	NA	NA	88.6	NA
5/20/2016 5:00	5/20/2016 5:00	1182	NA	NA	NA	NA	NA	NA	NA	90	NA
5/20/2016 6:00	5/20/2016 6:00	1183	NA	NA	NA	NA	NA	NA	NA	89.61666667	NA
5/20/2016 7:00	5/20/2016 7:00	1184	NA	NA	NA	NA	NA	NA	NA	85.74	NA
5/20/2016 8:00	5/20/2016 8:00	1185	NA	NA	NA	NA	NA	NA	NA	79.56666667	NA
5/20/2016 9:00	5/20/2016 9:00	1186	NA	NA	NA	NA	NA	NA	NA	72.84	NA
5/20/2016 10:00	5/20/2016 10:00	1187	11/18/2018 10:00	18.9	37	10:00:00	5/20/2016 10:00	5/20/2016 10:00	5/20/2016 10:00	69.98333333	369
5/20/2016 11:00	5/20/2016 11:00	1188	11/18/2018 11:00	18.18	37	11:00:00	5/20/2016 11:00	5/20/2016 11:00	5/20/2016 11:00	66.58	344.7
5/20/2016 12:00	5/20/2016 12:00	1189	11/18/2018 12:00	19.45	37	12:00:00	5/20/2016 12:00	5/20/2016 12:00	5/20/2016 12:00	59.16666667	354.0333333
5/20/2016 13:00	5/20/2016 13:00	1190	11/18/2018 13:00	20.9	37	13:00:00	5/20/2016 13:00	5/20/2016 13:00	5/20/2016 13:00	53.04	310.15
5/20/2016 14:00	5/20/2016 14:00	1191	11/18/2018 14:00	21.92	37	14:00:00	5/20/2016 14:00	5/20/2016 14:00	5/20/2016 14:00	50.16666667	281.72
5/20/2016 15:00	5/20/2016 15:00	1192	11/18/2018 15:00	21.98333333	37	15:00:00	5/20/2016 15:00	5/20/2016 15:00	5/20/2016 15:00	50	219.4
5/20/2016 16:00	5/20/2016 16:00	1193	11/18/2018 16:00	22.1	37	16:00:00	5/20/2016 16:00	5/20/2016 16:00	5/20/2016 16:00	50	189.02
5/20/2016 17:00	5/20/2016 17:00	1194	11/18/2018 17:00	22.55	37	17:00:00	5/20/2016 17:00	5/20/2016 17:00	5/20/2016 17:00	50.2	138.4
5/20/2016 18:00	5/20/2016 18:00	1195	11/18/2018 18:00	22.78	37	18:00:00	5/20/2016 18:00	5/20/2016 18:00	5/20/2016 18:00	53.96	137.74
5/20/2016 19:00	5/20/2016 19:00	1196	11/18/2018 19:00	22.4	37	19:00:00	5/20/2016 19:00	5/20/2016 19:00	5/20/2016 19:00	60.45	88.91666667
5/20/2016 20:00	5/20/2016 20:00	1197	11/18/2018 20:00	20.62	37	20:00:00	5/20/2016 20:00	5/20/2016 20:00	5/20/2016 20:00	67.26	40.52
5/20/2016 21:00	5/20/2016 21:00	1198	11/18/2018 21:00	18.96666667	37	21:00:00	5/20/2016 21:00	5/20/2016 21:00	5/20/2016 21:00	71.7	12.03333333
5/20/2016 22:00	5/20/2016 22:00	1199	11/18/2018 22:00	16.93333333	37	22:00:00	5/20/2016 22:00	5/20/2016 22:00	5/20/2016 22:00	75.38	11.3
5/20/2016 23:00	5/20/2016 23:00	1200	11/18/2018 23:00	15.6	37	23:00:00	5/20/2016 23:00	5/20/2016 23:00	5/20/2016 23:00	78.51666667	11.3
5/21/2016 0:00	5/21/2016 0:00	1201	11/19/2018 0:00	15.51666667	38	0:00:00	5/21/2016 0:00	5/21/2016 0:00	5/21/2016 0:00	85.86666667	11.3
5/21/2016 1:00	5/21/2016 1:00	1202	11/19/2018 1:00	15.94	38	1:00:00	5/21/2016 1:00	5/21/2016 1:00	5/21/2016 1:00	90	11.3
5/21/2016 2:00	5/21/2016 2:00	1203	11/19/2018 2:00	15.6	38	2:00:00	5/21/2016 2:00	5/21/2016 2:00	5/21/2016 2:00	90	11.66666667
5/21/2016 3:00	5/21/2016 3:00	1204	11/19/2018 3:00	15.36	38	3:00:00	5/21/2016 3:00	5/21/2016 3:00	5/21/2016 3:00	90	11.3
5/21/2016 4:00	5/21/2016 4:00	1205	11/19/2018 4:00	14.25	38	4:00:00	5/21/2016 4:00	5/21/2016 4:00	5/21/2016 4:00	90	11.3
5/21/2016 5:00	5/21/2016 5:00	1206	11/19/2018 5:00	12.54	38	5:00:00	5/21/2016 5:00	5/21/2016 5:00	5/21/2016 5:00	90	17.58
5/21/2016 6:00	5/21/2016 6:00	1207	11/19/2018 6:00	11.9	38	6:00:00	5/21/2016 6:00	5/21/2016 6:00	5/21/2016 6:00	89.96666667	254.2666667
5/21/2016 7:00	5/21/2016 7:00	1208	11/19/2018 7:00	15.41666667	38	7:00:00	5/21/2016 7:00	5/21/2016 7:00	5/21/2016 7:00	86.54	568.1333333
5/21/2016 8:00	5/21/2016 8:00	1209	11/19/2018 8:00	18.04	38	8:00:00	5/21/2016 8:00	5/21/2016 8:00	5/21/2016 8:00	79.68333333	761.44
5/21/2016 9:00	5/21/2016 9:00	1210	11/19/2018 9:00	23.05	38	9:00:00	5/21/2016 9:00	5/21/2016 9:00	5/21/2016 9:00	72.65	991.9
5/21/2016 10:00	5/21/2016 10:00	1211	11/19/2018 10:00	22.34	38	10:00:00	5/21/2016 10:00	5/21/2016 10:00	5/21/2016 10:00	68.02	1219.98
5/21/2016 11:00	5/21/2016 11:00	1212	11/19/2018 11:00	25.06666667	38	11:00:00	5/21/2016 11:00	5/21/2016 11:00	5/21/2016 11:00	64.56666667	1401.766667
5/21/2016 12:00	5/21/2016 12:00	1213	11/19/2018 12:00	24.66	38	12:00:00	5/21/2016 12:00	5/21/2016 12:00	5/21/2016 12:00	61.32	1459.8
5/21/2016 13:00	5/21/2016 13:00	1214	11/19/2018 13:00	25.05	38	13:00:00	5/21/2016 13:00	5/21/2016 13:00	5/21/2016 13:00	54.18333333	1365.4
5/21/2016 14:00	5/21/2016 14:00	1215	11/19/2018 14:00	25.88	38	14:00:00	5/21/2016 14:00	5/21/2016 14:00	5/21/2016 14:00	44.3	1336.98
5/21/2016 15:00	5/21/2016 15:00	1216	11/19/2018 15:00	25.76666667	38	15:00:00	5/21/2016 15:00	5/21/2016 15:00	5/21/2016 15:00	40	1210.166667
5/21/2016 16:00	5/21/2016 16:00	1217	11/19/2018 16:00	25.85	38	16:00:00	5/21/2016 16:00	5/21/2016 16:00	5/21/2016 16:00	40	994.15
5/21/2016 17:00	5/21/2016 17:00	1218	11/19/2018 17:00	27.74	38	17:00:00	5/21/2016 17:00	5/21/2016 17:00	5/21/2016 17:00	40	857.3
5/21/2016 18:00	5/21/2016 18:00	1219	11/19/2018 18:00	25.81666667	38	18:00:00	5/21/2016 18:00	5/21/2016 18:00	5/21/2016 18:00	40.6	637.1666667
5/21/2016 19:00	5/21/2016 19:00	1220	11/19/2018 19:00	27.2	38	19:00:00	5/21/2016 19:00	5/21/2016 19:00	5/21/2016 19:00	48.04	408.62
5/21/2016 20:00	5/21/2016 20:00	1221	11/19/2018 20:00	24.91666667	38	20:00:00	5/21/2016 20:00	5/21/2016 20:00	5/21/2016 20:00	61	175.5
5/21/2016 21:00	5/21/2016 21:00	1222	11/19/2018 21:00	22.88	38	21:00:00	5/21/2016 21:00	5/21/2016 21:00	5/21/2016 21:00	74.82	11.3
5/21/2016 22:00	5/21/2016 22:00	1223	11/19/2018 22:00	20.65	38	22:00:00	5/21/2016 22:00	5/21/2016 22:00	5/21/2016 22:00	85.61666667	11.3
5/21/2016 23:00	5/21/2016 23:00	1224	11/19/2018 23:00	18.15	38	23:00:00	5/21/2016 23:00	5/21/2016 23:00	5/21/2016 23:00	89.88	11.3
5/22/2016 0:00	5/22/2016 0:00	1225	11/20/2018 0:00	16.84	39	0:00:00	5/22/2016 0:00	5/22/2016 0:00	5/22/2016 0:00	89.7	11.3
5/22/2016 1:00	5/22/2016 1:00	1226	11/20/2018 1:00	15.83333333	39	1:00:00	5/22/2016 1:00	5/22/2016 1:00	5/22/2016 1:00	90	11.3
5/22/2016 2:00	5/22/2016 2:00	1227	11/20/2018 2:00	15.06	39	2:00:00	5/22/2016 2:00	5/22/2016 2:00	5/22/2016 2:00	90	11.3
5/22/2016 3:00	5/22/2016 3:00	1228	11/20/2018 3:00	14.75	39	3:00:00	5/22/2016 3:00	5/22/2016 3:00	5/22/2016 3:00	90	11.3
5/22/2016 4:00	5/22/2016 4:00	1229	11/20/2018 4:00	14.56	39	4:00:00	5/22/2016 4:00	5/22/2016 4:00	5/22/2016 4:00	90	11.3
5/22/2016 5:00	5/22/2016 5:00	1230	11/20/2018 5:00	14.3	39	5:00:00	5/22/2016 5:00	5/22/2016 5:00	5/22/2016 5:00	90	40.53333333
5/22/2016 6:00	5/22/2016 6:00	1231	11/20/2018 6:00	15.06	39	6:00:00	5/22/2016 6:00	5/22/2016 6:00	5/22/2016 6:00	90	198.92
5/22/2016 7:00	5/22/2016 7:00	1232	11/20/2018 7:00	16.1	39	7:00:00	5/22/2016 7:00	5/22/2016 7:00	5/22/2016 7:00	86.5	542.6666667
5/22/2016 8:00	5/22/2016 8:00	1233	11/20/2018 8:00	18.11666667	39	8:00:00	5/22/2016 8:00	5/22/2016 8:00	5/22/2016 8:00	80.6	758.2833333
5/22/2016 9:00	5/22/2016 9:00	1234	11/20/2018 9:00	17.94	39	9:00:00	5/22/2016 9:00	5/22/2016 9:00	5/22/2016 9:00	75.06666667	1046.26
5/22/2016 10:00	5/22/2016 10:00	1235	11/20/2018 10:00	21.38333333	39	10:00:00	5/22/2016 10:00	5/22/2016 10:00	5/22/2016 10:00	67.9	1099.55
5/22/2016 11:00	5/22/2016 11:00	1236	11/20/2018 11:00	23.54	39	11:00:00	5/22/2016 11:00	5/22/2016 11:00	5/22/2016 11:00	62.4	1377.94
5/22/2016 12:00	5/22/2016 12:00	1237	11/20/2018 12:00	23.05	39	12:00:00	5/22/2016 12:00	5/22/2016 12:00	5/22/2016 12:00	55.78333333	1311.383333
5/22/2016 13:00	5/22/2016 13:00	1238	11/20/2018 13:00	24.18	39	13:00:00	5/22/2016 13:00	5/22/2016 13:00	5/22/2016 13:00	49.3	972.48
5/22/2016 14:00	5/22/2016 14:00	1239	11/20/2018 14:00	23.75	39	14:00:00	5/22/2016 14:00	5/22/2016 14:00	5/22/2016 14:00	43.16666667	1315.533333
5/22/2016 15:00	5/22/2016 15:00	1240	11/20/2018 15:00	25.06	39	15:00:00	5/22/2016 15:00	5/22/2016 15:00	5/22/2016 15:00	40	1165.54
5/22/2016 16:00	5/22/2016 16:00	1241	11/20/2018 16:00	24.71666667	39	16:00:00	5/22/2016 16:00	5/22/2016 16:00	5/22/2016 16:00	40	982.9
5/22/2016 17:00	5/22/2016 17:00	1242	11/20/2018 17:00	23.81666667	39	17:00:00	5/22/2016 17:00	5/22/2016 17:00	5/22/2016 17:00	40	823.8833333
5/22/2016 18:00	5/22/2016 18:00	1243	11/20/2018 18:00	24.56	39	18:00:00	5/22/2016 18:00	5/22/2016 18:00	5/22/2016 18:00	40.1	607.54
5/22/2016 19:00	5/22/2016 19:00	1244	11/20/2018 19:00	24.76666667	39	19:00:00	5/22/2016 19:00	5/22/2016 19:00	5/22/2016 19:00	45.83333333	418.5333333
5/22/2016 20:00	5/22/2016 20:00	1245	11/20/2018 20:00	23.08	39	20:00:00	5/22/2016 20:00	5/22/2016 20:00	5/22/2016 20:00	56.26	149.44
5/22/2016 21:00	5/22/2016 21:00	1246	11/20/2018 21:00	20.98333333	39	21:00:00	5/22/2016 21:00	5/22/2016 21:00	5/22/2016 21:00	66.1	16.91666667
5/22/2016 22:00	5/22/2016 22:00	1247	11/20/2018 22:00	19.06	39	22:00:00	5/22/2016 22:00	5/22/2016 22:00	5/22/2016 22:00	75.26	11.3
5/22/2016 23:00	5/22/2016 23:00	1248	11/20/2018 23:00	16.96666667	39	23:00:00	5/22/2016 23:00	5/22/2016 23:00	5/22/2016 23:00	85.78333333	11.3
5/23/2016 0:00	5/23/2016 0:00	1249	11/21/2018 0:00	16	40	0:00:00	5/23/2016 0:00	5/23/2016 0:00	5/23/2016 0:00	89.62	11.3
5/23/2016 1:00	5/23/2016 1:00	1250	11/21/2018 1:00	15.65	40	1:00:00	5/23/2016 1:00	5/23/2016 1:00	5/23/2016 1:00	89.98333333	11.3
5/23/2016 2:00	5/23/2016 2:00	1251	11/21/2018 2:00	15.03333333	40	2:00:00	5/23/2016 2:00	5/23/2016 2:00	5/23/2016 2:00	90	11.3
5/23/2016 3:00	5/23/2016 3:00	1252	11/21/2018 3:00	14.72	40	3:00:00	5/23/2016 3:00	5/23/2016 3:00	5/23/2016 3:00	90	11.74
5/23/2016 4:00	5/23/2016 4:00	1253	11/21/2018 4:00	14.41666667	40	4:00:00	5/23/2016 4:00	5/23/2016 4:00	5/23/2016 4:00	90	11.3
5/23/2016 5:00	5/23/2016 5:00	1254	11/21/2018 5:00	14.26	40	5:00:00	5/23/2016 5:00	5/23/2016 5:00	5/23/2016 5:00	90	36.92
5/23/2016 6:00	5/23/2016 6:00	1255	11/21/2018 6:00	15.35	40	6:00:00	5/23/2016 6:00	5/23/2016 6:00	5/23/2016 6:00	89.71666667	229.9
5/23/2016 7:00	5/23/2016 7:00	1256	11/21/2018 7:00	17.26	40	7:00:00	5/23/2016 7:00	5/23/2016 7:00	5/23/2016 7:00	86.3	556.68
5/23/2016 8:00	5/23/2016 8:00	1257	11/21/2018 8:00	17.43333333	40	8:00:00	5/23/2016 8:00	5/23/2016 8:00	5/23/2016 8:00	80.8	721.5166667
5/23/2016 9:00	5/23/2016 9:00	1258	11/21/2018 9:00	21.04	40	9:00:00	5/23/2016 9:00	5/23/2016 9:00	5/23/2016 9:00	74.2	1007.12
5/23/2016 10:00	5/23/2016 10:00	1259	11/21/2018 10:00	21.06666667	40	10:00:00	5/23/2016 10:00	5/23/2016 10:00	5/23/2016 10:00	68.55	1087.533333
5/23/2016 11:00	5/23/2016 11:00	1260	11/21/2018 11:00	22.83333333	40	11:00:00	5/23/2016 11:00	5/23/2016 11:00	5/23/2016 11:00	62.9	1310.283333
5/23/2016 12:00	5/23/2016 12:00	1261	11/21/2018 12:00	23.32	40	12:00:00	5/23/2016 12:00	5/23/2016 12:00	5/23/2016 12:00	56.26666667	1419.8
5/23/2016 13:00	5/23/2016 13:00	1262	11/21/2018 13:00	22.16666667	40	13:00:00	5/23/2016 13:00	5/23/2016 13:00	5/23/2016 13:00	46.9	964.5333333
5/23/2016 14:00	5/23/2016 14:00	1263	11/21/2018 14:00	20.06	40	14:00:00	5/23/2016 14:00	5/23/2016 14:00	5/23/2016 14:00	40	1311.32
5/23/2016 15:00	5/23/2016 15:00	1264	11/21/2018 15:00	21.76666667	40	15:00:00	5/23/2016 15:00	5/23/2016 15:00	5/23/2016 15:00	40	1163.266667
5/23/2016 16:00	5/23/2016 16:00	1265	11/21/2018 16:00	22.18	40	16:00:00	5/23/2016 16:00	5/23/2016 16:00	5/23/2016 16:00	40	1048.96
5/23/2016 17:00	5/23/2016 17:00	1266	11/21/2018 17:00	24.95	40	17:00:00	5/23/2016 17:00	5/23/2016 17:00	5/23/2016 17:00	40	831.7833333
5/23/2016 18:00	5/23/2016 18:00	1267	11/21/2018 18:00	24.92	40	18:00:00	5/23/2016 18:00	5/23/2016 18:00	5/23/2016 18:00	40	628.7
5/23/2016 19:00	5/23/2016 19:00	1268	11/21/2018 19:00	23.95	40	19:00:00	5/23/2016 19:00	5/23/2016 19:00	5/23/2016 19:00	45.83333333	449.2833333
5/23/2016 20:00	5/23/2016 20:00	1269	11/21/2018 20:00	22.86666667	40	20:00:00	5/23/2016 20:00	5/23/2016 20:00	5/23/2016 20:00	56.15	159.8
5/23/2016 21:00	5/23/2016 21:00	1270	11/21/2018 21:00	21.08	40	21:00:00	5/23/2016 21:00	5/23/2016 21:00	5/23/2016 21:00	65.98	26.6
5/23/2016 22:00	5/23/2016 22:00	1271	11/21/2018 22:00	18.93333333	40	22:00:00	5/23/2016 22:00	5/23/2016 22:00	5/23/2016 22:00	76.46666667	11.3
5/23/2016 23:00	5/23/2016 23:00	1272	11/21/2018 23:00	17.12	40	23:00:00	5/23/2016 23:00	5/23/2016 23:00	5/23/2016 23:00	86.18	11.3
5/24/2016 0:00	5/24/2016 0:00	1273	11/22/2018 0:00	16.08333333	41	0:00:00	5/24/2016 0:00	5/24/2016 0:00	5/24/2016 0:00	84.18333333	11.3
5/24/2016 1:00	5/24/2016 1:00	1274	11/22/2018 1:00	15.7	41	1:00:00	5/24/2016 1:00	5/24/2016 1:00	5/24/2016 1:00	80.04	11.3
5/24/2016 2:00	5/24/2016 2:00	1275	11/22/2018 2:00	15.35	41	2:00:00	5/24/2016 2:00	5/24/2016 2:00	5/24/2016 2:00	81.76666667	11.3
5/24/2016 3:00	5/24/2016 3:00	1276	11/22/2018 3:00	15.08333333	41	3:00:00	5/24/2016 3:00	5/24/2016 3:00	5/24/2016 3:00	85.38	11.3
5/24/2016 4:00	5/24/2016 4:00	1277	11/22/2018 4:00	15.18	41	4:00:00	5/24/2016 4:00	5/24/2016 4:00	5/24/2016 4:00	88.45	11.3
5/24/2016 5:00	5/24/2016 5:00	1278	11/22/2018 5:00	15.08333333	41	5:00:00	5/24/2016 5:00	5/24/2016 5:00	5/24/2016 5:00	89.96666667	16.16666667
5/24/2016 6:00	5/24/2016 6:00	1279	11/22/2018 6:00	15.32	41	6:00:00	5/24/2016 6:00	5/24/2016 6:00	5/24/2016 6:00	89.92	52.22
5/24/2016 7:00	5/24/2016 7:00	1280	11/22/2018 7:00	15.75	41	7:00:00	5/24/2016 7:00	5/24/2016 7:00	5/24/2016 7:00	86.06666667	107.2666667
5/24/2016 8:00	5/24/2016 8:00	1281	11/22/2018 8:00	16.36	41	8:00:00	5/24/2016 8:00	5/24/2016 8:00	5/24/2016 8:00	79.1	202.52
5/24/2016 9:00	5/24/2016 9:00	1282	11/22/2018 9:00	17.01666667	41	9:00:00	5/24/2016 9:00	5/24/2016 9:00	5/24/2016 9:00	72.83333333	283.15
5/24/2016 10:00	5/24/2016 10:00	1283	11/22/2018 10:00	17.06	41	10:00:00	5/24/2016 10:00	5/24/2016 10:00	5/24/2016 10:00	70.06	331.24
5/24/2016 11:00	5/24/2016 11:00	1284	11/22/2018 11:00	18.56666667	41	11:00:00	5/24/2016 11:00	5/24/2016 11:00	5/24/2016 11:00	65.86666667	331.8833333
5/24/2016 12:00	5/24/2016 12:00	1285	11/22/2018 12:00	19.11666667	41	12:00:00	5/24/2016 12:00	5/24/2016 12:00	5/24/2016 12:00	59.74	343.9166667
5/24/2016 13:00	5/24/2016 13:00	1286	11/22/2018 13:00	11.92	41	13:00:00	5/24/2016 13:00	5/24/2016 13:00	5/24/2016 13:00	51.45	295.22
5/24/2016 14:00	5/24/2016 14:00	1287	11/22/2018 14:00	20.5	41	14:00:00	5/24/2016 14:00	5/24/2016 14:00	5/24/2016 14:00	41	264.7833333
5/24/2016 15:00	5/24/2016 15:00	1288	11/22/2018 15:00	22.02	41	15:00:00	5/24/2016 15:00	5/24/2016 15:00	5/24/2016 15:00	44.08	217.36
5/24/2016 16:00	5/24/2016 16:00	1289	11/22/2018 16:00	22.03333333	41	16:00:00	5/24/2016 16:00	5/24/2016 16:00	5/24/2016 16:00	47.53333333	166.9
5/24/2016 17:00	5/24/2016 17:00	1290	11/22/2018 17:00	22.16	41	17:00:00	5/24/2016 17:00	5/24/2016 17:00	5/24/2016 17:00	49.76	149
5/24/2016 18:00	5/24/2016 18:00	1291	11/22/2018 18:00	22.85	41	18:00:00	5/24/2016 18:00	5/24/2016 18:00	5/24/2016 18:00	54	124.9
5/24/2016 19:00	5/24/2016 19:00	1292	11/22/2018 19:00	21.96	41	19:00:00	5/24/2016 19:00	5/24/2016 19:00	5/24/2016 19:00	60.56	75.64
5/24/2016 20:00	5/24/2016 20:00	1293	11/22/2018 20:00	20.6	41	20:00:00	5/24/2016 20:00	5/24/2016 20:00	5/24/2016 20:00	66.73333333	42.03333333
5/24/2016 21:00	5/24/2016 21:00	1294	11/22/2018 21:00	18.7	41	21:00:00	5/24/2016 21:00	5/24/2016 21:00	5/24/2016 21:00	72.06	11.3
5/24/2016 22:00	5/24/2016 22:00	1295	11/22/2018 22:00	16.94	41	22:00:00	5/24/2016 22:00	5/24/2016 22:00	5/24/2016 22:00	75.1	11.3
5/24/2016 23:00	5/24/2016 23:00	1296	11/22/2018 23:00	15.5	41	23:00:00	5/24/2016 23:00	5/24/2016 23:00	5/24/2016 23:00	79.06666667	11.3
5/25/2016 0:00	5/25/2016 0:00	1297	11/23/2018 0:00	14.04	42	0:00:00	5/25/2016 0:00	5/25/2016 0:00	5/25/2016 0:00	85.86	11.3
5/25/2016 1:00	5/25/2016 1:00	1298	11/23/2018 1:00	13.03333333	42	1:00:00	5/25/2016 1:00	5/25/2016 1:00	5/25/2016 1:00	90	11.3
5/25/2016 2:00	5/25/2016 2:00	1299	11/23/2018 2:00	12.46	42	2:00:00	5/25/2016 2:00	5/25/2016 2:00	5/25/2016 2:00	90	11.3
5/25/2016 3:00	5/25/2016 3:00	1300	11/23/2018 3:00	12.35	42	3:00:00	5/25/2016 3:00	5/25/2016 3:00	5/25/2016 3:00	90	11.3
5/25/2016 4:00	5/25/2016 4:00	1301	11/23/2018 4:00	11.5	42	4:00:00	5/25/2016 4:00	5/25/2016 4:00	5/25/2016 4:00	90	11.3
5/25/2016 5:00	5/25/2016 5:00	1302	11/23/2018 5:00	11.05	42	5:00:00	5/25/2016 5:00	5/25/2016 5:00	5/25/2016 5:00	90	45.8
5/25/2016 6:00	5/25/2016 6:00	1303	11/23/2018 6:00	12.18333333	42	6:00:00	5/25/2016 6:00	5/25/2016 6:00	5/25/2016 6:00	90	212.3
5/25/2016 7:00	5/25/2016 7:00	1304	11/23/2018 7:00	14.3	42	7:00:00	5/25/2016 7:00	5/25/2016 7:00	5/25/2016 7:00	86.83333333	604.82
5/25/2016 8:00	5/25/2016 8:00	1305	11/23/2018 8:00	17.16666667	42	8:00:00	5/25/2016 8:00	5/25/2016 8:00	5/25/2016 8:00	80.3	742.8833333
5/25/2016 9:00	5/25/2016 9:00	1306	11/23/2018 9:00	17.06	42	9:00:00	5/25/2016 9:00	5/25/2016 9:00	5/25/2016 9:00	74.8	927.48
5/25/2016 10:00	5/25/2016 10:00	1307	11/23/2018 10:00	21.33333333	42	10:00:00	5/25/2016 10:00	5/25/2016 10:00	5/25/2016 10:00	68.13333333	1151.65
5/25/2016 11:00	5/25/2016 11:00	1308	11/23/2018 11:00	23.36	42	11:00:00	5/25/2016 11:00	5/25/2016 11:00	5/25/2016 11:00	62.6	1369.8
5/25/2016 12:00	5/25/2016 12:00	1309	11/23/2018 12:00	23.2	42	12:00:00	5/25/2016 12:00	5/25/2016 12:00	5/25/2016 12:00	56.1	1293.383333
5/25/2016 13:00	5/25/2016 13:00	1310	11/23/2018 13:00	23.82	42	13:00:00	5/25/2016 13:00	5/25/2016 13:00	5/25/2016 13:00	49.36	1031.88
5/25/2016 14:00	5/25/2016 14:00	1311	11/23/2018 14:00	23.56666667	42	14:00:00	5/25/2016 14:00	5/25/2016 14:00	5/25/2016 14:00	43.23333333	1306.5
5/25/2016 15:00	5/25/2016 15:00	1312	11/23/2018 15:00	24.21666667	42	15:00:00	5/25/2016 15:00	5/25/2016 15:00	5/25/2016 15:00	40	1158.033333
5/25/2016 16:00	5/25/2016 16:00	1313	11/23/2018 16:00	24.08	42	16:00:00	5/25/2016 16:00	5/25/2016 16:00	5/25/2016 16:00	40	961.66
5/25/2016 17:00	5/25/2016 17:00	1314	11/23/2018 17:00	23.31666667	42	17:00:00	5/25/2016 17:00	5/25/2016 17:00	5/25/2016 17:00	40	813.0166667
5/25/2016 18:00	5/25/2016 18:00	1315	11/23/2018 18:00	23.94	42	18:00:00	5/25/2016 18:00	5/25/2016 18:00	5/25/2016 18:00	40.16	620.56
5/25/2016 19:00	5/25/2016 19:00	1316	11/23/2018 19:00	21.5	42	19:00:00	5/25/2016 19:00	5/25/2016 19:00	5/25/2016 19:00	45.43333333	423.0333333
5/25/2016 20:00	5/25/2016 20:00	1317	11/23/2018 20:00	20.34	42	20:00:00	5/25/2016 20:00	5/25/2016 20:00	5/25/2016 20:00	56.42	166.52
5/25/2016 21:00	5/25/2016 21:00	1318	11/23/2018 21:00	18.88333333	42	21:00:00	5/25/2016 21:00	5/25/2016 21:00	5/25/2016 21:00	65.85	32.65
5/25/2016 22:00	5/25/2016 22:00	1319	11/23/2018 22:00	17.24	42	22:00:00	5/25/2016 22:00	5/25/2016 22:00	5/25/2016 22:00	75.28	11.3
5/25/2016 23:00	5/25/2016 23:00	1320	11/23/2018 23:00	15.65	42	23:00:00	5/25/2016 23:00	5/25/2016 23:00	5/25/2016 23:00	85.4	11.3
5/26/2016 0:00	5/26/2016 0:00	1321	11/24/2018 0:00	14.13333333	43	0:00:00	5/26/2016 0:00	5/26/2016 0:00	5/26/2016 0:00	89.66666667	11.3
5/26/2016 1:00	5/26/2016 1:00	1322	11/24/2018 1:00	12.88	43	1:00:00	5/26/2016 1:00	5/26/2016 1:00	5/26/2016 1:00	90	11.3
5/26/2016 2:00	5/26/2016 2:00	1323	11/24/2018 2:00	12.53333333	43	2:00:00	5/26/2016 2:00	5/26/2016 2:00	5/26/2016 2:00	90	11.3
5/26/2016 3:00	5/26/2016 3:00	1324	11/24/2018 3:00	12.5	43	3:00:00	5/26/2016 3:00	5/26/2016 3:00	5/26/2016 3:00	90	11.3
5/26/2016 4:00	5/26/2016 4:00	1325	11/24/2018 4:00	11.36666667	43	4:00:00	5/26/2016 4:00	5/26/2016 4:00	5/26/2016 4:00	90	11.3
5/26/2016 5:00	5/26/2016 5:00	1326	11/24/2018 5:00	11.16	43	5:00:00	5/26/2016 5:00	5/26/2016 5:00	5/26/2016 5:00	90	46.38
5/26/2016 6:00	5/26/2016 6:00	1327	11/24/2018 6:00	12.61666667	43	6:00:00	5/26/2016 6:00	5/26/2016 6:00	5/26/2016 6:00	89.76666667	234.4
5/26/2016 7:00	5/26/2016 7:00	1328	11/24/2018 7:00	15.31666667	43	7:00:00	5/26/2016 7:00	5/26/2016 7:00	5/26/2016 7:00	86.36	600.75
5/26/2016 8:00	5/26/2016 8:00	1329	11/24/2018 8:00	15.96	43	8:00:00	5/26/2016 8:00	5/26/2016 8:00	5/26/2016 8:00	79.86666667	679.06
5/26/2016 9:00	5/26/2016 9:00	1330	11/24/2018 9:00	19.2	43	9:00:00	5/26/2016 9:00	5/26/2016 9:00	5/26/2016 9:00	72.43333333	1014.033333
5/26/2016 10:00	5/26/2016 10:00	1331	11/24/2018 10:00	20.94	43	10:00:00	5/26/2016 10:00	5/26/2016 10:00	5/26/2016 10:00	67.92	1231.22
5/26/2016 11:00	5/26/2016 11:00	1332	11/24/2018 11:00	22.95	43	11:00:00	5/26/2016 11:00	5/26/2016 11:00	5/26/2016 11:00	64.65	1379.65
5/26/2016 12:00	5/26/2016 12:00	1333	11/24/2018 12:00	23.72	43	12:00:00	5/26/2016 12:00	5/26/2016 12:00	5/26/2016 12:00	61.1	1446.34
5/26/2016 13:00	5/26/2016 13:00	1334	11/24/2018 13:00	22.95	43	13:00:00	5/26/2016 13:00	5/26/2016 13:00	5/26/2016 13:00	54.5	1322.283333
5/26/2016 14:00	5/26/2016 14:00	1335	11/24/2018 14:00	23.76	43	14:00:00	5/26/2016 14:00	5/26/2016 14:00	5/26/2016 14:00	43.92	1311.3
5/26/2016 15:00	5/26/2016 15:00	1336	11/24/2018 15:00	24.45	43	15:00:00	5/26/2016 15:00	5/26/2016 15:00	5/26/2016 15:00	40	1179.75
5/26/2016 16:00	5/26/2016 16:00	1337	11/24/2018 16:00	24.6	43	16:00:00	5/26/2016 16:00	5/26/2016 16:00	5/26/2016 16:00	40	1013.3
5/26/2016 17:00	5/26/2016 17:00	1338	11/24/2018 17:00	25.52	43	17:00:00	5/26/2016 17:00	5/26/2016 17:00	5/26/2016 17:00	40	842.88
5/26/2016 18:00	5/26/2016 18:00	1339	11/24/2018 18:00	24.46666667	43	18:00:00	5/26/2016 18:00	5/26/2016 18:00	5/26/2016 18:00	40	630.7666667
5/26/2016 19:00	5/26/2016 19:00	1340	11/24/2018 19:00	21.36	43	19:00:00	5/26/2016 19:00	5/26/2016 19:00	5/26/2016 19:00	48.64	391.98
5/26/2016 20:00	5/26/2016 20:00	1341	11/24/2018 20:00	20.41666667	43	20:00:00	5/26/2016 20:00	5/26/2016 20:00	5/26/2016 20:00	61.2	172.1333333
5/26/2016 21:00	5/26/2016 21:00	1342	11/24/2018 21:00	18.94	43	21:00:00	5/26/2016 21:00	5/26/2016 21:00	5/26/2016 21:00	73.76	29.74
5/26/2016 22:00	5/26/2016 22:00	1343	11/24/2018 22:00	17.05	43	22:00:00	5/26/2016 22:00	5/26/2016 22:00	5/26/2016 22:00	86.16666667	11.3
5/26/2016 23:00	5/26/2016 23:00	1344	11/24/2018 23:00	15.66	43	23:00:00	5/26/2016 23:00	5/26/2016 23:00	5/26/2016 23:00	90	11.3
5/27/2016 0:00	5/27/2016 0:00	1345	11/25/2018 0:00	14.4	44	0:00:00	5/27/2016 0:00	5/27/2016 0:00	5/27/2016 0:00	84.2	11.3
5/27/2016 1:00	5/27/2016 1:00	1346	11/25/2018 1:00	13.68333333	44	1:00:00	5/27/2016 1:00	5/27/2016 1:00	5/27/2016 1:00	80	11.3
5/27/2016 2:00	5/27/2016 2:00	1347	11/25/2018 2:00	12.38	44	2:00:00	5/27/2016 2:00	5/27/2016 2:00	5/27/2016 2:00	81.76666667	11.3
5/27/2016 3:00	5/27/2016 3:00	1348	11/25/2018 3:00	11.41666667	44	3:00:00	5/27/2016 3:00	5/27/2016 3:00	5/27/2016 3:00	85.53333333	11.3
5/27/2016 4:00	5/27/2016 4:00	1349	11/25/2018 4:00	11.04	44	4:00:00	5/27/2016 4:00	5/27/2016 4:00	5/27/2016 4:00	88.6	11.3
5/27/2016 5:00	5/27/2016 5:00	1350	11/25/2018 5:00	11.18333333	44	5:00:00	5/27/2016 5:00	5/27/2016 5:00	5/27/2016 5:00	89.93333333	18.03333333
5/27/2016 6:00	5/27/2016 6:00	1351	11/25/2018 6:00	12.14	44	6:00:00	5/27/2016 6:00	5/27/2016 6:00	5/27/2016 6:00	90	53.58
5/27/2016 7:00	5/27/2016 7:00	1352	11/25/2018 7:00	15.2	44	7:00:00	5/27/2016 7:00	5/27/2016 7:00	5/27/2016 7:00	86.46666667	99.41666667
5/27/2016 8:00	5/27/2016 8:00	1353	11/25/2018 8:00	17.86	44	8:00:00	5/27/2016 8:00	5/27/2016 8:00	5/27/2016 8:00	79.08	204.78
5/27/2016 9:00	5/27/2016 9:00	1354	11/25/2018 9:00	19.56666667	44	9:00:00	5/27/2016 9:00	5/27/2016 9:00	5/27/2016 9:00	73	280.15
5/27/2016 10:00	5/27/2016 10:00	1355	11/25/2018 10:00	20.55	44	10:00:00	5/27/2016 10:00	5/27/2016 10:00	5/27/2016 10:00	70.04	313.5333333
5/27/2016 11:00	5/27/2016 11:00	1356	11/25/2018 11:00	21.76	44	11:00:00	5/27/2016 11:00	5/27/2016 11:00	5/27/2016 11:00	66.13333333	348.32
5/27/2016 12:00	5/27/2016 12:00	1357	11/25/2018 12:00	22.08333333	44	12:00:00	5/27/2016 12:00	5/27/2016 12:00	5/27/2016 12:00	59.63333333	334.1333333
5/27/2016 13:00	5/27/2016 13:00	1358	11/25/2018 13:00	22.64	44	13:00:00	5/27/2016 13:00	5/27/2016 13:00	5/27/2016 13:00	52.6	294.32
5/27/2016 14:00	5/27/2016 14:00	1359	11/25/2018 14:00	22.91666667	44	14:00:00	5/27/2016 14:00	5/27/2016 14:00	5/27/2016 14:00	50	269.2666667
5/27/2016 15:00	5/27/2016 15:00	1360	11/25/2018 15:00	22.8	44	15:00:00	5/27/2016 15:00	5/27/2016 15:00	5/27/2016 15:00	50	217.84
5/27/2016 16:00	5/27/2016 16:00	1361	11/25/2018 16:00	22.9	44	16:00:00	5/27/2016 16:00	5/27/2016 16:00	5/27/2016 16:00	50	168.4166667
5/27/2016 17:00	5/27/2016 17:00	1362	11/25/2018 17:00	22.88	44	17:00:00	5/27/2016 17:00	5/27/2016 17:00	5/27/2016 17:00	50	146.7
5/27/2016 18:00	5/27/2016 18:00	1363	11/25/2018 18:00	22.58333333	44	18:00:00	5/27/2016 18:00	5/27/2016 18:00	5/27/2016 18:00	54.03333333	120.0166667
5/27/2016 19:00	5/27/2016 19:00	1364	11/25/2018 19:00	22.1	44	19:00:00	5/27/2016 19:00	5/27/2016 19:00	5/27/2016 19:00	60.4	81.38333333
5/27/2016 20:00	5/27/2016 20:00	1365	11/25/2018 20:00	21.24	44	20:00:00	5/27/2016 20:00	5/27/2016 20:00	5/27/2016 20:00	66.5	39.62
5/27/2016 21:00	5/27/2016 21:00	1366	11/25/2018 21:00	19.08333333	44	21:00:00	5/27/2016 21:00	5/27/2016 21:00	5/27/2016 21:00	72.23333333	12.76666667
5/27/2016 22:00	5/27/2016 22:00	1367	11/25/2018 22:00	17.34	44	22:00:00	5/27/2016 22:00	5/27/2016 22:00	5/27/2016 22:00	75.3	11.3
5/27/2016 23:00	5/27/2016 23:00	1368	11/25/2018 23:00	16.53333333	44	23:00:00	5/27/2016 23:00	5/27/2016 23:00	5/27/2016 23:00	78.98333333	11.3
5/28/2016 0:00	5/28/2016 0:00	1369	11/26/2018 0:00	14.46	45	0:00:00	5/28/2016 0:00	5/28/2016 0:00	5/28/2016 0:00	86	11.3
5/28/2016 1:00	5/28/2016 1:00	1370	11/26/2018 1:00	12.98333333	45	1:00:00	5/28/2016 1:00	5/28/2016 1:00	5/28/2016 1:00	90	11.3
5/28/2016 2:00	5/28/2016 2:00	1371	11/26/2018 2:00	12.38	45	2:00:00	5/28/2016 2:00	5/28/2016 2:00	5/28/2016 2:00	90	11.3
5/28/2016 3:00	5/28/2016 3:00	1372	11/26/2018 3:00	12.25	45	3:00:00	5/28/2016 3:00	5/28/2016 3:00	5/28/2016 3:00	90	11.3
5/28/2016 4:00	5/28/2016 4:00	1373	11/26/2018 4:00	11.7	45	4:00:00	5/28/2016 4:00	5/28/2016 4:00	5/28/2016 4:00	90	11.3
5/28/2016 5:00	5/28/2016 5:00	1374	11/26/2018 5:00	11.34	45	5:00:00	5/28/2016 5:00	5/28/2016 5:00	5/28/2016 5:00	90	52.7
5/28/2016 6:00	5/28/2016 6:00	1375	11/26/2018 6:00	12.18333333	45	6:00:00	5/28/2016 6:00	5/28/2016 6:00	5/28/2016 6:00	90	205.5333333
5/28/2016 7:00	5/28/2016 7:00	1376	11/26/2018 7:00	15.98	45	7:00:00	5/28/2016 7:00	5/28/2016 7:00	5/28/2016 7:00	85.6	595.36
5/28/2016 8:00	5/28/2016 8:00	1377	11/26/2018 8:00	17.28333333	45	8:00:00	5/28/2016 8:00	5/28/2016 8:00	5/28/2016 8:00	79.33333333	687.0166667
5/28/2016 9:00	5/28/2016 9:00	1378	11/26/2018 9:00	18.02	45	9:00:00	5/28/2016 9:00	5/28/2016 9:00	5/28/2016 9:00	73.04	914
5/28/2016 10:00	5/28/2016 10:00	1379	11/26/2018 10:00	21.33333333	45	10:00:00	5/28/2016 10:00	5/28/2016 10:00	5/28/2016 10:00	68.06666667	1200.033333
5/28/2016 11:00	5/28/2016 11:00	1380	11/26/2018 11:00	22.76666667	45	11:00:00	5/28/2016 11:00	5/28/2016 11:00	5/28/2016 11:00	64.82	1361.266667
5/28/2016 12:00	5/28/2016 12:00	1381	11/26/2018 12:00	23.4	45	12:00:00	5/28/2016 12:00	5/28/2016 12:00	5/28/2016 12:00	61.3	1394.58
5/28/2016 13:00	5/28/2016 13:00	1382	11/26/2018 13:00	24.71666667	45	13:00:00	5/28/2016 13:00	5/28/2016 13:00	5/28/2016 13:00	53.55	1302.033333
5/28/2016 14:00	5/28/2016 14:00	1383	11/26/2018 14:00	23.8	45	14:00:00	5/28/2016 14:00	5/28/2016 14:00	5/28/2016 14:00	44.4	1290.2
5/28/2016 15:00	5/28/2016 15:00	1384	11/26/2018 15:00	24.33333333	45	15:00:00	5/28/2016 15:00	5/28/2016 15:00	5/28/2016 15:00	40	1152.416667
5/28/2016 16:00	5/28/2016 16:00	1385	11/26/2018 16:00	24.84	45	16:00:00	5/28/2016 16:00	5/28/2016 16:00	5/28/2016 16:00	40	966.18
5/28/2016 17:00	5/28/2016 17:00	1386	11/26/2018 17:00	23.85	45	17:00:00	5/28/2016 17:00	5/28/2016 17:00	5/28/2016 17:00	40	837.4
5/28/2016 18:00	5/28/2016 18:00	1387	11/26/2018 18:00	24.4	45	18:00:00	5/28/2016 18:00	5/28/2016 18:00	5/28/2016 18:00	40	627.32
5/28/2016 19:00	5/28/2016 19:00	1388	11/26/2018 19:00	21.7	45	19:00:00	5/28/2016 19:00	5/28/2016 19:00	5/28/2016 19:00	47.1	412.5
5/28/2016 20:00	5/28/2016 20:00	1389	11/26/2018 20:00	20.4	45	20:00:00	5/28/2016 20:00	5/28/2016 20:00	5/28/2016 20:00	61.04	156.0333333
5/28/2016 21:00	5/28/2016 21:00	1390	11/26/2018 21:00	18.7	45	21:00:00	5/28/2016 21:00	5/28/2016 21:00	5/28/2016 21:00	74.15	28.38
5/28/2016 22:00	5/28/2016 22:00	1391	11/26/2018 22:00	16.95	45	22:00:00	5/28/2016 22:00	5/28/2016 22:00	5/28/2016 22:00	85.65	11.3
5/28/2016 23:00	5/28/2016 23:00	1392	11/26/2018 23:00	15.74	45	23:00:00	5/28/2016 23:00	5/28/2016 23:00	5/28/2016 23:00	89.76	11.3
5/29/2016 0:00	5/29/2016 0:00	1393	11/27/2018 0:00	14.06666667	46	0:00:00	5/29/2016 0:00	5/29/2016 0:00	5/29/2016 0:00	89.73333333	11.3
5/29/2016 1:00	5/29/2016 1:00	1394	11/27/2018 1:00	13.04	46	1:00:00	5/29/2016 1:00	5/29/2016 1:00	5/29/2016 1:00	90	11.3
5/29/2016 2:00	5/29/2016 2:00	1395	11/27/2018 2:00	12.75	46	2:00:00	5/29/2016 2:00	5/29/2016 2:00	5/29/2016 2:00	90	11.3
5/29/2016 3:00	5/29/2016 3:00	1396	11/27/2018 3:00	12.6	46	3:00:00	5/29/2016 3:00	5/29/2016 3:00	5/29/2016 3:00	90	11.3
5/29/2016 4:00	5/29/2016 4:00	1397	11/27/2018 4:00	11.85	46	4:00:00	5/29/2016 4:00	5/29/2016 4:00	5/29/2016 4:00	90	11.3
5/29/2016 5:00	5/29/2016 5:00	1398	11/27/2018 5:00	11.05	46	5:00:00	5/29/2016 5:00	5/29/2016 5:00	5/29/2016 5:00	90	42.76666667
5/29/2016 6:00	5/29/2016 6:00	1399	11/27/2018 6:00	13	46	6:00:00	5/29/2016 6:00	5/29/2016 6:00	5/29/2016 6:00	89.76666667	252.94
5/29/2016 7:00	5/29/2016 7:00	1400	11/27/2018 7:00	15.75	46	7:00:00	5/29/2016 7:00	5/29/2016 7:00	5/29/2016 7:00	86.1	547.5
5/29/2016 8:00	5/29/2016 8:00	1401	11/27/2018 8:00	15.26	46	8:00:00	5/29/2016 8:00	5/29/2016 8:00	5/29/2016 8:00	80.6	705.18
5/29/2016 9:00	5/29/2016 9:00	1402	11/27/2018 9:00	19.08333333	46	9:00:00	5/29/2016 9:00	5/29/2016 9:00	5/29/2016 9:00	74.1	1014
5/29/2016 10:00	5/29/2016 10:00	1403	11/27/2018 10:00	21	46	10:00:00	5/29/2016 10:00	5/29/2016 10:00	5/29/2016 10:00	68.6	1048.96
5/29/2016 11:00	5/29/2016 11:00	1404	11/27/2018 11:00	22.5	46	11:00:00	5/29/2016 11:00	5/29/2016 11:00	5/29/2016 11:00	62.4	1248.75
5/29/2016 12:00	5/29/2016 12:00	1405	11/27/2018 12:00	23.8	46	12:00:00	5/29/2016 12:00	5/29/2016 12:00	5/29/2016 12:00	56.2	1355.44
5/29/2016 13:00	5/29/2016 13:00	1406	11/27/2018 13:00	22.56666667	46	13:00:00	5/29/2016 13:00	5/29/2016 13:00	5/29/2016 13:00	49.73333333	968.65
5/29/2016 14:00	5/29/2016 14:00	1407	11/27/2018 14:00	23.53333333	46	14:00:00	5/29/2016 14:00	5/29/2016 14:00	5/29/2016 14:00	42.96	1233.4
5/29/2016 15:00	5/29/2016 15:00	1408	11/27/2018 15:00	24.3	46	15:00:00	5/29/2016 15:00	5/29/2016 15:00	5/29/2016 15:00	40	1083.62
5/29/2016 16:00	5/29/2016 16:00	1409	11/27/2018 16:00	23.61666667	46	16:00:00	5/29/2016 16:00	5/29/2016 16:00	5/29/2016 16:00	40	928.1666667
5/29/2016 17:00	5/29/2016 17:00	1410	11/27/2018 17:00	24.52	46	17:00:00	5/29/2016 17:00	5/29/2016 17:00	5/29/2016 17:00	40	813.64
5/29/2016 18:00	5/29/2016 18:00	1411	11/27/2018 18:00	24.21666667	46	18:00:00	5/29/2016 18:00	5/29/2016 18:00	5/29/2016 18:00	40	637.5166667
5/29/2016 19:00	5/29/2016 19:00	1412	11/27/2018 19:00	21.08	46	19:00:00	5/29/2016 19:00	5/29/2016 19:00	5/29/2016 19:00	46.54	375.76
5/29/2016 20:00	5/29/2016 20:00	1413	11/27/2018 20:00	20.43333333	46	20:00:00	5/29/2016 20:00	5/29/2016 20:00	5/29/2016 20:00	55.7	172.9166667
5/29/2016 21:00	5/29/2016 21:00	1414	11/27/2018 21:00	19.04	46	21:00:00	5/29/2016 21:00	5/29/2016 21:00	5/29/2016 21:00	65.54	30.62
5/29/2016 22:00	5/29/2016 22:00	1415	11/27/2018 22:00	17.1	46	22:00:00	5/29/2016 22:00	5/29/2016 22:00	5/29/2016 22:00	75.96666667	11.3
5/29/2016 23:00	5/29/2016 23:00	1416	11/27/2018 23:00	15.68333333	46	23:00:00	5/29/2016 23:00	5/29/2016 23:00	5/29/2016 23:00	85.68	11.66666667
5/30/2016 0:00	5/30/2016 0:00	1417	11/28/2018 0:00	13.92	47	0:00:00	5/30/2016 0:00	5/30/2016 0:00	5/30/2016 0:00	89.58333333	11.3
5/30/2016 1:00	5/30/2016 1:00	1418	11/28/2018 1:00	12.91666667	47	1:00:00	5/30/2016 1:00	5/30/2016 1:00	5/30/2016 1:00	90	11.3
5/30/2016 2:00	5/30/2016 2:00	1419	11/28/2018 2:00	12.82	47	2:00:00	5/30/2016 2:00	5/30/2016 2:00	5/30/2016 2:00	90	11.3
5/30/2016 3:00	5/30/2016 3:00	1420	11/28/2018 3:00	12.16666667	47	3:00:00	5/30/2016 3:00	5/30/2016 3:00	5/30/2016 3:00	90	11.3
5/30/2016 4:00	5/30/2016 4:00	1421	11/28/2018 4:00	11.46	47	4:00:00	5/30/2016 4:00	5/30/2016 4:00	5/30/2016 4:00	90	11.3
5/30/2016 5:00	5/30/2016 5:00	1422	11/28/2018 5:00	11.3	47	5:00:00	5/30/2016 5:00	5/30/2016 5:00	5/30/2016 5:00	90	37.15
5/30/2016 6:00	5/30/2016 6:00	1423	11/28/2018 6:00	12.32	47	6:00:00	5/30/2016 6:00	5/30/2016 6:00	5/30/2016 6:00	90	201.6
5/30/2016 7:00	5/30/2016 7:00	1424	11/28/2018 7:00	13.81666667	47	7:00:00	5/30/2016 7:00	5/30/2016 7:00	5/30/2016 7:00	87.1	556.9166667
5/30/2016 8:00	5/30/2016 8:00	1425	11/28/2018 8:00	17.33333333	47	8:00:00	5/30/2016 8:00	5/30/2016 8:00	5/30/2016 8:00	79.93333333	702.0333333
5/30/2016 9:00	5/30/2016 9:00	1426	11/28/2018 9:00	19.26	47	9:00:00	5/30/2016 9:00	5/30/2016 9:00	5/30/2016 9:00	74.4	941.88
5/30/2016 10:00	5/30/2016 10:00	1427	11/28/2018 10:00	20.51666667	47	10:00:00	5/30/2016 10:00	5/30/2016 10:00	5/30/2016 10:00	68.35	1016.266667
5/30/2016 11:00	5/30/2016 11:00	1428	11/28/2018 11:00	23.54	47	11:00:00	5/30/2016 11:00	5/30/2016 11:00	5/30/2016 11:00	62.3	1390.08
5/30/2016 12:00	5/30/2016 12:00	1429	11/28/2018 12:00	23.4	47	12:00:00	5/30/2016 12:00	5/30/2016 12:00	5/30/2016 12:00	56.36666667	1591.533333
5/30/2016 13:00	5/30/2016 13:00	1430	11/28/2018 13:00	24.36	47	13:00:00	5/30/2016 13:00	5/30/2016 13:00	5/30/2016 13:00	48.96	1078.24
5/30/2016 14:00	5/30/2016 14:00	1431	11/28/2018 14:00	24.31666667	47	14:00:00	5/30/2016 14:00	5/30/2016 14:00	5/30/2016 14:00	42.85	1482.383333
5/30/2016 15:00	5/30/2016 15:00	1432	11/28/2018 15:00	23.55	47	15:00:00	5/30/2016 15:00	5/30/2016 15:00	5/30/2016 15:00	40.02	1290.016667
5/30/2016 16:00	5/30/2016 16:00	1433	11/28/2018 16:00	23.78	47	16:00:00	5/30/2016 16:00	5/30/2016 16:00	5/30/2016 16:00	40	1116.48
5/30/2016 17:00	5/30/2016 17:00	1434	11/28/2018 17:00	24.06666667	47	17:00:00	5/30/2016 17:00	5/30/2016 17:00	5/30/2016 17:00	40	981
5/30/2016 18:00	5/30/2016 18:00	1435	11/28/2018 18:00	22.82	47	18:00:00	5/30/2016 18:00	5/30/2016 18:00	5/30/2016 18:00	40.48	679.08
5/30/2016 19:00	5/30/2016 19:00	1436	11/28/2018 19:00	21.9	47	19:00:00	5/30/2016 19:00	5/30/2016 19:00	5/30/2016 19:00	46.18333333	471.4
5/30/2016 20:00	5/30/2016 20:00	1437	11/28/2018 20:00	21	47	20:00:00	5/30/2016 20:00	5/30/2016 20:00	5/30/2016 20:00	55.58	204.32
5/30/2016 21:00	5/30/2016 21:00	1438	11/28/2018 21:00	19.05	47	21:00:00	5/30/2016 21:00	5/30/2016 21:00	5/30/2016 21:00	66.6	26.26666667
5/30/2016 22:00	5/30/2016 22:00	1439	11/28/2018 22:00	17.14	47	22:00:00	5/30/2016 22:00	5/30/2016 22:00	5/30/2016 22:00	75.78	11.3
5/30/2016 23:00	5/30/2016 23:00	1440	11/28/2018 23:00	15.6	47	23:00:00	5/30/2016 23:00	5/30/2016 23:00	5/30/2016 23:00	84.98333333	11.3
5/31/2016 0:00	5/31/2016 0:00	1441	11/29/2018 0:00	14.48333333	48	0:00:00	5/31/2016 0:00	5/31/2016 0:00	5/31/2016 0:00	83.9	11.3
5/31/2016 1:00	5/31/2016 1:00	1442	11/29/2018 1:00	13.72	48	1:00:00	5/31/2016 1:00	5/31/2016 1:00	5/31/2016 1:00	80	11.3
5/31/2016 2:00	5/31/2016 2:00	1443	11/29/2018 2:00	12.73333333	48	2:00:00	5/31/2016 2:00	5/31/2016 2:00	5/31/2016 2:00	82.3	11.3
5/31/2016 3:00	5/31/2016 3:00	1444	11/29/2018 3:00	11.94	48	3:00:00	5/31/2016 3:00	5/31/2016 3:00	5/31/2016 3:00	85.36	11.3
5/31/2016 4:00	5/31/2016 4:00	1445	11/29/2018 4:00	11.3	48	4:00:00	5/31/2016 4:00	5/31/2016 4:00	5/31/2016 4:00	88.56666667	11.3
5/31/2016 5:00	5/31/2016 5:00	1446	11/29/2018 5:00	10.92	48	5:00:00	5/31/2016 5:00	5/31/2016 5:00	5/31/2016 5:00	90	13.98
5/31/2016 6:00	5/31/2016 6:00	1447	11/29/2018 6:00	12.2	48	6:00:00	5/31/2016 6:00	5/31/2016 6:00	5/31/2016 6:00	90	48.38333333
5/31/2016 7:00	5/31/2016 7:00	1448	11/29/2018 7:00	15.14	48	7:00:00	5/31/2016 7:00	5/31/2016 7:00	5/31/2016 7:00	86.06	150.32
5/31/2016 8:00	5/31/2016 8:00	1449	11/29/2018 8:00	17.7	48	8:00:00	5/31/2016 8:00	5/31/2016 8:00	5/31/2016 8:00	79.5	212.2666667
5/31/2016 9:00	5/31/2016 9:00	1450	11/29/2018 9:00	19.4	48	9:00:00	5/31/2016 9:00	5/31/2016 9:00	5/31/2016 9:00	73.38	293.6666667
5/31/2016 10:00	5/31/2016 10:00	1451	11/29/2018 10:00	20.6	48	10:00:00	5/31/2016 10:00	5/31/2016 10:00	5/31/2016 10:00	69.83333333	321.32
5/31/2016 11:00	5/31/2016 11:00	1452	11/29/2018 11:00	21.66666667	48	11:00:00	5/31/2016 11:00	5/31/2016 11:00	5/31/2016 11:00	66.13333333	381.0333333
5/31/2016 12:00	5/31/2016 12:00	1453	11/29/2018 12:00	21.74	48	12:00:00	5/31/2016 12:00	5/31/2016 12:00	5/31/2016 12:00	58.8	352.4
5/31/2016 13:00	5/31/2016 13:00	1454	11/29/2018 13:00	22.36666667	48	13:00:00	5/31/2016 13:00	5/31/2016 13:00	5/31/2016 13:00	52.53333333	340.8833333
5/31/2016 14:00	5/31/2016 14:00	1455	11/29/2018 14:00	22.68	48	14:00:00	5/31/2016 14:00	5/31/2016 14:00	5/31/2016 14:00	50	278.12
5/31/2016 15:00	5/31/2016 15:00	1456	11/29/2018 15:00	22.81666667	48	15:00:00	5/31/2016 15:00	5/31/2016 15:00	5/31/2016 15:00	50	247.9
5/31/2016 16:00	5/31/2016 16:00	1457	11/29/2018 16:00	22.82	48	16:00:00	5/31/2016 16:00	5/31/2016 16:00	5/31/2016 16:00	50	176.44
5/31/2016 17:00	5/31/2016 17:00	1458	11/29/2018 17:00	22.93333333	48	17:00:00	5/31/2016 17:00	5/31/2016 17:00	5/31/2016 17:00	50.28333333	164.6333333
5/31/2016 18:00	5/31/2016 18:00	1459	11/29/2018 18:00	22.35	48	18:00:00	5/31/2016 18:00	5/31/2016 18:00	5/31/2016 18:00	53.9	139.5166667
5/31/2016 19:00	5/31/2016 19:00	1460	11/29/2018 19:00	22.3	48	19:00:00	5/31/2016 19:00	5/31/2016 19:00	5/31/2016 19:00	60	81.92
5/31/2016 20:00	5/31/2016 20:00	1461	11/29/2018 20:00	20.51666667	48	20:00:00	5/31/2016 20:00	5/31/2016 20:00	5/31/2016 20:00	67.7	51.03333333
5/31/2016 21:00	5/31/2016 21:00	1462	11/29/2018 21:00	18.94	48	21:00:00	5/31/2016 21:00	5/31/2016 21:00	5/31/2016 21:00	71.92	12.64
5/31/2016 22:00	5/31/2016 22:00	1463	11/29/2018 22:00	17.58333333	48	22:00:00	5/31/2016 22:00	5/31/2016 22:00	5/31/2016 22:00	75.35	11.3
5/31/2016 23:00	5/31/2016 23:00	1464	11/29/2018 23:00	16.62	48	23:00:00	5/31/2016 23:00	5/31/2016 23:00	5/31/2016 23:00	78.46	11.3
6/1/2016 0:00	6/1/2016 0:00	1465	11/30/2018 0:00	15.4	49	0:00:00	6/1/2016 0:00	6/1/2016 0:00	6/1/2016 0:00	85.3	11.3
6/1/2016 1:00	6/1/2016 1:00	1466	11/30/2018 1:00	13.88	49	1:00:00	6/1/2016 1:00	6/1/2016 1:00	6/1/2016 1:00	90	11.3
6/1/2016 2:00	6/1/2016 2:00	1467	11/30/2018 2:00	13.41666667	49	2:00:00	6/1/2016 2:00	6/1/2016 2:00	6/1/2016 2:00	90	11.3
6/1/2016 3:00	6/1/2016 3:00	1468	11/30/2018 3:00	12.63333333	49	3:00:00	6/1/2016 3:00	6/1/2016 3:00	6/1/2016 3:00	90	11.3
6/1/2016 4:00	6/1/2016 4:00	1469	11/30/2018 4:00	12.38	49	4:00:00	6/1/2016 4:00	6/1/2016 4:00	6/1/2016 4:00	90	11.3
6/1/2016 5:00	6/1/2016 5:00	1470	11/30/2018 5:00	12.28333333	49	5:00:00	6/1/2016 5:00	6/1/2016 5:00	6/1/2016 5:00	90	48.8
6/1/2016 6:00	6/1/2016 6:00	1471	11/30/2018 6:00	13.62	49	6:00:00	6/1/2016 6:00	6/1/2016 6:00	6/1/2016 6:00	89.8	259.66
6/1/2016 7:00	6/1/2016 7:00	1472	11/30/2018 7:00	16.06666667	49	7:00:00	6/1/2016 7:00	6/1/2016 7:00	6/1/2016 7:00	86.5	592.1666667
6/1/2016 8:00	6/1/2016 8:00	1473	11/30/2018 8:00	16.04	49	8:00:00	6/1/2016 8:00	6/1/2016 8:00	6/1/2016 8:00	80.6	746.56
6/1/2016 9:00	6/1/2016 9:00	1474	11/30/2018 9:00	19.66666667	49	9:00:00	6/1/2016 9:00	6/1/2016 9:00	6/1/2016 9:00	74.33333333	1155
6/1/2016 10:00	6/1/2016 10:00	1475	11/30/2018 10:00	21.1	49	10:00:00	6/1/2016 10:00	6/1/2016 10:00	6/1/2016 10:00	68.5	1180.38
6/1/2016 11:00	6/1/2016 11:00	1476	11/30/2018 11:00	21.83333333	49	11:00:00	6/1/2016 11:00	6/1/2016 11:00	6/1/2016 11:00	62.63333333	1450.883333
6/1/2016 12:00	6/1/2016 12:00	1477	11/30/2018 12:00	22.73333333	49	12:00:00	6/1/2016 12:00	6/1/2016 12:00	6/1/2016 12:00	55.83333333	1535.283333
6/1/2016 13:00	6/1/2016 13:00	1478	11/30/2018 13:00	22.38	49	13:00:00	6/1/2016 13:00	6/1/2016 13:00	6/1/2016 13:00	49.54	1156.98
6/1/2016 14:00	6/1/2016 14:00	1479	11/30/2018 14:00	20.53333333	49	14:00:00	6/1/2016 14:00	6/1/2016 14:00	6/1/2016 14:00	40	1474.916667
6/1/2016 15:00	6/1/2016 15:00	1480	11/30/2018 15:00	21.58	49	15:00:00	6/1/2016 15:00	6/1/2016 15:00	6/1/2016 15:00	40	1313.58
6/1/2016 16:00	6/1/2016 16:00	1481	11/30/2018 16:00	21.95	49	16:00:00	6/1/2016 16:00	6/1/2016 16:00	6/1/2016 16:00	40	1132.883333
6/1/2016 17:00	6/1/2016 17:00	1482	11/30/2018 17:00	22.92	49	17:00:00	6/1/2016 17:00	6/1/2016 17:00	6/1/2016 17:00	40	877.06
6/1/2016 18:00	6/1/2016 18:00	1483	11/30/2018 18:00	19.95	49	18:00:00	6/1/2016 18:00	6/1/2016 18:00	6/1/2016 18:00	40	759.0166667
6/1/2016 19:00	6/1/2016 19:00	1484	11/30/2018 19:00	20.63333333	49	19:00:00	6/1/2016 19:00	6/1/2016 19:00	6/1/2016 19:00	46.06	425.2666667
6/1/2016 20:00	6/1/2016 20:00	1485	11/30/2018 20:00	20.18	49	20:00:00	6/1/2016 20:00	6/1/2016 20:00	6/1/2016 20:00	55.48333333	178.68
6/1/2016 21:00	6/1/2016 21:00	1486	11/30/2018 21:00	18.46666667	49	21:00:00	6/1/2016 21:00	6/1/2016 21:00	6/1/2016 21:00	66.3	30.05
6/1/2016 22:00	6/1/2016 22:00	1487	11/30/2018 22:00	16.62	49	22:00:00	6/1/2016 22:00	6/1/2016 22:00	6/1/2016 22:00	76.4	11.3
6/1/2016 23:00	6/1/2016 23:00	1488	11/30/2018 23:00	15.3	49	23:00:00	6/1/2016 23:00	6/1/2016 23:00	6/1/2016 23:00	85.63333333	11.3
6/2/2016 0:00	6/2/2016 0:00	1489	12/1/2018 0:00	14.75	50	0:00:00	6/2/2016 0:00	6/2/2016 0:00	6/2/2016 0:00	89.5	11.3
6/2/2016 1:00	6/2/2016 1:00	1490	12/1/2018 1:00	13.34	50	1:00:00	6/2/2016 1:00	6/2/2016 1:00	6/2/2016 1:00	90	11.3
6/2/2016 2:00	6/2/2016 2:00	1491	12/1/2018 2:00	12.41666667	50	2:00:00	6/2/2016 2:00	6/2/2016 2:00	6/2/2016 2:00	90	11.3
6/2/2016 3:00	6/2/2016 3:00	1492	12/1/2018 3:00	12.26	50	3:00:00	6/2/2016 3:00	6/2/2016 3:00	6/2/2016 3:00	90	11.3
6/2/2016 4:00	6/2/2016 4:00	1493	12/1/2018 4:00	12.42	50	4:00:00	6/2/2016 4:00	6/2/2016 4:00	6/2/2016 4:00	90	11.3
6/2/2016 5:00	6/2/2016 5:00	1494	12/1/2018 5:00	12.43333333	50	5:00:00	6/2/2016 5:00	6/2/2016 5:00	6/2/2016 5:00	90	70.15
6/2/2016 6:00	6/2/2016 6:00	1495	12/1/2018 6:00	17.48	50	6:00:00	6/2/2016 6:00	6/2/2016 6:00	6/2/2016 6:00	90	228.64
6/2/2016 7:00	6/2/2016 7:00	1496	12/1/2018 7:00	22.02	50	7:00:00	6/2/2016 7:00	6/2/2016 7:00	6/2/2016 7:00	85.96	556.66
6/2/2016 8:00	6/2/2016 8:00	1497	12/1/2018 8:00	22.26666667	50	8:00:00	6/2/2016 8:00	6/2/2016 8:00	6/2/2016 8:00	79.4	706.1333333
6/2/2016 9:00	6/2/2016 9:00	1498	12/1/2018 9:00	21.52	50	9:00:00	6/2/2016 9:00	6/2/2016 9:00	6/2/2016 9:00	72.84	986.4
6/2/2016 10:00	6/2/2016 10:00	1499	12/1/2018 10:00	23.7	50	10:00:00	6/2/2016 10:00	6/2/2016 10:00	6/2/2016 10:00	67.96666667	1302.766667
6/2/2016 11:00	6/2/2016 11:00	1500	12/1/2018 11:00	24.26	50	11:00:00	6/2/2016 11:00	6/2/2016 11:00	6/2/2016 11:00	64.72	1468.82
6/2/2016 12:00	6/2/2016 12:00	1501	12/1/2018 12:00	23.42	50	12:00:00	6/2/2016 12:00	6/2/2016 12:00	6/2/2016 12:00	61.72	1533.16
6/2/2016 13:00	6/2/2016 13:00	1502	12/1/2018 13:00	25.01666667	50	13:00:00	6/2/2016 13:00	6/2/2016 13:00	6/2/2016 13:00	53.8	1473.033333
6/2/2016 14:00	6/2/2016 14:00	1503	12/1/2018 14:00	23.72	50	14:00:00	6/2/2016 14:00	6/2/2016 14:00	6/2/2016 14:00	44.06	1503
6/2/2016 15:00	6/2/2016 15:00	1504	12/1/2018 15:00	23.54	50	15:00:00	6/2/2016 15:00	6/2/2016 15:00	6/2/2016 15:00	40.11666667	1366.66
6/2/2016 16:00	6/2/2016 16:00	1505	12/1/2018 16:00	23.7	50	16:00:00	6/2/2016 16:00	6/2/2016 16:00	6/2/2016 16:00	40	1109.266667
6/2/2016 17:00	6/2/2016 17:00	1506	12/1/2018 17:00	23.9	50	17:00:00	6/2/2016 17:00	6/2/2016 17:00	6/2/2016 17:00	40	966.6
6/2/2016 18:00	6/2/2016 18:00	1507	12/1/2018 18:00	22.45	50	18:00:00	6/2/2016 18:00	6/2/2016 18:00	6/2/2016 18:00	40.76666667	701.6333333
6/2/2016 19:00	6/2/2016 19:00	1508	12/1/2018 19:00	23.04	50	19:00:00	6/2/2016 19:00	6/2/2016 19:00	6/2/2016 19:00	48.6	428
6/2/2016 20:00	6/2/2016 20:00	1509	12/1/2018 20:00	21.94	50	20:00:00	6/2/2016 20:00	6/2/2016 20:00	6/2/2016 20:00	60.16	207.46
6/2/2016 21:00	6/2/2016 21:00	1510	12/1/2018 21:00	18.38333333	50	21:00:00	6/2/2016 21:00	6/2/2016 21:00	6/2/2016 21:00	73.9	45.8
6/2/2016 22:00	6/2/2016 22:00	1511	12/1/2018 22:00	15.48	50	22:00:00	6/2/2016 22:00	6/2/2016 22:00	6/2/2016 22:00	85.88	11.3
6/2/2016 23:00	6/2/2016 23:00	1512	12/1/2018 23:00	16.36	50	23:00:00	6/2/2016 23:00	6/2/2016 23:00	6/2/2016 23:00	90	11.3
6/3/2016 0:00	6/3/2016 0:00	1513	12/2/2018 0:00	14.95	51	0:00:00	6/3/2016 0:00	6/3/2016 0:00	6/3/2016 0:00	83.36	11.3
6/3/2016 1:00	6/3/2016 1:00	1514	12/2/2018 1:00	14.02	51	1:00:00	6/3/2016 1:00	6/3/2016 1:00	6/3/2016 1:00	80	11.3
6/3/2016 2:00	6/3/2016 2:00	1515	12/2/2018 2:00	14.35	51	2:00:00	6/3/2016 2:00	6/3/2016 2:00	6/3/2016 2:00	81.86666667	11.66666667
6/3/2016 3:00	6/3/2016 3:00	1516	12/2/2018 3:00	14.24	51	3:00:00	6/3/2016 3:00	6/3/2016 3:00	6/3/2016 3:00	85.62	11.3
6/3/2016 4:00	6/3/2016 4:00	1517	12/2/2018 4:00	13.94	51	4:00:00	6/3/2016 4:00	6/3/2016 4:00	6/3/2016 4:00	88.62	11.3
6/3/2016 5:00	6/3/2016 5:00	1518	12/2/2018 5:00	13.43333333	51	5:00:00	6/3/2016 5:00	6/3/2016 5:00	6/3/2016 5:00	90	14.3
6/3/2016 6:00	6/3/2016 6:00	1519	12/2/2018 6:00	13.22	51	6:00:00	6/3/2016 6:00	6/3/2016 6:00	6/3/2016 6:00	89.76	67.98
6/3/2016 7:00	6/3/2016 7:00	1520	12/2/2018 7:00	14.08333333	51	7:00:00	6/3/2016 7:00	6/3/2016 7:00	6/3/2016 7:00	86	129.0333333
6/3/2016 8:00	6/3/2016 8:00	1521	12/2/2018 8:00	15.94	51	8:00:00	6/3/2016 8:00	6/3/2016 8:00	6/3/2016 8:00	79.44	176.86
6/3/2016 9:00	6/3/2016 9:00	1522	12/2/2018 9:00	17.96	51	9:00:00	6/3/2016 9:00	6/3/2016 9:00	6/3/2016 9:00	72.8	309.62
6/3/2016 10:00	6/3/2016 10:00	1523	12/2/2018 10:00	17.93333333	51	10:00:00	6/3/2016 10:00	6/3/2016 10:00	6/3/2016 10:00	69.98333333	336.0333333
6/3/2016 11:00	6/3/2016 11:00	1524	12/2/2018 11:00	17.32	51	11:00:00	6/3/2016 11:00	6/3/2016 11:00	6/3/2016 11:00	66.1	353.28
6/3/2016 12:00	6/3/2016 12:00	1525	12/2/2018 12:00	17.74	51	12:00:00	6/3/2016 12:00	6/3/2016 12:00	6/3/2016 12:00	59.2	378.92
6/3/2016 13:00	6/3/2016 13:00	1526	12/2/2018 13:00	18.66666667	51	13:00:00	6/3/2016 13:00	6/3/2016 13:00	6/3/2016 13:00	52.66666667	339.7833333
6/3/2016 14:00	6/3/2016 14:00	1527	12/2/2018 14:00	19.52	51	14:00:00	6/3/2016 14:00	6/3/2016 14:00	6/3/2016 14:00	50	296.12
6/3/2016 15:00	6/3/2016 15:00	1528	12/2/2018 15:00	18.75	51	15:00:00	6/3/2016 15:00	6/3/2016 15:00	6/3/2016 15:00	50	218.6333333
6/3/2016 16:00	6/3/2016 16:00	1529	12/2/2018 16:00	17.98	51	16:00:00	6/3/2016 16:00	6/3/2016 16:00	6/3/2016 16:00	50	186.32
6/3/2016 17:00	6/3/2016 17:00	1530	12/2/2018 17:00	18.08	51	17:00:00	6/3/2016 17:00	6/3/2016 17:00	6/3/2016 17:00	50	160.22
6/3/2016 18:00	6/3/2016 18:00	1531	12/2/2018 18:00	16.75	51	18:00:00	6/3/2016 18:00	6/3/2016 18:00	6/3/2016 18:00	54.16666667	120.7666667
6/3/2016 19:00	6/3/2016 19:00	1532	12/2/2018 19:00	15.52	51	19:00:00	6/3/2016 19:00	6/3/2016 19:00	6/3/2016 19:00	60.66	89.56
6/3/2016 20:00	6/3/2016 20:00	1533	12/2/2018 20:00	16.1	51	20:00:00	6/3/2016 20:00	6/3/2016 20:00	6/3/2016 20:00	66.66	49.08
6/3/2016 21:00	6/3/2016 21:00	1534	12/2/2018 21:00	14.43333333	51	21:00:00	6/3/2016 21:00	6/3/2016 21:00	6/3/2016 21:00	72.1	14.3
6/3/2016 22:00	6/3/2016 22:00	1535	12/2/2018 22:00	13.04	51	22:00:00	6/3/2016 22:00	6/3/2016 22:00	6/3/2016 22:00	75.32	11.3
6/3/2016 23:00	6/3/2016 23:00	1536	12/2/2018 23:00	13.15	51	23:00:00	6/3/2016 23:00	6/3/2016 23:00	6/3/2016 23:00	79.18333333	11.3
6/4/2016 0:00	6/4/2016 0:00	1537	12/3/2018 0:00	13.48	52	0:00:00	6/4/2016 0:00	6/4/2016 0:00	6/4/2016 0:00	86.42	11.3
6/4/2016 1:00	6/4/2016 1:00	1538	12/3/2018 1:00	13.16	52	1:00:00	6/4/2016 1:00	6/4/2016 1:00	6/4/2016 1:00	90	11.3
6/4/2016 2:00	6/4/2016 2:00	1539	12/3/2018 2:00	12.3	52	2:00:00	6/4/2016 2:00	6/4/2016 2:00	6/4/2016 2:00	90	11.3
6/4/2016 3:00	6/4/2016 3:00	1540	12/3/2018 3:00	12.28	52	3:00:00	6/4/2016 3:00	6/4/2016 3:00	6/4/2016 3:00	90	11.3
6/4/2016 4:00	6/4/2016 4:00	1541	12/3/2018 4:00	12.16	52	4:00:00	6/4/2016 4:00	6/4/2016 4:00	6/4/2016 4:00	90	11.3
6/4/2016 5:00	6/4/2016 5:00	1542	12/3/2018 5:00	12.36666667	52	5:00:00	6/4/2016 5:00	6/4/2016 5:00	6/4/2016 5:00	90	66.01666667
6/4/2016 6:00	6/4/2016 6:00	1543	12/3/2018 6:00	17.88	52	6:00:00	6/4/2016 6:00	6/4/2016 6:00	6/4/2016 6:00	89.96	232.68
6/4/2016 7:00	6/4/2016 7:00	1544	12/3/2018 7:00	22.48333333	52	7:00:00	6/4/2016 7:00	6/4/2016 7:00	6/4/2016 7:00	86.16666667	519.4
6/4/2016 8:00	6/4/2016 8:00	1545	12/3/2018 8:00	21.28	52	8:00:00	6/4/2016 8:00	6/4/2016 8:00	6/4/2016 8:00	78.66	638.14
6/4/2016 9:00	6/4/2016 9:00	1546	12/3/2018 9:00	23.86	52	9:00:00	6/4/2016 9:00	6/4/2016 9:00	6/4/2016 9:00	72.66	970.22
6/4/2016 10:00	6/4/2016 10:00	1547	12/3/2018 10:00	23.68333333	52	10:00:00	6/4/2016 10:00	6/4/2016 10:00	6/4/2016 10:00	68.1	1203
6/4/2016 11:00	6/4/2016 11:00	1548	12/3/2018 11:00	24.78	52	11:00:00	6/4/2016 11:00	6/4/2016 11:00	6/4/2016 11:00	64.58	1430.14
6/4/2016 12:00	6/4/2016 12:00	1549	12/3/2018 12:00	24.2	52	12:00:00	6/4/2016 12:00	6/4/2016 12:00	6/4/2016 12:00	61.58	1498.06
6/4/2016 13:00	6/4/2016 13:00	1550	12/3/2018 13:00	23.98333333	52	13:00:00	6/4/2016 13:00	6/4/2016 13:00	6/4/2016 13:00	55.06666667	1477.883333
6/4/2016 14:00	6/4/2016 14:00	1551	12/3/2018 14:00	23.64	52	14:00:00	6/4/2016 14:00	6/4/2016 14:00	6/4/2016 14:00	44.16	1496.28
6/4/2016 15:00	6/4/2016 15:00	1552	12/3/2018 15:00	23.83333333	52	15:00:00	6/4/2016 15:00	6/4/2016 15:00	6/4/2016 15:00	40	1351.533333
6/4/2016 16:00	6/4/2016 16:00	1553	12/3/2018 16:00	22.6	52	16:00:00	6/4/2016 16:00	6/4/2016 16:00	6/4/2016 16:00	40	1178.14
6/4/2016 17:00	6/4/2016 17:00	1554	12/3/2018 17:00	23.76	52	17:00:00	6/4/2016 17:00	6/4/2016 17:00	6/4/2016 17:00	40	968.9
6/4/2016 18:00	6/4/2016 18:00	1555	12/3/2018 18:00	22.78333333	52	18:00:00	6/4/2016 18:00	6/4/2016 18:00	6/4/2016 18:00	40.05	715.5333333
6/4/2016 19:00	6/4/2016 19:00	1556	12/3/2018 19:00	22.08	52	19:00:00	6/4/2016 19:00	6/4/2016 19:00	6/4/2016 19:00	47.86	476.58
6/4/2016 20:00	6/4/2016 20:00	1557	12/3/2018 20:00	22.44	52	20:00:00	6/4/2016 20:00	6/4/2016 20:00	6/4/2016 20:00	61.42	205.68
6/4/2016 21:00	6/4/2016 21:00	1558	12/3/2018 21:00	19.25	52	21:00:00	6/4/2016 21:00	6/4/2016 21:00	6/4/2016 21:00	73.65	54.05
6/4/2016 22:00	6/4/2016 22:00	1559	12/3/2018 22:00	16.28	52	22:00:00	6/4/2016 22:00	6/4/2016 22:00	6/4/2016 22:00	85.04	11.3
6/4/2016 23:00	6/4/2016 23:00	1560	12/3/2018 23:00	16.26666667	52	23:00:00	6/4/2016 23:00	6/4/2016 23:00	6/4/2016 23:00	89.8	11.3
6/5/2016 0:00	6/5/2016 0:00	1561	12/4/2018 0:00	15.42	53	0:00:00	6/5/2016 0:00	6/5/2016 0:00	6/5/2016 0:00	89.76	11.3
6/5/2016 1:00	6/5/2016 1:00	1562	12/4/2018 1:00	14.14	53	1:00:00	6/5/2016 1:00	6/5/2016 1:00	6/5/2016 1:00	90	11.3
6/5/2016 2:00	6/5/2016 2:00	1563	12/4/2018 2:00	12.78333333	53	2:00:00	6/5/2016 2:00	6/5/2016 2:00	6/5/2016 2:00	90	11.3
6/5/2016 3:00	6/5/2016 3:00	1564	12/4/2018 3:00	12.56	53	3:00:00	6/5/2016 3:00	6/5/2016 3:00	6/5/2016 3:00	90	11.3
6/5/2016 4:00	6/5/2016 4:00	1565	12/4/2018 4:00	12.56	53	4:00:00	6/5/2016 4:00	6/5/2016 4:00	6/5/2016 4:00	90	11.3
6/5/2016 5:00	6/5/2016 5:00	1566	12/4/2018 5:00	12.15	53	5:00:00	6/5/2016 5:00	6/5/2016 5:00	6/5/2016 5:00	90	50.3
6/5/2016 6:00	6/5/2016 6:00	1567	12/4/2018 6:00	14.4	53	6:00:00	6/5/2016 6:00	6/5/2016 6:00	6/5/2016 6:00	90	216.48
6/5/2016 7:00	6/5/2016 7:00	1568	12/4/2018 7:00	16.5	53	7:00:00	6/5/2016 7:00	6/5/2016 7:00	6/5/2016 7:00	86.41666667	508.15
6/5/2016 8:00	6/5/2016 8:00	1569	12/4/2018 8:00	17.44	53	8:00:00	6/5/2016 8:00	6/5/2016 8:00	6/5/2016 8:00	80.3	724.08
6/5/2016 9:00	6/5/2016 9:00	1570	12/4/2018 9:00	18.52	53	9:00:00	6/5/2016 9:00	6/5/2016 9:00	6/5/2016 9:00	74.8	962.56
6/5/2016 10:00	6/5/2016 10:00	1571	12/4/2018 10:00	20.35	53	10:00:00	6/5/2016 10:00	6/5/2016 10:00	6/5/2016 10:00	68.55	1100.283333
6/5/2016 11:00	6/5/2016 11:00	1572	12/4/2018 11:00	22.22	53	11:00:00	6/5/2016 11:00	6/5/2016 11:00	6/5/2016 11:00	62.3	1405.4
6/5/2016 12:00	6/5/2016 12:00	1573	12/4/2018 12:00	21.08	53	12:00:00	6/5/2016 12:00	6/5/2016 12:00	6/5/2016 12:00	56.13333333	1455.76
6/5/2016 13:00	6/5/2016 13:00	1574	12/4/2018 13:00	21.86666667	53	13:00:00	6/5/2016 13:00	6/5/2016 13:00	6/5/2016 13:00	48.6	1107.033333
6/5/2016 14:00	6/5/2016 14:00	1575	12/4/2018 14:00	22.24	53	14:00:00	6/5/2016 14:00	6/5/2016 14:00	6/5/2016 14:00	42.68	1455.78
6/5/2016 15:00	6/5/2016 15:00	1576	12/4/2018 15:00	20.63333333	53	15:00:00	6/5/2016 15:00	6/5/2016 15:00	6/5/2016 15:00	40	1317
6/5/2016 16:00	6/5/2016 16:00	1577	12/4/2018 16:00	22.1	53	16:00:00	6/5/2016 16:00	6/5/2016 16:00	6/5/2016 16:00	40	1089.94
6/5/2016 17:00	6/5/2016 17:00	1578	12/4/2018 17:00	22.58	53	17:00:00	6/5/2016 17:00	6/5/2016 17:00	6/5/2016 17:00	40	969.34
6/5/2016 18:00	6/5/2016 18:00	1579	12/4/2018 18:00	20.5	53	18:00:00	6/5/2016 18:00	6/5/2016 18:00	6/5/2016 18:00	40	681.0333333
6/5/2016 19:00	6/5/2016 19:00	1580	12/4/2018 19:00	20.8	53	19:00:00	6/5/2016 19:00	6/5/2016 19:00	6/5/2016 19:00	46.32	446.42
6/5/2016 20:00	6/5/2016 20:00	1581	12/4/2018 20:00	20.03333333	53	20:00:00	6/5/2016 20:00	6/5/2016 20:00	6/5/2016 20:00	56.15	180.7833333
6/5/2016 21:00	6/5/2016 21:00	1582	12/4/2018 21:00	18.48	53	21:00:00	6/5/2016 21:00	6/5/2016 21:00	6/5/2016 21:00	65.98	28.84
6/5/2016 22:00	6/5/2016 22:00	1583	12/4/2018 22:00	16.68	53	22:00:00	6/5/2016 22:00	6/5/2016 22:00	6/5/2016 22:00	76.32	11.3
6/5/2016 23:00	6/5/2016 23:00	1584	12/4/2018 23:00	15.43333333	53	23:00:00	6/5/2016 23:00	6/5/2016 23:00	6/5/2016 23:00	85.96666667	11.3
6/6/2016 0:00	6/6/2016 0:00	1585	12/5/2018 0:00	14.46	54	0:00:00	6/6/2016 0:00	6/6/2016 0:00	6/6/2016 0:00	89.68	11.3
6/6/2016 1:00	6/6/2016 1:00	1586	12/5/2018 1:00	13.7	54	1:00:00	6/6/2016 1:00	6/6/2016 1:00	6/6/2016 1:00	90	11.3
6/6/2016 2:00	6/6/2016 2:00	1587	12/5/2018 2:00	12.46666667	54	2:00:00	6/6/2016 2:00	6/6/2016 2:00	6/6/2016 2:00	90	11.3
6/6/2016 3:00	6/6/2016 3:00	1588	12/5/2018 3:00	12.06	54	3:00:00	6/6/2016 3:00	6/6/2016 3:00	6/6/2016 3:00	90	11.3
6/6/2016 4:00	6/6/2016 4:00	1589	12/5/2018 4:00	11.76666667	54	4:00:00	6/6/2016 4:00	6/6/2016 4:00	6/6/2016 4:00	90	11.3
6/6/2016 5:00	6/6/2016 5:00	1590	12/5/2018 5:00	12.24	54	5:00:00	6/6/2016 5:00	6/6/2016 5:00	6/6/2016 5:00	90	61.22
6/6/2016 6:00	6/6/2016 6:00	1591	12/5/2018 6:00	14.56	54	6:00:00	6/6/2016 6:00	6/6/2016 6:00	6/6/2016 6:00	90	217.82
6/6/2016 7:00	6/6/2016 7:00	1592	12/5/2018 7:00	17.06666667	54	7:00:00	6/6/2016 7:00	6/6/2016 7:00	6/6/2016 7:00	86.13333333	591.0333333
6/6/2016 8:00	6/6/2016 8:00	1593	12/5/2018 8:00	17.86	54	8:00:00	6/6/2016 8:00	6/6/2016 8:00	6/6/2016 8:00	80.3	706.08
6/6/2016 9:00	6/6/2016 9:00	1594	12/5/2018 9:00	17.4	54	9:00:00	6/6/2016 9:00	6/6/2016 9:00	6/6/2016 9:00	74.9	1030.98
6/6/2016 10:00	6/6/2016 10:00	1595	12/5/2018 10:00	21.26666667	54	10:00:00	6/6/2016 10:00	6/6/2016 10:00	6/6/2016 10:00	68.13333333	1191.766667
6/6/2016 11:00	6/6/2016 11:00	1596	12/5/2018 11:00	21.36	54	11:00:00	6/6/2016 11:00	6/6/2016 11:00	6/6/2016 11:00	62.3	1495.82
6/6/2016 12:00	6/6/2016 12:00	1597	12/5/2018 12:00	20.83333333	54	12:00:00	6/6/2016 12:00	6/6/2016 12:00	6/6/2016 12:00	56.05	1431.033333
6/6/2016 13:00	6/6/2016 13:00	1598	12/5/2018 13:00	22.08	54	13:00:00	6/6/2016 13:00	6/6/2016 13:00	6/6/2016 13:00	49.2	1237.54
6/6/2016 14:00	6/6/2016 14:00	1599	12/5/2018 14:00	22.08	54	14:00:00	6/6/2016 14:00	6/6/2016 14:00	6/6/2016 14:00	43.1	1490.9
6/6/2016 15:00	6/6/2016 15:00	1600	12/5/2018 15:00	21.86666667	54	15:00:00	6/6/2016 15:00	6/6/2016 15:00	6/6/2016 15:00	40.15	1291.9
6/6/2016 16:00	6/6/2016 16:00	1601	12/5/2018 16:00	22.2	54	16:00:00	6/6/2016 16:00	6/6/2016 16:00	6/6/2016 16:00	40	1127.26
6/6/2016 17:00	6/6/2016 17:00	1602	12/5/2018 17:00	22.08	54	17:00:00	6/6/2016 17:00	6/6/2016 17:00	6/6/2016 17:00	40	981.94
6/6/2016 18:00	6/6/2016 18:00	1603	12/5/2018 18:00	20.76666667	54	18:00:00	6/6/2016 18:00	6/6/2016 18:00	6/6/2016 18:00	40.48333333	702.7666667
6/6/2016 19:00	6/6/2016 19:00	1604	12/5/2018 19:00	20.5	54	19:00:00	6/6/2016 19:00	6/6/2016 19:00	6/6/2016 19:00	46.22	434.28
6/6/2016 20:00	6/6/2016 20:00	1605	12/5/2018 20:00	20	54	20:00:00	6/6/2016 20:00	6/6/2016 20:00	6/6/2016 20:00	55.93333333	195.0333333
6/6/2016 21:00	6/6/2016 21:00	1606	12/5/2018 21:00	18.4	54	21:00:00	6/6/2016 21:00	6/6/2016 21:00	6/6/2016 21:00	67.04	13.98
6/6/2016 22:00	6/6/2016 22:00	1607	12/5/2018 22:00	16.44	54	22:00:00	6/6/2016 22:00	6/6/2016 22:00	6/6/2016 22:00	75.36	11.3
6/6/2016 23:00	6/6/2016 23:00	1608	12/5/2018 23:00	14.75	54	23:00:00	6/6/2016 23:00	6/6/2016 23:00	6/6/2016 23:00	85.36666667	11.3
6/7/2016 0:00	6/7/2016 0:00	1609	12/6/2018 0:00	13.8	55	0:00:00	6/7/2016 0:00	6/7/2016 0:00	6/7/2016 0:00	83.68	11.3
6/7/2016 1:00	6/7/2016 1:00	1610	12/6/2018 1:00	13.98	55	1:00:00	6/7/2016 1:00	6/7/2016 1:00	6/7/2016 1:00	80	11.3
6/7/2016 2:00	6/7/2016 2:00	1611	12/6/2018 2:00	14.05	55	2:00:00	6/7/2016 2:00	6/7/2016 2:00	6/7/2016 2:00	81.7	12.03333333
6/7/2016 3:00	6/7/2016 3:00	1612	12/6/2018 3:00	14.28	55	3:00:00	6/7/2016 3:00	6/7/2016 3:00	6/7/2016 3:00	85.48	11.3
6/7/2016 4:00	6/7/2016 4:00	1613	12/6/2018 4:00	13.4	55	4:00:00	6/7/2016 4:00	6/7/2016 4:00	6/7/2016 4:00	88.73333333	11.3
6/7/2016 5:00	6/7/2016 5:00	1614	12/6/2018 5:00	13.22	55	5:00:00	6/7/2016 5:00	6/7/2016 5:00	6/7/2016 5:00	90	14.9
6/7/2016 6:00	6/7/2016 6:00	1615	12/6/2018 6:00	12.78	55	6:00:00	6/7/2016 6:00	6/7/2016 6:00	6/7/2016 6:00	89.72	73.36
6/7/2016 7:00	6/7/2016 7:00	1616	12/6/2018 7:00	13.3	55	7:00:00	6/7/2016 7:00	6/7/2016 7:00	6/7/2016 7:00	85.85	103.5166667
6/7/2016 8:00	6/7/2016 8:00	1617	12/6/2018 8:00	16.14	55	8:00:00	6/7/2016 8:00	6/7/2016 8:00	6/7/2016 8:00	79.74	184.96
6/7/2016 9:00	6/7/2016 9:00	1618	12/6/2018 9:00	17.88	55	9:00:00	6/7/2016 9:00	6/7/2016 9:00	6/7/2016 9:00	72.6	311.44
6/7/2016 10:00	6/7/2016 10:00	1619	12/6/2018 10:00	18.1	55	10:00:00	6/7/2016 10:00	6/7/2016 10:00	6/7/2016 10:00	70	327.4
6/7/2016 11:00	6/7/2016 11:00	1620	12/6/2018 11:00	17.12	55	11:00:00	6/7/2016 11:00	6/7/2016 11:00	6/7/2016 11:00	66.44	357.76
6/7/2016 12:00	6/7/2016 12:00	1621	12/6/2018 12:00	17.91666667	55	12:00:00	6/7/2016 12:00	6/7/2016 12:00	6/7/2016 12:00	58.96666667	385.5333333
6/7/2016 13:00	6/7/2016 13:00	1622	12/6/2018 13:00	18.58	55	13:00:00	6/7/2016 13:00	6/7/2016 13:00	6/7/2016 13:00	52.5	343.84
6/7/2016 14:00	6/7/2016 14:00	1623	12/6/2018 14:00	19.14	55	14:00:00	6/7/2016 14:00	6/7/2016 14:00	6/7/2016 14:00	50.06	301.52
6/7/2016 15:00	6/7/2016 15:00	1624	12/6/2018 15:00	21.66666667	55	15:00:00	6/7/2016 15:00	6/7/2016 15:00	6/7/2016 15:00	50	235.9166667
6/7/2016 16:00	6/7/2016 16:00	1625	12/6/2018 16:00	23.04	55	16:00:00	6/7/2016 16:00	6/7/2016 16:00	6/7/2016 16:00	50	185.44
6/7/2016 17:00	6/7/2016 17:00	1626	12/6/2018 17:00	22.8	55	17:00:00	6/7/2016 17:00	6/7/2016 17:00	6/7/2016 17:00	50.33333333	166.96
6/7/2016 18:00	6/7/2016 18:00	1627	12/6/2018 18:00	22.28333333	55	18:00:00	6/7/2016 18:00	6/7/2016 18:00	6/7/2016 18:00	54.2	134.6333333
6/7/2016 19:00	6/7/2016 19:00	1628	12/6/2018 19:00	21.68	55	19:00:00	6/7/2016 19:00	6/7/2016 19:00	6/7/2016 19:00	60.3	87.32
6/7/2016 20:00	6/7/2016 20:00	1629	12/6/2018 20:00	20.61666667	55	20:00:00	6/7/2016 20:00	6/7/2016 20:00	6/7/2016 20:00	67.08333333	47.63333333
6/7/2016 21:00	6/7/2016 21:00	1630	12/6/2018 21:00	18.26	55	21:00:00	6/7/2016 21:00	6/7/2016 21:00	6/7/2016 21:00	72.08	13.08
6/7/2016 22:00	6/7/2016 22:00	1631	12/6/2018 22:00	15.56	55	22:00:00	6/7/2016 22:00	6/7/2016 22:00	6/7/2016 22:00	75.18	11.3
6/7/2016 23:00	6/7/2016 23:00	1632	12/6/2018 23:00	14.2	55	23:00:00	6/7/2016 23:00	6/7/2016 23:00	6/7/2016 23:00	78.91666667	11.3
6/8/2016 0:00	6/8/2016 0:00	1633	12/7/2018 0:00	14.64	56	0:00:00	6/8/2016 0:00	6/8/2016 0:00	6/8/2016 0:00	85.88	11.3
6/8/2016 1:00	6/8/2016 1:00	1634	12/7/2018 1:00	13.1	56	1:00:00	6/8/2016 1:00	6/8/2016 1:00	6/8/2016 1:00	90	11.3
6/8/2016 2:00	6/8/2016 2:00	1635	12/7/2018 2:00	9.36	56	2:00:00	6/8/2016 2:00	6/8/2016 2:00	6/8/2016 2:00	90	11.3
6/8/2016 3:00	6/8/2016 3:00	1636	12/7/2018 3:00	5.96	56	3:00:00	6/8/2016 3:00	6/8/2016 3:00	6/8/2016 3:00	90	11.3
6/8/2016 4:00	6/8/2016 4:00	1637	12/7/2018 4:00	8.85	56	4:00:00	6/8/2016 4:00	6/8/2016 4:00	6/8/2016 4:00	90	11.3
6/8/2016 5:00	6/8/2016 5:00	1638	12/7/2018 5:00	14.12	56	5:00:00	6/8/2016 5:00	6/8/2016 5:00	6/8/2016 5:00	90	85.98
6/8/2016 6:00	6/8/2016 6:00	1639	12/7/2018 6:00	14.74	56	6:00:00	6/8/2016 6:00	6/8/2016 6:00	6/8/2016 6:00	90	233.58
6/8/2016 7:00	6/8/2016 7:00	1640	12/7/2018 7:00	16.65	56	7:00:00	6/8/2016 7:00	6/8/2016 7:00	6/8/2016 7:00	86.86666667	546.3833333
6/8/2016 8:00	6/8/2016 8:00	1641	12/7/2018 8:00	19.22	56	8:00:00	6/8/2016 8:00	6/8/2016 8:00	6/8/2016 8:00	80.1	807.76
6/8/2016 9:00	6/8/2016 9:00	1642	12/7/2018 9:00	20.3	56	9:00:00	6/8/2016 9:00	6/8/2016 9:00	6/8/2016 9:00	74.2	1079.65
6/8/2016 10:00	6/8/2016 10:00	1643	12/7/2018 10:00	20.46	56	10:00:00	6/8/2016 10:00	6/8/2016 10:00	6/8/2016 10:00	68.3	1120.08
6/8/2016 11:00	6/8/2016 11:00	1644	12/7/2018 11:00	22.12	56	11:00:00	6/8/2016 11:00	6/8/2016 11:00	6/8/2016 11:00	62.08	1486.36
6/8/2016 12:00	6/8/2016 12:00	1645	12/7/2018 12:00	21.96666667	56	12:00:00	6/8/2016 12:00	6/8/2016 12:00	6/8/2016 12:00	55.8	1524.783333
6/8/2016 13:00	6/8/2016 13:00	1646	12/7/2018 13:00	22.5	56	13:00:00	6/8/2016 13:00	6/8/2016 13:00	6/8/2016 13:00	49.68	1128.64
6/8/2016 14:00	6/8/2016 14:00	1647	12/7/2018 14:00	23.42	56	14:00:00	6/8/2016 14:00	6/8/2016 14:00	6/8/2016 14:00	43.08	1469.72
6/8/2016 15:00	6/8/2016 15:00	1648	12/7/2018 15:00	23.85	56	15:00:00	6/8/2016 15:00	6/8/2016 15:00	6/8/2016 15:00	40	1311.416667
6/8/2016 16:00	6/8/2016 16:00	1649	12/7/2018 16:00	22.52	56	16:00:00	6/8/2016 16:00	6/8/2016 16:00	6/8/2016 16:00	40	1188.92
6/8/2016 17:00	6/8/2016 17:00	1650	12/7/2018 17:00	23.31666667	56	17:00:00	6/8/2016 17:00	6/8/2016 17:00	6/8/2016 17:00	40	880.9
6/8/2016 18:00	6/8/2016 18:00	1651	12/7/2018 18:00	22.74	56	18:00:00	6/8/2016 18:00	6/8/2016 18:00	6/8/2016 18:00	40	683.58
6/8/2016 19:00	6/8/2016 19:00	1652	12/7/2018 19:00	21.46	56	19:00:00	6/8/2016 19:00	6/8/2016 19:00	6/8/2016 19:00	45.4	464
6/8/2016 20:00	6/8/2016 20:00	1653	12/7/2018 20:00	21.53333333	56	20:00:00	6/8/2016 20:00	6/8/2016 20:00	6/8/2016 20:00	56.6	187.5333333
6/8/2016 21:00	6/8/2016 21:00	1654	12/7/2018 21:00	20.12	56	21:00:00	6/8/2016 21:00	6/8/2016 21:00	6/8/2016 21:00	66.34	47.26
6/8/2016 22:00	6/8/2016 22:00	1655	12/7/2018 22:00	17.6	56	22:00:00	6/8/2016 22:00	6/8/2016 22:00	6/8/2016 22:00	75.34	11.3
6/8/2016 23:00	6/8/2016 23:00	1656	12/7/2018 23:00	15.2	56	23:00:00	6/8/2016 23:00	6/8/2016 23:00	6/8/2016 23:00	85.98333333	11.3
6/9/2016 0:00	6/9/2016 0:00	1657	12/8/2018 0:00	14.86	57	0:00:00	6/9/2016 0:00	6/9/2016 0:00	6/9/2016 0:00	89.62	11.3
6/9/2016 1:00	6/9/2016 1:00	1658	12/8/2018 1:00	14.6	57	1:00:00	6/9/2016 1:00	6/9/2016 1:00	6/9/2016 1:00	89.98333333	11.3
6/9/2016 2:00	6/9/2016 2:00	1659	12/8/2018 2:00	14.26	57	2:00:00	6/9/2016 2:00	6/9/2016 2:00	6/9/2016 2:00	90	11.3
6/9/2016 3:00	6/9/2016 3:00	1660	12/8/2018 3:00	13.8	57	3:00:00	6/9/2016 3:00	6/9/2016 3:00	6/9/2016 3:00	90	11.3
6/9/2016 4:00	6/9/2016 4:00	1661	12/8/2018 4:00	12.61666667	57	4:00:00	6/9/2016 4:00	6/9/2016 4:00	6/9/2016 4:00	90	12.41666667
6/9/2016 5:00	6/9/2016 5:00	1662	12/8/2018 5:00	12.6	57	5:00:00	6/9/2016 5:00	6/9/2016 5:00	6/9/2016 5:00	90	81.92
6/9/2016 6:00	6/9/2016 6:00	1663	12/8/2018 6:00	13.5	57	6:00:00	6/9/2016 6:00	6/9/2016 6:00	6/9/2016 6:00	90	237.18
6/9/2016 7:00	6/9/2016 7:00	1664	12/8/2018 7:00	15.13333333	57	7:00:00	6/9/2016 7:00	6/9/2016 7:00	6/9/2016 7:00	85.91666667	543.7666667
6/9/2016 8:00	6/9/2016 8:00	1665	12/8/2018 8:00	18.92	57	8:00:00	6/9/2016 8:00	6/9/2016 8:00	6/9/2016 8:00	79.1	717.34
6/9/2016 9:00	6/9/2016 9:00	1666	12/8/2018 9:00	21.38333333	57	9:00:00	6/9/2016 9:00	6/9/2016 9:00	6/9/2016 9:00	73	1002.033333
6/9/2016 10:00	6/9/2016 10:00	1667	12/8/2018 10:00	23.06	57	10:00:00	6/9/2016 10:00	6/9/2016 10:00	6/9/2016 10:00	67.82	1305.48
6/9/2016 11:00	6/9/2016 11:00	1668	12/8/2018 11:00	23.52	57	11:00:00	6/9/2016 11:00	6/9/2016 11:00	6/9/2016 11:00	64.82	1459.36
6/9/2016 12:00	6/9/2016 12:00	1669	12/8/2018 12:00	24.23333333	57	12:00:00	6/9/2016 12:00	6/9/2016 12:00	6/9/2016 12:00	61.6	1540.9
6/9/2016 13:00	6/9/2016 13:00	1670	12/8/2018 13:00	25.52	57	13:00:00	6/9/2016 13:00	6/9/2016 13:00	6/9/2016 13:00	53.48	1483.2
6/9/2016 14:00	6/9/2016 14:00	1671	12/8/2018 14:00	26.64	57	14:00:00	6/9/2016 14:00	6/9/2016 14:00	6/9/2016 14:00	44.48	1468.38
6/9/2016 15:00	6/9/2016 15:00	1672	12/8/2018 15:00	27.08333333	57	15:00:00	6/9/2016 15:00	6/9/2016 15:00	6/9/2016 15:00	40	1329.383333
6/9/2016 16:00	6/9/2016 16:00	1673	12/8/2018 16:00	28.68	57	16:00:00	6/9/2016 16:00	6/9/2016 16:00	6/9/2016 16:00	40	1071.48
6/9/2016 17:00	6/9/2016 17:00	1674	12/8/2018 17:00	28.53333333	57	17:00:00	6/9/2016 17:00	6/9/2016 17:00	6/9/2016 17:00	40	973.1666667
6/9/2016 18:00	6/9/2016 18:00	1675	12/8/2018 18:00	27.08	57	18:00:00	6/9/2016 18:00	6/9/2016 18:00	6/9/2016 18:00	40	739.82
6/9/2016 19:00	6/9/2016 19:00	1676	12/8/2018 19:00	25.64	57	19:00:00	6/9/2016 19:00	6/9/2016 19:00	6/9/2016 19:00	47.64	447.8
6/9/2016 20:00	6/9/2016 20:00	1677	12/8/2018 20:00	23.38333333	57	20:00:00	6/9/2016 20:00	6/9/2016 20:00	6/9/2016 20:00	60.75	202.5333333
6/9/2016 21:00	6/9/2016 21:00	1678	12/8/2018 21:00	20.9	57	21:00:00	6/9/2016 21:00	6/9/2016 21:00	6/9/2016 21:00	73.86	40.06
6/9/2016 22:00	6/9/2016 22:00	1679	12/8/2018 22:00	18.52	57	22:00:00	6/9/2016 22:00	6/9/2016 22:00	6/9/2016 22:00	86.2	11.3
6/9/2016 23:00	6/9/2016 23:00	1680	12/8/2018 23:00	16.88333333	57	23:00:00	6/9/2016 23:00	6/9/2016 23:00	6/9/2016 23:00	90	11.3
6/10/2016 0:00	6/10/2016 0:00	1681	12/9/2018 0:00	15.06	58	0:00:00	6/10/2016 0:00	6/10/2016 0:00	6/10/2016 0:00	84.4	11.3
6/10/2016 1:00	6/10/2016 1:00	1682	12/9/2018 1:00	13.81666667	58	1:00:00	6/10/2016 1:00	6/10/2016 1:00	6/10/2016 1:00	80.16666667	11.3
6/10/2016 2:00	6/10/2016 2:00	1683	12/9/2018 2:00	14.02	58	2:00:00	6/10/2016 2:00	6/10/2016 2:00	6/10/2016 2:00	82.12	11.3
6/10/2016 3:00	6/10/2016 3:00	1684	12/9/2018 3:00	13.64	58	3:00:00	6/10/2016 3:00	6/10/2016 3:00	6/10/2016 3:00	85.12	11.3
6/10/2016 4:00	6/10/2016 4:00	1685	12/9/2018 4:00	13.68333333	58	4:00:00	6/10/2016 4:00	6/10/2016 4:00	6/10/2016 4:00	88.73333333	11.3
6/10/2016 5:00	6/10/2016 5:00	1686	12/9/2018 5:00	13.34	58	5:00:00	6/10/2016 5:00	6/10/2016 5:00	6/10/2016 5:00	90	16.68
6/10/2016 6:00	6/10/2016 6:00	1687	12/9/2018 6:00	13.1	58	6:00:00	6/10/2016 6:00	6/10/2016 6:00	6/10/2016 6:00	89.65	76.54
6/10/2016 7:00	6/10/2016 7:00	1688	12/9/2018 7:00	13.95	58	7:00:00	6/10/2016 7:00	6/10/2016 7:00	6/10/2016 7:00	85.7	129.0333333
6/10/2016 8:00	6/10/2016 8:00	1689	12/9/2018 8:00	15.2	58	8:00:00	6/10/2016 8:00	6/10/2016 8:00	6/10/2016 8:00	79.6	196.68
6/10/2016 9:00	6/10/2016 9:00	1690	12/9/2018 9:00	16.45	58	9:00:00	6/10/2016 9:00	6/10/2016 9:00	6/10/2016 9:00	73	287.2666667
6/10/2016 10:00	6/10/2016 10:00	1691	12/9/2018 10:00	18.1	58	10:00:00	6/10/2016 10:00	6/10/2016 10:00	6/10/2016 10:00	69.84	354.18
6/10/2016 11:00	6/10/2016 11:00	1692	12/9/2018 11:00	19.22	58	11:00:00	6/10/2016 11:00	6/10/2016 11:00	6/10/2016 11:00	66.24	367.68
6/10/2016 12:00	6/10/2016 12:00	1693	12/9/2018 12:00	20	58	12:00:00	6/10/2016 12:00	6/10/2016 12:00	6/10/2016 12:00	59.3	367.5166667
6/10/2016 13:00	6/10/2016 13:00	1694	12/9/2018 13:00	20.52	58	13:00:00	6/10/2016 13:00	6/10/2016 13:00	6/10/2016 13:00	52.52	339.32
6/10/2016 14:00	6/10/2016 14:00	1695	12/9/2018 14:00	20.65	58	14:00:00	6/10/2016 14:00	6/10/2016 14:00	6/10/2016 14:00	50	304.9166667
6/10/2016 15:00	6/10/2016 15:00	1696	12/9/2018 15:00	22.06	58	15:00:00	6/10/2016 15:00	6/10/2016 15:00	6/10/2016 15:00	50	220.5
6/10/2016 16:00	6/10/2016 16:00	1697	12/9/2018 16:00	22.92	58	16:00:00	6/10/2016 16:00	6/10/2016 16:00	6/10/2016 16:00	50	187.22
6/10/2016 17:00	6/10/2016 17:00	1698	12/9/2018 17:00	22.68333333	58	17:00:00	6/10/2016 17:00	6/10/2016 17:00	6/10/2016 17:00	50	164.65
6/10/2016 18:00	6/10/2016 18:00	1699	12/9/2018 18:00	22.12	58	18:00:00	6/10/2016 18:00	6/10/2016 18:00	6/10/2016 18:00	54.4	123.32
6/10/2016 19:00	6/10/2016 19:00	1700	12/9/2018 19:00	21.56	58	19:00:00	6/10/2016 19:00	6/10/2016 19:00	6/10/2016 19:00	60.4	89.56
6/10/2016 20:00	6/10/2016 20:00	1701	12/9/2018 20:00	20.58333333	58	20:00:00	6/10/2016 20:00	6/10/2016 20:00	6/10/2016 20:00	66.86666667	48.03333333
6/10/2016 21:00	6/10/2016 21:00	1702	12/9/2018 21:00	18.08	58	21:00:00	6/10/2016 21:00	6/10/2016 21:00	6/10/2016 21:00	72.22	14.44
6/10/2016 22:00	6/10/2016 22:00	1703	12/9/2018 22:00	15.61666667	58	22:00:00	6/10/2016 22:00	6/10/2016 22:00	6/10/2016 22:00	75.5	11.3
6/10/2016 23:00	6/10/2016 23:00	1704	12/9/2018 23:00	13.92	58	23:00:00	6/10/2016 23:00	6/10/2016 23:00	6/10/2016 23:00	78.78	11.3
6/11/2016 0:00	6/11/2016 0:00	1705	12/10/2018 0:00	13.84	59	0:00:00	6/11/2016 0:00	6/11/2016 0:00	6/11/2016 0:00	86.12	11.3
6/11/2016 1:00	6/11/2016 1:00	1706	12/10/2018 1:00	13.91666667	59	1:00:00	6/11/2016 1:00	6/11/2016 1:00	6/11/2016 1:00	90	11.3
6/11/2016 2:00	6/11/2016 2:00	1707	12/10/2018 2:00	14.12	59	2:00:00	6/11/2016 2:00	6/11/2016 2:00	6/11/2016 2:00	90	11.3
6/11/2016 3:00	6/11/2016 3:00	1708	12/10/2018 3:00	13.72	59	3:00:00	6/11/2016 3:00	6/11/2016 3:00	6/11/2016 3:00	90	11.3
6/11/2016 4:00	6/11/2016 4:00	1709	12/10/2018 4:00	12.36666667	59	4:00:00	6/11/2016 4:00	6/11/2016 4:00	6/11/2016 4:00	90	11.3
6/11/2016 5:00	6/11/2016 5:00	1710	12/10/2018 5:00	12.46	59	5:00:00	6/11/2016 5:00	6/11/2016 5:00	6/11/2016 5:00	90	77.9
6/11/2016 6:00	6/11/2016 6:00	1711	12/10/2018 6:00	13.51666667	59	6:00:00	6/11/2016 6:00	6/11/2016 6:00	6/11/2016 6:00	89.66666667	299.3
6/11/2016 7:00	6/11/2016 7:00	1712	12/10/2018 7:00	15.9	59	7:00:00	6/11/2016 7:00	6/11/2016 7:00	6/11/2016 7:00	85.7	576.02
6/11/2016 8:00	6/11/2016 8:00	1713	12/10/2018 8:00	17.54	59	8:00:00	6/11/2016 8:00	6/11/2016 8:00	6/11/2016 8:00	79.7	724.06
6/11/2016 9:00	6/11/2016 9:00	1714	12/10/2018 9:00	22.01666667	59	9:00:00	6/11/2016 9:00	6/11/2016 9:00	6/11/2016 9:00	72.33333333	1074.033333
6/11/2016 10:00	6/11/2016 10:00	1715	12/10/2018 10:00	23.3	59	10:00:00	6/11/2016 10:00	6/11/2016 10:00	6/11/2016 10:00	68	1325.28
6/11/2016 11:00	6/11/2016 11:00	1716	12/10/2018 11:00	23.44	59	11:00:00	6/11/2016 11:00	6/11/2016 11:00	6/11/2016 11:00	65.12	1479.2
6/11/2016 12:00	6/11/2016 12:00	1717	12/10/2018 12:00	24.23333333	59	12:00:00	6/11/2016 12:00	6/11/2016 12:00	6/11/2016 12:00	61.2	1498.516667
6/11/2016 13:00	6/11/2016 13:00	1718	12/10/2018 13:00	25.54	59	13:00:00	6/11/2016 13:00	6/11/2016 13:00	6/11/2016 13:00	54.32	1504.84
6/11/2016 14:00	6/11/2016 14:00	1719	12/10/2018 14:00	26.4	59	14:00:00	6/11/2016 14:00	6/11/2016 14:00	6/11/2016 14:00	44.43333333	1477.533333
6/11/2016 15:00	6/11/2016 15:00	1720	12/10/2018 15:00	28.04	59	15:00:00	6/11/2016 15:00	6/11/2016 15:00	6/11/2016 15:00	40	1292.42
6/11/2016 16:00	6/11/2016 16:00	1721	12/10/2018 16:00	28.42	59	16:00:00	6/11/2016 16:00	6/11/2016 16:00	6/11/2016 16:00	40	1131.34
6/11/2016 17:00	6/11/2016 17:00	1722	12/10/2018 17:00	27.98333333	59	17:00:00	6/11/2016 17:00	6/11/2016 17:00	6/11/2016 17:00	40	956.65
6/11/2016 18:00	6/11/2016 18:00	1723	12/10/2018 18:00	27.28	59	18:00:00	6/11/2016 18:00	6/11/2016 18:00	6/11/2016 18:00	40.36	707.42
6/11/2016 19:00	6/11/2016 19:00	1724	12/10/2018 19:00	25.46	59	19:00:00	6/11/2016 19:00	6/11/2016 19:00	6/11/2016 19:00	47.56	491.42
6/11/2016 20:00	6/11/2016 20:00	1725	12/10/2018 20:00	23.65	59	20:00:00	6/11/2016 20:00	6/11/2016 20:00	6/11/2016 20:00	60.53333333	219.4
6/11/2016 21:00	6/11/2016 21:00	1726	12/10/2018 21:00	20.88	59	21:00:00	6/11/2016 21:00	6/11/2016 21:00	6/11/2016 21:00	74.24	54.5
6/11/2016 22:00	6/11/2016 22:00	1727	12/10/2018 22:00	18.06666667	59	22:00:00	6/11/2016 22:00	6/11/2016 22:00	6/11/2016 22:00	85.43333333	11.3
6/11/2016 23:00	6/11/2016 23:00	1728	12/10/2018 23:00	15.96	59	23:00:00	6/11/2016 23:00	6/11/2016 23:00	6/11/2016 23:00	89.88	11.3
6/12/2016 0:00	6/12/2016 0:00	1729	12/11/2018 0:00	15.48	60	0:00:00	6/12/2016 0:00	6/12/2016 0:00	6/12/2016 0:00	89.74	11.3
6/12/2016 1:00	6/12/2016 1:00	1730	12/11/2018 1:00	15.2	60	1:00:00	6/12/2016 1:00	6/12/2016 1:00	6/12/2016 1:00	90	11.3
6/12/2016 2:00	6/12/2016 2:00	1731	12/11/2018 2:00	14.16	60	2:00:00	6/12/2016 2:00	6/12/2016 2:00	6/12/2016 2:00	90	11.3
6/12/2016 3:00	6/12/2016 3:00	1732	12/11/2018 3:00	14	60	3:00:00	6/12/2016 3:00	6/12/2016 3:00	6/12/2016 3:00	90	11.3
6/12/2016 4:00	6/12/2016 4:00	1733	12/11/2018 4:00	14.26666667	60	4:00:00	6/12/2016 4:00	6/12/2016 4:00	6/12/2016 4:00	90	11.3
6/12/2016 5:00	6/12/2016 5:00	1734	12/11/2018 5:00	14.36	60	5:00:00	6/12/2016 5:00	6/12/2016 5:00	6/12/2016 5:00	90	72.02
6/12/2016 6:00	6/12/2016 6:00	1735	12/11/2018 6:00	15.06666667	60	6:00:00	6/12/2016 6:00	6/12/2016 6:00	6/12/2016 6:00	90	243.3833333
6/12/2016 7:00	6/12/2016 7:00	1736	12/11/2018 7:00	15.98	60	7:00:00	6/12/2016 7:00	6/12/2016 7:00	6/12/2016 7:00	86.68	559.84
6/12/2016 8:00	6/12/2016 8:00	1737	12/11/2018 8:00	18.52	60	8:00:00	6/12/2016 8:00	6/12/2016 8:00	6/12/2016 8:00	80.5	834.78
6/12/2016 9:00	6/12/2016 9:00	1738	12/11/2018 9:00	18.68333333	60	9:00:00	6/12/2016 9:00	6/12/2016 9:00	6/12/2016 9:00	74.6	1066.15
6/12/2016 10:00	6/12/2016 10:00	1739	12/11/2018 10:00	19.98	60	10:00:00	6/12/2016 10:00	6/12/2016 10:00	6/12/2016 10:00	68.7	1176.78
6/12/2016 11:00	6/12/2016 11:00	1740	12/11/2018 11:00	22.28	60	11:00:00	6/12/2016 11:00	6/12/2016 11:00	6/12/2016 11:00	61.9	1512.48
6/12/2016 12:00	6/12/2016 12:00	1741	12/11/2018 12:00	21.98333333	60	12:00:00	6/12/2016 12:00	6/12/2016 12:00	6/12/2016 12:00	55.64	1563.033333
6/12/2016 13:00	6/12/2016 13:00	1742	12/11/2018 13:00	23	60	13:00:00	6/12/2016 13:00	6/12/2016 13:00	6/12/2016 13:00	49.64	1121.42
6/12/2016 14:00	6/12/2016 14:00	1743	12/11/2018 14:00	22.83333333	60	14:00:00	6/12/2016 14:00	6/12/2016 14:00	6/12/2016 14:00	42.46666667	1485.4
6/12/2016 15:00	6/12/2016 15:00	1744	12/11/2018 15:00	23.36	60	15:00:00	6/12/2016 15:00	6/12/2016 15:00	6/12/2016 15:00	40	1314
6/12/2016 16:00	6/12/2016 16:00	1745	12/11/2018 16:00	22.96	60	16:00:00	6/12/2016 16:00	6/12/2016 16:00	6/12/2016 16:00	40	1177.2
6/12/2016 17:00	6/12/2016 17:00	1746	12/11/2018 17:00	23.76666667	60	17:00:00	6/12/2016 17:00	6/12/2016 17:00	6/12/2016 17:00	40	907.9166667
6/12/2016 18:00	6/12/2016 18:00	1747	12/11/2018 18:00	23.06	60	18:00:00	6/12/2016 18:00	6/12/2016 18:00	6/12/2016 18:00	40	700.68
6/12/2016 19:00	6/12/2016 19:00	1748	12/11/2018 19:00	21.91666667	60	19:00:00	6/12/2016 19:00	6/12/2016 19:00	6/12/2016 19:00	46.35	471.7666667
6/12/2016 20:00	6/12/2016 20:00	1749	12/11/2018 20:00	21.5	60	20:00:00	6/12/2016 20:00	6/12/2016 20:00	6/12/2016 20:00	56.62	187.24
6/12/2016 21:00	6/12/2016 21:00	1750	12/11/2018 21:00	20.1	60	21:00:00	6/12/2016 21:00	6/12/2016 21:00	6/12/2016 21:00	65.78	49.1
6/12/2016 22:00	6/12/2016 22:00	1751	12/11/2018 22:00	17.63333333	60	22:00:00	6/12/2016 22:00	6/12/2016 22:00	6/12/2016 22:00	76.2	11.66666667
6/12/2016 23:00	6/12/2016 23:00	1752	12/11/2018 23:00	15.66	60	23:00:00	6/12/2016 23:00	6/12/2016 23:00	6/12/2016 23:00	86.02	12.18
6/13/2016 0:00	6/13/2016 0:00	1753	12/12/2018 0:00	14.88	61	0:00:00	6/13/2016 0:00	6/13/2016 0:00	6/13/2016 0:00	89.66	11.3
6/13/2016 1:00	6/13/2016 1:00	1754	12/12/2018 1:00	15.11666667	61	1:00:00	6/13/2016 1:00	6/13/2016 1:00	6/13/2016 1:00	89.98333333	11.3
6/13/2016 2:00	6/13/2016 2:00	1755	12/12/2018 2:00	14.66	61	2:00:00	6/13/2016 2:00	6/13/2016 2:00	6/13/2016 2:00	90	11.3
6/13/2016 3:00	6/13/2016 3:00	1756	12/12/2018 3:00	14.31666667	61	3:00:00	6/13/2016 3:00	6/13/2016 3:00	6/13/2016 3:00	90	11.3
6/13/2016 4:00	6/13/2016 4:00	1757	12/12/2018 4:00	14.04	61	4:00:00	6/13/2016 4:00	6/13/2016 4:00	6/13/2016 4:00	90	12.2
6/13/2016 5:00	6/13/2016 5:00	1758	12/12/2018 5:00	14.2	61	5:00:00	6/13/2016 5:00	6/13/2016 5:00	6/13/2016 5:00	90	73.4
6/13/2016 6:00	6/13/2016 6:00	1759	12/12/2018 6:00	15.18333333	61	6:00:00	6/13/2016 6:00	6/13/2016 6:00	6/13/2016 6:00	90	229.9
6/13/2016 7:00	6/13/2016 7:00	1760	12/12/2018 7:00	17.34	61	7:00:00	6/13/2016 7:00	6/13/2016 7:00	6/13/2016 7:00	85.9	662.42
6/13/2016 8:00	6/13/2016 8:00	1761	12/12/2018 8:00	18.78	61	8:00:00	6/13/2016 8:00	6/13/2016 8:00	6/13/2016 8:00	80.5	788.42
6/13/2016 9:00	6/13/2016 9:00	1762	12/12/2018 9:00	19.28333333	61	9:00:00	6/13/2016 9:00	6/13/2016 9:00	6/13/2016 9:00	74.66666667	1019.283333
6/13/2016 10:00	6/13/2016 10:00	1763	12/12/2018 10:00	20.72	61	10:00:00	6/13/2016 10:00	6/13/2016 10:00	6/13/2016 10:00	67.9	1180.84
6/13/2016 11:00	6/13/2016 11:00	1764	12/12/2018 11:00	21.18333333	61	11:00:00	6/13/2016 11:00	6/13/2016 11:00	6/13/2016 11:00	62.25	1502.283333
6/13/2016 12:00	6/13/2016 12:00	1765	12/12/2018 12:00	21.9	61	12:00:00	6/13/2016 12:00	6/13/2016 12:00	6/13/2016 12:00	56.24	1550.3
6/13/2016 13:00	6/13/2016 13:00	1766	12/12/2018 13:00	22.74	61	13:00:00	6/13/2016 13:00	6/13/2016 13:00	6/13/2016 13:00	49.36	1116.94
6/13/2016 14:00	6/13/2016 14:00	1767	12/12/2018 14:00	23.63333333	61	14:00:00	6/13/2016 14:00	6/13/2016 14:00	6/13/2016 14:00	42.8	1479.016667
6/13/2016 15:00	6/13/2016 15:00	1768	12/12/2018 15:00	24.62	61	15:00:00	6/13/2016 15:00	6/13/2016 15:00	6/13/2016 15:00	40	1324.82
6/13/2016 16:00	6/13/2016 16:00	1769	12/12/2018 16:00	23.22	61	16:00:00	6/13/2016 16:00	6/13/2016 16:00	6/13/2016 16:00	40	1100.26
6/13/2016 17:00	6/13/2016 17:00	1770	12/12/2018 17:00	23.46666667	61	17:00:00	6/13/2016 17:00	6/13/2016 17:00	6/13/2016 17:00	40	991.15
6/13/2016 18:00	6/13/2016 18:00	1771	12/12/2018 18:00	22.82	61	18:00:00	6/13/2016 18:00	6/13/2016 18:00	6/13/2016 18:00	40	733.98
6/13/2016 19:00	6/13/2016 19:00	1772	12/12/2018 19:00	21.78333333	61	19:00:00	6/13/2016 19:00	6/13/2016 19:00	6/13/2016 19:00	46.9	444.0333333
6/13/2016 20:00	6/13/2016 20:00	1773	12/12/2018 20:00	21.32	61	20:00:00	6/13/2016 20:00	6/13/2016 20:00	6/13/2016 20:00	56.64	202.54
6/13/2016 21:00	6/13/2016 21:00	1774	12/12/2018 21:00	20.34	61	21:00:00	6/13/2016 21:00	6/13/2016 21:00	6/13/2016 21:00	65.64	48.62
6/13/2016 22:00	6/13/2016 22:00	1775	12/12/2018 22:00	17.3	61	22:00:00	6/13/2016 22:00	6/13/2016 22:00	6/13/2016 22:00	76.06666667	11.3
6/13/2016 23:00	6/13/2016 23:00	1776	12/12/2018 23:00	15.38	61	23:00:00	6/13/2016 23:00	6/13/2016 23:00	6/13/2016 23:00	85.84	11.3
6/14/2016 0:00	6/14/2016 0:00	1777	12/13/2018 0:00	14.58	62	0:00:00	6/14/2016 0:00	6/14/2016 0:00	6/14/2016 0:00	84.6	11.3
6/14/2016 1:00	6/14/2016 1:00	1778	12/13/2018 1:00	14.1	62	1:00:00	6/14/2016 1:00	6/14/2016 1:00	6/14/2016 1:00	80.1	11.3
6/14/2016 2:00	6/14/2016 2:00	1779	12/13/2018 2:00	14	62	2:00:00	6/14/2016 2:00	6/14/2016 2:00	6/14/2016 2:00	81.98	11.3
6/14/2016 3:00	6/14/2016 3:00	1780	12/13/2018 3:00	13.53333333	62	3:00:00	6/14/2016 3:00	6/14/2016 3:00	6/14/2016 3:00	85.45	11.3
6/14/2016 4:00	6/14/2016 4:00	1781	12/13/2018 4:00	13.16	62	4:00:00	6/14/2016 4:00	6/14/2016 4:00	6/14/2016 4:00	88.8	11.3
6/14/2016 5:00	6/14/2016 5:00	1782	12/13/2018 5:00	13.26	62	5:00:00	6/14/2016 5:00	6/14/2016 5:00	6/14/2016 5:00	90	14.88
6/14/2016 6:00	6/14/2016 6:00	1783	12/13/2018 6:00	13.25	62	6:00:00	6/14/2016 6:00	6/14/2016 6:00	6/14/2016 6:00	89.63333333	68.65
6/14/2016 7:00	6/14/2016 7:00	1784	12/13/2018 7:00	13.88	62	7:00:00	6/14/2016 7:00	6/14/2016 7:00	6/14/2016 7:00	85.76	166.08
6/14/2016 8:00	6/14/2016 8:00	1785	12/13/2018 8:00	15.22	62	8:00:00	6/14/2016 8:00	6/14/2016 8:00	6/14/2016 8:00	80	208.82
6/14/2016 9:00	6/14/2016 9:00	1786	12/13/2018 9:00	16.35	62	9:00:00	6/14/2016 9:00	6/14/2016 9:00	6/14/2016 9:00	73.33333333	288.0333333
6/14/2016 10:00	6/14/2016 10:00	1787	12/13/2018 10:00	18.02	62	10:00:00	6/14/2016 10:00	6/14/2016 10:00	6/14/2016 10:00	70	354.18
6/14/2016 11:00	6/14/2016 11:00	1788	12/13/2018 11:00	19.36666667	62	11:00:00	6/14/2016 11:00	6/14/2016 11:00	6/14/2016 11:00	66.26666667	384.0333333
6/14/2016 12:00	6/14/2016 12:00	1789	12/13/2018 12:00	20.34	62	12:00:00	6/14/2016 12:00	6/14/2016 12:00	6/14/2016 12:00	60	360.46
6/14/2016 13:00	6/14/2016 13:00	1790	12/13/2018 13:00	20.62	62	13:00:00	6/14/2016 13:00	6/14/2016 13:00	6/14/2016 13:00	56.48	348.78
6/14/2016 14:00	6/14/2016 14:00	1791	12/13/2018 14:00	20.71666667	62	14:00:00	6/14/2016 14:00	6/14/2016 14:00	6/14/2016 14:00	52.7	306.7666667
6/14/2016 15:00	6/14/2016 15:00	1792	12/13/2018 15:00	18.66	62	15:00:00	6/14/2016 15:00	6/14/2016 15:00	6/14/2016 15:00	50	226.82
6/14/2016 16:00	6/14/2016 16:00	1793	12/13/2018 16:00	19.14	62	16:00:00	6/14/2016 16:00	6/14/2016 16:00	6/14/2016 16:00	50	190.82
6/14/2016 17:00	6/14/2016 17:00	1794	12/13/2018 17:00	19.05	62	17:00:00	6/14/2016 17:00	6/14/2016 17:00	6/14/2016 17:00	50	156.7833333
6/14/2016 18:00	6/14/2016 18:00	1795	12/13/2018 18:00	19.2	62	18:00:00	6/14/2016 18:00	6/14/2016 18:00	6/14/2016 18:00	54.04	143.56
6/14/2016 19:00	6/14/2016 19:00	1796	12/13/2018 19:00	19.21666667	62	19:00:00	6/14/2016 19:00	6/14/2016 19:00	6/14/2016 19:00	60.6	89.25
6/14/2016 20:00	6/14/2016 20:00	1797	12/13/2018 20:00	18.74	62	20:00:00	6/14/2016 20:00	6/14/2016 20:00	6/14/2016 20:00	67.16	50.86
6/14/2016 21:00	6/14/2016 21:00	1798	12/13/2018 21:00	17.44	62	21:00:00	6/14/2016 21:00	6/14/2016 21:00	6/14/2016 21:00	72.02	14.9
6/14/2016 22:00	6/14/2016 22:00	1799	12/13/2018 22:00	15.46666667	62	22:00:00	6/14/2016 22:00	6/14/2016 22:00	6/14/2016 22:00	75.3	11.3
6/14/2016 23:00	6/14/2016 23:00	1800	12/13/2018 23:00	13.74	62	23:00:00	6/14/2016 23:00	6/14/2016 23:00	6/14/2016 23:00	78.58	11.3
6/15/2016 0:00	6/15/2016 0:00	1801	12/14/2018 0:00	13.38	63	0:00:00	6/15/2016 0:00	6/15/2016 0:00	6/15/2016 0:00	86.23333333	11.3
6/15/2016 1:00	6/15/2016 1:00	1802	12/14/2018 1:00	14.08333333	63	1:00:00	6/15/2016 1:00	6/15/2016 1:00	6/15/2016 1:00	90	11.3
6/15/2016 2:00	6/15/2016 2:00	1803	12/14/2018 2:00	13.6	63	2:00:00	6/15/2016 2:00	6/15/2016 2:00	6/15/2016 2:00	90	11.3
6/15/2016 3:00	6/15/2016 3:00	1804	12/14/2018 3:00	13.31666667	63	3:00:00	6/15/2016 3:00	6/15/2016 3:00	6/15/2016 3:00	90	11.3
6/15/2016 4:00	6/15/2016 4:00	1805	12/14/2018 4:00	12.38	63	4:00:00	6/15/2016 4:00	6/15/2016 4:00	6/15/2016 4:00	90	11.3
6/15/2016 5:00	6/15/2016 5:00	1806	12/14/2018 5:00	12.1	63	5:00:00	6/15/2016 5:00	6/15/2016 5:00	6/15/2016 5:00	90	65.26
6/15/2016 6:00	6/15/2016 6:00	1807	12/14/2018 6:00	12.98333333	63	6:00:00	6/15/2016 6:00	6/15/2016 6:00	6/15/2016 6:00	89.83333333	300.0333333
6/15/2016 7:00	6/15/2016 7:00	1808	12/14/2018 7:00	15.26	63	7:00:00	6/15/2016 7:00	6/15/2016 7:00	6/15/2016 7:00	86.5	598.08
6/15/2016 8:00	6/15/2016 8:00	1809	12/14/2018 8:00	17.2	63	8:00:00	6/15/2016 8:00	6/15/2016 8:00	6/15/2016 8:00	80.25	800.2666667
6/15/2016 9:00	6/15/2016 9:00	1810	12/14/2018 9:00	19.44	63	9:00:00	6/15/2016 9:00	6/15/2016 9:00	6/15/2016 9:00	74	1107.04
6/15/2016 10:00	6/15/2016 10:00	1811	12/14/2018 10:00	19.22	63	10:00:00	6/15/2016 10:00	6/15/2016 10:00	6/15/2016 10:00	68.5	1220.88
6/15/2016 11:00	6/15/2016 11:00	1812	12/14/2018 11:00	20.91666667	63	11:00:00	6/15/2016 11:00	6/15/2016 11:00	6/15/2016 11:00	62.2	1459.916667
6/15/2016 12:00	6/15/2016 12:00	1813	12/14/2018 12:00	21.02	63	12:00:00	6/15/2016 12:00	6/15/2016 12:00	6/15/2016 12:00	55.5	1508
6/15/2016 13:00	6/15/2016 13:00	1814	12/14/2018 13:00	20.76	63	13:00:00	6/15/2016 13:00	6/15/2016 13:00	6/15/2016 13:00	49.74	1176.78
6/15/2016 14:00	6/15/2016 14:00	1815	12/14/2018 14:00	21.63333333	63	14:00:00	6/15/2016 14:00	6/15/2016 14:00	6/15/2016 14:00	43.28333333	1407.016667
6/15/2016 15:00	6/15/2016 15:00	1816	12/14/2018 15:00	23.1	63	15:00:00	6/15/2016 15:00	6/15/2016 15:00	6/15/2016 15:00	40	1296.9
6/15/2016 16:00	6/15/2016 16:00	1817	12/14/2018 16:00	23.18333333	63	16:00:00	6/15/2016 16:00	6/15/2016 16:00	6/15/2016 16:00	40	1166.266667
6/15/2016 17:00	6/15/2016 17:00	1818	12/14/2018 17:00	22.28	63	17:00:00	6/15/2016 17:00	6/15/2016 17:00	6/15/2016 17:00	40	891.5
6/15/2016 18:00	6/15/2016 18:00	1819	12/14/2018 18:00	23.22	63	18:00:00	6/15/2016 18:00	6/15/2016 18:00	6/15/2016 18:00	40.04	708.78
6/15/2016 19:00	6/15/2016 19:00	1820	12/14/2018 19:00	20.86666667	63	19:00:00	6/15/2016 19:00	6/15/2016 19:00	6/15/2016 19:00	45.63333333	493.5
6/15/2016 20:00	6/15/2016 20:00	1821	12/14/2018 20:00	21	63	20:00:00	6/15/2016 20:00	6/15/2016 20:00	6/15/2016 20:00	56.92	197.58
6/15/2016 21:00	6/15/2016 21:00	1822	12/14/2018 21:00	19.14	63	21:00:00	6/15/2016 21:00	6/15/2016 21:00	6/15/2016 21:00	65.92	59.9
6/15/2016 22:00	6/15/2016 22:00	1823	12/14/2018 22:00	17.13333333	63	22:00:00	6/15/2016 22:00	6/15/2016 22:00	6/15/2016 22:00	75.63333333	11.3
6/15/2016 23:00	6/15/2016 23:00	1824	12/14/2018 23:00	15.68	63	23:00:00	6/15/2016 23:00	6/15/2016 23:00	6/15/2016 23:00	85.62	11.3
6/16/2016 0:00	6/16/2016 0:00	1825	12/15/2018 0:00	12.91666667	64	0:00:00	6/16/2016 0:00	6/16/2016 0:00	6/16/2016 0:00	89.65	11.3
6/16/2016 1:00	6/16/2016 1:00	1826	12/15/2018 1:00	10.88	64	1:00:00	6/16/2016 1:00	6/16/2016 1:00	6/16/2016 1:00	90	11.3
6/16/2016 2:00	6/16/2016 2:00	1827	12/15/2018 2:00	10.12	64	2:00:00	6/16/2016 2:00	6/16/2016 2:00	6/16/2016 2:00	90	11.3
6/16/2016 3:00	6/16/2016 3:00	1828	12/15/2018 3:00	9.316666667	64	3:00:00	6/16/2016 3:00	6/16/2016 3:00	6/16/2016 3:00	90	11.3
6/16/2016 4:00	6/16/2016 4:00	1829	12/15/2018 4:00	8.88	64	4:00:00	6/16/2016 4:00	6/16/2016 4:00	6/16/2016 4:00	90	11.3
6/16/2016 5:00	6/16/2016 5:00	1830	12/15/2018 5:00	8.18	64	5:00:00	6/16/2016 5:00	6/16/2016 5:00	6/16/2016 5:00	90	59.42
6/16/2016 6:00	6/16/2016 6:00	1831	12/15/2018 6:00	9.65	64	6:00:00	6/16/2016 6:00	6/16/2016 6:00	6/16/2016 6:00	89.98333333	235.15
6/16/2016 7:00	6/16/2016 7:00	1832	12/15/2018 7:00	13	64	7:00:00	6/16/2016 7:00	6/16/2016 7:00	6/16/2016 7:00	86.14	557.56
6/16/2016 8:00	6/16/2016 8:00	1833	12/15/2018 8:00	16.43333333	64	8:00:00	6/16/2016 8:00	6/16/2016 8:00	6/16/2016 8:00	78.8	834.0166667
6/16/2016 9:00	6/16/2016 9:00	1834	12/15/2018 9:00	17.86	64	9:00:00	6/16/2016 9:00	6/16/2016 9:00	6/16/2016 9:00	72.7	1071.92
6/16/2016 10:00	6/16/2016 10:00	1835	12/15/2018 10:00	18.14	64	10:00:00	6/16/2016 10:00	6/16/2016 10:00	6/16/2016 10:00	68.38	1324.8
6/16/2016 11:00	6/16/2016 11:00	1836	12/15/2018 11:00	20.86666667	64	11:00:00	6/16/2016 11:00	6/16/2016 11:00	6/16/2016 11:00	64.56666667	1529.666667
6/16/2016 12:00	6/16/2016 12:00	1837	12/15/2018 12:00	22.18	64	12:00:00	6/16/2016 12:00	6/16/2016 12:00	6/16/2016 12:00	61.32	1593.04
6/16/2016 13:00	6/16/2016 13:00	1838	12/15/2018 13:00	24.02	64	13:00:00	6/16/2016 13:00	6/16/2016 13:00	6/16/2016 13:00	54.92	1524.6
6/16/2016 14:00	6/16/2016 14:00	1839	12/15/2018 14:00	25	64	14:00:00	6/16/2016 14:00	6/16/2016 14:00	6/16/2016 14:00	44.06666667	1486.5
6/16/2016 15:00	6/16/2016 15:00	1840	12/15/2018 15:00	23.9	64	15:00:00	6/16/2016 15:00	6/16/2016 15:00	6/16/2016 15:00	40	1343.28
6/16/2016 16:00	6/16/2016 16:00	1841	12/15/2018 16:00	24.78333333	64	16:00:00	6/16/2016 16:00	6/16/2016 16:00	6/16/2016 16:00	40	1135.15
6/16/2016 17:00	6/16/2016 17:00	1842	12/15/2018 17:00	25.56	64	17:00:00	6/16/2016 17:00	6/16/2016 17:00	6/16/2016 17:00	40	958.08
6/16/2016 18:00	6/16/2016 18:00	1843	12/15/2018 18:00	24.5	64	18:00:00	6/16/2016 18:00	6/16/2016 18:00	6/16/2016 18:00	40	727.68
6/16/2016 19:00	6/16/2016 19:00	1844	12/15/2018 19:00	23.08333333	64	19:00:00	6/16/2016 19:00	6/16/2016 19:00	6/16/2016 19:00	47.78333333	466.5333333
6/16/2016 20:00	6/16/2016 20:00	1845	12/15/2018 20:00	21.6	64	20:00:00	6/16/2016 20:00	6/16/2016 20:00	6/16/2016 20:00	61.34	195.76
6/16/2016 21:00	6/16/2016 21:00	1846	12/15/2018 21:00	20.54	64	21:00:00	6/16/2016 21:00	6/16/2016 21:00	6/16/2016 21:00	73.56	53.58
6/16/2016 22:00	6/16/2016 22:00	1847	12/15/2018 22:00	18.03333333	64	22:00:00	6/16/2016 22:00	6/16/2016 22:00	6/16/2016 22:00	85.06666667	11.3
6/16/2016 23:00	6/16/2016 23:00	1848	12/15/2018 23:00	14.98	64	23:00:00	6/16/2016 23:00	6/16/2016 23:00	6/16/2016 23:00	89.68	11.3
6/17/2016 0:00	6/17/2016 0:00	1849	12/16/2018 0:00	14.76666667	65	0:00:00	6/17/2016 0:00	6/17/2016 0:00	6/17/2016 0:00	84	11.3
6/17/2016 1:00	6/17/2016 1:00	1850	12/16/2018 1:00	15.86	65	1:00:00	6/17/2016 1:00	6/17/2016 1:00	6/17/2016 1:00	80.18	11.3
6/17/2016 2:00	6/17/2016 2:00	1851	12/16/2018 2:00	15.66	65	2:00:00	6/17/2016 2:00	6/17/2016 2:00	6/17/2016 2:00	82.02	11.3
6/17/2016 3:00	6/17/2016 3:00	1852	12/16/2018 3:00	15.43333333	65	3:00:00	6/17/2016 3:00	6/17/2016 3:00	6/17/2016 3:00	85.26666667	12.4
6/17/2016 4:00	6/17/2016 4:00	1853	12/16/2018 4:00	13.8	65	4:00:00	6/17/2016 4:00	6/17/2016 4:00	6/17/2016 4:00	88.84	11.3
6/17/2016 5:00	6/17/2016 5:00	1854	12/16/2018 5:00	12.56	65	5:00:00	6/17/2016 5:00	6/17/2016 5:00	6/17/2016 5:00	90	18.5
6/17/2016 6:00	6/17/2016 6:00	1855	12/16/2018 6:00	12.51666667	65	6:00:00	6/17/2016 6:00	6/17/2016 6:00	6/17/2016 6:00	90	49.51666667
6/17/2016 7:00	6/17/2016 7:00	1856	12/16/2018 7:00	14.06	65	7:00:00	6/17/2016 7:00	6/17/2016 7:00	6/17/2016 7:00	85.86	148.08
6/17/2016 8:00	6/17/2016 8:00	1857	12/16/2018 8:00	15.71666667	65	8:00:00	6/17/2016 8:00	6/17/2016 8:00	6/17/2016 8:00	79.3	218.2833333
6/17/2016 9:00	6/17/2016 9:00	1858	12/16/2018 9:00	17.28	65	9:00:00	6/17/2016 9:00	6/17/2016 9:00	6/17/2016 9:00	72.74	295.68
6/17/2016 10:00	6/17/2016 10:00	1859	12/16/2018 10:00	18.48	65	10:00:00	6/17/2016 10:00	6/17/2016 10:00	6/17/2016 10:00	69.74	362.26
6/17/2016 11:00	6/17/2016 11:00	1860	12/16/2018 11:00	19.51666667	65	11:00:00	6/17/2016 11:00	6/17/2016 11:00	6/17/2016 11:00	65.95	373.15
6/17/2016 12:00	6/17/2016 12:00	1861	12/16/2018 12:00	19.84	65	12:00:00	6/17/2016 12:00	6/17/2016 12:00	6/17/2016 12:00	59.4	369.92
6/17/2016 13:00	6/17/2016 13:00	1862	12/16/2018 13:00	19.86	65	13:00:00	6/17/2016 13:00	6/17/2016 13:00	6/17/2016 13:00	52.3	339.34
6/17/2016 14:00	6/17/2016 14:00	1863	12/16/2018 14:00	19.26666667	65	14:00:00	6/17/2016 14:00	6/17/2016 14:00	6/17/2016 14:00	50	290.6666667
6/17/2016 15:00	6/17/2016 15:00	1864	12/16/2018 15:00	19.06	65	15:00:00	6/17/2016 15:00	6/17/2016 15:00	6/17/2016 15:00	50	241.68
6/17/2016 16:00	6/17/2016 16:00	1865	12/16/2018 16:00	19.23333333	65	16:00:00	6/17/2016 16:00	6/17/2016 16:00	6/17/2016 16:00	50	186.7833333
6/17/2016 17:00	6/17/2016 17:00	1866	12/16/2018 17:00	19.08	65	17:00:00	6/17/2016 17:00	6/17/2016 17:00	6/17/2016 17:00	50	162.02
6/17/2016 18:00	6/17/2016 18:00	1867	12/16/2018 18:00	19.3	65	18:00:00	6/17/2016 18:00	6/17/2016 18:00	6/17/2016 18:00	53.44	147.62
6/17/2016 19:00	6/17/2016 19:00	1868	12/16/2018 19:00	19.1	65	19:00:00	6/17/2016 19:00	6/17/2016 19:00	6/17/2016 19:00	60.86666667	78.4
6/17/2016 20:00	6/17/2016 20:00	1869	12/16/2018 20:00	18.84	65	20:00:00	6/17/2016 20:00	6/17/2016 20:00	6/17/2016 20:00	67.36	51.34
6/17/2016 21:00	6/17/2016 21:00	1870	12/16/2018 21:00	17.58333333	65	21:00:00	6/17/2016 21:00	6/17/2016 21:00	6/17/2016 21:00	72.11666667	17.66666667
6/17/2016 22:00	6/17/2016 22:00	1871	12/16/2018 22:00	15.12	65	22:00:00	6/17/2016 22:00	6/17/2016 22:00	6/17/2016 22:00	75.62	11.3
6/17/2016 23:00	6/17/2016 23:00	1872	12/16/2018 23:00	13.64	65	23:00:00	6/17/2016 23:00	6/17/2016 23:00	6/17/2016 23:00	78.68	11.3
6/18/2016 0:00	6/18/2016 0:00	1873	12/17/2018 0:00	12.21666667	66	0:00:00	6/18/2016 0:00	6/18/2016 0:00	6/18/2016 0:00	85.36666667	11.3
6/18/2016 1:00	6/18/2016 1:00	1874	12/17/2018 1:00	11.04	66	1:00:00	6/18/2016 1:00	6/18/2016 1:00	6/18/2016 1:00	90	11.3
6/18/2016 2:00	6/18/2016 2:00	1875	12/17/2018 2:00	10.14	66	2:00:00	6/18/2016 2:00	6/18/2016 2:00	6/18/2016 2:00	90	11.3
6/18/2016 3:00	6/18/2016 3:00	1876	12/17/2018 3:00	9.516666667	66	3:00:00	6/18/2016 3:00	6/18/2016 3:00	6/18/2016 3:00	90	11.3
6/18/2016 4:00	6/18/2016 4:00	1877	12/17/2018 4:00	8.66	66	4:00:00	6/18/2016 4:00	6/18/2016 4:00	6/18/2016 4:00	90	11.3
6/18/2016 5:00	6/18/2016 5:00	1878	12/17/2018 5:00	8.2	66	5:00:00	6/18/2016 5:00	6/18/2016 5:00	6/18/2016 5:00	90	71.26666667
6/18/2016 6:00	6/18/2016 6:00	1879	12/17/2018 6:00	10.84	66	6:00:00	6/18/2016 6:00	6/18/2016 6:00	6/18/2016 6:00	89.64	289.84
6/18/2016 7:00	6/18/2016 7:00	1880	12/17/2018 7:00	13.9	66	7:00:00	6/18/2016 7:00	6/18/2016 7:00	6/18/2016 7:00	85.96	589.52
6/18/2016 8:00	6/18/2016 8:00	1881	12/17/2018 8:00	15.1	66	8:00:00	6/18/2016 8:00	6/18/2016 8:00	6/18/2016 8:00	79.46666667	761.6333333
6/18/2016 9:00	6/18/2016 9:00	1882	12/17/2018 9:00	16.78	66	9:00:00	6/18/2016 9:00	6/18/2016 9:00	6/18/2016 9:00	72.2	1093.5
6/18/2016 10:00	6/18/2016 10:00	1883	12/17/2018 10:00	18.92	66	10:00:00	6/18/2016 10:00	6/18/2016 10:00	6/18/2016 10:00	68.28	1366.22
6/18/2016 11:00	6/18/2016 11:00	1884	12/17/2018 11:00	20.01666667	66	11:00:00	6/18/2016 11:00	6/18/2016 11:00	6/18/2016 11:00	65.03333333	1537.533333
6/18/2016 12:00	6/18/2016 12:00	1885	12/17/2018 12:00	22.38	66	12:00:00	6/18/2016 12:00	6/18/2016 12:00	6/18/2016 12:00	61.02	1599.3
6/18/2016 13:00	6/18/2016 13:00	1886	12/17/2018 13:00	24.85	66	13:00:00	6/18/2016 13:00	6/18/2016 13:00	6/18/2016 13:00	53.9	1531.55
6/18/2016 14:00	6/18/2016 14:00	1887	12/17/2018 14:00	24.04	66	14:00:00	6/18/2016 14:00	6/18/2016 14:00	6/18/2016 14:00	44.02	1515.2
6/18/2016 15:00	6/18/2016 15:00	1888	12/17/2018 15:00	25.88	66	15:00:00	6/18/2016 15:00	6/18/2016 15:00	6/18/2016 15:00	40	1309.96
6/18/2016 16:00	6/18/2016 16:00	1889	12/17/2018 16:00	25.08333333	66	16:00:00	6/18/2016 16:00	6/18/2016 16:00	6/18/2016 16:00	40	1147.166667
6/18/2016 17:00	6/18/2016 17:00	1890	12/17/2018 17:00	24.38	66	17:00:00	6/18/2016 17:00	6/18/2016 17:00	6/18/2016 17:00	40	994.5
6/18/2016 18:00	6/18/2016 18:00	1891	12/17/2018 18:00	25.2	66	18:00:00	6/18/2016 18:00	6/18/2016 18:00	6/18/2016 18:00	40.52	726.78
6/18/2016 19:00	6/18/2016 19:00	1892	12/17/2018 19:00	22.73333333	66	19:00:00	6/18/2016 19:00	6/18/2016 19:00	6/18/2016 19:00	48.15	477.4
6/18/2016 20:00	6/18/2016 20:00	1893	12/17/2018 20:00	22.04	66	20:00:00	6/18/2016 20:00	6/18/2016 20:00	6/18/2016 20:00	60.38	223.22
6/18/2016 21:00	6/18/2016 21:00	1894	12/17/2018 21:00	20.5	66	21:00:00	6/18/2016 21:00	6/18/2016 21:00	6/18/2016 21:00	75.06666667	40.53333333
6/18/2016 22:00	6/18/2016 22:00	1895	12/17/2018 22:00	17.38	66	22:00:00	6/18/2016 22:00	6/18/2016 22:00	6/18/2016 22:00	86.14	11.3
6/18/2016 23:00	6/18/2016 23:00	1896	12/17/2018 23:00	15.56	66	23:00:00	6/18/2016 23:00	6/18/2016 23:00	6/18/2016 23:00	89.9	11.3
6/19/2016 0:00	6/19/2016 0:00	1897	12/18/2018 0:00	14.03333333	67	0:00:00	6/19/2016 0:00	6/19/2016 0:00	6/19/2016 0:00	89.7	11.3
6/19/2016 1:00	6/19/2016 1:00	1898	12/18/2018 1:00	14.08	67	1:00:00	6/19/2016 1:00	6/19/2016 1:00	6/19/2016 1:00	90	11.3
6/19/2016 2:00	6/19/2016 2:00	1899	12/18/2018 2:00	13.4	67	2:00:00	6/19/2016 2:00	6/19/2016 2:00	6/19/2016 2:00	90	11.74
6/19/2016 3:00	6/19/2016 3:00	1900	12/18/2018 3:00	13.53333333	67	3:00:00	6/19/2016 3:00	6/19/2016 3:00	6/19/2016 3:00	90	11.3
6/19/2016 4:00	6/19/2016 4:00	1901	12/18/2018 4:00	12.88	67	4:00:00	6/19/2016 4:00	6/19/2016 4:00	6/19/2016 4:00	90	11.3
6/19/2016 5:00	6/19/2016 5:00	1902	12/18/2018 5:00	12.45	67	5:00:00	6/19/2016 5:00	6/19/2016 5:00	6/19/2016 5:00	90	80.65
6/19/2016 6:00	6/19/2016 6:00	1903	12/18/2018 6:00	12.94	67	6:00:00	6/19/2016 6:00	6/19/2016 6:00	6/19/2016 6:00	89.92	303.32
6/19/2016 7:00	6/19/2016 7:00	1904	12/18/2018 7:00	15.24	67	7:00:00	6/19/2016 7:00	6/19/2016 7:00	6/19/2016 7:00	86.8	565.7
6/19/2016 8:00	6/19/2016 8:00	1905	12/18/2018 8:00	17	67	8:00:00	6/19/2016 8:00	6/19/2016 8:00	6/19/2016 8:00	80.55	774.0166667
6/19/2016 9:00	6/19/2016 9:00	1906	12/18/2018 9:00	19.88	67	9:00:00	6/19/2016 9:00	6/19/2016 9:00	6/19/2016 9:00	74.3	1053.9
6/19/2016 10:00	6/19/2016 10:00	1907	12/18/2018 10:00	20.62	67	10:00:00	6/19/2016 10:00	6/19/2016 10:00	6/19/2016 10:00	68.8	1204.24
6/19/2016 11:00	6/19/2016 11:00	1908	12/18/2018 11:00	23.23333333	67	11:00:00	6/19/2016 11:00	6/19/2016 11:00	6/19/2016 11:00	62.51666667	1409.266667
6/19/2016 12:00	6/19/2016 12:00	1909	12/18/2018 12:00	24.32	67	12:00:00	6/19/2016 12:00	6/19/2016 12:00	6/19/2016 12:00	55.9	1546.68
6/19/2016 13:00	6/19/2016 13:00	1910	12/18/2018 13:00	23.76666667	67	13:00:00	6/19/2016 13:00	6/19/2016 13:00	6/19/2016 13:00	49.43333333	1118.65
6/19/2016 14:00	6/19/2016 14:00	1911	12/18/2018 14:00	22.56	67	14:00:00	6/19/2016 14:00	6/19/2016 14:00	6/19/2016 14:00	42.72	1477.36
6/19/2016 15:00	6/19/2016 15:00	1912	12/18/2018 15:00	22.72	67	15:00:00	6/19/2016 15:00	6/19/2016 15:00	6/19/2016 15:00	40	1321.68
6/19/2016 16:00	6/19/2016 16:00	1913	12/18/2018 16:00	22.68333333	67	16:00:00	6/19/2016 16:00	6/19/2016 16:00	6/19/2016 16:00	40	1120.133333
6/19/2016 17:00	6/19/2016 17:00	1914	12/18/2018 17:00	23.3	67	17:00:00	6/19/2016 17:00	6/19/2016 17:00	6/19/2016 17:00	40	988.7
6/19/2016 18:00	6/19/2016 18:00	1915	12/18/2018 18:00	22.6	67	18:00:00	6/19/2016 18:00	6/19/2016 18:00	6/19/2016 18:00	40.06666667	698.42
6/19/2016 19:00	6/19/2016 19:00	1916	12/18/2018 19:00	20.78333333	67	19:00:00	6/19/2016 19:00	6/19/2016 19:00	6/19/2016 19:00	46.04	519.7666667
6/19/2016 20:00	6/19/2016 20:00	1917	12/18/2018 20:00	21.02	67	20:00:00	6/19/2016 20:00	6/19/2016 20:00	6/19/2016 20:00	56.36	205.24
6/19/2016 21:00	6/19/2016 21:00	1918	12/18/2018 21:00	19.18333333	67	21:00:00	6/19/2016 21:00	6/19/2016 21:00	6/19/2016 21:00	66.2	55.15
6/19/2016 22:00	6/19/2016 22:00	1919	12/18/2018 22:00	17.1	67	22:00:00	6/19/2016 22:00	6/19/2016 22:00	6/19/2016 22:00	76.04	11.3
6/19/2016 23:00	6/19/2016 23:00	1920	12/18/2018 23:00	15.54	67	23:00:00	6/19/2016 23:00	6/19/2016 23:00	6/19/2016 23:00	85.86	11.3
6/20/2016 0:00	6/20/2016 0:00	1921	12/19/2018 0:00	14.38333333	68	0:00:00	6/20/2016 0:00	6/20/2016 0:00	6/20/2016 0:00	89.65	11.3
6/20/2016 1:00	6/20/2016 1:00	1922	12/19/2018 1:00	14.16	68	1:00:00	6/20/2016 1:00	6/20/2016 1:00	6/20/2016 1:00	90	11.3
6/20/2016 2:00	6/20/2016 2:00	1923	12/19/2018 2:00	13.76666667	68	2:00:00	6/20/2016 2:00	6/20/2016 2:00	6/20/2016 2:00	90	11.3
6/20/2016 3:00	6/20/2016 3:00	1924	12/19/2018 3:00	13.5	68	3:00:00	6/20/2016 3:00	6/20/2016 3:00	6/20/2016 3:00	90	11.74
6/20/2016 4:00	6/20/2016 4:00	1925	12/19/2018 4:00	12.84	68	4:00:00	6/20/2016 4:00	6/20/2016 4:00	6/20/2016 4:00	90	11.3
6/20/2016 5:00	6/20/2016 5:00	1926	12/19/2018 5:00	12.36666667	68	5:00:00	6/20/2016 5:00	6/20/2016 5:00	6/20/2016 5:00	90	69.76666667
6/20/2016 6:00	6/20/2016 6:00	1927	12/19/2018 6:00	13.38	68	6:00:00	6/20/2016 6:00	6/20/2016 6:00	6/20/2016 6:00	90	243.04
6/20/2016 7:00	6/20/2016 7:00	1928	12/19/2018 7:00	14.54	68	7:00:00	6/20/2016 7:00	6/20/2016 7:00	6/20/2016 7:00	86.84	537.8
6/20/2016 8:00	6/20/2016 8:00	1929	12/19/2018 8:00	17.38333333	68	8:00:00	6/20/2016 8:00	6/20/2016 8:00	6/20/2016 8:00	80.13333333	828.4166667
6/20/2016 9:00	6/20/2016 9:00	1930	12/19/2018 9:00	18.26	68	9:00:00	6/20/2016 9:00	6/20/2016 9:00	6/20/2016 9:00	74.6	1059.34
6/20/2016 10:00	6/20/2016 10:00	1931	12/19/2018 10:00	19.85	68	10:00:00	6/20/2016 10:00	6/20/2016 10:00	6/20/2016 10:00	68.55	1217.65
6/20/2016 11:00	6/20/2016 11:00	1932	12/19/2018 11:00	22.98	68	11:00:00	6/20/2016 11:00	6/20/2016 11:00	6/20/2016 11:00	62.26	1512.92
6/20/2016 12:00	6/20/2016 12:00	1933	12/19/2018 12:00	23.34	68	12:00:00	6/20/2016 12:00	6/20/2016 12:00	6/20/2016 12:00	56.4	1555.7
6/20/2016 13:00	6/20/2016 13:00	1934	12/19/2018 13:00	21.83333333	68	13:00:00	6/20/2016 13:00	6/20/2016 13:00	6/20/2016 13:00	49.45	1136.266667
6/20/2016 14:00	6/20/2016 14:00	1935	12/19/2018 14:00	22.14	68	14:00:00	6/20/2016 14:00	6/20/2016 14:00	6/20/2016 14:00	42.62	1479.16
6/20/2016 15:00	6/20/2016 15:00	1936	12/19/2018 15:00	22.36	68	15:00:00	6/20/2016 15:00	6/20/2016 15:00	6/20/2016 15:00	40	1331.58
6/20/2016 16:00	6/20/2016 16:00	1937	12/19/2018 16:00	23.28333333	68	16:00:00	6/20/2016 16:00	6/20/2016 16:00	6/20/2016 16:00	40	1134.05
6/20/2016 17:00	6/20/2016 17:00	1938	12/19/2018 17:00	23.64	68	17:00:00	6/20/2016 17:00	6/20/2016 17:00	6/20/2016 17:00	40	861.32
6/20/2016 18:00	6/20/2016 18:00	1939	12/19/2018 18:00	22.65	68	18:00:00	6/20/2016 18:00	6/20/2016 18:00	6/20/2016 18:00	40	749.2833333
6/20/2016 19:00	6/20/2016 19:00	1940	12/19/2018 19:00	21.08	68	19:00:00	6/20/2016 19:00	6/20/2016 19:00	6/20/2016 19:00	46.42	445.08
6/20/2016 20:00	6/20/2016 20:00	1941	12/19/2018 20:00	20.42	68	20:00:00	6/20/2016 20:00	6/20/2016 20:00	6/20/2016 20:00	55.42	203.88
6/20/2016 21:00	6/20/2016 21:00	1942	12/19/2018 21:00	18.95	68	21:00:00	6/20/2016 21:00	6/20/2016 21:00	6/20/2016 21:00	65.13333333	49.53333333
6/20/2016 22:00	6/20/2016 22:00	1943	12/19/2018 22:00	16.6	68	22:00:00	6/20/2016 22:00	6/20/2016 22:00	6/20/2016 22:00	76.42	11.3
6/20/2016 23:00	6/20/2016 23:00	1944	12/19/2018 23:00	15.38	68	23:00:00	6/20/2016 23:00	6/20/2016 23:00	6/20/2016 23:00	85.42	11.3
6/21/2016 0:00	6/21/2016 0:00	1945	12/20/2018 0:00	15.38333333	69	0:00:00	6/21/2016 0:00	6/21/2016 0:00	6/21/2016 0:00	84.43333333	11.3
6/21/2016 1:00	6/21/2016 1:00	1946	12/20/2018 1:00	16.12	69	1:00:00	6/21/2016 1:00	6/21/2016 1:00	6/21/2016 1:00	80.14	11.3
6/21/2016 2:00	6/21/2016 2:00	1947	12/20/2018 2:00	15.53333333	69	2:00:00	6/21/2016 2:00	6/21/2016 2:00	6/21/2016 2:00	82.1	11.3
6/21/2016 3:00	6/21/2016 3:00	1948	12/20/2018 3:00	15.3	69	3:00:00	6/21/2016 3:00	6/21/2016 3:00	6/21/2016 3:00	85.38	11.3
6/21/2016 4:00	6/21/2016 4:00	1949	12/20/2018 4:00	13.72	69	4:00:00	6/21/2016 4:00	6/21/2016 4:00	6/21/2016 4:00	88.68	11.3
6/21/2016 5:00	6/21/2016 5:00	1950	12/20/2018 5:00	12.33333333	69	5:00:00	6/21/2016 5:00	6/21/2016 5:00	6/21/2016 5:00	90	15.78333333
6/21/2016 6:00	6/21/2016 6:00	1951	12/20/2018 6:00	12.4	69	6:00:00	6/21/2016 6:00	6/21/2016 6:00	6/21/2016 6:00	90	52.24
6/21/2016 7:00	6/21/2016 7:00	1952	12/20/2018 7:00	14.14	69	7:00:00	6/21/2016 7:00	6/21/2016 7:00	6/21/2016 7:00	86.26	149.42
6/21/2016 8:00	6/21/2016 8:00	1953	12/20/2018 8:00	15.76666667	69	8:00:00	6/21/2016 8:00	6/21/2016 8:00	6/21/2016 8:00	79.7	213.7666667
6/21/2016 9:00	6/21/2016 9:00	1954	12/20/2018 9:00	17.24	69	9:00:00	6/21/2016 9:00	6/21/2016 9:00	6/21/2016 9:00	73.14	299.7
6/21/2016 10:00	6/21/2016 10:00	1955	12/20/2018 10:00	18.73333333	69	10:00:00	6/21/2016 10:00	6/21/2016 10:00	6/21/2016 10:00	69.7	364.9
6/21/2016 11:00	6/21/2016 11:00	1956	12/20/2018 11:00	19.64	69	11:00:00	6/21/2016 11:00	6/21/2016 11:00	6/21/2016 11:00	65.8	376.68
6/21/2016 12:00	6/21/2016 12:00	1957	12/20/2018 12:00	20.24	69	12:00:00	6/21/2016 12:00	6/21/2016 12:00	6/21/2016 12:00	59.8	391.98
6/21/2016 13:00	6/21/2016 13:00	1958	12/20/2018 13:00	19.48333333	69	13:00:00	6/21/2016 13:00	6/21/2016 13:00	6/21/2016 13:00	52.56666667	336.7666667
6/21/2016 14:00	6/21/2016 14:00	1959	12/20/2018 14:00	19.54	69	14:00:00	6/21/2016 14:00	6/21/2016 14:00	6/21/2016 14:00	50	292.96
6/21/2016 15:00	6/21/2016 15:00	1960	12/20/2018 15:00	20.62	69	15:00:00	6/21/2016 15:00	6/21/2016 15:00	6/21/2016 15:00	50	241.7
6/21/2016 16:00	6/21/2016 16:00	1961	12/20/2018 16:00	22.16666667	69	16:00:00	6/21/2016 16:00	6/21/2016 16:00	6/21/2016 16:00	50	181.5166667
6/21/2016 17:00	6/21/2016 17:00	1962	12/20/2018 17:00	23.24	69	17:00:00	6/21/2016 17:00	6/21/2016 17:00	6/21/2016 17:00	50	161.14
6/21/2016 18:00	6/21/2016 18:00	1963	12/20/2018 18:00	23.71666667	69	18:00:00	6/21/2016 18:00	6/21/2016 18:00	6/21/2016 18:00	54.08333333	135.7833333
6/21/2016 19:00	6/21/2016 19:00	1964	12/20/2018 19:00	22.46	69	19:00:00	6/21/2016 19:00	6/21/2016 19:00	6/21/2016 19:00	60.9	89.58
6/21/2016 20:00	6/21/2016 20:00	1965	12/20/2018 20:00	21.72	69	20:00:00	6/21/2016 20:00	6/21/2016 20:00	6/21/2016 20:00	67	51.34
6/21/2016 21:00	6/21/2016 21:00	1966	12/20/2018 21:00	17.78333333	69	21:00:00	6/21/2016 21:00	6/21/2016 21:00	6/21/2016 21:00	71.88333333	16.51666667
6/21/2016 22:00	6/21/2016 22:00	1967	12/20/2018 22:00	13.5	69	22:00:00	6/21/2016 22:00	6/21/2016 22:00	6/21/2016 22:00	75.42	11.3
6/21/2016 23:00	6/21/2016 23:00	1968	12/20/2018 23:00	12.64	69	23:00:00	6/21/2016 23:00	6/21/2016 23:00	6/21/2016 23:00	78.66666667	11.3
6/22/2016 0:00	6/22/2016 0:00	1969	12/21/2018 0:00	13.46666667	70	0:00:00	6/22/2016 0:00	6/22/2016 0:00	6/22/2016 0:00	86.56	11.3
6/22/2016 1:00	6/22/2016 1:00	1970	12/21/2018 1:00	13.86	70	1:00:00	6/22/2016 1:00	6/22/2016 1:00	6/22/2016 1:00	90	11.3
6/22/2016 2:00	6/22/2016 2:00	1971	12/21/2018 2:00	14.15	70	2:00:00	6/22/2016 2:00	6/22/2016 2:00	6/22/2016 2:00	90	11.3
6/22/2016 3:00	6/22/2016 3:00	1972	12/21/2018 3:00	13.6	70	3:00:00	6/22/2016 3:00	6/22/2016 3:00	6/22/2016 3:00	90	11.3
6/22/2016 4:00	6/22/2016 4:00	1973	12/21/2018 4:00	13.56	70	4:00:00	6/22/2016 4:00	6/22/2016 4:00	6/22/2016 4:00	90	11.3
6/22/2016 5:00	6/22/2016 5:00	1974	12/21/2018 5:00	13.8	70	5:00:00	6/22/2016 5:00	6/22/2016 5:00	6/22/2016 5:00	90	16.53333333
6/22/2016 6:00	6/22/2016 6:00	1975	12/21/2018 6:00	14.3	70	6:00:00	6/22/2016 6:00	6/22/2016 6:00	6/22/2016 6:00	89.74	76.06
6/22/2016 7:00	6/22/2016 7:00	1976	12/21/2018 7:00	15.38	70	7:00:00	6/22/2016 7:00	6/22/2016 7:00	6/22/2016 7:00	86.2	105.34
6/22/2016 8:00	6/22/2016 8:00	1977	12/21/2018 8:00	17.06666667	70	8:00:00	6/22/2016 8:00	6/22/2016 8:00	6/22/2016 8:00	80.3	201.7833333
6/22/2016 9:00	6/22/2016 9:00	1978	12/21/2018 9:00	21.92	70	9:00:00	6/22/2016 9:00	6/22/2016 9:00	6/22/2016 9:00	74.1	1035.46
6/22/2016 10:00	6/22/2016 10:00	1979	12/21/2018 10:00	24.15	70	10:00:00	6/22/2016 10:00	6/22/2016 10:00	6/22/2016 10:00	68.45	1171.15
6/22/2016 11:00	6/22/2016 11:00	1980	12/21/2018 11:00	26.34	70	11:00:00	6/22/2016 11:00	6/22/2016 11:00	6/22/2016 11:00	62.8	1433.72
6/22/2016 12:00	6/22/2016 12:00	1981	12/21/2018 12:00	26.08	70	12:00:00	6/22/2016 12:00	6/22/2016 12:00	6/22/2016 12:00	56.2	1388.7
6/22/2016 13:00	6/22/2016 13:00	1982	12/21/2018 13:00	25.8	70	13:00:00	6/22/2016 13:00	6/22/2016 13:00	6/22/2016 13:00	49.65	1203.033333
6/22/2016 14:00	6/22/2016 14:00	1983	12/21/2018 14:00	24.62	70	14:00:00	6/22/2016 14:00	6/22/2016 14:00	6/22/2016 14:00	43.1	1488.2
6/22/2016 15:00	6/22/2016 15:00	1984	12/21/2018 15:00	24.8	70	15:00:00	6/22/2016 15:00	6/22/2016 15:00	6/22/2016 15:00	40	1321.15
6/22/2016 16:00	6/22/2016 16:00	1985	12/21/2018 16:00	24.78	70	16:00:00	6/22/2016 16:00	6/22/2016 16:00	6/22/2016 16:00	40	1108.82
6/22/2016 17:00	6/22/2016 17:00	1986	12/21/2018 17:00	24.12	70	17:00:00	6/22/2016 17:00	6/22/2016 17:00	6/22/2016 17:00	40	1024.7
6/22/2016 18:00	6/22/2016 18:00	1987	12/21/2018 18:00	25.16666667	70	18:00:00	6/22/2016 18:00	6/22/2016 18:00	6/22/2016 18:00	40.46666667	646.9
6/22/2016 19:00	6/22/2016 19:00	1988	12/21/2018 19:00	23.2	70	19:00:00	6/22/2016 19:00	6/22/2016 19:00	6/22/2016 19:00	46.38	467.58
6/22/2016 20:00	6/22/2016 20:00	1989	12/21/2018 20:00	22.08	70	20:00:00	6/22/2016 20:00	6/22/2016 20:00	6/22/2016 20:00	55.38	222.78
6/22/2016 21:00	6/22/2016 21:00	1990	12/21/2018 21:00	20.13333333	70	21:00:00	6/22/2016 21:00	6/22/2016 21:00	6/22/2016 21:00	65.86666667	33.8
6/22/2016 22:00	6/22/2016 22:00	1991	12/21/2018 22:00	18.04	70	22:00:00	6/22/2016 22:00	6/22/2016 22:00	6/22/2016 22:00	75.58	11.3
6/22/2016 23:00	6/22/2016 23:00	1992	12/21/2018 23:00	16.2	70	23:00:00	6/22/2016 23:00	6/22/2016 23:00	6/22/2016 23:00	85.43333333	11.3
6/23/2016 0:00	6/23/2016 0:00	1993	12/22/2018 0:00	15.04	71	0:00:00	6/23/2016 0:00	6/23/2016 0:00	6/23/2016 0:00	89.68	11.3
6/23/2016 1:00	6/23/2016 1:00	1994	12/22/2018 1:00	13.64	71	1:00:00	6/23/2016 1:00	6/23/2016 1:00	6/23/2016 1:00	90	11.3
6/23/2016 2:00	6/23/2016 2:00	1995	12/22/2018 2:00	13.46666667	71	2:00:00	6/23/2016 2:00	6/23/2016 2:00	6/23/2016 2:00	90	11.3
6/23/2016 3:00	6/23/2016 3:00	1996	12/22/2018 3:00	13.46	71	3:00:00	6/23/2016 3:00	6/23/2016 3:00	6/23/2016 3:00	90	11.3
6/23/2016 4:00	6/23/2016 4:00	1997	12/22/2018 4:00	13.48	71	4:00:00	6/23/2016 4:00	6/23/2016 4:00	6/23/2016 4:00	90	11.3
6/23/2016 5:00	6/23/2016 5:00	1998	12/22/2018 5:00	14.51666667	71	5:00:00	6/23/2016 5:00	6/23/2016 5:00	6/23/2016 5:00	90	58.53333333
6/23/2016 6:00	6/23/2016 6:00	1999	12/22/2018 6:00	14.88	71	6:00:00	6/23/2016 6:00	6/23/2016 6:00	6/23/2016 6:00	90	281.3
[truncated: 3,426 more rows]
