# Supplementary material for: Natural plant growth and development achieved in the IPK PhenoSphere by dynamic environment simulation
Source: Nat Commun. 2023 Sep 18;14:5783. doi: 10.1038/s41467-023-41332-4 (PMC10507097; doi:10.1038/s41467-023-41332-4)
Supplement: Supplementary file 5 — Supplementary Code 1 [file 41467_2023_41332_MOESM5_ESM.zip › Supplementary_Code_1/Thermal_Time_VPD/Thermal_Time_VPD.R]

##
##
# Thermal Time and VPD for revisions Heuermann et al 2022
##
##
wd <- # set wd as working directory
setwd(wd)
getwd()
##
library(xlsx)
library(openxlsx)
library(reshape)
library(foreign)
library(agricolae)
library(stats)
library(devtools)
library(car)
library(pcaMethods)
library(MASS)
library(Rcpp)
library(ggplot2)
library(lattice)
library(stringr)
library(data.table)
library(tidyr)
library(plyr)
####################################################################################################


library(plantecophys)  # calcualates with Buck et al 1981 old values
##
## Equation taken from Buck et al 1981 https://doi.org/10.1175/1520-0450(1981)020%3C1527:NEFCVP%3E2.0.CO;2
## with improved values from Buck 2009 http://www.hygrometers.com/wp-content/uploads/CR-1A-users-manual-2009-12.pdf
##
## modify VPD function for updated values
es <- function (TdegC, Mi = 1010) 
{
  a <- 6.1121
  b <- 18.678
  c <- 257.14
  d <- 234.5
  f <- 1 + 10^-4*(7.2 + Mi*(0.0320 + 5.9*10^-06 * TdegC^2))
  esval <- f * a * (exp((b-TdegC/d)*(TdegC/(TdegC+c))))
  return(esval)
}
##
##
VPD_Buck <- function (RH, TdegC, Mi = 1010) 
{
  esval <- es(TdegC, Mi)
  e <- (RH * esval)/100
  VPD <-  (esval- e)*0.1 # milibar to kPa thus * 0.1
  return(VPD)
}
##

  
## load climate data from sensors
##
PS_2016_sim_clim <- read.csv("PS_2016_sim_clim.csv", header = T)
Ps_avg_clim <- read.csv("Ps_avg_clim.csv", header = T)
Ps_avg_clim$Date <- gsub( " CEST", "", as.POSIXct(strptime(Ps_avg_clim$Date, format = "%m/%d/%Y %H:%M")))
#
climate_2016_DAS <- read.csv("climate_2016_DAS.csv", header = T)
climate_2017_DAS <- read.csv("climate_2017_DAS.csv", header = T)
climate_2018_DAS <- read.csv("climate_2018_DAS.csv", header = T)
climate_2019_DAS <- read.csv("climate_2019_DAS.csv", header = T)
GWH_clim <- read.csv("GWH_clim.csv", header = T)
##


 # Supplementary Figure 2
###### COMBINE FIGURE Temperature May September
pdf(paste(wd,"/Figure_Climate_sim_VPD.pdf", sep = ""), width = 7.08, height = 7)
layout(matrix(c(1,1,1,2,2,2,3,3,3,4,4,4,5,5,5,6,6,6,7,7,7), nrow = 7, ncol = 3, byrow = TRUE))
par(mar=c(2, 4,1, 2) + 0.1) 
par(oma=c(0,0,0,0))
##
## 2016
climate_2016_DAS$VPD <- VPD_Buck(climate_2016_DAS$humidity,climate_2016_DAS$temp.2m.Avg)
plot(climate_2016_DAS[climate_2016_DAS$Date > "2016-05-02" & climate_2016_DAS$Date < "2016-09-13" ,16], type = "l",
     col=alpha("#66CCEE", 1), lwd=1.5, xaxt ="n",xlab = "", ylab="",
     main="",ylim = c(0,6), #, panel.first = grid(nx = NA, ny = NULL)
     cex.axis = .8, cex.lab = .8, cex.main = .7)
axis(side = 1, at = seq(climate_2016_DAS[climate_2016_DAS$Date > "2016-05-02" & climate_2016_DAS$Date < "2016-09-13" ,16])[c(T,F,F,F,F,F,F,F,F,F,F,F,F,F,F,F,F,F,F,F,F,F,F,F)], 
     labels = F, tck=-0.01)
#mtext(expression(paste("temperature profile May 2"^"nd","- September 12"^"th",sep="")), side = 3, line = .3, cex = .8) #"Temperature June 16th - June 26th"
mtext("VPD [kPa]", side = 2, line = 2, cex = .7)
Dates <- (seq(as.Date("2016-05-02"), as.Date("2016-09-12"), "days"))
#
Dates_names <- Dates[c(T,F,F,F,F)]
Dates_names <- format(Dates_names, "%b %d")
#
Dates1 <- (c(0,seq_along(Dates)*24))[1:length(c(0,seq_along(Dates)*24))-1]
Dates1 <- Dates1[c(T,F,F,F,F)]
text(x =  Dates1, 
     y = par("usr")[3] - max(climate_2016_DAS[climate_2016_DAS$Date > "2016-05-02" & climate_2016_DAS$Date < "2016-09-13" ,16], na.rm=T) *0.1,
     srt = 45, adj = 1,cex = .7,
     labels = Dates_names, xpd = TRUE)
legend("topleft", inset=c(-.02,-.12),legend = "field 2016",bty = "n", cex = 1 )
##
## 2017
climate_2017_DAS$VPD <- VPD_Buck(climate_2017_DAS$humidity,climate_2017_DAS$temp.2m.Avg)
plot(climate_2017_DAS[climate_2017_DAS$Date > "2017-05-02" & climate_2017_DAS$Date < "2017-09-13" ,16], type = "l",
     col=alpha("#228833", 1), lwd=1.5, xaxt ="n",xlab = "", ylab="",
     main="",ylim = c(0,6), #, panel.first = grid(nx = NA, ny = NULL)
     cex.axis = .8, cex.lab = .8, cex.main = .7)
axis(side = 1, at = seq(climate_2017_DAS[climate_2017_DAS$Date > "2017-05-02" & climate_2017_DAS$Date < "2017-09-13" ,16])[c(T,F,F,F,F,F,F,F,F,F,F,F,F,F,F,F,F,F,F,F,F,F,F,F)], 
     labels = F, tck=-0.01)
#mtext(expression(paste("temperature profile May 2"^"nd","- September 12"^"th",sep="")), side = 3, line = .3, cex = .8) #"Temperature June 16th - June 26th"
mtext("VPD [kPa]", side = 2, line = 2, cex = .7)
Dates <- (seq(as.Date("2016-05-02"), as.Date("2016-09-12"), "days"))
#
Dates_names <- Dates[c(T,F,F,F,F)]
Dates_names <- format(Dates_names, "%b %d")
#
Dates1 <- (c(0,seq_along(Dates)*24))[1:length(c(0,seq_along(Dates)*24))-1]
Dates1 <- Dates1[c(T,F,F,F,F)]
text(x =  Dates1, 
     y = par("usr")[3] - max(climate_2017_DAS[climate_2017_DAS$Date > "2017-05-02" & climate_2017_DAS$Date < "2017-09-13"  ,16], na.rm=T) *0.1,
     srt = 45, adj = 1,cex = .7,
     labels = Dates_names, xpd = TRUE)
legend("topleft", inset=c(-.02,-.12),legend = "field 2017",bty = "n", cex = 1 )
##
## 2018
climate_2018_DAS$VPD <- VPD_Buck(climate_2018_DAS$humidity,climate_2018_DAS$temp.2m.Avg)
plot(climate_2018_DAS[climate_2018_DAS$Date > "2018-05-02" & climate_2018_DAS$Date < "2018-09-13" ,16], type = "l",
     col=alpha("#BBBBBB", 1), lwd=1.5, xaxt ="n",xlab = "", ylab="",
     main="",ylim = c(0,6), #, panel.first = grid(nx = NA, ny = NULL)
     cex.axis = .8, cex.lab = .8, cex.main = .7)
axis(side = 1, at = seq(climate_2018_DAS[climate_2018_DAS$Date > "2018-05-02" & climate_2018_DAS$Date < "2018-09-13" ,16])[c(T,F,F,F,F,F,F,F,F,F,F,F,F,F,F,F,F,F,F,F,F,F,F,F)], 
     labels = F, tck=-0.01)
#mtext(expression(paste("temperature profile May 2"^"nd","- September 12"^"th",sep="")), side = 3, line = .3, cex = .8) #"Temperature June 16th - June 26th"
mtext("VPD [kPa]", side = 2, line = 2, cex = .7)
Dates <- (seq(as.Date("2016-05-02"), as.Date("2016-09-12"), "days"))
#
Dates_names <- Dates[c(T,F,F,F,F)]
Dates_names <- format(Dates_names, "%b %d")
#
Dates1 <- (c(0,seq_along(Dates)*24))[1:length(c(0,seq_along(Dates)*24))-1]
Dates1 <- Dates1[c(T,F,F,F,F)]
text(x =  Dates1, 
     y = par("usr")[3] - max(climate_2018_DAS[climate_2018_DAS$Date > "2018-05-02" & climate_2018_DAS$Date < "2018-09-13"  ,16], na.rm=T) *0.1,
     srt = 45, adj = 1,cex = .7,
     labels = Dates_names, xpd = TRUE)
legend("topleft", inset=c(-.02,-.12),legend = "field 2018",bty = "n", cex = 1 )
##
## 2019
climate_2019_DAS$VPD <- VPD_Buck(climate_2019_DAS$humidity,climate_2019_DAS$temp.2m.Avg)
plot(climate_2019_DAS[climate_2019_DAS$Date > "2019-05-02" & climate_2019_DAS$Date < "2019-09-13" ,16], type = "l",
     col=alpha("#4477AA", 1), lwd=1.5, xaxt ="n",xlab = "", ylab="",
     main="",ylim = c(0,6), #, panel.first = grid(nx = NA, ny = NULL)
     cex.axis = .8, cex.lab = .8, cex.main = .7)
axis(side = 1, at = seq(climate_2019_DAS[climate_2019_DAS$Date > "2019-05-02" & climate_2019_DAS$Date < "2019-09-13" ,16])[c(T,F,F,F,F,F,F,F,F,F,F,F,F,F,F,F,F,F,F,F,F,F,F,F)], 
     labels = F, tck=-0.01)
#mtext(expression(paste("temperature profile May 2"^"nd","- September 12"^"th",sep="")), side = 3, line = .3, cex = .8) #"Temperature June 16th - June 26th"
mtext("VPD [kPa]", side = 2, line = 2, cex = .7)
Dates <- (seq(as.Date("2016-05-02"), as.Date("2016-09-12"), "days"))
#
Dates_names <- Dates[c(T,F,F,F,F)]
Dates_names <- format(Dates_names, "%b %d")
#
Dates1 <- (c(0,seq_along(Dates)*24))[1:length(c(0,seq_along(Dates)*24))-1]
Dates1 <- Dates1[c(T,F,F,F,F)]
text(x =  Dates1, 
     y = par("usr")[3] - max(climate_2019_DAS[climate_2019_DAS$Date > "2019-05-02" & climate_2019_DAS$Date < "2019-09-13"  ,16], na.rm=T) *0.1,
     srt = 45, adj = 1,cex = .7,
     labels = Dates_names, xpd = TRUE)
legend("topleft", inset=c(-.02,-.12),legend = "field 2019",bty = "n", cex = 1 )
##
## GWH
GWH_clim$VPD <- VPD_Buck(GWH_clim$Humidity,GWH_clim$Temperature)
plot(GWH_clim[GWH_clim$Date_2016 > "2016-05-02"& GWH_clim$Date_2016 < "2016-09-13",4], type = "l",
     col=alpha("#CCBB44", 1), lwd=1.5, xaxt ="n",xlab = "", ylab="",
     main="",ylim = c(0,6), #, panel.first = grid(nx = NA, ny = NULL)
     cex.axis = .8, cex.lab = .8, cex.main = .7)
axis(side = 1, at = seq(GWH_clim[GWH_clim$Date_2016 > "2016-05-02"& GWH_clim$Date_2016 < "2016-09-13",4])[c(T,F,F,F,F,F,F,F,F,F,F,F,F,F,F,F,F,F,F,F,F,F,F,F)], 
     labels = F, tck=-0.01)
#mtext(expression(paste("temperature profile May 2"^"nd","- September 12"^"th",sep="")), side = 3, line = .3, cex = .8) #"Temperature June 16th - June 26th"
mtext("VPD [kPa]", side = 2, line = 2, cex = .7)
Dates <- (seq(as.Date("2016-05-02"), as.Date("2016-09-12"), "days"))
#
Dates_names <- Dates[c(T,F,F,F,F)]
Dates_names <- format(Dates_names, "%b %d")
#
Dates1 <- (c(0,seq_along(Dates)*24))[1:length(c(0,seq_along(Dates)*24))-1]
Dates1 <- Dates1[c(T,F,F,F,F)]
text(x =  Dates1, 
     y = par("usr")[3] - max(GWH_clim[GWH_clim$Date_2016 > "2016-05-02"& GWH_clim$Date_2016 < "2016-09-13",4], na.rm=T) *0.1,
     srt = 45, adj = 1,cex = .7,
     labels = Dates_names, xpd = TRUE)
legend("topleft", inset=c(-.02,-.12),legend = "glasshouse",bty = "n", cex = 1 )
##
## PS avg
Ps_avg_clim$VPD <- VPD_Buck(Ps_avg_clim$humidity,Ps_avg_clim$Temp)
plot(Ps_avg_clim[Ps_avg_clim$Date > "2016-05-02"& Ps_avg_clim$Date < "2016-09-13",13], type = "l",
     col=alpha("#EE6677", 1), lwd=1.5, xaxt ="n",xlab = "", ylab="",
     main="",ylim = c(0,6), #, panel.first = grid(nx = NA, ny = NULL)
     cex.axis = .8, cex.lab = .8, cex.main = .7)
axis(side = 1, at = seq(Ps_avg_clim[Ps_avg_clim$Date > "2016-05-02"& Ps_avg_clim$Date < "2016-09-13", 13])[c(T,F,F,F,F,F,F,F,F,F,F,F,F,F,F,F,F,F,F,F,F,F,F,F)], 
     labels = F, tck=-0.01)
#mtext(expression(paste("temperature profile May 2"^"nd","- September 12"^"th",sep="")), side = 3, line = .3, cex = .8) #"Temperature June 16th - June 26th"
mtext("VPD [kPa]", side = 2, line = 2, cex = .7)
Dates <- (seq(as.Date("2016-05-02"), as.Date("2016-09-12"), "days"))
#
Dates_names <- Dates[c(T,F,F,F,F)]
Dates_names <- format(Dates_names, "%b %d")
#
Dates1 <- (c(0,seq_along(Dates)*24))[1:length(c(0,seq_along(Dates)*24))-1]
Dates1 <- Dates1[c(T,F,F,F,F)]
text(x =  Dates1, 
     y = par("usr")[3] - max(Ps_avg_clim[Ps_avg_clim$Date > "2016-05-02"& Ps_avg_clim$Date < "2016-09-13",13], na.rm=T) *0.1,
     srt = 45, adj = 1,cex = .7,
     labels = Dates_names, xpd = TRUE)
legend("topleft", inset=c(-.02,-.12),legend = "PhenoSphere avg",bty = "n", cex = 1 )
##
## PS_2016
PS_2016_sim_clim$VPD <- VPD_Buck(PS_2016_sim_clim$humidity,PS_2016_sim_clim$Temp)
plot(PS_2016_sim_clim[PS_2016_sim_clim$Date > "2016-05-02"& PS_2016_sim_clim$Date < "2016-09-13",13], type = "l",
     col=alpha("#AA3377", 1), lwd=1.5, xaxt ="n",xlab = "", ylab="",
     main="",ylim = c(0,6), #, panel.first = grid(nx = NA, ny = NULL)
     cex.axis = .8, cex.lab = .8, cex.main = .7)
axis(side = 1, at = seq(PS_2016_sim_clim[PS_2016_sim_clim$Date > "2016-05-02"& PS_2016_sim_clim$Date < "2016-09-13",13])[c(T,F,F,F,F,F,F,F,F,F,F,F,F,F,F,F,F,F,F,F,F,F,F,F)], 
     labels = F, tck=-0.01)
#mtext(expression(paste("temperature profile May 2"^"nd","- September 12"^"th",sep="")), side = 3, line = .3, cex = .8) #"Temperature June 16th - June 26th"
mtext("VPD [kPa]", side = 2, line = 2, cex = .7)
Dates <- (seq(as.Date("2016-05-02"), as.Date("2016-09-12"), "days"))
#
Dates_names <- Dates[c(T,F,F,F,F)]
Dates_names <- format(Dates_names, "%b %d")
#
Dates1 <- (c(0,seq_along(Dates)*24))[1:length(c(0,seq_along(Dates)*24))-1]
Dates1 <- Dates1[c(T,F,F,F,F)]
text(x =  Dates1, 
     y = par("usr")[3] - max(PS_2016_sim_clim[PS_2016_sim_clim$Date > "2016-05-02"& PS_2016_sim_clim$Date < "2016-09-13",13], na.rm=T) *0.1,
     srt = 45, adj = 1,cex = .7,
     labels = Dates_names, xpd = TRUE)
legend("topleft", inset=c(-.02,-.12),legend = "PhenoSphere 2016 sim",bty = "n", cex = 1 )
#
dev.off()


### RMSE VPD ##
###############
sqrt(mean((climate_2016_DAS[climate_2016_DAS$Date > "2016-05-02" & climate_2016_DAS$Date < "2016-09-13" ,16] - 
             climate_2017_DAS[climate_2017_DAS$Date > "2017-05-02" & climate_2017_DAS$Date < "2017-09-13" ,16])^2, na.rm =T))
#
sqrt(mean((climate_2016_DAS[climate_2016_DAS$Date > "2016-05-02" & climate_2016_DAS$Date < "2016-09-13" ,16] - 
             climate_2018_DAS[climate_2018_DAS$Date > "2018-05-02" & climate_2018_DAS$Date < "2018-09-13" ,16])^2, na.rm =T))
#
sqrt(mean((climate_2016_DAS[climate_2016_DAS$Date > "2016-05-02" & climate_2016_DAS$Date < "2016-09-13" ,16] - 
             climate_2019_DAS[climate_2019_DAS$Date > "2019-05-02" & climate_2019_DAS$Date < "2019-09-13" ,16])^2, na.rm =T))
#
sqrt(mean((climate_2016_DAS[climate_2016_DAS$Date > "2016-05-02" & climate_2016_DAS$Date < "2016-09-13" ,16] - 
             GWH_clim[GWH_clim$Date_2016 > "2016-05-02"& GWH_clim$Date_2016 < "2016-09-13",4])^2, na.rm =T))
#
sqrt(mean((climate_2016_DAS[climate_2016_DAS$Date > "2016-05-02" & climate_2016_DAS$Date < "2016-09-13" ,16] - 
             Ps_avg_clim[Ps_avg_clim$Date > "2016-05-02"& Ps_avg_clim$Date < "2016-09-13",13])^2, na.rm =T))
#
sqrt(mean((climate_2016_DAS[climate_2016_DAS$Date > "2016-05-02" & climate_2016_DAS$Date < "2016-09-13" ,16] - 
             PS_2016_sim_clim[PS_2016_sim_clim$Date > "2016-05-02"& PS_2016_sim_clim$Date < "2016-09-13",13])^2, na.rm =T))


################################## Correlation data for VPD data
################################### 

Cor_Data <- cbind(climate_2016_DAS[climate_2016_DAS$Date > "2016-05-02" & climate_2016_DAS$Date < "2016-09-13" ,16],
                  climate_2017_DAS[climate_2017_DAS$Date > "2017-05-02" & climate_2017_DAS$Date < "2017-09-13" ,16],
                  climate_2018_DAS[climate_2018_DAS$Date > "2018-05-02" & climate_2018_DAS$Date < "2018-09-13" ,16],
                  climate_2019_DAS[climate_2019_DAS$Date > "2019-05-02" & climate_2019_DAS$Date < "2019-09-13" ,16],
                  GWH_clim[GWH_clim$Date_2016 > "2016-05-02"& GWH_clim$Date_2016 < "2016-09-13",4],
                  Ps_avg_clim[Ps_avg_clim$Date > "2016-05-02"& Ps_avg_clim$Date < "2016-09-13",13],
                  PS_2016_sim_clim[PS_2016_sim_clim$Date > "2016-05-02"& PS_2016_sim_clim$Date < "2016-09-13",13]) 


#

colnames(Cor_Data) <- c("2016","2017","2018","2019","GWH","PKH","PKH_2016_sim")


Cor_Data <- as.data.frame(Cor_Data)

# p-values
rstatix::cor_pmat(Cor_Data, alternative = "two.sided")

cor(Cor_Data, use = "na.or.complete")
pairs(Cor_Data, panel =)

# Function to add correlation coefficients
panel.cor <- function(x, y, digits = 2, prefix = "", cex.cor, ...) {
  usr <- par("usr")
  on.exit(par(usr))
  par(usr = c(0, 1, 0, 1))
  Cor <- abs(cor(x, y,use = "na.or.complete")) # Remove abs function if desired
  txt <- paste0(prefix, format(c(Cor, 0.123456789), digits = digits)[1])
  if(missing(cex.cor)) {
    cex.cor <- 0.4 / strwidth(txt)
  }
  text(0.5, 0.5, txt,
       cex = 1 + (cex.cor/2) * Cor) # Resize the text by level of correlation
}
#
L_color <- as.data.frame(cbind(L <- c(paste0("2016"),paste0("2017"),paste0("2018"),paste0("2019"),paste0("GWH"),
                                      paste0("PKH"),paste0("PKH_2016_sim")),
                               Lcol <- c(alpha("#66CCEE", 1),
                                         alpha("#228833", 1),
                                         alpha("#BBBBBB", 1),
                                         alpha("#4477AA", 1),
                                         alpha("#CCBB44", 1),
                                         alpha("#EE6677", 1),
                                         alpha("#AA3377", 1))))
colnames(L_color) <- c("Year","Color")
#A function to show the linear regression line in each graph
upper_panel_regression_line = function(x,y, ...){
  points(x,y,...)
  linear_regression = lm(y~x)
  linear_regression_line = abline(linear_regression, col="darkred")
}

#A function to calculate and show the R-squared value of each panel
lower_panel_r_squared = function(x, y, ...){
  usr <- par("usr"); on.exit(par(usr))
  par(usr = c(0, 2, 0, 2))
  r = cor(x, y, use = "na.or.complete")
  r_squared = round(r^2, digits = 2)
  text_of_r_squared = paste0("R-squared = ", r_squared)
  text(1, 1, text_of_r_squared)
}
#
my.text.panel <- function(labels) {
  function(x, y, lbl, ...) {
    if (lbl %in% names(labels)) lbl <- labels[[lbl]]
    text(x, y, lbl, ...)
  }
}


# Creating the scatter plot matrix
reso <- 600
leng <- 5*reso/300
png("Correlogram_all_cultivation_scenarios_VPD_grey.png",   #width = 1800, height = 1200, 
    units="in",res=reso,height=leng,width=leng)
pairs(as.data.frame(Cor_Data), 
      upper.panel = panel.cor,
      lower.panel = upper_panel_regression_line, pch=20, col = "darkgrey",
      cex.labels = 1.3, gap = .2, font.labels = 2,label.pos = .5,
      text.panel = my.text.panel(c("2016"="field\n2016", "2017"="field\n2017",
                                   "2018"="field\n2018", "2019"="field\n2019",
                                   "GWH" = "GWH", "PKH" = "PS\naverage",
                                   "PKH_2016_sim" = "PS\n2016 sim")))   
dev.off()


# Supplementary Figure 3


pdf("Correlogram_all_cultivation_scenarios_VPD_grey.pdf", width = 9, height = 6)
pairs(as.data.frame(Cor_Data), 
      upper.panel = panel.cor,
      lower.panel = upper_panel_regression_line, pch=".", col = "darkgrey",
      cex.labels = 1.3, gap = .2, font.labels = 2,label.pos = .5,
      text.panel = my.text.panel(c("2016"="field\n2016", "2017"="field\n2017",
                                   "2018"="field\n2018", "2019"="field\n2019",
                                   "GWH" = "glasshouse", "PKH" = "PhenoSphere\navg",
                                   "PKH_2016_sim" = "PhenoSphere\n2016 sim")))   
dev.off()


######################################
##################################################################################


########  THERMAL TIME #########################################################

################################################################################
##### Processing raw data
##### Load data
library(xlsx)
library(openxlsx)
library(reshape)
library(foreign)
library(agricolae)
library(stats)
library(devtools)
library(car)
library(pcaMethods)
library(MASS)
library(Rcpp)
library(ggplot2)
library(lattice)
library(stringr)
library(data.table)
library(tidyr)
library(plyr)
##
## load sensor data 
year2016 <- read.csv(paste(wd,"/tt/data/IPK_Weather_Data_2016.csv", sep = ""), header = T)
year2016$Date <- gsub( " CEST", "", as.POSIXct(strptime(year2016$Date, format = "%m/%d/%Y %H:%M")))
year2017 <- read.csv(paste(wd,"/tt/data/IPK_Weather_Data_2017.csv", sep = ""), header = T)
year2017$Date <- gsub( " CEST", "", as.POSIXct(strptime(year2017$Date, format = "%m/%d/%Y %H:%M")))
year2018 <- read.csv(paste(wd,"/tt/data/IPK_Weather_Data_2018.csv", sep = ""), header = T)
year2018$Date <- gsub( " CEST", "", as.POSIXct(strptime(year2018$Date, format = "%m/%d/%Y %H:%M")))
year2019 <- read.csv(paste(wd,"/tt/data/IPK_Weather_Data_2019.csv", sep = ""), header = T)
year2019$Date <- gsub( " CEST", "", as.POSIXct(strptime(year2019$Date, format = "%m/%d/%Y %H:%M")))
weather_files2 <- list(year2016,year2017,year2018,year2019)
names(weather_files2) <- c("2016","2017","2018","2019")
  ############################################################
  ####                                                     ###
  ####          Extract Min Max Temperature  for fields    ###
  ####                                                     ###
  ############################################################
  outputlist_w_thermaltime <- list()
  weather_files_ex <- list()
  for (l in c("2016", "2017","2018","2019")) {
    date_wo_time <- unique(as.Date(weather_files2[[l]]$Date))
    minmaxlist <- data.frame()
    outputlist <- data.frame(matrix(ncol = 13, nrow = 0))
    for (i in as.Date(date_wo_time)) {
      zahl <- grep(as.Date(i,origin = "1970-01-01"), weather_files2[[l]]$Date)
      zahl1 <- grep(as.Date(i+1,origin = "1970-01-01"), weather_files2[[l]]$Date)
      minmax  <- weather_files2[[l]][zahl,]
      minmax1 <- weather_files2[[l]][zahl,]
      minmax2 <- weather_files2[[l]][zahl1,]
      if (nrow(minmax2) > 0) {minmax <- rbind(minmax1, minmax2[1,])}
      min_dat <- min(minmax$Temperature, na.rm = T)
      max_dat <- max(minmax$Temperature, na.rm = T)
      avg <- mean(minmax$Temperature, na.rm = T)
      if (max_dat < 30 & min_dat > 10 ){
        CGDD <- ((max_dat+min_dat)/2-10)
      } else if (max_dat > 30 & min_dat > 10 & min_dat < 30) {
        CGDD <- ((30+min_dat)/2-10)
      } else if (max_dat > 30 & min_dat > 10 & min_dat > 30) {
        CGDD <- ((30+30)/2-10)
      } else if (max_dat < 30 & max_dat > 10 & min_dat < 10) {
        CGDD <- ((max_dat+10)/2-10)
      } else if (max_dat < 10 & min_dat < 10) {
        CGDD <- ((10+10)/2-10)
      } else if (max_dat > 30 & min_dat < 10 ) {
        CGDD <- ((30+10)/2-10)
      }
      # Thermal Time for maize according to Parent B., Tardieu F. (2012) 
      minmax$thermaltime <- NA
      minmax[[1,"thermaltime"]] <- 0
      thermal_help <- data.frame()
      for (k in 2:nrow(minmax)) {
        therm <- (minmax[k-1,"thermaltime"])+(0.0416668)*(minmax[k,"Temperature"]+273)*exp(-73900/(8.314*(minmax[k,"Temperature"]+273)))/
          (1+(exp(-73900/(8.314*(minmax[k,"Temperature"]+273))))^(3.5*(1-(minmax[k,"Temperature"]+273)/306.4)))/
          (293*exp(-73900/(8.314*293))/(1+(exp(-73900/(8.314*293)))^(3.5*(1-293/306.4))))
        minmax[[k,"thermaltime"]] <- therm
      }
      #
      colnames(outputlist) <- colnames(minmax)
      outputlist <- rbind(outputlist,minmax[-1,])
      minmaxhelp <- cbind(as.Date(i,origin = "1970-01-01"),avg,min_dat,max_dat, CGDD)
      minmaxlist <- rbind(minmaxlist, minmaxhelp)
      
    }
    colnames(minmaxlist) <- c("Date","Avg", "minTemp", "maxTemp", "CGDD")
    minmaxlist$Date <- as.Date(minmaxlist$Date, origin ="1970-01-01" )
    weather_files_ex[[l]] <- minmaxlist
    outputlist_w_thermaltime[[l]] <- outputlist
  }
  ###
  ###  save CGDD as csv files
  ###
  for (l in c("2016", "2017","2018","2019")) {
    write.csv(weather_files_ex[[l]], paste(wd,"/tt/IPK_CGDD_", l,".csv", sep = ""), row.names = F)
    write.csv(outputlist_w_thermaltime[[l]], paste(wd,"/tt/IPK_ThermalTime_", l,".csv", sep = ""), row.names = F)
    finalvalue <- grep("00:00:00", outputlist_w_thermaltime[[l]]$Date)
    finalvalue1  <- outputlist_w_thermaltime[[l]][finalvalue,]
    miss <- is.na(finalvalue1$thermaltime)
    finalvalue1$thermaltime[miss] <- 0
    cs <- cumsum(finalvalue1$thermaltime) # cumsum cant handle NA, therefore change to 0, compute, change back to NA
    cs[miss] <- NA
    finalvalue1$cumulativeTT <- cs
    write.csv(finalvalue1, paste(wd,"/tt/IPK_ThermalTimefinal_",l, ".csv", sep = ""), row.names = F)
    sum_CGDD <- sum(weather_files_ex[[l]]$CGDD, na.rm = T)
    write.csv(sum_CGDD, paste(wd,"/tt/IPK_CGDD_Sum_", l,".csv", sep = ""), row.names = F)
  }
  #

  
  #
  #
  ##
  ############################################################
  ####                                                     ###
  ####          Process Indoor         Data                ###
  ####                                                     ###
  ############################################################
  ##
  #
  ## load sensor data
  glasshouse <- read.csv(paste(wd,"/tt/data/GWH_clim.csv", sep = ""), header = T)
  glasshouse$Date <- gsub( " CEST", "", as.POSIXct(strptime(glasshouse$Date_2016, format = "%m/%d/%Y %H:%M")))
  PS_avg <- read.csv(paste(wd,"/tt/data/PS_avg_clim.csv", sep = ""), header = T)
  PS_avg$Date <- gsub( " CEST", "", as.POSIXct(strptime(PS_avg$Date_2016, format = "%m/%d/%Y %H:%M")))
  PS_2016_sim <- read.csv(paste(wd,"/tt/data/PS_2016_sim_clim.csv", sep = ""), header = T)
  PS_2016_sim$Date <- gsub( " CEST", "", as.POSIXct(strptime(PS_2016_sim$Date_2016, format = "%m/%d/%Y %H:%M")))

  Sensor_data1 <- list(glasshouse,PS_avg,PS_2016_sim)
  names(Sensor_data1) <- c("glasshouse","PS_avg","PS_2016_sim")
  ############################################################
  ####                                                     ###
  ####          Extract Min Max Temperature                ###
  ####                                                     ###
  ############################################################
  seonsor_w_thermaltime <- list()
  sensor_files_ex <- list()
  for (l in c("glasshouse","PS_avg","PS_2016_sim")) {
    date_wo_time <- unique(as.Date(Sensor_data1[[l]]$Date,origin = "1970-01-01"))
    minmaxlist <- data.frame()
    outputlist <- data.frame(matrix(ncol = 10, nrow = 0))
    for (i in as.Date(date_wo_time)) {
      zahl <- grep(as.Date(i,origin = "1970-01-01"), Sensor_data1[[l]]$Date)
      zahl1 <- grep(as.Date(i+1,origin = "1970-01-01"), Sensor_data1[[l]]$Date)
      minmax  <- Sensor_data1[[l]][zahl,]
      minmax1 <- Sensor_data1[[l]][zahl,]
      minmax2 <- Sensor_data1[[l]][zahl1,]
      if (nrow(minmax2) > 0) {minmax <- rbind(minmax1, minmax2[1,])}
      minmax$Temperature <- as.numeric(as.character(minmax$Temperature))
      min_dat <- min(as.numeric(as.character(minmax$Temperature)), na.rm = T)
      max_dat <- max(as.numeric(as.character(minmax$Temperature)), na.rm = T)
      avg <- mean(as.numeric(as.character(minmax$Temperature)), na.rm = T)
      if (max_dat < 30 & min_dat > 10 ){
        CGDD <- ((max_dat+min_dat)/2-10)
      } else if (max_dat > 30 & min_dat > 10 & min_dat < 30) {
        CGDD <- ((30+min_dat)/2-10)
      } else if (max_dat > 30 & min_dat > 10 & min_dat > 30) {
        CGDD <- ((30+30)/2-10)
      } else if (max_dat < 30 & max_dat > 10 & min_dat < 10) {
        CGDD <- ((max_dat+10)/2-10)
      } else if (max_dat < 10 & min_dat < 10) {
        CGDD <- ((10+10)/2-10)
      } else if (max_dat > 30 & min_dat < 10 ) {
        CGDD <- ((30+10)/2-10)
      }
      # Thermal Time for maize according to Parent B., Tardieu F. (2012) 
      minmax$thermaltime <- NA
      minmax[[1,"thermaltime"]] <- 0
      thermal_help <- data.frame()
      for (k in 2:nrow(minmax)) {
        therm <- (minmax[k-1,"thermaltime"])+(0.0416668)*(minmax[k,"Temperature"]+273)*exp(-73900/(8.314*(minmax[k,"Temperature"]+273)))/
          (1+(exp(-73900/(8.314*(minmax[k,"Temperature"]+273))))^(3.5*(1-(minmax[k,"Temperature"]+273)/306.4)))/
          (293*exp(-73900/(8.314*293))/(1+(exp(-73900/(8.314*293)))^(3.5*(1-293/306.4))))
        minmax[[k,"thermaltime"]] <- therm
      }
      #
      colnames(outputlist) <- colnames(minmax)
      outputlist <- rbind(outputlist,minmax[-1,])
      minmaxhelp <- cbind(as.Date(i,origin = "1970-01-01"),avg,min_dat,max_dat, CGDD)
      minmaxlist <- rbind(minmaxlist, minmaxhelp)
      
    }
    colnames(minmaxlist) <- c("Date","Avg", "minTemp", "maxTemp", "CGDD")
    minmaxlist$Date <- as.Date(minmaxlist$Date, origin ="1970-01-01" )
    sensor_files_ex[[l]] <- minmaxlist
    seonsor_w_thermaltime[[l]] <- outputlist
  }
  ###
  ###  save CGDD as csv files
  ###
  for (l in c("glasshouse","PS_avg","PS_2016_sim")) {
    write.csv(sensor_files_ex[[l]], paste(wd,"/tt/IPK_CGDD_", l,".csv", sep = ""), row.names = F)
    write.csv(seonsor_w_thermaltime[[l]], paste(wd,"/tt/IPK_ThermalTime_", l,".csv", sep = ""), row.names = F)
    finalvalue <- grep("00:00:00", seonsor_w_thermaltime[[l]]$Date)
    finalvalue1  <- seonsor_w_thermaltime[[l]][finalvalue,]
    miss <- is.na(finalvalue1$thermaltime)
    finalvalue1$thermaltime[miss] <- 0
    cs <- cumsum(finalvalue1$thermaltime) # cumsum cant handle NA, therefore change to 0, compute, change back to NA
    cs[miss] <- NA
    finalvalue1$cumulativeTT <- cs
    write.csv(finalvalue1, paste(wd,"/tt/IPK_ThermalTimefinal_",l, ".csv", sep = ""), row.names = F)
    sum_CGDD <- sum(sensor_files_ex[[l]]$CGDD, na.rm = T)
    write.csv(sum_CGDD, paste(wd,"/tt/IPK_CGDD_Sum_", l,".csv", sep = ""), row.names = F)
  }
  #
  ##
##################################################################################
  ############################################################
  ####                                                     ###
  ####       Read Data, name lists according to csv        ###
  ####                                                     ###
  ############################################################
  ## PS 2016 sim
PS_2016_thermalfinal <- read.csv(paste(wd,"/tt/IPK_ThermalTimefinal_PS_2016_sim_time.csv", sep = ""),header = T)
 ( PS_2016_thermalfinal$Date_true <- gsub( " CEST", "", as.POSIXct(strptime(PS_2016_thermalfinal$Date_true, format = "%m/%d/%Y %H:%M"))))
  ( PS_2016_thermalfinal$Date <- gsub( " CEST", "", as.POSIXct(strptime(PS_2016_thermalfinal$Date, format = "%m/%d/%Y %H:%M"))))
PS_2016_BLUE <- read.csv(paste(wd,"/tt/PKH_2016_sim_BLUE_Plant_Height_GS_VS.csv", sep = ""),header = T)
(PS_2016_BLUE$Date <- gsub( " CEST", "", as.POSIXct(strptime(PS_2016_BLUE$Date, format = "%m/%d/%Y"))))
  ###
  out <- data.frame()
  for (i in unique(PS_2016_BLUE$Date)) {
    phensub <- PS_2016_BLUE[as.Date(PS_2016_BLUE$Date, origin = "1970-01-01" ) %in% as.Date(i, origin = "1970-01-01" ),]
    phensub$ThermalTime <- round(PS_2016_thermalfinal[(grep(as.Date(i, origin = "1970-01-01" ),PS_2016_thermalfinal$Date_true)),"cumulativeTT"],2)
    out <- rbind(out, phensub)
  }
  PS2016simtt <- out
  
  ## PS avg
  PS_avg_thermalfinal <- read.csv(paste(wd,"/tt/IPK_ThermalTimefinal_PS_avg_time.csv", sep = ""),header = T)
  ( PS_avg_thermalfinal$Date_true <- gsub( " CEST", "", as.POSIXct(strptime(PS_avg_thermalfinal$Date_true, format = "%m/%d/%Y %H:%M"))))
  ( PS_avg_thermalfinal$Date <- gsub( " CEST", "", as.POSIXct(strptime(PS_avg_thermalfinal$Date, format = "%m/%d/%Y %H:%M"))))
  PS_avg_BLUE <- read.csv(paste(wd,"/tt/PKH_BLUE_Plant_Height_GS_VS.csv", sep = ""),header = T)
  (PS_avg_BLUE$Date <- gsub( " CEST", "", as.POSIXct(strptime(PS_avg_BLUE$Date, format = "%m/%d/%Y"))))
  ###
  out <- data.frame()
  for (i in unique(PS_avg_BLUE$Date)) {
    phensub <- PS_avg_BLUE[as.Date(PS_avg_BLUE$Date, origin = "1970-01-01" ) %in% as.Date(i, origin = "1970-01-01" ),]
    phensub$ThermalTime <- round(PS_avg_thermalfinal[(grep(as.Date(i, origin = "1970-01-01" ),PS_avg_thermalfinal$Date_true)),"cumulativeTT"],2)
    out <- rbind(out, phensub)
  }
  PSavgtt <- out
  
  ## glasshouse
  GWH_thermalfinal <- read.csv(paste(wd,"/tt/IPK_ThermalTimefinal_glasshouse_time.csv", sep = ""),header = T)
  ( GWH_thermalfinal$Date_true <- gsub( " CEST", "", as.POSIXct(strptime(GWH_thermalfinal$Date_true, format = "%m/%d/%Y %H:%M"))))
  ( GWH_thermalfinal$Date <- gsub( " CEST", "", as.POSIXct(strptime(GWH_thermalfinal$Date, format = "%m/%d/%Y %H:%M"))))
  GWH_BLUE <- read.csv(paste(wd,"/tt/GWH_BLUE_Plant_Height_GS_VS.csv", sep = ""),header = T)
  (GWH_BLUE$Date <- gsub( " CEST", "", as.POSIXct(strptime(GWH_BLUE$Date, format = "%m/%d/%Y"))))
  ###
  out <- data.frame()
  for (i in unique(GWH_BLUE$Date)) {
    phensub <- GWH_BLUE[as.Date(GWH_BLUE$Date, origin = "1970-01-01" ) %in% as.Date(i, origin = "1970-01-01" ),]
    phensub$ThermalTime <- round(GWH_thermalfinal[(grep(as.Date(i, origin = "1970-01-01" ),GWH_thermalfinal$Date_true)),"cumulativeTT"],2)
    out <- rbind(out, phensub)
  }
  GWHtt <- out
  
  ## field2016
  f2016_thermalfinal <- read.csv(paste(wd,"/tt/IPK_ThermalTimefinal_2016.csv", sep = ""),header = T)
  ( f2016_thermalfinal$Date <- gsub( " CEST", "", as.POSIXct(strptime(f2016_thermalfinal$Date, format = "%Y-%m-%d %H:%M"))))
  f2016_BLUE <- read.csv(paste(wd,"/tt/BLUE_Plant_Height_GS_VS_2016.csv", sep = ""),header = T)
  (f2016_BLUE$Date <- gsub( " CEST", "", as.POSIXct(strptime(f2016_BLUE$Date, format = "%m/%d/%Y"))))
  ###
  out <- data.frame()
  for (i in unique(f2016_BLUE$Date)) {
    phensub <- f2016_BLUE[as.Date(f2016_BLUE$Date, origin = "1970-01-01" ) %in% as.Date(i, origin = "1970-01-01" ),]
    phensub$ThermalTime <- round(f2016_thermalfinal[(grep(as.Date(i, origin = "1970-01-01" ),f2016_thermalfinal$Date)),"cumulativeTT"],2)
    out <- rbind(out, phensub)
  }
  f2016tt <- out
  
  ## field2017
  f2017_thermalfinal <- read.csv(paste(wd,"/tt/IPK_ThermalTimefinal_2017.csv", sep = ""),header = T)
  ( f2017_thermalfinal$Date <- gsub( " CEST", "", as.POSIXct(strptime(f2017_thermalfinal$Date, format = "%Y-%m-%d %H:%M"))))
  f2017_BLUE <- read.csv(paste(wd,"/tt/BLUE_Plant_Height_GS_VS_2017.csv", sep = ""),header = T)
  (f2017_BLUE$Date <- gsub( " CEST", "", as.POSIXct(strptime(f2017_BLUE$Date, format = "%m/%d/%Y"))))
  ###
  out <- data.frame()
  for (i in unique(f2017_BLUE$Date)) {
    phensub <- f2017_BLUE[as.Date(f2017_BLUE$Date, origin = "1970-01-01" ) %in% as.Date(i, origin = "1970-01-01" ),]
    phensub$ThermalTime <- round(f2017_thermalfinal[(grep(as.Date(i, origin = "1970-01-01" ),f2017_thermalfinal$Date)),"cumulativeTT"],2)
    out <- rbind(out, phensub)
  }
  f2017tt <- out
  
  ## field2018
  f2018_thermalfinal <- read.csv(paste(wd,"/tt/IPK_ThermalTimefinal_2018.csv", sep = ""),header = T)
  ( f2018_thermalfinal$Date <- gsub( " CEST", "", as.POSIXct(strptime(f2018_thermalfinal$Date, format = "%Y-%m-%d %H:%M"))))
  f2018_BLUE <- read.csv(paste(wd,"/tt/BLUE_Plant_Height_GS_VS_2018.csv", sep = ""),header = T)
  (f2018_BLUE$Date <- gsub( " CEST", "", as.POSIXct(strptime(f2018_BLUE$Date, format = "%m/%d/%Y"))))
  ###
  out <- data.frame()
  for (i in unique(f2018_BLUE$Date)) {
    phensub <- f2018_BLUE[as.Date(f2018_BLUE$Date, origin = "1970-01-01" ) %in% as.Date(i, origin = "1970-01-01" ),]
    phensub$ThermalTime <- round(f2018_thermalfinal[(grep(as.Date(i, origin = "1970-01-01" ),f2018_thermalfinal$Date)),"cumulativeTT"],2)
    out <- rbind(out, phensub)
  }
  f2018tt <- out
  
  ## field2019
  f2019_thermalfinal <- read.csv(paste(wd,"/tt/IPK_ThermalTimefinal_2019.csv", sep = ""),header = T)
  ( f2019_thermalfinal$Date <- gsub( " CEST", "", as.POSIXct(strptime(f2019_thermalfinal$Date, format = "%Y-%m-%d %H:%M"))))
  f2019_BLUE <- read.csv(paste(wd,"/tt/BLUE_Plant_Height_GS_VS_2019.csv", sep = ""),header = T)
  (f2019_BLUE$Date <- gsub( " CEST", "", as.POSIXct(strptime(f2019_BLUE$Date, format = "%m/%d/%Y"))))
  ###
  out <- data.frame()
  for (i in unique(f2019_BLUE$Date)) {
    phensub <- f2019_BLUE[as.Date(f2019_BLUE$Date, origin = "1970-01-01" ) %in% as.Date(i, origin = "1970-01-01" ),]
    phensub$ThermalTime <- round(f2019_thermalfinal[(grep(as.Date(i, origin = "1970-01-01" ),f2019_thermalfinal$Date)),"cumulativeTT"],2)
    out <- rbind(out, phensub)
  }
  f2019tt <- out
  
  
  
  ###############################################################################
  
  
  ##    LOGISTIC GROWTH MODEL PH - Thermal Time ##
  
  
  ###############################################################################
  
  # 
  # Script written by M. Heuermann, Heuermann et al., 2022
  #
  # Non linear models functions were adapted from Oddi et al., 2019; https://doi.org/10.1002/ece3.5543
  #
  
  
  
  # set wd as working directory, and import from nonlineamodels/test
  ##
  ##
  #####
  ##### 
  ##
  ################################################################################
  ##### 
  
  library(ggplot2)
  
  ##
  library(lme4)
  
  #
  
  library(nlme)
  library(bbmle)
  
  library(emmeans)
  
  ##

  pheno_files <- list(f2016tt, f2017tt, f2018tt, f2019tt, GWHtt, PS2016simtt, PSavgtt)
  names(pheno_files) <- c("2016","2017","2018","2019","GWH", "PKH_2016_sim", "PKH")
  ##
  geno_select <- as.vector(unique(pheno_files[["PKH_2016_sim"]]$Genotype))
  ##
  output_height <- data.frame()
  for (i in names(pheno_files)) {
    call_pheno <- pheno_files[[i]][pheno_files[[i]]$Genotype %in% geno_select,c("Date","Genotype",
                                                                                "BLUE_Plant_Height",
                                                                                "BLUE.Growth_Stage","BLUE.V_Stage","ThermalTime")]
    call_pheno$Year <- rep(i, nrow(call_pheno))
    output_height <- rbind(output_height,call_pheno)
  }
  #
  
  ##############################################################
  #                                                            #
  #                                                            #
  ##############################################################
  ## add running Date
  ##
  
  #
  
  outputfile <- data.frame()
  for(i in unique(output_height$Year)){
    Pseudo_sub <- output_height[output_height$Year %in% i,]
    outputfile_date <- vector()
    for (l in c(1:length(unique(Pseudo_sub$Date)))) {
      if (l < length(unique(Pseudo_sub$Date))) {
        out_date <- difftime(as.Date(unique(Pseudo_sub$Date)[l+1], format = "%m/%d/%Y"  ), # "%m/%d/%Y"   #"%Y-%m-%d"
                             as.Date(unique(Pseudo_sub$Date)[l], format = "%m/%d/%Y" ))
        outputfile_date <- c(outputfile_date, out_date)
      } else {
        
      } 
      
    }
    Pseudo_sub$runningDate <- rep(c(1,cumsum(outputfile_date)), each=11)
    outputfile <- rbind(outputfile,Pseudo_sub)
  }
  unique(outputfile$runningDate)
  #
  
  #
  outputfile <- na.omit(outputfile)
  #
  write.csv(outputfile,"outputfile.csv", row.names = F)
  outputfile <- read.csv("outputfile.csv", header = T)
  outputfile$runningDate <- as.numeric(outputfile$runningDate)
  #
  
  nout <- na.omit(outputfile)
  
  
  
  
  
  
  ################################################################################
  ############################## Non-linear regression model #####################
  ##############################    Oddi Paper               #####################
  ################################################################################
  
  
  # Data handling 
  
  # Database
  PH.data <- na.omit(output_height)
  PH.data <- PH.data[,c(2,3,6,7)]
  colnames(PH.data) <- c("Genotype","PH","time","Cultivation")
  str(PH.data)
  
  # Data are ordered for temporal analysis
  PH.data <- PH.data[with(PH.data,order(Genotype,Cultivation,time)), ] 
  
  # 
  PH.data$Cultivation <- as.factor(PH.data$Cultivation)
  str(PH.data)
  
  # The levels are ordered 
  PH.data$Genotype = with(PH.data, factor(Genotype, levels=c("B73","N22","P148","PHT77","S052","ZEA 132","ZEA 324",
                                                             "ZEA 332","ZEA 3660","ZEA 399",  "ZEA 851")))
  PH.data$Cultivation = with(PH.data, factor(Cultivation, levels=c("2016", "2017", "2018", "2019", "GWH", "PKH", "PKH_2016_sim")))
  str(PH.data)
  
  PH.data$group <- with(PH.data, factor(Cultivation:Genotype)) 
  levels(PH.data$group)
  
  PH.data.gd <- groupedData(PH ~ time | group, data = PH.data, order.groups=FALSE) # a groupedData class object is created 
  str(PH.data.gd)
  PH.data.gd$Cultivation = with(PH.data.gd, factor(Cultivation, levels=c("2016", "2017", "2018", "2019", "GWH", "PKH", "PKH_2016_sim"))) # 
  
  
  nl.re.logis <- nlme(nlsList(PH ~ SSfpl(time, A,B , xmid, scal), data = PH.data.gd), control = nlmeControl(maxIter = 100000, msMaxIter = 30000)) # 
  
  
  
  
  
  nl.re.1 <- update(nl.re.logis, random = pdDiag(A + B + xmid + scal ~ 1))
  
  AICtab(nl.re.1,nl.re.logis)
  
  fxf <- fixef(nl.re.1)
  
  nl.me <- update(nl.re.1, fixed = list(A + B + xmid + scal ~ Cultivation), 
                  start = c(A=fxf[1],rep(0,length(unique(PH.data.gd$Cultivation))-1),
                            B=fxf[2],rep(0,length(unique(PH.data.gd$Cultivation))-1),
                            xmid=fxf[3],rep(0,length(unique(PH.data.gd$Cultivation))-1), 
                            scal=fxf[4],rep(0,length(unique(PH.data.gd$Cultivation))-1))) # 
  
  
  
  AICtab(nl.re.logis, nl.me) # 
  
  
  
  # Residual checking:
  plot(nl.me) # 
  par(mfrow=c(1,2), cex=0.85)
  hist(resid(nl.me, type="normalized"), main="", xlab="Residuals", col="grey") 
  qqnorm(resid(nl.me, type="normalized"))
  qqline(resid(nl.me, type="normalized"))
  
  # Heterocedasticity: variance modeling 
  nl.me.vm <- update(nl.me, weights = varIdent(form=~1|Cultivation)) 
  AICtab(nl.me, nl.me.vm) # AIC
  
  # Residual checking
  plot(nl.me.vm)
  par(mfrow=c(1,2), cex=0.85)
  hist(resid(nl.me.vm, type="normalized"), main="", xlab="Residuals", col="grey") 
  qqnorm(resid(nl.me.vm, type="normalized"))
  qqline(resid(nl.me.vm, type="normalized"))
  
  
  
  #  Temporal correlation 
  
  
  #
  
  #
  library(forecast)
  auto.arima(fitted(nl.me.vm)) # determine arima structure
  #
  tsdiag(auto.arima(fitted(nl.me.vm)))
  
  Box.test(resid(arima(PH.data.gd$PH, order=c(2, 0, 1))), lag=10, type="Ljung-Box") # Ljung-Box test for 10 lags
  
  #  Temporal correlation modelling 
  
  nl.me.tm4 <- update(nl.me.vm, correlation=corARMA(p=2,q=1 ,form = ~ 1), 
                      control = nlmeControl(maxIter = 1000000, msMaxIter = 300000))
  
  
  plot(ACF(nl.me.tm4, resType = "normalized", na.action=na.omit), alpha=0.05, grid=TRUE) # 
  
  intervals(nl.me.tm4,which="fixed")
  # Residual checking
  plot(nl.me.tm4)
  par(mfrow=c(1,2), cex=0.85)
  hist(resid(nl.me.tm4, type="normalized"), main="", xlab="Residuals", col="grey") 
  qqnorm(resid(nl.me.tm5, type="normalized"))
  qqline(resid(nl.me.tm5, type="normalized"))
  
  
  
  nl.me.ml1 <- update(nl.me.tm4, method ="ML") # the model is fitted by Maximum likelihood 
  
  nl.me.ml.re1 <- update(nl.me.ml1, random = pdDiag( B + xmid  ~ 1))
  AICtab(nl.me, nl.me.vm, nl.me.tm4, nl.me.ml1, nl.re.1, nl.me.ml.re1)
  
  
  
  #  Final model
  
  
  M1 <- update(nl.me.ml1, method = "REML", control = nlmeControl(maxIter =10000, msMaxIter = 10000))
  summary(M1)
  
  AICtab(nl.me, nl.me.vm, nl.me.tm4, nl.me.ml1, nl.re.1, nl.me.ml.re1, M1)
  
  
  
  
  #  Overall predictions 
  A2016 <- fixef(M1)[1] # "Asym" for Cultivation 2016  
  A2017 <- fixef(M1)[1]+fixef(M1)[2] # "Asym" for Cultivation 2017
  A2018 <- fixef(M1)[1]+fixef(M1)[3] # "Asym" for Cultivation 2018
  A2019 <- fixef(M1)[1]+fixef(M1)[4] # "Asym" for Cultivation 2019
  AGWH <- fixef(M1)[1]+fixef(M1)[5] # "Asym" for Cultivation GWH
  APKH <- fixef(M1)[1]+fixef(M1)[6] # "Asym" for Cultivation PKH
  APKH_2016_sim <- fixef(M1)[1]+fixef(M1)[7] # "Asym" for Cultivation PKH_2016_sim
  
  B2016 <- fixef(M1)[8] # "Asym" for Cultivation 2016  
  B2017 <- fixef(M1)[8]+fixef(M1)[9] # "Asym" for Cultivation 2017
  B2018 <- fixef(M1)[8]+fixef(M1)[10] # "Asym" for Cultivation 2018
  B2019 <- fixef(M1)[8]+fixef(M1)[11] # "Asym" for Cultivation 2019
  BGWH <- fixef(M1)[8]+fixef(M1)[12] # "Asym" for Cultivation GWH
  BPKH <- fixef(M1)[8]+fixef(M1)[13] # "Asym" for Cultivation PKH
  BPKH_2016_sim <- fixef(M1)[8]+fixef(M1)[14] # "Asym" for Cultivation PKH_2016_sim
  
  # #
  xmid2016 <- fixef(M1)[15] # "xmid" for Cultivation 2016  
  xmid2017 <- fixef(M1)[15]+fixef(M1)[16] # "xmid" for Cultivation 2017
  xmid2018 <- fixef(M1)[15]+fixef(M1)[17] # "xmid" for Cultivation 2018
  xmid2019 <- fixef(M1)[15]+fixef(M1)[18] # "xmid" for Cultivation 2019
  xmidGWH <- fixef(M1)[15]+fixef(M1)[19] # "xmid" for Cultivation GWH
  xmidPKH <- fixef(M1)[15]+fixef(M1)[20] # "xmid" for Cultivation PKH
  xmidPKH_2016_sim <- fixef(M1)[15]+fixef(M1)[21] # "xmid" for Cultivation PKH_2016_sim
  #
  scal2016 <- fixef(M1)[22] # "scal" for Cultivation 2016  
  scal2017 <- fixef(M1)[22]+fixef(M1)[23] # "scal" for Cultivation 2017
  scal2018 <- fixef(M1)[22]+fixef(M1)[24] # "scal" for Cultivation 2018
  scal2019 <- fixef(M1)[22]+fixef(M1)[25] # "scal" for Cultivation 2019
  scalGWH <- fixef(M1)[22]+fixef(M1)[26] # "scal" for Cultivation GWH
  scalPKH <- fixef(M1)[22]+fixef(M1)[27] # "scal" for Cultivation PKH
  scalPKH_2016_sim <- fixef(M1)[22]+fixef(M1)[28] # "scal" for Cultivation PKH_2016_sim
  #
  
  
  Cultivation_2016 <- subset(PH.data.gd, Cultivation == "2016")
  Cultivation_2017 <- subset(PH.data.gd, Cultivation == "2017")
  Cultivation_2018 <- subset(PH.data.gd, Cultivation == "2018")
  Cultivation_2019 <- subset(PH.data.gd, Cultivation == "2019")
  Cultivation_GWH <- subset(PH.data.gd, Cultivation == "GWH")
  Cultivation_PKH <- subset(PH.data.gd, Cultivation == "PKH")
  Cultivation_PKH_2016_sim <- subset(PH.data.gd, Cultivation == "PKH_2016_sim")
  ##
  ## Supplementary Figure 11
  pdf("Plant_Height_Cultivation_Non_Linear_20221102_logis_full_TT.pdf", width = 14, height = 9) 
  layout(matrix(c(1,2,3,4,5,6,7,8), nrow = 4, ncol = 2, byrow = TRUE))
  par(mar=c(2, 4,1, 2) + 0.1) 
  par(oma=c(3,0,0,0))
  #
  # Cultivation 2016
  plot(Cultivation_2016$time, Cultivation_2016$PH, xlab="", ylab="Plant Height (cm)", ylim=c(0,275), 
       xlim=c(0,150),main="field 2016", cex.lab=1.2, cex.axis=1.2)
  curve(A2016 + ((B2016 - A2016)/(1 + exp((xmid2016-x)/scal2016))), lwd=3, lty=1, add=T, col="#66CCEE")
  abline(v = xmid2016, col="#66CCEE", lwd=2, lty=6)
  panel.first = abline(h = seq(50,300,by=50),lty=2, col="grey", v = seq(0,200, by=50))
  #
  # Cultivation 2017
  plot(Cultivation_2017$time, Cultivation_2017$PH, xlab="", ylab="Plant Height (cm)", ylim=c(0,275), 
       xlim=c(0,150),main="field 2017", cex.lab=1.2, cex.axis=1.2)
  curve(A2017 + ((B2017 - A2017)/(1 + exp((xmid2017-x)/scal2017))), lwd=3, lty=1, add=T, col="#228833")
  abline(v = xmid2017, col="#228833", lwd=2, lty=6)
  panel.first = abline(h = seq(50,300,by=50),lty=2, col="grey", v = seq(0,200, by=50))
  #
  # Cultivation 2018
  plot(Cultivation_2018$time, Cultivation_2018$PH, xlab="", ylab="Plant Height (cm)", ylim=c(0,275), 
       xlim=c(0,150),main="field 2018", cex.lab=1.2, cex.axis=1.2)
  curve(A2018 + ((B2018 - A2018)/(1 + exp((xmid2018-x)/scal2018))), lwd=3, lty=1, add=T, col="#BBBBBB") 
  abline(v = xmid2018, col="#BBBBBB", lwd=2, lty=6)
  panel.first = abline(h = seq(50,300,by=50),lty=2, col="grey", v = seq(0,200, by=50))
  #
  # Cultivation 2019
  plot(Cultivation_2019$time, Cultivation_2019$PH, xlab="", ylab="Plant Height (cm)", ylim=c(0,275), 
       xlim=c(0,150),main="field 2019", cex.lab=1.2, cex.axis=1.2)
  curve(A2019 + ((B2019 - A2019)/(1 + exp((xmid2019-x)/scal2019))), lwd=3, lty=1, add=T, col="#4477AA") 
  abline(v = xmid2019, col="#4477AA", lwd=2, lty=6)
  panel.first = abline(h = seq(50,300,by=50),lty=2, col="grey", v = seq(0,200, by=50))
  #
  # Cultivation GWH
  plot(Cultivation_GWH$time, Cultivation_GWH$PH, xlab="", ylab="Plant Height (cm)", ylim=c(0,275), 
       xlim=c(0,150),main="glasshouse", cex.lab=1.2, cex.axis=1.2)
  curve(AGWH + ((BGWH - AGWH)/(1 + exp((xmidGWH-x)/scalGWH))), lwd=3, lty=1, add=T, col="#CCBB44") 
  abline(v = xmidGWH, col="#CCBB44", lwd=2, lty=6)
  panel.first = abline(h = seq(50,300,by=50),lty=2, col="grey", v = seq(0,200, by=50))
  #
  # Cultivation PKH
  plot(Cultivation_PKH$time, Cultivation_PKH$PH, xlab="ThermalTime Days", ylab="Plant Height (cm)", ylim=c(0,275), 
       xlim=c(0,150),main="PhenoSphere avg", cex.lab=1.2, cex.axis=1.2)
  curve(APKH + ((BPKH - APKH)/(1 + exp((xmidPKH-x)/scalPKH))), lwd=3, lty=1, add=T, col="#EE6677") 
  abline(v = xmidPKH, col="#EE6677", lwd=2, lty=6)
  panel.first = abline(h = seq(50,300,by=50),lty=2, col="grey", v = seq(0,200, by=50))
  #
  # Cultivation PKH_2016_sim
  plot(Cultivation_PKH_2016_sim$time, Cultivation_PKH_2016_sim$PH, xlab="", ylab="Plant Height (cm)", ylim=c(0,275), 
       xlim=c(0,150),main="PhenoSphere 2016 sim", cex.lab=1.2, cex.axis=1.2)
  curve(APKH_2016_sim + ((BPKH_2016_sim - APKH_2016_sim)/(1 + exp((xmidPKH_2016_sim-x)/scalPKH_2016_sim))), 
        lwd=3, lty=1, add=T, col="#AA3377")
  mtext("ThermalTime Days", 1, line = 2.5)
  abline(v = xmidPKH_2016_sim, col="#AA3377", lwd=2, lty=6)
  panel.first = abline(h = seq(50,300,by=50),lty=2, col="grey", v = seq(0,200, by=50))
  #
  # All Cultivation Curves
  plot(Cultivation_PKH_2016_sim$time, Cultivation_PKH_2016_sim$PH, xlab="", ylab="Plant Height (cm)", ylim=c(0,275), 
       xlim=c(0,150),main="All environments", type="n", cex.lab=1.2, cex.axis=1.2)
  curve(A2016 + ((B2016 - A2016)/(1 + exp((xmid2016-x)/scal2016))), lwd=3, lty=1, add=T, col="#66CCEE") 
  curve(A2017 + ((B2017 - A2017)/(1 + exp((xmid2017-x)/scal2017))), lwd=3, lty=1, add=T, col="#228833") 
  curve(A2018 + ((B2018 - A2018)/(1 + exp((xmid2018-x)/scal2018))), lwd=3, lty=1, add=T, col="#BBBBBB") 
  curve(A2019 + ((B2019 - A2019)/(1 + exp((xmid2019-x)/scal2019))), lwd=3, lty=1, add=T, col="#4477AA")
  curve(AGWH + ((BGWH - AGWH)/(1 + exp((xmidGWH-x)/scalGWH))), lwd=3, lty=1, add=T, col="#CCBB44") 
  curve(APKH + ((BPKH - APKH)/(1 + exp((xmidPKH-x)/scalPKH))), lwd=3, lty=1, add=T, col="#EE6677") 
  curve(APKH_2016_sim + ((BPKH_2016_sim - APKH_2016_sim)/(1 + exp((xmidPKH_2016_sim-x)/scalPKH_2016_sim))), 
        lwd=3, lty=1, add=T, col="#AA3377") 
  mtext("ThermalTime Days", 1, line = 2.5)
  panel.first = abline(h = seq(50,300,by=50),lty=3, col="grey", v = seq(0,200, by=50))
  ##
  legend(x = "topleft",          # Position
         legend = c("field 2016", "field 2017","field 2018","field 2019","GH","PhenoSphere avg","PhenoSphere 2016 sim"),  # Legend texts
         lty = c(1),           # Line types
         col = c("#66CCEE", "#228833","#BBBBBB","#4477AA","#CCBB44","#EE6677","#AA3377"),           # Line colors
         lwd = 2, bty = "n",cex=1.1)                 # Line width
  ###
  dev.off()
  ###
  
  # Predictions at Genotype level 
  # 
  # Derivatives (Growing Speed) 
  PH.2016 <- expression(A2016 + ((B2016 - A2016)/(1 + exp((xmid2016-x)/scal2016)))) # Plant Height dynamics for Maize in the Cultivation 2016
  gs.PH.2016 <- deriv(PH.2016, "x", function.arg = TRUE) # Growing speed for Maize in the Cultivation 2016
  #
  PH.2017 <- expression(A2017 + ((B2017 - A2017)/(1 + exp((xmid2017-x)/scal2017)))) # Plant Height dynamics for Maize in the Cultivation 2016
  gs.PH.2017 <- deriv(PH.2017, "x", function.arg = TRUE) # Growing speed for Maize in the Cultivation 2017
  #
  PH.2018 <- expression(A2018 + ((B2018 - A2018)/(1 + exp((xmid2018-x)/scal2018)))) # Plant Height dynamics for Maize in the Cultivation 2016
  gs.PH.2018 <- deriv(PH.2018, "x", function.arg = TRUE) # Growing speed for Maize in the Cultivation 2018
  #
  PH.2019 <- expression(A2019 + ((B2019 - A2019)/(1 + exp((xmid2019-x)/scal2019)))) # Plant Height dynamics for Maize in the Cultivation 2016
  gs.PH.2019 <- deriv(PH.2019, "x", function.arg = TRUE) # Growing speed for Maize in the Cultivation 2019
  #
  PH.GWH <- expression(AGWH + ((BGWH - AGWH)/(1 + exp((xmidGWH-x)/scalGWH)))) # Plant Height dynamics for Maize in the Cultivation 2016
  gs.PH.GWH <- deriv(PH.GWH, "x", function.arg = TRUE) # Growing speed for Maize in the Cultivation GWH
  #
  PH.PKH <- expression(APKH + ((BPKH - APKH)/(1 + exp((xmidPKH-x)/scalPKH)))) # Plant Height dynamics for Maize in the Cultivation 2016
  gs.PH.PKH <- deriv(PH.PKH, "x", function.arg = TRUE) # Growing speed for Maize in the Cultivation PKH
  #
  PH.PKH_2016_sim <- expression(APKH_2016_sim + ((BPKH_2016_sim - APKH_2016_sim)/(1 + exp((xmidPKH_2016_sim-x)/scalPKH_2016_sim)))) # Plant Height dynamics for Maize in the Cultivation 2016
  gs.PH.PKH_2016_sim <- deriv(PH.PKH_2016_sim, "x", function.arg = TRUE) # Growing speed for Maize in the Cultivation PKH_2016_sim
  #
  
  xvec <- seq(0, 150, length = 1000)
  y.gs.PH.2016 <- gs.PH.2016(xvec)
  y.gs.PH.2017 <- gs.PH.2017(xvec)
  y.gs.PH.2018 <- gs.PH.2018(xvec)
  y.gs.PH.2019 <- gs.PH.2019(xvec)
  y.gs.PH.GWH <- gs.PH.GWH(xvec)
  y.gs.PH.PKH <- gs.PH.PKH(xvec)
  y.gs.PH.PKH_2016_sim <- gs.PH.PKH_2016_sim(xvec)
  #
  
  
  #Testing differences Supplementary Data file
  
  #  Parameter "A" 
  (Pairwise_A <- contrast(emmeans(M1, ~ Cultivation, param = "A",adjust = "bonferroni"), "pairwise", adjust = "bonferroni")) # lower Asymptote
  (Estimated_A <- as.data.frame(confint(emmeans(M1, ~ Cultivation, param = "A"), adjust = "bonferroni", level = .95)))
  write.csv(as.data.frame(Pairwise_A), "TT_PH_Pairwise_A_logis_full.csv", row.names = F)
  #  Parameter "B" 
  (Pairwise_B <- contrast(emmeans(M1, ~ Cultivation, param = "B",adjust = "bonferroni"), "pairwise", adjust = "bonferroni")) # lower Asymptote
  (Estimated_B <- as.data.frame(confint(emmeans(M1, ~ Cultivation, param = "B"), adjust = "bonferroni", level = .95)))
  write.csv(as.data.frame(Pairwise_B), "TT_PH_Pairwise_B_logis_full.csv", row.names = F)
  # Parameter "xmid" 
  (Pairwise_xmid <- contrast(emmeans(M1, ~ Cultivation, param = "xmid",adjust = "bonferroni"), "pairwise", adjust = "bonferroni")) # Inflection Point
  (Estimated_xmid <-as.data.frame(confint(emmeans(M1, ~ Cultivation, param = "xmid"), adjust = "bonferroni", level = .95)))
  write.csv(as.data.frame(Pairwise_xmid), "TT_PH_Pairwise_xmid_logis_full.csv", row.names = F)
  # Parameter "scal" 
  (Pairwise_scal <- contrast(emmeans(M1, ~ Cultivation, param = "scal",adjust = "bonferroni"), "pairwise", adjust = "bonferroni"))# scaling Parameter
  (Estimated_scal <- as.data.frame(confint(emmeans(M1, ~ Cultivation, param = "scal"), adjust = "bonferroni", level = .95)))
  write.csv(as.data.frame(Pairwise_scal), "TT_PH_Pairwise_scal_logis_full.csv", row.names = F)
  ####
  
  
  
  ######
  ######   Species Level Prediction  #####
  ######
  ranef(M1)[2,1]
  #
  # Overall predictions 
  A2016.g1 <- fixef(M1)[1]+ranef(M1)[1,1] # "A" for Cultivation 2016  + Species G 1-11
  A2016.g2 <- fixef(M1)[1]+ranef(M1)[2,1]
  A2016.g3 <- fixef(M1)[1]+ranef(M1)[3,1]
  A2016.g4 <- fixef(M1)[1]+ranef(M1)[4,1]
  A2016.g5 <- fixef(M1)[1]+ranef(M1)[5,1]
  A2016.g6 <- fixef(M1)[1]+ranef(M1)[6,1]
  A2016.g7 <- fixef(M1)[1]+ranef(M1)[7,1]
  A2016.g8 <- fixef(M1)[1]+ranef(M1)[8,1]
  A2016.g9 <- fixef(M1)[1]+ranef(M1)[9,1]
  A2016.g10 <- fixef(M1)[1]+ranef(M1)[10,1]
  A2016.g11 <- fixef(M1)[1]+ranef(M1)[11,1]
  #
  A2017.g1 <- fixef(M1)[1]+fixef(M1)[2]+ranef(M1)[12,1] # "A" for Cultivation 2017
  A2017.g2 <- fixef(M1)[1]+fixef(M1)[2]+ranef(M1)[13,1]
  A2017.g3 <- fixef(M1)[1]+fixef(M1)[2]+ranef(M1)[14,1]
  A2017.g4 <- fixef(M1)[1]+fixef(M1)[2]+ranef(M1)[15,1]
  A2017.g5 <- fixef(M1)[1]+fixef(M1)[2]+ranef(M1)[16,1]
  A2017.g6 <- fixef(M1)[1]+fixef(M1)[2]+ranef(M1)[17,1]
  A2017.g7 <- fixef(M1)[1]+fixef(M1)[2]+ranef(M1)[18,1]
  A2017.g8 <- fixef(M1)[1]+fixef(M1)[2]+ranef(M1)[19,1]
  A2017.g9 <- fixef(M1)[1]+fixef(M1)[2]+ranef(M1)[20,1]
  A2017.g10 <- fixef(M1)[1]+fixef(M1)[2]+ranef(M1)[21,1]
  A2017.g11 <- fixef(M1)[1]+fixef(M1)[2]+ranef(M1)[22,1]
  #
  A2018.g1 <- fixef(M1)[1]+fixef(M1)[3]+ranef(M1)[23,1] # "A" for Cultivation 2018
  A2018.g2 <- fixef(M1)[1]+fixef(M1)[3]+ranef(M1)[24,1]
  A2018.g3 <- fixef(M1)[1]+fixef(M1)[3]+ranef(M1)[25,1]
  A2018.g4 <- fixef(M1)[1]+fixef(M1)[3]+ranef(M1)[26,1]
  A2018.g5 <- fixef(M1)[1]+fixef(M1)[3]+ranef(M1)[27,1]
  A2018.g6 <- fixef(M1)[1]+fixef(M1)[3]+ranef(M1)[28,1]
  A2018.g7 <- fixef(M1)[1]+fixef(M1)[3]+ranef(M1)[29,1]
  A2018.g8 <- fixef(M1)[1]+fixef(M1)[3]+ranef(M1)[30,1]
  A2018.g9 <- fixef(M1)[1]+fixef(M1)[3]+ranef(M1)[31,1]
  A2018.g10 <- fixef(M1)[1]+fixef(M1)[3]+ranef(M1)[32,1]
  A2018.g11 <- fixef(M1)[1]+fixef(M1)[3]+ranef(M1)[33,1]
  #
  A2019.g1 <- fixef(M1)[1]+fixef(M1)[4]+ranef(M1)[34,1] # "A" for Cultivation 2019
  A2019.g2 <- fixef(M1)[1]+fixef(M1)[4]+ranef(M1)[35,1]
  A2019.g3 <- fixef(M1)[1]+fixef(M1)[4]+ranef(M1)[36,1]
  A2019.g4 <- fixef(M1)[1]+fixef(M1)[4]+ranef(M1)[37,1]
  A2019.g5 <- fixef(M1)[1]+fixef(M1)[4]+ranef(M1)[38,1]
  A2019.g6 <- fixef(M1)[1]+fixef(M1)[4]+ranef(M1)[39,1]
  A2019.g7 <- fixef(M1)[1]+fixef(M1)[4]+ranef(M1)[40,1]
  A2019.g8 <- fixef(M1)[1]+fixef(M1)[4]+ranef(M1)[41,1]
  A2019.g9 <- fixef(M1)[1]+fixef(M1)[4]+ranef(M1)[42,1]
  A2019.g10 <- fixef(M1)[1]+fixef(M1)[4]+ranef(M1)[43,1]
  A2019.g11 <- fixef(M1)[1]+fixef(M1)[4]+ranef(M1)[44,1]
  #
  AGWH.g1 <- fixef(M1)[1]+fixef(M1)[5]+ranef(M1)[45,1] # "A" for Cultivation GWH
  AGWH.g2 <- fixef(M1)[1]+fixef(M1)[5]+ranef(M1)[46,1]
  AGWH.g3 <- fixef(M1)[1]+fixef(M1)[5]+ranef(M1)[47,1]
  AGWH.g4 <- fixef(M1)[1]+fixef(M1)[5]+ranef(M1)[48,1]
  AGWH.g5 <- fixef(M1)[1]+fixef(M1)[5]+ranef(M1)[49,1]
  AGWH.g6 <- fixef(M1)[1]+fixef(M1)[5]+ranef(M1)[50,1]
  AGWH.g7 <- fixef(M1)[1]+fixef(M1)[5]+ranef(M1)[51,1]
  AGWH.g8 <- fixef(M1)[1]+fixef(M1)[5]+ranef(M1)[52,1]
  AGWH.g9 <- fixef(M1)[1]+fixef(M1)[5]+ranef(M1)[53,1]
  AGWH.g10 <- fixef(M1)[1]+fixef(M1)[5]+ranef(M1)[54,1]
  AGWH.g11 <- fixef(M1)[1]+fixef(M1)[5]+ranef(M1)[55,1]
  #
  APKH.g1 <- fixef(M1)[1]+fixef(M1)[6]+ranef(M1)[56,1] # "A" for Cultivation PKH
  APKH.g2 <- fixef(M1)[1]+fixef(M1)[6]+ranef(M1)[57,1]
  APKH.g3 <- fixef(M1)[1]+fixef(M1)[6]+ranef(M1)[58,1] 
  APKH.g4 <- fixef(M1)[1]+fixef(M1)[6]+ranef(M1)[59,1] 
  APKH.g5 <- fixef(M1)[1]+fixef(M1)[6]+ranef(M1)[60,1] 
  APKH.g6 <- fixef(M1)[1]+fixef(M1)[6]+ranef(M1)[61,1] 
  APKH.g7 <- fixef(M1)[1]+fixef(M1)[6]+ranef(M1)[62,1] 
  APKH.g8 <- fixef(M1)[1]+fixef(M1)[6]+ranef(M1)[63,1] 
  APKH.g9 <- fixef(M1)[1]+fixef(M1)[6]+ranef(M1)[64,1] 
  APKH.g10 <- fixef(M1)[1]+fixef(M1)[6]+ranef(M1)[65,1] 
  APKH.g11 <- fixef(M1)[1]+fixef(M1)[6]+ranef(M1)[66,1] 
  #
  APKH_2016_sim.g1 <- fixef(M1)[1]+fixef(M1)[7]+ranef(M1)[67,1]  # "A" for Cultivation PKH_2016_sim
  APKH_2016_sim.g2 <- fixef(M1)[1]+fixef(M1)[7]+ranef(M1)[68,1]
  APKH_2016_sim.g3 <- fixef(M1)[1]+fixef(M1)[7]+ranef(M1)[69,1]
  APKH_2016_sim.g4 <- fixef(M1)[1]+fixef(M1)[7]+ranef(M1)[70,1]
  APKH_2016_sim.g5 <- fixef(M1)[1]+fixef(M1)[7]+ranef(M1)[71,1]
  APKH_2016_sim.g6 <- fixef(M1)[1]+fixef(M1)[7]+ranef(M1)[72,1]
  APKH_2016_sim.g7 <- fixef(M1)[1]+fixef(M1)[7]+ranef(M1)[73,1]
  APKH_2016_sim.g8 <- fixef(M1)[1]+fixef(M1)[7]+ranef(M1)[74,1]
  APKH_2016_sim.g9 <- fixef(M1)[1]+fixef(M1)[7]+ranef(M1)[75,1]
  APKH_2016_sim.g10 <- fixef(M1)[1]+fixef(M1)[7]+ranef(M1)[76,1]
  APKH_2016_sim.g11 <- fixef(M1)[1]+fixef(M1)[7]+ranef(M1)[77,1]
  #
  B2016.g1 <- fixef(M1)[8]+ranef(M1)[1,2] # "B" for Cultivation 2016
  B2016.g2 <- fixef(M1)[8]+ranef(M1)[2,2]
  B2016.g3 <- fixef(M1)[8]+ranef(M1)[3,2]
  B2016.g4 <- fixef(M1)[8]+ranef(M1)[4,2]
  B2016.g5 <- fixef(M1)[8]+ranef(M1)[5,2]
  B2016.g6 <- fixef(M1)[8]+ranef(M1)[6,2]
  B2016.g7 <- fixef(M1)[8]+ranef(M1)[7,2]
  B2016.g8 <- fixef(M1)[8]+ranef(M1)[8,2]
  B2016.g9 <- fixef(M1)[8]+ranef(M1)[9,2]
  B2016.g10 <- fixef(M1)[8]+ranef(M1)[10,2]
  B2016.g11 <- fixef(M1)[8]+ranef(M1)[11,2]
  #
  B2017.g1 <- fixef(M1)[8]+fixef(M1)[9]+ranef(M1)[12,2] # "B" for Cultivation 2017
  B2017.g2 <- fixef(M1)[8]+fixef(M1)[9]+ranef(M1)[13,2]
  B2017.g3 <- fixef(M1)[8]+fixef(M1)[9]+ranef(M1)[14,2]
  B2017.g4 <- fixef(M1)[8]+fixef(M1)[9]+ranef(M1)[15,2]
  B2017.g5 <- fixef(M1)[8]+fixef(M1)[9]+ranef(M1)[16,2]
  B2017.g6 <- fixef(M1)[8]+fixef(M1)[9]+ranef(M1)[17,2]
  B2017.g7 <- fixef(M1)[8]+fixef(M1)[9]+ranef(M1)[18,2]
  B2017.g8 <- fixef(M1)[8]+fixef(M1)[9]+ranef(M1)[19,2]
  B2017.g9 <- fixef(M1)[8]+fixef(M1)[9]+ranef(M1)[20,2]
  B2017.g10 <- fixef(M1)[8]+fixef(M1)[9]+ranef(M1)[21,2]
  B2017.g11 <- fixef(M1)[8]+fixef(M1)[9]+ranef(M1)[22,2]
  #
  B2018.g1 <- fixef(M1)[8]+fixef(M1)[10]+ranef(M1)[23,2] # "B" for Cultivation 2018
  B2018.g2 <- fixef(M1)[8]+fixef(M1)[10]+ranef(M1)[24,2]
  B2018.g3 <- fixef(M1)[8]+fixef(M1)[10]+ranef(M1)[25,2]
  B2018.g4 <- fixef(M1)[8]+fixef(M1)[10]+ranef(M1)[26,2]
  B2018.g5 <- fixef(M1)[8]+fixef(M1)[10]+ranef(M1)[27,2]
  B2018.g6 <- fixef(M1)[8]+fixef(M1)[10]+ranef(M1)[28,2]
  B2018.g7 <- fixef(M1)[8]+fixef(M1)[10]+ranef(M1)[29,2]
  B2018.g8 <- fixef(M1)[8]+fixef(M1)[10]+ranef(M1)[30,2]
  B2018.g9 <- fixef(M1)[8]+fixef(M1)[10]+ranef(M1)[31,2]
  B2018.g10 <- fixef(M1)[8]+fixef(M1)[10]+ranef(M1)[32,2]
  B2018.g11 <- fixef(M1)[8]+fixef(M1)[10]+ranef(M1)[33,2]
  #
  B2019.g1 <- fixef(M1)[8]+fixef(M1)[11]+ranef(M1)[34,2] # "B" for Cultivation 2019
  B2019.g2 <- fixef(M1)[8]+fixef(M1)[11]+ranef(M1)[35,2]
  B2019.g3 <- fixef(M1)[8]+fixef(M1)[11]+ranef(M1)[36,2]
  B2019.g4 <- fixef(M1)[8]+fixef(M1)[11]+ranef(M1)[37,2]
  B2019.g5 <- fixef(M1)[8]+fixef(M1)[11]+ranef(M1)[38,2]
  B2019.g6 <- fixef(M1)[8]+fixef(M1)[11]+ranef(M1)[39,2]
  B2019.g7 <- fixef(M1)[8]+fixef(M1)[11]+ranef(M1)[40,2]
  B2019.g8 <- fixef(M1)[8]+fixef(M1)[11]+ranef(M1)[41,2]
  B2019.g9 <- fixef(M1)[8]+fixef(M1)[11]+ranef(M1)[42,2]
  B2019.g10 <- fixef(M1)[8]+fixef(M1)[11]+ranef(M1)[43,2]
  B2019.g11 <- fixef(M1)[8]+fixef(M1)[11]+ranef(M1)[44,2]
  #
  BGWH.g1 <- fixef(M1)[8]+fixef(M1)[12]+ranef(M1)[45,2] # "B" for Cultivation GWH
  BGWH.g2 <- fixef(M1)[8]+fixef(M1)[12]+ranef(M1)[46,2]
  BGWH.g3 <- fixef(M1)[8]+fixef(M1)[12]+ranef(M1)[47,2]
  BGWH.g4 <- fixef(M1)[8]+fixef(M1)[12]+ranef(M1)[48,2]
  BGWH.g5 <- fixef(M1)[8]+fixef(M1)[12]+ranef(M1)[49,2]
  BGWH.g6 <- fixef(M1)[8]+fixef(M1)[12]+ranef(M1)[50,2]
  BGWH.g7 <- fixef(M1)[8]+fixef(M1)[12]+ranef(M1)[51,2]
  BGWH.g8 <- fixef(M1)[8]+fixef(M1)[12]+ranef(M1)[52,2]
  BGWH.g9 <- fixef(M1)[8]+fixef(M1)[12]+ranef(M1)[53,2]
  BGWH.g10 <- fixef(M1)[8]+fixef(M1)[12]+ranef(M1)[54,2]
  BGWH.g11 <- fixef(M1)[8]+fixef(M1)[12]+ranef(M1)[55,2]
  #
  BPKH.g1 <- fixef(M1)[8]+fixef(M1)[13]+ranef(M1)[56,2] # "B" for Cultivation PKH
  BPKH.g2 <- fixef(M1)[8]+fixef(M1)[13]+ranef(M1)[57,2]
  BPKH.g3 <- fixef(M1)[8]+fixef(M1)[13]+ranef(M1)[58,2]
  BPKH.g4 <- fixef(M1)[8]+fixef(M1)[13]+ranef(M1)[59,2]
  BPKH.g5 <- fixef(M1)[8]+fixef(M1)[13]+ranef(M1)[60,2]
  BPKH.g6 <- fixef(M1)[8]+fixef(M1)[13]+ranef(M1)[61,2]
  BPKH.g7 <- fixef(M1)[8]+fixef(M1)[13]+ranef(M1)[62,2]
  BPKH.g8 <- fixef(M1)[8]+fixef(M1)[13]+ranef(M1)[63,2]
  BPKH.g9 <- fixef(M1)[8]+fixef(M1)[13]+ranef(M1)[64,2]
  BPKH.g10 <- fixef(M1)[8]+fixef(M1)[13]+ranef(M1)[65,2]
  BPKH.g11 <- fixef(M1)[8]+fixef(M1)[13]+ranef(M1)[66,2]
  #
  BPKH_2016_sim.g1 <- fixef(M1)[8]+fixef(M1)[14]+ranef(M1)[67,2] # "B" for Cultivation PKH_2016_sim
  BPKH_2016_sim.g2 <- fixef(M1)[8]+fixef(M1)[14]+ranef(M1)[68,2]
  BPKH_2016_sim.g3 <- fixef(M1)[8]+fixef(M1)[14]+ranef(M1)[69,2]
  BPKH_2016_sim.g4 <- fixef(M1)[8]+fixef(M1)[14]+ranef(M1)[70,2]
  BPKH_2016_sim.g5 <- fixef(M1)[8]+fixef(M1)[14]+ranef(M1)[71,2]
  BPKH_2016_sim.g6 <- fixef(M1)[8]+fixef(M1)[14]+ranef(M1)[72,2]
  BPKH_2016_sim.g7 <- fixef(M1)[8]+fixef(M1)[14]+ranef(M1)[73,2]
  BPKH_2016_sim.g8 <- fixef(M1)[8]+fixef(M1)[14]+ranef(M1)[74,2]
  BPKH_2016_sim.g9 <- fixef(M1)[8]+fixef(M1)[14]+ranef(M1)[75,2]
  BPKH_2016_sim.g10 <- fixef(M1)[8]+fixef(M1)[14]+ranef(M1)[76,2]
  BPKH_2016_sim.g11 <- fixef(M1)[8]+fixef(M1)[14]+ranef(M1)[77,2]
  #
  xmid2016.g1 <- fixef(M1)[15]+ranef(M1)[1,3] # "xmid" for Cultivation 2016  
  xmid2016.g2 <- fixef(M1)[15]+ranef(M1)[2,3]
  xmid2016.g3 <- fixef(M1)[15]+ranef(M1)[3,3]
  xmid2016.g4 <- fixef(M1)[15]+ranef(M1)[4,3]
  xmid2016.g5 <- fixef(M1)[15]+ranef(M1)[5,3]
  xmid2016.g6 <- fixef(M1)[15]+ranef(M1)[6,3]
  xmid2016.g7 <- fixef(M1)[15]+ranef(M1)[7,3]
  xmid2016.g8 <- fixef(M1)[15]+ranef(M1)[8,3]
  xmid2016.g9 <- fixef(M1)[15]+ranef(M1)[9,3]
  xmid2016.g10 <- fixef(M1)[15]+ranef(M1)[10,3]
  xmid2016.g11 <- fixef(M1)[15]+ranef(M1)[11,3]
  #
  xmid2017.g1 <- fixef(M1)[15]+fixef(M1)[16]+ranef(M1)[12,3] # "xmid" for Cultivation 2017
  xmid2017.g2 <- fixef(M1)[15]+fixef(M1)[16]+ranef(M1)[13,3]
  xmid2017.g3 <- fixef(M1)[15]+fixef(M1)[16]+ranef(M1)[14,3]
  xmid2017.g4 <- fixef(M1)[15]+fixef(M1)[16]+ranef(M1)[15,3]
  xmid2017.g5 <- fixef(M1)[15]+fixef(M1)[16]+ranef(M1)[16,3]
  xmid2017.g6 <- fixef(M1)[15]+fixef(M1)[16]+ranef(M1)[17,3]
  xmid2017.g7 <- fixef(M1)[15]+fixef(M1)[16]+ranef(M1)[18,3]
  xmid2017.g8 <- fixef(M1)[15]+fixef(M1)[16]+ranef(M1)[19,3]
  xmid2017.g9 <- fixef(M1)[15]+fixef(M1)[16]+ranef(M1)[20,3]
  xmid2017.g10 <- fixef(M1)[15]+fixef(M1)[16]+ranef(M1)[21,3]
  xmid2017.g11 <- fixef(M1)[15]+fixef(M1)[16]+ranef(M1)[22,3]
  #
  xmid2018.g1 <- fixef(M1)[15]+fixef(M1)[17]+ranef(M1)[23,3] # "xmid" for Cultivation 2018
  xmid2018.g2 <- fixef(M1)[15]+fixef(M1)[17]+ranef(M1)[24,3]
  xmid2018.g3 <- fixef(M1)[15]+fixef(M1)[17]+ranef(M1)[25,3]
  xmid2018.g4 <- fixef(M1)[15]+fixef(M1)[17]+ranef(M1)[26,3]
  xmid2018.g5 <- fixef(M1)[15]+fixef(M1)[17]+ranef(M1)[27,3]
  xmid2018.g6 <- fixef(M1)[15]+fixef(M1)[17]+ranef(M1)[28,3]
  xmid2018.g7 <- fixef(M1)[15]+fixef(M1)[17]+ranef(M1)[29,3]
  xmid2018.g8 <- fixef(M1)[15]+fixef(M1)[17]+ranef(M1)[30,3]
  xmid2018.g9 <- fixef(M1)[15]+fixef(M1)[17]+ranef(M1)[31,3]
  xmid2018.g10 <- fixef(M1)[15]+fixef(M1)[17]+ranef(M1)[32,3]
  xmid2018.g11 <- fixef(M1)[15]+fixef(M1)[17]+ranef(M1)[33,3]
  #
  xmid2019.g1 <- fixef(M1)[15]+fixef(M1)[18]+ranef(M1)[34,3] # "xmid" for Cultivation 2019
  xmid2019.g2 <- fixef(M1)[15]+fixef(M1)[18]+ranef(M1)[35,3]
  xmid2019.g3 <- fixef(M1)[15]+fixef(M1)[18]+ranef(M1)[36,3]
  xmid2019.g4 <- fixef(M1)[15]+fixef(M1)[18]+ranef(M1)[37,3]
  xmid2019.g5 <- fixef(M1)[15]+fixef(M1)[18]+ranef(M1)[38,3]
  xmid2019.g6 <- fixef(M1)[15]+fixef(M1)[18]+ranef(M1)[39,3]
  xmid2019.g7 <- fixef(M1)[15]+fixef(M1)[18]+ranef(M1)[40,3]
  xmid2019.g8 <- fixef(M1)[15]+fixef(M1)[18]+ranef(M1)[41,3]
  xmid2019.g9 <- fixef(M1)[15]+fixef(M1)[18]+ranef(M1)[42,3]
  xmid2019.g10 <- fixef(M1)[15]+fixef(M1)[18]+ranef(M1)[43,3]
  xmid2019.g11 <- fixef(M1)[15]+fixef(M1)[18]+ranef(M1)[44,3]
  #
  xmidGWH.g1 <- fixef(M1)[15]+fixef(M1)[19]+ranef(M1)[45,3] # "xmid" for Cultivation GWH
  xmidGWH.g2 <- fixef(M1)[15]+fixef(M1)[19]+ranef(M1)[46,3]
  xmidGWH.g3 <- fixef(M1)[15]+fixef(M1)[19]+ranef(M1)[47,3]
  xmidGWH.g4 <- fixef(M1)[15]+fixef(M1)[19]+ranef(M1)[48,3]
  xmidGWH.g5 <- fixef(M1)[15]+fixef(M1)[19]+ranef(M1)[49,3]
  xmidGWH.g6 <- fixef(M1)[15]+fixef(M1)[19]+ranef(M1)[50,3]
  xmidGWH.g7 <- fixef(M1)[15]+fixef(M1)[19]+ranef(M1)[51,3]
  xmidGWH.g8 <- fixef(M1)[15]+fixef(M1)[19]+ranef(M1)[52,3]
  xmidGWH.g9 <- fixef(M1)[15]+fixef(M1)[19]+ranef(M1)[53,3]
  xmidGWH.g10 <- fixef(M1)[15]+fixef(M1)[19]+ranef(M1)[54,3]
  xmidGWH.g11 <- fixef(M1)[15]+fixef(M1)[19]+ranef(M1)[55,3]
  #
  xmidPKH.g1 <- fixef(M1)[15]+fixef(M1)[20]+ranef(M1)[56,3] # "xmid" for Cultivation PKH
  xmidPKH.g2 <- fixef(M1)[15]+fixef(M1)[20]+ranef(M1)[57,3]
  xmidPKH.g3 <- fixef(M1)[15]+fixef(M1)[20]+ranef(M1)[58,3]
  xmidPKH.g4 <- fixef(M1)[15]+fixef(M1)[20]+ranef(M1)[59,3]
  xmidPKH.g5 <- fixef(M1)[15]+fixef(M1)[20]+ranef(M1)[60,3]
  xmidPKH.g6 <- fixef(M1)[15]+fixef(M1)[20]+ranef(M1)[61,3]
  xmidPKH.g7 <- fixef(M1)[15]+fixef(M1)[20]+ranef(M1)[62,3]
  xmidPKH.g8 <- fixef(M1)[15]+fixef(M1)[20]+ranef(M1)[63,3]
  xmidPKH.g9 <- fixef(M1)[15]+fixef(M1)[20]+ranef(M1)[64,3]
  xmidPKH.g10 <- fixef(M1)[15]+fixef(M1)[20]+ranef(M1)[65,3]
  xmidPKH.g11 <- fixef(M1)[15]+fixef(M1)[20]+ranef(M1)[66,3]
  #
  xmidPKH_2016_sim.g1 <- fixef(M1)[15]+fixef(M1)[21]+ranef(M1)[67,3] # "xmid" for Cultivation PKH_2016_sim
  xmidPKH_2016_sim.g2 <- fixef(M1)[15]+fixef(M1)[21]+ranef(M1)[68,3]
  xmidPKH_2016_sim.g3 <- fixef(M1)[15]+fixef(M1)[21]+ranef(M1)[69,3]
  xmidPKH_2016_sim.g4 <- fixef(M1)[15]+fixef(M1)[21]+ranef(M1)[70,3]
  xmidPKH_2016_sim.g5 <- fixef(M1)[15]+fixef(M1)[21]+ranef(M1)[71,3]
  xmidPKH_2016_sim.g6 <- fixef(M1)[15]+fixef(M1)[21]+ranef(M1)[72,3]
  xmidPKH_2016_sim.g7 <- fixef(M1)[15]+fixef(M1)[21]+ranef(M1)[73,3]
  xmidPKH_2016_sim.g8 <- fixef(M1)[15]+fixef(M1)[21]+ranef(M1)[74,3]
  xmidPKH_2016_sim.g9 <- fixef(M1)[15]+fixef(M1)[21]+ranef(M1)[75,3]
  xmidPKH_2016_sim.g10 <- fixef(M1)[15]+fixef(M1)[21]+ranef(M1)[76,3]
  xmidPKH_2016_sim.g11 <- fixef(M1)[15]+fixef(M1)[21]+ranef(M1)[77,3]
  #
  #
  scal2016.g1 <- fixef(M1)[22]+ranef(M1)[1,4] # "scal" for Cultivation 2016  
  scal2016.g2 <- fixef(M1)[22]+ranef(M1)[2,4]
  scal2016.g3 <- fixef(M1)[22]+ranef(M1)[3,4]
  scal2016.g4 <- fixef(M1)[22]+ranef(M1)[4,4]
  scal2016.g5 <- fixef(M1)[22]+ranef(M1)[5,4]
  scal2016.g6 <- fixef(M1)[22]+ranef(M1)[6,4]
  scal2016.g7 <- fixef(M1)[22]+ranef(M1)[7,4]
  scal2016.g8 <- fixef(M1)[22]+ranef(M1)[8,4]
  scal2016.g9 <- fixef(M1)[22]+ranef(M1)[9,4]
  scal2016.g10 <- fixef(M1)[22]+ranef(M1)[10,4]
  scal2016.g11 <- fixef(M1)[22]+ranef(M1)[11,4]
  #
  scal2017.g1 <- fixef(M1)[22]+fixef(M1)[23]+ranef(M1)[12,4] # "scal" for Cultivation 2017
  scal2017.g2 <- fixef(M1)[22]+fixef(M1)[23]+ranef(M1)[13,4]
  scal2017.g3 <- fixef(M1)[22]+fixef(M1)[23]+ranef(M1)[14,4]
  scal2017.g4 <- fixef(M1)[22]+fixef(M1)[23]+ranef(M1)[15,4]
  scal2017.g5 <- fixef(M1)[22]+fixef(M1)[23]+ranef(M1)[16,4]
  scal2017.g6 <- fixef(M1)[22]+fixef(M1)[23]+ranef(M1)[17,4]
  scal2017.g7 <- fixef(M1)[22]+fixef(M1)[23]+ranef(M1)[18,4]
  scal2017.g8 <- fixef(M1)[22]+fixef(M1)[23]+ranef(M1)[19,4]
  scal2017.g9 <- fixef(M1)[22]+fixef(M1)[23]+ranef(M1)[20,4]
  scal2017.g10 <- fixef(M1)[22]+fixef(M1)[23]+ranef(M1)[21,4]
  scal2017.g11 <- fixef(M1)[22]+fixef(M1)[23]+ranef(M1)[22,4]
  #
  scal2018.g1 <- fixef(M1)[22]+fixef(M1)[24]+ranef(M1)[23,4] # "scal" for Cultivation 2018
  scal2018.g2 <- fixef(M1)[22]+fixef(M1)[24]+ranef(M1)[24,4]
  scal2018.g3 <- fixef(M1)[22]+fixef(M1)[24]+ranef(M1)[25,4]
  scal2018.g4 <- fixef(M1)[22]+fixef(M1)[24]+ranef(M1)[26,4]
  scal2018.g5 <- fixef(M1)[22]+fixef(M1)[24]+ranef(M1)[27,4]
  scal2018.g6 <- fixef(M1)[22]+fixef(M1)[24]+ranef(M1)[28,4]
  scal2018.g7 <- fixef(M1)[22]+fixef(M1)[24]+ranef(M1)[29,4]
  scal2018.g8 <- fixef(M1)[22]+fixef(M1)[24]+ranef(M1)[30,4]
  scal2018.g9 <- fixef(M1)[22]+fixef(M1)[24]+ranef(M1)[31,4]
  scal2018.g10 <- fixef(M1)[22]+fixef(M1)[24]+ranef(M1)[32,4]
  scal2018.g11 <- fixef(M1)[22]+fixef(M1)[24]+ranef(M1)[33,4]
  #
  scal2019.g1 <- fixef(M1)[22]+fixef(M1)[25]+ranef(M1)[34,4] # "scal" for Cultivation 2019
  scal2019.g2 <- fixef(M1)[22]+fixef(M1)[25]+ranef(M1)[35,4]
  scal2019.g3 <- fixef(M1)[22]+fixef(M1)[25]+ranef(M1)[36,4]
  scal2019.g4 <- fixef(M1)[22]+fixef(M1)[25]+ranef(M1)[37,4]
  scal2019.g5 <- fixef(M1)[22]+fixef(M1)[25]+ranef(M1)[38,4]
  scal2019.g6 <- fixef(M1)[22]+fixef(M1)[25]+ranef(M1)[39,4]
  scal2019.g7 <- fixef(M1)[22]+fixef(M1)[25]+ranef(M1)[40,4]
  scal2019.g8 <- fixef(M1)[22]+fixef(M1)[25]+ranef(M1)[41,4]
  scal2019.g9 <- fixef(M1)[22]+fixef(M1)[25]+ranef(M1)[42,4]
  scal2019.g10 <- fixef(M1)[22]+fixef(M1)[25]+ranef(M1)[43,4]
  scal2019.g11 <- fixef(M1)[22]+fixef(M1)[25]+ranef(M1)[44,4]
  #
  scalGWH.g1 <- fixef(M1)[22]+fixef(M1)[26]+ranef(M1)[45,4] # "scal" for Cultivation GWH
  scalGWH.g2 <- fixef(M1)[22]+fixef(M1)[26]+ranef(M1)[46,4]
  scalGWH.g3 <- fixef(M1)[22]+fixef(M1)[26]+ranef(M1)[47,4]
  scalGWH.g4 <- fixef(M1)[22]+fixef(M1)[26]+ranef(M1)[48,4]
  scalGWH.g5 <- fixef(M1)[22]+fixef(M1)[26]+ranef(M1)[49,4]
  scalGWH.g6 <- fixef(M1)[22]+fixef(M1)[26]+ranef(M1)[50,4]
  scalGWH.g7 <- fixef(M1)[22]+fixef(M1)[26]+ranef(M1)[51,4]
  scalGWH.g8 <- fixef(M1)[22]+fixef(M1)[26]+ranef(M1)[52,4]
  scalGWH.g9 <- fixef(M1)[22]+fixef(M1)[26]+ranef(M1)[53,4]
  scalGWH.g10 <- fixef(M1)[22]+fixef(M1)[26]+ranef(M1)[54,4]
  scalGWH.g11 <- fixef(M1)[22]+fixef(M1)[26]+ranef(M1)[55,4]
  #
  scalPKH.g1 <- fixef(M1)[22]+fixef(M1)[27]+ranef(M1)[56,4] # "scal" for Cultivation PKH
  scalPKH.g2 <- fixef(M1)[22]+fixef(M1)[27]+ranef(M1)[57,4]
  scalPKH.g3 <- fixef(M1)[22]+fixef(M1)[27]+ranef(M1)[58,4]
  scalPKH.g4 <- fixef(M1)[22]+fixef(M1)[27]+ranef(M1)[59,4]
  scalPKH.g5 <- fixef(M1)[22]+fixef(M1)[27]+ranef(M1)[60,4]
  scalPKH.g6 <- fixef(M1)[22]+fixef(M1)[27]+ranef(M1)[61,4]
  scalPKH.g7 <- fixef(M1)[22]+fixef(M1)[27]+ranef(M1)[62,4]
  scalPKH.g8 <- fixef(M1)[22]+fixef(M1)[27]+ranef(M1)[63,4]
  scalPKH.g9 <- fixef(M1)[22]+fixef(M1)[27]+ranef(M1)[64,4]
  scalPKH.g10 <- fixef(M1)[22]+fixef(M1)[27]+ranef(M1)[65,4]
  scalPKH.g11 <- fixef(M1)[22]+fixef(M1)[27]+ranef(M1)[66,4]
  #
  scalPKH_2016_sim.g1 <- fixef(M1)[22]+fixef(M1)[28]+ranef(M1)[67,4] # "scal" for Cultivation PKH_2016_sim
  scalPKH_2016_sim.g2 <- fixef(M1)[22]+fixef(M1)[28]+ranef(M1)[68,4]
  scalPKH_2016_sim.g3 <- fixef(M1)[22]+fixef(M1)[28]+ranef(M1)[69,4]
  scalPKH_2016_sim.g4 <- fixef(M1)[22]+fixef(M1)[28]+ranef(M1)[70,4]
  scalPKH_2016_sim.g5 <- fixef(M1)[22]+fixef(M1)[28]+ranef(M1)[71,4]
  scalPKH_2016_sim.g6 <- fixef(M1)[22]+fixef(M1)[28]+ranef(M1)[72,4]
  scalPKH_2016_sim.g7 <- fixef(M1)[22]+fixef(M1)[28]+ranef(M1)[73,4]
  scalPKH_2016_sim.g8 <- fixef(M1)[22]+fixef(M1)[28]+ranef(M1)[74,4]
  scalPKH_2016_sim.g9 <- fixef(M1)[22]+fixef(M1)[28]+ranef(M1)[75,4]
  scalPKH_2016_sim.g10 <- fixef(M1)[22]+fixef(M1)[28]+ranef(M1)[76,4]
  scalPKH_2016_sim.g11 <- fixef(M1)[22]+fixef(M1)[28]+ranef(M1)[77,4]
  #
  
  
  
  
  
  ## Supplementary Figure 15
  pdf("Genotype_Plant_Height_Cultivation_Non_Linear_20221102_logis_full_TT.pdf", width = 14, height = 9)
  layout(matrix(c(1,2,3,4,5,6,7,8,9,10,11,12), nrow = 4, ncol = 3, byrow = TRUE))
  par(mar=c(2, 4,1, 2) + 0.1) 
  par(oma=c(3,0,0,0))
  #
  # 1.  B73 All Cultivation Curves
  plot(Cultivation_PKH_2016_sim$time, Cultivation_PKH_2016_sim$PH, xlab="", ylab="Plant Height (cm)", ylim=c(0,300), 
       xlim=c(0,150),main="B73 all environments", type="n", cex.lab=1.2, cex.axis=1.2)
  curve(A2016.g1 + ((B2016.g1 - A2016.g1)/(1 + exp((xmid2016.g1-x)/scal2016.g1))), lwd=3, lty=1, add=T, col="#66CCEE") 
  curve(A2017.g1 + ((B2017.g1 - A2017.g1)/(1 + exp((xmid2017.g1-x)/scal2017.g1))), lwd=3, lty=1, add=T, col="#228833") 
  curve(A2018.g1 + ((B2018.g1 - A2018.g1)/(1 + exp((xmid2018.g1-x)/scal2018.g1))), lwd=3, lty=1, add=T, col="#BBBBBB") 
  curve(A2019.g1 + ((B2019.g1 - A2019.g1)/(1 + exp((xmid2019.g1-x)/scal2019.g1))), lwd=3, lty=1, add=T, col="#4477AA")
  curve(AGWH.g1 + ((BGWH.g1 - AGWH.g1)/(1 + exp((xmidGWH.g1-x)/scalGWH.g1))), lwd=3, lty=1, add=T, col="#CCBB44") 
  curve(APKH.g1 + ((BPKH.g1 - APKH.g1)/(1 + exp((xmidPKH.g1-x)/scalPKH.g1))), lwd=3, lty=1, add=T, col="#EE6677") 
  curve(APKH_2016_sim.g1 + ((BPKH_2016_sim.g1 - APKH_2016_sim.g1)/(1 + exp((xmidPKH_2016_sim.g1-x)/scalPKH_2016_sim.g1))), 
        lwd=3, lty=1, add=T, col="#AA3377") 
  ##
  abline(v = xmid2016.g1, col="#66CCEE", lwd=2, lty=6)
  abline(v = xmid2017.g1, col="#228833", lwd=2, lty=6)
  abline(v = xmid2018.g1, col="#BBBBBB", lwd=2, lty=6)
  abline(v = xmid2019.g1, col="#4477AA", lwd=2, lty=6)
  abline(v = xmidGWH.g1, col="#CCBB44", lwd=2, lty=6)
  abline(v = xmidPKH.g1, col="#EE6677", lwd=2, lty=6)
  abline(v = xmidPKH_2016_sim.g1, col="#AA3377", lwd=2, lty=6)
  ##
  #mtext("Days after sowing (DAS)", 1, line = 2.5)
  panel.first = abline(h = seq(50,300,by=50),lty=2, col="grey", v = seq(0,150, by=50))
  ##
  # legend(x = "topleft",          # Position
  #        legend = c("2016", "2017","2018","2019","glasshouse","PS avg","PS 2016 sim"),  # Legend texts
  #        lty = c(1),           # Line types
  #        col = c("#66CCEE", "#228833","#BBBBBB","#4477AA","#CCBB44","#EE6677","#AA3377"),           # Line colors
  #        lwd = 2, bty = "n", cex = 1)                 # Line width
  ###
  # 2.  N22 All Cultivation Curves
  plot(Cultivation_PKH_2016_sim$time, Cultivation_PKH_2016_sim$PH, xlab="", ylab="Plant Height (cm)", ylim=c(0,300), 
       xlim=c(0,150),main="N22 all environments", type="n", cex.lab=1.2, cex.axis=1.2)
  curve(A2016.g2 + ((B2016.g2 - A2016.g2)/(1 + exp((xmid2016.g2-x)/scal2016.g2))), lwd=3, lty=1, add=T, col="#66CCEE") 
  curve(A2017.g2 + ((B2017.g2 - A2017.g2)/(1 + exp((xmid2017.g2-x)/scal2017.g2))), lwd=3, lty=1, add=T, col="#228833") 
  curve(A2018.g2 + ((B2018.g2 - A2018.g2)/(1 + exp((xmid2018.g2-x)/scal2018.g2))), lwd=3, lty=1, add=T, col="#BBBBBB") 
  curve(A2019.g2 + ((B2019.g2 - A2019.g2)/(1 + exp((xmid2019.g2-x)/scal2019.g2))), lwd=3, lty=1, add=T, col="#4477AA")
  curve(AGWH.g2 + ((BGWH.g2 - AGWH.g2)/(1 + exp((xmidGWH.g2-x)/scalGWH.g2))), lwd=3, lty=1, add=T, col="#CCBB44") 
  curve(APKH.g2 + ((BPKH.g2 - APKH.g2)/(1 + exp((xmidPKH.g2-x)/scalPKH.g2))), lwd=3, lty=1, add=T, col="#EE6677") 
  curve(APKH_2016_sim.g2 + ((BPKH_2016_sim.g2 - APKH_2016_sim.g2)/(1 + exp((xmidPKH_2016_sim.g2-x)/scalPKH_2016_sim.g2))), 
        lwd=3, lty=1, add=T, col="#AA3377") 
  ##
  abline(v = xmid2016.g2, col="#66CCEE", lwd=2, lty=6)
  abline(v = xmid2017.g2, col="#228833", lwd=2, lty=6)
  abline(v = xmid2018.g2, col="#BBBBBB", lwd=2, lty=6)
  abline(v = xmid2019.g2, col="#4477AA", lwd=2, lty=6)
  abline(v = xmidGWH.g2, col="#CCBB44", lwd=2, lty=6)
  abline(v = xmidPKH.g2, col="#EE6677", lwd=2, lty=6)
  abline(v = xmidPKH_2016_sim.g2, col="#AA3377", lwd=2, lty=6)
  ##
  #mtext("Days after sowing (DAS)", 1, line = 2.5)
  panel.first = abline(h = seq(50,300,by=50),lty=2, col="grey", v = seq(0,150, by=50))
  ##
  # legend(x = "topleft",          # Position
  #        legend = c("2016", "2017","2018","2019","glasshouse","PS avg","PS 2016 sim"),  # Legend texts
  #        lty = c(1),           # Line types
  #        col = c("#66CCEE", "#228833","#BBBBBB","#4477AA","#CCBB44","#EE6677","#AA3377"),           # Line colors
  #        lwd = 2, bty = "n", cex = 1)                 # Line width
  ###
  plot(Cultivation_PKH_2016_sim$time, Cultivation_PKH_2016_sim$PH, ylim=c(0,25), 
       xlim=c(0,140),xlab="",ylab="",xaxt="n",yaxt="n", type="n", bty="n")
  legend(x = "topleft",          # Position
         legend = c("field 2016", "field 2017","field 2018","field 2019","glasshouse","PhenoSphere avg","PhenoSphere 2016 sim"),  # Legend texts
         lty = c(1),           # Line types
         col = c("#66CCEE", "#228833","#BBBBBB","#4477AA","#CCBB44","#EE6677","#AA3377"),           # Line colors
         lwd = 3, bty = "n", cex = 1.5) 
  ###
  # 3.  P148 All Cultivation Curves
  plot(Cultivation_PKH_2016_sim$time, Cultivation_PKH_2016_sim$PH, xlab="", ylab="Plant Height (cm)", ylim=c(0,300), 
       xlim=c(0,150),main="P148 all environments", type="n", cex.lab=1.2, cex.axis=1.2)
  curve(A2016.g3 + ((B2016.g3 - A2016.g3)/(1 + exp((xmid2016.g3-x)/scal2016.g3))), lwd=3, lty=1, add=T, col="#66CCEE") 
  curve(A2017.g3 + ((B2017.g3 - A2017.g3)/(1 + exp((xmid2017.g3-x)/scal2017.g3))), lwd=3, lty=1, add=T, col="#228833") 
  curve(A2018.g3 + ((B2018.g3 - A2018.g3)/(1 + exp((xmid2018.g3-x)/scal2018.g3))), lwd=3, lty=1, add=T, col="#BBBBBB") 
  curve(A2019.g3 + ((B2019.g3 - A2019.g3)/(1 + exp((xmid2019.g3-x)/scal2019.g3))), lwd=3, lty=1, add=T, col="#4477AA")
  curve(AGWH.g3 + ((BGWH.g3 - AGWH.g3)/(1 + exp((xmidGWH.g3-x)/scalGWH.g3))), lwd=3, lty=1, add=T, col="#CCBB44") 
  curve(APKH.g3 + ((BPKH.g3 - APKH.g3)/(1 + exp((xmidPKH.g3-x)/scalPKH.g3))), lwd=3, lty=1, add=T, col="#EE6677") 
  curve(APKH_2016_sim.g3 + ((BPKH_2016_sim.g3 - APKH_2016_sim.g3)/(1 + exp((xmidPKH_2016_sim.g3-x)/scalPKH_2016_sim.g3))), 
        lwd=3, lty=1, add=T, col="#AA3377") 
  ##
  abline(v = xmid2016.g3, col="#66CCEE", lwd=2, lty=6)
  abline(v = xmid2017.g3, col="#228833", lwd=2, lty=6)
  abline(v = xmid2018.g3, col="#BBBBBB", lwd=2, lty=6)
  abline(v = xmid2019.g3, col="#4477AA", lwd=2, lty=6)
  abline(v = xmidGWH.g3, col="#CCBB44", lwd=2, lty=6)
  abline(v = xmidPKH.g3, col="#EE6677", lwd=2, lty=6)
  abline(v = xmidPKH_2016_sim.g3, col="#AA3377", lwd=2, lty=6)
  ##
  #mtext("Days after sowing (DAS)", 1, line = 2.5)
  panel.first = abline(h = seq(50,300,by=50),lty=2, col="grey", v = seq(0,150, by=50))
  ##
  # legend(x = "topleft",          # Position
  #        legend = c("2016", "2017","2018","2019","glasshouse","PS avg","PS 2016 sim"),  # Legend texts
  #        lty = c(1),           # Line types
  #        col = c("#66CCEE", "#228833","#BBBBBB","#4477AA","#CCBB44","#EE6677","#AA3377"),           # Line colors
  #        lwd = 2, bty = "n", cex = 1)                 # Line width
  ###
  ###
  # 4.  PHT77 All Cultivation Curves
  plot(Cultivation_PKH_2016_sim$time, Cultivation_PKH_2016_sim$PH, xlab="", ylab="Plant Height (cm)", ylim=c(0,300), 
       xlim=c(0,150),main="PHT77 all environments", type="n", cex.lab=1.2, cex.axis=1.2)
  curve(A2016.g4 + ((B2016.g4 - A2016.g4)/(1 + exp((xmid2016.g4-x)/scal2016.g4))), lwd=3, lty=1, add=T, col="#66CCEE") 
  curve(A2017.g4 + ((B2017.g4 - A2017.g4)/(1 + exp((xmid2017.g4-x)/scal2017.g4))), lwd=3, lty=1, add=T, col="#228833") 
  curve(A2018.g4 + ((B2018.g4 - A2018.g4)/(1 + exp((xmid2018.g4-x)/scal2018.g4))), lwd=3, lty=1, add=T, col="#BBBBBB") 
  curve(A2019.g4 + ((B2019.g4 - A2019.g4)/(1 + exp((xmid2019.g4-x)/scal2019.g4))), lwd=3, lty=1, add=T, col="#4477AA")
  curve(AGWH.g4 + ((BGWH.g4 - AGWH.g4)/(1 + exp((xmidGWH.g4-x)/scalGWH.g4))), lwd=3, lty=1, add=T, col="#CCBB44") 
  curve(APKH.g4 + ((BPKH.g4 - APKH.g4)/(1 + exp((xmidPKH.g4-x)/scalPKH.g4))), lwd=3, lty=1, add=T, col="#EE6677") 
  curve(APKH_2016_sim.g4 + ((BPKH_2016_sim.g4 - APKH_2016_sim.g4)/(1 + exp((xmidPKH_2016_sim.g4-x)/scalPKH_2016_sim.g4))), 
        lwd=3, lty=1, add=T, col="#AA3377") 
  ##
  abline(v = xmid2016.g4, col="#66CCEE", lwd=2, lty=6)
  abline(v = xmid2017.g4, col="#228833", lwd=2, lty=6)
  abline(v = xmid2018.g4, col="#BBBBBB", lwd=2, lty=6)
  abline(v = xmid2019.g4, col="#4477AA", lwd=2, lty=6)
  abline(v = xmidGWH.g4, col="#CCBB44", lwd=2, lty=6)
  abline(v = xmidPKH.g4, col="#EE6677", lwd=2, lty=6)
  abline(v = xmidPKH_2016_sim.g4, col="#AA3377", lwd=2, lty=6)
  ##
  #mtext("Days after sowing (DAS)", 1, line = 2.5)
  panel.first = abline(h = seq(50,300,by=50),lty=2, col="grey", v = seq(0,150, by=50))
  ##
  # legend(x = "topleft",          # Position
  #        legend = c("2016", "2017","2018","2019","glasshouse","PS avg","PS 2016 sim"),  # Legend texts
  #        lty = c(1),           # Line types
  #        col = c("#66CCEE", "#228833","#BBBBBB","#4477AA","#CCBB44","#EE6677","#AA3377"),           # Line colors
  #        lwd = 2, bty = "n", cex = 1)                 # Line width
  ###
  ###
  # 5.  S052 All Cultivation Curves
  plot(Cultivation_PKH_2016_sim$time, Cultivation_PKH_2016_sim$PH, xlab="", ylab="Plant Height (cm)", ylim=c(0,300), 
       xlim=c(0,150),main="S052 all environments", type="n", cex.lab=1.2, cex.axis=1.2)
  curve(A2016.g5 + ((B2016.g5 - A2016.g5)/(1 + exp((xmid2016.g5-x)/scal2016.g5))), lwd=3, lty=1, add=T, col="#66CCEE") 
  curve(A2017.g5 + ((B2017.g5 - A2017.g5)/(1 + exp((xmid2017.g5-x)/scal2017.g5))), lwd=3, lty=1, add=T, col="#228833") 
  curve(A2018.g5 + ((B2018.g5 - A2018.g5)/(1 + exp((xmid2018.g5-x)/scal2018.g5))), lwd=3, lty=1, add=T, col="#BBBBBB") 
  curve(A2019.g5 + ((B2019.g5 - A2019.g5)/(1 + exp((xmid2019.g5-x)/scal2019.g5))), lwd=3, lty=1, add=T, col="#4477AA")
  curve(AGWH.g5 + ((BGWH.g5 - AGWH.g5)/(1 + exp((xmidGWH.g5-x)/scalGWH.g5))), lwd=3, lty=1, add=T, col="#CCBB44") 
  curve(APKH.g5 + ((BPKH.g5 - APKH.g5)/(1 + exp((xmidPKH.g5-x)/scalPKH.g5))), lwd=3, lty=1, add=T, col="#EE6677") 
  curve(APKH_2016_sim.g5 + ((BPKH_2016_sim.g5 - APKH_2016_sim.g5)/(1 + exp((xmidPKH_2016_sim.g5-x)/scalPKH_2016_sim.g5))), 
        lwd=3, lty=1, add=T, col="#AA3377") 
  ##
  abline(v = xmid2016.g5, col="#66CCEE", lwd=2, lty=6)
  abline(v = xmid2017.g5, col="#228833", lwd=2, lty=6)
  abline(v = xmid2018.g5, col="#BBBBBB", lwd=2, lty=6)
  abline(v = xmid2019.g5, col="#4477AA", lwd=2, lty=6)
  abline(v = xmidGWH.g5, col="#CCBB44", lwd=2, lty=6)
  abline(v = xmidPKH.g5, col="#EE6677", lwd=2, lty=6)
  abline(v = xmidPKH_2016_sim.g5, col="#AA3377", lwd=2, lty=6)
  ##
  #mtext("Days after sowing (DAS)", 1, line = 2.5)
  panel.first = abline(h = seq(50,300,by=50),lty=2, col="grey", v = seq(0,150, by=50))
  ##
  # legend(x = "topleft",          # Position
  #        legend = c("2016", "2017","2018","2019","glasshouse","PS avg","PS 2016 sim"),  # Legend texts
  #        lty = c(1),           # Line types
  #        col = c("#66CCEE", "#228833","#BBBBBB","#4477AA","#CCBB44","#EE6677","#AA3377"),           # Line colors
  #        lwd = 2, bty = "n", cex = 1)                 # Line width
  ###
  ###
  # 6.  ZEA 132 All Cultivation Curves
  plot(Cultivation_PKH_2016_sim$time, Cultivation_PKH_2016_sim$PH, xlab="", ylab="Plant Height (cm)", ylim=c(0,300), 
       xlim=c(0,150),main="ZEA 132 all environments", type="n", cex.lab=1.2, cex.axis=1.2)
  curve(A2016.g6 + ((B2016.g6 - A2016.g6)/(1 + exp((xmid2016.g6-x)/scal2016.g6))), lwd=3, lty=1, add=T, col="#66CCEE") 
  curve(A2017.g6 + ((B2017.g6 - A2017.g6)/(1 + exp((xmid2017.g6-x)/scal2017.g6))), lwd=3, lty=1, add=T, col="#228833") 
  curve(A2018.g6 + ((B2018.g6 - A2018.g6)/(1 + exp((xmid2018.g6-x)/scal2018.g6))), lwd=3, lty=1, add=T, col="#BBBBBB") 
  curve(A2019.g6 + ((B2019.g6 - A2019.g6)/(1 + exp((xmid2019.g6-x)/scal2019.g6))), lwd=3, lty=1, add=T, col="#4477AA")
  curve(AGWH.g6 + ((BGWH.g6 - AGWH.g6)/(1 + exp((xmidGWH.g6-x)/scalGWH.g6))), lwd=3, lty=1, add=T, col="#CCBB44") 
  curve(APKH.g6 + ((BPKH.g6 - APKH.g6)/(1 + exp((xmidPKH.g6-x)/scalPKH.g6))), lwd=3, lty=1, add=T, col="#EE6677") 
  curve(APKH_2016_sim.g6 + ((BPKH_2016_sim.g6 - APKH_2016_sim.g6)/(1 + exp((xmidPKH_2016_sim.g6-x)/scalPKH_2016_sim.g6))), 
        lwd=3, lty=1, add=T, col="#AA3377") 
  ##
  abline(v = xmid2016.g6, col="#66CCEE", lwd=2, lty=6)
  abline(v = xmid2017.g6, col="#228833", lwd=2, lty=6)
  abline(v = xmid2018.g6, col="#BBBBBB", lwd=2, lty=6)
  abline(v = xmid2019.g6, col="#4477AA", lwd=2, lty=6)
  abline(v = xmidGWH.g6, col="#CCBB44", lwd=2, lty=6)
  abline(v = xmidPKH.g6, col="#EE6677", lwd=2, lty=6)
  abline(v = xmidPKH_2016_sim.g6, col="#AA3377", lwd=2, lty=6)
  ##
  #mtext("Days after sowing (DAS)", 1, line = 2.5)
  panel.first = abline(h = seq(50,300,by=50),lty=2, col="grey", v = seq(0,150, by=50))
  ##
  # legend(x = "topleft",          # Position
  #        legend = c("2016", "2017","2018","2019","glasshouse","PS avg","PS 2016 sim"),  # Legend texts
  #        lty = c(1),           # Line types
  #        col = c("#66CCEE", "#228833","#BBBBBB","#4477AA","#CCBB44","#EE6677","#AA3377"),           # Line colors
  #        lwd = 2, bty = "n", cex = 1)                 # Line width
  ###
  ###
  # 7.  ZEA 324 All Cultivation Curves
  plot(Cultivation_PKH_2016_sim$time, Cultivation_PKH_2016_sim$PH, xlab="", ylab="Plant Height (cm)", ylim=c(0,300), 
       xlim=c(0,150),main="ZEA 324 all environments", type="n", cex.lab=1.2, cex.axis=1.2)
  curve(A2016.g7 + ((B2016.g7 - A2016.g7)/(1 + exp((xmid2016.g7-x)/scal2016.g7))), lwd=3, lty=1, add=T, col="#66CCEE") 
  curve(A2017.g7 + ((B2017.g7 - A2017.g7)/(1 + exp((xmid2017.g7-x)/scal2017.g7))), lwd=3, lty=1, add=T, col="#228833") 
  curve(A2018.g7 + ((B2018.g7 - A2018.g7)/(1 + exp((xmid2018.g7-x)/scal2018.g7))), lwd=3, lty=1, add=T, col="#BBBBBB") 
  curve(A2019.g7 + ((B2019.g7 - A2019.g7)/(1 + exp((xmid2019.g7-x)/scal2019.g7))), lwd=3, lty=1, add=T, col="#4477AA")
  curve(AGWH.g7 + ((BGWH.g7 - AGWH.g7)/(1 + exp((xmidGWH.g7-x)/scalGWH.g7))), lwd=3, lty=1, add=T, col="#CCBB44") 
  curve(APKH.g7 + ((BPKH.g7 - APKH.g7)/(1 + exp((xmidPKH.g7-x)/scalPKH.g7))), lwd=3, lty=1, add=T, col="#EE6677") 
  curve(APKH_2016_sim.g7 + ((BPKH_2016_sim.g7 - APKH_2016_sim.g7)/(1 + exp((xmidPKH_2016_sim.g7-x)/scalPKH_2016_sim.g7))), 
        lwd=3, lty=1, add=T, col="#AA3377") 
  ##
  abline(v = xmid2016.g7, col="#66CCEE", lwd=2, lty=6)
  abline(v = xmid2017.g7, col="#228833", lwd=2, lty=6)
  abline(v = xmid2018.g7, col="#BBBBBB", lwd=2, lty=6)
  abline(v = xmid2019.g7, col="#4477AA", lwd=2, lty=6)
  abline(v = xmidGWH.g7, col="#CCBB44", lwd=2, lty=6)
  abline(v = xmidPKH.g7, col="#EE6677", lwd=2, lty=6)
  abline(v = xmidPKH_2016_sim.g7, col="#AA3377", lwd=2, lty=6)
  ##
  #mtext("Days after sowing (DAS)", 1, line = 2.5)
  panel.first = abline(h = seq(50,300,by=50),lty=2, col="grey", v = seq(0,150, by=50))
  ##
  # legend(x = "topleft",          # Position
  #        legend = c("2016", "2017","2018","2019","glasshouse","PS avg","PS 2016 sim"),  # Legend texts
  #        lty = c(1),           # Line types
  #        col = c("#66CCEE", "#228833","#BBBBBB","#4477AA","#CCBB44","#EE6677","#AA3377"),           # Line colors
  #        lwd = 2, bty = "n", cex = 1)                 # Line width
  ###
  ###
  # 8.  ZEA 332 All Cultivation Curves
  plot(Cultivation_PKH_2016_sim$time, Cultivation_PKH_2016_sim$PH, xlab="", ylab="Plant Height (cm)", ylim=c(0,300), 
       xlim=c(0,150),main="ZEA 332 all environments", type="n", cex.lab=1.2, cex.axis=1.2)
  curve(A2016.g8 + ((B2016.g8 - A2016.g8)/(1 + exp((xmid2016.g8-x)/scal2016.g8))), lwd=3, lty=1, add=T, col="#66CCEE") 
  curve(A2017.g8 + ((B2017.g8 - A2017.g8)/(1 + exp((xmid2017.g8-x)/scal2017.g8))), lwd=3, lty=1, add=T, col="#228833") 
  curve(A2018.g8 + ((B2018.g8 - A2018.g8)/(1 + exp((xmid2018.g8-x)/scal2018.g8))), lwd=3, lty=1, add=T, col="#BBBBBB") 
  curve(A2019.g8 + ((B2019.g8 - A2019.g8)/(1 + exp((xmid2019.g8-x)/scal2019.g8))), lwd=3, lty=1, add=T, col="#4477AA")
  curve(AGWH.g8 + ((BGWH.g8 - AGWH.g8)/(1 + exp((xmidGWH.g8-x)/scalGWH.g8))), lwd=3, lty=1, add=T, col="#CCBB44") 
  curve(APKH.g8 + ((BPKH.g8 - APKH.g8)/(1 + exp((xmidPKH.g8-x)/scalPKH.g8))), lwd=3, lty=1, add=T, col="#EE6677") 
  curve(APKH_2016_sim.g8 + ((BPKH_2016_sim.g8 - APKH_2016_sim.g8)/(1 + exp((xmidPKH_2016_sim.g8-x)/scalPKH_2016_sim.g8))), 
        lwd=3, lty=1, add=T, col="#AA3377") 
  ##
  abline(v = xmid2016.g8, col="#66CCEE", lwd=2, lty=6)
  abline(v = xmid2017.g8, col="#228833", lwd=2, lty=6)
  abline(v = xmid2018.g8, col="#BBBBBB", lwd=2, lty=6)
  abline(v = xmid2019.g8, col="#4477AA", lwd=2, lty=6)
  abline(v = xmidGWH.g8, col="#CCBB44", lwd=2, lty=6)
  abline(v = xmidPKH.g8, col="#EE6677", lwd=2, lty=6)
  abline(v = xmidPKH_2016_sim.g8, col="#AA3377", lwd=2, lty=6)
  ##
  #mtext("Days after sowing (DAS)", 1, line = 2.5)
  panel.first = abline(h = seq(50,300,by=50),lty=2, col="grey", v = seq(0,150, by=50))
  ##
  # legend(x = "topleft",          # Position
  #        legend = c("2016", "2017","2018","2019","glasshouse","PS avg","PS 2016 sim"),  # Legend texts
  #        lty = c(1),           # Line types
  #        col = c("#66CCEE", "#228833","#BBBBBB","#4477AA","#CCBB44","#EE6677","#AA3377"),           # Line colors
  #        lwd = 2, bty = "n", cex = 1)                 # Line width
  ###
  ###
  # 9.  ZEA 3660 All Cultivation Curves
  plot(Cultivation_PKH_2016_sim$time, Cultivation_PKH_2016_sim$PH, xlab="", ylab="Plant Height (cm)", ylim=c(0,300), 
       xlim=c(0,150),main="ZEA 3660 all environments", type="n", cex.lab=1.2, cex.axis=1.2)
  curve(A2016.g9 + ((B2016.g9 - A2016.g9)/(1 + exp((xmid2016.g9-x)/scal2016.g9))), lwd=3, lty=1, add=T, col="#66CCEE") 
  curve(A2017.g9 + ((B2017.g9 - A2017.g9)/(1 + exp((xmid2017.g9-x)/scal2017.g9))), lwd=3, lty=1, add=T, col="#228833") 
  curve(A2018.g9 + ((B2018.g9 - A2018.g9)/(1 + exp((xmid2018.g9-x)/scal2018.g9))), lwd=3, lty=1, add=T, col="#BBBBBB") 
  curve(A2019.g9 + ((B2019.g9 - A2019.g9)/(1 + exp((xmid2019.g9-x)/scal2019.g9))), lwd=3, lty=1, add=T, col="#4477AA")
  curve(AGWH.g9 + ((BGWH.g9 - AGWH.g9)/(1 + exp((xmidGWH.g9-x)/scalGWH.g9))), lwd=3, lty=1, add=T, col="#CCBB44") 
  curve(APKH.g9 + ((BPKH.g9 - APKH.g9)/(1 + exp((xmidPKH.g9-x)/scalPKH.g9))), lwd=3, lty=1, add=T, col="#EE6677") 
  curve(APKH_2016_sim.g9 + ((BPKH_2016_sim.g9 - APKH_2016_sim.g9)/(1 + exp((xmidPKH_2016_sim.g9-x)/scalPKH_2016_sim.g9))), 
        lwd=3, lty=1, add=T, col="#AA3377") 
  ##
  abline(v = xmid2016.g9, col="#66CCEE", lwd=2, lty=6)
  abline(v = xmid2017.g9, col="#228833", lwd=2, lty=6)
  abline(v = xmid2018.g9, col="#BBBBBB", lwd=2, lty=6)
  abline(v = xmid2019.g9, col="#4477AA", lwd=2, lty=6)
  abline(v = xmidGWH.g9, col="#CCBB44", lwd=2, lty=6)
  abline(v = xmidPKH.g9, col="#EE6677", lwd=2, lty=6)
  abline(v = xmidPKH_2016_sim.g9, col="#AA3377", lwd=2, lty=6)
  ##
  mtext("ThermalTime Days", 1, line = 2.5)
  panel.first = abline(h = seq(50,300,by=50),lty=2, col="grey", v = seq(0,150, by=50))
  ##
  # legend(x = "topleft",          # Position
  #        legend = c("2016", "2017","2018","2019","glasshouse","PS avg","PS 2016 sim"),  # Legend texts
  #        lty = c(1),           # Line types
  #        col = c("#66CCEE", "#228833","#BBBBBB","#4477AA","#CCBB44","#EE6677","#AA3377"),           # Line colors
  #        lwd = 2, bty = "n", cex = 1)                 # Line width
  ###
  ###
  # 10.  ZEA 399 All Cultivation Curves
  plot(Cultivation_PKH_2016_sim$time, Cultivation_PKH_2016_sim$PH, xlab="", ylab="Plant Height (cm)", ylim=c(0,300), 
       xlim=c(0,150),main="ZEA 399 all environments", type="n", cex.lab=1.2, cex.axis=1.2)
  curve(A2016.g10 + ((B2016.g10 - A2016.g10)/(1 + exp((xmid2016.g10-x)/scal2016.g10))), lwd=3, lty=1, add=T, col="#66CCEE") 
  curve(A2017.g10 + ((B2017.g10 - A2017.g10)/(1 + exp((xmid2017.g10-x)/scal2017.g10))), lwd=3, lty=1, add=T, col="#228833") 
  curve(A2018.g10 + ((B2018.g10 - A2018.g10)/(1 + exp((xmid2018.g10-x)/scal2018.g10))), lwd=3, lty=1, add=T, col="#BBBBBB") 
  curve(A2019.g10 + ((B2019.g10 - A2019.g10)/(1 + exp((xmid2019.g10-x)/scal2019.g10))), lwd=3, lty=1, add=T, col="#4477AA")
  curve(AGWH.g10 + ((BGWH.g10 - AGWH.g10)/(1 + exp((xmidGWH.g10-x)/scalGWH.g10))), lwd=3, lty=1, add=T, col="#CCBB44") 
  curve(APKH.g10 + ((BPKH.g10 - APKH.g10)/(1 + exp((xmidPKH.g10-x)/scalPKH.g10))), lwd=3, lty=1, add=T, col="#EE6677") 
  curve(APKH_2016_sim.g10 + ((BPKH_2016_sim.g10 - APKH_2016_sim.g10)/(1 + exp((xmidPKH_2016_sim.g10-x)/scalPKH_2016_sim.g10))), 
        lwd=3, lty=1, add=T, col="#AA3377") 
  ##
  abline(v = xmid2016.g10, col="#66CCEE", lwd=2, lty=6)
  abline(v = xmid2017.g10, col="#228833", lwd=2, lty=6)
  abline(v = xmid2018.g10, col="#BBBBBB", lwd=2, lty=6)
  abline(v = xmid2019.g10, col="#4477AA", lwd=2, lty=6)
  abline(v = xmidGWH.g10, col="#CCBB44", lwd=2, lty=6)
  abline(v = xmidPKH.g10, col="#EE6677", lwd=2, lty=6)
  abline(v = xmidPKH_2016_sim.g10, col="#AA3377", lwd=2, lty=6)
  ##
  mtext("ThermalTime Days", 1, line = 2.5)
  panel.first = abline(h = seq(50,300,by=50),lty=2, col="grey", v = seq(0,150, by=50))
  ##
  # legend(x = "topleft",          # Position
  #        legend = c("2016", "2017","2018","2019","glasshouse","PS avg","PS 2016 sim"),  # Legend texts
  #        lty = c(1),           # Line types
  #        col = c("#66CCEE", "#228833","#BBBBBB","#4477AA","#CCBB44","#EE6677","#AA3377"),           # Line colors
  #        lwd = 2, bty = "n", cex = 1)                 # Line width
  ###
  ###
  # 11.  ZEA 851 All Cultivation Curves
  plot(Cultivation_PKH_2016_sim$time, Cultivation_PKH_2016_sim$PH, xlab="", ylab="Plant Height (cm)", ylim=c(0,300), 
       xlim=c(0,150),main="ZEA 851 all environments", type="n", cex.lab=1.2, cex.axis=1.2)
  curve(A2016.g11 + ((B2016.g11 - A2016.g11)/(1 + exp((xmid2016.g11-x)/scal2016.g11))), lwd=3, lty=1, add=T, col="#66CCEE") 
  curve(A2017.g11 + ((B2017.g11 - A2017.g11)/(1 + exp((xmid2017.g11-x)/scal2017.g11))), lwd=3, lty=1, add=T, col="#228833") 
  curve(A2018.g11 + ((B2018.g11 - A2018.g11)/(1 + exp((xmid2018.g11-x)/scal2018.g11))), lwd=3, lty=1, add=T, col="#BBBBBB") 
  curve(A2019.g11 + ((B2019.g11 - A2019.g11)/(1 + exp((xmid2019.g11-x)/scal2019.g11))), lwd=3, lty=1, add=T, col="#4477AA")
  curve(AGWH.g11 + ((BGWH.g11 - AGWH.g11)/(1 + exp((xmidGWH.g11-x)/scalGWH.g11))), lwd=3, lty=1, add=T, col="#CCBB44") 
  curve(APKH.g11 + ((BPKH.g11 - APKH.g11)/(1 + exp((xmidPKH.g11-x)/scalPKH.g11))), lwd=3, lty=1, add=T, col="#EE6677") 
  curve(APKH_2016_sim.g11 + ((BPKH_2016_sim.g11 - APKH_2016_sim.g11)/(1 + exp((xmidPKH_2016_sim.g11-x)/scalPKH_2016_sim.g11))), 
        lwd=3, lty=1, add=T, col="#AA3377") 
  ##
  abline(v = xmid2016.g11, col="#66CCEE", lwd=2, lty=6)
  abline(v = xmid2017.g11, col="#228833", lwd=2, lty=6)
  abline(v = xmid2018.g11, col="#BBBBBB", lwd=2, lty=6)
  abline(v = xmid2019.g11, col="#4477AA", lwd=2, lty=6)
  abline(v = xmidGWH.g11, col="#CCBB44", lwd=2, lty=6)
  abline(v = xmidPKH.g11, col="#EE6677", lwd=2, lty=6)
  abline(v = xmidPKH_2016_sim.g11, col="#AA3377", lwd=2, lty=6)
  ##
  mtext("ThermalTime Days", 1, line = 2.5)
  panel.first = abline(h = seq(50,300,by=50),lty=2, col="grey", v = seq(0,150, by=50))
  ##
  # legend(x = "topleft",          # Position
  #        legend = c("2016", "2017","2018","2019","glasshouse","PS avg","PS 2016 sim"),  # Legend texts
  #        lty = c(1),           # Line types
  #        col = c("#66CCEE", "#228833","#BBBBBB","#4477AA","#CCBB44","#EE6677","#AA3377"),           # Line colors
  #        lwd = 2, bty = "n", cex = 1)                 # Line width
  ###
  # 12.  2016 2016 sim All Genotype Curves
  
  #
  dev.off()
  
  
  
  

  ##############################################################################
  ##########
  ### RMSE # & RMSE Thermal Time
  ##############################################################################
  ##
  RMSE_dat <- cbind(
    year2016$Temperature, year2017$Temperature, year2018$Temperature, year2019$Temperature,
    glasshouse$Temperature, PS_avg$Temperature, PS_2016_sim$Temperature
  )
  rownames(RMSE_dat) <- year2016$Date
  colnames(RMSE_dat) <- c("Field 2016","Field 2017","Field 2018","Field 2019","glasshouse", "PhenoSphere avg", "PhenoSphere 2016 sim")
  RMSE_dat <- as.data.frame(RMSE_dat)
  sqrt(mean((RMSE_dat$`Field 2016` - RMSE_dat$`Field 2017`)^2))
  sqrt(mean((RMSE_dat$`Field 2016` - RMSE_dat$`Field 2018`)^2))
  sqrt(mean((RMSE_dat$`Field 2016` - RMSE_dat$`Field 2019`)^2))
  sqrt(mean((RMSE_dat$`Field 2016` - RMSE_dat$`glasshouse`)^2))
  sqrt(mean((RMSE_dat$`Field 2016` - RMSE_dat$`PhenoSphere avg`)^2))
  sqrt(mean((RMSE_dat$`Field 2016` - RMSE_dat$`PhenoSphere 2016 sim`)^2))
  
  
  f2016_thermal <- read.csv(paste(wd,"/tt/IPK_ThermalTime_2016.csv", sep = ""),header = T)
  f2017_thermal <- read.csv(paste(wd,"/tt/IPK_ThermalTime_2017.csv", sep = ""),header = T)
  f2018_thermal <- read.csv(paste(wd,"/tt/IPK_ThermalTime_2018.csv", sep = ""),header = T)
  f2019_thermal <- read.csv(paste(wd,"/tt/IPK_ThermalTime_2019.csv", sep = ""),header = T)
  GWH_thermal <- read.csv(paste(wd,"/tt/IPK_ThermalTime_glasshouse.csv", sep = ""),header = T)
  PS_avg_thermal <- read.csv(paste(wd,"/tt/IPK_ThermalTime_PS_avg.csv", sep = ""),header = T)
  PS_2016_thermal <- read.csv(paste(wd,"/tt/IPK_ThermalTime_PS_2016_sim.csv", sep = ""),header = T)
  
  sqrt(mean((f2016_thermalfinal$thermaltime - f2017_thermalfinal$thermaltime)^2))
  sqrt(mean((f2016_thermalfinal$thermaltime - f2018_thermalfinal$thermaltime)^2))
  sqrt(mean((f2016_thermalfinal$thermaltime - f2019_thermalfinal$thermaltime)^2))
  sqrt(mean((f2016_thermalfinal$thermaltime - GWH_thermalfinal$thermaltime)^2))
  sqrt(mean((f2016_thermalfinal$thermaltime - PS_avg_thermalfinal$thermaltime)^2))
  sqrt(mean((f2016_thermalfinal$thermaltime - PS_2016_thermalfinal$thermaltime)^2))
  
  
  ( PS_avg_thermalfinal$Date <- gsub( " CEST", "", as.POSIXct(strptime(PS_avg_thermalfinal$Date, format = "%m/%d/%Y %H:%M"))))
  ( PS_2016_thermalfinal$Date <- gsub( " CEST", "", as.POSIXct(strptime(PS_2016_thermalfinal$Date, format = "%m/%d/%Y %H:%M"))))
  ( GWH_thermalfinal$Date <- gsub( " CEST", "", as.POSIXct(strptime(GWH_thermalfinal$Date, format = "%m/%d/%Y %H:%M"))))
  
  
  
  # Supplementary Figure 4
  ###### COMBINE FIGURE Temperature May September THERMALTIME
  pdf(paste(wd,"/Figure_Climate_sim_ThermalTime.pdf", sep = ""), width = 7.08, height = 7)
  layout(matrix(c(1,1,1,2,2,2,3,3,3,4,4,4,5,5,5,6,6,6,7,7,7), nrow = 7, ncol = 3, byrow = TRUE))
  par(mar=c(2, 4,1, 2) + 0.1) 
  par(oma=c(0,0,0,0))
  ##
  ## 2016
  plot(f2016_thermalfinal[f2016_thermalfinal$Date > "2016-05-02" & f2016_thermalfinal$Date < "2016-09-13" ,3], type = "l",
       col=alpha("#66CCEE", 1), lwd=1.5, xaxt ="n",xlab = "", ylab="",
       main="",ylim = c(0,2), #, panel.first = grid(nx = NA, ny = NULL)
       cex.axis = .8, cex.lab = .8, cex.main = .7)
  axis(side = 1, at = seq(f2016_thermalfinal[f2016_thermalfinal$Date > "2016-05-02" & f2016_thermalfinal$Date < "2016-09-13" ,3]), #[c(T,F,F,F,F,F,F,F,F,F,F,F,F,F,F,F,F,F,F,F,F,F,F,F)]
       labels = F, tck=-0.01)
  #mtext(expression(paste("temperature profile May 2"^"nd","- September 12"^"th",sep="")), side = 3, line = .3, cex = .8) #"Temperature June 16th - June 26th"
  mtext("TT [days]", side = 2, line = 2, cex = .7)
  Dates <- (seq(as.Date("2016-05-02"), as.Date("2016-09-12"), "days"))
  #
  Dates_names <- Dates[c(T,F,F,F,F)]
  Dates_names <- format(Dates_names, "%b %d")
  #
  Dates1 <- (c(0,seq_along(Dates)))[1:length(c(0,seq_along(Dates)))-1]
  Dates1 <- Dates1[c(T,F,F,F,F)]
  text(x =  Dates1, 
       y = par("usr")[3] - max(f2016_thermalfinal[f2016_thermalfinal$Date > "2016-05-02" & f2016_thermalfinal$Date < "2016-09-13" ,3], na.rm=T) *0.1,
       srt = 45, adj = 1,cex = .7,
       labels = Dates_names, xpd = TRUE)
  legend("topleft", inset=c(-.02,-.12),legend = "field 2016",bty = "n", cex = 1 )
  ##
  ## 2017
  plot(f2017_thermalfinal[f2017_thermalfinal$Date > "2017-05-02" & f2017_thermalfinal$Date < "2017-09-13" ,3], type = "l",
       col=alpha("#228833", 1), lwd=1.5, xaxt ="n",xlab = "", ylab="",
       main="",ylim = c(0,2), #, panel.first = grid(nx = NA, ny = NULL)
       cex.axis = .8, cex.lab = .8, cex.main = .7)
  axis(side = 1, at = seq(f2017_thermalfinal[f2017_thermalfinal$Date > "2017-05-02" & f2017_thermalfinal$Date < "2017-09-13" ,3]), #[c(T,F,F,F,F,F,F,F,F,F,F,F,F,F,F,F,F,F,F,F,F,F,F,F)]
       labels = F, tck=-0.01)
  #mtext(expression(paste("temperature profile May 2"^"nd","- September 12"^"th",sep="")), side = 3, line = .3, cex = .8) #"Temperature June 16th - June 26th"
  mtext("TT [days]", side = 2, line = 2, cex = .7)
  Dates <- (seq(as.Date("2016-05-02"), as.Date("2016-09-12"), "days"))
  #
  Dates_names <- Dates[c(T,F,F,F,F)]
  Dates_names <- format(Dates_names, "%b %d")
  #
  Dates1 <- (c(0,seq_along(Dates)))[1:length(c(0,seq_along(Dates)))-1]
  Dates1 <- Dates1[c(T,F,F,F,F)]
  text(x =  Dates1, 
       y = par("usr")[3] - max(f2017_thermalfinal[f2017_thermalfinal$Date > "2017-05-02" & f2017_thermalfinal$Date < "2017-09-13"  ,3], na.rm=T) *0.1,
       srt = 45, adj = 1,cex = .7,
       labels = Dates_names, xpd = TRUE)
  legend("topleft", inset=c(-.02,-.12),legend = "field 2017",bty = "n", cex = 1 )
  ##
  ## 2018
  plot(f2018_thermalfinal[f2018_thermalfinal$Date > "2018-05-02" & f2018_thermalfinal$Date < "2018-09-13" ,3], type = "l",
       col=alpha("#BBBBBB", 1), lwd=1.5, xaxt ="n",xlab = "", ylab="",
       main="",ylim = c(0,2), #, panel.first = grid(nx = NA, ny = NULL)
       cex.axis = .8, cex.lab = .8, cex.main = .7)
  axis(side = 1, at = seq(f2018_thermalfinal[f2018_thermalfinal$Date > "2018-05-02" & f2018_thermalfinal$Date < "2018-09-13" ,3]), #[c(T,F,F,F,F,F,F,F,F,F,F,F,F,F,F,F,F,F,F,F,F,F,F,F)]
       labels = F, tck=-0.01)
  #mtext(expression(paste("temperature profile May 2"^"nd","- September 12"^"th",sep="")), side = 3, line = .3, cex = .8) #"Temperature June 16th - June 26th"
  mtext("TT [days]", side = 2, line = 2, cex = .7)
  Dates <- (seq(as.Date("2016-05-02"), as.Date("2016-09-12"), "days"))
  #
  Dates_names <- Dates[c(T,F,F,F,F)]
  Dates_names <- format(Dates_names, "%b %d")
  #
  Dates1 <- (c(0,seq_along(Dates)))[1:length(c(0,seq_along(Dates)))-1]
  Dates1 <- Dates1[c(T,F,F,F,F)]
  text(x =  Dates1, 
       y = par("usr")[3] - max(f2018_thermalfinal[f2018_thermalfinal$Date > "2018-05-02" & f2018_thermalfinal$Date < "2018-09-13"  ,3], na.rm=T) *0.1,
       srt = 45, adj = 1,cex = .7,
       labels = Dates_names, xpd = TRUE)
  legend("topleft", inset=c(-.02,-.12),legend = "field 2018",bty = "n", cex = 1 )
  ##
  ## 2019
  plot(f2019_thermalfinal[f2019_thermalfinal$Date > "2019-05-02" & f2019_thermalfinal$Date < "2019-09-13" ,3], type = "l",
       col=alpha("#4477AA", 1), lwd=1.5, xaxt ="n",xlab = "", ylab="",
       main="",ylim = c(0,2), #, panel.first = grid(nx = NA, ny = NULL)
       cex.axis = .8, cex.lab = .8, cex.main = .7)
  axis(side = 1, at = seq(f2019_thermalfinal[f2019_thermalfinal$Date > "2019-05-02" & f2019_thermalfinal$Date < "2019-09-13" ,3]), #[c(T,F,F,F,F,F,F,F,F,F,F,F,F,F,F,F,F,F,F,F,F,F,F,F)]
       labels = F, tck=-0.01)
  #mtext(expression(paste("temperature profile May 2"^"nd","- September 12"^"th",sep="")), side = 3, line = .3, cex = .8) #"Temperature June 16th - June 26th"
  mtext("TT [days]", side = 2, line = 2, cex = .7)
  Dates <- (seq(as.Date("2016-05-02"), as.Date("2016-09-12"), "days"))
  #
  Dates_names <- Dates[c(T,F,F,F,F)]
  Dates_names <- format(Dates_names, "%b %d")
  #
  Dates1 <- (c(0,seq_along(Dates)))[1:length(c(0,seq_along(Dates)))-1]
  Dates1 <- Dates1[c(T,F,F,F,F)]
  text(x =  Dates1, 
       y = par("usr")[3] - max(f2019_thermalfinal[f2019_thermalfinal$Date > "2019-05-02" & f2019_thermalfinal$Date < "2019-09-13"  ,3], na.rm=T) *0.1,
       srt = 45, adj = 1,cex = .7,
       labels = Dates_names, xpd = TRUE)
  legend("topleft", inset=c(-.02,-.12),legend = "field 2019",bty = "n", cex = 1 )
  ##
  ## GWH
  plot(GWH_thermalfinal[GWH_thermalfinal$Date > "2016-05-02"& GWH_thermalfinal$Date < "2016-09-13",5], type = "l",
       col=alpha("#CCBB44", 1), lwd=1.5, xaxt ="n",xlab = "", ylab="",
       main="",ylim = c(0,2), #, panel.first = grid(nx = NA, ny = NULL)
       cex.axis = .8, cex.lab = .8, cex.main = .7)
  axis(side = 1, at = seq(GWH_thermalfinal[GWH_thermalfinal$Date > "2016-05-02"& GWH_thermalfinal$Date < "2016-09-13",5]), #[c(T,F,F,F,F,F,F,F,F,F,F,F,F,F,F,F,F,F,F,F,F,F,F,F)]
       labels = F, tck=-0.01)
  #mtext(expression(paste("temperature profile May 2"^"nd","- September 12"^"th",sep="")), side = 3, line = .3, cex = .8) #"Temperature June 16th - June 26th"
  mtext("TT [days]", side = 2, line = 2, cex = .7)
  Dates <- (seq(as.Date("2016-05-02"), as.Date("2016-09-12"), "days"))
  #
  Dates_names <- Dates[c(T,F,F,F,F)]
  Dates_names <- format(Dates_names, "%b %d")
  #
  Dates1 <- (c(0,seq_along(Dates)))[1:length(c(0,seq_along(Dates)))-1]
  Dates1 <- Dates1[c(T,F,F,F,F)]
  text(x =  Dates1, 
       y = par("usr")[3] - max(GWH_thermalfinal[GWH_thermalfinal$Date > "2016-05-02"& GWH_thermalfinal$Date < "2016-09-13",5], na.rm=T) *0.1,
       srt = 45, adj = 1,cex = .7,
       labels = Dates_names, xpd = TRUE)
  legend("topleft", inset=c(-.02,-.12),legend = "glasshouse",bty = "n", cex = 1 )
  ##
  ## PS avg
  plot(PS_avg_thermalfinal[PS_avg_thermalfinal$Date > "2016-05-02"& PS_avg_thermalfinal$Date < "2016-09-13",5], type = "l",
       col=alpha("#EE6677", 1), lwd=1.5, xaxt ="n",xlab = "", ylab="",
       main="",ylim = c(0,2), #, panel.first = grid(nx = NA, ny = NULL)
       cex.axis = .8, cex.lab = .8, cex.main = .7)
  axis(side = 1, at = seq(PS_avg_thermalfinal[PS_avg_thermalfinal$Date > "2016-05-02"& PS_avg_thermalfinal$Date < "2016-09-13", 5]), #[c(T,F,F,F,F,F,F,F,F,F,F,F,F,F,F,F,F,F,F,F,F,F,F,F)]
       labels = F, tck=-0.01)
  #mtext(expression(paste("temperature profile May 2"^"nd","- September 12"^"th",sep="")), side = 3, line = .3, cex = .8) #"Temperature June 16th - June 26th"
  mtext("TT [days]", side = 2, line = 2, cex = .7)
  Dates <- (seq(as.Date("2016-05-02"), as.Date("2016-09-12"), "days"))
  #
  Dates_names <- Dates[c(T,F,F,F,F)]
  Dates_names <- format(Dates_names, "%b %d")
  #
  Dates1 <- (c(0,seq_along(Dates)))[1:length(c(0,seq_along(Dates)))-1]
  Dates1 <- Dates1[c(T,F,F,F,F)]
  text(x =  Dates1, 
       y = par("usr")[3] - max(PS_avg_thermalfinal[PS_avg_thermalfinal$Date > "2016-05-02"& PS_avg_thermalfinal$Date < "2016-09-13",5], na.rm=T) *0.1,
       srt = 45, adj = 1,cex = .7,
       labels = Dates_names, xpd = TRUE)
  legend("topleft", inset=c(-.02,-.12),legend = "PhenoSphere avg",bty = "n", cex = 1 )
  ##
  ## PS_2016
  plot(PS_2016_thermalfinal[PS_2016_thermalfinal$Date > "2016-05-02"& PS_2016_thermalfinal$Date < "2016-09-13",5], type = "l",
       col=alpha("#AA3377", 1), lwd=1.5, xaxt ="n",xlab = "", ylab="",
       main="",ylim = c(0,2), #, panel.first = grid(nx = NA, ny = NULL)
       cex.axis = .8, cex.lab = .8, cex.main = .7)
  axis(side = 1, at = seq(PS_2016_thermalfinal[PS_2016_thermalfinal$Date > "2016-05-02"& PS_2016_thermalfinal$Date < "2016-09-13",5]), #[c(T,F,F,F,F,F,F,F,F,F,F,F,F,F,F,F,F,F,F,F,F,F,F,F)]
       labels = F, tck=-0.01)
  #mtext(expression(paste("temperature profile May 2"^"nd","- September 12"^"th",sep="")), side = 3, line = .3, cex = .8) #"Temperature June 16th - June 26th"
  mtext("TT [days]", side = 2, line = 2, cex = .7)
  Dates <- (seq(as.Date("2016-05-02"), as.Date("2016-09-12"), "days"))
  #
  Dates_names <- Dates[c(T,F,F,F,F)]
  Dates_names <- format(Dates_names, "%b %d")
  #
  Dates1 <- (c(0,seq_along(Dates)))[1:length(c(0,seq_along(Dates)))-1]
  Dates1 <- Dates1[c(T,F,F,F,F)]
  text(x =  Dates1, 
       y = par("usr")[3] - max(PS_2016_thermalfinal[PS_2016_thermalfinal$Date > "2016-05-02"& PS_2016_thermalfinal$Date < "2016-09-13",5], na.rm=T) *0.1,
       srt = 45, adj = 1,cex = .7,
       labels = Dates_names, xpd = TRUE)
  legend("topleft", inset=c(-.02,-.12),legend = "PhenoSphere 2016 sim",bty = "n", cex = 1 )
  #
  dev.off()
  
  ################################## Correlation data for TT data
  ################################### 
  
  Cor_Data <- cbind(f2016_thermalfinal[f2016_thermalfinal$Date > "2016-05-02" & f2016_thermalfinal$Date < "2016-09-13" ,3],
                    f2017_thermalfinal[f2017_thermalfinal$Date > "2017-05-02" & f2017_thermalfinal$Date < "2017-09-13" ,3],
                    f2018_thermalfinal[f2018_thermalfinal$Date > "2018-05-02" & f2018_thermalfinal$Date < "2018-09-13" ,3],
                    f2019_thermalfinal[f2019_thermalfinal$Date > "2019-05-02" & f2019_thermalfinal$Date < "2019-09-13" ,3],
                    GWH_thermalfinal[GWH_thermalfinal$Date > "2016-05-02"& GWH_thermalfinal$Date < "2016-09-13",5],
                    PS_avg_thermalfinal[PS_avg_thermalfinal$Date > "2016-05-02"& PS_avg_thermalfinal$Date < "2016-09-13",5],
                    PS_2016_thermalfinal[PS_2016_thermalfinal$Date > "2016-05-02"& PS_2016_thermalfinal$Date < "2016-09-13",5]) 
  
  
  colnames(Cor_Data) <- c("2016","2017","2018","2019","GWH","PKH","PKH_2016_sim")
  
  Cor_Data <- as.data.frame(Cor_Data)

  
  # p-values
  rstatix::cor_pmat(Cor_Data, alternative = "two.sided")
  rstatix::cor_mat(Cor_Data, alternative = "two.sided")
  
  
  cor(Cor_Data, use = "na.or.complete")
  
  # Function to add correlation coefficients
  panel.cor <- function(x, y, digits = 2, prefix = "", cex.cor, ...) {
    usr <- par("usr")
    on.exit(par(usr))
    par(usr = c(0, 1, 0, 1))
    Cor <- abs(cor(x, y,use = "na.or.complete")) # Remove abs function if desired
    txt <- paste0(prefix, format(c(Cor, 0.123456789), digits = digits)[1])
    if(missing(cex.cor)) {
      cex.cor <- 0.4 / strwidth(txt)
    }
    text(0.5, 0.5, txt,
         cex = 1 + (cex.cor/2) * Cor) # Resize the text by level of correlation
  }
  #
  L_color <- as.data.frame(cbind(L <- c(paste0("2016"),paste0("2017"),paste0("2018"),paste0("2019"),paste0("GWH"),
                                        paste0("PKH"),paste0("PKH_2016_sim")),
                                 Lcol <- c(alpha("#66CCEE", 1),
                                           alpha("#228833", 1),
                                           alpha("#BBBBBB", 1),
                                           alpha("#4477AA", 1),
                                           alpha("#CCBB44", 1),
                                           alpha("#EE6677", 1),
                                           alpha("#AA3377", 1))))
  colnames(L_color) <- c("Year","Color")
  #A function to show the linear regression line in each graph
  upper_panel_regression_line = function(x,y, ...){
    points(x,y,...)
    linear_regression = lm(y~x)
    linear_regression_line = abline(linear_regression, col="darkred")
  }
  
  #A function to calculate and show the R-squared value of each panel
  lower_panel_r_squared = function(x, y, ...){
    usr <- par("usr"); on.exit(par(usr))
    par(usr = c(0, 2, 0, 2))
    r = cor(x, y, use = "na.or.complete")
    r_squared = round(r^2, digits = 2)
    text_of_r_squared = paste0("R-squared = ", r_squared)
    text(1, 1, text_of_r_squared)
  }
  #
  my.text.panel <- function(labels) {
    function(x, y, lbl, ...) {
      if (lbl %in% names(labels)) lbl <- labels[[lbl]]
      text(x, y, lbl, ...)
    }
  }
  
  
  
  
  # Creating the scatter plot matrix
  reso <- 600
  leng <- 5*reso/300
  png("Correlogram_all_cultivation_scenarios_TT_grey.png",   #width = 1800, height = 1200, 
      units="in",res=reso,height=leng,width=leng)
  pairs(as.data.frame(Cor_Data), 
        upper.panel = panel.cor,
        lower.panel = upper_panel_regression_line, pch=20, col = "darkgrey",
        cex.labels = 1.3, gap = .2, font.labels = 2,label.pos = .5,
        text.panel = my.text.panel(c("2016"="field\n2016", "2017"="field\n2017",
                                     "2018"="field\n2018", "2019"="field\n2019",
                                     "GWH" = "GWH", "PKH" = "PS\naverage",
                                     "PKH_2016_sim" = "PS\n2016 sim")))   
  dev.off()
  #
  
  ## Supplementary Figure 5
  
  #
  pdf("Correlogram_all_cultivation_scenarios_TT_grey.pdf", width = 9, height = 6)
  pairs(as.data.frame(Cor_Data), 
        upper.panel = panel.cor,
        lower.panel = upper_panel_regression_line, pch=".", col = "darkgrey",
        cex.labels = 1.3, gap = .2, font.labels = 2,label.pos = .5,
        text.panel = my.text.panel(c("2016"="field\n2016", "2017"="field\n2017",
                                     "2018"="field\n2018", "2019"="field\n2019",
                                     "GWH" = "glasshouse", "PKH" = "PhenoSphere\navg",
                                     "PKH_2016_sim" = "PhenoSphere\n2016 sim")))   
  dev.off()
  
  
  
  ######################################
  ##################################################################################
  # Light Intensity Boxplot
  #
  LightIntens <- read.csv("LightIntensity_Measurement.csv", header = T)
  colnames(LightIntens) <- c("Measurement","20 cm above soil","120 cm above soil","220 cm above soil")
  ##
  ## Supplementary Figure 20
  pdf("PhenoSphere_Light_Intensity_100.pdf", width = 9, height = 6)
  par(mar=c(2, 5,1, 2) + 0.1) 
  par(oma=c(0,0,0,0))
  boxplot(LightIntens[,c(2,3,4)], ylab= expression(paste("PAR ", mu, "mol m"^-2," s"^-1)),ylim= c(0,2000),
          main= "PhenoSphere Light Intensity 100%") 
  dev.off()
  ##
  #######################################
  ###### Plot Spectrum Histogram ########
  #######################################
  
  # change directory to wd/MarcSpectrograms - Copy
  
  # Cyan
  Cyan <- read.table("X:/USERS/Marc/Paper_PKH_Maize_Phenotyping/MarcSpectrograms - Copy/20221012cyanled100.txt")
  colnames(Cyan) <- c("nm","intensity")
  Cyan <- as.data.frame(Cyan)
  plot(Cyan$nm,Cyan$intensity, type = "l", main ="Cyan LED 100%", xlab ="nm", ylab="Frequency")
  # Blue
  Blue <- read.table("X:/USERS/Marc/Paper_PKH_Maize_Phenotyping/MarcSpectrograms - Copy/20221012blueled100.txt")
  colnames(Blue) <- c("nm","intensity")
  Blue <- as.data.frame(Blue)
  plot(Blue$nm,Blue$intensity, type = "l", main ="Blue LED 100%", xlab ="nm", ylab="Frequency")
  # Deep Blue
  DeepBlue <- read.table("X:/USERS/Marc/Paper_PKH_Maize_Phenotyping/MarcSpectrograms - Copy/20221012deepblueled100.txt")
  colnames(DeepBlue) <- c("nm","intensity")
  DeepBlue <- as.data.frame(DeepBlue)
  plot(DeepBlue$nm,DeepBlue$intensity, type = "l", main ="Deep Blue LED 100%", xlab ="nm", ylab="Frequency")
  # UV
  UV <- read.table("X:/USERS/Marc/Paper_PKH_Maize_Phenotyping/MarcSpectrograms - Copy/20221012uv100.txt")
  colnames(UV) <- c("nm","intensity")
  UV <- as.data.frame(UV)
  plot(UV$nm,UV$intensity, type = "l", main ="UV 100%", xlab ="nm", ylab="Frequency")
  # Red
  Red <- read.table("X:/USERS/Marc/Paper_PKH_Maize_Phenotyping/MarcSpectrograms - Copy/20221012redled100.txt")
  colnames(Red) <- c("nm","intensity")
  Red <- as.data.frame(Red)
  plot(Red$nm,Red$intensity, type = "l", main ="Red LED 100%", xlab ="nm", ylab="Frequency")
  # Far Red
  FarRed <- read.table("X:/USERS/Marc/Paper_PKH_Maize_Phenotyping/MarcSpectrograms - Copy/20221012farredled100.txt")
  colnames(FarRed) <- c("nm","intensity")
  FarRed <- as.data.frame(FarRed)
  plot(FarRed$nm,FarRed$intensity, type = "l", main ="Far Red LED 100%", xlab ="nm", ylab="Frequency")
  # White
  White <- read.table("X:/USERS/Marc/Paper_PKH_Maize_Phenotyping/MarcSpectrograms - Copy/20221012whiteled100.txt")
  colnames(White) <- c("nm","intensity")
  White <- as.data.frame(White)
  plot(White$nm,White$intensity, type = "l", main ="White LED 100%", xlab ="nm", ylab="Frequency")
  # Metal 1 CMG
  MetalCMG4 <- read.table("X:/USERS/Marc/Paper_PKH_Maize_Phenotyping/MarcSpectrograms - Copy/20221012metal4cmg.txt")
  colnames(MetalCMG4) <- c("nm","intensity")
  MetalCMG1 <- as.data.frame(MetalCMG4)
  plot(MetalCMG1$nm,MetalCMG4$intensity, type = "l", main ="Metal CMG 1 100%", xlab ="nm", ylab="Frequency")
  # sunny
  Sunny <- read.table("X:/USERS/Marc/Paper_PKH_Maize_Phenotyping/MarcSpectrograms - Copy/20221012sunnyday.txt")
  colnames(Sunny) <- c("nm","intensity")
  Sunny <- as.data.frame(Sunny)
  plot(Sunny$nm,Sunny$intensity, type = "l", main ="Sunny Day", xlab ="nm", ylab="Frequency")
  # normal
  Normal <- read.table("X:/USERS/Marc/Paper_PKH_Maize_Phenotyping/MarcSpectrograms - Copy/20221012normalday.txt")
  colnames(Normal) <- c("nm","intensity")
  Normal <- as.data.frame(Normal)
  plot(Normal$nm,Normal$intensity, type = "l", main ="Normal Day", xlab ="nm", ylab="Frequency")
  # cloudy
  Cloudy <- read.table("X:/USERS/Marc/Paper_PKH_Maize_Phenotyping/MarcSpectrograms - Copy/20221012cloudyday.txt")
  colnames(Cloudy) <- c("nm","intensity")
  Cloudy <- as.data.frame(Cloudy)
  plot(Cloudy$nm,Cloudy$intensity, type = "l", main ="Cloudy Day", xlab ="nm", ylab="Frequency")
  # all 100%
  All100 <- read.table("X:/USERS/Marc/Paper_PKH_Maize_Phenotyping/MarcSpectrograms - Copy/20221012all100.txt")
  colnames(All100) <- c("nm","intensity")
  All100 <- as.data.frame(All100)
  plot(All100$nm,All100$intensity, type = "l", main ="All 100%", xlab ="nm", ylab="Frequency")
##
  ##
  ## Composite Spectrum
  
  #  Supplementary Figure 19
  
  ##
  ###### COMBINE FIGURE Temperature May September THERMALTIME
  pdf(paste(wd,"/Spectrum_Light_sources.pdf", sep = ""), width = 8, height = 7)
  #
  layout(matrix(c(1,2,3,4,5,6,7,8,9,10,11,12), nrow = 4, ncol = 3, byrow = F)) #matrix(c(1,4,7,10,2,9,5,8,11,3,6,12),
  par(mar=c(2, 1,1, 0) + 0.1) 
  par(oma=c(2,1,1,1))
  #
  #
  plot(All100$nm,All100$intensity, type = "l", main ="all 100%", xaxt ="n",xlab = "",
       ylab="", yaxt ="n", xlim=c(350,900), ylim=c(200,max(All100$intensity)*1.1))
  panel.first = abline(lty=2, col="grey", v = seq(350,900, by=50))
  axis(side = 1, at = seq(350,900, by=50), 
       labels = F, tck=-0.01)
  text(x =  seq(350,900, by=50), 
       y = par("usr")[3] - max(All100$intensity, na.rm=T) *0.1,
       srt = 0, adj = .5,cex = .7,
       labels =  seq(350,900, by=50), xpd = TRUE)
  axis(side = 2, at = c(max(All100$intensity)/2,max(All100$intensity)), 
       labels = F, tck=-0.01)
  text(y =  c(max(All100$intensity)/2,max(All100$intensity)), 
       x = 310,
       srt = 90, adj = .5,cex = .7,
       labels =  round(c(max(All100$intensity)/2,max(All100$intensity)), digits = 0), xpd = TRUE)
  

  #
  plot(Sunny$nm,Sunny$intensity, type = "l", main ="sunny day", xaxt ="n", xlab = "",
       ylab="", yaxt ="n", xlim=c(350,900), ylim=c(0,max(Sunny$intensity)*1.1))
  panel.first = abline(lty=2, col="grey", v = seq(350,900, by=50))
  axis(side = 1, at = seq(350,900, by=50), 
       labels = F, tck=-0.01)
  text(x =  seq(350,900, by=50), 
       y = par("usr")[3] - max(Sunny$intensity, na.rm=T) *0.1,
       srt = 0, adj = .5,cex = .7,
       labels =  seq(350,900, by=50), xpd = TRUE)
  axis(side = 2, at = c(max(Sunny$intensity)/2,max(Sunny$intensity)), 
       labels = F, tck=-0.01)
  text(y =  c(max(Sunny$intensity)/2,max(Sunny$intensity)), 
       x = 310,
       srt = 90, adj = .5,cex = .7,
       labels =  round(c(max(Sunny$intensity)/2,max(Sunny$intensity)), digits = 0), xpd = TRUE)
  #
  plot(Normal$nm,Normal$intensity, type = "l", main ="normal day", xaxt ="n", xlab = "",
       ylab="", yaxt ="n", xlim=c(350,900), ylim=c(0,max(Normal$intensity)*1.1))
  panel.first = abline(lty=2, col="grey", v = seq(350,900, by=50))
  axis(side = 1, at = seq(350,900, by=50), 
       labels = F, tck=-0.01)
  text(x =  seq(350,900, by=50), 
       y = par("usr")[3] - max(Normal$intensity, na.rm=T) *0.1,
       srt = 0, adj = .5,cex = .7,
       labels =  seq(350,900, by=50), xpd = TRUE)
  axis(side = 2, at = c(max(Normal$intensity)/2,max(Normal$intensity)), 
       labels = F, tck=-0.01)
  text(y =  c(max(Normal$intensity)/2,max(Normal$intensity)), 
       x = 310,
       srt = 90, adj = .5,cex = .7,
       labels =  round(c(max(Normal$intensity)/2,max(Normal$intensity)), digits = 0), xpd = TRUE)
  #
  plot(Cloudy$nm,Cloudy$intensity, type = "l", main ="cloudy day", xaxt ="n", xlab = "",
       ylab="", yaxt ="n", xlim=c(350,900), ylim=c(0,max(Cloudy$intensity)*1.1))
  panel.first = abline(lty=2, col="grey", v = seq(350,900, by=50))
  axis(side = 1, at = seq(350,900, by=50), 
       labels = F, tck=-0.01)
  text(x =  seq(350,900, by=50), 
       y = par("usr")[3] - max(Cloudy$intensity, na.rm=T) *0.1,
       srt = 0, adj = .5,cex = .7,
       labels =  seq(350,900, by=50), xpd = TRUE)
  axis(side = 2, at = c(max(Cloudy$intensity)/2,max(Cloudy$intensity)), 
       labels = F, tck=-0.01)
  text(y =  c(max(Cloudy$intensity)/2,max(Cloudy$intensity)), 
       x = 310,
       srt = 90, adj = .5,cex = .7,
       labels =  round(c(max(Cloudy$intensity)/2,max(Cloudy$intensity)), digits = 0), xpd = TRUE)
  mtext("nm", side = 1, line = 2, cex = .7)
  #
  plot(White$nm,White$intensity, type = "l", main ="white LED 100%", xaxt ="n", xlab = "",
       ylab="", yaxt ="n", xlim=c(350,900), ylim=c(0,max(White$intensity)*1.1))
  panel.first = abline(lty=2, col="grey", v = seq(350,900, by=50))
  axis(side = 1, at = seq(350,900, by=50), 
       labels = F, tck=-0.01)
  text(x =  seq(350,900, by=50), 
       y = par("usr")[3] - max(White$intensity, na.rm=T) *0.1,
       srt = 0, adj = .5,cex = .7,
       labels =  seq(350,900, by=50), xpd = TRUE)
  axis(side = 2, at = c(max(White$intensity)/2,max(White$intensity)), 
       labels = F, tck=-0.01)
  text(y =  c(max(White$intensity)/2,max(White$intensity)), 
       x = 310,
       srt = 90, adj = .5,cex = .7,
       labels =  round(c(max(White$intensity)/2,max(White$intensity)), digits = 0), xpd = TRUE)
  #
  plot(DeepBlue$nm,DeepBlue$intensity, type = "l", main ="deep blue LED 100%", xaxt ="n", xlab = "",
       ylab="", yaxt ="n", xlim=c(350,900), ylim=c(0,max(DeepBlue$intensity)*1.1))
  panel.first = abline(lty=2, col="grey", v = seq(350,900, by=50))
  axis(side = 1, at = seq(350,900, by=50), 
       labels = F, tck=-0.01)
  text(x =  seq(350,900, by=50), 
       y = par("usr")[3] - max(DeepBlue$intensity, na.rm=T) *0.1,
       srt = 0, adj = .5,cex = .7,
       labels =  seq(350,900, by=50), xpd = TRUE)
  axis(side = 2, at = c(max(DeepBlue$intensity)/2,max(DeepBlue$intensity)), 
       labels = F, tck=-0.01)
  text(y =  c(max(DeepBlue$intensity)/2,max(DeepBlue$intensity)), 
       x = 310,
       srt = 90, adj = .5,cex = .7,
       labels =  round(c(max(DeepBlue$intensity)/2,max(DeepBlue$intensity)), digits = 0), xpd = TRUE)
  #
  plot(Blue$nm,Blue$intensity, type = "l", main ="blue LED 100%", xaxt ="n", xlab = "",
       ylab="", yaxt ="n", xlim=c(350,900), ylim=c(0,max(Blue$intensity)*1.1))
  panel.first = abline(lty=2, col="grey", v = seq(350,900, by=50))
  axis(side = 1, at = seq(350,900, by=50), 
       labels = F, tck=-0.01)
  text(x =  seq(350,900, by=50), 
       y = par("usr")[3] - max(Blue$intensity, na.rm=T) *0.1,
       srt = 0, adj = .5,cex = .7,
       labels =  seq(350,900, by=50), xpd = TRUE)
  axis(side = 2, at = c(max(Blue$intensity)/2,max(Blue$intensity)), 
       labels = F, tck=-0.01)
  text(y =  c(max(Blue$intensity)/2,max(Blue$intensity)), 
       x = 310,
       srt = 90, adj = .5,cex = .7,
       labels =  round(c(max(Blue$intensity)/2,max(Blue$intensity)), digits = 0), xpd = TRUE)
  #
  plot(Cyan$nm,Cyan$intensity, type = "l", main ="cyan LED 100%", xaxt ="n", xlab = "",
       ylab="", yaxt ="n", xlim=c(350,900), ylim=c(0,max(Cyan$intensity)*1.1))
  panel.first = abline(lty=2, col="grey", v = seq(350,900, by=50))
  axis(side = 1, at = seq(350,900, by=50), 
       labels = F, tck=-0.01)
  text(x =  seq(350,900, by=50), 
       y = par("usr")[3] - max(Cyan$intensity, na.rm=T) *0.1,
       srt = 0, adj = .5,cex = .7,
       labels =  seq(350,900, by=50), xpd = TRUE)
  axis(side = 2, at = c(max(Cyan$intensity)/2,max(Cyan$intensity)), 
       labels = F, tck=-0.01)
  text(y =  c(max(Cyan$intensity)/2,max(Cyan$intensity)), 
       x = 310,
       srt = 90, adj = .5,cex = .7,
       labels =  round(c(max(Cyan$intensity)/2,max(Cyan$intensity)), digits = 0), xpd = TRUE)
  mtext("nm", side = 1, line = 2, cex = .7)
  #
  plot(Red$nm,Red$intensity, type = "l", main ="red LED 100%", xaxt ="n",xlab = "",
       ylab="", yaxt ="n", xlim=c(350,900), ylim=c(0,max(Red$intensity)*1.1))
  panel.first = abline(lty=2, col="grey", v = seq(350,900, by=50))
  axis(side = 1, at = seq(350,900, by=50), 
       labels = F, tck=-0.01)
  text(x =  seq(350,900, by=50), 
       y = par("usr")[3] - max(Red$intensity, na.rm=T) *0.1,
       srt = 0, adj = .5,cex = .7,
       labels =  seq(350,900, by=50), xpd = TRUE)
  axis(side = 2, at = c(max(Red$intensity)/2,max(Red$intensity)), 
       labels = F, tck=-0.01)
  text(y =  c(max(Red$intensity)/2,max(Red$intensity)), 
       x = 310,
       srt = 90, adj = .5,cex = .7,
       labels =  round(c(max(Red$intensity)/2,max(Red$intensity)), digits = 0), xpd = TRUE)
  #
  plot(FarRed$nm,FarRed$intensity, type = "l", main ="far red LED 100%", xaxt ="n", xlab = "",
       ylab="", yaxt ="n", xlim=c(350,900), ylim=c(0,max(FarRed$intensity)*1.1))
  panel.first = abline(lty=2, col="grey", v = seq(350,900, by=50))
  axis(side = 1, at = seq(350,900, by=50), 
       labels = F, tck=-0.01)
  text(x =  seq(350,900, by=50), 
       y = par("usr")[3] - max(FarRed$intensity, na.rm=T) *0.1,
       srt = 0, adj = .5,cex = .7,
       labels =  seq(350,900, by=50), xpd = TRUE)
  axis(side = 2, at = c(max(FarRed$intensity)/2,max(FarRed$intensity)), 
       labels = F, tck=-0.01)
  text(y =  c(max(FarRed$intensity)/2,max(FarRed$intensity)), 
       x = 310,
       srt = 90, adj = .5,cex = .7,
       labels =  round(c(max(FarRed$intensity)/2,max(FarRed$intensity)), digits = 0), xpd = TRUE)
  #
  plot(UV$nm,UV$intensity, type = "l", main ="UV-A 100%", xaxt ="n",xlab = "",
       ylab="", yaxt ="n", xlim=c(350,900), ylim=c(200,max(UV$intensity)*1.1))
  panel.first = abline(lty=2, col="grey", v = seq(350,900, by=50))
  axis(side = 1, at = seq(350,900, by=50), 
       labels = F, tck=-0.01)
  text(x =  seq(350,900, by=50), 
       y = par("usr")[3] - max(UV$intensity, na.rm=T) *0.1,
       srt = 0, adj = .5,cex = .7,
       labels =  seq(350,900, by=50), xpd = TRUE)
  axis(side = 2, at = c(max(UV$intensity)/2,max(UV$intensity)), 
       labels = F, tck=-0.01)
  text(y =  c(max(UV$intensity)/2,max(UV$intensity)), 
       x = 310,
       srt = 90, adj = .5,cex = .7,
       labels =  round(c(max(UV$intensity)/2,max(UV$intensity)), digits = 0), xpd = TRUE)
  #
  plot(MetalCMG4$nm,MetalCMG4$intensity, type = "l", main ="CMH 100%", xaxt ="n", xlab = "", 
       ylab="", yaxt ="n", xlim=c(350,900), ylim=c(0,max(MetalCMG1$intensity)*1.1))
  panel.first = abline(lty=2, col="grey", v = seq(350,900, by=50))
  axis(side = 1, at = seq(350,900, by=50), 
       labels = F, tck=-0.01)
  text(x =  seq(350,900, by=50), 
       y = par("usr")[3] - max(MetalCMG4$intensity, na.rm=T) *0.1,
       srt = 0, adj = .5,cex = .7,
       labels =  seq(350,900, by=50), xpd = TRUE)
  axis(side = 2, at = c(max(MetalCMG4$intensity)/2,max(MetalCMG4$intensity)), 
       labels = F, tck=-0.01)
  text(y =  c(max(MetalCMG4$intensity)/2,max(MetalCMG4$intensity)), 
       x = 310,
       srt = 90, adj = .5,cex = .7,
       labels =  round(c(max(MetalCMG4$intensity)/2,max(MetalCMG4$intensity)), digits = 0), xpd = TRUE)
  mtext("nm", side = 1, line = 2, cex = .7)

  #
  dev.off()
  
