# Supplementary material for: Natural plant growth and development achieved in the IPK PhenoSphere by dynamic environment simulation
Source: Nat Commun. 2023 Sep 18;14:5783. doi: 10.1038/s41467-023-41332-4 (PMC10507097; doi:10.1038/s41467-023-41332-4)
Supplement: Supplementary file 5 — Supplementary Code 1 [file 41467_2023_41332_MOESM5_ESM.zip › Supplementary_Code_1/Thermal_Time_VPD/tt/data/GWH_clim.csv]

Date_2016	Temperature
5/2/2016 0:00	20.985
5/2/2016 1:00	19.85333334
5/2/2016 2:00	19.47416667
5/2/2016 3:00	19.38666667
5/2/2016 4:00	19.1575
5/2/2016 5:00	19.05416667
5/2/2016 6:00	19.89
5/2/2016 7:00	24.055
5/2/2016 8:00	26.0825
5/2/2016 9:00	28.455
5/2/2016 10:00	29.5575
5/2/2016 11:00	29.43
5/2/2016 12:00	30.06
5/2/2016 13:00	30.445
5/2/2016 14:00	30.51916667
5/2/2016 15:00	30.16666667
5/2/2016 16:00	29.6175
5/2/2016 17:00	29.55833334
5/2/2016 18:00	29.0925
5/2/2016 19:00	29.28083334
5/2/2016 20:00	29.5675
5/2/2016 21:00	29.56333334
5/2/2016 22:00	27.61666667
5/2/2016 23:00	22.9175
5/3/2016 0:00	21.21333334
5/3/2016 1:00	20.26166667
5/3/2016 2:00	19.24333334
5/3/2016 3:00	18.73833334
5/3/2016 4:00	18.48916667
5/3/2016 5:00	18.53083334
5/3/2016 6:00	19.4225
5/3/2016 7:00	23.49
5/3/2016 8:00	25.64
5/3/2016 9:00	26.80333334
5/3/2016 10:00	25.09666667
5/3/2016 11:00	23.82416667
5/3/2016 12:00	23.12166667
5/3/2016 13:00	23.7325
5/3/2016 14:00	28.2675
5/3/2016 15:00	29.54416667
5/3/2016 16:00	29.66583334
5/3/2016 17:00	29.6
5/3/2016 18:00	29.21083334
5/3/2016 19:00	29.405
5/3/2016 20:00	29.34083333
5/3/2016 21:00	29.16416667
5/3/2016 22:00	27.33833334
5/3/2016 23:00	22.50083333
5/4/2016 0:00	20.80416667
5/4/2016 1:00	19.86333334
5/4/2016 2:00	19.31583334
5/4/2016 3:00	18.92666667
5/4/2016 4:00	18.57833334
5/4/2016 5:00	18.38583333
5/4/2016 6:00	19.6075
5/4/2016 7:00	24.79833334
5/4/2016 8:00	26.78916667
5/4/2016 9:00	28.44
5/4/2016 10:00	29.69916667
5/4/2016 11:00	29.1975
5/4/2016 12:00	28.29416667
5/4/2016 13:00	28.65083334
5/4/2016 14:00	29.02333333
5/4/2016 15:00	30.39083334
5/4/2016 16:00	29.7475
5/4/2016 17:00	29.45083333
5/4/2016 18:00	29.13916667
5/4/2016 19:00	29.25916667
5/4/2016 20:00	29.17166667
5/4/2016 21:00	29.24083334
5/4/2016 22:00	27.20666667
5/4/2016 23:00	22.59666667
5/5/2016 0:00	20.94583333
5/5/2016 1:00	20.0725
5/5/2016 2:00	19.23916667
5/5/2016 3:00	18.76416667
5/5/2016 4:00	18.4975
5/5/2016 5:00	18.2275
5/5/2016 6:00	19.42416667
5/5/2016 7:00	24.445
5/5/2016 8:00	26.35916667
5/5/2016 9:00	28.02333334
5/5/2016 10:00	29.035
5/5/2016 11:00	29.3875
5/5/2016 12:00	29.4325
5/5/2016 13:00	29.56583334
5/5/2016 14:00	30.28666667
5/5/2016 15:00	30.33666667
5/5/2016 16:00	30.1675
5/5/2016 17:00	30.0225
5/5/2016 18:00	29.40833334
5/5/2016 19:00	29.30916667
5/5/2016 20:00	29.065
5/5/2016 21:00	29.07583334
5/5/2016 22:00	27.185
5/5/2016 23:00	22.7375
5/6/2016 0:00	21.29416667
5/6/2016 1:00	20.47333334
5/6/2016 2:00	19.65083333
5/6/2016 3:00	19.2625
5/6/2016 4:00	19.01
5/6/2016 5:00	18.81916667
5/6/2016 6:00	19.9075
5/6/2016 7:00	25.18
5/6/2016 8:00	27.305
5/6/2016 9:00	28.52416667
5/6/2016 10:00	29.4075
5/6/2016 11:00	29.6175
5/6/2016 12:00	29.5275
5/6/2016 13:00	29.67666667
5/6/2016 14:00	29.62
5/6/2016 15:00	30.23833334
5/6/2016 16:00	30.02333334
5/6/2016 17:00	29.71833334
5/6/2016 18:00	29.31416667
5/6/2016 19:00	29.91333334
5/6/2016 20:00	30.04416667
5/6/2016 21:00	29.78416667
5/6/2016 22:00	27.12583334
5/6/2016 23:00	22.65166667
5/7/2016 0:00	21.03583334
5/7/2016 1:00	20.50916667
5/7/2016 2:00	20.31416667
5/7/2016 3:00	20.16916667
5/7/2016 4:00	19.99666667
5/7/2016 5:00	19.79333334
5/7/2016 6:00	20.84333333
5/7/2016 7:00	25.8975
5/7/2016 8:00	28.36333334
5/7/2016 9:00	29.375
5/7/2016 10:00	29.57333333
5/7/2016 11:00	29.56916667
5/7/2016 12:00	29.65416667
5/7/2016 13:00	29.93833333
5/7/2016 14:00	29.52166667
5/7/2016 15:00	30.0025
5/7/2016 16:00	30.28666667
5/7/2016 17:00	30.0325
5/7/2016 18:00	28.9825
5/7/2016 19:00	28.14833333
5/7/2016 20:00	28.945
5/7/2016 21:00	29.64916667
5/7/2016 22:00	27.60083334
5/7/2016 23:00	22.88066667
5/8/2016 0:00	21.1
5/8/2016 1:00	20.2825
5/8/2016 2:00	19.82083334
5/8/2016 3:00	19.33166667
5/8/2016 4:00	19.0075
5/8/2016 5:00	18.77833334
5/8/2016 6:00	19.54166667
5/8/2016 7:00	24.0575
5/8/2016 8:00	26.29666667
5/8/2016 9:00	28.38
5/8/2016 10:00	29.17083333
5/8/2016 11:00	28.6625
5/8/2016 12:00	28.5275
5/8/2016 13:00	28.815
5/8/2016 14:00	29.93083334
5/8/2016 15:00	29.84583333
5/8/2016 16:00	29.6575
5/8/2016 17:00	29.565
5/8/2016 18:00	29.28333334
5/8/2016 19:00	29.74833334
5/8/2016 20:00	29.53333333
5/8/2016 21:00	29.37083333
5/8/2016 22:00	27.54583334
5/8/2016 23:00	22.55666667
5/9/2016 0:00	20.805
5/9/2016 1:00	20.00916667
5/9/2016 2:00	19.56166667
5/9/2016 3:00	19.15083333
5/9/2016 4:00	19.05083334
5/9/2016 5:00	18.99583334
5/9/2016 6:00	19.72666667
5/9/2016 7:00	23.93916667
5/9/2016 8:00	25.61
5/9/2016 9:00	27.39416667
5/9/2016 10:00	28.155
5/9/2016 11:00	28.34083333
5/9/2016 12:00	28.95416667
5/9/2016 13:00	29.88083334
5/9/2016 14:00	30.50666667
5/9/2016 15:00	29.98416667
5/9/2016 16:00	30.04916667
5/9/2016 17:00	29.91416667
5/9/2016 18:00	29.40833333
5/9/2016 19:00	29.35833333
5/9/2016 20:00	29.3975
5/9/2016 21:00	29.415
5/9/2016 22:00	27.46416667
5/9/2016 23:00	22.5275
5/10/2016 0:00	20.68916667
5/10/2016 1:00	19.615
5/10/2016 2:00	19.2775
5/10/2016 3:00	19.17833334
5/10/2016 4:00	19.1625
5/10/2016 5:00	19.16333333
5/10/2016 6:00	20.29833334
5/10/2016 7:00	25.4775
5/10/2016 8:00	28.055
5/10/2016 9:00	29.51166667
5/10/2016 10:00	30.0225
5/10/2016 11:00	30.57916667
5/10/2016 12:00	30.98
5/10/2016 13:00	31.03416667
5/10/2016 14:00	30.61416667
5/10/2016 15:00	30.54916667
5/10/2016 16:00	30.43583334
5/10/2016 17:00	30.29916667
5/10/2016 18:00	30.75833334
5/10/2016 19:00	30.2275
5/10/2016 20:00	30.05833334
5/10/2016 21:00	30.1925
5/10/2016 22:00	28.255
5/10/2016 23:00	22.98166667
5/11/2016 0:00	20.8925
5/11/2016 1:00	20.23333334
5/11/2016 2:00	19.8175
5/11/2016 3:00	19.53
5/11/2016 4:00	19.27
5/11/2016 5:00	19.15
5/11/2016 6:00	20.47583333
5/11/2016 7:00	26.3925
5/11/2016 8:00	28.36
5/11/2016 9:00	29.45583334
5/11/2016 10:00	30.39666667
5/11/2016 11:00	30.54583334
5/11/2016 12:00	30.5225
5/11/2016 13:00	30.85933334
5/11/2016 14:00	30.86166667
5/11/2016 15:00	30.57583334
5/11/2016 16:00	30.23666667
5/11/2016 17:00	30.40083333
5/11/2016 18:00	30.10916667
5/11/2016 19:00	29.97
5/11/2016 20:00	29.92416667
5/11/2016 21:00	29.92416667
5/11/2016 22:00	28.09416667
5/11/2016 23:00	22.9825
5/12/2016 0:00	21.09333334
5/12/2016 1:00	20.43333334
5/12/2016 2:00	20.03
5/12/2016 3:00	19.52333334
5/12/2016 4:00	19.17166667
5/12/2016 5:00	19.04583334
5/12/2016 6:00	20.01916667
5/12/2016 7:00	25.21166667
5/12/2016 8:00	26.93833334
5/12/2016 9:00	29.11083334
5/12/2016 10:00	29.91083334
5/12/2016 11:00	30.56333333
5/12/2016 12:00	31.13083334
5/12/2016 13:00	31.02833333
5/12/2016 14:00	30.77666667
5/12/2016 15:00	30.53833334
5/12/2016 16:00	30.48666667
5/12/2016 17:00	30.64666667
5/12/2016 18:00	30.805
5/12/2016 19:00	30.13666667
5/12/2016 20:00	30.2225
5/12/2016 21:00	29.88083334
5/12/2016 22:00	27.98583334
5/12/2016 23:00	22.9525
5/13/2016 0:00	21.13833334
5/13/2016 1:00	20.62166667
5/13/2016 2:00	20.44333334
5/13/2016 3:00	20.3175
5/13/2016 4:00	20.06
5/13/2016 5:00	19.71333334
5/13/2016 6:00	20.57333334
5/13/2016 7:00	25.85583334
5/13/2016 8:00	28.03666667
5/13/2016 9:00	29.56583334
5/13/2016 10:00	30.33216667
5/13/2016 11:00	30.785
5/13/2016 12:00	30.8925
5/13/2016 13:00	31.11666667
5/13/2016 14:00	31.615
5/13/2016 15:00	30.94666667
5/13/2016 16:00	30.5325
5/13/2016 17:00	30.84833334
5/13/2016 18:00	30.46833334
5/13/2016 19:00	29.37666667
5/13/2016 20:00	29.6425
5/13/2016 21:00	29.60666667
5/13/2016 22:00	27.61583334
5/13/2016 23:00	22.825
5/14/2016 0:00	21.03416667
5/14/2016 1:00	20.49166667
5/14/2016 2:00	20.1625
5/14/2016 3:00	19.91
5/14/2016 4:00	19.65
5/14/2016 5:00	19.45833334
5/14/2016 6:00	20.48666667
5/14/2016 7:00	26.17333334
5/14/2016 8:00	28.35166667
5/14/2016 9:00	29.435
5/14/2016 10:00	30.3625
5/14/2016 11:00	30.82416667
5/14/2016 12:00	30.97
5/14/2016 13:00	31.2975
5/14/2016 14:00	31.31
5/14/2016 15:00	29.7675
5/14/2016 16:00	28.61166667
5/14/2016 17:00	27.9925
5/14/2016 18:00	27.66416667
5/14/2016 19:00	27.51
5/14/2016 20:00	27.3975
5/14/2016 21:00	27.2
5/14/2016 22:00	25.58583333
5/14/2016 23:00	22.6425
5/15/2016 0:00	21.705
5/15/2016 1:00	21.44166667
5/15/2016 2:00	21.23916667
5/15/2016 3:00	21.11416667
5/15/2016 4:00	20.76083334
5/15/2016 5:00	20.475
5/15/2016 6:00	20.90166667
5/15/2016 7:00	23.53333333
5/15/2016 8:00	24.05916667
5/15/2016 9:00	24.5575
5/15/2016 10:00	24.92
5/15/2016 11:00	25.315
5/15/2016 12:00	26.0975
5/15/2016 13:00	26.7
5/15/2016 14:00	27.86833334
5/15/2016 15:00	28.07333334
5/15/2016 16:00	27.62083334
5/15/2016 17:00	26.90083334
5/15/2016 18:00	26.45833334
5/15/2016 19:00	25.73916667
5/15/2016 20:00	25.18416667
5/15/2016 21:00	25.20833334
5/15/2016 22:00	24.96583334
5/15/2016 23:00	22.29166667
5/16/2016 0:00	20.83833334
5/16/2016 1:00	19.94666667
5/16/2016 2:00	19.19333334
5/16/2016 3:00	19.10833334
5/16/2016 4:00	19.0575
5/16/2016 5:00	19.07666667
5/16/2016 6:00	19.3025
5/16/2016 7:00	20.96416667
5/16/2016 8:00	21.90166667
5/16/2016 9:00	22.495
5/16/2016 10:00	24.03583334
5/16/2016 11:00	25.68833333
5/16/2016 12:00	26.67916667
5/16/2016 13:00	27.29
5/16/2016 14:00	27.52916667
5/16/2016 15:00	27.74166667
5/16/2016 16:00	27.33916667
5/16/2016 17:00	26.83166667
5/16/2016 18:00	26.66833333
5/16/2016 19:00	26.23083334
5/16/2016 20:00	25.715
5/16/2016 21:00	25.4725
5/16/2016 22:00	25.01333334
5/16/2016 23:00	22.05
5/17/2016 0:00	20.09916667
5/17/2016 1:00	19.13416667
5/17/2016 2:00	18.23583334
5/17/2016 3:00	17.64
5/17/2016 4:00	17.48583334
5/17/2016 5:00	17.45583334
5/17/2016 6:00	17.5625
5/17/2016 7:00	20.5675
5/17/2016 8:00	22.73833334
5/17/2016 9:00	23.305
5/17/2016 10:00	24.4
5/17/2016 11:00	25.47833334
5/17/2016 12:00	26.135
5/17/2016 13:00	26.91416667
5/17/2016 14:00	27.8575
5/17/2016 15:00	27.76583333
5/17/2016 16:00	27.385
5/17/2016 17:00	26.52333334
5/17/2016 18:00	26.56083334
5/17/2016 19:00	26.2325
5/17/2016 20:00	25.73666667
5/17/2016 21:00	25.80333334
5/17/2016 22:00	25.17
5/17/2016 23:00	22.33
5/18/2016 0:00	20.86333334
5/18/2016 1:00	19.8425
5/18/2016 2:00	19.18333334
5/18/2016 3:00	19.00616667
5/18/2016 4:00	18.92916667
5/18/2016 5:00	18.79583334
5/18/2016 6:00	18.85333334
5/18/2016 7:00	20.81583333
5/18/2016 8:00	21.81666667
5/18/2016 9:00	21.79083334
5/18/2016 10:00	22.92666667
5/18/2016 11:00	24.02
5/18/2016 12:00	25.16333334
5/18/2016 13:00	26.09666667
5/18/2016 14:00	26.8325
5/18/2016 15:00	26.8375
5/18/2016 16:00	26.34
5/18/2016 17:00	25.67
5/18/2016 18:00	25.23416667
5/18/2016 19:00	25.60416667
5/18/2016 20:00	25.68333333
5/18/2016 21:00	25.695
5/18/2016 22:00	25.13416667
5/18/2016 23:00	22.4975
5/19/2016 0:00	20.93666667
5/19/2016 1:00	20.20333334
5/19/2016 2:00	19.51333333
5/19/2016 3:00	19.14166667
5/19/2016 4:00	18.96916667
5/19/2016 5:00	18.87916667
5/19/2016 6:00	19.00833334
5/19/2016 7:00	20.69583334
5/19/2016 8:00	23.07
5/19/2016 9:00	24.92166667
5/19/2016 10:00	24.74916667
5/19/2016 11:00	24.29833333
5/19/2016 12:00	24.50166667
5/19/2016 13:00	25.8125
5/19/2016 14:00	26.7725
5/19/2016 15:00	26.88666667
5/19/2016 16:00	25.825
5/19/2016 17:00	26.025
5/19/2016 18:00	26.36666667
5/19/2016 19:00	26.55583333
5/19/2016 20:00	26.59166667
5/19/2016 21:00	26.58666667
5/19/2016 22:00	25.49333334
5/19/2016 23:00	22.33333334
5/20/2016 0:00	20.70666667
5/20/2016 1:00	20.0925
5/20/2016 2:00	19.18833333
5/20/2016 3:00	18.96916667
5/20/2016 4:00	18.84333334
5/20/2016 5:00	18.72833334
5/20/2016 6:00	19.19416667
5/20/2016 7:00	23.44333334
5/20/2016 8:00	25.27083334
5/20/2016 9:00	26.07083334
5/20/2016 10:00	25.61166667
5/20/2016 11:00	25.66416667
5/20/2016 12:00	26.54166667
5/20/2016 13:00	26.82916667
5/20/2016 14:00	27.07166667
5/20/2016 15:00	26.615
5/20/2016 16:00	25.94833334
5/20/2016 17:00	26.08583334
5/20/2016 18:00	25.69
5/20/2016 19:00	25.54416667
5/20/2016 20:00	25.44833334
5/20/2016 21:00	25.20833334
5/20/2016 22:00	24.83
5/20/2016 23:00	22.78833334
5/21/2016 0:00	21.51666667
5/21/2016 1:00	20.73416667
5/21/2016 2:00	19.89166667
5/21/2016 3:00	19.24583333
5/21/2016 4:00	18.85916667
5/21/2016 5:00	18.52583333
5/21/2016 6:00	18.67333334
5/21/2016 7:00	20.98416667
5/21/2016 8:00	22.37166667
5/21/2016 9:00	22.65
5/21/2016 10:00	22.99416667
5/21/2016 11:00	23.77416667
5/21/2016 12:00	24.02333333
5/21/2016 13:00	24.84333334
5/21/2016 14:00	25.855
5/21/2016 15:00	25.7475
5/21/2016 16:00	25.68083333
5/21/2016 17:00	26.14583334
5/21/2016 18:00	25.6075
5/21/2016 19:00	25.32333333
5/21/2016 20:00	25.29916667
5/21/2016 21:00	25.47166667
5/21/2016 22:00	24.97333333
5/21/2016 23:00	22.34
5/22/2016 0:00	20.62333334
5/22/2016 1:00	19.8525
5/22/2016 2:00	19.29166667
5/22/2016 3:00	19.16166667
5/22/2016 4:00	19.175
5/22/2016 5:00	19.02666667
5/22/2016 6:00	18.9925
5/22/2016 7:00	21.04333334
5/22/2016 8:00	22.51166667
5/22/2016 9:00	23.49833333
5/22/2016 10:00	23.83333333
5/22/2016 11:00	23.74416667
5/22/2016 12:00	24.08583334
5/22/2016 13:00	24.47666667
5/22/2016 14:00	25.2575
5/22/2016 15:00	25.98416667
5/22/2016 16:00	26.195
5/22/2016 17:00	26.1775
5/22/2016 18:00	25.165
5/22/2016 19:00	25.0225
5/22/2016 20:00	25.1825
5/22/2016 21:00	25.4675
5/22/2016 22:00	25.01833334
5/22/2016 23:00	22.38
5/23/2016 0:00	20.7125
5/23/2016 1:00	19.905
5/23/2016 2:00	19.38416667
5/23/2016 3:00	19.055
5/23/2016 4:00	18.9425
5/23/2016 5:00	18.9
5/23/2016 6:00	19.11833334
5/23/2016 7:00	21.08666667
5/23/2016 8:00	21.865
5/23/2016 9:00	23.425
5/23/2016 10:00	24.53083334
5/23/2016 11:00	24.77083334
5/23/2016 12:00	25.2
5/23/2016 13:00	25.4625
5/23/2016 14:00	25.62
5/23/2016 15:00	26.045
5/23/2016 16:00	26.08
5/23/2016 17:00	25.7125
5/23/2016 18:00	24.94833334
5/23/2016 19:00	25.02416667
5/23/2016 20:00	24.96666667
5/23/2016 21:00	25.14833334
5/23/2016 22:00	24.805
5/23/2016 23:00	22.03
5/24/2016 0:00	20.5325
5/24/2016 1:00	19.8475
5/24/2016 2:00	19.31083333
5/24/2016 3:00	19.1225
5/24/2016 4:00	18.96666667
5/24/2016 5:00	18.87916667
5/24/2016 6:00	19.0725
5/24/2016 7:00	20.85416667
5/24/2016 8:00	22.48916667
5/24/2016 9:00	23.98166667
5/24/2016 10:00	24.63916667
5/24/2016 11:00	24.73666667
5/24/2016 12:00	24.8875
5/24/2016 13:00	24.91416667
5/24/2016 14:00	25.035
5/24/2016 15:00	25.39083334
5/24/2016 16:00	25.87
5/24/2016 17:00	25.74583333
5/24/2016 18:00	25.22083334
5/24/2016 19:00	25.29666667
5/24/2016 20:00	25.27333333
5/24/2016 21:00	25.44916667
5/24/2016 22:00	24.95083334
5/24/2016 23:00	22.24666667
5/25/2016 0:00	20.81583334
5/25/2016 1:00	20.04583334
5/25/2016 2:00	19.4225
5/25/2016 3:00	19.10416667
5/25/2016 4:00	19
5/25/2016 5:00	18.83083334
5/25/2016 6:00	19.00166667
5/25/2016 7:00	21.08083333
5/25/2016 8:00	22.375
5/25/2016 9:00	23.4175
5/25/2016 10:00	23.72666667
5/25/2016 11:00	24.155
5/25/2016 12:00	25.40916667
5/25/2016 13:00	26.74583334
5/25/2016 14:00	27.25583334
5/25/2016 15:00	27.20666667
5/25/2016 16:00	26.16333333
5/25/2016 17:00	25.58916667
5/25/2016 18:00	25.75666667
5/25/2016 19:00	25.94416667
5/25/2016 20:00	25.95083334
5/25/2016 21:00	26.41083334
5/25/2016 22:00	25.5975
5/25/2016 23:00	22.73416667
5/26/2016 0:00	21.00866667
5/26/2016 1:00	20.06083334
5/26/2016 2:00	19.33
5/26/2016 3:00	19.16583333
5/26/2016 4:00	19.04333334
5/26/2016 5:00	18.95166667
5/26/2016 6:00	19.17
5/26/2016 7:00	21.07416667
5/26/2016 8:00	22.9
5/26/2016 9:00	24.89416667
5/26/2016 10:00	25.11583334
5/26/2016 11:00	24.875
5/26/2016 12:00	24.93583333
5/26/2016 13:00	25.03083334
5/26/2016 14:00	24.99916667
5/26/2016 15:00	25.63833334
5/26/2016 16:00	26.00833333
5/26/2016 17:00	26.1775
5/26/2016 18:00	25.83333334
5/26/2016 19:00	25.77166667
5/26/2016 20:00	25.7175
5/26/2016 21:00	25.72083334
5/26/2016 22:00	25.13666667
5/26/2016 23:00	22.48666667
5/27/2016 0:00	21.03333333
5/27/2016 1:00	20.40083334
5/27/2016 2:00	19.71416667
5/27/2016 3:00	19.18416667
5/27/2016 4:00	19.075
5/27/2016 5:00	18.97
5/27/2016 6:00	19.17166667
5/27/2016 7:00	21.49333333
5/27/2016 8:00	22.56166667
5/27/2016 9:00	22.98
5/27/2016 10:00	24.0475
5/27/2016 11:00	25.335
5/27/2016 12:00	26.46166667
5/27/2016 13:00	27.5225
5/27/2016 14:00	27.55333334
5/27/2016 15:00	26.4625
5/27/2016 16:00	25.6175
5/27/2016 17:00	25.165
5/27/2016 18:00	25.28166667
5/27/2016 19:00	25.54666667
5/27/2016 20:00	25.54083334
5/27/2016 21:00	25.48083333
5/27/2016 22:00	25.15
5/27/2016 23:00	22.80833334
5/28/2016 0:00	21.80166667
5/28/2016 1:00	20.67916667
5/28/2016 2:00	19.64083333
5/28/2016 3:00	19.345
5/28/2016 4:00	19.24916667
5/28/2016 5:00	19.15416667
5/28/2016 6:00	19.3625
5/28/2016 7:00	21.57166667
5/28/2016 8:00	23.02416667
5/28/2016 9:00	24.13666667
5/28/2016 10:00	25.43083333
5/28/2016 11:00	25.1575
5/28/2016 12:00	24.52583333
5/28/2016 13:00	24.26916667
5/28/2016 14:00	24.70583333
5/28/2016 15:00	25.31333333
5/28/2016 16:00	25.48166667
5/28/2016 17:00	26.16
5/28/2016 18:00	26.50916667
5/28/2016 19:00	26.55666667
5/28/2016 20:00	26.56416667
5/28/2016 21:00	26.55
5/28/2016 22:00	25.52583334
5/28/2016 23:00	22.815
5/29/2016 0:00	21.52166667
5/29/2016 1:00	20.4425
5/29/2016 2:00	19.47083334
5/29/2016 3:00	19.20333334
5/29/2016 4:00	19.14166667
5/29/2016 5:00	18.96583333
5/29/2016 6:00	18.92833334
5/29/2016 7:00	20.78166667
5/29/2016 8:00	22.33083333
5/29/2016 9:00	24.79916667
5/29/2016 10:00	26.0275
5/29/2016 11:00	25.82333334
5/29/2016 12:00	25.9825
5/29/2016 13:00	26.45083334
5/29/2016 14:00	26.62916667
5/29/2016 15:00	26.13583333
5/29/2016 16:00	26.39
5/29/2016 17:00	26.50833334
5/29/2016 18:00	26.4925
5/29/2016 19:00	26.525
5/29/2016 20:00	26.60166667
5/29/2016 21:00	26.6525
5/29/2016 22:00	25.55833334
5/29/2016 23:00	22.32416667
5/30/2016 0:00	20.35166667
5/30/2016 1:00	19.435
5/30/2016 2:00	19.21166667
5/30/2016 3:00	19.1125
5/30/2016 4:00	19.01916667
5/30/2016 5:00	19.08666667
5/30/2016 6:00	19.23
5/30/2016 7:00	21.2
5/30/2016 8:00	22.5725
5/30/2016 9:00	24.46083334
5/30/2016 10:00	24.57083333
5/30/2016 11:00	24.72666667
5/30/2016 12:00	24.935
5/30/2016 13:00	25.21583333
5/30/2016 14:00	25.43166667
5/30/2016 15:00	25.81666667
5/30/2016 16:00	26.38666667
5/30/2016 17:00	26.34666667
5/30/2016 18:00	25.76583334
5/30/2016 19:00	25.91416667
5/30/2016 20:00	25.91166667
5/30/2016 21:00	26.1275
5/30/2016 22:00	25.42416667
5/30/2016 23:00	22.06083333
5/31/2016 0:00	20.3325
5/31/2016 1:00	19.54833333
5/31/2016 2:00	19.1175
5/31/2016 3:00	19.0525
5/31/2016 4:00	19.02833333
5/31/2016 5:00	18.95
5/31/2016 6:00	19.23916667
5/31/2016 7:00	21.29833334
5/31/2016 8:00	22.43916667
5/31/2016 9:00	22.9875
5/31/2016 10:00	23.55083334
5/31/2016 11:00	24.67
5/31/2016 12:00	25.525
5/31/2016 13:00	25.75083333
5/31/2016 14:00	25.59666667
5/31/2016 15:00	25.31666667
5/31/2016 16:00	24.93
5/31/2016 17:00	26.14333334
5/31/2016 18:00	25.56083333
5/31/2016 19:00	25.3175
5/31/2016 20:00	25.3225
5/31/2016 21:00	25.4025
5/31/2016 22:00	25.13916667
5/31/2016 23:00	22.36666667
6/1/2016 0:00	20.83933334
6/1/2016 1:00	20.14
6/1/2016 2:00	19.42083333
6/1/2016 3:00	19.07666667
6/1/2016 4:00	18.85916667
6/1/2016 5:00	18.66583334
6/1/2016 6:00	19.0925
6/1/2016 7:00	21.47
6/1/2016 8:00	22.46583334
6/1/2016 9:00	23.25833334
6/1/2016 10:00	24.07916667
6/1/2016 11:00	24.41416667
6/1/2016 12:00	23.21583333
6/1/2016 13:00	22.79916667
6/1/2016 14:00	22.6225
6/1/2016 15:00	22.2425
6/1/2016 16:00	22.06333334
6/1/2016 17:00	22.6525
6/1/2016 18:00	22.61666667
6/1/2016 19:00	22.69583334
6/1/2016 20:00	22.73333334
6/1/2016 21:00	22.6775
6/1/2016 22:00	21.9
6/1/2016 23:00	20.83916667
6/2/2016 0:00	20.75583334
6/2/2016 1:00	20.32166667
6/2/2016 2:00	19.42666667
6/2/2016 3:00	18.91916667
6/2/2016 4:00	18.58833333
6/2/2016 5:00	18.38083333
6/2/2016 6:00	18.21916667
6/2/2016 7:00	17.48833333
6/2/2016 8:00	17.92833334
6/2/2016 9:00	18.9875
6/2/2016 10:00	20.52583333
6/2/2016 11:00	21.68333334
6/2/2016 12:00	22.54916667
6/2/2016 13:00	23.03833334
6/2/2016 14:00	23.71166667
6/2/2016 15:00	23.10166667
6/2/2016 16:00	22.145
6/2/2016 17:00	22.23166667
6/2/2016 18:00	22.255
6/2/2016 19:00	22.6125
6/2/2016 20:00	22.61333334
6/2/2016 21:00	22.31916667
6/2/2016 22:00	21.75833333
6/2/2016 23:00	20.7525
6/3/2016 0:00	20.285
6/3/2016 1:00	19.615
6/3/2016 2:00	19.09333333
6/3/2016 3:00	18.86416667
6/3/2016 4:00	18.56416667
6/3/2016 5:00	18.3175
6/3/2016 6:00	18.21666667
6/3/2016 7:00	17.97666667
6/3/2016 8:00	18.7675
6/3/2016 9:00	19.94833333
6/3/2016 10:00	20.56833334
6/3/2016 11:00	21.36
6/3/2016 12:00	22.45916667
6/3/2016 13:00	22.95166667
6/3/2016 14:00	22.555
6/3/2016 15:00	22.30333333
6/3/2016 16:00	22.38333334
6/3/2016 17:00	22.52166667
6/3/2016 18:00	22.47916667
6/3/2016 19:00	22.595
6/3/2016 20:00	22.66916667
6/3/2016 21:00	22.6275
6/3/2016 22:00	21.79583333
6/3/2016 23:00	20.34583333
6/4/2016 0:00	19.37333333
6/4/2016 1:00	18.77083334
6/4/2016 2:00	18.53333334
6/4/2016 3:00	18.46583334
6/4/2016 4:00	18.3225
6/4/2016 5:00	18.26916667
6/4/2016 6:00	18.28916667
6/4/2016 7:00	18.16333334
6/4/2016 8:00	18.80666667
6/4/2016 9:00	20.06583334
6/4/2016 10:00	21.195
6/4/2016 11:00	22.54583334
6/4/2016 12:00	23.93166667
6/4/2016 13:00	23.70666667
6/4/2016 14:00	23.69
6/4/2016 15:00	23.34083334
6/4/2016 16:00	22.48083333
6/4/2016 17:00	21.86583334
6/4/2016 18:00	21.59333334
6/4/2016 19:00	21.79
6/4/2016 20:00	21.99083334
6/4/2016 21:00	22.02333334
6/4/2016 22:00	21.61666667
6/4/2016 23:00	20.68083334
6/5/2016 0:00	20.29083333
6/5/2016 1:00	19.6425
6/5/2016 2:00	18.86916667
6/5/2016 3:00	18.61666667
6/5/2016 4:00	18.56083334
6/5/2016 5:00	18.60416667
6/5/2016 6:00	18.47666667
6/5/2016 7:00	17.82916667
6/5/2016 8:00	18.09833334
6/5/2016 9:00	19.02833334
6/5/2016 10:00	20.30416667
6/5/2016 11:00	21.5875
6/5/2016 12:00	22.40333333
6/5/2016 13:00	23.41916667
6/5/2016 14:00	23.15416667
6/5/2016 15:00	22.56833334
6/5/2016 16:00	21.89916667
6/5/2016 17:00	22.39416667
6/5/2016 18:00	22.65666667
6/5/2016 19:00	22.66166667
6/5/2016 20:00	22.725
6/5/2016 21:00	22.4
6/5/2016 22:00	21.5175
6/5/2016 23:00	20.69833334
6/6/2016 0:00	20.31583334
6/6/2016 1:00	19.99416667
6/6/2016 2:00	18.95166667
6/6/2016 3:00	18.1125
6/6/2016 4:00	17.6125
6/6/2016 5:00	17.26666667
6/6/2016 6:00	17.105
6/6/2016 7:00	17.38
6/6/2016 8:00	18.38166667
6/6/2016 9:00	19.89583333
6/6/2016 10:00	18.78583334
6/6/2016 11:00	19.59166667
6/6/2016 12:00	21.00583334
6/6/2016 13:00	22.05083333
6/6/2016 14:00	22.68
6/6/2016 15:00	22.41583333
6/6/2016 16:00	22.63666667
6/6/2016 17:00	22.06
6/6/2016 18:00	21.50416667
6/6/2016 19:00	21.3275
6/6/2016 20:00	21.295
6/6/2016 21:00	21.54583334
6/6/2016 22:00	21.26833334
6/6/2016 23:00	20.5825
6/7/2016 0:00	20.42083333
6/7/2016 1:00	20.19333334
6/7/2016 2:00	19.17666667
6/7/2016 3:00	18.235
6/7/2016 4:00	17.81666667
6/7/2016 5:00	17.54083333
6/7/2016 6:00	17.38166667
6/7/2016 7:00	17.0675
6/7/2016 8:00	17.745
6/7/2016 9:00	18.92416667
6/7/2016 10:00	20.2675
6/7/2016 11:00	21.39333333
6/7/2016 12:00	22.74916667
6/7/2016 13:00	23.29666667
6/7/2016 14:00	23.15083333
6/7/2016 15:00	22.63
6/7/2016 16:00	22.25166667
6/7/2016 17:00	22.07166667
6/7/2016 18:00	22.03666667
6/7/2016 19:00	22.19166667
6/7/2016 20:00	22.40916667
6/7/2016 21:00	22.50416667
6/7/2016 22:00	21.89666667
6/7/2016 23:00	20.42166667
6/8/2016 0:00	20.02666667
6/8/2016 1:00	19.30166667
6/8/2016 2:00	18.65666667
6/8/2016 3:00	18.26583334
6/8/2016 4:00	18.05166667
6/8/2016 5:00	18.08833334
6/8/2016 6:00	18.2525
6/8/2016 7:00	18.53
6/8/2016 8:00	19.19666667
6/8/2016 9:00	20.23666667
6/8/2016 10:00	21.31083334
6/8/2016 11:00	22.01583334
6/8/2016 12:00	22.41
6/8/2016 13:00	22.7025
6/8/2016 14:00	22.65583334
6/8/2016 15:00	22.695
6/8/2016 16:00	22.51166667
6/8/2016 17:00	22.33
6/8/2016 18:00	22.35
6/8/2016 19:00	22.41166667
6/8/2016 20:00	22.45
6/8/2016 21:00	22.51416667
6/8/2016 22:00	21.82
6/8/2016 23:00	20.56083334
6/9/2016 0:00	20.205
6/9/2016 1:00	19.37666667
6/9/2016 2:00	18.75666667
6/9/2016 3:00	18.66833334
6/9/2016 4:00	18.58333333
6/9/2016 5:00	18.49666667
6/9/2016 6:00	18.265
6/9/2016 7:00	17.085
6/9/2016 8:00	17.33333334
6/9/2016 9:00	18.36916667
6/9/2016 10:00	19.845
6/9/2016 11:00	20.99083334
6/9/2016 12:00	22.1025
6/9/2016 13:00	22.94083334
6/9/2016 14:00	23.01666667
6/9/2016 15:00	22.63916667
6/9/2016 16:00	22.21083334
6/9/2016 17:00	22.18083334
6/9/2016 18:00	22.175
6/9/2016 19:00	22.23583334
6/9/2016 20:00	22.4675
6/9/2016 21:00	22.52666667
6/9/2016 22:00	21.91333334
6/9/2016 23:00	20.38666667
6/10/2016 0:00	20.17083334
6/10/2016 1:00	20.16333333
6/10/2016 2:00	19.16083334
6/10/2016 3:00	18.19083334
6/10/2016 4:00	17.83916667
6/10/2016 5:00	17.7425
6/10/2016 6:00	17.51916667
6/10/2016 7:00	17.0525
6/10/2016 8:00	17.655
6/10/2016 9:00	18.99916667
6/10/2016 10:00	20.19083333
6/10/2016 11:00	21.3275
6/10/2016 12:00	21.98166667
6/10/2016 13:00	22.84916667
6/10/2016 14:00	22.96166667
6/10/2016 15:00	22.5325
6/10/2016 16:00	22.21833334
6/10/2016 17:00	22.185
6/10/2016 18:00	22.20666667
6/10/2016 19:00	22.365
6/10/2016 20:00	22.4725
6/10/2016 21:00	22.52666667
6/10/2016 22:00	21.81166667
6/10/2016 23:00	20.47833334
6/11/2016 0:00	20.1975
6/11/2016 1:00	19.81666667
6/11/2016 2:00	19.2325
6/11/2016 3:00	18.615
6/11/2016 4:00	18.3575
6/11/2016 5:00	18.0975
6/11/2016 6:00	17.79333334
6/11/2016 7:00	16.715
6/11/2016 8:00	17.27583334
6/11/2016 9:00	18.30416667
6/11/2016 10:00	19.36916667
6/11/2016 11:00	20.6675
6/11/2016 12:00	21.55166667
6/11/2016 13:00	22.01083333
6/11/2016 14:00	22.315
6/11/2016 15:00	22.455
6/11/2016 16:00	22.8425
6/11/2016 17:00	21.83
6/11/2016 18:00	21.48333334
6/11/2016 19:00	21.815
6/11/2016 20:00	22.0425
6/11/2016 21:00	22.31833333
6/11/2016 22:00	21.97416667
6/11/2016 23:00	20.78583333
6/12/2016 0:00	20.33583334
6/12/2016 1:00	19.5975
6/12/2016 2:00	18.94
6/12/2016 3:00	18.62166667
6/12/2016 4:00	18.3825
6/12/2016 5:00	18.2425
6/12/2016 6:00	18.00833334
6/12/2016 7:00	17.72916667
6/12/2016 8:00	18.5625
6/12/2016 9:00	19.56583333
6/12/2016 10:00	20.62416667
6/12/2016 11:00	22.9175
6/12/2016 12:00	21.92083334
6/12/2016 13:00	22.00083334
6/12/2016 14:00	22.655
6/12/2016 15:00	22.6625
6/12/2016 16:00	22.89083334
6/12/2016 17:00	22.97
6/12/2016 18:00	22.1825
6/12/2016 19:00	22.09833334
6/12/2016 20:00	22.32333333
6/12/2016 21:00	22.57833333
6/12/2016 22:00	22.2125
6/12/2016 23:00	20.63083334
6/13/2016 0:00	20.575
6/13/2016 1:00	20.21166667
6/13/2016 2:00	19.38166667
6/13/2016 3:00	18.24833334
6/13/2016 4:00	17.80666667
6/13/2016 5:00	17.60583333
6/13/2016 6:00	17.5125
6/13/2016 7:00	18.43916667
6/13/2016 8:00	19.79666667
6/13/2016 9:00	21.31416667
6/13/2016 10:00	21.76166667
6/13/2016 11:00	22.19916667
6/13/2016 12:00	22.4675
6/13/2016 13:00	23.26583333
6/13/2016 14:00	23.7425
6/13/2016 15:00	23.4675
6/13/2016 16:00	23.03916667
6/13/2016 17:00	22.91916667
6/13/2016 18:00	22.93683334
6/13/2016 19:00	22.97416667
6/13/2016 20:00	23.09666667
6/13/2016 21:00	23.23833334
6/13/2016 22:00	22.58333333
6/13/2016 23:00	20.80916667
6/14/2016 0:00	20.3
6/14/2016 1:00	19.58
6/14/2016 2:00	19.05416667
6/14/2016 3:00	18.8675
6/14/2016 4:00	18.7075
6/14/2016 5:00	18.66
6/14/2016 6:00	18.58583334
6/14/2016 7:00	17.9925
6/14/2016 8:00	18.56583334
6/14/2016 9:00	20.95083334
6/14/2016 10:00	22.008
6/14/2016 11:00	22.23583334
6/14/2016 12:00	22.06333334
6/14/2016 13:00	21.7725
6/14/2016 14:00	21.92583334
6/14/2016 15:00	22.8025
6/14/2016 16:00	23.3575
6/14/2016 17:00	22.71083333
6/14/2016 18:00	22.28833333
6/14/2016 19:00	22.42
6/14/2016 20:00	22.63583334
6/14/2016 21:00	22.845
6/14/2016 22:00	22.47916667
6/14/2016 23:00	20.77416667
6/15/2016 0:00	19.9425
6/15/2016 1:00	19.77333334
6/15/2016 2:00	19.27166667
6/15/2016 3:00	18.6875
6/15/2016 4:00	18.4825
6/15/2016 5:00	18.33166667
6/15/2016 6:00	18.12
6/15/2016 7:00	17.92333334
6/15/2016 8:00	18.56666667
6/15/2016 9:00	21.425
6/15/2016 10:00	22.47416667
6/15/2016 11:00	22.69833333
6/15/2016 12:00	22.535
6/15/2016 13:00	22.30666667
6/15/2016 14:00	22.42
6/15/2016 15:00	22.7725
6/15/2016 16:00	22.83416667
6/15/2016 17:00	21.29416667
6/15/2016 18:00	20.28083334
6/15/2016 19:00	20.1785
6/15/2016 20:00	20.6125
6/15/2016 21:00	21.03916667
6/15/2016 22:00	21.08
6/15/2016 23:00	20.35916667
6/16/2016 0:00	19.99916667
6/16/2016 1:00	19.7975
6/16/2016 2:00	18.92666667
6/16/2016 3:00	18.42766667
6/16/2016 4:00	18.1575
6/16/2016 5:00	17.88666667
6/16/2016 6:00	17.51166667
6/16/2016 7:00	16.48833333
6/16/2016 8:00	17.17166667
6/16/2016 9:00	20.50666667
6/16/2016 10:00	22.14166667
6/16/2016 11:00	21.98416667
6/16/2016 12:00	21.71666667
6/16/2016 13:00	22.1625
6/16/2016 14:00	22.845
6/16/2016 15:00	22.8875
6/16/2016 16:00	22.9675
6/16/2016 17:00	21.1825
6/16/2016 18:00	19.89583334
6/16/2016 19:00	19.79416667
6/16/2016 20:00	20.22416667
6/16/2016 21:00	20.77166667
6/16/2016 22:00	20.88833333
6/16/2016 23:00	20.40166667
6/17/2016 0:00	20.20166667
6/17/2016 1:00	19.78833334
6/17/2016 2:00	18.95083333
6/17/2016 3:00	18.23833333
6/17/2016 4:00	17.83333333
6/17/2016 5:00	17.54916667
6/17/2016 6:00	17.05666667
6/17/2016 7:00	16.29583334
6/17/2016 8:00	17.125
6/17/2016 9:00	20.56583333
6/17/2016 10:00	21.2875
6/17/2016 11:00	20.31416667
6/17/2016 12:00	20.38833334
6/17/2016 13:00	21.33916667
6/17/2016 14:00	22.69833334
6/17/2016 15:00	23.04083333
6/17/2016 16:00	23.03083333
6/17/2016 17:00	21.80916667
6/17/2016 18:00	20.885
6/17/2016 19:00	20.805
6/17/2016 20:00	21.0175
6/17/2016 21:00	21.365
6/17/2016 22:00	21.19416667
6/17/2016 23:00	20.65166667
6/18/2016 0:00	20.11583334
6/18/2016 1:00	19.3575
6/18/2016 2:00	19.0975
6/18/2016 3:00	18.84416667
6/18/2016 4:00	18.5125
6/18/2016 5:00	18.3725
6/18/2016 6:00	18.3925
6/18/2016 7:00	17.10916667
6/18/2016 8:00	17.14666667
6/18/2016 9:00	19.68416667
6/18/2016 10:00	19.80416667
6/18/2016 11:00	20.28916667
6/18/2016 12:00	21.06916667
6/18/2016 13:00	21.83666667
6/18/2016 14:00	23.11083334
6/18/2016 15:00	22.97666667
6/18/2016 16:00	22.7225
6/18/2016 17:00	21.95333334
6/18/2016 18:00	21.4725
6/18/2016 19:00	21.54366667
6/18/2016 20:00	21.83666667
6/18/2016 21:00	21.8725
6/18/2016 22:00	21.5975
6/18/2016 23:00	20.79583333
6/19/2016 0:00	20.49416667
6/19/2016 1:00	20.0425
6/19/2016 2:00	19.13083334
6/19/2016 3:00	18.56833333
6/19/2016 4:00	18.25583333
6/19/2016 5:00	17.92416667
6/19/2016 6:00	17.47916667
6/19/2016 7:00	16.36666667
6/19/2016 8:00	16.8175
6/19/2016 9:00	18.305
6/19/2016 10:00	18.39333334
6/19/2016 11:00	19.4275
6/19/2016 12:00	20.5125
6/19/2016 13:00	21.49083333
6/19/2016 14:00	22.29166667
6/19/2016 15:00	22.40916667
6/19/2016 16:00	22.72083334
6/19/2016 17:00	21.86166667
6/19/2016 18:00	21.26333334
6/19/2016 19:00	21.37083333
6/19/2016 20:00	21.65666667
6/19/2016 21:00	21.88333334
6/19/2016 22:00	21.49333334
6/19/2016 23:00	20.37
6/20/2016 0:00	20.10833334
6/20/2016 1:00	19.5025
6/20/2016 2:00	18.57416667
6/20/2016 3:00	18.1675
6/20/2016 4:00	17.94916667
6/20/2016 5:00	17.85083334
6/20/2016 6:00	17.57
6/20/2016 7:00	16.67833334
6/20/2016 8:00	17.33083334
6/20/2016 9:00	19.4775
6/20/2016 10:00	20.4925
6/20/2016 11:00	20.75666667
6/20/2016 12:00	20.71583334
6/20/2016 13:00	20.98833334
6/20/2016 14:00	21.26583334
6/20/2016 15:00	21.60416667
6/20/2016 16:00	22.04166667
6/20/2016 17:00	22.69666667
6/20/2016 18:00	22.6125
6/20/2016 19:00	22.32833333
6/20/2016 20:00	22.35
6/20/2016 21:00	22.38083334
6/20/2016 22:00	21.825
6/20/2016 23:00	20.80833333
6/21/2016 0:00	20.28
6/21/2016 1:00	19.48833334
6/21/2016 2:00	19.0725
6/21/2016 3:00	18.93333334
6/21/2016 4:00	18.84833333
6/21/2016 5:00	18.72833334
6/21/2016 6:00	18.5825
6/21/2016 7:00	17.58583333
6/21/2016 8:00	17.84916667
6/21/2016 9:00	19.32
6/21/2016 10:00	19.61916667
6/21/2016 11:00	20.44
6/21/2016 12:00	21.85
6/21/2016 13:00	22.5175
6/21/2016 14:00	22.645
6/21/2016 15:00	22.30583333
6/21/2016 16:00	22.02666667
6/21/2016 17:00	22.3825
6/21/2016 18:00	22.66
6/21/2016 19:00	22.74416667
6/21/2016 20:00	22.82
6/21/2016 21:00	22.67166667
6/21/2016 22:00	22.105
6/21/2016 23:00	20.8525
6/22/2016 0:00	20.53916667
6/22/2016 1:00	20.1275
6/22/2016 2:00	19.29166667
6/22/2016 3:00	18.3025
6/22/2016 4:00	17.82916667
6/22/2016 5:00	17.62333334
6/22/2016 6:00	17.50333333
6/22/2016 7:00	17.21916667
6/22/2016 8:00	17.855
6/22/2016 9:00	18.8075
6/22/2016 10:00	19.67083334
6/22/2016 11:00	20.65416667
6/22/2016 12:00	21.27333333
6/22/2016 13:00	21.60333334
6/22/2016 14:00	21.90583334
6/22/2016 15:00	22.235
6/22/2016 16:00	22.55416667
6/22/2016 17:00	22.59833334
6/22/2016 18:00	22.53833334
6/22/2016 19:00	22.56416667
6/22/2016 20:00	22.40916667
6/22/2016 21:00	22.38666667
6/22/2016 22:00	21.75
6/22/2016 23:00	20.335
6/23/2016 0:00	19.56083334
6/23/2016 1:00	18.93166667
6/23/2016 2:00	18.65166667
6/23/2016 3:00	18.55
6/23/2016 4:00	18.55
6/23/2016 5:00	18.55
6/23/2016 6:00	18.48166667
6/23/2016 7:00	18.0675
6/23/2016 8:00	18.41666667
6/23/2016 9:00	19.28416667
6/23/2016 10:00	20.10916667
6/23/2016 11:00	20.9675
6/23/2016 12:00	21.93333334
6/23/2016 13:00	22.73166667
6/23/2016 14:00	23.25083334
6/23/2016 15:00	21.49
6/23/2016 16:00	21.08083333
6/23/2016 17:00	21.82083334
6/23/2016 18:00	22.2925
6/23/2016 19:00	22.16166667
6/23/2016 20:00	21.99166667
6/23/2016 21:00	21.765
6/23/2016 22:00	21.33
6/23/2016 23:00	20.50166667
6/24/2016 0:00	20.31916667
6/24/2016 1:00	20.025
6/24/2016 2:00	19.3275
6/24/2016 3:00	18.69333333
6/24/2016 4:00	18.34166667
6/24/2016 5:00	18.16166667
6/24/2016 6:00	17.935
6/24/2016 7:00	17.29166667
6/24/2016 8:00	17.84916667
6/24/2016 9:00	18.7375
6/24/2016 10:00	20.1525
6/24/2016 11:00	21.37166667
6/24/2016 12:00	22.3525
6/24/2016 13:00	23.01333333
6/24/2016 14:00	22.60666667
6/24/2016 15:00	22.26666667
6/24/2016 16:00	22.1125
6/24/2016 17:00	22.6375
6/24/2016 18:00	22.12833333
6/24/2016 19:00	21.6775
6/24/2016 20:00	21.77166667
6/24/2016 21:00	21.9325
6/24/2016 22:00	21.70583334
6/24/2016 23:00	20.77166667
6/25/2016 0:00	20.45833334
6/25/2016 1:00	20.1825
6/25/2016 2:00	19.45666667
6/25/2016 3:00	18.225
6/25/2016 4:00	17.6025
6/25/2016 5:00	17.43
6/25/2016 6:00	17.38083334
6/25/2016 7:00	16.72666667
6/25/2016 8:00	17.12416667
6/25/2016 9:00	18.59416667
6/25/2016 10:00	19.76333333
6/25/2016 11:00	20.6275
6/25/2016 12:00	21.12833334
6/25/2016 13:00	21.99833333
6/25/2016 14:00	22.29166667
6/25/2016 15:00	22.87666667
6/25/2016 16:00	22.8525
6/25/2016 17:00	22.22583334
6/25/2016 18:00	22.015
6/25/2016 19:00	22.0725
6/25/2016 20:00	22.0275
6/25/2016 21:00	21.9875
6/25/2016 22:00	21.36916667
6/25/2016 23:00	20.40416667
6/26/2016 0:00	20.17
6/26/2016 1:00	20.18083334
6/26/2016 2:00	19.18
6/26/2016 3:00	18.1275
6/26/2016 4:00	17.67583333
6/26/2016 5:00	17.54
6/26/2016 6:00	17.35666667
6/26/2016 7:00	16.65166667
6/26/2016 8:00	17.11666667
6/26/2016 9:00	17.9925
6/26/2016 10:00	18.9425
6/26/2016 11:00	20.18416667
6/26/2016 12:00	21.495
6/26/2016 13:00	22.1
6/26/2016 14:00	22.57916667
6/26/2016 15:00	22.44916667
6/26/2016 16:00	22.1425
6/26/2016 17:00	22.36583334
6/26/2016 18:00	21.105
6/26/2016 19:00	20.735
6/26/2016 20:00	20.88416667
6/26/2016 21:00	21.04916667
6/26/2016 22:00	20.845
6/26/2016 23:00	20.33083333
6/27/2016 0:00	20.18
6/27/2016 1:00	19.8475
6/27/2016 2:00	19.23083334
6/27/2016 3:00	18.74333334
6/27/2016 4:00	18.59416667
6/27/2016 5:00	18.48333333
6/27/2016 6:00	18.31833334
6/27/2016 7:00	17.59
6/27/2016 8:00	18.12166667
6/27/2016 9:00	19.04166667
6/27/2016 10:00	19.73666667
6/27/2016 11:00	20.46
6/27/2016 12:00	21.15166667
6/27/2016 13:00	21.7725
6/27/2016 14:00	22.15416667
6/27/2016 15:00	22.3
6/27/2016 16:00	22.41166667
6/27/2016 17:00	22.92166667
6/27/2016 18:00	22.34833333
6/27/2016 19:00	21.67833334
6/27/2016 20:00	21.7425
6/27/2016 21:00	21.97
6/27/2016 22:00	21.59833333
6/27/2016 23:00	20.81416667
6/28/2016 0:00	20.48583334
6/28/2016 1:00	19.8075
6/28/2016 2:00	19.10583333
6/28/2016 3:00	18.87083334
6/28/2016 4:00	18.77416667
6/28/2016 5:00	18.69333334
6/28/2016 6:00	18.4975
6/28/2016 7:00	17.23916667
6/28/2016 8:00	17.2525
6/28/2016 9:00	19.3
6/28/2016 10:00	18.8775
6/28/2016 11:00	19.675
6/28/2016 12:00	21.07416667
6/28/2016 13:00	21.98333334
6/28/2016 14:00	22.57333334
6/28/2016 15:00	22.2875
6/28/2016 16:00	22.01
6/28/2016 17:00	22.6525
6/28/2016 18:00	22.35833333
6/28/2016 19:00	22.47166667
6/28/2016 20:00	22.30416667
6/28/2016 21:00	22.62916667
6/28/2016 22:00	22.12916667
6/28/2016 23:00	20.53333334
6/29/2016 0:00	20.14833334
6/29/2016 1:00	20.08666667
6/29/2016 2:00	19.56583334
6/29/2016 3:00	18.54333334
6/29/2016 4:00	17.93166667
6/29/2016 5:00	17.66166667
6/29/2016 6:00	17.4725
6/29/2016 7:00	16.825
6/29/2016 8:00	17.36416667
6/29/2016 9:00	18.46666667
6/29/2016 10:00	19.57833334
6/29/2016 11:00	20.61833334
6/29/2016 12:00	21.62916667
6/29/2016 13:00	22.2775
6/29/2016 14:00	22.48333333
6/29/2016 15:00	22.48166667
6/29/2016 16:00	22.3575
6/29/2016 17:00	22.8725
6/29/2016 18:00	22.7
6/29/2016 19:00	21.98333334
6/29/2016 20:00	21.95833333
6/29/2016 21:00	22.12583334
6/29/2016 22:00	21.74333334
6/29/2016 23:00	20.81333333
6/30/2016 0:00	20.50333334
6/30/2016 1:00	19.975
6/30/2016 2:00	19.1975
6/30/2016 3:00	18.82083334
6/30/2016 4:00	18.65083334
6/30/2016 5:00	18.48
6/30/2016 6:00	18.26083334
6/30/2016 7:00	17.36666667
6/30/2016 8:00	17.575
6/30/2016 9:00	18.4775
6/30/2016 10:00	19.59833334
6/30/2016 11:00	21.1625
6/30/2016 12:00	22.55916667
6/30/2016 13:00	23.28083334
6/30/2016 14:00	23
6/30/2016 15:00	22.365
6/30/2016 16:00	22.08666667
6/30/2016 17:00	22.44416667
6/30/2016 18:00	22.4675
6/30/2016 19:00	22.39
6/30/2016 20:00	22.565
6/30/2016 21:00	22.45333333
6/30/2016 22:00	21.68166667
6/30/2016 23:00	20.2175
7/1/2016 0:00	20.36666667
7/1/2016 1:00	19.69166667
7/1/2016 2:00	18.89
7/1/2016 3:00	18.4875
7/1/2016 4:00	18.22583334
7/1/2016 5:00	17.98666667
7/1/2016 6:00	17.82083334
7/1/2016 7:00	17.2175
7/1/2016 8:00	17.65583333
7/1/2016 9:00	18.7025
7/1/2016 10:00	20.13416667
7/1/2016 11:00	21.48333334
7/1/2016 12:00	22.54
7/1/2016 13:00	22.9775
7/1/2016 14:00	22.73666667
7/1/2016 15:00	22.52583334
7/1/2016 16:00	22.22333334
7/1/2016 17:00	22.29916667
7/1/2016 18:00	22.32666667
7/1/2016 19:00	22.45916667
7/1/2016 20:00	22.58166667
7/1/2016 21:00	22.73916667
7/1/2016 22:00	22.05333333
7/1/2016 23:00	20.26916667
7/2/2016 0:00	19.94666667
7/2/2016 1:00	19.5925
7/2/2016 2:00	19.13583333
7/2/2016 3:00	19.015
7/2/2016 4:00	18.86666667
7/2/2016 5:00	18.79
7/2/2016 6:00	18.7075
7/2/2016 7:00	18.13666667
7/2/2016 8:00	18.38166667
7/2/2016 9:00	19.14083334
7/2/2016 10:00	20.28333333
7/2/2016 11:00	21.48416667
7/2/2016 12:00	22.51583334
7/2/2016 13:00	22.805
7/2/2016 14:00	22.665
7/2/2016 15:00	22.54833334
7/2/2016 16:00	22.4625
7/2/2016 17:00	22.40666667
7/2/2016 18:00	22.46833334
7/2/2016 19:00	22.54
7/2/2016 20:00	22.6175
7/2/2016 21:00	22.62333334
7/2/2016 22:00	22.0525
7/2/2016 23:00	21.02916667
7/3/2016 0:00	20.26416667
7/3/2016 1:00	19.3375
7/3/2016 2:00	18.79833333
7/3/2016 3:00	18.39666667
7/3/2016 4:00	18.10833334
7/3/2016 5:00	17.96083334
7/3/2016 6:00	17.94166667
7/3/2016 7:00	17.66166667
7/3/2016 8:00	18.28666667
7/3/2016 9:00	19.45083334
7/3/2016 10:00	20.64583334
7/3/2016 11:00	21.655
7/3/2016 12:00	22.22916667
7/3/2016 13:00	22.29666667
7/3/2016 14:00	22.63083333
7/3/2016 15:00	22.51333333
7/3/2016 16:00	22.33583334
7/3/2016 17:00	22.63
7/3/2016 18:00	21.52
7/3/2016 19:00	20.91166667
7/3/2016 20:00	21
7/3/2016 21:00	21.3075
7/3/2016 22:00	21.19833334
7/3/2016 23:00	20.385
7/4/2016 0:00	19.87083333
7/4/2016 1:00	19.43083333
7/4/2016 2:00	18.78
7/4/2016 3:00	18.4325
7/4/2016 4:00	18.1025
7/4/2016 5:00	17.7875
7/4/2016 6:00	17.4025
7/4/2016 7:00	16.42083333
7/4/2016 8:00	16.64583334
7/4/2016 9:00	17.49833333
7/4/2016 10:00	18.08
7/4/2016 11:00	19.51083333
7/4/2016 12:00	20.91
7/4/2016 13:00	21.917
7/4/2016 14:00	22.76166667
7/4/2016 15:00	22.665
7/4/2016 16:00	22.74
7/4/2016 17:00	21.44333334
7/4/2016 18:00	20.8525
7/4/2016 19:00	20.99
7/4/2016 20:00	21.26083334
7/4/2016 21:00	21.71833334
7/4/2016 22:00	21.52333334
7/4/2016 23:00	19.99833334
7/5/2016 0:00	20.00166667
7/5/2016 1:00	19.65416667
7/5/2016 2:00	18.57
7/5/2016 3:00	17.87583334
7/5/2016 4:00	17.44166667
7/5/2016 5:00	17.21666667
7/5/2016 6:00	17.255
7/5/2016 7:00	17.86
7/5/2016 8:00	18.81833333
7/5/2016 9:00	20.97333333
7/5/2016 10:00	19.87583334
7/5/2016 11:00	19.545
7/5/2016 12:00	20.59833334
7/5/2016 13:00	22.02416667
7/5/2016 14:00	22.595
7/5/2016 15:00	22.84916667
7/5/2016 16:00	23.3525
7/5/2016 17:00	22.01916667
7/5/2016 18:00	20.86916667
7/5/2016 19:00	20.505
7/5/2016 20:00	20.63166667
7/5/2016 21:00	21.08916667
7/5/2016 22:00	21.16333334
7/5/2016 23:00	20.3875
7/6/2016 0:00	19.92666667
7/6/2016 1:00	19.7475
7/6/2016 2:00	18.82333334
7/6/2016 3:00	18.36916667
7/6/2016 4:00	18.14416667
7/6/2016 5:00	17.91416667
7/6/2016 6:00	17.625
7/6/2016 7:00	16.47
7/6/2016 8:00	16.69916667
7/6/2016 9:00	18.29333334
7/6/2016 10:00	19.24916667
7/6/2016 11:00	19.52416667
7/6/2016 12:00	20.51333334
7/6/2016 13:00	21.535
7/6/2016 14:00	21.92833333
7/6/2016 15:00	22.61166667
7/6/2016 16:00	22.75333333
7/6/2016 17:00	22.74416667
7/6/2016 18:00	22.64833334
7/6/2016 19:00	22.65
7/6/2016 20:00	22.5775
7/6/2016 21:00	22.4175
7/6/2016 22:00	21.9125
7/6/2016 23:00	20.80833333
7/7/2016 0:00	20.36916667
7/7/2016 1:00	19.5725
7/7/2016 2:00	18.94416667
7/7/2016 3:00	18.61416667
7/7/2016 4:00	18.26333333
7/7/2016 5:00	18.01083334
7/7/2016 6:00	17.80166667
7/7/2016 7:00	17.155
7/7/2016 8:00	17.84083334
7/7/2016 9:00	19.04583334
7/7/2016 10:00	20.1725
7/7/2016 11:00	21.05916667
7/7/2016 12:00	21.86916667
7/7/2016 13:00	22.47833334
7/7/2016 14:00	22.8225
7/7/2016 15:00	22.64083334
7/7/2016 16:00	22.38666667
7/7/2016 17:00	22.60833334
7/7/2016 18:00	22.62
7/7/2016 19:00	22.595
7/7/2016 20:00	22.65666667
7/7/2016 21:00	22.69333334
7/7/2016 22:00	22.08833333
7/7/2016 23:00	20.69416667
7/8/2016 0:00	20.20083334
7/8/2016 1:00	19.38916667
7/8/2016 2:00	19.12
7/8/2016 3:00	19.0475
7/8/2016 4:00	18.95416667
7/8/2016 5:00	18.7825
7/8/2016 6:00	18.64583333
7/8/2016 7:00	17.7375
7/8/2016 8:00	17.94166667
7/8/2016 9:00	18.90166667
7/8/2016 10:00	19.36416667
7/8/2016 11:00	20.62833334
7/8/2016 12:00	21.60166667
7/8/2016 13:00	22.12083334
7/8/2016 14:00	22.12
7/8/2016 15:00	21.99416667
7/8/2016 16:00	21.915
7/8/2016 17:00	22.655
7/8/2016 18:00	22.69083334
7/8/2016 19:00	22.4825
7/8/2016 20:00	22.3625
7/8/2016 21:00	22.2275
7/8/2016 22:00	21.96083334
7/8/2016 23:00	20.86583334
7/9/2016 0:00	20.45333333
7/9/2016 1:00	19.94166667
7/9/2016 2:00	19.02083334
7/9/2016 3:00	18.6325
7/9/2016 4:00	18.38583333
7/9/2016 5:00	18.21483334
7/9/2016 6:00	17.96833334
7/9/2016 7:00	17.285
7/9/2016 8:00	17.89666667
7/9/2016 9:00	19.10166667
7/9/2016 10:00	20.39083334
7/9/2016 11:00	21.61916667
7/9/2016 12:00	22.795
7/9/2016 13:00	23.42
7/9/2016 14:00	23.1425
7/9/2016 15:00	22.40416667
7/9/2016 16:00	22.0625
7/9/2016 17:00	22.55666667
7/9/2016 18:00	22.7975
7/9/2016 19:00	22.7075
7/9/2016 20:00	22.63583334
7/9/2016 21:00	22.52166667
7/9/2016 22:00	21.98166667
7/9/2016 23:00	20.73666667
7/10/2016 0:00	20.05666667
7/10/2016 1:00	19.57916667
7/10/2016 2:00	18.95916667
7/10/2016 3:00	18.71583333
7/10/2016 4:00	18.55333333
7/10/2016 5:00	18.41166667
7/10/2016 6:00	18.25833334
7/10/2016 7:00	17.35083334
7/10/2016 8:00	17.56666667
7/10/2016 9:00	18.4125
7/10/2016 10:00	19.76583334
7/10/2016 11:00	21.07083334
7/10/2016 12:00	21.7175
7/10/2016 13:00	23.0325
7/10/2016 14:00	22.87833334
7/10/2016 15:00	22.51166667
7/10/2016 16:00	22.46333333
7/10/2016 17:00	22.77666667
7/10/2016 18:00	22.1225
7/10/2016 19:00	22.01833334
7/10/2016 20:00	22.18916667
7/10/2016 21:00	22.34
7/10/2016 22:00	21.98416667
7/10/2016 23:00	21.12166667
7/11/2016 0:00	20.77916667
7/11/2016 1:00	20.525
7/11/2016 2:00	19.39333334
7/11/2016 3:00	18.5175
7/11/2016 4:00	18.01416667
7/11/2016 5:00	17.72333334
7/11/2016 6:00	17.78083334
7/11/2016 7:00	18.25166667
7/11/2016 8:00	19.70666667
7/11/2016 9:00	22.89333334
7/11/2016 10:00	24.02166667
7/11/2016 11:00	24.07083334
7/11/2016 12:00	24.10416667
7/11/2016 13:00	24.09416667
7/11/2016 14:00	24.15583333
7/11/2016 15:00	24.025
7/11/2016 16:00	23.95333334
7/11/2016 17:00	23.66166667
7/11/2016 18:00	22.8075
7/11/2016 19:00	22.07916667
7/11/2016 20:00	22.01583334
7/11/2016 21:00	22.32416667
7/11/2016 22:00	22.25166667
7/11/2016 23:00	21.10666667
7/12/2016 0:00	20.695
7/12/2016 1:00	20.1225
7/12/2016 2:00	19.15666667
7/12/2016 3:00	18.84416667
7/12/2016 4:00	18.4675
7/12/2016 5:00	18.06416667
7/12/2016 6:00	17.9585
7/12/2016 7:00	19.0525
7/12/2016 8:00	20.87583334
7/12/2016 9:00	23.00666667
7/12/2016 10:00	24.0125
7/12/2016 11:00	24.72416667
7/12/2016 12:00	25.50416667
7/12/2016 13:00	25.57166667
7/12/2016 14:00	25.36916667
7/12/2016 15:00	25.34416667
7/12/2016 16:00	25.10833333
7/12/2016 17:00	24.8475
7/12/2016 18:00	24.56916667
7/12/2016 19:00	24.37333334
7/12/2016 20:00	24.205
7/12/2016 21:00	24.14583334
7/12/2016 22:00	23.17416667
7/12/2016 23:00	20.52083334
7/13/2016 0:00	19.76666667
7/13/2016 1:00	19.47666667
7/13/2016 2:00	18.82
7/13/2016 3:00	18.40333334
7/13/2016 4:00	18.18083334
7/13/2016 5:00	18.02833334
7/13/2016 6:00	18.03916667
7/13/2016 7:00	19.18333334
7/13/2016 8:00	20.61666667
7/13/2016 9:00	22.74
7/13/2016 10:00	23.8225
7/13/2016 11:00	24.49666667
7/13/2016 12:00	25.4575
7/13/2016 13:00	25.775
7/13/2016 14:00	25.5975
7/13/2016 15:00	25.6
7/13/2016 16:00	25.5
7/13/2016 17:00	25.27916667
7/13/2016 18:00	25.15833333
7/13/2016 19:00	25.08
7/13/2016 20:00	25.03166667
7/13/2016 21:00	25
7/13/2016 22:00	23.755
7/13/2016 23:00	21.08916667
7/14/2016 0:00	20.4925
7/14/2016 1:00	20.15416667
7/14/2016 2:00	19.71583334
7/14/2016 3:00	18.96
7/14/2016 4:00	18.69
7/14/2016 5:00	18.46
7/14/2016 6:00	18.4175
7/14/2016 7:00	19.5775
7/14/2016 8:00	20.99083334
7/14/2016 9:00	22.1575
7/14/2016 10:00	23.32166667
7/14/2016 11:00	24.64166667
7/14/2016 12:00	25.60333333
7/14/2016 13:00	25.8425
7/14/2016 14:00	25.6875
7/14/2016 15:00	25.39
7/14/2016 16:00	25.12416667
7/14/2016 17:00	24.7625
7/14/2016 18:00	24.52
7/14/2016 19:00	24.34416667
7/14/2016 20:00	24.3
7/14/2016 21:00	24.3175
7/14/2016 22:00	23.2675
7/14/2016 23:00	21.03166667
7/15/2016 0:00	20.37666667
7/15/2016 1:00	20.00666667
7/15/2016 2:00	19.0325
7/15/2016 3:00	18.42
7/15/2016 4:00	18.11166667
7/15/2016 5:00	17.92916667
7/15/2016 6:00	17.95416667
7/15/2016 7:00	19.47416667
7/15/2016 8:00	21.23166667
7/15/2016 9:00	22.31833333
7/15/2016 10:00	22.97833334
7/15/2016 11:00	24.16166667
7/15/2016 12:00	25.615
7/15/2016 13:00	25.73166667
7/15/2016 14:00	25.89
7/15/2016 15:00	26.31916667
7/15/2016 16:00	25.75833334
7/15/2016 17:00	25.60083334
7/15/2016 18:00	25.58416667
7/15/2016 19:00	25.51166667
7/15/2016 20:00	25.25416667
7/15/2016 21:00	25.22866667
7/15/2016 22:00	24.17583334
7/15/2016 23:00	21.67416667
7/16/2016 0:00	21.1525
7/16/2016 1:00	20.705
7/16/2016 2:00	19.38416667
7/16/2016 3:00	18.70583334
7/16/2016 4:00	18.37166667
7/16/2016 5:00	18
7/16/2016 6:00	17.78083334
7/16/2016 7:00	18.7925
7/16/2016 8:00	20.50416667
7/16/2016 9:00	22.2875
7/16/2016 10:00	23.805
7/16/2016 11:00	25.32583334
7/16/2016 12:00	25.86916667
7/16/2016 13:00	26.01416667
7/16/2016 14:00	25.79
7/16/2016 15:00	25.5325
7/16/2016 16:00	25.2925
7/16/2016 17:00	25.33583333
7/16/2016 18:00	25.035
7/16/2016 19:00	24.69083334
7/16/2016 20:00	24.09833334
7/16/2016 21:00	23.68416667
7/16/2016 22:00	23.12666667
7/16/2016 23:00	21.23333334
7/17/2016 0:00	20.39416667
7/17/2016 1:00	19.88916667
7/17/2016 2:00	18.98916667
7/17/2016 3:00	18.54666667
7/17/2016 4:00	18.3225
7/17/2016 5:00	18.17416667
7/17/2016 6:00	18.2
7/17/2016 7:00	19.38916667
7/17/2016 8:00	21.2125
7/17/2016 9:00	22.65
7/17/2016 10:00	23.7425
7/17/2016 11:00	25.44166667
7/17/2016 12:00	25.86
7/17/2016 13:00	25.96416667
7/17/2016 14:00	25.18916667
7/17/2016 15:00	25.50916667
7/17/2016 16:00	25.48083334
7/17/2016 17:00	25.67083334
7/17/2016 18:00	25.255
7/17/2016 19:00	25.31083334
7/17/2016 20:00	25.545
7/17/2016 21:00	25.52416667
7/17/2016 22:00	24.6
7/17/2016 23:00	21.56416667
7/18/2016 0:00	20.64333334
7/18/2016 1:00	20.3575
7/18/2016 2:00	19.64333334
7/18/2016 3:00	19.15416667
7/18/2016 4:00	18.86583334
7/18/2016 5:00	18.575
7/18/2016 6:00	18.425
7/18/2016 7:00	20.22666667
7/18/2016 8:00	22.48083333
7/18/2016 9:00	23.865
7/18/2016 10:00	25.16333334
7/18/2016 11:00	25.68916667
7/18/2016 12:00	25.96833334
7/18/2016 13:00	25.96666667
7/18/2016 14:00	25.98166667
7/18/2016 15:00	25.54583334
7/18/2016 16:00	25.76416667
7/18/2016 17:00	25.77083334
7/18/2016 18:00	25.47583334
7/18/2016 19:00	25.53833334
7/18/2016 20:00	25.38583334
7/18/2016 21:00	25.38416667
7/18/2016 22:00	23.9925
7/18/2016 23:00	21.565
7/19/2016 0:00	20.47
7/19/2016 1:00	20.15583333
7/19/2016 2:00	19.3975
7/19/2016 3:00	18.90333334
7/19/2016 4:00	18.68333334
7/19/2016 5:00	18.4075
7/19/2016 6:00	18.45833334
7/19/2016 7:00	20.26416667
7/19/2016 8:00	22.3125
7/19/2016 9:00	23.78666667
7/19/2016 10:00	25.34333333
7/19/2016 11:00	25.71
7/19/2016 12:00	25.90416667
7/19/2016 13:00	26.41833334
7/19/2016 14:00	25.74583334
7/19/2016 15:00	25.62083334
7/19/2016 16:00	25.53583333
7/19/2016 17:00	25.41083333
7/19/2016 18:00	24.92916667
7/19/2016 19:00	24.7075
7/19/2016 20:00	24.59416667
7/19/2016 21:00	24.465
7/19/2016 22:00	23.44333334
7/19/2016 23:00	21.245
7/20/2016 0:00	20.4625
7/20/2016 1:00	19.97583334
7/20/2016 2:00	19.09833334
7/20/2016 3:00	18.67333334
7/20/2016 4:00	18.41583334
7/20/2016 5:00	18.0525
7/20/2016 6:00	17.915
7/20/2016 7:00	19.22333333
7/20/2016 8:00	21.11
7/20/2016 9:00	23.53166667
7/20/2016 10:00	24.4025
7/20/2016 11:00	25.59083333
7/20/2016 12:00	26.00166667
7/20/2016 13:00	26.29333333
7/20/2016 14:00	26.2275
7/20/2016 15:00	25.3575
7/20/2016 16:00	25.6375
7/20/2016 17:00	25.515
7/20/2016 18:00	25.32916667
7/20/2016 19:00	24.9425
7/20/2016 20:00	24.86833334
7/20/2016 21:00	25.08833334
7/20/2016 22:00	24.135
7/20/2016 23:00	21.83166667
7/21/2016 0:00	20.39166667
7/21/2016 1:00	20.02833334
7/21/2016 2:00	19.20083334
7/21/2016 3:00	18.7225
7/21/2016 4:00	18.155
7/21/2016 5:00	17.61833334
7/21/2016 6:00	18.26166667
7/21/2016 7:00	20.92166667
7/21/2016 8:00	22.99166667
7/21/2016 9:00	24.41416667
7/21/2016 10:00	25.4375
7/21/2016 11:00	26.02416667
7/21/2016 12:00	26.33083334
7/21/2016 13:00	26.42166667
7/21/2016 14:00	26.1175
7/21/2016 15:00	25.91666667
7/21/2016 16:00	25.48916667
7/21/2016 17:00	25.70833334
7/21/2016 18:00	25.22166667
7/21/2016 19:00	25.1125
7/21/2016 20:00	24.96333333
7/21/2016 21:00	24.86333334
7/21/2016 22:00	23.6825
7/21/2016 23:00	20.95333334
7/22/2016 0:00	20.31583334
7/22/2016 1:00	19.55833334
7/22/2016 2:00	18.64166667
7/22/2016 3:00	18.23
7/22/2016 4:00	17.99
7/22/2016 5:00	17.8
7/22/2016 6:00	18.33916667
7/22/2016 7:00	20.855
7/22/2016 8:00	22.71
7/22/2016 9:00	24.32916667
7/22/2016 10:00	25.44333333
7/22/2016 11:00	26.00833334
7/22/2016 12:00	26.27083334
7/22/2016 13:00	26.35916667
7/22/2016 14:00	26.34416667
7/22/2016 15:00	25.6825
7/22/2016 16:00	25.5675
7/22/2016 17:00	24.78916667
7/22/2016 18:00	24.23666667
7/22/2016 19:00	23.6275
7/22/2016 20:00	23.09416667
7/22/2016 21:00	22.89583333
7/22/2016 22:00	22.335
7/22/2016 23:00	19.96333333
7/23/2016 0:00	18.74166667
7/23/2016 1:00	17.75666667
7/23/2016 2:00	17.64416667
7/23/2016 3:00	17.76833333
7/23/2016 4:00	17.8325
7/23/2016 5:00	17.85333333
7/23/2016 6:00	18.56666667
7/23/2016 7:00	22.64916667
7/23/2016 8:00	24.16
7/23/2016 9:00	24.12666667
7/23/2016 10:00	24.90583333
7/23/2016 11:00	25.7275
7/23/2016 12:00	26.27333334
7/23/2016 13:00	26.43
7/23/2016 14:00	26.10833334
7/23/2016 15:00	25.525
7/23/2016 16:00	25.77666667
7/23/2016 17:00	25.86333334
7/23/2016 18:00	25.46416667
7/23/2016 19:00	25.24083333
7/23/2016 20:00	24.72166667
7/23/2016 21:00	24.51083334
7/23/2016 22:00	23.6325
7/23/2016 23:00	21.40416667
7/24/2016 0:00	20.23583333
7/24/2016 1:00	19.2325
7/24/2016 2:00	18.635
7/24/2016 3:00	18.39416667
7/24/2016 4:00	18.20166667
7/24/2016 5:00	17.81666667
7/24/2016 6:00	18.2825
[truncated: 1,241 more rows]
