# Supplementary material for: Natural plant growth and development achieved in the IPK PhenoSphere by dynamic environment simulation
Source: Nat Commun. 2023 Sep 18;14:5783. doi: 10.1038/s41467-023-41332-4 (PMC10507097; doi:10.1038/s41467-023-41332-4)
Supplement: Supplementary file 5 — Supplementary Code 1 [file 41467_2023_41332_MOESM5_ESM.zip › Supplementary_Code_1/Thermal_Time_VPD/tt/data/IPK_Weather_Data_2018.csv]

Date	Temperature
5/2/2018 0:00	2.6
5/2/2018 1:00	1.7
5/2/2018 2:00	0.9
5/2/2018 3:00	0.1
5/2/2018 4:00	-0.7
5/2/2018 5:00	-1.1
5/2/2018 6:00	0
5/2/2018 7:00	4.2
5/2/2018 8:00	7.2
5/2/2018 9:00	9.9
5/2/2018 10:00	11.6
5/2/2018 11:00	13.7
5/2/2018 12:00	14.5
5/2/2018 13:00	14.7
5/2/2018 14:00	15.2
5/2/2018 15:00	15.5
5/2/2018 16:00	15.3
5/2/2018 17:00	15.1
5/2/2018 18:00	14.6
5/2/2018 19:00	13.7
5/2/2018 20:00	12.6
5/2/2018 21:00	11.6
5/2/2018 22:00	10.7
5/2/2018 23:00	9.8
5/3/2018 0:00	8.6
5/3/2018 1:00	7.5
5/3/2018 2:00	6.2
5/3/2018 3:00	5.8
5/3/2018 4:00	6.2
5/3/2018 5:00	7.1
5/3/2018 6:00	8
5/3/2018 7:00	9.4
5/3/2018 8:00	11.7
5/3/2018 9:00	14
5/3/2018 10:00	14.6
5/3/2018 11:00	13.9
5/3/2018 12:00	15.5
5/3/2018 13:00	17
5/3/2018 14:00	18.3
5/3/2018 15:00	19.1
5/3/2018 16:00	19.3
5/3/2018 17:00	19.2
5/3/2018 18:00	18.2
5/3/2018 19:00	15.8
5/3/2018 20:00	13.2
5/3/2018 21:00	10.5
5/3/2018 22:00	9.6
5/3/2018 23:00	7.3
5/4/2018 0:00	7.5
5/4/2018 1:00	5.7
5/4/2018 2:00	3.4
5/4/2018 3:00	2.5
5/4/2018 4:00	1.9
5/4/2018 5:00	1.3
5/4/2018 6:00	2.7
5/4/2018 7:00	7
5/4/2018 8:00	10.6
5/4/2018 9:00	13.6
5/4/2018 10:00	14.7
5/4/2018 11:00	15.8
5/4/2018 12:00	16.7
5/4/2018 13:00	17.6
5/4/2018 14:00	17.8
5/4/2018 15:00	18.4
5/4/2018 16:00	18.7
5/4/2018 17:00	18.5
5/4/2018 18:00	18.2
5/4/2018 19:00	17
5/4/2018 20:00	13.8
5/4/2018 21:00	11
5/4/2018 22:00	9.8
5/4/2018 23:00	9.6
5/5/2018 0:00	8.4
5/5/2018 1:00	5.8
5/5/2018 2:00	5.7
5/5/2018 3:00	2.6
5/5/2018 4:00	1.6
5/5/2018 5:00	1.4
5/5/2018 6:00	3
5/5/2018 7:00	7.3
5/5/2018 8:00	12.9
5/5/2018 9:00	14.6
5/5/2018 10:00	15.1
5/5/2018 11:00	16.3
5/5/2018 12:00	17.2
5/5/2018 13:00	18.6
5/5/2018 14:00	19.4
5/5/2018 15:00	20.2
5/5/2018 16:00	20.4
5/5/2018 17:00	20.4
5/5/2018 18:00	20
5/5/2018 19:00	18.7
5/5/2018 20:00	15.2
5/5/2018 21:00	11.8
5/5/2018 22:00	9.3
5/5/2018 23:00	6.6
5/6/2018 0:00	5
5/6/2018 1:00	4
5/6/2018 2:00	3.4
5/6/2018 3:00	2.6
5/6/2018 4:00	1.8
5/6/2018 5:00	1.5
5/6/2018 6:00	3.5
5/6/2018 7:00	9.3
5/6/2018 8:00	13.4
5/6/2018 9:00	15.9
5/6/2018 10:00	18.3
5/6/2018 11:00	20
5/6/2018 12:00	20.7
5/6/2018 13:00	21.3
5/6/2018 14:00	22.3
5/6/2018 15:00	23
5/6/2018 16:00	23.3
5/6/2018 17:00	23.2
5/6/2018 18:00	22.5
5/6/2018 19:00	21.1
5/6/2018 20:00	18.2
5/6/2018 21:00	14.2
5/6/2018 22:00	11.4
5/6/2018 23:00	9.3
5/7/2018 0:00	7.9
5/7/2018 1:00	6.3
5/7/2018 2:00	5.4
5/7/2018 3:00	4.6
5/7/2018 4:00	3.9
5/7/2018 5:00	3.7
5/7/2018 6:00	5.7
5/7/2018 7:00	11.3
5/7/2018 8:00	15.3
5/7/2018 9:00	17.9
5/7/2018 10:00	19.5
5/7/2018 11:00	20.8
5/7/2018 12:00	22
5/7/2018 13:00	22.5
5/7/2018 14:00	23.7
5/7/2018 15:00	24.3
5/7/2018 16:00	24.6
5/7/2018 17:00	24.6
5/7/2018 18:00	24.2
5/7/2018 19:00	23.3
5/7/2018 20:00	19.7
5/7/2018 21:00	14.6
5/7/2018 22:00	11.7
5/7/2018 23:00	9.5
5/8/2018 0:00	8.2
5/8/2018 1:00	7.4
5/8/2018 2:00	6.6
5/8/2018 3:00	5.6
5/8/2018 4:00	5
5/8/2018 5:00	4.4
5/8/2018 6:00	6.7
5/8/2018 7:00	12.9
5/8/2018 8:00	16.4
5/8/2018 9:00	18.7
5/8/2018 10:00	20.8
5/8/2018 11:00	22.4
5/8/2018 12:00	23.5
5/8/2018 13:00	24
5/8/2018 14:00	25
5/8/2018 15:00	25.7
5/8/2018 16:00	25.7
5/8/2018 17:00	25.5
5/8/2018 18:00	25.2
5/8/2018 19:00	24.2
5/8/2018 20:00	21
5/8/2018 21:00	17.4
5/8/2018 22:00	13.7
5/8/2018 23:00	11.6
5/9/2018 0:00	9.7
5/9/2018 1:00	8.9
5/9/2018 2:00	8
5/9/2018 3:00	7.4
5/9/2018 4:00	7.1
5/9/2018 5:00	6.7
5/9/2018 6:00	8.4
5/9/2018 7:00	13.5
5/9/2018 8:00	17.5
5/9/2018 9:00	19.9
5/9/2018 10:00	21.3
5/9/2018 11:00	23.6
5/9/2018 12:00	24.6
5/9/2018 13:00	24.6
5/9/2018 14:00	25.7
5/9/2018 15:00	24.7
5/9/2018 16:00	25.8
5/9/2018 17:00	26
5/9/2018 18:00	25.8
5/9/2018 19:00	25.1
5/9/2018 20:00	21.9
5/9/2018 21:00	18.3
5/9/2018 22:00	15.2
5/9/2018 23:00	13.6
5/10/2018 0:00	12.9
5/10/2018 1:00	12.1
5/10/2018 2:00	12.2
5/10/2018 3:00	12.5
5/10/2018 4:00	12.3
5/10/2018 5:00	11.7
5/10/2018 6:00	12.2
5/10/2018 7:00	16.5
5/10/2018 8:00	20
5/10/2018 9:00	22.4
5/10/2018 10:00	24.2
5/10/2018 11:00	25.5
5/10/2018 12:00	26.6
5/10/2018 13:00	25.7
5/10/2018 14:00	26.9
5/10/2018 15:00	25.2
5/10/2018 16:00	20.7
5/10/2018 17:00	18
5/10/2018 18:00	16
5/10/2018 19:00	15.6
5/10/2018 20:00	15.1
5/10/2018 21:00	14.3
5/10/2018 22:00	13.5
5/10/2018 23:00	13
5/11/2018 0:00	12.7
5/11/2018 1:00	12
5/11/2018 2:00	11.4
5/11/2018 3:00	11
5/11/2018 4:00	11
5/11/2018 5:00	10.8
5/11/2018 6:00	11.2
5/11/2018 7:00	11.5
5/11/2018 8:00	13.4
5/11/2018 9:00	14.7
5/11/2018 10:00	16.9
5/11/2018 11:00	17.2
5/11/2018 12:00	18.1
5/11/2018 13:00	18.4
5/11/2018 14:00	19.2
5/11/2018 15:00	19
5/11/2018 16:00	19.1
5/11/2018 17:00	19
5/11/2018 18:00	18.8
5/11/2018 19:00	18
5/11/2018 20:00	16.9
5/11/2018 21:00	14.4
5/11/2018 22:00	13.9
5/11/2018 23:00	13.1
5/12/2018 0:00	13.7
5/12/2018 1:00	13.4
5/12/2018 2:00	13.3
5/12/2018 3:00	13
5/12/2018 4:00	12.7
5/12/2018 5:00	11.1
5/12/2018 6:00	11.9
5/12/2018 7:00	13.2
5/12/2018 8:00	14.1
5/12/2018 9:00	14.5
5/12/2018 10:00	16.2
5/12/2018 11:00	18.1
5/12/2018 12:00	20.1
5/12/2018 13:00	21.4
5/12/2018 14:00	21.3
5/12/2018 15:00	22.1
5/12/2018 16:00	22.9
5/12/2018 17:00	24
5/12/2018 18:00	23.6
5/12/2018 19:00	22.6
5/12/2018 20:00	20.2
5/12/2018 21:00	18.7
5/12/2018 22:00	17
5/12/2018 23:00	16
5/13/2018 0:00	16.1
5/13/2018 1:00	15.3
5/13/2018 2:00	14.4
5/13/2018 3:00	12.6
5/13/2018 4:00	10.9
5/13/2018 5:00	9.8
5/13/2018 6:00	11
5/13/2018 7:00	15.7
5/13/2018 8:00	18.3
5/13/2018 9:00	20
5/13/2018 10:00	22.1
5/13/2018 11:00	24.4
5/13/2018 12:00	26.2
5/13/2018 13:00	26.9
5/13/2018 14:00	27.5
5/13/2018 15:00	26.4
5/13/2018 16:00	27
5/13/2018 17:00	26.7
5/13/2018 18:00	26.1
5/13/2018 19:00	24.6
5/13/2018 20:00	21.9
5/13/2018 21:00	18.5
5/13/2018 22:00	16.5
5/13/2018 23:00	15.3
5/14/2018 0:00	14.6
5/14/2018 1:00	10.8
5/14/2018 2:00	8.9
5/14/2018 3:00	7.9
5/14/2018 4:00	6.8
5/14/2018 5:00	6.3
5/14/2018 6:00	8.7
5/14/2018 7:00	13.4
5/14/2018 8:00	17.4
5/14/2018 9:00	20.7
5/14/2018 10:00	22.4
5/14/2018 11:00	24.6
5/14/2018 12:00	25.6
5/14/2018 13:00	26.2
5/14/2018 14:00	26.4
5/14/2018 15:00	26.5
5/14/2018 16:00	26.2
5/14/2018 17:00	25.4
5/14/2018 18:00	24.2
5/14/2018 19:00	22.5
5/14/2018 20:00	19.9
5/14/2018 21:00	17.5
5/14/2018 22:00	15.4
5/14/2018 23:00	13.2
5/15/2018 0:00	13.4
5/15/2018 1:00	12.1
5/15/2018 2:00	9.2
5/15/2018 3:00	7.3
5/15/2018 4:00	5.8
5/15/2018 5:00	6
5/15/2018 6:00	9.1
5/15/2018 7:00	12.1
5/15/2018 8:00	14.9
5/15/2018 9:00	17.9
5/15/2018 10:00	20.3
5/15/2018 11:00	22
5/15/2018 12:00	23.4
5/15/2018 13:00	23.6
5/15/2018 14:00	23.1
5/15/2018 15:00	20.8
5/15/2018 16:00	22.5
5/15/2018 17:00	22.6
5/15/2018 18:00	16.5
5/15/2018 19:00	13.6
5/15/2018 20:00	13.3
5/15/2018 21:00	12.7
5/15/2018 22:00	12
5/15/2018 23:00	11.9
5/16/2018 0:00	11.9
5/16/2018 1:00	11.7
5/16/2018 2:00	11.2
5/16/2018 3:00	11.1
5/16/2018 4:00	11.2
5/16/2018 5:00	11.1
5/16/2018 6:00	11.3
5/16/2018 7:00	12.1
5/16/2018 8:00	13.7
5/16/2018 9:00	14.5
5/16/2018 10:00	15.9
5/16/2018 11:00	16.9
5/16/2018 12:00	17.5
5/16/2018 13:00	18.1
5/16/2018 14:00	18.7
5/16/2018 15:00	19.1
5/16/2018 16:00	19.7
5/16/2018 17:00	19.1
5/16/2018 18:00	18.4
5/16/2018 19:00	16.4
5/16/2018 20:00	15.5
5/16/2018 21:00	14.6
5/16/2018 22:00	14.6
5/16/2018 23:00	14.4
5/17/2018 0:00	14.5
5/17/2018 1:00	14.5
5/17/2018 2:00	13.3
5/17/2018 3:00	12.2
5/17/2018 4:00	11.7
5/17/2018 5:00	11.1
5/17/2018 6:00	10.8
5/17/2018 7:00	10.5
5/17/2018 8:00	10.6
5/17/2018 9:00	11.6
5/17/2018 10:00	12.8
5/17/2018 11:00	13.3
5/17/2018 12:00	14.1
5/17/2018 13:00	14.5
5/17/2018 14:00	15.8
5/17/2018 15:00	16.6
5/17/2018 16:00	17
5/17/2018 17:00	16.9
5/17/2018 18:00	16.7
5/17/2018 19:00	15.9
5/17/2018 20:00	13.9
5/17/2018 21:00	11.9
5/17/2018 22:00	11.7
5/17/2018 23:00	11.5
5/18/2018 0:00	11.3
5/18/2018 1:00	11.3
5/18/2018 2:00	11.2
5/18/2018 3:00	10.9
5/18/2018 4:00	10.3
5/18/2018 5:00	9.6
5/18/2018 6:00	9.4
5/18/2018 7:00	9.2
5/18/2018 8:00	9.2
5/18/2018 9:00	10
5/18/2018 10:00	10.2
5/18/2018 11:00	10.8
5/18/2018 12:00	12.3
5/18/2018 13:00	13.3
5/18/2018 14:00	14
5/18/2018 15:00	13.6
5/18/2018 16:00	13.6
5/18/2018 17:00	13
5/18/2018 18:00	12.7
5/18/2018 19:00	12.2
5/18/2018 20:00	11.8
5/18/2018 21:00	11.4
5/18/2018 22:00	11
5/18/2018 23:00	10.7
5/19/2018 0:00	10.6
5/19/2018 1:00	10.5
5/19/2018 2:00	10.3
5/19/2018 3:00	10.2
5/19/2018 4:00	9.9
5/19/2018 5:00	9.9
5/19/2018 6:00	10.4
5/19/2018 7:00	11.3
5/19/2018 8:00	12.4
5/19/2018 9:00	13.3
5/19/2018 10:00	13.8
5/19/2018 11:00	14.5
5/19/2018 12:00	15.4
5/19/2018 13:00	16.9
5/19/2018 14:00	17.5
5/19/2018 15:00	18.2
5/19/2018 16:00	19.1
5/19/2018 17:00	18.6
5/19/2018 18:00	18.9
5/19/2018 19:00	18.5
5/19/2018 20:00	15.9
5/19/2018 21:00	12.1
5/19/2018 22:00	9.7
5/19/2018 23:00	8.8
5/20/2018 0:00	8
5/20/2018 1:00	7.2
5/20/2018 2:00	6.9
5/20/2018 3:00	5.6
5/20/2018 4:00	4.8
5/20/2018 5:00	4.2
5/20/2018 6:00	6.3
5/20/2018 7:00	11.3
5/20/2018 8:00	14.3
5/20/2018 9:00	16
5/20/2018 10:00	17.9
5/20/2018 11:00	19.8
5/20/2018 12:00	20.9
5/20/2018 13:00	21.8
5/20/2018 14:00	22.7
5/20/2018 15:00	23.4
5/20/2018 16:00	23.8
5/20/2018 17:00	23.5
5/20/2018 18:00	22.9
5/20/2018 19:00	21.9
5/20/2018 20:00	19.7
5/20/2018 21:00	15.4
5/20/2018 22:00	13.5
5/20/2018 23:00	14.1
5/21/2018 0:00	11.2
5/21/2018 1:00	8.7
5/21/2018 2:00	7.3
5/21/2018 3:00	5.8
5/21/2018 4:00	5.1
5/21/2018 5:00	4.7
5/21/2018 6:00	7.9
5/21/2018 7:00	13.7
5/21/2018 8:00	15.9
5/21/2018 9:00	17.9
5/21/2018 10:00	20.3
5/21/2018 11:00	21.9
5/21/2018 12:00	22.5
5/21/2018 13:00	23.3
5/21/2018 14:00	24.1
5/21/2018 15:00	24.6
5/21/2018 16:00	24.5
5/21/2018 17:00	24.3
5/21/2018 18:00	23.7
5/21/2018 19:00	22.7
5/21/2018 20:00	20.5
5/21/2018 21:00	16.8
5/21/2018 22:00	14.6
5/21/2018 23:00	13
5/22/2018 0:00	9.8
5/22/2018 1:00	8.4
5/22/2018 2:00	7.5
5/22/2018 3:00	6.5
5/22/2018 4:00	5.7
5/22/2018 5:00	5.2
5/22/2018 6:00	8.4
5/22/2018 7:00	13.5
5/22/2018 8:00	16.4
5/22/2018 9:00	18.5
5/22/2018 10:00	20.6
5/22/2018 11:00	22
5/22/2018 12:00	23.7
5/22/2018 13:00	24.8
5/22/2018 14:00	25.6
5/22/2018 15:00	25.9
5/22/2018 16:00	25.6
5/22/2018 17:00	25.1
5/22/2018 18:00	23.8
5/22/2018 19:00	23.1
5/22/2018 20:00	20.3
5/22/2018 21:00	16.5
5/22/2018 22:00	13.7
5/22/2018 23:00	11.5
5/23/2018 0:00	10.2
5/23/2018 1:00	8.9
5/23/2018 2:00	8
5/23/2018 3:00	7.3
5/23/2018 4:00	6.8
5/23/2018 5:00	6.8
5/23/2018 6:00	9.7
5/23/2018 7:00	13.5
5/23/2018 8:00	16.9
5/23/2018 9:00	20
5/23/2018 10:00	22
5/23/2018 11:00	24.2
5/23/2018 12:00	24.2
5/23/2018 13:00	25.7
5/23/2018 14:00	26.5
5/23/2018 15:00	26.8
5/23/2018 16:00	26.5
5/23/2018 17:00	25.7
5/23/2018 18:00	24.2
5/23/2018 19:00	23.6
5/23/2018 20:00	21.9
5/23/2018 21:00	20.3
5/23/2018 22:00	19.1
5/23/2018 23:00	17.7
5/24/2018 0:00	17.4
5/24/2018 1:00	16.8
5/24/2018 2:00	16.6
5/24/2018 3:00	15.9
5/24/2018 4:00	15.4
5/24/2018 5:00	15.5
5/24/2018 6:00	15.2
5/24/2018 7:00	15.3
5/24/2018 8:00	15.2
5/24/2018 9:00	14.4
5/24/2018 10:00	15.6
5/24/2018 11:00	17.2
5/24/2018 12:00	20.5
5/24/2018 13:00	22.4
5/24/2018 14:00	23.1
5/24/2018 15:00	22.7
5/24/2018 16:00	22.7
5/24/2018 17:00	23.4
5/24/2018 18:00	23.1
5/24/2018 19:00	22.4
5/24/2018 20:00	21.1
5/24/2018 21:00	20.2
5/24/2018 22:00	19.8
5/24/2018 23:00	18.9
5/25/2018 0:00	18.1
5/25/2018 1:00	16
5/25/2018 2:00	13
5/25/2018 3:00	11.5
5/25/2018 4:00	10.6
5/25/2018 5:00	10.3
5/25/2018 6:00	14.7
5/25/2018 7:00	16.4
5/25/2018 8:00	18.3
5/25/2018 9:00	20.5
5/25/2018 10:00	22.1
5/25/2018 11:00	23.9
5/25/2018 12:00	25.7
5/25/2018 13:00	26.4
5/25/2018 14:00	26.7
5/25/2018 15:00	27.3
5/25/2018 16:00	27.7
5/25/2018 17:00	27.6
5/25/2018 18:00	27.6
5/25/2018 19:00	27.3
5/25/2018 20:00	24.2
5/25/2018 21:00	21.6
5/25/2018 22:00	20.1
5/25/2018 23:00	19.2
5/26/2018 0:00	18.4
5/26/2018 1:00	15.6
5/26/2018 2:00	12.8
5/26/2018 3:00	11.1
5/26/2018 4:00	10.1
5/26/2018 5:00	9.7
5/26/2018 6:00	12.5
5/26/2018 7:00	16.7
5/26/2018 8:00	19.6
5/26/2018 9:00	21.9
5/26/2018 10:00	24.1
5/26/2018 11:00	25.3
5/26/2018 12:00	26.5
5/26/2018 13:00	27.1
5/26/2018 14:00	27.5
5/26/2018 15:00	28.7
5/26/2018 16:00	28
5/26/2018 17:00	28.8
5/26/2018 18:00	28.5
5/26/2018 19:00	27.3
5/26/2018 20:00	22.8
5/26/2018 21:00	21.3
5/26/2018 22:00	19
5/26/2018 23:00	16
5/27/2018 0:00	14.1
5/27/2018 1:00	13.1
5/27/2018 2:00	12.7
5/27/2018 3:00	12.3
5/27/2018 4:00	11.1
5/27/2018 5:00	10.7
5/27/2018 6:00	13.6
5/27/2018 7:00	17.3
5/27/2018 8:00	20
5/27/2018 9:00	21.4
5/27/2018 10:00	23.6
5/27/2018 11:00	24.6
5/27/2018 12:00	25.2
5/27/2018 13:00	26.1
5/27/2018 14:00	27.4
5/27/2018 15:00	25.5
5/27/2018 16:00	25
5/27/2018 17:00	24.2
5/27/2018 18:00	24.7
5/27/2018 19:00	23.7
5/27/2018 20:00	21.4
5/27/2018 21:00	19.7
5/27/2018 22:00	18.6
5/27/2018 23:00	16.7
5/28/2018 0:00	15.3
5/28/2018 1:00	14.4
5/28/2018 2:00	13.6
5/28/2018 3:00	13
5/28/2018 4:00	12.5
5/28/2018 5:00	12.5
5/28/2018 6:00	15
5/28/2018 7:00	18.8
5/28/2018 8:00	22.2
5/28/2018 9:00	24.1
5/28/2018 10:00	26.6
5/28/2018 11:00	28.6
5/28/2018 12:00	30.1
5/28/2018 13:00	30.9
5/28/2018 14:00	31.2
5/28/2018 15:00	31.4
5/28/2018 16:00	31.7
5/28/2018 17:00	31.5
5/28/2018 18:00	31.1
5/28/2018 19:00	28.6
5/28/2018 20:00	24.5
5/28/2018 21:00	21.8
5/28/2018 22:00	21.8
5/28/2018 23:00	20.3
5/29/2018 0:00	18.6
5/29/2018 1:00	19.3
5/29/2018 2:00	18.2
5/29/2018 3:00	15.9
5/29/2018 4:00	14.8
5/29/2018 5:00	14.5
5/29/2018 6:00	16.9
5/29/2018 7:00	21.6
5/29/2018 8:00	23.3
5/29/2018 9:00	25.1
5/29/2018 10:00	27.2
5/29/2018 11:00	29.1
5/29/2018 12:00	30.6
5/29/2018 13:00	31.3
5/29/2018 14:00	31.7
5/29/2018 15:00	32.5
5/29/2018 16:00	32.5
5/29/2018 17:00	32
5/29/2018 18:00	31.2
5/29/2018 19:00	29.3
5/29/2018 20:00	27.2
5/29/2018 21:00	25.2
5/29/2018 22:00	24.7
5/29/2018 23:00	22.3
5/30/2018 0:00	21.4
5/30/2018 1:00	20.9
5/30/2018 2:00	20
5/30/2018 3:00	18.5
5/30/2018 4:00	17.4
5/30/2018 5:00	17.7
5/30/2018 6:00	19.1
5/30/2018 7:00	21.8
5/30/2018 8:00	24.1
5/30/2018 9:00	25.5
5/30/2018 10:00	26.3
5/30/2018 11:00	26.4
5/30/2018 12:00	27.8
5/30/2018 13:00	29
5/30/2018 14:00	29.1
5/30/2018 15:00	29.1
5/30/2018 16:00	30.4
5/30/2018 17:00	27.9
5/30/2018 18:00	24.6
5/30/2018 19:00	23.8
5/30/2018 20:00	22.8
5/30/2018 21:00	20.8
5/30/2018 22:00	19
5/30/2018 23:00	17.6
5/31/2018 0:00	17.4
5/31/2018 1:00	15.9
5/31/2018 2:00	14.7
5/31/2018 3:00	13.9
5/31/2018 4:00	13.4
5/31/2018 5:00	13.5
5/31/2018 6:00	15.9
5/31/2018 7:00	19.3
5/31/2018 8:00	22.3
5/31/2018 9:00	24.4
5/31/2018 10:00	26.1
5/31/2018 11:00	27.7
5/31/2018 12:00	28.5
5/31/2018 13:00	29.1
5/31/2018 14:00	30.2
5/31/2018 15:00	31.2
5/31/2018 16:00	29.6
5/31/2018 17:00	29.5
5/31/2018 18:00	30.1
5/31/2018 19:00	27.4
5/31/2018 20:00	25.3
5/31/2018 21:00	20.8
5/31/2018 22:00	19
5/31/2018 23:00	18.3
6/1/2018 0:00	18.5
6/1/2018 1:00	18.4
6/1/2018 2:00	18.1
6/1/2018 3:00	17.2
6/1/2018 4:00	16.7
6/1/2018 5:00	16.8
6/1/2018 6:00	17.3
6/1/2018 7:00	18.8
6/1/2018 8:00	20.6
6/1/2018 9:00	21.4
6/1/2018 10:00	21.2
6/1/2018 11:00	24.6
6/1/2018 12:00	26
6/1/2018 13:00	22.3
6/1/2018 14:00	19
6/1/2018 15:00	18.5
6/1/2018 16:00	19.2
6/1/2018 17:00	21.8
6/1/2018 18:00	23.9
6/1/2018 19:00	23
6/1/2018 20:00	22.8
6/1/2018 21:00	19.8
6/1/2018 22:00	18.3
6/1/2018 23:00	17.5
6/2/2018 0:00	16.7
6/2/2018 1:00	15.9
6/2/2018 2:00	15.7
6/2/2018 3:00	15
6/2/2018 4:00	14.4
6/2/2018 5:00	14.9
6/2/2018 6:00	15.9
6/2/2018 7:00	17.1
6/2/2018 8:00	18.1
6/2/2018 9:00	19.6
6/2/2018 10:00	20.7
6/2/2018 11:00	20.3
6/2/2018 12:00	20.2
6/2/2018 13:00	20.9
6/2/2018 14:00	21.4
6/2/2018 15:00	22
6/2/2018 16:00	21.8
6/2/2018 17:00	21.6
6/2/2018 18:00	21.8
6/2/2018 19:00	20.9
6/2/2018 20:00	19.7
6/2/2018 21:00	19.2
6/2/2018 22:00	18.3
6/2/2018 23:00	17.4
6/3/2018 0:00	17.3
6/3/2018 1:00	16.7
6/3/2018 2:00	15.3
6/3/2018 3:00	14.6
6/3/2018 4:00	14.3
6/3/2018 5:00	14.4
6/3/2018 6:00	15.5
6/3/2018 7:00	16.7
6/3/2018 8:00	19.4
6/3/2018 9:00	21.1
6/3/2018 10:00	21.9
6/3/2018 11:00	23.3
6/3/2018 12:00	24.4
6/3/2018 13:00	24.4
6/3/2018 14:00	25.5
6/3/2018 15:00	25.6
6/3/2018 16:00	25.9
6/3/2018 17:00	26.2
6/3/2018 18:00	24.4
6/3/2018 19:00	23
6/3/2018 20:00	21.9
6/3/2018 21:00	19.4
6/3/2018 22:00	18.3
6/3/2018 23:00	16.3
6/4/2018 0:00	15.8
6/4/2018 1:00	16.5
6/4/2018 2:00	16.9
6/4/2018 3:00	16.5
6/4/2018 4:00	14.8
6/4/2018 5:00	13.8
6/4/2018 6:00	14.4
6/4/2018 7:00	16.5
6/4/2018 8:00	19.5
6/4/2018 9:00	22.6
6/4/2018 10:00	24
6/4/2018 11:00	24.7
6/4/2018 12:00	26.2
6/4/2018 13:00	26.2
6/4/2018 14:00	27.2
6/4/2018 15:00	27.6
6/4/2018 16:00	27.3
6/4/2018 17:00	26.6
6/4/2018 18:00	26.5
6/4/2018 19:00	25
6/4/2018 20:00	22.9
6/4/2018 21:00	20.1
6/4/2018 22:00	18.4
6/4/2018 23:00	16.9
6/5/2018 0:00	15.8
6/5/2018 1:00	15.6
6/5/2018 2:00	15.7
6/5/2018 3:00	16
6/5/2018 4:00	15.9
6/5/2018 5:00	15.5
6/5/2018 6:00	15.2
6/5/2018 7:00	15
6/5/2018 8:00	15.2
6/5/2018 9:00	15.8
6/5/2018 10:00	16.2
6/5/2018 11:00	16.9
6/5/2018 12:00	18.9
6/5/2018 13:00	20.1
6/5/2018 14:00	22.1
6/5/2018 15:00	23.3
6/5/2018 16:00	24.4
6/5/2018 17:00	25.1
6/5/2018 18:00	25.1
6/5/2018 19:00	23.9
6/5/2018 20:00	21.7
6/5/2018 21:00	19.1
6/5/2018 22:00	17.9
6/5/2018 23:00	15.3
6/6/2018 0:00	13
6/6/2018 1:00	13.3
6/6/2018 2:00	14.4
6/6/2018 3:00	12.9
6/6/2018 4:00	10.5
6/6/2018 5:00	9.8
6/6/2018 6:00	12.9
6/6/2018 7:00	16
6/6/2018 8:00	17.4
6/6/2018 9:00	18.6
6/6/2018 10:00	20.4
6/6/2018 11:00	22
6/6/2018 12:00	23.6
6/6/2018 13:00	24.4
6/6/2018 14:00	25.1
6/6/2018 15:00	26.3
6/6/2018 16:00	26.7
6/6/2018 17:00	26.6
6/6/2018 18:00	26.2
6/6/2018 19:00	25.3
6/6/2018 20:00	23.5
6/6/2018 21:00	21.3
6/6/2018 22:00	19
6/6/2018 23:00	18.1
6/7/2018 0:00	16.4
6/7/2018 1:00	14.4
6/7/2018 2:00	12
6/7/2018 3:00	10.4
6/7/2018 4:00	9.9
6/7/2018 5:00	9.9
6/7/2018 6:00	13.2
6/7/2018 7:00	16.2
6/7/2018 8:00	18
6/7/2018 9:00	19.6
6/7/2018 10:00	21.7
6/7/2018 11:00	23
6/7/2018 12:00	25.3
6/7/2018 13:00	27.7
6/7/2018 14:00	29.8
6/7/2018 15:00	30.1
6/7/2018 16:00	30.7
6/7/2018 17:00	30.2
6/7/2018 18:00	29.4
6/7/2018 19:00	26.2
6/7/2018 20:00	24.1
6/7/2018 21:00	22.7
6/7/2018 22:00	22.8
6/7/2018 23:00	21.3
6/8/2018 0:00	18.4
6/8/2018 1:00	18.7
6/8/2018 2:00	19.5
6/8/2018 3:00	18.4
6/8/2018 4:00	18.1
6/8/2018 5:00	19.4
6/8/2018 6:00	20.7
6/8/2018 7:00	19
6/8/2018 8:00	23
6/8/2018 9:00	25.9
6/8/2018 10:00	27.9
6/8/2018 11:00	29
6/8/2018 12:00	29.5
6/8/2018 13:00	30
6/8/2018 14:00	30.9
6/8/2018 15:00	31.2
6/8/2018 16:00	31.4
6/8/2018 17:00	30.6
6/8/2018 18:00	30
6/8/2018 19:00	29.2
6/8/2018 20:00	25.4
6/8/2018 21:00	24.3
6/8/2018 22:00	20.8
6/8/2018 23:00	18.1
6/9/2018 0:00	16.7
6/9/2018 1:00	15.4
6/9/2018 2:00	14.5
6/9/2018 3:00	14
6/9/2018 4:00	13.6
6/9/2018 5:00	13.8
6/9/2018 6:00	14.8
6/9/2018 7:00	16.3
6/9/2018 8:00	18.4
6/9/2018 9:00	22
6/9/2018 10:00	25.2
6/9/2018 11:00	28.1
6/9/2018 12:00	29.7
6/9/2018 13:00	29.1
6/9/2018 14:00	29
6/9/2018 15:00	30.5
6/9/2018 16:00	31.3
6/9/2018 17:00	31.6
6/9/2018 18:00	28.3
6/9/2018 19:00	25.7
6/9/2018 20:00	24.9
6/9/2018 21:00	23.9
6/9/2018 22:00	23.2
6/9/2018 23:00	21.4
6/10/2018 0:00	19.7
6/10/2018 1:00	18.1
6/10/2018 2:00	17.4
6/10/2018 3:00	17.3
6/10/2018 4:00	16.8
6/10/2018 5:00	17.1
6/10/2018 6:00	18.2
6/10/2018 7:00	20.8
6/10/2018 8:00	22.6
6/10/2018 9:00	23.7
6/10/2018 10:00	23.7
6/10/2018 11:00	24.4
6/10/2018 12:00	24.2
6/10/2018 13:00	23.7
6/10/2018 14:00	22.4
6/10/2018 15:00	23.7
6/10/2018 16:00	24.4
6/10/2018 17:00	24.8
6/10/2018 18:00	23.6
6/10/2018 19:00	23.6
6/10/2018 20:00	22.4
6/10/2018 21:00	19.9
6/10/2018 22:00	18.6
6/10/2018 23:00	17.5
6/11/2018 0:00	17.1
6/11/2018 1:00	17.3
6/11/2018 2:00	17.1
6/11/2018 3:00	16.5
6/11/2018 4:00	15.8
6/11/2018 5:00	15.5
6/11/2018 6:00	15.4
6/11/2018 7:00	15.5
6/11/2018 8:00	15.9
6/11/2018 9:00	16.4
6/11/2018 10:00	16.6
6/11/2018 11:00	17.5
6/11/2018 12:00	19.7
6/11/2018 13:00	21.5
6/11/2018 14:00	22.6
6/11/2018 15:00	23.9
6/11/2018 16:00	24.3
6/11/2018 17:00	23.6
6/11/2018 18:00	22.8
6/11/2018 19:00	21.5
6/11/2018 20:00	20.2
6/11/2018 21:00	19.3
6/11/2018 22:00	18.2
6/11/2018 23:00	17.3
6/12/2018 0:00	16.4
6/12/2018 1:00	15
6/12/2018 2:00	14.7
6/12/2018 3:00	13.9
6/12/2018 4:00	13.3
6/12/2018 5:00	13
6/12/2018 6:00	13
6/12/2018 7:00	13.3
6/12/2018 8:00	13.9
6/12/2018 9:00	14.7
6/12/2018 10:00	15.8
6/12/2018 11:00	16.5
6/12/2018 12:00	17.3
6/12/2018 13:00	18.1
6/12/2018 14:00	19.3
6/12/2018 15:00	19.5
6/12/2018 16:00	18.8
6/12/2018 17:00	18.9
6/12/2018 18:00	18.4
6/12/2018 19:00	17.8
6/12/2018 20:00	16.9
6/12/2018 21:00	15.7
6/12/2018 22:00	15.2
6/12/2018 23:00	14.9
6/13/2018 0:00	14.7
6/13/2018 1:00	14.4
6/13/2018 2:00	14.1
6/13/2018 3:00	13.8
6/13/2018 4:00	13.5
6/13/2018 5:00	13.2
6/13/2018 6:00	13.2
6/13/2018 7:00	13.4
6/13/2018 8:00	12.5
6/13/2018 9:00	13.1
6/13/2018 10:00	13.9
6/13/2018 11:00	13.9
6/13/2018 12:00	14.7
6/13/2018 13:00	14.6
6/13/2018 14:00	14.8
6/13/2018 15:00	15.2
6/13/2018 16:00	15.2
6/13/2018 17:00	15.1
6/13/2018 18:00	15.6
6/13/2018 19:00	15.4
6/13/2018 20:00	15.3
6/13/2018 21:00	14.6
6/13/2018 22:00	14
6/13/2018 23:00	13.4
6/14/2018 0:00	12.4
6/14/2018 1:00	10.6
6/14/2018 2:00	8.9
6/14/2018 3:00	8.4
6/14/2018 4:00	7.9
6/14/2018 5:00	8.9
6/14/2018 6:00	10.6
6/14/2018 7:00	13
6/14/2018 8:00	15.9
6/14/2018 9:00	16.4
6/14/2018 10:00	18.4
6/14/2018 11:00	19.8
6/14/2018 12:00	20.9
6/14/2018 13:00	22.1
6/14/2018 14:00	23.8
6/14/2018 15:00	24.2
6/14/2018 16:00	24.9
6/14/2018 17:00	25
6/14/2018 18:00	24.5
6/14/2018 19:00	22.8
6/14/2018 20:00	21
6/14/2018 21:00	18.3
6/14/2018 22:00	16.6
6/14/2018 23:00	17
6/15/2018 0:00	15.8
6/15/2018 1:00	14.8
6/15/2018 2:00	14.9
6/15/2018 3:00	13.9
6/15/2018 4:00	13.5
6/15/2018 5:00	13.9
6/15/2018 6:00	15.1
6/15/2018 7:00	16.5
6/15/2018 8:00	17
6/15/2018 9:00	17.6
6/15/2018 10:00	18.1
6/15/2018 11:00	19.1
6/15/2018 12:00	18.9
6/15/2018 13:00	20.3
6/15/2018 14:00	21.3
6/15/2018 15:00	23.3
6/15/2018 16:00	23.8
6/15/2018 17:00	22.9
6/15/2018 18:00	22.4
6/15/2018 19:00	21.1
6/15/2018 20:00	20.2
6/15/2018 21:00	18.9
6/15/2018 22:00	17.2
6/15/2018 23:00	16.2
6/16/2018 0:00	15.7
6/16/2018 1:00	14.8
6/16/2018 2:00	14.1
6/16/2018 3:00	14.4
6/16/2018 4:00	14.4
6/16/2018 5:00	14.6
6/16/2018 6:00	15.9
6/16/2018 7:00	17.9
6/16/2018 8:00	20.7
6/16/2018 9:00	23.2
6/16/2018 10:00	23.7
6/16/2018 11:00	25
6/16/2018 12:00	26
6/16/2018 13:00	26
6/16/2018 14:00	26.8
6/16/2018 15:00	26.9
6/16/2018 16:00	27.7
6/16/2018 17:00	27.5
6/16/2018 18:00	26.5
6/16/2018 19:00	25.7
6/16/2018 20:00	25.6
6/16/2018 21:00	21.3
6/16/2018 22:00	17.8
6/16/2018 23:00	16.5
6/17/2018 0:00	15.6
6/17/2018 1:00	14.6
6/17/2018 2:00	14.6
6/17/2018 3:00	15.9
6/17/2018 4:00	15.8
6/17/2018 5:00	16.1
6/17/2018 6:00	16.3
6/17/2018 7:00	18
6/17/2018 8:00	19.3
6/17/2018 9:00	20.4
6/17/2018 10:00	22.4
6/17/2018 11:00	22.8
6/17/2018 12:00	22.9
6/17/2018 13:00	23.1
6/17/2018 14:00	23.2
6/17/2018 15:00	23.1
6/17/2018 16:00	22.8
6/17/2018 17:00	23.1
6/17/2018 18:00	22
6/17/2018 19:00	20.8
6/17/2018 20:00	19.4
6/17/2018 21:00	18.1
6/17/2018 22:00	16.6
6/17/2018 23:00	13.8
6/18/2018 0:00	14.3
6/18/2018 1:00	15.3
6/18/2018 2:00	15
6/18/2018 3:00	14.3
6/18/2018 4:00	14.2
6/18/2018 5:00	14.3
6/18/2018 6:00	15
6/18/2018 7:00	17
6/18/2018 8:00	18.6
6/18/2018 9:00	19.6
6/18/2018 10:00	20.3
6/18/2018 11:00	21.4
6/18/2018 12:00	22.6
6/18/2018 13:00	21.2
6/18/2018 14:00	22.2
6/18/2018 15:00	22.6
6/18/2018 16:00	22.9
6/18/2018 17:00	23.7
6/18/2018 18:00	23.3
6/18/2018 19:00	23.5
6/18/2018 20:00	22
6/18/2018 21:00	21.3
6/18/2018 22:00	20.2
6/18/2018 23:00	18.9
6/19/2018 0:00	18.3
6/19/2018 1:00	18
6/19/2018 2:00	18.5
6/19/2018 3:00	18.7
6/19/2018 4:00	18.3
6/19/2018 5:00	18.1
6/19/2018 6:00	17.9
6/19/2018 7:00	19.3
6/19/2018 8:00	21.4
6/19/2018 9:00	23.6
6/19/2018 10:00	23.7
6/19/2018 11:00	22.9
6/19/2018 12:00	23.2
6/19/2018 13:00	23.6
6/19/2018 14:00	24
6/19/2018 15:00	24.4
6/19/2018 16:00	23.3
6/19/2018 17:00	22.8
6/19/2018 18:00	22.8
6/19/2018 19:00	22.2
6/19/2018 20:00	21.4
6/19/2018 21:00	19.8
6/19/2018 22:00	17.9
6/19/2018 23:00	15.6
6/20/2018 0:00	14.1
6/20/2018 1:00	13.8
6/20/2018 2:00	13.8
6/20/2018 3:00	14.5
6/20/2018 4:00	14.2
6/20/2018 5:00	13.4
6/20/2018 6:00	14.6
6/20/2018 7:00	17.8
6/20/2018 8:00	22
6/20/2018 9:00	23
6/20/2018 10:00	22.9
6/20/2018 11:00	24.1
6/20/2018 12:00	25.3
6/20/2018 13:00	26.3
6/20/2018 14:00	27.4
6/20/2018 15:00	29.1
6/20/2018 16:00	29.5
6/20/2018 17:00	29.8
6/20/2018 18:00	29.7
6/20/2018 19:00	28.2
6/20/2018 20:00	26.1
6/20/2018 21:00	22.4
6/20/2018 22:00	18.3
6/20/2018 23:00	15.9
6/21/2018 0:00	14.9
6/21/2018 1:00	14
6/21/2018 2:00	13.6
6/21/2018 3:00	13.8
6/21/2018 4:00	13.8
6/21/2018 5:00	13.6
6/21/2018 6:00	16.6
6/21/2018 7:00	19.3
6/21/2018 8:00	22.2
6/21/2018 9:00	24.3
6/21/2018 10:00	25.7
6/21/2018 11:00	22.1
6/21/2018 12:00	13.8
6/21/2018 13:00	14.7
6/21/2018 14:00	16.9
6/21/2018 15:00	16.8
6/21/2018 16:00	18.3
6/21/2018 17:00	17.8
6/21/2018 18:00	17.6
6/21/2018 19:00	16.4
6/21/2018 20:00	14.5
6/21/2018 21:00	12.9
6/21/2018 22:00	11.9
6/21/2018 23:00	11.5
6/22/2018 0:00	10.8
6/22/2018 1:00	9.1
6/22/2018 2:00	9.1
6/22/2018 3:00	9.2
6/22/2018 4:00	10.2
6/22/2018 5:00	10.5
6/22/2018 6:00	10.7
6/22/2018 7:00	10.8
6/22/2018 8:00	11
6/22/2018 9:00	11.1
6/22/2018 10:00	10.9
6/22/2018 11:00	12.4
6/22/2018 12:00	13.1
6/22/2018 13:00	15.4
6/22/2018 14:00	16.3
6/22/2018 15:00	16.3
6/22/2018 16:00	16.4
6/22/2018 17:00	17.5
6/22/2018 18:00	17.6
6/22/2018 19:00	16.6
6/22/2018 20:00	15.6
6/22/2018 21:00	14
6/22/2018 22:00	13.4
6/22/2018 23:00	13.1
6/23/2018 0:00	12.8
6/23/2018 1:00	12.6
6/23/2018 2:00	12.2
6/23/2018 3:00	11.4
6/23/2018 4:00	10.8
6/23/2018 5:00	10.6
6/23/2018 6:00	10.9
6/23/2018 7:00	10.9
6/23/2018 8:00	10.5
6/23/2018 9:00	11.1
6/23/2018 10:00	12.1
6/23/2018 11:00	13.8
6/23/2018 12:00	15.3
6/23/2018 13:00	14.8
6/23/2018 14:00	14.9
6/23/2018 15:00	15.4
6/23/2018 16:00	14.4
6/23/2018 17:00	13.6
6/23/2018 18:00	13.6
6/23/2018 19:00	13.6
6/23/2018 20:00	13.3
6/23/2018 21:00	12.8
6/23/2018 22:00	12.6
6/23/2018 23:00	12.7
6/24/2018 0:00	11.8
6/24/2018 1:00	11.7
6/24/2018 2:00	12
6/24/2018 3:00	12
6/24/2018 4:00	11.6
6/24/2018 5:00	11.1
6/24/2018 6:00	11.3
6/24/2018 7:00	12.2
6/24/2018 8:00	13.1
6/24/2018 9:00	13
6/24/2018 10:00	13.3
6/24/2018 11:00	13.7
6/24/2018 12:00	13.5
6/24/2018 13:00	14.7
6/24/2018 14:00	14.7
6/24/2018 15:00	15.1
6/24/2018 16:00	15.1
6/24/2018 17:00	14.4
6/24/2018 18:00	14.2
6/24/2018 19:00	13.7
6/24/2018 20:00	13.5
6/24/2018 21:00	13.2
6/24/2018 22:00	12.6
6/24/2018 23:00	12.6
6/25/2018 0:00	12.5
6/25/2018 1:00	12.2
6/25/2018 2:00	12.1
6/25/2018 3:00	12
6/25/2018 4:00	11.3
6/25/2018 5:00	10.7
6/25/2018 6:00	11.4
6/25/2018 7:00	13.4
6/25/2018 8:00	13.8
6/25/2018 9:00	15
6/25/2018 10:00	15.8
6/25/2018 11:00	17.5
6/25/2018 12:00	19.5
6/25/2018 13:00	17.5
6/25/2018 14:00	17.8
6/25/2018 15:00	21.1
6/25/2018 16:00	20.4
6/25/2018 17:00	19.2
6/25/2018 18:00	19.2
6/25/2018 19:00	18.6
6/25/2018 20:00	17.8
6/25/2018 21:00	16.4
6/25/2018 22:00	14.8
6/25/2018 23:00	15.2
6/26/2018 0:00	15.4
6/26/2018 1:00	14.7
6/26/2018 2:00	14.2
6/26/2018 3:00	13.8
6/26/2018 4:00	13.4
6/26/2018 5:00	12.8
6/26/2018 6:00	12.9
6/26/2018 7:00	13
6/26/2018 8:00	13.7
6/26/2018 9:00	14.4
6/26/2018 10:00	15.1
6/26/2018 11:00	16.6
6/26/2018 12:00	18.5
6/26/2018 13:00	20.6
6/26/2018 14:00	21.6
6/26/2018 15:00	22.9
6/26/2018 16:00	24
6/26/2018 17:00	24.4
6/26/2018 18:00	23.6
6/26/2018 19:00	22.7
6/26/2018 20:00	21.7
6/26/2018 21:00	19.6
6/26/2018 22:00	18.8
6/26/2018 23:00	17.8
6/27/2018 0:00	16.5
6/27/2018 1:00	15.5
6/27/2018 2:00	13.3
6/27/2018 3:00	12.6
6/27/2018 4:00	11.9
6/27/2018 5:00	11.2
6/27/2018 6:00	12.8
6/27/2018 7:00	14.9
6/27/2018 8:00	16.4
6/27/2018 9:00	18.5
6/27/2018 10:00	20.7
6/27/2018 11:00	22.1
6/27/2018 12:00	23.1
6/27/2018 13:00	23.9
6/27/2018 14:00	24.7
6/27/2018 15:00	24.7
6/27/2018 16:00	24.9
6/27/2018 17:00	25.1
6/27/2018 18:00	25
6/27/2018 19:00	24.4
6/27/2018 20:00	22.9
6/27/2018 21:00	20
6/27/2018 22:00	16.3
6/27/2018 23:00	14.1
6/28/2018 0:00	11.9
6/28/2018 1:00	11.1
6/28/2018 2:00	10.2
6/28/2018 3:00	9.8
6/28/2018 4:00	10.3
6/28/2018 5:00	10.3
6/28/2018 6:00	12.3
6/28/2018 7:00	15.8
6/28/2018 8:00	18.3
6/28/2018 9:00	20.6
6/28/2018 10:00	24.3
6/28/2018 11:00	25.9
6/28/2018 12:00	27.2
6/28/2018 13:00	27.9
6/28/2018 14:00	28.3
6/28/2018 15:00	28.4
6/28/2018 16:00	28
6/28/2018 17:00	26.7
6/28/2018 18:00	26.4
6/28/2018 19:00	25.4
6/28/2018 20:00	24.9
6/28/2018 21:00	23.6
6/28/2018 22:00	21.7
6/28/2018 23:00	20
6/29/2018 0:00	18
6/29/2018 1:00	16.2
6/29/2018 2:00	16.2
6/29/2018 3:00	14.6
6/29/2018 4:00	14.1
6/29/2018 5:00	13.8
6/29/2018 6:00	15.2
6/29/2018 7:00	17.7
6/29/2018 8:00	20.6
6/29/2018 9:00	23.5
6/29/2018 10:00	25.6
6/29/2018 11:00	27.2
6/29/2018 12:00	28.6
6/29/2018 13:00	29.4
6/29/2018 14:00	29.9
6/29/2018 15:00	29.8
6/29/2018 16:00	30.4
6/29/2018 17:00	30
6/29/2018 18:00	30.1
6/29/2018 19:00	28.4
6/29/2018 20:00	26.3
6/29/2018 21:00	22.9
6/29/2018 22:00	21
6/29/2018 23:00	19.3
6/30/2018 0:00	17.9
6/30/2018 1:00	16.1
6/30/2018 2:00	13.8
6/30/2018 3:00	12.4
6/30/2018 4:00	11.4
6/30/2018 5:00	10.5
6/30/2018 6:00	13.3
6/30/2018 7:00	14.8
6/30/2018 8:00	17.1
6/30/2018 9:00	19
6/30/2018 10:00	20.6
6/30/2018 11:00	21.9
6/30/2018 12:00	22.6
6/30/2018 13:00	23.2
6/30/2018 14:00	23.5
6/30/2018 15:00	24
6/30/2018 16:00	24.1
6/30/2018 17:00	23.8
6/30/2018 18:00	23.2
6/30/2018 19:00	22.5
6/30/2018 20:00	20.9
6/30/2018 21:00	18.2
6/30/2018 22:00	15.9
6/30/2018 23:00	13.9
7/1/2018 0:00	13.6
7/1/2018 1:00	11.8
7/1/2018 2:00	8.7
7/1/2018 3:00	7.7
7/1/2018 4:00	7.5
7/1/2018 5:00	8.6
7/1/2018 6:00	12.1
7/1/2018 7:00	14.3
7/1/2018 8:00	16.3
7/1/2018 9:00	18.2
7/1/2018 10:00	19.6
7/1/2018 11:00	20.6
7/1/2018 12:00	21.5
7/1/2018 13:00	22.1
7/1/2018 14:00	23.1
7/1/2018 15:00	23.4
7/1/2018 16:00	24
7/1/2018 17:00	23.6
7/1/2018 18:00	23.4
7/1/2018 19:00	22.6
7/1/2018 20:00	21.2
7/1/2018 21:00	18.3
7/1/2018 22:00	14.9
7/1/2018 23:00	13.6
7/2/2018 0:00	12.1
7/2/2018 1:00	10.1
7/2/2018 2:00	8.4
7/2/2018 3:00	6.7
7/2/2018 4:00	5.7
7/2/2018 5:00	5.5
7/2/2018 6:00	9.5
7/2/2018 7:00	13.8
7/2/2018 8:00	16.2
7/2/2018 9:00	18.2
7/2/2018 10:00	19.6
7/2/2018 11:00	21.2
7/2/2018 12:00	22.1
7/2/2018 13:00	23.3
7/2/2018 14:00	23.8
7/2/2018 15:00	24.9
7/2/2018 16:00	25.6
7/2/2018 17:00	25.9
7/2/2018 18:00	25.7
7/2/2018 19:00	25.1
7/2/2018 20:00	23.8
7/2/2018 21:00	18.5
7/2/2018 22:00	14.1
7/2/2018 23:00	12
7/3/2018 0:00	11.4
7/3/2018 1:00	9.9
7/3/2018 2:00	9.3
7/3/2018 3:00	7.7
7/3/2018 4:00	6.5
7/3/2018 5:00	6
7/3/2018 6:00	10.9
7/3/2018 7:00	15.7
7/3/2018 8:00	20
7/3/2018 9:00	23.1
7/3/2018 10:00	25.2
7/3/2018 11:00	25.9
7/3/2018 12:00	26.5
7/3/2018 13:00	27.2
7/3/2018 14:00	28.2
7/3/2018 15:00	29
7/3/2018 16:00	28.7
7/3/2018 17:00	28.6
7/3/2018 18:00	28.3
7/3/2018 19:00	27.5
7/3/2018 20:00	25.9
7/3/2018 21:00	20.6
7/3/2018 22:00	15.5
7/3/2018 23:00	13.6
7/4/2018 0:00	11.9
7/4/2018 1:00	10.9
7/4/2018 2:00	9.9
7/4/2018 3:00	9.2
7/4/2018 4:00	8.3
7/4/2018 5:00	8.1
7/4/2018 6:00	12.5
7/4/2018 7:00	17
7/4/2018 8:00	20.4
7/4/2018 9:00	24.4
7/4/2018 10:00	27.3
7/4/2018 11:00	29.6
7/4/2018 12:00	30.6
7/4/2018 13:00	31
7/4/2018 14:00	31.7
7/4/2018 15:00	32.2
7/4/2018 16:00	32
7/4/2018 17:00	30.9
7/4/2018 18:00	31.3
7/4/2018 19:00	30
7/4/2018 20:00	28
7/4/2018 21:00	24.3
7/4/2018 22:00	20.9
7/4/2018 23:00	18.7
7/5/2018 0:00	17.1
7/5/2018 1:00	15.7
7/5/2018 2:00	15.4
7/5/2018 3:00	15.3
7/5/2018 4:00	15.4
7/5/2018 5:00	16.2
7/5/2018 6:00	17.2
7/5/2018 7:00	19.4
7/5/2018 8:00	21.7
7/5/2018 9:00	24.1
7/5/2018 10:00	26.1
7/5/2018 11:00	28.1
7/5/2018 12:00	29.7
7/5/2018 13:00	30.6
7/5/2018 14:00	30.3
7/5/2018 15:00	30.8
7/5/2018 16:00	29.9
7/5/2018 17:00	29.1
7/5/2018 18:00	28
7/5/2018 19:00	27.8
7/5/2018 20:00	26.7
7/5/2018 21:00	24.1
7/5/2018 22:00	21.7
7/5/2018 23:00	20
7/6/2018 0:00	18.5
7/6/2018 1:00	16.9
7/6/2018 2:00	15.7
7/6/2018 3:00	14.7
7/6/2018 4:00	15
7/6/2018 5:00	15.5
7/6/2018 6:00	15.8
7/6/2018 7:00	16.3
7/6/2018 8:00	16.8
7/6/2018 9:00	16.7
7/6/2018 10:00	16.8
7/6/2018 11:00	17
7/6/2018 12:00	18
7/6/2018 13:00	19.2
7/6/2018 14:00	21.3
7/6/2018 15:00	22.8
7/6/2018 16:00	22.2
7/6/2018 17:00	23.3
7/6/2018 18:00	23.6
7/6/2018 19:00	23
7/6/2018 20:00	21.9
7/6/2018 21:00	19.2
7/6/2018 22:00	16.6
7/6/2018 23:00	14.3
7/7/2018 0:00	12.5
7/7/2018 1:00	12.6
7/7/2018 2:00	11.7
7/7/2018 3:00	11.5
7/7/2018 4:00	10.5
7/7/2018 5:00	10.3
7/7/2018 6:00	12.2
7/7/2018 7:00	13.5
7/7/2018 8:00	14.9
7/7/2018 9:00	17.2
7/7/2018 10:00	19.1
7/7/2018 11:00	20.8
7/7/2018 12:00	22.2
7/7/2018 13:00	23.6
7/7/2018 14:00	24.6
7/7/2018 15:00	25.3
7/7/2018 16:00	25.6
7/7/2018 17:00	25.2
7/7/2018 18:00	24.6
7/7/2018 19:00	23.6
7/7/2018 20:00	22.2
7/7/2018 21:00	19.9
7/7/2018 22:00	18
7/7/2018 23:00	16.3
7/8/2018 0:00	14.7
7/8/2018 1:00	14.2
7/8/2018 2:00	13.4
7/8/2018 3:00	13.1
7/8/2018 4:00	13.5
7/8/2018 5:00	13.7
7/8/2018 6:00	14
7/8/2018 7:00	14.7
7/8/2018 8:00	15.2
7/8/2018 9:00	16.8
7/8/2018 10:00	19.1
7/8/2018 11:00	20.2
7/8/2018 12:00	23.4
7/8/2018 13:00	24.6
7/8/2018 14:00	26.2
7/8/2018 15:00	26.4
7/8/2018 16:00	27.1
7/8/2018 17:00	27.5
7/8/2018 18:00	26.7
7/8/2018 19:00	25.9
7/8/2018 20:00	24.6
7/8/2018 21:00	22
7/8/2018 22:00	20.1
7/8/2018 23:00	18.2
7/9/2018 0:00	17
7/9/2018 1:00	16.4
7/9/2018 2:00	15.5
7/9/2018 3:00	14.3
7/9/2018 4:00	13.1
7/9/2018 5:00	12.4
7/9/2018 6:00	12.8
7/9/2018 7:00	14.4
7/9/2018 8:00	15.8
7/9/2018 9:00	17
7/9/2018 10:00	19.4
7/9/2018 11:00	21.3
7/9/2018 12:00	23.3
7/9/2018 13:00	23.9
7/9/2018 14:00	22.8
7/9/2018 15:00	22.6
7/9/2018 16:00	23.2
7/9/2018 17:00	23.1
7/9/2018 18:00	22.6
7/9/2018 19:00	21.2
7/9/2018 20:00	19.7
7/9/2018 21:00	18.3
7/9/2018 22:00	17.3
7/9/2018 23:00	16.8
7/10/2018 0:00	16.3
7/10/2018 1:00	15.6
7/10/2018 2:00	14.9
7/10/2018 3:00	13.9
7/10/2018 4:00	13.4
7/10/2018 5:00	13.9
7/10/2018 6:00	13.8
7/10/2018 7:00	14.1
7/10/2018 8:00	15.5
7/10/2018 9:00	17.9
7/10/2018 10:00	19
7/10/2018 11:00	19.9
7/10/2018 12:00	20.6
7/10/2018 13:00	19
7/10/2018 14:00	18.5
7/10/2018 15:00	19.2
7/10/2018 16:00	18.4
7/10/2018 17:00	18.1
7/10/2018 18:00	18
7/10/2018 19:00	17.6
7/10/2018 20:00	17.1
7/10/2018 21:00	15.5
7/10/2018 22:00	13.2
7/10/2018 23:00	11.9
7/11/2018 0:00	10.5
7/11/2018 1:00	9.7
7/11/2018 2:00	9.5
7/11/2018 3:00	8.8
7/11/2018 4:00	9.2
7/11/2018 5:00	8.5
7/11/2018 6:00	11.1
7/11/2018 7:00	13.6
7/11/2018 8:00	15
7/11/2018 9:00	16.5
7/11/2018 10:00	18.2
7/11/2018 11:00	19.6
7/11/2018 12:00	20.5
7/11/2018 13:00	20.8
7/11/2018 14:00	21.8
7/11/2018 15:00	21.9
7/11/2018 16:00	22.2
7/11/2018 17:00	22.9
7/11/2018 18:00	20.6
7/11/2018 19:00	16.4
7/11/2018 20:00	14
7/11/2018 21:00	13.6
7/11/2018 22:00	12.7
7/11/2018 23:00	11.6
7/12/2018 0:00	11.4
7/12/2018 1:00	11.4
7/12/2018 2:00	11.4
7/12/2018 3:00	11.6
7/12/2018 4:00	12.8
7/12/2018 5:00	13.3
7/12/2018 6:00	13.8
7/12/2018 7:00	14.4
7/12/2018 8:00	15
7/12/2018 9:00	16.3
7/12/2018 10:00	17.7
7/12/2018 11:00	19.9
7/12/2018 12:00	22.2
7/12/2018 13:00	25
7/12/2018 14:00	26.2
7/12/2018 15:00	26.6
7/12/2018 16:00	26.6
7/12/2018 17:00	26.5
7/12/2018 18:00	25.1
7/12/2018 19:00	24.3
7/12/2018 20:00	22.4
7/12/2018 21:00	20.9
7/12/2018 22:00	18.3
7/12/2018 23:00	16.4
7/13/2018 0:00	16.5
7/13/2018 1:00	16.4
7/13/2018 2:00	16.6
7/13/2018 3:00	15.8
7/13/2018 4:00	14.9
7/13/2018 5:00	14.5
7/13/2018 6:00	15.3
7/13/2018 7:00	17.2
7/13/2018 8:00	19.1
7/13/2018 9:00	20.2
7/13/2018 10:00	21.2
7/13/2018 11:00	23.9
7/13/2018 12:00	25.5
7/13/2018 13:00	25.9
7/13/2018 14:00	26
7/13/2018 15:00	25.8
7/13/2018 16:00	25.5
7/13/2018 17:00	25.2
7/13/2018 18:00	24.1
7/13/2018 19:00	23.1
7/13/2018 20:00	21.7
7/13/2018 21:00	19.6
7/13/2018 22:00	16.1
7/13/2018 23:00	14.3
7/14/2018 0:00	14.9
7/14/2018 1:00	14.2
7/14/2018 2:00	14.4
7/14/2018 3:00	13.6
7/14/2018 4:00	12.6
7/14/2018 5:00	12.3
7/14/2018 6:00	13
7/14/2018 7:00	14.5
7/14/2018 8:00	16.2
7/14/2018 9:00	18.4
7/14/2018 10:00	20
7/14/2018 11:00	22.3
7/14/2018 12:00	24
7/14/2018 13:00	25.2
7/14/2018 14:00	26
7/14/2018 15:00	26.5
7/14/2018 16:00	25.8
7/14/2018 17:00	26.4
7/14/2018 18:00	26.3
7/14/2018 19:00	25.1
7/14/2018 20:00	23.3
7/14/2018 21:00	20.1
7/14/2018 22:00	17.6
7/14/2018 23:00	18.2
7/15/2018 0:00	16.6
7/15/2018 1:00	15
7/15/2018 2:00	13.4
7/15/2018 3:00	12
7/15/2018 4:00	11.2
7/15/2018 5:00	10.6
7/15/2018 6:00	12.3
7/15/2018 7:00	15.5
7/15/2018 8:00	19.2
7/15/2018 9:00	20.7
7/15/2018 10:00	22.2
7/15/2018 11:00	23.1
7/15/2018 12:00	24.4
7/15/2018 13:00	25.6
7/15/2018 14:00	26.6
7/15/2018 15:00	27.6
7/15/2018 16:00	27.8
7/15/2018 17:00	27.6
7/15/2018 18:00	27.2
7/15/2018 19:00	25.9
7/15/2018 20:00	24.2
7/15/2018 21:00	20.3
7/15/2018 22:00	17.3
7/15/2018 23:00	15.9
7/16/2018 0:00	14.1
7/16/2018 1:00	12.5
7/16/2018 2:00	11.6
7/16/2018 3:00	11.1
7/16/2018 4:00	10.4
7/16/2018 5:00	10.3
7/16/2018 6:00	12.5
7/16/2018 7:00	16.3
7/16/2018 8:00	20.2
7/16/2018 9:00	22.4
7/16/2018 10:00	24.7
7/16/2018 11:00	25.7
7/16/2018 12:00	26
7/16/2018 13:00	27.6
7/16/2018 14:00	28.7
7/16/2018 15:00	29.7
7/16/2018 16:00	29.5
7/16/2018 17:00	29.7
7/16/2018 18:00	29.6
7/16/2018 19:00	28.8
7/16/2018 20:00	26.1
7/16/2018 21:00	20.8
7/16/2018 22:00	17.3
7/16/2018 23:00	15.4
7/17/2018 0:00	14.5
7/17/2018 1:00	13.6
7/17/2018 2:00	12.7
7/17/2018 3:00	11.7
7/17/2018 4:00	11.3
7/17/2018 5:00	10.9
7/17/2018 6:00	13.5
7/17/2018 7:00	18.8
7/17/2018 8:00	22.5
7/17/2018 9:00	26.4
7/17/2018 10:00	28.7
7/17/2018 11:00	29.8
7/17/2018 12:00	30.7
7/17/2018 13:00	31.4
7/17/2018 14:00	31.7
7/17/2018 15:00	31.8
7/17/2018 16:00	31.4
7/17/2018 17:00	31.4
7/17/2018 18:00	30.7
7/17/2018 19:00	29.6
7/17/2018 20:00	27.7
7/17/2018 21:00	24.1
7/17/2018 22:00	19.7
7/17/2018 23:00	17.8
7/18/2018 0:00	20.4
7/18/2018 1:00	21.6
7/18/2018 2:00	20.6
7/18/2018 3:00	19.6
7/18/2018 4:00	18.5
7/18/2018 5:00	18
7/18/2018 6:00	17.6
7/18/2018 7:00	17.8
7/18/2018 8:00	18.3
7/18/2018 9:00	20
7/18/2018 10:00	20.8
7/18/2018 11:00	23.4
7/18/2018 12:00	24.6
7/18/2018 13:00	25.2
7/18/2018 14:00	25.6
7/18/2018 15:00	26.5
7/18/2018 16:00	26.5
7/18/2018 17:00	26.5
7/18/2018 18:00	26.4
7/18/2018 19:00	25.4
7/18/2018 20:00	23.7
7/18/2018 21:00	20.7
7/18/2018 22:00	18.4
7/18/2018 23:00	16.7
7/19/2018 0:00	14.6
7/19/2018 1:00	13.6
7/19/2018 2:00	11
7/19/2018 3:00	12
7/19/2018 4:00	12.7
7/19/2018 5:00	13
7/19/2018 6:00	13.8
7/19/2018 7:00	16.1
7/19/2018 8:00	18.2
7/19/2018 9:00	20.7
7/19/2018 10:00	23.1
7/19/2018 11:00	23.8
7/19/2018 12:00	25.7
7/19/2018 13:00	26.6
7/19/2018 14:00	27.8
7/19/2018 15:00	28.2
7/19/2018 16:00	28.5
7/19/2018 17:00	28.5
7/19/2018 18:00	28.1
7/19/2018 19:00	26.9
7/19/2018 20:00	24.9
7/19/2018 21:00	20.9
7/19/2018 22:00	19.3
7/19/2018 23:00	17.5
7/20/2018 0:00	15.1
7/20/2018 1:00	13.8
7/20/2018 2:00	12.4
7/20/2018 3:00	11.6
7/20/2018 4:00	10.4
7/20/2018 5:00	9.8
7/20/2018 6:00	11.8
7/20/2018 7:00	16.6
7/20/2018 8:00	20
7/20/2018 9:00	24.2
7/20/2018 10:00	26.4
7/20/2018 11:00	26.6
7/20/2018 12:00	27.6
7/20/2018 13:00	28.6
7/20/2018 14:00	29.4
7/20/2018 15:00	29.5
7/20/2018 16:00	30.2
7/20/2018 17:00	30.2
7/20/2018 18:00	29.5
7/20/2018 19:00	28.6
7/20/2018 20:00	26
7/20/2018 21:00	22.9
7/20/2018 22:00	20.7
7/20/2018 23:00	19.5
7/21/2018 0:00	19.2
7/21/2018 1:00	16
7/21/2018 2:00	14.3
7/21/2018 3:00	13.2
7/21/2018 4:00	12
7/21/2018 5:00	11.4
7/21/2018 6:00	13
7/21/2018 7:00	17.5
7/21/2018 8:00	21.4
7/21/2018 9:00	23.7
7/21/2018 10:00	25.6
7/21/2018 11:00	26.6
7/21/2018 12:00	28.1
7/21/2018 13:00	28.6
7/21/2018 14:00	28.1
7/21/2018 15:00	28.4
7/21/2018 16:00	27.3
7/21/2018 17:00	25.2
7/21/2018 18:00	24.5
7/21/2018 19:00	23.9
7/21/2018 20:00	23.3
7/21/2018 21:00	22.6
7/21/2018 22:00	21.6
7/21/2018 23:00	20.7
7/22/2018 0:00	19.9
7/22/2018 1:00	19.2
7/22/2018 2:00	18.2
7/22/2018 3:00	17.4
7/22/2018 4:00	17.2
7/22/2018 5:00	17
7/22/2018 6:00	17.1
7/22/2018 7:00	17.8
7/22/2018 8:00	18.8
7/22/2018 9:00	20.6
7/22/2018 10:00	21.9
7/22/2018 11:00	23.3
7/22/2018 12:00	24.6
7/22/2018 13:00	25.7
7/22/2018 14:00	25.4
7/22/2018 15:00	27.5
7/22/2018 16:00	22.3
7/22/2018 17:00	22
7/22/2018 18:00	22.3
7/22/2018 19:00	22.3
7/22/2018 20:00	20.7
7/22/2018 21:00	19.2
7/22/2018 22:00	18.4
7/22/2018 23:00	17.1
7/23/2018 0:00	15.8
7/23/2018 1:00	14.7
7/23/2018 2:00	14.9
7/23/2018 3:00	14.2
7/23/2018 4:00	14.4
7/23/2018 5:00	15
7/23/2018 6:00	15.9
7/23/2018 7:00	18.2
7/23/2018 8:00	20.7
7/23/2018 9:00	23
7/23/2018 10:00	24.8
7/23/2018 11:00	26
7/23/2018 12:00	27.5
7/23/2018 13:00	28.5
7/23/2018 14:00	28.9
7/23/2018 15:00	29
7/23/2018 16:00	29.7
7/23/2018 17:00	29.9
7/23/2018 18:00	29.5
7/23/2018 19:00	28.5
7/23/2018 20:00	26.5
7/23/2018 21:00	22.3
7/23/2018 22:00	19.1
7/23/2018 23:00	17.1
7/24/2018 0:00	15.8
7/24/2018 1:00	14.7
7/24/2018 2:00	13.8
7/24/2018 3:00	12.9
7/24/2018 4:00	12.4
7/24/2018 5:00	12.1
7/24/2018 6:00	14.3
[truncated: 1,241 more rows]
