# Supplementary material for: Natural plant growth and development achieved in the IPK PhenoSphere by dynamic environment simulation
Source: Nat Commun. 2023 Sep 18;14:5783. doi: 10.1038/s41467-023-41332-4 (PMC10507097; doi:10.1038/s41467-023-41332-4)
Supplement: Supplementary file 5 — Supplementary Code 1 [file 41467_2023_41332_MOESM5_ESM.zip › Supplementary_Code_1/Thermal_Time_VPD/tt/data/IPK_Weather_Data_2019.csv]

Date	Temperature
5/2/2019 0:00	10.12
5/2/2019 1:00	8.92
5/2/2019 2:00	7.42
5/2/2019 3:00	6.82
5/2/2019 4:00	6.73
5/2/2019 5:00	6.72
5/2/2019 6:00	6.68
5/2/2019 7:00	7.55
5/2/2019 8:00	8.77
5/2/2019 9:00	9.92
5/2/2019 10:00	10.58
5/2/2019 11:00	11.92
5/2/2019 12:00	13.58
5/2/2019 13:00	14.27
5/2/2019 14:00	15.3
5/2/2019 15:00	16.35
5/2/2019 16:00	16.55
5/2/2019 17:00	16.12
5/2/2019 18:00	15.27
5/2/2019 19:00	13.5
5/2/2019 20:00	11.62
5/2/2019 21:00	10.93
5/2/2019 22:00	10.63
5/2/2019 23:00	10.28
5/3/2019 0:00	9.65
5/3/2019 1:00	8.57
5/3/2019 2:00	7.85
5/3/2019 3:00	7.35
5/3/2019 4:00	6.72
5/3/2019 5:00	5.83
5/3/2019 6:00	6.07
5/3/2019 7:00	6.62
5/3/2019 8:00	7.08
5/3/2019 9:00	7.92
5/3/2019 10:00	8.87
5/3/2019 11:00	10.2
5/3/2019 12:00	9.95
5/3/2019 13:00	10.87
5/3/2019 14:00	10.6
5/3/2019 15:00	11.38
5/3/2019 16:00	10.8
5/3/2019 17:00	10.43
5/3/2019 18:00	9.92
5/3/2019 19:00	9.4
5/3/2019 20:00	8.42
5/3/2019 21:00	7.8
5/3/2019 22:00	7.83
5/3/2019 23:00	7.55
5/4/2019 0:00	7.37
5/4/2019 1:00	6.7
5/4/2019 2:00	5.78
5/4/2019 3:00	4.8
5/4/2019 4:00	3.67
5/4/2019 5:00	3.05
5/4/2019 6:00	3.02
5/4/2019 7:00	3.42
5/4/2019 8:00	4.13
5/4/2019 9:00	5.2
5/4/2019 10:00	5.8
5/4/2019 11:00	6.7
5/4/2019 12:00	7.28
5/4/2019 13:00	8.85
5/4/2019 14:00	10.47
5/4/2019 15:00	10.38
5/4/2019 16:00	8.6
5/4/2019 17:00	9.88
5/4/2019 18:00	9.73
5/4/2019 19:00	7.75
5/4/2019 20:00	5.42
5/4/2019 21:00	3.97
5/4/2019 22:00	3.8
5/4/2019 23:00	2.95
5/5/2019 0:00	2.42
5/5/2019 1:00	2.15
5/5/2019 2:00	1.83
5/5/2019 3:00	1.75
5/5/2019 4:00	2.02
5/5/2019 5:00	2.35
5/5/2019 6:00	1.67
5/5/2019 7:00	3.5
5/5/2019 8:00	5.52
5/5/2019 9:00	7.58
5/5/2019 10:00	8.48
5/5/2019 11:00	9.07
5/5/2019 12:00	9.88
5/5/2019 13:00	10.52
5/5/2019 14:00	10.78
5/5/2019 15:00	11.38
5/5/2019 16:00	11.3
5/5/2019 17:00	10.65
5/5/2019 18:00	10.5
5/5/2019 19:00	9.7
5/5/2019 20:00	8.83
5/5/2019 21:00	8.27
5/5/2019 22:00	6.77
5/5/2019 23:00	6.13
5/6/2019 0:00	5.37
5/6/2019 1:00	3.83
5/6/2019 2:00	2.23
5/6/2019 3:00	1.42
5/6/2019 4:00	0.83
5/6/2019 5:00	-1.18
5/6/2019 6:00	0
5/6/2019 7:00	4.02
5/6/2019 8:00	7.25
5/6/2019 9:00	8.32
5/6/2019 10:00	9.13
5/6/2019 11:00	9.35
5/6/2019 12:00	9.93
5/6/2019 13:00	10.33
5/6/2019 14:00	10.6
5/6/2019 15:00	11.77
5/6/2019 16:00	11.42
5/6/2019 17:00	11.15
5/6/2019 18:00	10.68
5/6/2019 19:00	10.03
5/6/2019 20:00	7.05
5/6/2019 21:00	4.77
5/6/2019 22:00	3.77
5/6/2019 23:00	4.4
5/7/2019 0:00	4.65
5/7/2019 1:00	4.48
5/7/2019 2:00	4.53
5/7/2019 3:00	3.88
5/7/2019 4:00	5.02
5/7/2019 5:00	4.6
5/7/2019 6:00	4.6
5/7/2019 7:00	5.3
5/7/2019 8:00	7.42
5/7/2019 9:00	8.02
5/7/2019 10:00	9.45
5/7/2019 11:00	11.43
5/7/2019 12:00	11.92
5/7/2019 13:00	12.72
5/7/2019 14:00	12.05
5/7/2019 15:00	12.5
5/7/2019 16:00	11.92
5/7/2019 17:00	11.88
5/7/2019 18:00	10.82
5/7/2019 19:00	10.25
5/7/2019 20:00	9.28
5/7/2019 21:00	8.15
5/7/2019 22:00	7.52
5/7/2019 23:00	5.53
5/8/2019 0:00	3.73
5/8/2019 1:00	2.28
5/8/2019 2:00	1.87
5/8/2019 3:00	1.15
5/8/2019 4:00	0.88
5/8/2019 5:00	1.28
5/8/2019 6:00	3.85
5/8/2019 7:00	6.8
5/8/2019 8:00	9.6
5/8/2019 9:00	11.37
5/8/2019 10:00	13.02
5/8/2019 11:00	14.33
5/8/2019 12:00	15.82
5/8/2019 13:00	14.62
5/8/2019 14:00	13.48
5/8/2019 15:00	13.12
5/8/2019 16:00	12.75
5/8/2019 17:00	12.9
5/8/2019 18:00	13.08
5/8/2019 19:00	13.2
5/8/2019 20:00	12.55
5/8/2019 21:00	11.87
5/8/2019 22:00	11.63
5/8/2019 23:00	11.27
5/9/2019 0:00	10.97
5/9/2019 1:00	10.73
5/9/2019 2:00	10.38
5/9/2019 3:00	9.98
5/9/2019 4:00	9.32
5/9/2019 5:00	9.55
5/9/2019 6:00	9.97
5/9/2019 7:00	10.78
5/9/2019 8:00	12.75
5/9/2019 9:00	12.83
5/9/2019 10:00	13.93
5/9/2019 11:00	15.03
5/9/2019 12:00	16.42
5/9/2019 13:00	18.2
5/9/2019 14:00	17.46
5/9/2019 15:00	18.67
5/9/2019 16:00	18.35
5/9/2019 17:00	17.02
5/9/2019 18:00	16.12
5/9/2019 19:00	16.17
5/9/2019 20:00	14.23
5/9/2019 21:00	13.12
5/9/2019 22:00	12.3
5/9/2019 23:00	10.47
5/10/2019 0:00	10.98
5/10/2019 1:00	11.28
5/10/2019 2:00	11.57
5/10/2019 3:00	10.68
5/10/2019 4:00	11.18
5/10/2019 5:00	9.87
5/10/2019 6:00	9.98
5/10/2019 7:00	11.52
5/10/2019 8:00	12.5
5/10/2019 9:00	13.87
5/10/2019 10:00	14.55
5/10/2019 11:00	14.48
5/10/2019 12:00	14.58
5/10/2019 13:00	14.73
5/10/2019 14:00	15.47
5/10/2019 15:00	15.75
5/10/2019 16:00	14.65
5/10/2019 17:00	11.47
5/10/2019 18:00	11.97
5/10/2019 19:00	9.78
5/10/2019 20:00	9.68
5/10/2019 21:00	9.12
5/10/2019 22:00	7.47
5/10/2019 23:00	6.02
5/11/2019 0:00	4.87
5/11/2019 1:00	4.5
5/11/2019 2:00	4.3
5/11/2019 3:00	4.7
5/11/2019 4:00	4.75
5/11/2019 5:00	4.9
5/11/2019 6:00	5.75
5/11/2019 7:00	6.9
5/11/2019 8:00	7.8
5/11/2019 9:00	8.75
5/11/2019 10:00	9.3
5/11/2019 11:00	9.83
5/11/2019 12:00	9.67
5/11/2019 13:00	9.37
5/11/2019 14:00	9.12
5/11/2019 15:00	9.2
5/11/2019 16:00	9.1
5/11/2019 17:00	8.8
5/11/2019 18:00	8.17
5/11/2019 19:00	8.12
5/11/2019 20:00	8.33
5/11/2019 21:00	8.17
5/11/2019 22:00	8
5/11/2019 23:00	7.83
5/12/2019 0:00	7.63
5/12/2019 1:00	7.3
5/12/2019 2:00	6.83
5/12/2019 3:00	6.02
5/12/2019 4:00	5.32
5/12/2019 5:00	4.1
5/12/2019 6:00	4.37
5/12/2019 7:00	5.67
5/12/2019 8:00	7.07
5/12/2019 9:00	8.67
5/12/2019 10:00	9.82
5/12/2019 11:00	11.33
5/12/2019 12:00	12.62
5/12/2019 13:00	13.65
5/12/2019 14:00	14.68
5/12/2019 15:00	15.32
5/12/2019 16:00	15.4
5/12/2019 17:00	14.32
5/12/2019 18:00	13.37
5/12/2019 19:00	12.53
5/12/2019 20:00	11.22
5/12/2019 21:00	8.23
5/12/2019 22:00	6.32
5/12/2019 23:00	4.78
5/13/2019 0:00	4.55
5/13/2019 1:00	4.48
5/13/2019 2:00	4.1
5/13/2019 3:00	3.57
5/13/2019 4:00	2.9
5/13/2019 5:00	3.12
5/13/2019 6:00	3.78
5/13/2019 7:00	5.55
5/13/2019 8:00	7.3
5/13/2019 9:00	9.27
5/13/2019 10:00	10.65
5/13/2019 11:00	12.48
5/13/2019 12:00	14.18
5/13/2019 13:00	15.1
5/13/2019 14:00	16.23
5/13/2019 15:00	16.52
5/13/2019 16:00	17.18
5/13/2019 17:00	16.87
5/13/2019 18:00	16.17
5/13/2019 19:00	13.48
5/13/2019 20:00	11.48
5/13/2019 21:00	8.32
5/13/2019 22:00	6.52
5/13/2019 23:00	6.5
5/14/2019 0:00	6.32
5/14/2019 1:00	6.52
5/14/2019 2:00	6.42
5/14/2019 3:00	5.42
5/14/2019 4:00	4.1
5/14/2019 5:00	3.33
5/14/2019 6:00	4.23
5/14/2019 7:00	6.57
5/14/2019 8:00	9.15
5/14/2019 9:00	9.32
5/14/2019 10:00	12.22
5/14/2019 11:00	10.23
5/14/2019 12:00	12.12
5/14/2019 13:00	14.15
5/14/2019 14:00	13.98
5/14/2019 15:00	13.25
5/14/2019 16:00	13.28
5/14/2019 17:00	13.93
5/14/2019 18:00	13.12
5/14/2019 19:00	13.02
5/14/2019 20:00	10.95
5/14/2019 21:00	8.02
5/14/2019 22:00	5.8
5/14/2019 23:00	4.28
5/15/2019 0:00	2.78
5/15/2019 1:00	1.63
5/15/2019 2:00	1.87
5/15/2019 3:00	0.37
5/15/2019 4:00	-0.45
5/15/2019 5:00	-1.77
5/15/2019 6:00	0.78
5/15/2019 7:00	4.3
5/15/2019 8:00	7.47
5/15/2019 9:00	9.47
5/15/2019 10:00	9.33
5/15/2019 11:00	11.73
5/15/2019 12:00	12.42
5/15/2019 13:00	13.22
5/15/2019 14:00	14.2
5/15/2019 15:00	13.47
5/15/2019 16:00	13.83
5/15/2019 17:00	14.03
5/15/2019 18:00	13.7
5/15/2019 19:00	12.75
5/15/2019 20:00	11.82
5/15/2019 21:00	10.78
5/15/2019 22:00	9.98
5/15/2019 23:00	9.12
5/16/2019 0:00	8.48
5/16/2019 1:00	8.28
5/16/2019 2:00	7.92
5/16/2019 3:00	7.62
5/16/2019 4:00	7.47
5/16/2019 5:00	7.02
5/16/2019 6:00	6.77
5/16/2019 7:00	6.27
5/16/2019 8:00	5.8
5/16/2019 9:00	6.1
5/16/2019 10:00	6.53
5/16/2019 11:00	6.97
5/16/2019 12:00	7.37
5/16/2019 13:00	7.62
5/16/2019 14:00	7.68
5/16/2019 15:00	7.97
5/16/2019 16:00	8.55
5/16/2019 17:00	8.85
5/16/2019 18:00	8.83
5/16/2019 19:00	8.97
5/16/2019 20:00	8.9
5/16/2019 21:00	8.8
5/16/2019 22:00	8.8
5/16/2019 23:00	8.7
5/17/2019 0:00	8.63
5/17/2019 1:00	8.58
5/17/2019 2:00	7.87
5/17/2019 3:00	6.5
5/17/2019 4:00	6.23
5/17/2019 5:00	6.6
5/17/2019 6:00	6.87
5/17/2019 7:00	7.4
5/17/2019 8:00	8.83
5/17/2019 9:00	9.73
5/17/2019 10:00	10.6
5/17/2019 11:00	12.02
5/17/2019 12:00	13.62
5/17/2019 13:00	14.88
5/17/2019 14:00	15.57
5/17/2019 15:00	16.65
5/17/2019 16:00	15.87
5/17/2019 17:00	16.7
5/17/2019 18:00	17.2
5/17/2019 19:00	16.83
5/17/2019 20:00	13.3
5/17/2019 21:00	10.13
5/17/2019 22:00	8.38
5/17/2019 23:00	7.65
5/18/2019 0:00	6.83
5/18/2019 1:00	6.42
5/18/2019 2:00	5.73
5/18/2019 3:00	4.65
5/18/2019 4:00	3.77
5/18/2019 5:00	3.43
5/18/2019 6:00	4.85
5/18/2019 7:00	7.72
5/18/2019 8:00	12.02
5/18/2019 9:00	14.68
5/18/2019 10:00	16.57
5/18/2019 11:00	17.6
5/18/2019 12:00	18.27
5/18/2019 13:00	16.3
5/18/2019 14:00	19.45
5/18/2019 15:00	20.32
5/18/2019 16:00	20.9
5/18/2019 17:00	21.22
5/18/2019 18:00	21.22
5/18/2019 19:00	20.93
5/18/2019 20:00	18.3
5/18/2019 21:00	13.17
5/18/2019 22:00	10.75
5/18/2019 23:00	9.58
5/19/2019 0:00	8.67
5/19/2019 1:00	7.85
5/19/2019 2:00	7.17
5/19/2019 3:00	6.92
5/19/2019 4:00	6.65
5/19/2019 5:00	6.5
5/19/2019 6:00	7.98
5/19/2019 7:00	11.77
5/19/2019 8:00	15.6
5/19/2019 9:00	18.5
5/19/2019 10:00	19.67
5/19/2019 11:00	21.12
5/19/2019 12:00	22.5
5/19/2019 13:00	23.52
5/19/2019 14:00	24.68
5/19/2019 15:00	24.3
5/19/2019 16:00	24.83
5/19/2019 17:00	24.4
5/19/2019 18:00	25.27
5/19/2019 19:00	24.92
5/19/2019 20:00	21.72
5/19/2019 21:00	16.37
5/19/2019 22:00	14.08
5/19/2019 23:00	12.75
5/20/2019 0:00	11.55
5/20/2019 1:00	10.67
5/20/2019 2:00	10.02
5/20/2019 3:00	9.73
5/20/2019 4:00	9.95
5/20/2019 5:00	10.33
5/20/2019 6:00	11.82
5/20/2019 7:00	14.25
5/20/2019 8:00	16.5
5/20/2019 9:00	17.95
5/20/2019 10:00	18.25
5/20/2019 11:00	20.28
5/20/2019 12:00	23.02
5/20/2019 13:00	24.28
5/20/2019 14:00	22.82
5/20/2019 15:00	20.17
5/20/2019 16:00	21.52
5/20/2019 17:00	21.37
5/20/2019 18:00	18.85
5/20/2019 19:00	17.73
5/20/2019 20:00	16.2
5/20/2019 21:00	15.23
5/20/2019 22:00	14.62
5/20/2019 23:00	14.72
5/21/2019 0:00	15.18
5/21/2019 1:00	15.45
5/21/2019 2:00	15.5
5/21/2019 3:00	15.35
5/21/2019 4:00	14.4
5/21/2019 5:00	13.9
5/21/2019 6:00	14.17
5/21/2019 7:00	14.87
5/21/2019 8:00	14.85
5/21/2019 9:00	16.22
5/21/2019 10:00	19.08
5/21/2019 11:00	19.27
5/21/2019 12:00	20.47
5/21/2019 13:00	21.58
5/21/2019 14:00	22.13
5/21/2019 15:00	17.63
5/21/2019 16:00	16.93
5/21/2019 17:00	16.18
5/21/2019 18:00	15.4
5/21/2019 19:00	14.72
5/21/2019 20:00	14.2
5/21/2019 21:00	13.9
5/21/2019 22:00	13.97
5/21/2019 23:00	13.88
5/22/2019 0:00	13.37
5/22/2019 1:00	13.13
5/22/2019 2:00	12.63
5/22/2019 3:00	12.22
5/22/2019 4:00	12.12
5/22/2019 5:00	12.02
5/22/2019 6:00	11.77
5/22/2019 7:00	11.53
5/22/2019 8:00	11.62
5/22/2019 9:00	12.1
5/22/2019 10:00	12.3
5/22/2019 11:00	12.68
5/22/2019 12:00	12.58
5/22/2019 13:00	11.73
5/22/2019 14:00	11.73
5/22/2019 15:00	12.47
5/22/2019 16:00	12.83
5/22/2019 17:00	13.92
5/22/2019 18:00	14.42
5/22/2019 19:00	14.33
5/22/2019 20:00	13.07
5/22/2019 21:00	11.42
5/22/2019 22:00	9.97
5/22/2019 23:00	8.63
5/23/2019 0:00	6.57
5/23/2019 1:00	5.38
5/23/2019 2:00	4.95
5/23/2019 3:00	4.8
5/23/2019 4:00	4.1
5/23/2019 5:00	3.93
5/23/2019 6:00	6.03
5/23/2019 7:00	9.1
5/23/2019 8:00	12.72
5/23/2019 9:00	14.73
5/23/2019 10:00	15.62
5/23/2019 11:00	16.98
5/23/2019 12:00	18.3
5/23/2019 13:00	19.2
5/23/2019 14:00	20.2
5/23/2019 15:00	20.82
5/23/2019 16:00	21.23
5/23/2019 17:00	21.62
5/23/2019 18:00	20.62
5/23/2019 19:00	19.77
5/23/2019 20:00	17.55
5/23/2019 21:00	12.82
5/23/2019 22:00	10.53
5/23/2019 23:00	8.95
5/24/2019 0:00	8.15
5/24/2019 1:00	7.43
5/24/2019 2:00	7.12
5/24/2019 3:00	7.35
5/24/2019 4:00	6.95
5/24/2019 5:00	6.7
5/24/2019 6:00	8.13
5/24/2019 7:00	13.62
5/24/2019 8:00	16.87
5/24/2019 9:00	18.45
5/24/2019 10:00	20.47
5/24/2019 11:00	21.35
5/24/2019 12:00	21.98
5/24/2019 13:00	22.67
5/24/2019 14:00	22.98
5/24/2019 15:00	22.37
5/24/2019 16:00	21.82
5/24/2019 17:00	22.57
5/24/2019 18:00	23.02
5/24/2019 19:00	21.47
5/24/2019 20:00	18.82
5/24/2019 21:00	17.62
5/24/2019 22:00	15.63
5/24/2019 23:00	14.7
5/25/2019 0:00	13.7
5/25/2019 1:00	11.77
5/25/2019 2:00	11.38
5/25/2019 3:00	10.88
5/25/2019 4:00	9.6
5/25/2019 5:00	8.83
5/25/2019 6:00	9.58
5/25/2019 7:00	10.47
5/25/2019 8:00	11.28
5/25/2019 9:00	12.38
5/25/2019 10:00	13.63
5/25/2019 11:00	13.97
5/25/2019 12:00	14.82
5/25/2019 13:00	14.63
5/25/2019 14:00	14.6
5/25/2019 15:00	16.3
5/25/2019 16:00	16.75
5/25/2019 17:00	16.95
5/25/2019 18:00	16.23
5/25/2019 19:00	14.37
5/25/2019 20:00	13.15
5/25/2019 21:00	10.92
5/25/2019 22:00	9
5/25/2019 23:00	7.58
5/26/2019 0:00	6.38
5/26/2019 1:00	5.62
5/26/2019 2:00	4.98
5/26/2019 3:00	4.42
5/26/2019 4:00	4.28
5/26/2019 5:00	4.37
5/26/2019 6:00	6.38
5/26/2019 7:00	9.98
5/26/2019 8:00	15.17
5/26/2019 9:00	17.42
5/26/2019 10:00	18.67
5/26/2019 11:00	19.15
5/26/2019 12:00	20.33
5/26/2019 13:00	21.55
5/26/2019 14:00	22.58
5/26/2019 15:00	22.23
5/26/2019 16:00	22.02
5/26/2019 17:00	22.43
5/26/2019 18:00	22.2
5/26/2019 19:00	20.95
5/26/2019 20:00	20.05
5/26/2019 21:00	18.62
5/26/2019 22:00	17.8
5/26/2019 23:00	18.28
5/27/2019 0:00	17.62
5/27/2019 1:00	16.72
5/27/2019 2:00	16.3
5/27/2019 3:00	16
5/27/2019 4:00	16.07
5/27/2019 5:00	15.48
5/27/2019 6:00	15.82
5/27/2019 7:00	17.03
5/27/2019 8:00	17.63
5/27/2019 9:00	17.5
5/27/2019 10:00	18.48
5/27/2019 11:00	18.6
5/27/2019 12:00	17.35
5/27/2019 13:00	17.8
5/27/2019 14:00	15.72
5/27/2019 15:00	16.07
5/27/2019 16:00	16
5/27/2019 17:00	16.5
5/27/2019 18:00	17
5/27/2019 19:00	17.63
5/27/2019 20:00	16.65
5/27/2019 21:00	15.6
5/27/2019 22:00	15.02
5/27/2019 23:00	14
5/28/2019 0:00	13.18
5/28/2019 1:00	12.92
5/28/2019 2:00	12.18
5/28/2019 3:00	10.58
5/28/2019 4:00	10.7
5/28/2019 5:00	10.5
5/28/2019 6:00	11
5/28/2019 7:00	12.3
5/28/2019 8:00	13.8
5/28/2019 9:00	15.27
5/28/2019 10:00	16.87
5/28/2019 11:00	18.05
5/28/2019 12:00	17.65
5/28/2019 13:00	17.38
5/28/2019 14:00	17.63
5/28/2019 15:00	18.15
5/28/2019 16:00	16.7
5/28/2019 17:00	14.15
5/28/2019 18:00	12.03
5/28/2019 19:00	11.5
5/28/2019 20:00	11.27
5/28/2019 21:00	11.07
5/28/2019 22:00	10.93
5/28/2019 23:00	10.9
5/29/2019 0:00	10.9
5/29/2019 1:00	10.62
5/29/2019 2:00	9.48
5/29/2019 3:00	8.85
5/29/2019 4:00	8.5
5/29/2019 5:00	8.12
5/29/2019 6:00	8.33
5/29/2019 7:00	9.35
5/29/2019 8:00	10.67
5/29/2019 9:00	12.22
5/29/2019 10:00	13.53
5/29/2019 11:00	13.73
5/29/2019 12:00	14.87
5/29/2019 13:00	15.23
5/29/2019 14:00	16.43
5/29/2019 15:00	17.07
5/29/2019 16:00	17.48
5/29/2019 17:00	18
5/29/2019 18:00	17.65
5/29/2019 19:00	17.15
5/29/2019 20:00	15.45
5/29/2019 21:00	10.43
5/29/2019 22:00	7.67
5/29/2019 23:00	6.27
5/30/2019 0:00	5.25
5/30/2019 1:00	4.48
5/30/2019 2:00	3.95
5/30/2019 3:00	4.12
5/30/2019 4:00	4.48
5/30/2019 5:00	4.67
5/30/2019 6:00	7.15
5/30/2019 7:00	13.12
5/30/2019 8:00	16.57
5/30/2019 9:00	17.87
5/30/2019 10:00	19.18
5/30/2019 11:00	20.33
5/30/2019 12:00	21.1
5/30/2019 13:00	21.6
5/30/2019 14:00	21.72
5/30/2019 15:00	20.57
5/30/2019 16:00	19.33
5/30/2019 17:00	18.8
5/30/2019 18:00	18.83
5/30/2019 19:00	18.65
5/30/2019 20:00	17.88
5/30/2019 21:00	16.6
5/30/2019 22:00	16.1
5/30/2019 23:00	16
5/31/2019 0:00	14.93
5/31/2019 1:00	12.73
5/31/2019 2:00	12.55
5/31/2019 3:00	12.27
5/31/2019 4:00	11.23
5/31/2019 5:00	11.05
5/31/2019 6:00	13.78
5/31/2019 7:00	17.63
5/31/2019 8:00	19.4
5/31/2019 9:00	19.62
5/31/2019 10:00	20.28
5/31/2019 11:00	20.63
5/31/2019 12:00	20.17
5/31/2019 13:00	19.92
5/31/2019 14:00	22.15
5/31/2019 15:00	23.42
5/31/2019 16:00	23.97
5/31/2019 17:00	24.55
5/31/2019 18:00	23.88
5/31/2019 19:00	23.08
5/31/2019 20:00	20.8
5/31/2019 21:00	17.82
5/31/2019 22:00	15.82
5/31/2019 23:00	14.52
6/1/2019 0:00	13.52
6/1/2019 1:00	12.68
6/1/2019 2:00	11.97
6/1/2019 3:00	11.43
6/1/2019 4:00	10.95
6/1/2019 5:00	10.95
6/1/2019 6:00	12.93
6/1/2019 7:00	14.85
6/1/2019 8:00	18.18
6/1/2019 9:00	21.58
6/1/2019 10:00	23.28
6/1/2019 11:00	23.87
6/1/2019 12:00	25.52
6/1/2019 13:00	26.53
6/1/2019 14:00	26.77
6/1/2019 15:00	27.42
6/1/2019 16:00	28.05
6/1/2019 17:00	27.82
6/1/2019 18:00	27.15
6/1/2019 19:00	25.67
6/1/2019 20:00	24
6/1/2019 21:00	19.23
6/1/2019 22:00	16.12
6/1/2019 23:00	14.58
6/2/2019 0:00	13.52
6/2/2019 1:00	12.6
6/2/2019 2:00	11.92
6/2/2019 3:00	11.47
6/2/2019 4:00	10.9
6/2/2019 5:00	10.8
6/2/2019 6:00	13.92
6/2/2019 7:00	18.8
6/2/2019 8:00	22.62
6/2/2019 9:00	26.33
6/2/2019 10:00	28.27
6/2/2019 11:00	28.82
6/2/2019 12:00	29.25
6/2/2019 13:00	29.85
6/2/2019 14:00	30.7
6/2/2019 15:00	31.13
6/2/2019 16:00	31.72
6/2/2019 17:00	31.67
6/2/2019 18:00	31.68
6/2/2019 19:00	31.28
6/2/2019 20:00	28.43
6/2/2019 21:00	22.72
6/2/2019 22:00	20.78
6/2/2019 23:00	18.88
6/3/2019 0:00	17.37
6/3/2019 1:00	15.85
6/3/2019 2:00	14.82
6/3/2019 3:00	14.47
6/3/2019 4:00	14.52
6/3/2019 5:00	14.93
6/3/2019 6:00	18.45
6/3/2019 7:00	23.82
6/3/2019 8:00	26.92
6/3/2019 9:00	28.07
6/3/2019 10:00	30.1
6/3/2019 11:00	31.33
6/3/2019 12:00	32.32
6/3/2019 13:00	32.57
6/3/2019 14:00	32.72
6/3/2019 15:00	31.98
6/3/2019 16:00	26.33
6/3/2019 17:00	26.68
6/3/2019 18:00	23.57
6/3/2019 19:00	18.73
6/3/2019 20:00	18.12
6/3/2019 21:00	17.12
6/3/2019 22:00	16.6
6/3/2019 23:00	16.23
6/4/2019 0:00	15.83
6/4/2019 1:00	15.42
6/4/2019 2:00	14.72
6/4/2019 3:00	13.87
6/4/2019 4:00	13.2
6/4/2019 5:00	12.98
6/4/2019 6:00	14.23
6/4/2019 7:00	17.1
6/4/2019 8:00	20.5
6/4/2019 9:00	23.13
6/4/2019 10:00	24.87
6/4/2019 11:00	26.23
6/4/2019 12:00	27.95
6/4/2019 13:00	28.47
6/4/2019 14:00	29.3
6/4/2019 15:00	30.08
6/4/2019 16:00	30.63
6/4/2019 17:00	30.53
6/4/2019 18:00	29.8
6/4/2019 19:00	28.52
6/4/2019 20:00	25.98
6/4/2019 21:00	22.4
6/4/2019 22:00	19.97
6/4/2019 23:00	18.07
6/5/2019 0:00	18.23
6/5/2019 1:00	18.22
6/5/2019 2:00	17.67
6/5/2019 3:00	17.03
6/5/2019 4:00	16.35
6/5/2019 5:00	16.7
6/5/2019 6:00	18.05
6/5/2019 7:00	22
6/5/2019 8:00	25.17
6/5/2019 9:00	28.67
6/5/2019 10:00	31.18
6/5/2019 11:00	32.27
6/5/2019 12:00	32.75
6/5/2019 13:00	32.82
6/5/2019 14:00	33.57
6/5/2019 15:00	33.65
6/5/2019 16:00	34.07
6/5/2019 17:00	33.77
6/5/2019 18:00	31.95
6/5/2019 19:00	30.02
6/5/2019 20:00	28.82
6/5/2019 21:00	26.12
6/5/2019 22:00	23.7
6/5/2019 23:00	23.1
6/6/2019 0:00	22
6/6/2019 1:00	18.67
6/6/2019 2:00	18.32
6/6/2019 3:00	17.13
6/6/2019 4:00	17.52
6/6/2019 5:00	17.58
6/6/2019 6:00	18.92
6/6/2019 7:00	20.83
6/6/2019 8:00	21.45
6/6/2019 9:00	20.45
6/6/2019 10:00	21.27
6/6/2019 11:00	21.97
6/6/2019 12:00	22.48
6/6/2019 13:00	19.08
6/6/2019 14:00	15.75
6/6/2019 15:00	15.3
6/6/2019 16:00	15.7
6/6/2019 17:00	16.85
6/6/2019 18:00	17.42
6/6/2019 19:00	16.7
6/6/2019 20:00	15.88
6/6/2019 21:00	15.57
6/6/2019 22:00	15.18
6/6/2019 23:00	14.48
6/7/2019 0:00	13.37
6/7/2019 1:00	12.83
6/7/2019 2:00	11.53
6/7/2019 3:00	9.88
6/7/2019 4:00	10.25
6/7/2019 5:00	10.92
6/7/2019 6:00	12.08
6/7/2019 7:00	13.62
6/7/2019 8:00	15.42
6/7/2019 9:00	16.97
6/7/2019 10:00	19.23
6/7/2019 11:00	19.95
6/7/2019 12:00	20.52
6/7/2019 13:00	21.48
6/7/2019 14:00	22.57
6/7/2019 15:00	23.85
6/7/2019 16:00	23.92
6/7/2019 17:00	24.52
6/7/2019 18:00	24.97
6/7/2019 19:00	24.32
6/7/2019 20:00	23.28
6/7/2019 21:00	21.68
6/7/2019 22:00	20.63
6/7/2019 23:00	20.3
6/8/2019 0:00	17.35
6/8/2019 1:00	15.57
6/8/2019 2:00	14.38
6/8/2019 3:00	13.27
6/8/2019 4:00	13.18
6/8/2019 5:00	12.87
6/8/2019 6:00	13.38
6/8/2019 7:00	14.12
6/8/2019 8:00	15.32
6/8/2019 9:00	16.2
6/8/2019 10:00	15.88
6/8/2019 11:00	17.83
6/8/2019 12:00	18.87
6/8/2019 13:00	19.13
6/8/2019 14:00	19.38
6/8/2019 15:00	19.97
6/8/2019 16:00	20.1
6/8/2019 17:00	20.38
6/8/2019 18:00	20.38
6/8/2019 19:00	19.7
6/8/2019 20:00	18.37
6/8/2019 21:00	14.8
6/8/2019 22:00	12.1
6/8/2019 23:00	10.45
6/9/2019 0:00	11.18
6/9/2019 1:00	13.55
6/9/2019 2:00	12.8
6/9/2019 3:00	11.22
6/9/2019 4:00	9.47
6/9/2019 5:00	9.22
6/9/2019 6:00	12.97
6/9/2019 7:00	16.47
6/9/2019 8:00	18.45
6/9/2019 9:00	19.62
6/9/2019 10:00	21.1
6/9/2019 11:00	22.3
6/9/2019 12:00	22.52
6/9/2019 13:00	23.87
6/9/2019 14:00	24.95
6/9/2019 15:00	25.28
6/9/2019 16:00	25.58
6/9/2019 17:00	25.13
6/9/2019 18:00	25.4
6/9/2019 19:00	23.4
6/9/2019 20:00	21.47
6/9/2019 21:00	21.23
6/9/2019 22:00	19.27
6/9/2019 23:00	17.15
6/10/2019 0:00	17.1
6/10/2019 1:00	16.57
6/10/2019 2:00	14.7
6/10/2019 3:00	13.57
6/10/2019 4:00	13.9
6/10/2019 5:00	14.13
6/10/2019 6:00	14.47
6/10/2019 7:00	15.93
6/10/2019 8:00	18.05
6/10/2019 9:00	19.1
6/10/2019 10:00	19.6
6/10/2019 11:00	21.9
6/10/2019 12:00	24.23
6/10/2019 13:00	26.08
6/10/2019 14:00	27.83
6/10/2019 15:00	27.25
6/10/2019 16:00	27.75
6/10/2019 17:00	26.92
6/10/2019 18:00	25.83
6/10/2019 19:00	24.22
6/10/2019 20:00	22.8
6/10/2019 21:00	21.13
6/10/2019 22:00	20.02
6/10/2019 23:00	18.4
6/11/2019 0:00	18.07
6/11/2019 1:00	17.95
6/11/2019 2:00	16.7
6/11/2019 3:00	15.08
6/11/2019 4:00	14.02
6/11/2019 5:00	13.53
6/11/2019 6:00	16.42
6/11/2019 7:00	19.52
6/11/2019 8:00	19.67
6/11/2019 9:00	20.32
6/11/2019 10:00	22.18
6/11/2019 11:00	22.83
6/11/2019 12:00	23.12
6/11/2019 13:00	24.13
6/11/2019 14:00	24
6/11/2019 15:00	24.1
6/11/2019 16:00	24.5
6/11/2019 17:00	23.3
6/11/2019 18:00	23.22
6/11/2019 19:00	22.7
6/11/2019 20:00	21.28
6/11/2019 21:00	20.43
6/11/2019 22:00	20.15
6/11/2019 23:00	19.37
6/12/2019 0:00	16.25
6/12/2019 1:00	16
6/12/2019 2:00	15.62
6/12/2019 3:00	14.75
6/12/2019 4:00	14.05
6/12/2019 5:00	13.78
6/12/2019 6:00	14.28
6/12/2019 7:00	16.85
6/12/2019 8:00	18.52
6/12/2019 9:00	19.8
6/12/2019 10:00	20.65
6/12/2019 11:00	21.55
6/12/2019 12:00	22.27
6/12/2019 13:00	22.1
6/12/2019 14:00	22.68
6/12/2019 15:00	22.83
6/12/2019 16:00	19.28
6/12/2019 17:00	18.85
6/12/2019 18:00	19.57
6/12/2019 19:00	18.55
6/12/2019 20:00	18.03
6/12/2019 21:00	16.5
6/12/2019 22:00	14.98
6/12/2019 23:00	14.5
6/13/2019 0:00	14
6/13/2019 1:00	13.43
6/13/2019 2:00	13.58
6/13/2019 3:00	13.42
6/13/2019 4:00	13.3
6/13/2019 5:00	13
6/13/2019 6:00	14.08
6/13/2019 7:00	16.35
6/13/2019 8:00	17.67
6/13/2019 9:00	18.33
6/13/2019 10:00	21.3
6/13/2019 11:00	23.18
6/13/2019 12:00	24.15
6/13/2019 13:00	24.63
6/13/2019 14:00	25.27
6/13/2019 15:00	25.68
6/13/2019 16:00	25.37
6/13/2019 17:00	25.8
6/13/2019 18:00	24.87
6/13/2019 19:00	22.2
6/13/2019 20:00	18.4
6/13/2019 21:00	15.77
6/13/2019 22:00	14.12
6/13/2019 23:00	13.47
6/14/2019 0:00	12.72
6/14/2019 1:00	11.48
6/14/2019 2:00	11.05
6/14/2019 3:00	10.57
6/14/2019 4:00	9.9
6/14/2019 5:00	9.7
6/14/2019 6:00	12.17
6/14/2019 7:00	16.28
6/14/2019 8:00	20.37
6/14/2019 9:00	22.95
6/14/2019 10:00	24.37
6/14/2019 11:00	26.03
6/14/2019 12:00	28.05
6/14/2019 13:00	28.87
6/14/2019 14:00	28.55
6/14/2019 15:00	27.97
6/14/2019 16:00	28.27
6/14/2019 17:00	28.68
6/14/2019 18:00	27.87
6/14/2019 19:00	26.25
6/14/2019 20:00	24.87
6/14/2019 21:00	22.72
6/14/2019 22:00	21.3
6/14/2019 23:00	20.17
6/15/2019 0:00	18.93
6/15/2019 1:00	19.05
6/15/2019 2:00	20.52
6/15/2019 3:00	19.55
6/15/2019 4:00	17.77
6/15/2019 5:00	16.55
6/15/2019 6:00	17.42
6/15/2019 7:00	19.75
6/15/2019 8:00	21.78
6/15/2019 9:00	25
6/15/2019 10:00	27.88
6/15/2019 11:00	27.95
6/15/2019 12:00	28.93
6/15/2019 13:00	27.6
6/15/2019 14:00	27.23
6/15/2019 15:00	26.43
6/15/2019 16:00	25.72
6/15/2019 17:00	25.92
6/15/2019 18:00	23.73
6/15/2019 19:00	23.42
6/15/2019 20:00	22.02
6/15/2019 21:00	19.92
6/15/2019 22:00	17.58
6/15/2019 23:00	14.73
6/16/2019 0:00	13.58
6/16/2019 1:00	13.47
6/16/2019 2:00	12.98
6/16/2019 3:00	12.1
6/16/2019 4:00	11.82
6/16/2019 5:00	11.85
6/16/2019 6:00	13.7
6/16/2019 7:00	16.12
6/16/2019 8:00	17.58
6/16/2019 9:00	17.55
6/16/2019 10:00	17.72
6/16/2019 11:00	18.75
6/16/2019 12:00	19.9
6/16/2019 13:00	21.28
6/16/2019 14:00	21.32
6/16/2019 15:00	21.57
6/16/2019 16:00	21.15
6/16/2019 17:00	21.1
6/16/2019 18:00	21.15
6/16/2019 19:00	19.1
6/16/2019 20:00	16.72
6/16/2019 21:00	16.12
6/16/2019 22:00	15.88
6/16/2019 23:00	15.28
6/17/2019 0:00	14.93
6/17/2019 1:00	14.52
6/17/2019 2:00	13.42
6/17/2019 3:00	12.33
6/17/2019 4:00	11.95
6/17/2019 5:00	11.88
6/17/2019 6:00	13.97
6/17/2019 7:00	17.08
6/17/2019 8:00	20.12
6/17/2019 9:00	22.08
6/17/2019 10:00	23.2
6/17/2019 11:00	24.55
6/17/2019 12:00	25
6/17/2019 13:00	25.78
6/17/2019 14:00	26
6/17/2019 15:00	27.05
6/17/2019 16:00	27.18
6/17/2019 17:00	27.67
6/17/2019 18:00	27.53
6/17/2019 19:00	26.9
6/17/2019 20:00	25.28
6/17/2019 21:00	21
6/17/2019 22:00	17.93
6/17/2019 23:00	15.73
6/18/2019 0:00	14.55
6/18/2019 1:00	13.57
6/18/2019 2:00	12.93
6/18/2019 3:00	12.47
6/18/2019 4:00	12.15
6/18/2019 5:00	12.17
6/18/2019 6:00	15.72
6/18/2019 7:00	19.85
6/18/2019 8:00	22.85
6/18/2019 9:00	25.17
6/18/2019 10:00	26.72
6/18/2019 11:00	27.57
6/18/2019 12:00	28.53
6/18/2019 13:00	28.77
6/18/2019 14:00	29.52
6/18/2019 15:00	30.02
6/18/2019 16:00	30.32
6/18/2019 17:00	30.15
6/18/2019 18:00	29.58
6/18/2019 19:00	28.87
6/18/2019 20:00	26.22
6/18/2019 21:00	22.15
6/18/2019 22:00	20.38
6/18/2019 23:00	19.3
6/19/2019 0:00	16.98
6/19/2019 1:00	15.85
6/19/2019 2:00	15.37
6/19/2019 3:00	14.87
6/19/2019 4:00	14.5
6/19/2019 5:00	14.55
6/19/2019 6:00	16.55
6/19/2019 7:00	20.37
6/19/2019 8:00	21.98
6/19/2019 9:00	25.75
6/19/2019 10:00	29.4
6/19/2019 11:00	31.27
6/19/2019 12:00	30.33
6/19/2019 13:00	31.32
6/19/2019 14:00	32.05
6/19/2019 15:00	32.37
6/19/2019 16:00	32.58
6/19/2019 17:00	32.73
6/19/2019 18:00	31.68
6/19/2019 19:00	24.68
6/19/2019 20:00	22.53
6/19/2019 21:00	21.82
6/19/2019 22:00	19.62
6/19/2019 23:00	18.77
6/20/2019 0:00	17.97
6/20/2019 1:00	18.17
6/20/2019 2:00	16.32
6/20/2019 3:00	16.27
6/20/2019 4:00	15.83
6/20/2019 5:00	16.02
6/20/2019 6:00	16.67
6/20/2019 7:00	17.3
6/20/2019 8:00	17.57
6/20/2019 9:00	19.55
6/20/2019 10:00	22.23
6/20/2019 11:00	24.03
6/20/2019 12:00	23.23
6/20/2019 13:00	22.9
6/20/2019 14:00	24.53
6/20/2019 15:00	25.78
6/20/2019 16:00	26.28
6/20/2019 17:00	25.75
6/20/2019 18:00	24.92
6/20/2019 19:00	22.35
6/20/2019 20:00	19.95
6/20/2019 21:00	17.63
6/20/2019 22:00	15.88
6/20/2019 23:00	15.18
6/21/2019 0:00	15
6/21/2019 1:00	14.47
6/21/2019 2:00	15.3
6/21/2019 3:00	15.4
6/21/2019 4:00	15.18
6/21/2019 5:00	15.55
6/21/2019 6:00	16.08
6/21/2019 7:00	16.47
6/21/2019 8:00	18.12
6/21/2019 9:00	19.35
6/21/2019 10:00	20.57
6/21/2019 11:00	22.25
6/21/2019 12:00	22
6/21/2019 13:00	22.22
6/21/2019 14:00	23.72
6/21/2019 15:00	22.58
6/21/2019 16:00	24.05
6/21/2019 17:00	23.47
6/21/2019 18:00	22.57
6/21/2019 19:00	22.23
6/21/2019 20:00	20.1
6/21/2019 21:00	18.12
6/21/2019 22:00	14.85
6/21/2019 23:00	13.05
6/22/2019 0:00	12.77
6/22/2019 1:00	12.85
6/22/2019 2:00	12.43
6/22/2019 3:00	12.1
6/22/2019 4:00	11.42
6/22/2019 5:00	11.38
6/22/2019 6:00	13.12
6/22/2019 7:00	15.07
6/22/2019 8:00	17.82
6/22/2019 9:00	18.85
6/22/2019 10:00	20.32
6/22/2019 11:00	22.28
6/22/2019 12:00	23.95
6/22/2019 13:00	25.27
6/22/2019 14:00	25.32
6/22/2019 15:00	25.4
6/22/2019 16:00	26.15
6/22/2019 17:00	25.87
6/22/2019 18:00	25.03
6/22/2019 19:00	23.9
6/22/2019 20:00	22.52
6/22/2019 21:00	21.15
6/22/2019 22:00	19.62
6/22/2019 23:00	18.48
6/23/2019 0:00	17.3
6/23/2019 1:00	15
6/23/2019 2:00	13.33
6/23/2019 3:00	12.43
6/23/2019 4:00	11.92
6/23/2019 5:00	11.65
6/23/2019 6:00	14.3
6/23/2019 7:00	17.4
6/23/2019 8:00	19.12
6/23/2019 9:00	20.7
6/23/2019 10:00	22.48
6/23/2019 11:00	24.63
6/23/2019 12:00	26.28
6/23/2019 13:00	27.02
6/23/2019 14:00	27.87
6/23/2019 15:00	28.25
6/23/2019 16:00	28.62
6/23/2019 17:00	28.73
6/23/2019 18:00	28.55
6/23/2019 19:00	27.67
6/23/2019 20:00	25.92
6/23/2019 21:00	21.5
6/23/2019 22:00	19.55
6/23/2019 23:00	19.03
6/24/2019 0:00	18.45
6/24/2019 1:00	15.15
6/24/2019 2:00	13.2
6/24/2019 3:00	12.22
6/24/2019 4:00	11.47
6/24/2019 5:00	11.35
6/24/2019 6:00	15.1
6/24/2019 7:00	18.85
6/24/2019 8:00	21.32
6/24/2019 9:00	23.5
6/24/2019 10:00	25.82
6/24/2019 11:00	27.4
6/24/2019 12:00	28.13
6/24/2019 13:00	28.25
6/24/2019 14:00	28.78
6/24/2019 15:00	29.6
6/24/2019 16:00	30.13
6/24/2019 17:00	30.33
6/24/2019 18:00	30.03
6/24/2019 19:00	28.87
6/24/2019 20:00	26.82
6/24/2019 21:00	22.6
6/24/2019 22:00	18.67
6/24/2019 23:00	16.93
6/25/2019 0:00	15.2
6/25/2019 1:00	14.4
6/25/2019 2:00	13.92
6/25/2019 3:00	14.45
6/25/2019 4:00	13.52
6/25/2019 5:00	13.5
6/25/2019 6:00	17.3
6/25/2019 7:00	21.73
6/25/2019 8:00	25.6
6/25/2019 9:00	28.03
6/25/2019 10:00	29.2
6/25/2019 11:00	30.48
6/25/2019 12:00	30.6
6/25/2019 13:00	31.8
6/25/2019 14:00	32.7
6/25/2019 15:00	33.65
6/25/2019 16:00	34.2
6/25/2019 17:00	34.5
6/25/2019 18:00	34.47
6/25/2019 19:00	34.12
6/25/2019 20:00	31.83
6/25/2019 21:00	26.12
6/25/2019 22:00	22.53
6/25/2019 23:00	20.78
6/26/2019 0:00	19.67
6/26/2019 1:00	18.8
6/26/2019 2:00	18.02
6/26/2019 3:00	17.27
6/26/2019 4:00	17.05
6/26/2019 5:00	17.63
6/26/2019 6:00	21.32
6/26/2019 7:00	26.23
6/26/2019 8:00	29.82
6/26/2019 9:00	31.05
6/26/2019 10:00	31.72
6/26/2019 11:00	32.73
6/26/2019 12:00	33.8
6/26/2019 13:00	34.33
6/26/2019 14:00	34.7
6/26/2019 15:00	34.9
6/26/2019 16:00	34.72
6/26/2019 17:00	34.03
6/26/2019 18:00	33.03
6/26/2019 19:00	31.3
6/26/2019 20:00	28.8
6/26/2019 21:00	25.92
6/26/2019 22:00	24
6/26/2019 23:00	22.05
6/27/2019 0:00	20.4
6/27/2019 1:00	18.33
6/27/2019 2:00	16.53
6/27/2019 3:00	15.7
6/27/2019 4:00	15.28
6/27/2019 5:00	14.67
6/27/2019 6:00	14.95
6/27/2019 7:00	15.45
6/27/2019 8:00	16.53
6/27/2019 9:00	17.73
6/27/2019 10:00	19.33
6/27/2019 11:00	20.32
6/27/2019 12:00	21.8
6/27/2019 13:00	22.93
6/27/2019 14:00	23.85
6/27/2019 15:00	24.28
6/27/2019 16:00	25.22
6/27/2019 17:00	24.5
6/27/2019 18:00	23.6
6/27/2019 19:00	21.83
6/27/2019 20:00	19.93
6/27/2019 21:00	17.45
6/27/2019 22:00	15.3
6/27/2019 23:00	14
6/28/2019 0:00	12.93
6/28/2019 1:00	13.05
6/28/2019 2:00	13.53
6/28/2019 3:00	13.83
6/28/2019 4:00	13.65
6/28/2019 5:00	13.47
6/28/2019 6:00	13.58
6/28/2019 7:00	13.63
6/28/2019 8:00	14.37
6/28/2019 9:00	14.72
6/28/2019 10:00	16.35
6/28/2019 11:00	18.52
6/28/2019 12:00	20.23
6/28/2019 13:00	21.55
6/28/2019 14:00	22.52
6/28/2019 15:00	23.72
6/28/2019 16:00	24.37
6/28/2019 17:00	24.8
6/28/2019 18:00	24.45
6/28/2019 19:00	23.88
6/28/2019 20:00	22.93
6/28/2019 21:00	18.47
6/28/2019 22:00	14.15
6/28/2019 23:00	12.22
6/29/2019 0:00	11.47
6/29/2019 1:00	10.4
6/29/2019 2:00	9.37
6/29/2019 3:00	8.9
6/29/2019 4:00	8.43
6/29/2019 5:00	8.22
6/29/2019 6:00	12.25
6/29/2019 7:00	17.55
6/29/2019 8:00	20.88
6/29/2019 9:00	24.1
6/29/2019 10:00	26
6/29/2019 11:00	27.7
6/29/2019 12:00	28.83
6/29/2019 13:00	29.32
6/29/2019 14:00	30.5
6/29/2019 15:00	31.98
6/29/2019 16:00	32.68
6/29/2019 17:00	33.37
6/29/2019 18:00	32.97
6/29/2019 19:00	32.3
6/29/2019 20:00	30.27
6/29/2019 21:00	23.83
6/29/2019 22:00	19.25
6/29/2019 23:00	16.83
6/30/2019 0:00	15
6/30/2019 1:00	14.27
6/30/2019 2:00	14.08
6/30/2019 3:00	13.13
6/30/2019 4:00	12.52
6/30/2019 5:00	13.2
6/30/2019 6:00	17.75
6/30/2019 7:00	23.88
6/30/2019 8:00	29.4
6/30/2019 9:00	31.72
6/30/2019 10:00	32.87
6/30/2019 11:00	33.83
6/30/2019 12:00	34.83
6/30/2019 13:00	35.78
6/30/2019 14:00	37.13
6/30/2019 15:00	38.1
6/30/2019 16:00	37.98
6/30/2019 17:00	37.47
6/30/2019 18:00	35.67
6/30/2019 19:00	34.25
6/30/2019 20:00	31.7
6/30/2019 21:00	29.05
6/30/2019 22:00	26.9
6/30/2019 23:00	25.47
7/1/2019 0:00	23.22
7/1/2019 1:00	21.13
7/1/2019 2:00	19.5
7/1/2019 3:00	18.93
7/1/2019 4:00	17.78
7/1/2019 5:00	17.53
7/1/2019 6:00	17.93
7/1/2019 7:00	19.63
7/1/2019 8:00	19.78
7/1/2019 9:00	19.75
7/1/2019 10:00	22.23
7/1/2019 11:00	24.55
7/1/2019 12:00	26.58
7/1/2019 13:00	27.72
7/1/2019 14:00	27.92
7/1/2019 15:00	28.15
7/1/2019 16:00	27.9
7/1/2019 17:00	27.55
7/1/2019 18:00	26.78
7/1/2019 19:00	25.35
7/1/2019 20:00	23.8
7/1/2019 21:00	21.35
7/1/2019 22:00	19.58
7/1/2019 23:00	18
7/2/2019 0:00	16.27
7/2/2019 1:00	14.93
7/2/2019 2:00	13.42
7/2/2019 3:00	13.27
7/2/2019 4:00	13
7/2/2019 5:00	11.35
7/2/2019 6:00	14.5
7/2/2019 7:00	16.72
7/2/2019 8:00	17.2
7/2/2019 9:00	18.15
7/2/2019 10:00	18.77
7/2/2019 11:00	19.78
7/2/2019 12:00	19.98
7/2/2019 13:00	21.32
7/2/2019 14:00	22.33
7/2/2019 15:00	22.13
7/2/2019 16:00	22.27
7/2/2019 17:00	21.88
7/2/2019 18:00	21.67
7/2/2019 19:00	20.92
7/2/2019 20:00	19.22
7/2/2019 21:00	16.13
7/2/2019 22:00	12.82
7/2/2019 23:00	11.92
7/3/2019 0:00	12.27
7/3/2019 1:00	13.07
7/3/2019 2:00	12.42
7/3/2019 3:00	10.68
7/3/2019 4:00	9.32
7/3/2019 5:00	8.17
7/3/2019 6:00	10.38
7/3/2019 7:00	13.35
7/3/2019 8:00	15.35
7/3/2019 9:00	17.07
7/3/2019 10:00	18.8
7/3/2019 11:00	19.7
7/3/2019 12:00	20.53
7/3/2019 13:00	21.08
7/3/2019 14:00	21.68
7/3/2019 15:00	20.82
7/3/2019 16:00	21.63
7/3/2019 17:00	21.97
7/3/2019 18:00	20.38
7/3/2019 19:00	19.6
7/3/2019 20:00	18.3
7/3/2019 21:00	15.65
7/3/2019 22:00	13.45
7/3/2019 23:00	12.07
7/4/2019 0:00	10.07
7/4/2019 1:00	8.58
7/4/2019 2:00	7.53
7/4/2019 3:00	6.62
7/4/2019 4:00	5.95
7/4/2019 5:00	5.58
7/4/2019 6:00	9
7/4/2019 7:00	12.25
7/4/2019 8:00	14.98
7/4/2019 9:00	16.25
7/4/2019 10:00	17.77
7/4/2019 11:00	19.4
7/4/2019 12:00	20.57
7/4/2019 13:00	21.6
7/4/2019 14:00	23
7/4/2019 15:00	24.03
7/4/2019 16:00	23.97
7/4/2019 17:00	23.15
7/4/2019 18:00	22.62
7/4/2019 19:00	20.93
7/4/2019 20:00	19.68
7/4/2019 21:00	17.22
7/4/2019 22:00	16.02
7/4/2019 23:00	16.18
7/5/2019 0:00	15.08
7/5/2019 1:00	15.48
7/5/2019 2:00	16.13
7/5/2019 3:00	16.42
7/5/2019 4:00	15.78
7/5/2019 5:00	16.8
7/5/2019 6:00	16.63
7/5/2019 7:00	16.95
7/5/2019 8:00	17.73
7/5/2019 9:00	18.93
7/5/2019 10:00	19.95
7/5/2019 11:00	21.33
7/5/2019 12:00	23.57
7/5/2019 13:00	24.77
7/5/2019 14:00	24.75
7/5/2019 15:00	24.87
7/5/2019 16:00	24.2
7/5/2019 17:00	24.07
7/5/2019 18:00	24.2
7/5/2019 19:00	22.47
7/5/2019 20:00	21.18
7/5/2019 21:00	18.8
7/5/2019 22:00	16.38
7/5/2019 23:00	13.73
7/6/2019 0:00	12.3
7/6/2019 1:00	11.4
7/6/2019 2:00	10.57
7/6/2019 3:00	10.47
7/6/2019 4:00	10.73
7/6/2019 5:00	11.17
7/6/2019 6:00	13.62
7/6/2019 7:00	16.2
7/6/2019 8:00	19.73
7/6/2019 9:00	21.97
7/6/2019 10:00	23.9
7/6/2019 11:00	24.57
7/6/2019 12:00	26.12
7/6/2019 13:00	25.33
7/6/2019 14:00	25.35
7/6/2019 15:00	25.67
7/6/2019 16:00	25.12
7/6/2019 17:00	24.75
7/6/2019 18:00	23.63
7/6/2019 19:00	20.88
7/6/2019 20:00	17.8
7/6/2019 21:00	15.78
7/6/2019 22:00	14.9
7/6/2019 23:00	13.83
7/7/2019 0:00	13.07
7/7/2019 1:00	13.1
7/7/2019 2:00	12.93
7/7/2019 3:00	12.65
7/7/2019 4:00	11.77
7/7/2019 5:00	10.88
7/7/2019 6:00	11.22
7/7/2019 7:00	12.82
7/7/2019 8:00	14.33
7/7/2019 9:00	15.33
7/7/2019 10:00	15.95
7/7/2019 11:00	16.08
7/7/2019 12:00	16.65
7/7/2019 13:00	17.15
7/7/2019 14:00	17.67
7/7/2019 15:00	17.73
7/7/2019 16:00	17.65
7/7/2019 17:00	17.95
7/7/2019 18:00	17.8
7/7/2019 19:00	17.3
7/7/2019 20:00	15.97
7/7/2019 21:00	14.6
7/7/2019 22:00	14.08
7/7/2019 23:00	13.82
7/8/2019 0:00	13.12
7/8/2019 1:00	11.78
7/8/2019 2:00	10.22
7/8/2019 3:00	8.6
7/8/2019 4:00	8.5
7/8/2019 5:00	7.92
7/8/2019 6:00	10.63
7/8/2019 7:00	12.27
7/8/2019 8:00	13.8
7/8/2019 9:00	15.08
7/8/2019 10:00	15.97
7/8/2019 11:00	16.3
7/8/2019 12:00	16.48
7/8/2019 13:00	16.75
7/8/2019 14:00	17.12
7/8/2019 15:00	17.85
7/8/2019 16:00	18.07
7/8/2019 17:00	17.17
7/8/2019 18:00	16.4
7/8/2019 19:00	15.52
7/8/2019 20:00	14.68
7/8/2019 21:00	14.25
7/8/2019 22:00	13.82
7/8/2019 23:00	12.83
7/9/2019 0:00	12.8
7/9/2019 1:00	12.47
7/9/2019 2:00	12.32
7/9/2019 3:00	12.07
7/9/2019 4:00	11.97
7/9/2019 5:00	11.75
7/9/2019 6:00	11.68
7/9/2019 7:00	12.07
7/9/2019 8:00	12.92
7/9/2019 9:00	13.8
7/9/2019 10:00	14.32
7/9/2019 11:00	14.23
7/9/2019 12:00	15.22
7/9/2019 13:00	15.07
7/9/2019 14:00	16.67
7/9/2019 15:00	16.17
7/9/2019 16:00	16.5
7/9/2019 17:00	16.48
7/9/2019 18:00	16.58
7/9/2019 19:00	16.4
7/9/2019 20:00	15.77
7/9/2019 21:00	13.92
7/9/2019 22:00	12.13
7/9/2019 23:00	11.6
7/10/2019 0:00	11.72
7/10/2019 1:00	10.08
7/10/2019 2:00	9.38
7/10/2019 3:00	9.75
7/10/2019 4:00	10.13
7/10/2019 5:00	10.87
7/10/2019 6:00	11.65
7/10/2019 7:00	13.03
7/10/2019 8:00	14.22
7/10/2019 9:00	15.53
7/10/2019 10:00	16.85
7/10/2019 11:00	18.02
7/10/2019 12:00	19.87
7/10/2019 13:00	21.05
7/10/2019 14:00	21.9
7/10/2019 15:00	22.42
7/10/2019 16:00	22.22
7/10/2019 17:00	21.77
7/10/2019 18:00	20.37
7/10/2019 19:00	19.93
7/10/2019 20:00	18.8
7/10/2019 21:00	17.53
7/10/2019 22:00	16.43
7/10/2019 23:00	16.17
7/11/2019 0:00	15.22
7/11/2019 1:00	14.6
7/11/2019 2:00	14.08
7/11/2019 3:00	14.52
7/11/2019 4:00	14.67
7/11/2019 5:00	14.45
7/11/2019 6:00	14.93
7/11/2019 7:00	15.62
7/11/2019 8:00	16.3
7/11/2019 9:00	17.85
7/11/2019 10:00	18.4
7/11/2019 11:00	18.95
7/11/2019 12:00	20.38
7/11/2019 13:00	21.72
7/11/2019 14:00	22.55
7/11/2019 15:00	21.42
7/11/2019 16:00	20.27
7/11/2019 17:00	20.82
7/11/2019 18:00	21.75
7/11/2019 19:00	21.03
7/11/2019 20:00	20.22
7/11/2019 21:00	18
7/11/2019 22:00	16.25
7/11/2019 23:00	15.45
7/12/2019 0:00	15.07
7/12/2019 1:00	14.87
7/12/2019 2:00	14.7
7/12/2019 3:00	14.85
7/12/2019 4:00	14.3
7/12/2019 5:00	13.95
7/12/2019 6:00	14.32
7/12/2019 7:00	15.98
7/12/2019 8:00	17.82
7/12/2019 9:00	19.75
7/12/2019 10:00	20.93
7/12/2019 11:00	23.1
7/12/2019 12:00	25
7/12/2019 13:00	26.1
7/12/2019 14:00	26.1
7/12/2019 15:00	24.92
7/12/2019 16:00	22.73
7/12/2019 17:00	21.32
7/12/2019 18:00	21.42
7/12/2019 19:00	20.52
7/12/2019 20:00	18.92
7/12/2019 21:00	16.88
7/12/2019 22:00	15.58
7/12/2019 23:00	15.53
7/13/2019 0:00	15.93
7/13/2019 1:00	15.77
7/13/2019 2:00	15.52
7/13/2019 3:00	15.05
7/13/2019 4:00	15.32
7/13/2019 5:00	15.12
7/13/2019 6:00	15.12
7/13/2019 7:00	15.7
7/13/2019 8:00	15.82
7/13/2019 9:00	16.15
7/13/2019 10:00	17.12
7/13/2019 11:00	18.15
7/13/2019 12:00	19.03
7/13/2019 13:00	20.72
7/13/2019 14:00	22.57
7/13/2019 15:00	23.15
7/13/2019 16:00	22.62
7/13/2019 17:00	22.83
7/13/2019 18:00	21.8
7/13/2019 19:00	18.8
7/13/2019 20:00	17.6
7/13/2019 21:00	16.85
7/13/2019 22:00	16.3
7/13/2019 23:00	15.85
7/14/2019 0:00	15.43
7/14/2019 1:00	14.83
7/14/2019 2:00	14.33
7/14/2019 3:00	14.12
7/14/2019 4:00	13.9
7/14/2019 5:00	13.7
7/14/2019 6:00	13.83
7/14/2019 7:00	14.18
7/14/2019 8:00	14.52
7/14/2019 9:00	15.12
7/14/2019 10:00	15.43
7/14/2019 11:00	16.18
7/14/2019 12:00	17.68
7/14/2019 13:00	17.67
7/14/2019 14:00	18.67
7/14/2019 15:00	18.85
7/14/2019 16:00	18.58
7/14/2019 17:00	18.18
7/14/2019 18:00	17.72
7/14/2019 19:00	17
7/14/2019 20:00	16.47
7/14/2019 21:00	15.98
7/14/2019 22:00	15.67
7/14/2019 23:00	15.23
7/15/2019 0:00	14.98
7/15/2019 1:00	14.77
7/15/2019 2:00	14.57
7/15/2019 3:00	14.37
7/15/2019 4:00	14.2
7/15/2019 5:00	13.97
7/15/2019 6:00	13.83
7/15/2019 7:00	13.32
7/15/2019 8:00	13.58
7/15/2019 9:00	14
7/15/2019 10:00	14.78
7/15/2019 11:00	15.98
7/15/2019 12:00	16.33
7/15/2019 13:00	17.33
7/15/2019 14:00	18.63
7/15/2019 15:00	18.75
7/15/2019 16:00	18.55
7/15/2019 17:00	17.78
7/15/2019 18:00	16.73
7/15/2019 19:00	16.15
7/15/2019 20:00	15.83
7/15/2019 21:00	15.38
7/15/2019 22:00	14.72
7/15/2019 23:00	14.08
7/16/2019 0:00	14.22
7/16/2019 1:00	14.43
7/16/2019 2:00	14.23
7/16/2019 3:00	13.8
7/16/2019 4:00	13.43
7/16/2019 5:00	12.95
7/16/2019 6:00	12.85
7/16/2019 7:00	13.35
7/16/2019 8:00	14
7/16/2019 9:00	14.98
7/16/2019 10:00	15.58
7/16/2019 11:00	16.45
7/16/2019 12:00	17.25
7/16/2019 13:00	17.38
7/16/2019 14:00	17.55
7/16/2019 15:00	17.35
7/16/2019 16:00	17.97
7/16/2019 17:00	17.72
7/16/2019 18:00	17.57
7/16/2019 19:00	17.17
7/16/2019 20:00	16.47
7/16/2019 21:00	15.35
7/16/2019 22:00	13.32
7/16/2019 23:00	12.42
7/17/2019 0:00	11.8
7/17/2019 1:00	9.95
7/17/2019 2:00	9.55
7/17/2019 3:00	10.62
7/17/2019 4:00	11.03
7/17/2019 5:00	12.08
7/17/2019 6:00	13.17
7/17/2019 7:00	14.75
7/17/2019 8:00	16.37
7/17/2019 9:00	17
7/17/2019 10:00	18.32
7/17/2019 11:00	20.35
7/17/2019 12:00	22.25
7/17/2019 13:00	23.03
7/17/2019 14:00	24.18
7/17/2019 15:00	25.15
7/17/2019 16:00	25.43
7/17/2019 17:00	25.5
7/17/2019 18:00	24.78
7/17/2019 19:00	24.12
7/17/2019 20:00	22.42
7/17/2019 21:00	18.03
7/17/2019 22:00	14.35
7/17/2019 23:00	12.23
7/18/2019 0:00	11.03
7/18/2019 1:00	9.8
7/18/2019 2:00	8.83
7/18/2019 3:00	8.4
7/18/2019 4:00	7.75
7/18/2019 5:00	8.87
7/18/2019 6:00	10.42
7/18/2019 7:00	14.47
7/18/2019 8:00	18.78
7/18/2019 9:00	22.03
7/18/2019 10:00	24.28
7/18/2019 11:00	25.43
7/18/2019 12:00	25.43
7/18/2019 13:00	26.08
7/18/2019 14:00	26.03
7/18/2019 15:00	26.23
7/18/2019 16:00	27.08
7/18/2019 17:00	27.08
7/18/2019 18:00	27
7/18/2019 19:00	25.55
7/18/2019 20:00	22.7
7/18/2019 21:00	18.82
7/18/2019 22:00	16.73
7/18/2019 23:00	17.17
7/19/2019 0:00	16.67
7/19/2019 1:00	15.75
7/19/2019 2:00	16
7/19/2019 3:00	15.85
7/19/2019 4:00	15.52
7/19/2019 5:00	15.63
7/19/2019 6:00	16.35
7/19/2019 7:00	17.8
7/19/2019 8:00	20.73
7/19/2019 9:00	21.67
7/19/2019 10:00	20.83
7/19/2019 11:00	18.98
7/19/2019 12:00	19.47
7/19/2019 13:00	19.48
7/19/2019 14:00	22.68
7/19/2019 15:00	25.18
7/19/2019 16:00	26.6
7/19/2019 17:00	25.87
7/19/2019 18:00	24.88
7/19/2019 19:00	23.68
7/19/2019 20:00	22.33
7/19/2019 21:00	19.85
7/19/2019 22:00	17.2
7/19/2019 23:00	15.23
7/20/2019 0:00	14.05
7/20/2019 1:00	12.9
7/20/2019 2:00	12.18
7/20/2019 3:00	11.63
7/20/2019 4:00	11.13
7/20/2019 5:00	11.6
7/20/2019 6:00	13.98
7/20/2019 7:00	18.28
7/20/2019 8:00	22.63
7/20/2019 9:00	25.87
7/20/2019 10:00	27.33
7/20/2019 11:00	28.85
7/20/2019 12:00	29.6
7/20/2019 13:00	30.7
7/20/2019 14:00	30.98
7/20/2019 15:00	30.93
7/20/2019 16:00	30.65
7/20/2019 17:00	31.55
7/20/2019 18:00	30.6
7/20/2019 19:00	28.8
7/20/2019 20:00	20.3
7/20/2019 21:00	17.98
7/20/2019 22:00	18
7/20/2019 23:00	17.42
7/21/2019 0:00	16.72
7/21/2019 1:00	16.28
7/21/2019 2:00	15.85
7/21/2019 3:00	15.02
7/21/2019 4:00	14.7
7/21/2019 5:00	14.65
7/21/2019 6:00	15.57
7/21/2019 7:00	18.15
7/21/2019 8:00	20.28
7/21/2019 9:00	22.22
7/21/2019 10:00	23.07
7/21/2019 11:00	24.82
7/21/2019 12:00	25.83
7/21/2019 13:00	25.97
7/21/2019 14:00	26.15
7/21/2019 15:00	26.43
7/21/2019 16:00	27.23
7/21/2019 17:00	27.32
7/21/2019 18:00	26.6
7/21/2019 19:00	25.28
7/21/2019 20:00	22.8
7/21/2019 21:00	20.33
7/21/2019 22:00	18.55
7/21/2019 23:00	16.38
7/22/2019 0:00	14.42
7/22/2019 1:00	13.7
7/22/2019 2:00	12.73
7/22/2019 3:00	11.77
7/22/2019 4:00	10.97
7/22/2019 5:00	10.67
7/22/2019 6:00	12.2
7/22/2019 7:00	15.98
7/22/2019 8:00	19.8
7/22/2019 9:00	23.53
7/22/2019 10:00	24.95
7/22/2019 11:00	25.65
7/22/2019 12:00	26.23
7/22/2019 13:00	26.93
7/22/2019 14:00	27.43
7/22/2019 15:00	27.5
7/22/2019 16:00	28.05
7/22/2019 17:00	29.2
7/22/2019 18:00	26.63
7/22/2019 19:00	26.18
7/22/2019 20:00	25.08
7/22/2019 21:00	21.2
7/22/2019 22:00	19.87
7/22/2019 23:00	18.72
7/23/2019 0:00	17.15
7/23/2019 1:00	16.08
7/23/2019 2:00	15.17
7/23/2019 3:00	14.07
7/23/2019 4:00	13.2
7/23/2019 5:00	12.85
7/23/2019 6:00	14.8
7/23/2019 7:00	20.03
7/23/2019 8:00	23.32
7/23/2019 9:00	25.82
7/23/2019 10:00	27.57
7/23/2019 11:00	29.52
7/23/2019 12:00	30.9
7/23/2019 13:00	32.27
7/23/2019 14:00	33.68
7/23/2019 15:00	34.1
7/23/2019 16:00	34.58
7/23/2019 17:00	34.48
7/23/2019 18:00	34.25
7/23/2019 19:00	33.32
7/23/2019 20:00	30.8
7/23/2019 21:00	25.3
7/23/2019 22:00	22.43
7/23/2019 23:00	19.62
7/24/2019 0:00	17.82
7/24/2019 1:00	16.63
7/24/2019 2:00	15.47
7/24/2019 3:00	14.47
7/24/2019 4:00	13.98
7/24/2019 5:00	13.65
7/24/2019 6:00	16.07
[truncated: 1,241 more rows]
