# Supplementary material for: Natural plant growth and development achieved in the IPK PhenoSphere by dynamic environment simulation
Source: Nat Commun. 2023 Sep 18;14:5783. doi: 10.1038/s41467-023-41332-4 (PMC10507097; doi:10.1038/s41467-023-41332-4)
Supplement: Supplementary file 5 — Supplementary Code 1 [file 41467_2023_41332_MOESM5_ESM.zip › Supplementary_Code_1/Thermal_Time_VPD/tt/data/PS_2016_sim_clim.csv]

Date_2016	Temperature
5/2/2016 0:00	17.18
5/2/2016 1:00	17.05
5/2/2016 2:00	17.34
5/2/2016 3:00	17.26
5/2/2016 4:00	17.03333333
5/2/2016 5:00	17.36
5/2/2016 6:00	21.05
5/2/2016 7:00	25.42
5/2/2016 8:00	23.54
5/2/2016 9:00	22.36666667
5/2/2016 10:00	22.38
5/2/2016 11:00	23.76
5/2/2016 12:00	19.28333333
5/2/2016 13:00	19.2
5/2/2016 14:00	20.1
5/2/2016 15:00	20.88
5/2/2016 16:00	20.9
5/2/2016 17:00	21.05
5/2/2016 18:00	20.48
5/2/2016 19:00	19.38
5/2/2016 20:00	17.6
5/2/2016 21:00	14.88
5/2/2016 22:00	13.25
5/2/2016 23:00	10.92
5/3/2016 0:00	9.4
5/3/2016 1:00	8.716666667
5/3/2016 2:00	7
5/3/2016 3:00	5.54
5/3/2016 4:00	4.966666667
5/3/2016 5:00	5.08
5/3/2016 6:00	5.366666667
5/3/2016 7:00	7.04
5/3/2016 8:00	8.16
5/3/2016 9:00	9.066666667
5/3/2016 10:00	9.4
5/3/2016 11:00	10.26666667
5/3/2016 12:00	11.52
5/3/2016 13:00	12.88
5/3/2016 14:00	14.35
5/3/2016 15:00	14.92
5/3/2016 16:00	15.02
5/3/2016 17:00	15.01666667
5/3/2016 18:00	14.6
5/3/2016 19:00	13.66666667
5/3/2016 20:00	13.54
5/3/2016 21:00	9.94
5/3/2016 22:00	6.7
5/3/2016 23:00	4.62
5/4/2016 0:00	5.56
5/4/2016 1:00	7.466666667
5/4/2016 2:00	6.8
5/4/2016 3:00	5.4
5/4/2016 4:00	4.66
5/4/2016 5:00	4.92
5/4/2016 6:00	5.45
5/4/2016 7:00	6.78
5/4/2016 8:00	7.66
5/4/2016 9:00	8.45
5/4/2016 10:00	9.84
5/4/2016 11:00	11.4
5/4/2016 12:00	12.62
5/4/2016 13:00	13.94
5/4/2016 14:00	15
5/4/2016 15:00	15.62
5/4/2016 16:00	15.58
5/4/2016 17:00	15.55
5/4/2016 18:00	15.24
5/4/2016 19:00	14.3
5/4/2016 20:00	12.12
5/4/2016 21:00	9.54
5/4/2016 22:00	6.433333333
5/4/2016 23:00	4.34
5/5/2016 0:00	5.5
5/5/2016 1:00	7.766666667
5/5/2016 2:00	7.52
5/5/2016 3:00	7.083333333
5/5/2016 4:00	6.14
5/5/2016 5:00	5.98
5/5/2016 6:00	6.6
5/5/2016 7:00	8.94
5/5/2016 8:00	12.02
5/5/2016 9:00	15.06666667
5/5/2016 10:00	17.72
5/5/2016 11:00	18.41666667
5/5/2016 12:00	19.38
5/5/2016 13:00	18.84
5/5/2016 14:00	20.83333333
5/5/2016 15:00	23.7
5/5/2016 16:00	23.68
5/5/2016 17:00	24
5/5/2016 18:00	23.76
5/5/2016 19:00	22.68333333
5/5/2016 20:00	21.14
5/5/2016 21:00	19.94
5/5/2016 22:00	18.56666667
5/5/2016 23:00	17.3
5/6/2016 0:00	13.7
5/6/2016 1:00	11.68
5/6/2016 2:00	11.42
5/6/2016 3:00	10.33333333
5/6/2016 4:00	9.06
5/6/2016 5:00	8.5
5/6/2016 6:00	9.116666667
5/6/2016 7:00	14.72
5/6/2016 8:00	20.96666667
5/6/2016 9:00	21.12
5/6/2016 10:00	21.36
5/6/2016 11:00	22.63333333
5/6/2016 12:00	24.44
5/6/2016 13:00	25.28
5/6/2016 14:00	25.68333333
5/6/2016 15:00	24.72
5/6/2016 16:00	24.96666667
5/6/2016 17:00	24.54
5/6/2016 18:00	24.08
5/6/2016 19:00	23.63333333
5/6/2016 20:00	21.82
5/6/2016 21:00	19.54
5/6/2016 22:00	17.5
5/6/2016 23:00	15.14
5/7/2016 0:00	11.81666667
5/7/2016 1:00	11.78
5/7/2016 2:00	10.66
5/7/2016 3:00	10.28333333
5/7/2016 4:00	9.4
5/7/2016 5:00	9.44
5/7/2016 6:00	10.51666667
5/7/2016 7:00	12.74
5/7/2016 8:00	15.73333333
5/7/2016 9:00	18.14
5/7/2016 10:00	20.5
5/7/2016 11:00	22.65
5/7/2016 12:00	24.18
5/7/2016 13:00	25.2
5/7/2016 14:00	24.05
5/7/2016 15:00	23.58
5/7/2016 16:00	24.15
5/7/2016 17:00	23.28
5/7/2016 18:00	23.42
5/7/2016 19:00	22.58333333
5/7/2016 20:00	21.22
5/7/2016 21:00	19.7
5/7/2016 22:00	17.93333333
5/7/2016 23:00	14.92
5/8/2016 0:00	11.86666667
5/8/2016 1:00	11.54
5/8/2016 2:00	9.4
5/8/2016 3:00	9.6
5/8/2016 4:00	9.34
5/8/2016 5:00	9.1
5/8/2016 6:00	9.983333333
5/8/2016 7:00	12.02
5/8/2016 8:00	15.13333333
5/8/2016 9:00	18.22
5/8/2016 10:00	20.2
5/8/2016 11:00	22.45
5/8/2016 12:00	24.18
5/8/2016 13:00	24.45
5/8/2016 14:00	24.24
5/8/2016 15:00	24.82
5/8/2016 16:00	24.7
5/8/2016 17:00	24.48
5/8/2016 18:00	23.88
5/8/2016 19:00	23.06666667
5/8/2016 20:00	21.4
5/8/2016 21:00	19.03333333
5/8/2016 22:00	17.36
5/8/2016 23:00	15.16
5/9/2016 0:00	10.8
5/9/2016 1:00	7.54
5/9/2016 2:00	6.62
5/9/2016 3:00	7.066666667
5/9/2016 4:00	6.5
5/9/2016 5:00	8.166666667
5/9/2016 6:00	13.16
5/9/2016 7:00	11.12
5/9/2016 8:00	15.85
5/9/2016 9:00	19.52
5/9/2016 10:00	22.6
5/9/2016 11:00	23.5
5/9/2016 12:00	24.2
5/9/2016 13:00	26.11666667
5/9/2016 14:00	25.94
5/9/2016 15:00	24.1
5/9/2016 16:00	23.86666667
5/9/2016 17:00	24.44
5/9/2016 18:00	23.28
5/9/2016 19:00	23.13333333
5/9/2016 20:00	20.96
5/9/2016 21:00	20.03333333
5/9/2016 22:00	19.08
5/9/2016 23:00	17.62
5/10/2016 0:00	14.08333333
5/10/2016 1:00	11.44
5/10/2016 2:00	10.52
5/10/2016 3:00	9.55
5/10/2016 4:00	9.1
5/10/2016 5:00	8.55
5/10/2016 6:00	8.36
5/10/2016 7:00	12.8
5/10/2016 8:00	16.7
5/10/2016 9:00	19.72
5/10/2016 10:00	22.46
5/10/2016 11:00	23.11666667
5/10/2016 12:00	24.32
5/10/2016 13:00	25.71666667
5/10/2016 14:00	26.08
5/10/2016 15:00	24.62
5/10/2016 16:00	24.43333333
5/10/2016 17:00	23.9
5/10/2016 18:00	24.26666667
5/10/2016 19:00	23.46
5/10/2016 20:00	21.76
5/10/2016 21:00	19.46666667
5/10/2016 22:00	18.54
5/10/2016 23:00	17.62
5/11/2016 0:00	13.53333333
5/11/2016 1:00	11.76
5/11/2016 2:00	10.35
5/11/2016 3:00	10
5/11/2016 4:00	9.6
5/11/2016 5:00	9.383333333
5/11/2016 6:00	9.32
5/11/2016 7:00	11.18
5/11/2016 8:00	13.51666667
5/11/2016 9:00	16.38
5/11/2016 10:00	17.73333333
5/11/2016 11:00	19.62
5/11/2016 12:00	20.3
5/11/2016 13:00	20.8
5/11/2016 14:00	21.24
5/11/2016 15:00	21.62
5/11/2016 16:00	21.91666667
5/11/2016 17:00	20.7
5/11/2016 18:00	19.7
5/11/2016 19:00	18.8
5/11/2016 20:00	16.44
5/11/2016 21:00	14.35
5/11/2016 22:00	13.38
5/11/2016 23:00	12.44
5/12/2016 0:00	11.68333333
5/12/2016 1:00	11.76
5/12/2016 2:00	10.95
5/12/2016 3:00	10.14
5/12/2016 4:00	9.52
5/12/2016 5:00	8.166666667
5/12/2016 6:00	8.14
5/12/2016 7:00	10.96
5/12/2016 8:00	17.26666667
5/12/2016 9:00	19.16
5/12/2016 10:00	21.33333333
5/12/2016 11:00	24.28
5/12/2016 12:00	24.72
5/12/2016 13:00	25.3
5/12/2016 14:00	24.94
5/12/2016 15:00	23.82
5/12/2016 16:00	21.73333333
5/12/2016 17:00	21.28
5/12/2016 18:00	20.56666667
5/12/2016 19:00	18.54
5/12/2016 20:00	17.18
5/12/2016 21:00	16.03333333
5/12/2016 22:00	15.64
5/12/2016 23:00	14.76
5/13/2016 0:00	12.95
5/13/2016 1:00	10.24
5/13/2016 2:00	9.166666667
5/13/2016 3:00	9.22
5/13/2016 4:00	8.86
5/13/2016 5:00	8.916666667
5/13/2016 6:00	9.32
5/13/2016 7:00	11.8
5/13/2016 8:00	13.8
5/13/2016 9:00	14.88
5/13/2016 10:00	17.81666667
5/13/2016 11:00	19.14
5/13/2016 12:00	19.34
5/13/2016 13:00	20.53333333
5/13/2016 14:00	21.12
5/13/2016 15:00	20.96666667
5/13/2016 16:00	20.88
5/13/2016 17:00	20.48
5/13/2016 18:00	19.23333333
5/13/2016 19:00	18.3
5/13/2016 20:00	16.28
5/13/2016 21:00	14.88333333
5/13/2016 22:00	14.36
5/13/2016 23:00	14.61666667
5/14/2016 0:00	11.98
5/14/2016 1:00	9.62
5/14/2016 2:00	8.783333333
5/14/2016 3:00	8.58
5/14/2016 4:00	7.96
5/14/2016 5:00	8.366666667
5/14/2016 6:00	10.16
5/14/2016 7:00	12.03333333
5/14/2016 8:00	12.98
5/14/2016 9:00	16.34
5/14/2016 10:00	18.03333333
5/14/2016 11:00	18.92
5/14/2016 12:00	19.28
5/14/2016 13:00	19.96666667
5/14/2016 14:00	18.22
5/14/2016 15:00	12.45
5/14/2016 16:00	10.44
5/14/2016 17:00	9.66
5/14/2016 18:00	10.73333333
5/14/2016 19:00	9.28
5/14/2016 20:00	8.48
5/14/2016 21:00	7.866666667
5/14/2016 22:00	8.04
5/14/2016 23:00	8.15
5/15/2016 0:00	8.3
5/15/2016 1:00	8.22
5/15/2016 2:00	8.183333333
5/15/2016 3:00	8.3
5/15/2016 4:00	8.1
5/15/2016 5:00	7.533333333
5/15/2016 6:00	6.78
5/15/2016 7:00	6.966666667
5/15/2016 8:00	7.72
5/15/2016 9:00	9.16
5/15/2016 10:00	10.25
5/15/2016 11:00	11.14
5/15/2016 12:00	10.76
5/15/2016 13:00	10.15
5/15/2016 14:00	9.88
5/15/2016 15:00	9.683333333
5/15/2016 16:00	8.62
5/15/2016 17:00	10
5/15/2016 18:00	10.63333333
5/15/2016 19:00	9.38
5/15/2016 20:00	8.033333333
5/15/2016 21:00	7.56
5/15/2016 22:00	7.72
5/15/2016 23:00	8.083333333
5/16/2016 0:00	8.72
5/16/2016 1:00	10.1
5/16/2016 2:00	10.33333333
5/16/2016 3:00	10.4
5/16/2016 4:00	9.433333333
5/16/2016 5:00	8.08
5/16/2016 6:00	8.02
5/16/2016 7:00	8.75
5/16/2016 8:00	9.72
5/16/2016 9:00	9.02
5/16/2016 10:00	10.06666667
5/16/2016 11:00	11.6
5/16/2016 12:00	11.76666667
5/16/2016 13:00	10.96
5/16/2016 14:00	10.84
5/16/2016 15:00	11.3
5/16/2016 16:00	11.64
5/16/2016 17:00	11.88
5/16/2016 18:00	11.35
5/16/2016 19:00	11
5/16/2016 20:00	10.93333333
5/16/2016 21:00	11.16
5/16/2016 22:00	10.62
5/16/2016 23:00	9.15
5/17/2016 0:00	7.84
5/17/2016 1:00	7.04
5/17/2016 2:00	6.733333333
5/17/2016 3:00	6.16
5/17/2016 4:00	6.35
5/17/2016 5:00	7.08
5/17/2016 6:00	8.3
5/17/2016 7:00	9.116666667
5/17/2016 8:00	9.82
5/17/2016 9:00	10.02
5/17/2016 10:00	10.88333333
5/17/2016 11:00	11.44
5/17/2016 12:00	11.8
5/17/2016 13:00	11.9
5/17/2016 14:00	12.5
5/17/2016 15:00	13.38333333
5/17/2016 16:00	13.8
5/17/2016 17:00	13.38
5/17/2016 18:00	13.18333333
5/17/2016 19:00	12.82
5/17/2016 20:00	12.3
5/17/2016 21:00	11.24
5/17/2016 22:00	10.52
5/17/2016 23:00	9.066666667
5/18/2016 0:00	7.22
5/18/2016 1:00	6.816666667
5/18/2016 2:00	6.8
5/18/2016 3:00	6.14
5/18/2016 4:00	6.183333333
5/18/2016 5:00	6.58
5/18/2016 6:00	7.74
5/18/2016 7:00	8.9
5/18/2016 8:00	9.74
5/18/2016 9:00	10.65
5/18/2016 10:00	11.18
5/18/2016 11:00	11.1
5/18/2016 12:00	11.86666667
5/18/2016 13:00	12.36
5/18/2016 14:00	12.7
5/18/2016 15:00	13.58333333
5/18/2016 16:00	13.76
5/18/2016 17:00	13.43333333
5/18/2016 18:00	13.18
5/18/2016 19:00	12.86
5/18/2016 20:00	12.53333333
5/18/2016 21:00	11.44
5/18/2016 22:00	10.56
5/18/2016 23:00	8.866666667
5/19/2016 0:00	8.1
5/19/2016 1:00	9.466666667
5/19/2016 2:00	9.06
5/19/2016 3:00	8.96
5/19/2016 4:00	9
5/19/2016 5:00	8.9
5/19/2016 6:00	9.06
5/19/2016 7:00	10.68333333
5/19/2016 8:00	13.92
5/19/2016 9:00	16.28333333
5/19/2016 10:00	16.82
5/19/2016 11:00	19.66
5/19/2016 12:00	19.7
5/19/2016 13:00	19.92
5/19/2016 14:00	20.74
5/19/2016 15:00	20.46666667
5/19/2016 16:00	20.22
5/19/2016 17:00	20.96666667
5/19/2016 18:00	20.3
5/19/2016 19:00	20.28
5/19/2016 20:00	19.33333333
5/19/2016 21:00	18.38
5/19/2016 22:00	17.36
5/19/2016 23:00	16.43333333
5/20/2016 0:00	14.78
5/20/2016 1:00	13.08333333
5/20/2016 2:00	13
5/20/2016 3:00	13.12
5/20/2016 4:00	13.25
5/20/2016 5:00	12.76
5/20/2016 6:00	11.88
5/20/2016 7:00	11.1
5/20/2016 8:00	11.28
5/20/2016 9:00	10.81666667
5/20/2016 10:00	12.8
5/20/2016 11:00	14.86
5/20/2016 12:00	15.18333333
5/20/2016 13:00	14.74
5/20/2016 14:00	15.16666667
5/20/2016 15:00	15.26
5/20/2016 16:00	15.38
5/20/2016 17:00	15.41666667
5/20/2016 18:00	15.38
5/20/2016 19:00	15.08
5/20/2016 20:00	15.11666667
5/20/2016 21:00	14.66
5/20/2016 22:00	13.76666667
5/20/2016 23:00	13.38
5/21/2016 0:00	14.46
5/21/2016 1:00	17.96
5/21/2016 2:00	16.28
5/21/2016 3:00	15.5
5/21/2016 4:00	14.8
5/21/2016 5:00	14.34
5/21/2016 6:00	14.5
5/21/2016 7:00	16.66
5/21/2016 8:00	17.91666667
5/21/2016 9:00	19.5
5/21/2016 10:00	22.38
5/21/2016 11:00	23.33333333
5/21/2016 12:00	23.2
5/21/2016 13:00	24.46
5/21/2016 14:00	25.3
5/21/2016 15:00	24.14
5/21/2016 16:00	24.55
5/21/2016 17:00	23.9
5/21/2016 18:00	22.28
5/21/2016 19:00	22.3
5/21/2016 20:00	20.6
5/21/2016 21:00	18.73333333
5/21/2016 22:00	17.12
5/21/2016 23:00	15.9
5/22/2016 0:00	14.91666667
5/22/2016 1:00	14
5/22/2016 2:00	13.28
5/22/2016 3:00	12.58333333
5/22/2016 4:00	12.42
5/22/2016 5:00	12.56666667
5/22/2016 6:00	19
5/22/2016 7:00	16.92
5/22/2016 8:00	19.53333333
5/22/2016 9:00	23.84
5/22/2016 10:00	26.18
5/22/2016 11:00	26.73333333
5/22/2016 12:00	29
5/22/2016 13:00	30.41666667
5/22/2016 14:00	28.96
5/22/2016 15:00	29.64
5/22/2016 16:00	29.96666667
5/22/2016 17:00	30.2
5/22/2016 18:00	30.46
5/22/2016 19:00	29.53333333
5/22/2016 20:00	27.4
5/22/2016 21:00	24
5/22/2016 22:00	22.1
5/22/2016 23:00	20.86
5/23/2016 0:00	18.43333333
5/23/2016 1:00	15.02
5/23/2016 2:00	13.64
5/23/2016 3:00	13.03333333
5/23/2016 4:00	13.42
5/23/2016 5:00	14.05
5/23/2016 6:00	14.14
5/23/2016 7:00	15.06
5/23/2016 8:00	14.86666667
5/23/2016 9:00	15.68
5/23/2016 10:00	16.88
5/23/2016 11:00	18.5
5/23/2016 12:00	20.96
5/23/2016 13:00	19.83333333
5/23/2016 14:00	20.98
5/23/2016 15:00	20.92
5/23/2016 16:00	20.65
5/23/2016 17:00	21.2
5/23/2016 18:00	19.96
5/23/2016 19:00	18.11666667
5/23/2016 20:00	17.4
5/23/2016 21:00	17.63333333
5/23/2016 22:00	17.38
5/23/2016 23:00	16.44
5/24/2016 0:00	14.55
5/24/2016 1:00	13
5/24/2016 2:00	13.21666667
5/24/2016 3:00	12.98
5/24/2016 4:00	13.06
5/24/2016 5:00	12.88333333
5/24/2016 6:00	12.16
5/24/2016 7:00	10.82
5/24/2016 8:00	11.13333333
5/24/2016 9:00	11.12
5/24/2016 10:00	12.9
5/24/2016 11:00	15.16
5/24/2016 12:00	15.22
5/24/2016 13:00	14.55
5/24/2016 14:00	13.68
5/24/2016 15:00	14.52
5/24/2016 16:00	14.51666667
5/24/2016 17:00	15.04
5/24/2016 18:00	14.88333333
5/24/2016 19:00	14.66
5/24/2016 20:00	14.46
5/24/2016 21:00	14.61666667
5/24/2016 22:00	14.18
5/24/2016 23:00	14.02
5/25/2016 0:00	13.81666667
5/25/2016 1:00	12.64
5/25/2016 2:00	12.96666667
5/25/2016 3:00	12.94
5/25/2016 4:00	12.98
5/25/2016 5:00	12.68333333
5/25/2016 6:00	11.88
5/25/2016 7:00	11.38
5/25/2016 8:00	11.06666667
5/25/2016 9:00	10.64
5/25/2016 10:00	12.46666667
5/25/2016 11:00	14.52
5/25/2016 12:00	14.96
5/25/2016 13:00	13.95
5/25/2016 14:00	14.14
5/25/2016 15:00	14.18
5/25/2016 16:00	14.83333333
5/25/2016 17:00	15.02
5/25/2016 18:00	14.93333333
5/25/2016 19:00	14.82
5/25/2016 20:00	14.82
5/25/2016 21:00	14.95
5/25/2016 22:00	14.56
5/25/2016 23:00	14.32
5/26/2016 0:00	14.25
5/26/2016 1:00	14.32
5/26/2016 2:00	14.2
5/26/2016 3:00	14.04
5/26/2016 4:00	14
5/26/2016 5:00	14.25
5/26/2016 6:00	14.42
5/26/2016 7:00	15
5/26/2016 8:00	14.48333333
5/26/2016 9:00	16.38
5/26/2016 10:00	17.25
5/26/2016 11:00	19.04
5/26/2016 12:00	19.86
5/26/2016 13:00	20.03333333
5/26/2016 14:00	21.78
5/26/2016 15:00	20.95
5/26/2016 16:00	21.24
5/26/2016 17:00	20.78
5/26/2016 18:00	19.55
5/26/2016 19:00	17.96
5/26/2016 20:00	17.36
5/26/2016 21:00	17.1
5/26/2016 22:00	16.34
5/26/2016 23:00	15.7
5/27/2016 0:00	14.26
5/27/2016 1:00	13.06
5/27/2016 2:00	13.03333333
5/27/2016 3:00	13.12
5/27/2016 4:00	13.06
5/27/2016 5:00	12.78333333
5/27/2016 6:00	12.36
5/27/2016 7:00	11.53333333
5/27/2016 8:00	10.92
5/27/2016 9:00	11.2
5/27/2016 10:00	12.13333333
5/27/2016 11:00	15.12
5/27/2016 12:00	14.92
5/27/2016 13:00	14.13333333
5/27/2016 14:00	14.06
5/27/2016 15:00	14.48333333
5/27/2016 16:00	14.84
5/27/2016 17:00	14.66
5/27/2016 18:00	14.9
5/27/2016 19:00	14.58
5/27/2016 20:00	14.18
5/27/2016 21:00	14.51666667
5/27/2016 22:00	14.3
5/27/2016 23:00	14.2
5/28/2016 0:00	15.64
5/28/2016 1:00	17.96
5/28/2016 2:00	16.4
5/28/2016 3:00	15.76
5/28/2016 4:00	15.56
5/28/2016 5:00	15.9
5/28/2016 6:00	16
5/28/2016 7:00	16.26666667
5/28/2016 8:00	17.98
5/28/2016 9:00	19.5
5/28/2016 10:00	21.6
5/28/2016 11:00	23.88
5/28/2016 12:00	23.46
5/28/2016 13:00	24.06666667
5/28/2016 14:00	25.2
5/28/2016 15:00	24.71666667
5/28/2016 16:00	24.3
5/28/2016 17:00	23.92
5/28/2016 18:00	21.56666667
5/28/2016 19:00	20.66
5/28/2016 20:00	19.48
5/28/2016 21:00	18.71666667
5/28/2016 22:00	18.68
5/28/2016 23:00	17.33333333
5/29/2016 0:00	15.88
5/29/2016 1:00	14.9
5/29/2016 2:00	13.93333333
5/29/2016 3:00	12.88
5/29/2016 4:00	13.21666667
5/29/2016 5:00	13.54
5/29/2016 6:00	13.66
5/29/2016 7:00	14.91666667
5/29/2016 8:00	14.88
5/29/2016 9:00	15.22
5/29/2016 10:00	16.71666667
5/29/2016 11:00	18.08
5/29/2016 12:00	19.06666667
5/29/2016 13:00	18.48
5/29/2016 14:00	18.52
5/29/2016 15:00	18.85
5/29/2016 16:00	18.82
5/29/2016 17:00	20.26
5/29/2016 18:00	19.06666667
5/29/2016 19:00	18.42
5/29/2016 20:00	17.21666667
5/29/2016 21:00	16.4
5/29/2016 22:00	15.66
5/29/2016 23:00	16.13333333
5/30/2016 0:00	15.72
5/30/2016 1:00	15.96
5/30/2016 2:00	15.76666667
5/30/2016 3:00	16.44
5/30/2016 4:00	17.18333333
5/30/2016 5:00	17.06
5/30/2016 6:00	17.66
5/30/2016 7:00	17.71666667
5/30/2016 8:00	17.92
5/30/2016 9:00	18.68
5/30/2016 10:00	18.66666667
5/30/2016 11:00	18.62
5/30/2016 12:00	18.4
5/30/2016 13:00	17.94
5/30/2016 14:00	19.4
5/30/2016 15:00	21.28333333
5/30/2016 16:00	22.1
5/30/2016 17:00	22.32
5/30/2016 18:00	22.93333333
5/30/2016 19:00	22.36
5/30/2016 20:00	21
5/30/2016 21:00	19.56
5/30/2016 22:00	18.48
5/30/2016 23:00	17.45
5/31/2016 0:00	17.08
5/31/2016 1:00	16.64
5/31/2016 2:00	15.9
5/31/2016 3:00	15.3
5/31/2016 4:00	15.08333333
5/31/2016 5:00	15
5/31/2016 6:00	15.62
5/31/2016 7:00	17.81666667
5/31/2016 8:00	20.5
5/31/2016 9:00	22.03333333
5/31/2016 10:00	21.86
5/31/2016 11:00	24.04
5/31/2016 12:00	24.93333333
5/31/2016 13:00	25.18
5/31/2016 14:00	26.06
5/31/2016 15:00	26.25
5/31/2016 16:00	26.52
5/31/2016 17:00	27.18333333
5/31/2016 18:00	26.74
5/31/2016 19:00	25.62
5/31/2016 20:00	22.21666667
5/31/2016 21:00	20.52
5/31/2016 22:00	19.56
5/31/2016 23:00	18.35
6/1/2016 0:00	17.78
6/1/2016 1:00	17.41666667
6/1/2016 2:00	17.02
6/1/2016 3:00	16.82
6/1/2016 4:00	16.9
6/1/2016 5:00	17.08
6/1/2016 6:00	17.24
6/1/2016 7:00	17.68333333
6/1/2016 8:00	18.18
6/1/2016 9:00	18.2
6/1/2016 10:00	18.72
6/1/2016 11:00	19.2
6/1/2016 12:00	18.75
6/1/2016 13:00	19.78
6/1/2016 14:00	20.84
6/1/2016 15:00	21.11666667
6/1/2016 16:00	22.64
6/1/2016 17:00	22.55
6/1/2016 18:00	22.76
6/1/2016 19:00	23.04
6/1/2016 20:00	21.38333333
6/1/2016 21:00	19.94
6/1/2016 22:00	18.48
6/1/2016 23:00	17.38333333
6/2/2016 0:00	17.02
6/2/2016 1:00	17.33333333
6/2/2016 2:00	17.42
6/2/2016 3:00	17
6/2/2016 4:00	16.8
6/2/2016 5:00	17.04
6/2/2016 6:00	17.38
6/2/2016 7:00	17.86666667
6/2/2016 8:00	18.1
6/2/2016 9:00	18
6/2/2016 10:00	17.54
6/2/2016 11:00	19.08
6/2/2016 12:00	18.55
6/2/2016 13:00	18.18
6/2/2016 14:00	19.38
6/2/2016 15:00	20.06666667
6/2/2016 16:00	21.12
6/2/2016 17:00	21.93333333
6/2/2016 18:00	22.9
6/2/2016 19:00	22.74
6/2/2016 20:00	21.03333333
6/2/2016 21:00	19.46
6/2/2016 22:00	18.31666667
6/2/2016 23:00	17.44
6/3/2016 0:00	17.02
6/3/2016 1:00	16.73333333
6/3/2016 2:00	16.12
6/3/2016 3:00	15.38
6/3/2016 4:00	15.08333333
6/3/2016 5:00	14.98
6/3/2016 6:00	16.33333333
6/3/2016 7:00	18.88
6/3/2016 8:00	19.52
6/3/2016 9:00	21.93333333
6/3/2016 10:00	22.56
6/3/2016 11:00	23.34
6/3/2016 12:00	24.75
6/3/2016 13:00	25.44
6/3/2016 14:00	26.13333333
6/3/2016 15:00	27.08
6/3/2016 16:00	26.92
6/3/2016 17:00	26.83333333
6/3/2016 18:00	26.4
6/3/2016 19:00	25.34
6/3/2016 20:00	23.2
6/3/2016 21:00	20.62
6/3/2016 22:00	19.6
6/3/2016 23:00	18.66
6/4/2016 0:00	17.76
6/4/2016 1:00	17.03333333
6/4/2016 2:00	15.1
6/4/2016 3:00	15.18
6/4/2016 4:00	15.18333333
6/4/2016 5:00	15.34
6/4/2016 6:00	16.2
6/4/2016 7:00	17.24
6/4/2016 8:00	20.42
6/4/2016 9:00	21.9
6/4/2016 10:00	21.38
6/4/2016 11:00	24.1
6/4/2016 12:00	23.58333333
6/4/2016 13:00	23.26
6/4/2016 14:00	26.45
6/4/2016 15:00	26.14
6/4/2016 16:00	26.42
6/4/2016 17:00	27.85
6/4/2016 18:00	27.58
6/4/2016 19:00	26.92
6/4/2016 20:00	24.15
6/4/2016 21:00	21.56
6/4/2016 22:00	19.56666667
6/4/2016 23:00	18.56
6/5/2016 0:00	17.6
6/5/2016 1:00	16.71666667
6/5/2016 2:00	16.28
6/5/2016 3:00	15.76
6/5/2016 4:00	15.1
6/5/2016 5:00	14.4
6/5/2016 6:00	14.41666667
6/5/2016 7:00	16.94
6/5/2016 8:00	18.56
6/5/2016 9:00	22.66666667
6/5/2016 10:00	25.58
6/5/2016 11:00	27.75
6/5/2016 12:00	29.42
6/5/2016 13:00	29.58
6/5/2016 14:00	28.53333333
6/5/2016 15:00	29.14
6/5/2016 16:00	30.44
6/5/2016 17:00	30.25
6/5/2016 18:00	30.72
6/5/2016 19:00	28.71666667
6/5/2016 20:00	25.82
6/5/2016 21:00	23.08
6/5/2016 22:00	20.16666667
6/5/2016 23:00	17.74
6/6/2016 0:00	17.3
6/6/2016 1:00	16.86666667
6/6/2016 2:00	16.64
6/6/2016 3:00	16.15
6/6/2016 4:00	15.46
6/6/2016 5:00	15.3
6/6/2016 6:00	16.35
6/6/2016 7:00	19.92
6/6/2016 8:00	21.92
6/6/2016 9:00	24.11666667
6/6/2016 10:00	26.04
6/6/2016 11:00	26
6/6/2016 12:00	26.98
6/6/2016 13:00	27.58
6/6/2016 14:00	26.75
6/6/2016 15:00	27.98
6/6/2016 16:00	27.66
6/6/2016 17:00	27.33333333
6/6/2016 18:00	26.64
6/6/2016 19:00	25.73333333
6/6/2016 20:00	25.12
6/6/2016 21:00	23.62
6/6/2016 22:00	20.23333333
6/6/2016 23:00	16.62
6/7/2016 0:00	15.44
6/7/2016 1:00	17
6/7/2016 2:00	16.54
6/7/2016 3:00	16.2
6/7/2016 4:00	15.6
6/7/2016 5:00	14.82
6/7/2016 6:00	16.11666667
6/7/2016 7:00	20.02
6/7/2016 8:00	22.02
6/7/2016 9:00	25.18333333
6/7/2016 10:00	25.74
6/7/2016 11:00	26.61666667
6/7/2016 12:00	27.36
6/7/2016 13:00	26.84
6/7/2016 14:00	27.33333333
6/7/2016 15:00	28
6/7/2016 16:00	28.08333333
6/7/2016 17:00	27.1
6/7/2016 18:00	26.76
6/7/2016 19:00	26.48333333
6/7/2016 20:00	25.36
6/7/2016 21:00	23.8
6/7/2016 22:00	20.46666667
6/7/2016 23:00	16.36
6/8/2016 0:00	14.65
6/8/2016 1:00	14.68
6/8/2016 2:00	14.8
6/8/2016 3:00	14.33333333
6/8/2016 4:00	14.2
6/8/2016 5:00	13.02
6/8/2016 6:00	13.33333333
6/8/2016 7:00	15.28
6/8/2016 8:00	18.28333333
6/8/2016 9:00	19.72
6/8/2016 10:00	19.72
6/8/2016 11:00	23.4
6/8/2016 12:00	23.46
6/8/2016 13:00	23.96
6/8/2016 14:00	24.26666667
6/8/2016 15:00	24.54
6/8/2016 16:00	24.36666667
6/8/2016 17:00	24.12
6/8/2016 18:00	22.26
6/8/2016 19:00	20.56666667
6/8/2016 20:00	19.2
6/8/2016 21:00	18.54
6/8/2016 22:00	16.78333333
6/8/2016 23:00	16
6/9/2016 0:00	15.33333333
6/9/2016 1:00	14.84
6/9/2016 2:00	14.46
6/9/2016 3:00	14.38333333
6/9/2016 4:00	13.18
6/9/2016 5:00	12.88
6/9/2016 6:00	13.75
6/9/2016 7:00	14.88
6/9/2016 8:00	15.68333333
6/9/2016 9:00	16.72
6/9/2016 10:00	18.02
6/9/2016 11:00	19.66666667
6/9/2016 12:00	19.22
6/9/2016 13:00	20.04
6/9/2016 14:00	21
6/9/2016 15:00	21.4
6/9/2016 16:00	21.33333333
6/9/2016 17:00	20.92
6/9/2016 18:00	20.92
6/9/2016 19:00	20.2
6/9/2016 20:00	19.46
6/9/2016 21:00	18.34
6/9/2016 22:00	16.9
6/9/2016 23:00	15.22
6/10/2016 0:00	13.88333333
6/10/2016 1:00	14.24
6/10/2016 2:00	14.2
6/10/2016 3:00	13.96666667
6/10/2016 4:00	13.8
6/10/2016 5:00	13.31666667
6/10/2016 6:00	14.42
6/10/2016 7:00	15.98
6/10/2016 8:00	16.8
6/10/2016 9:00	19.64
6/10/2016 10:00	21.16
6/10/2016 11:00	23.8
6/10/2016 12:00	23.8
6/10/2016 13:00	23.96666667
6/10/2016 14:00	24.46
6/10/2016 15:00	23.86
6/10/2016 16:00	23.68333333
6/10/2016 17:00	22.54
6/10/2016 18:00	22.56
6/10/2016 19:00	21.45
6/10/2016 20:00	19.88
6/10/2016 21:00	17.56666667
6/10/2016 22:00	16.16
6/10/2016 23:00	15.44
6/11/2016 0:00	15.21666667
6/11/2016 1:00	14.74
6/11/2016 2:00	14.36
6/11/2016 3:00	14.08333333
6/11/2016 4:00	14.1
6/11/2016 5:00	13.45
6/11/2016 6:00	13.76
6/11/2016 7:00	16.14
6/11/2016 8:00	17.9
6/11/2016 9:00	20.02
6/11/2016 10:00	20.9
6/11/2016 11:00	22.4
6/11/2016 12:00	23.46
6/11/2016 13:00	23.63333333
6/11/2016 14:00	24.4
6/11/2016 15:00	24.06
6/11/2016 16:00	23.86666667
6/11/2016 17:00	22.7
6/11/2016 18:00	21.38
6/11/2016 19:00	20.46666667
6/11/2016 20:00	19.08
6/11/2016 21:00	17.73333333
6/11/2016 22:00	16.42
6/11/2016 23:00	15.8
6/12/2016 0:00	15.5
6/12/2016 1:00	14.74
6/12/2016 2:00	14.3
6/12/2016 3:00	14.1
6/12/2016 4:00	13.96
6/12/2016 5:00	13.51666667
6/12/2016 6:00	14.1
6/12/2016 7:00	15.48
6/12/2016 8:00	17
6/12/2016 9:00	18.32
6/12/2016 10:00	18.98
6/12/2016 11:00	20.83333333
6/12/2016 12:00	23.12
6/12/2016 13:00	23.65
6/12/2016 14:00	23.38
6/12/2016 15:00	22.92
6/12/2016 16:00	22.76666667
6/12/2016 17:00	22.04
6/12/2016 18:00	21.46666667
6/12/2016 19:00	20.58
6/12/2016 20:00	19.44
6/12/2016 21:00	18.06666667
6/12/2016 22:00	16.66
6/12/2016 23:00	15.66
6/13/2016 0:00	15.5
6/13/2016 1:00	14.58
6/13/2016 2:00	13.88333333
6/13/2016 3:00	13.26
6/13/2016 4:00	13.1
6/13/2016 5:00	13
6/13/2016 6:00	13.56
6/13/2016 7:00	15.94
6/13/2016 8:00	16.91666667
6/13/2016 9:00	17.64
6/13/2016 10:00	19.61666667
6/13/2016 11:00	20.88
6/13/2016 12:00	20.54
6/13/2016 13:00	20.43333333
6/13/2016 14:00	21.8
6/13/2016 15:00	21.6
6/13/2016 16:00	20.36666667
6/13/2016 17:00	20.12
6/13/2016 18:00	18.56666667
6/13/2016 19:00	17.48
6/13/2016 20:00	16.34
6/13/2016 21:00	15.81666667
6/13/2016 22:00	15.46
6/13/2016 23:00	14.78
6/14/2016 0:00	13.9
6/14/2016 1:00	14.1
6/14/2016 2:00	14.01666667
6/14/2016 3:00	13.3
6/14/2016 4:00	13.06
6/14/2016 5:00	12.9
6/14/2016 6:00	14.24
6/14/2016 7:00	16.04
6/14/2016 8:00	16.81666667
6/14/2016 9:00	18.62
6/14/2016 10:00	19.31666667
6/14/2016 11:00	20.22
6/14/2016 12:00	19.64
6/14/2016 13:00	20.48333333
6/14/2016 14:00	21.22
6/14/2016 15:00	21.82
6/14/2016 16:00	21.15
6/14/2016 17:00	20.06
6/14/2016 18:00	18.41666667
6/14/2016 19:00	16.88
6/14/2016 20:00	16.54
6/14/2016 21:00	15.91666667
6/14/2016 22:00	15.52
6/14/2016 23:00	14.71666667
6/15/2016 0:00	14.16
6/15/2016 1:00	13.9
6/15/2016 2:00	13.71666667
6/15/2016 3:00	13.7
6/15/2016 4:00	13.7
6/15/2016 5:00	13.83333333
6/15/2016 6:00	14.26
6/15/2016 7:00	14.83333333
6/15/2016 8:00	15.98
6/15/2016 9:00	17.26
6/15/2016 10:00	18.41666667
6/15/2016 11:00	17.9
6/15/2016 12:00	16.5
6/15/2016 13:00	15.15
6/15/2016 14:00	16.32
6/15/2016 15:00	17.48333333
6/15/2016 16:00	17.98
6/15/2016 17:00	18.58
6/15/2016 18:00	18.83333333
6/15/2016 19:00	18.54
6/15/2016 20:00	17.58
6/15/2016 21:00	15.85
6/15/2016 22:00	13.84
6/15/2016 23:00	11.86666667
6/16/2016 0:00	11.24
6/16/2016 1:00	12.42
6/16/2016 2:00	11.95
6/16/2016 3:00	11.42
6/16/2016 4:00	10.62
6/16/2016 5:00	9.7
6/16/2016 6:00	11.18
6/16/2016 7:00	14.3
6/16/2016 8:00	17.88
6/16/2016 9:00	19.16
6/16/2016 10:00	19.56666667
6/16/2016 11:00	21.58
6/16/2016 12:00	23.62
6/16/2016 13:00	22.86666667
6/16/2016 14:00	22.92
6/16/2016 15:00	22.6
6/16/2016 16:00	22.4
6/16/2016 17:00	21.98
6/16/2016 18:00	19.61666667
6/16/2016 19:00	18.92
6/16/2016 20:00	17.26
6/16/2016 21:00	16.56666667
6/16/2016 22:00	16.76
6/16/2016 23:00	16.45
6/17/2016 0:00	15.24
6/17/2016 1:00	14.84
6/17/2016 2:00	14.38333333
6/17/2016 3:00	14.16
6/17/2016 4:00	14.06
6/17/2016 5:00	14.18333333
6/17/2016 6:00	14.44
6/17/2016 7:00	16.13333333
6/17/2016 8:00	17.52
6/17/2016 9:00	17.92
6/17/2016 10:00	19.11666667
6/17/2016 11:00	18.16
6/17/2016 12:00	16.35
6/17/2016 13:00	15.68
6/17/2016 14:00	16.02
6/17/2016 15:00	17
6/17/2016 16:00	17.96
6/17/2016 17:00	18.5
6/17/2016 18:00	18.61666667
6/17/2016 19:00	18.28
6/17/2016 20:00	17.43333333
6/17/2016 21:00	15.48
6/17/2016 22:00	13.88
6/17/2016 23:00	12.23333333
6/18/2016 0:00	11.84
6/18/2016 1:00	13.46
6/18/2016 2:00	13.96666667
6/18/2016 3:00	13.24
6/18/2016 4:00	13.01666667
6/18/2016 5:00	12.98
6/18/2016 6:00	14.28
6/18/2016 7:00	16.13333333
6/18/2016 8:00	16.92
6/18/2016 9:00	18.46
6/18/2016 10:00	19.15
6/18/2016 11:00	20.42
6/18/2016 12:00	20.45
6/18/2016 13:00	21.1
6/18/2016 14:00	21.28
6/18/2016 15:00	21.73333333
6/18/2016 16:00	21.14
6/18/2016 17:00	20.42
6/18/2016 18:00	18.1
6/18/2016 19:00	17.06
6/18/2016 20:00	16.28333333
6/18/2016 21:00	15.52
6/18/2016 22:00	15.42
6/18/2016 23:00	14.63333333
6/19/2016 0:00	14
6/19/2016 1:00	14.2
6/19/2016 2:00	14.3
6/19/2016 3:00	14.16
6/19/2016 4:00	14.01666667
6/19/2016 5:00	14.18
6/19/2016 6:00	14.44
6/19/2016 7:00	15.73333333
6/19/2016 8:00	17.44
6/19/2016 9:00	18.56
6/19/2016 10:00	19.03333333
6/19/2016 11:00	17.9
6/19/2016 12:00	16.83333333
6/19/2016 13:00	15.54
6/19/2016 14:00	15.9
6/19/2016 15:00	17.35
6/19/2016 16:00	17.74
6/19/2016 17:00	18.6
6/19/2016 18:00	18.63333333
6/19/2016 19:00	18.08
6/19/2016 20:00	17.8
6/19/2016 21:00	15.6
6/19/2016 22:00	13.76
6/19/2016 23:00	11.68333333
6/20/2016 0:00	12.68
6/20/2016 1:00	15.05
6/20/2016 2:00	15.66
6/20/2016 3:00	16.14
6/20/2016 4:00	16.1
6/20/2016 5:00	15.92
6/20/2016 6:00	16.7
6/20/2016 7:00	18.46666667
6/20/2016 8:00	21.04
6/20/2016 9:00	22.78333333
6/20/2016 10:00	24.42
6/20/2016 11:00	25.66
6/20/2016 12:00	25.31666667
6/20/2016 13:00	26.66
6/20/2016 14:00	27.34
6/20/2016 15:00	26.48333333
6/20/2016 16:00	26.66
6/20/2016 17:00	27.61666667
6/20/2016 18:00	25.38
6/20/2016 19:00	24.64
6/20/2016 20:00	22.88333333
6/20/2016 21:00	22.44
6/20/2016 22:00	20.96
6/20/2016 23:00	19.21666667
6/21/2016 0:00	17.54
6/21/2016 1:00	17.06666667
6/21/2016 2:00	16.48
6/21/2016 3:00	16.43333333
6/21/2016 4:00	16.33333333
6/21/2016 5:00	16.1
6/21/2016 6:00	16.9
6/21/2016 7:00	17.95
6/21/2016 8:00	21.16666667
6/21/2016 9:00	22.56666667
6/21/2016 10:00	24.32
6/21/2016 11:00	25.31666667
6/21/2016 12:00	25.56666667
6/21/2016 13:00	26.56666667
6/21/2016 14:00	27.16
6/21/2016 15:00	26.66666667
6/21/2016 16:00	26.51666667
6/21/2016 17:00	27.08333333
6/21/2016 18:00	26.42
6/21/2016 19:00	24.45
6/21/2016 20:00	22.83333333
6/21/2016 21:00	22.18333333
6/21/2016 22:00	20.72
6/21/2016 23:00	19.28333333
6/22/2016 0:00	17.15
6/22/2016 1:00	16.81666667
6/22/2016 2:00	16.34
6/22/2016 3:00	16.01666667
6/22/2016 4:00	16.01666667
6/22/2016 5:00	16.33333333
6/22/2016 6:00	17.02
6/22/2016 7:00	19.56666667
6/22/2016 8:00	20.63333333
6/22/2016 9:00	23.55
6/22/2016 10:00	24.7
6/22/2016 11:00	25.51666667
6/22/2016 12:00	25.86666667
6/22/2016 13:00	26.35
6/22/2016 14:00	27.4
6/22/2016 15:00	26.4
6/22/2016 16:00	26.45
6/22/2016 17:00	26.73333333
6/22/2016 18:00	25.68
6/22/2016 19:00	24.73333333
6/22/2016 20:00	23.21666667
6/22/2016 21:00	22.58333333
6/22/2016 22:00	20.84
6/22/2016 23:00	18.96666667
6/23/2016 0:00	17.83333333
6/23/2016 1:00	16.65
6/23/2016 2:00	16.52
6/23/2016 3:00	16.26666667
6/23/2016 4:00	15.93333333
6/23/2016 5:00	16.1
6/23/2016 6:00	17.1
6/23/2016 7:00	20.3
6/23/2016 8:00	24.2
6/23/2016 9:00	26.21666667
6/23/2016 10:00	27.92
6/23/2016 11:00	29.95
6/23/2016 12:00	31.28333333
6/23/2016 13:00	32.41666667
6/23/2016 14:00	32.48
6/23/2016 15:00	27.63333333
6/23/2016 16:00	32.43333333
6/23/2016 17:00	32.91666667
6/23/2016 18:00	32.66
6/23/2016 19:00	32.83333333
6/23/2016 20:00	30.85
6/23/2016 21:00	27.73333333
6/23/2016 22:00	24.32
6/23/2016 23:00	22.6
6/24/2016 0:00	17.7
6/24/2016 1:00	15.75
6/24/2016 2:00	15.4
6/24/2016 3:00	15.31666667
6/24/2016 4:00	15
6/24/2016 5:00	15.35
6/24/2016 6:00	15.94
6/24/2016 7:00	20.9
6/24/2016 8:00	23.56666667
6/24/2016 9:00	27.18333333
6/24/2016 10:00	28.64
6/24/2016 11:00	30.2
6/24/2016 12:00	31.43333333
6/24/2016 13:00	31.51666667
6/24/2016 14:00	32.72
6/24/2016 15:00	32.68333333
6/24/2016 16:00	33.43333333
6/24/2016 17:00	33.15
6/24/2016 18:00	33.18
6/24/2016 19:00	32.73333333
6/24/2016 20:00	30.43333333
6/24/2016 21:00	27.48333333
6/24/2016 22:00	24.6
6/24/2016 23:00	22.48333333
6/25/2016 0:00	19.15
6/25/2016 1:00	14.81666667
6/25/2016 2:00	14.96
6/25/2016 3:00	14.51666667
6/25/2016 4:00	14.3
6/25/2016 5:00	13.76666667
6/25/2016 6:00	13.88
6/25/2016 7:00	15.1
6/25/2016 8:00	18.15
6/25/2016 9:00	19.4
6/25/2016 10:00	20.58
6/25/2016 11:00	21.16666667
6/25/2016 12:00	21.95
6/25/2016 13:00	22.64
6/25/2016 14:00	22.8
6/25/2016 15:00	22.66666667
6/25/2016 16:00	23.01666667
6/25/2016 17:00	22.7
6/25/2016 18:00	22.41666667
6/25/2016 19:00	22.21666667
6/25/2016 20:00	21.4
6/25/2016 21:00	19.86
6/25/2016 22:00	17.9
6/25/2016 23:00	16
6/26/2016 0:00	14.83333333
6/26/2016 1:00	15.74
6/26/2016 2:00	15.1
6/26/2016 3:00	14.3
6/26/2016 4:00	13.93333333
6/26/2016 5:00	14.24
6/26/2016 6:00	14.03333333
6/26/2016 7:00	15.9
6/26/2016 8:00	18
6/26/2016 9:00	19.56
6/26/2016 10:00	19.53333333
6/26/2016 11:00	21.05
6/26/2016 12:00	21.98333333
6/26/2016 13:00	21.8
6/26/2016 14:00	22.6
6/26/2016 15:00	22.55
6/26/2016 16:00	22.96666667
6/26/2016 17:00	22.72
6/26/2016 18:00	22.38333333
6/26/2016 19:00	22.15
6/26/2016 20:00	21.48333333
6/26/2016 21:00	19.9
6/26/2016 22:00	18.03333333
6/26/2016 23:00	15.83333333
6/27/2016 0:00	15.21666667
6/27/2016 1:00	15.76
6/27/2016 2:00	15.33333333
6/27/2016 3:00	15.25
6/27/2016 4:00	15.15
6/27/2016 5:00	14.8
6/27/2016 6:00	16.16666667
6/27/2016 7:00	19.9
6/27/2016 8:00	24.45
6/27/2016 9:00	26.58
6/27/2016 10:00	27.95
6/27/2016 11:00	30.28333333
6/27/2016 12:00	31
6/27/2016 13:00	32.16
6/27/2016 14:00	31.91666667
6/27/2016 15:00	33.28333333
6/27/2016 16:00	32.68333333
6/27/2016 17:00	33.56
6/27/2016 18:00	32.9
6/27/2016 19:00	32.63333333
6/27/2016 20:00	30.41666667
6/27/2016 21:00	27.5
6/27/2016 22:00	24.73333333
6/27/2016 23:00	22.53333333
6/28/2016 0:00	17.56666667
6/28/2016 1:00	15.46
6/28/2016 2:00	15.51666667
6/28/2016 3:00	15.16666667
6/28/2016 4:00	14.35
6/28/2016 5:00	14.26
6/28/2016 6:00	14.86666667
6/28/2016 7:00	17.5
6/28/2016 8:00	18.35
6/28/2016 9:00	20.78
6/28/2016 10:00	20.26666667
6/28/2016 11:00	21.95
6/28/2016 12:00	22.98333333
6/28/2016 13:00	22.2
6/28/2016 14:00	23
6/28/2016 15:00	22.6
6/28/2016 16:00	22.78333333
6/28/2016 17:00	22.92
6/28/2016 18:00	22.3
6/28/2016 19:00	21.71666667
6/28/2016 20:00	19.3
6/28/2016 21:00	18.38
6/28/2016 22:00	17.36666667
6/28/2016 23:00	16.06666667
6/29/2016 0:00	16.35
6/29/2016 1:00	15.8
6/29/2016 2:00	15.48333333
6/29/2016 3:00	15.33333333
6/29/2016 4:00	14.46666667
6/29/2016 5:00	13.62
6/29/2016 6:00	14.96666667
6/29/2016 7:00	16.36666667
6/29/2016 8:00	19.51666667
6/29/2016 9:00	20.08
6/29/2016 10:00	20.13333333
6/29/2016 11:00	21.63333333
6/29/2016 12:00	21.83333333
6/29/2016 13:00	21.98
6/29/2016 14:00	22.3
6/29/2016 15:00	23.01666667
6/29/2016 16:00	22.78333333
6/29/2016 17:00	23.28
6/29/2016 18:00	22.56666667
6/29/2016 19:00	20.88333333
6/29/2016 20:00	19.45
6/29/2016 21:00	17.92
6/29/2016 22:00	17.4
6/29/2016 23:00	15.98333333
6/30/2016 0:00	16.36666667
6/30/2016 1:00	15.86
6/30/2016 2:00	15.41666667
6/30/2016 3:00	14.96666667
6/30/2016 4:00	14.25
6/30/2016 5:00	14.38
6/30/2016 6:00	14.96666667
6/30/2016 7:00	17.3
6/30/2016 8:00	17.75
6/30/2016 9:00	19.54
6/30/2016 10:00	19.56666667
6/30/2016 11:00	20.63333333
6/30/2016 12:00	22.1
6/30/2016 13:00	21.04
6/30/2016 14:00	21.73333333
6/30/2016 15:00	20.48333333
6/30/2016 16:00	21.7
6/30/2016 17:00	22.54
6/30/2016 18:00	22.2
6/30/2016 19:00	21.45
6/30/2016 20:00	19.55
6/30/2016 21:00	18.44
6/30/2016 22:00	16.76666667
6/30/2016 23:00	15.38333333
7/1/2016 0:00	15.58333333
7/1/2016 1:00	15.34
7/1/2016 2:00	15.15
7/1/2016 3:00	14.73333333
7/1/2016 4:00	14.48333333
7/1/2016 5:00	14.6
7/1/2016 6:00	16.13333333
7/1/2016 7:00	19.83333333
7/1/2016 8:00	24.48333333
7/1/2016 9:00	26.5
7/1/2016 10:00	27.63333333
7/1/2016 11:00	29.46666667
7/1/2016 12:00	30.18333333
7/1/2016 13:00	31.46
7/1/2016 14:00	31.76666667
7/1/2016 15:00	33.15
7/1/2016 16:00	33.56666667
7/1/2016 17:00	33.02
7/1/2016 18:00	32.65
7/1/2016 19:00	32.65
7/1/2016 20:00	30.23333333
7/1/2016 21:00	27.38
7/1/2016 22:00	24.03333333
7/1/2016 23:00	22.05
7/2/2016 0:00	18.03333333
7/2/2016 1:00	16.08
7/2/2016 2:00	17.86666667
7/2/2016 3:00	18.95
7/2/2016 4:00	19.03333333
7/2/2016 5:00	19.3
7/2/2016 6:00	19.88333333
7/2/2016 7:00	20.81666667
7/2/2016 8:00	21.88333333
7/2/2016 9:00	21.98
7/2/2016 10:00	20.6
7/2/2016 11:00	19.05
7/2/2016 12:00	18.12
7/2/2016 13:00	16.75
7/2/2016 14:00	15.66666667
7/2/2016 15:00	15.43333333
7/2/2016 16:00	16.58
7/2/2016 17:00	17.53333333
7/2/2016 18:00	18.43333333
7/2/2016 19:00	18.26666667
7/2/2016 20:00	16.54
7/2/2016 21:00	14.71666667
7/2/2016 22:00	12.28333333
7/2/2016 23:00	11.71666667
7/3/2016 0:00	13.2
7/3/2016 1:00	16.2
7/3/2016 2:00	18.41666667
7/3/2016 3:00	18.96666667
7/3/2016 4:00	19.16
7/3/2016 5:00	19.56666667
7/3/2016 6:00	20.21666667
7/3/2016 7:00	20.76666667
7/3/2016 8:00	21.66
7/3/2016 9:00	21.93333333
7/3/2016 10:00	20.7
7/3/2016 11:00	19.18333333
7/3/2016 12:00	17.66
7/3/2016 13:00	17.25
7/3/2016 14:00	15.5
7/3/2016 15:00	15.66666667
7/3/2016 16:00	16.36
7/3/2016 17:00	17.23333333
7/3/2016 18:00	18.46666667
7/3/2016 19:00	18.05
7/3/2016 20:00	16.62
7/3/2016 21:00	14.66666667
7/3/2016 22:00	12.36666667
7/3/2016 23:00	11.5
7/4/2016 0:00	12.66
7/4/2016 1:00	14.35
7/4/2016 2:00	13.6
7/4/2016 3:00	12.68333333
7/4/2016 4:00	12.74
7/4/2016 5:00	12.25
7/4/2016 6:00	13.16666667
7/4/2016 7:00	16.06666667
7/4/2016 8:00	16.9
7/4/2016 9:00	19
7/4/2016 10:00	20.83333333
7/4/2016 11:00	22.43333333
7/4/2016 12:00	22.56
7/4/2016 13:00	22.85
7/4/2016 14:00	23.7
7/4/2016 15:00	23.96666667
7/4/2016 16:00	23.8
7/4/2016 17:00	24.01666667
7/4/2016 18:00	23.41666667
7/4/2016 19:00	22.76666667
7/4/2016 20:00	22
7/4/2016 21:00	19.73333333
7/4/2016 22:00	18.16666667
7/4/2016 23:00	16.88333333
7/5/2016 0:00	16.62
7/5/2016 1:00	16.03333333
7/5/2016 2:00	15.08333333
7/5/2016 3:00	14.41666667
7/5/2016 4:00	13.84
7/5/2016 5:00	13.73333333
7/5/2016 6:00	13.31666667
7/5/2016 7:00	13.7
7/5/2016 8:00	15.22
7/5/2016 9:00	15.95
7/5/2016 10:00	16.96666667
7/5/2016 11:00	17.85
7/5/2016 12:00	17.74
7/5/2016 13:00	18.86666667
7/5/2016 14:00	18.98333333
7/5/2016 15:00	19.45
7/5/2016 16:00	19.54
7/5/2016 17:00	19.85
7/5/2016 18:00	19.68333333
7/5/2016 19:00	19.6
7/5/2016 20:00	18.84
7/5/2016 21:00	17.33333333
7/5/2016 22:00	15.3
7/5/2016 23:00	13.91666667
7/6/2016 0:00	15.02
7/6/2016 1:00	15.88333333
7/6/2016 2:00	15.26666667
7/6/2016 3:00	14.75
7/6/2016 4:00	13.54
7/6/2016 5:00	13.63333333
7/6/2016 6:00	13.45
7/6/2016 7:00	14.25
7/6/2016 8:00	14.86
7/6/2016 9:00	15.71666667
7/6/2016 10:00	17.05
7/6/2016 11:00	17.6
7/6/2016 12:00	17.94
7/6/2016 13:00	18.2
7/6/2016 14:00	19.38333333
7/6/2016 15:00	19.81666667
7/6/2016 16:00	19.92
7/6/2016 17:00	20.21666667
7/6/2016 18:00	19.95
7/6/2016 19:00	19.65
7/6/2016 20:00	18.48
7/6/2016 21:00	16.7
7/6/2016 22:00	15.18333333
7/6/2016 23:00	14.1
7/7/2016 0:00	14.02
7/7/2016 1:00	14.05
7/7/2016 2:00	13.35
7/7/2016 3:00	12.91666667
7/7/2016 4:00	12.7
7/7/2016 5:00	12.08333333
7/7/2016 6:00	13.43333333
7/7/2016 7:00	16.2
7/7/2016 8:00	20.56
7/7/2016 9:00	19.3
7/7/2016 10:00	20.63333333
7/7/2016 11:00	22.11666667
7/7/2016 12:00	23.44
7/7/2016 13:00	23
7/7/2016 14:00	24.13333333
7/7/2016 15:00	22.58333333
7/7/2016 16:00	24
7/7/2016 17:00	23.85
7/7/2016 18:00	23.4
7/7/2016 19:00	22.25
7/7/2016 20:00	21.42
7/7/2016 21:00	20.03333333
7/7/2016 22:00	17.81666667
7/7/2016 23:00	16.75
7/8/2016 0:00	16.8
7/8/2016 1:00	17.33333333
7/8/2016 2:00	17.06666667
7/8/2016 3:00	16.75
7/8/2016 4:00	16.78
7/8/2016 5:00	16.68333333
7/8/2016 6:00	17.48333333
7/8/2016 7:00	21.05
7/8/2016 8:00	23.14
7/8/2016 9:00	25.05
7/8/2016 10:00	26.8
7/8/2016 11:00	28.1
7/8/2016 12:00	28.6
7/8/2016 13:00	28.48333333
7/8/2016 14:00	29
7/8/2016 15:00	29.86666667
7/8/2016 16:00	31.44
7/8/2016 17:00	32
7/8/2016 18:00	31.08333333
7/8/2016 19:00	29.73333333
7/8/2016 20:00	28.26
7/8/2016 21:00	25.13333333
7/8/2016 22:00	21.9
7/8/2016 23:00	20.36666667
7/9/2016 0:00	17.12
7/9/2016 1:00	13.65
7/9/2016 2:00	13.43333333
7/9/2016 3:00	12.55
7/9/2016 4:00	12.74
7/9/2016 5:00	12.2
7/9/2016 6:00	13.48333333
7/9/2016 7:00	15.53333333
7/9/2016 8:00	17.76
7/9/2016 9:00	19.01666667
7/9/2016 10:00	20.58333333
7/9/2016 11:00	23.1
7/9/2016 12:00	23.28333333
7/9/2016 13:00	23.03333333
7/9/2016 14:00	23.65
7/9/2016 15:00	24.6
7/9/2016 16:00	24.23333333
7/9/2016 17:00	24.06666667
7/9/2016 18:00	23.36666667
7/9/2016 19:00	22.46
7/9/2016 20:00	21.51666667
7/9/2016 21:00	19.63333333
7/9/2016 22:00	18.11666667
7/9/2016 23:00	17.1
7/10/2016 0:00	16.65
7/10/2016 1:00	17
7/10/2016 2:00	17.06666667
7/10/2016 3:00	16.88
7/10/2016 4:00	16.46666667
7/10/2016 5:00	16.76666667
7/10/2016 6:00	17.7
7/10/2016 7:00	20.92
7/10/2016 8:00	23.05
7/10/2016 9:00	24.68333333
7/10/2016 10:00	26.31666667
7/10/2016 11:00	27.68
7/10/2016 12:00	29.33333333
7/10/2016 13:00	28.2
7/10/2016 14:00	28.91666667
7/10/2016 15:00	29.32
7/10/2016 16:00	31.58333333
7/10/2016 17:00	31.86666667
7/10/2016 18:00	31.18333333
7/10/2016 19:00	30.1
7/10/2016 20:00	28.4
7/10/2016 21:00	25.13333333
7/10/2016 22:00	21.86666667
7/10/2016 23:00	20.12
7/11/2016 0:00	21.56666667
7/11/2016 1:00	23.16666667
7/11/2016 2:00	22.71666667
7/11/2016 3:00	21.68
7/11/2016 4:00	20.9
7/11/2016 5:00	20.03333333
7/11/2016 6:00	19.75
7/11/2016 7:00	21.46
7/11/2016 8:00	22.76666667
7/11/2016 9:00	23.6
7/11/2016 10:00	25.01666667
7/11/2016 11:00	27.48
7/11/2016 12:00	27.43333333
7/11/2016 13:00	26.96666667
7/11/2016 14:00	27.01666667
7/11/2016 15:00	27.24
7/11/2016 16:00	26.65
7/11/2016 17:00	26.2
7/11/2016 18:00	25.61666667
7/11/2016 19:00	24.4
7/11/2016 20:00	23.65
7/11/2016 21:00	22.7
7/11/2016 22:00	20.8
7/11/2016 23:00	19.12
7/12/2016 0:00	20.86666667
7/12/2016 1:00	23.45
7/12/2016 2:00	22.6
7/12/2016 3:00	21.74
7/12/2016 4:00	21
7/12/2016 5:00	19.93333333
7/12/2016 6:00	19.96666667
7/12/2016 7:00	21.9
7/12/2016 8:00	22.31666667
7/12/2016 9:00	23.85
7/12/2016 10:00	25.93333333
7/12/2016 11:00	27.14
7/12/2016 12:00	26.75
7/12/2016 13:00	26.13333333
7/12/2016 14:00	26.63333333
7/12/2016 15:00	26.7
7/12/2016 16:00	26.45
7/12/2016 17:00	26.25
7/12/2016 18:00	25.33333333
7/12/2016 19:00	25.22
7/12/2016 20:00	23.91666667
7/12/2016 21:00	22.53333333
7/12/2016 22:00	20.93333333
7/12/2016 23:00	19.2
7/13/2016 0:00	17.7
7/13/2016 1:00	16.33333333
7/13/2016 2:00	16.35
7/13/2016 3:00	16.2
7/13/2016 4:00	15.56666667
7/13/2016 5:00	15.18333333
7/13/2016 6:00	14.8
7/13/2016 7:00	17.14
7/13/2016 8:00	17.3
7/13/2016 9:00	18.75
7/13/2016 10:00	20.15
7/13/2016 11:00	22.36
7/13/2016 12:00	23.36666667
7/13/2016 13:00	22.36666667
7/13/2016 14:00	23.56666667
7/13/2016 15:00	22.86
7/13/2016 16:00	23.31666667
7/13/2016 17:00	22.85
7/13/2016 18:00	22.51666667
7/13/2016 19:00	21.32
7/13/2016 20:00	20.13333333
7/13/2016 21:00	19.13333333
7/13/2016 22:00	17.43333333
7/13/2016 23:00	15.86
7/14/2016 0:00	14.1
7/14/2016 1:00	13.53333333
7/14/2016 2:00	13.6
7/14/2016 3:00	13.56
7/14/2016 4:00	13.55
7/14/2016 5:00	13.51666667
7/14/2016 6:00	13.6
7/14/2016 7:00	13.42
7/14/2016 8:00	13.66666667
7/14/2016 9:00	13.16666667
7/14/2016 10:00	13.65
7/14/2016 11:00	13.8
7/14/2016 12:00	16.15
7/14/2016 13:00	16.55
7/14/2016 14:00	19.2
7/14/2016 15:00	20.14
7/14/2016 16:00	19.9
7/14/2016 17:00	20.13333333
7/14/2016 18:00	20.11666667
7/14/2016 19:00	19.78
7/14/2016 20:00	18.63333333
7/14/2016 21:00	17.1
7/14/2016 22:00	15.33333333
7/14/2016 23:00	13.8
7/15/2016 0:00	13.61666667
7/15/2016 1:00	13.65
7/15/2016 2:00	13.61666667
7/15/2016 3:00	13.74
7/15/2016 4:00	13.56666667
7/15/2016 5:00	13.9
7/15/2016 6:00	13.2
7/15/2016 7:00	13.42
7/15/2016 8:00	13.68333333
7/15/2016 9:00	13.56666667
7/15/2016 10:00	13.55
7/15/2016 11:00	14.4
7/15/2016 12:00	14.96666667
7/15/2016 13:00	17.55
7/15/2016 14:00	19.06666667
7/15/2016 15:00	19.88
7/15/2016 16:00	20.1
7/15/2016 17:00	20.15
7/15/2016 18:00	20.11666667
7/15/2016 19:00	19.76
7/15/2016 20:00	18.36666667
7/15/2016 21:00	17.2
7/15/2016 22:00	15.26666667
7/15/2016 23:00	13.9
7/16/2016 0:00	14.68333333
7/16/2016 1:00	16.36666667
7/16/2016 2:00	16.15
7/16/2016 3:00	15.7
7/16/2016 4:00	15.58333333
7/16/2016 5:00	14.83333333
7/16/2016 6:00	14.71666667
7/16/2016 7:00	17.02
7/16/2016 8:00	17.38333333
7/16/2016 9:00	18.76666667
7/16/2016 10:00	20.22
7/16/2016 11:00	21.28333333
7/16/2016 12:00	22.28333333
7/16/2016 13:00	22.01666667
7/16/2016 14:00	22.66
7/16/2016 15:00	22.73333333
7/16/2016 16:00	23.18333333
7/16/2016 17:00	23.18333333
7/16/2016 18:00	22.8
7/16/2016 19:00	21.63333333
7/16/2016 20:00	20.85
7/16/2016 21:00	19.23333333
7/16/2016 22:00	17.56
7/16/2016 23:00	15.98333333
7/17/2016 0:00	15.66666667
7/17/2016 1:00	16.08333333
7/17/2016 2:00	16.1
7/17/2016 3:00	16
7/17/2016 4:00	15.66666667
7/17/2016 5:00	15.13333333
7/17/2016 6:00	14.64
7/17/2016 7:00	16.63333333
7/17/2016 8:00	17.73333333
7/17/2016 9:00	18.38333333
7/17/2016 10:00	19.38
7/17/2016 11:00	21.35
7/17/2016 12:00	23.2
7/17/2016 13:00	22.16666667
7/17/2016 14:00	23.1
7/17/2016 15:00	23.26666667
7/17/2016 16:00	23.4
7/17/2016 17:00	22.78333333
7/17/2016 18:00	22.64
7/17/2016 19:00	21.46666667
7/17/2016 20:00	20.3
7/17/2016 21:00	19.33333333
7/17/2016 22:00	17.42
7/17/2016 23:00	15.85
7/18/2016 0:00	16.2
7/18/2016 1:00	17.16666667
7/18/2016 2:00	16.84
7/18/2016 3:00	16.5
7/18/2016 4:00	16.01666667
7/18/2016 5:00	15.55
7/18/2016 6:00	15.72
7/18/2016 7:00	17.35
7/18/2016 8:00	20.28333333
7/18/2016 9:00	23.28333333
7/18/2016 10:00	24.82
7/18/2016 11:00	25.53333333
7/18/2016 12:00	26.8
7/18/2016 13:00	26.63333333
7/18/2016 14:00	25.66
7/18/2016 15:00	26.2
7/18/2016 16:00	26.06666667
7/18/2016 17:00	26.25
7/18/2016 18:00	26.28
7/18/2016 19:00	26.08333333
7/18/2016 20:00	25.38333333
7/18/2016 21:00	22.16666667
7/18/2016 22:00	18.38
7/18/2016 23:00	15.93333333
7/19/2016 0:00	15.21666667
7/19/2016 1:00	15.33333333
7/19/2016 2:00	14.88
7/19/2016 3:00	14.75
7/19/2016 4:00	14
7/19/2016 5:00	13.56666667
7/19/2016 6:00	14.68
7/19/2016 7:00	17.25
7/19/2016 8:00	20.98333333
7/19/2016 9:00	24.93333333
7/19/2016 10:00	25.8
7/19/2016 11:00	28.3
7/19/2016 12:00	27.68333333
7/19/2016 13:00	29.53333333
7/19/2016 14:00	29.88
7/19/2016 15:00	30.55
7/19/2016 16:00	31.51666667
7/19/2016 17:00	32.03333333
7/19/2016 18:00	31.66
7/19/2016 19:00	30.33333333
7/19/2016 20:00	28.7
7/19/2016 21:00	26.6
7/19/2016 22:00	24.48
7/19/2016 23:00	22.08333333
7/20/2016 0:00	18.23333333
7/20/2016 1:00	14.44
7/20/2016 2:00	14.78
7/20/2016 3:00	14.71666667
7/20/2016 4:00	13.52
7/20/2016 5:00	13.7
7/20/2016 6:00	14.72
7/20/2016 7:00	18.08
7/20/2016 8:00	21.43333333
7/20/2016 9:00	23.76
7/20/2016 10:00	27.34
7/20/2016 11:00	28.53333333
7/20/2016 12:00	27.62
7/20/2016 13:00	29.55
7/20/2016 14:00	29.82
7/20/2016 15:00	30.32
7/20/2016 16:00	31.48333333
7/20/2016 17:00	32.2
7/20/2016 18:00	32.14
7/20/2016 19:00	30.43333333
7/20/2016 20:00	28.98
7/20/2016 21:00	26.71666667
7/20/2016 22:00	24.44
7/20/2016 23:00	22.06
7/21/2016 0:00	17.91666667
7/21/2016 1:00	15.42
7/21/2016 2:00	15.2
7/21/2016 3:00	13.61666667
7/21/2016 4:00	13.38
7/21/2016 5:00	12.51666667
7/21/2016 6:00	14.06
7/21/2016 7:00	17.3
7/21/2016 8:00	18.46666667
7/21/2016 9:00	19.58
7/21/2016 10:00	21.16666667
7/21/2016 11:00	22.58
7/21/2016 12:00	23.34
7/21/2016 13:00	24.71666667
7/21/2016 14:00	24.66
7/21/2016 15:00	26.44
7/21/2016 16:00	25.98333333
7/21/2016 17:00	25.88
7/21/2016 18:00	26.13333333
7/21/2016 19:00	26
7/21/2016 20:00	25.42
7/21/2016 21:00	22.1
7/21/2016 22:00	18.14
7/21/2016 23:00	15.62
7/22/2016 0:00	15.58333333
7/22/2016 1:00	15.44
7/22/2016 2:00	15.11666667
7/22/2016 3:00	14.86
7/22/2016 4:00	13.84
7/22/2016 5:00	13.45
7/22/2016 6:00	14.64
7/22/2016 7:00	17.2
7/22/2016 8:00	21.13333333
7/22/2016 9:00	25.2
7/22/2016 10:00	26.18333333
7/22/2016 11:00	27.88
7/22/2016 12:00	28.02
7/22/2016 13:00	28.13333333
7/22/2016 14:00	22.68
7/22/2016 15:00	24.84
7/22/2016 16:00	29.21666667
7/22/2016 17:00	32.16
7/22/2016 18:00	31.66666667
7/22/2016 19:00	30.98
7/22/2016 20:00	28.96
7/22/2016 21:00	26.48333333
7/22/2016 22:00	24.46
7/22/2016 23:00	21.7
7/23/2016 0:00	18.46
7/23/2016 1:00	16.22
7/23/2016 2:00	14.81666667
7/23/2016 3:00	13.74
7/23/2016 4:00	12.72
7/23/2016 5:00	12.61666667
7/23/2016 6:00	14
7/23/2016 7:00	16.75
7/23/2016 8:00	18.2
7/23/2016 9:00	19.92
7/23/2016 10:00	21.03333333
7/23/2016 11:00	22.6
7/23/2016 12:00	23.66
7/23/2016 13:00	24.46666667
7/23/2016 14:00	25.56
7/23/2016 15:00	26.33333333
7/23/2016 16:00	26.18
7/23/2016 17:00	26.14
7/23/2016 18:00	26.26666667
7/23/2016 19:00	26.1
7/23/2016 20:00	25.58
7/23/2016 21:00	22.66666667
7/23/2016 22:00	18.46
7/23/2016 23:00	15.78333333
7/24/2016 0:00	15.62
7/24/2016 1:00	15.24
7/24/2016 2:00	14.71666667
7/24/2016 3:00	14.72
7/24/2016 4:00	13.96666667
7/24/2016 5:00	13.76
7/24/2016 6:00	14.18
[truncated: 1,241 more rows]
