# Supplementary material for: Natural plant growth and development achieved in the IPK PhenoSphere by dynamic environment simulation
Source: Nat Commun. 2023 Sep 18;14:5783. doi: 10.1038/s41467-023-41332-4 (PMC10507097; doi:10.1038/s41467-023-41332-4)
Supplement: Supplementary file 5 — Supplementary Code 1 [file 41467_2023_41332_MOESM5_ESM.zip › Supplementary_Code_1/Thermal_Time_VPD/tt/data/Ps_avg_clim.csv]

Date_2016	Temperature
5/2/2016 0:00	7.841666667
5/2/2016 1:00	7.383333333
5/2/2016 2:00	6.616666667
5/2/2016 3:00	6.2
5/2/2016 4:00	5.416666667
5/2/2016 5:00	5.291666667
5/2/2016 6:00	5.708333333
5/2/2016 7:00	7.666666667
5/2/2016 8:00	9.166666667
5/2/2016 9:00	10.725
5/2/2016 10:00	12.48333333
5/2/2016 11:00	14.49166667
5/2/2016 12:00	15.75833333
5/2/2016 13:00	17.225
5/2/2016 14:00	18.20833333
5/2/2016 15:00	21.15833333
5/2/2016 16:00	21.11666667
5/2/2016 17:00	20.41666667
5/2/2016 18:00	19.65
5/2/2016 19:00	18.89166667
5/2/2016 20:00	17.25
5/2/2016 21:00	15.725
5/2/2016 22:00	14.025
5/2/2016 23:00	12.73333333
5/3/2016 0:00	12.06666667
5/3/2016 1:00	11.5
5/3/2016 2:00	11.33333333
5/3/2016 3:00	10.84
5/3/2016 4:00	10.03333333
5/3/2016 5:00	9.383333333
5/3/2016 6:00	8.96
5/3/2016 7:00	9.433333333
5/3/2016 8:00	11.78
5/3/2016 9:00	14.06666667
5/3/2016 10:00	15.44
5/3/2016 11:00	17.3
5/3/2016 12:00	15.56
5/3/2016 13:00	16.53333333
5/3/2016 14:00	17.6
5/3/2016 15:00	17.94
5/3/2016 16:00	19.7
5/3/2016 17:00	19.76
5/3/2016 18:00	18.61666667
5/3/2016 19:00	18.14
5/3/2016 20:00	15.98333333
5/3/2016 21:00	14.78
5/3/2016 22:00	13.63333333
5/3/2016 23:00	12.61666667
5/4/2016 0:00	11.66
5/4/2016 1:00	10.76666667
5/4/2016 2:00	9.88
5/4/2016 3:00	8.5
5/4/2016 4:00	7.48
5/4/2016 5:00	7.133333333
5/4/2016 6:00	7.9
5/4/2016 7:00	10.03333333
5/4/2016 8:00	12.86666667
5/4/2016 9:00	14.8
5/4/2016 10:00	15.96666667
5/4/2016 11:00	17.8
5/4/2016 12:00	18.16666667
5/4/2016 13:00	20.06
5/4/2016 14:00	20.93333333
5/4/2016 15:00	20.9
5/4/2016 16:00	20.36
5/4/2016 17:00	20.48333333
5/4/2016 18:00	19.72
5/4/2016 19:00	18.86666667
5/4/2016 20:00	17.32
5/4/2016 21:00	15.55
5/4/2016 22:00	13.8
5/4/2016 23:00	12.76666667
5/5/2016 0:00	11.63333333
5/5/2016 1:00	10.8
5/5/2016 2:00	9.65
5/5/2016 3:00	8.66
5/5/2016 4:00	7.066666667
5/5/2016 5:00	6.06
5/5/2016 6:00	7.9
5/5/2016 7:00	12.06
5/5/2016 8:00	15.13333333
5/5/2016 9:00	16.76666667
5/5/2016 10:00	19.2
5/5/2016 11:00	20.1
5/5/2016 12:00	21.72
5/5/2016 13:00	22.86666667
5/5/2016 14:00	22.94
5/5/2016 15:00	23.76666667
5/5/2016 16:00	23.98
5/5/2016 17:00	23.9
5/5/2016 18:00	23.35
5/5/2016 19:00	21.46
5/5/2016 20:00	19.6
5/5/2016 21:00	17.52
5/5/2016 22:00	15.2
5/5/2016 23:00	13.74
5/6/2016 0:00	12.95
5/6/2016 1:00	12.14
5/6/2016 2:00	11.68333333
5/6/2016 3:00	10.9
5/6/2016 4:00	10.02
5/6/2016 5:00	9.266666667
5/6/2016 6:00	9.38
5/6/2016 7:00	9.416666667
5/6/2016 8:00	11.38
5/6/2016 9:00	14.11666667
5/6/2016 10:00	14.92
5/6/2016 11:00	17.18333333
5/6/2016 12:00	18.13333333
5/6/2016 13:00	18.26
5/6/2016 14:00	18.53333333
5/6/2016 15:00	18.68
5/6/2016 16:00	18.46666667
5/6/2016 17:00	18.54
5/6/2016 18:00	17.63333333
5/6/2016 19:00	16.43333333
5/6/2016 20:00	15.5
5/6/2016 21:00	14.53333333
5/6/2016 22:00	13.74
5/6/2016 23:00	12.3
5/7/2016 0:00	9.26
5/7/2016 1:00	8.083333333
5/7/2016 2:00	8.38
5/7/2016 3:00	7.633333333
5/7/2016 4:00	7.216666667
5/7/2016 5:00	6.72
5/7/2016 6:00	7.5
5/7/2016 7:00	10.62
5/7/2016 8:00	13.93333333
5/7/2016 9:00	15.2
5/7/2016 10:00	15.43333333
5/7/2016 11:00	17.68
5/7/2016 12:00	20.45
5/7/2016 13:00	22.4
5/7/2016 14:00	23.06
5/7/2016 15:00	23.23333333
5/7/2016 16:00	23.96
5/7/2016 17:00	23.35
5/7/2016 18:00	23.88
5/7/2016 19:00	21.65
5/7/2016 20:00	20
5/7/2016 21:00	17.4
5/7/2016 22:00	15.03333333
5/7/2016 23:00	13.52
5/8/2016 0:00	12.05
5/8/2016 1:00	10.54
5/8/2016 2:00	9.616666667
5/8/2016 3:00	8.64
5/8/2016 4:00	7.666666667
5/8/2016 5:00	7.18
5/8/2016 6:00	8.133333333
5/8/2016 7:00	10.65
5/8/2016 8:00	13.2
5/8/2016 9:00	14.88333333
5/8/2016 10:00	16.08
5/8/2016 11:00	16.75
5/8/2016 12:00	17.98
5/8/2016 13:00	18.91666667
5/8/2016 14:00	20.1
5/8/2016 15:00	21.15
5/8/2016 16:00	20.96666667
5/8/2016 17:00	20.34
5/8/2016 18:00	19.65
5/8/2016 19:00	18.56
5/8/2016 20:00	17
5/8/2016 21:00	15.6
5/8/2016 22:00	14.03333333
5/8/2016 23:00	12.66666667
5/9/2016 0:00	11.76
5/9/2016 1:00	10.63333333
5/9/2016 2:00	9.6
5/9/2016 3:00	8.733333333
5/9/2016 4:00	7.54
5/9/2016 5:00	7.033333333
5/9/2016 6:00	8.36
5/9/2016 7:00	11.11666667
5/9/2016 8:00	12.96666667
5/9/2016 9:00	15.22
5/9/2016 10:00	16.28333333
5/9/2016 11:00	17.54
5/9/2016 12:00	18.5
5/9/2016 13:00	19.16
5/9/2016 14:00	20.13333333
5/9/2016 15:00	20.9
5/9/2016 16:00	20.9
5/9/2016 17:00	20.65
5/9/2016 18:00	19.28
5/9/2016 19:00	18.55
5/9/2016 20:00	17
5/9/2016 21:00	15.58333333
5/9/2016 22:00	13.98
5/9/2016 23:00	12.6
5/10/2016 0:00	12.02
5/10/2016 1:00	11.66666667
5/10/2016 2:00	11.43333333
5/10/2016 3:00	10.84
5/10/2016 4:00	10.03333333
5/10/2016 5:00	9.4
5/10/2016 6:00	9.266666667
5/10/2016 7:00	9.08
5/10/2016 8:00	11.93333333
5/10/2016 9:00	14.1
5/10/2016 10:00	15.08333333
5/10/2016 11:00	17.51666667
5/10/2016 12:00	18.34
5/10/2016 13:00	18.66666667
5/10/2016 14:00	18.88
5/10/2016 15:00	18.55
5/10/2016 16:00	18.62
5/10/2016 17:00	18.66666667
5/10/2016 18:00	17.7
5/10/2016 19:00	16.78333333
5/10/2016 20:00	15.58333333
5/10/2016 21:00	14.56
5/10/2016 22:00	13.71666667
5/10/2016 23:00	11.88
5/11/2016 0:00	11.96666667
5/11/2016 1:00	12.84
5/11/2016 2:00	12.8
5/11/2016 3:00	12.36666667
5/11/2016 4:00	11.48
5/11/2016 5:00	11.1
5/11/2016 6:00	12.34
5/11/2016 7:00	14.76666667
5/11/2016 8:00	16.88
5/11/2016 9:00	18.4
5/11/2016 10:00	20.14
5/11/2016 11:00	21.18333333
5/11/2016 12:00	22.51666667
5/11/2016 13:00	23.48
5/11/2016 14:00	24.51666667
5/11/2016 15:00	24.92
5/11/2016 16:00	24.65
5/11/2016 17:00	24.24
5/11/2016 18:00	23.4
5/11/2016 19:00	22.9
5/11/2016 20:00	21.18333333
5/11/2016 21:00	19
5/11/2016 22:00	16.84
5/11/2016 23:00	16.26666667
5/12/2016 0:00	14.7
5/12/2016 1:00	13.01666667
5/12/2016 2:00	12.76
5/12/2016 3:00	12.45
5/12/2016 4:00	11.8
5/12/2016 5:00	11.03333333
5/12/2016 6:00	13.53333333
5/12/2016 7:00	17.12
5/12/2016 8:00	20.75
5/12/2016 9:00	23.26
5/12/2016 10:00	24.83333333
5/12/2016 11:00	27.36
5/12/2016 12:00	28.01666667
5/12/2016 13:00	28.42
5/12/2016 14:00	29.16666667
5/12/2016 15:00	30.38333333
5/12/2016 16:00	29.78
5/12/2016 17:00	28.75
5/12/2016 18:00	27.02
5/12/2016 19:00	27.13333333
5/12/2016 20:00	24.9
5/12/2016 21:00	22.5
5/12/2016 22:00	20.18
5/12/2016 23:00	18.76666667
5/13/2016 0:00	16.66666667
5/13/2016 1:00	15.14
5/13/2016 2:00	13.16666667
5/13/2016 3:00	11.42
5/13/2016 4:00	10.88333333
5/13/2016 5:00	10.48
5/13/2016 6:00	12.56666667
5/13/2016 7:00	14.58333333
5/13/2016 8:00	15.1
5/13/2016 9:00	15.38333333
5/13/2016 10:00	16.04
5/13/2016 11:00	16.51666667
5/13/2016 12:00	17.14
5/13/2016 13:00	17.18333333
5/13/2016 14:00	17.96
5/13/2016 15:00	18.41666667
5/13/2016 16:00	19.51666667
5/13/2016 17:00	20.04
5/13/2016 18:00	19.61666667
5/13/2016 19:00	19.4
5/13/2016 20:00	18.38333333
5/13/2016 21:00	17.24
5/13/2016 22:00	15.83333333
5/13/2016 23:00	14.68
5/14/2016 0:00	13.66666667
5/14/2016 1:00	12.98333333
5/14/2016 2:00	12.76
5/14/2016 3:00	12.38333333
5/14/2016 4:00	11.42
5/14/2016 5:00	11.21666667
5/14/2016 6:00	13.04
5/14/2016 7:00	16.8
5/14/2016 8:00	20.3
5/14/2016 9:00	23
5/14/2016 10:00	25.21666667
5/14/2016 11:00	27.24
5/14/2016 12:00	28.35
5/14/2016 13:00	28.06
5/14/2016 14:00	29.18333333
5/14/2016 15:00	30.56
5/14/2016 16:00	30.06666667
5/14/2016 17:00	28.24
5/14/2016 18:00	27.46666667
5/14/2016 19:00	26.53333333
5/14/2016 20:00	24.6
5/14/2016 21:00	22.41666667
5/14/2016 22:00	20
5/14/2016 23:00	18.83333333
5/15/2016 0:00	15.6
5/15/2016 1:00	12.91666667
5/15/2016 2:00	12.46
5/15/2016 3:00	12.31666667
5/15/2016 4:00	11.4
5/15/2016 5:00	11.22
5/15/2016 6:00	12.46666667
5/15/2016 7:00	15
5/15/2016 8:00	16.61666667
5/15/2016 9:00	19.34
5/15/2016 10:00	19.93333333
5/15/2016 11:00	21.48333333
5/15/2016 12:00	22.66
5/15/2016 13:00	23.51666667
5/15/2016 14:00	24.72
5/15/2016 15:00	24.36666667
5/15/2016 16:00	24.56
5/15/2016 17:00	24.43333333
5/15/2016 18:00	23.42
5/15/2016 19:00	23
5/15/2016 20:00	21
5/15/2016 21:00	19.02
5/15/2016 22:00	16.96666667
5/15/2016 23:00	16.16
5/16/2016 0:00	14.13333333
5/16/2016 1:00	12.94
5/16/2016 2:00	12.68333333
5/16/2016 3:00	12.36
5/16/2016 4:00	11.8
5/16/2016 5:00	11.11666667
5/16/2016 6:00	12.36
5/16/2016 7:00	14.7
5/16/2016 8:00	17.12
5/16/2016 9:00	18.66666667
5/16/2016 10:00	20.24
5/16/2016 11:00	21.31666667
5/16/2016 12:00	22.4
5/16/2016 13:00	22.36666667
5/16/2016 14:00	20.31666667
5/16/2016 15:00	21.98
5/16/2016 16:00	22.78333333
5/16/2016 17:00	23.2
5/16/2016 18:00	23.95
5/16/2016 19:00	22.48
5/16/2016 20:00	20.93333333
5/16/2016 21:00	18.88
5/16/2016 22:00	17.33333333
5/16/2016 23:00	16.3
5/17/2016 0:00	15.72
5/17/2016 1:00	14.28333333
5/17/2016 2:00	13.08
5/17/2016 3:00	11.53333333
5/17/2016 4:00	10.46
5/17/2016 5:00	10.53333333
5/17/2016 6:00	12.46
5/17/2016 7:00	14.71666667
5/17/2016 8:00	15.23333333
5/17/2016 9:00	16.06
5/17/2016 10:00	16.3
5/17/2016 11:00	15.94
5/17/2016 12:00	16.36666667
5/17/2016 13:00	17.25
5/17/2016 14:00	17.5
5/17/2016 15:00	18
5/17/2016 16:00	19.5
5/17/2016 17:00	20
5/17/2016 18:00	20
5/17/2016 19:00	19.5
5/17/2016 20:00	19
5/17/2016 21:00	18
5/17/2016 22:00	16.5
5/17/2016 23:00	15
5/18/2016 0:00	14
5/18/2016 1:00	16
5/18/2016 2:00	15
5/18/2016 3:00	15
5/18/2016 4:00	14
5/18/2016 5:00	14
5/18/2016 6:00	14
5/18/2016 7:00	16
5/18/2016 8:00	17
5/18/2016 9:00	19
5/18/2016 10:00	20.5
5/18/2016 11:00	22
5/18/2016 12:00	23
5/18/2016 13:00	23.5
5/18/2016 14:00	24
5/18/2016 15:00	24
5/18/2016 16:00	24
5/18/2016 17:00	24.5
5/18/2016 18:00	25
5/18/2016 19:00	25
5/18/2016 20:00	24
5/18/2016 21:00	22
5/18/2016 22:00	20
5/18/2016 23:00	18
5/19/2016 0:00	16
5/19/2016 1:00	16
5/19/2016 2:00	16
5/19/2016 3:00	15
5/19/2016 4:00	15
5/19/2016 5:00	13
5/19/2016 6:00	12
5/19/2016 7:00	13
5/19/2016 8:00	16.3
5/19/2016 9:00	19.6
5/19/2016 10:00	23
5/19/2016 11:00	24
5/19/2016 12:00	24.5
5/19/2016 13:00	25
5/19/2016 14:00	25
5/19/2016 15:00	27
5/19/2016 16:00	27
5/19/2016 17:00	27
5/19/2016 18:00	27
5/19/2016 19:00	27
5/19/2016 20:00	26
5/19/2016 21:00	24
5/19/2016 22:00	22
5/19/2016 23:00	20
5/20/2016 0:00	17
5/20/2016 1:00	16.5
5/20/2016 2:00	16
5/20/2016 3:00	15
5/20/2016 4:00	15
5/20/2016 5:00	15
5/20/2016 6:00	15
5/20/2016 7:00	15.5
5/20/2016 8:00	16
5/20/2016 9:00	17
5/20/2016 10:00	18.9
5/20/2016 11:00	18.18
5/20/2016 12:00	19.45
5/20/2016 13:00	20.9
5/20/2016 14:00	21.92
5/20/2016 15:00	21.98333333
5/20/2016 16:00	22.1
5/20/2016 17:00	22.55
5/20/2016 18:00	22.78
5/20/2016 19:00	22.4
5/20/2016 20:00	20.62
5/20/2016 21:00	18.96666667
5/20/2016 22:00	16.93333333
5/20/2016 23:00	15.6
5/21/2016 0:00	15.51666667
5/21/2016 1:00	15.94
5/21/2016 2:00	15.6
5/21/2016 3:00	15.36
5/21/2016 4:00	14.25
5/21/2016 5:00	12.54
5/21/2016 6:00	11.9
5/21/2016 7:00	15.41666667
5/21/2016 8:00	18.04
5/21/2016 9:00	23.05
5/21/2016 10:00	22.34
5/21/2016 11:00	25.06666667
5/21/2016 12:00	24.66
5/21/2016 13:00	25.05
5/21/2016 14:00	25.88
5/21/2016 15:00	25.76666667
5/21/2016 16:00	25.85
5/21/2016 17:00	27.74
5/21/2016 18:00	25.81666667
5/21/2016 19:00	27.2
5/21/2016 20:00	24.91666667
5/21/2016 21:00	22.88
5/21/2016 22:00	20.65
5/21/2016 23:00	18.15
5/22/2016 0:00	16.84
5/22/2016 1:00	15.83333333
5/22/2016 2:00	15.06
5/22/2016 3:00	14.75
5/22/2016 4:00	14.56
5/22/2016 5:00	14.3
5/22/2016 6:00	15.06
5/22/2016 7:00	16.1
5/22/2016 8:00	18.11666667
5/22/2016 9:00	17.94
5/22/2016 10:00	21.38333333
5/22/2016 11:00	23.54
5/22/2016 12:00	23.05
5/22/2016 13:00	24.18
5/22/2016 14:00	23.75
5/22/2016 15:00	25.06
5/22/2016 16:00	24.71666667
5/22/2016 17:00	23.81666667
5/22/2016 18:00	24.56
5/22/2016 19:00	24.76666667
5/22/2016 20:00	23.08
5/22/2016 21:00	20.98333333
5/22/2016 22:00	19.06
5/22/2016 23:00	16.96666667
5/23/2016 0:00	16
5/23/2016 1:00	15.65
5/23/2016 2:00	15.03333333
5/23/2016 3:00	14.72
5/23/2016 4:00	14.41666667
5/23/2016 5:00	14.26
5/23/2016 6:00	15.35
5/23/2016 7:00	17.26
5/23/2016 8:00	17.43333333
5/23/2016 9:00	21.04
5/23/2016 10:00	21.06666667
5/23/2016 11:00	22.83333333
5/23/2016 12:00	23.32
5/23/2016 13:00	22.16666667
5/23/2016 14:00	20.06
5/23/2016 15:00	21.76666667
5/23/2016 16:00	22.18
5/23/2016 17:00	24.95
5/23/2016 18:00	24.92
5/23/2016 19:00	23.95
5/23/2016 20:00	22.86666667
5/23/2016 21:00	21.08
5/23/2016 22:00	18.93333333
5/23/2016 23:00	17.12
5/24/2016 0:00	16.08333333
5/24/2016 1:00	15.7
5/24/2016 2:00	15.35
5/24/2016 3:00	15.08333333
5/24/2016 4:00	15.18
5/24/2016 5:00	15.08333333
5/24/2016 6:00	15.32
5/24/2016 7:00	15.75
5/24/2016 8:00	16.36
5/24/2016 9:00	17.01666667
5/24/2016 10:00	17.06
5/24/2016 11:00	18.56666667
5/24/2016 12:00	19.11666667
5/24/2016 13:00	11.92
5/24/2016 14:00	20.5
5/24/2016 15:00	22.02
5/24/2016 16:00	22.03333333
5/24/2016 17:00	22.16
5/24/2016 18:00	22.85
5/24/2016 19:00	21.96
5/24/2016 20:00	20.6
5/24/2016 21:00	18.7
5/24/2016 22:00	16.94
5/24/2016 23:00	15.5
5/25/2016 0:00	14.04
5/25/2016 1:00	13.03333333
5/25/2016 2:00	12.46
5/25/2016 3:00	12.35
5/25/2016 4:00	11.5
5/25/2016 5:00	11.05
5/25/2016 6:00	12.18333333
5/25/2016 7:00	14.3
5/25/2016 8:00	17.16666667
5/25/2016 9:00	17.06
5/25/2016 10:00	21.33333333
5/25/2016 11:00	23.36
5/25/2016 12:00	23.2
5/25/2016 13:00	23.82
5/25/2016 14:00	23.56666667
5/25/2016 15:00	24.21666667
5/25/2016 16:00	24.08
5/25/2016 17:00	23.31666667
5/25/2016 18:00	23.94
5/25/2016 19:00	21.5
5/25/2016 20:00	20.34
5/25/2016 21:00	18.88333333
5/25/2016 22:00	17.24
5/25/2016 23:00	15.65
5/26/2016 0:00	14.13333333
5/26/2016 1:00	12.88
5/26/2016 2:00	12.53333333
5/26/2016 3:00	12.5
5/26/2016 4:00	11.36666667
5/26/2016 5:00	11.16
5/26/2016 6:00	12.61666667
5/26/2016 7:00	15.31666667
5/26/2016 8:00	15.96
5/26/2016 9:00	19.2
5/26/2016 10:00	20.94
5/26/2016 11:00	22.95
5/26/2016 12:00	23.72
5/26/2016 13:00	22.95
5/26/2016 14:00	23.76
5/26/2016 15:00	24.45
5/26/2016 16:00	24.6
5/26/2016 17:00	25.52
5/26/2016 18:00	24.46666667
5/26/2016 19:00	21.36
5/26/2016 20:00	20.41666667
5/26/2016 21:00	18.94
5/26/2016 22:00	17.05
5/26/2016 23:00	15.66
5/27/2016 0:00	14.4
5/27/2016 1:00	13.68333333
5/27/2016 2:00	12.38
5/27/2016 3:00	11.41666667
5/27/2016 4:00	11.04
5/27/2016 5:00	11.18333333
5/27/2016 6:00	12.14
5/27/2016 7:00	15.2
5/27/2016 8:00	17.86
5/27/2016 9:00	19.56666667
5/27/2016 10:00	20.55
5/27/2016 11:00	21.76
5/27/2016 12:00	22.08333333
5/27/2016 13:00	22.64
5/27/2016 14:00	22.91666667
5/27/2016 15:00	22.8
5/27/2016 16:00	22.9
5/27/2016 17:00	22.88
5/27/2016 18:00	22.58333333
5/27/2016 19:00	22.1
5/27/2016 20:00	21.24
5/27/2016 21:00	19.08333333
5/27/2016 22:00	17.34
5/27/2016 23:00	16.53333333
5/28/2016 0:00	14.46
5/28/2016 1:00	12.98333333
5/28/2016 2:00	12.38
5/28/2016 3:00	12.25
5/28/2016 4:00	11.7
5/28/2016 5:00	11.34
5/28/2016 6:00	12.18333333
5/28/2016 7:00	15.98
5/28/2016 8:00	17.28333333
5/28/2016 9:00	18.02
5/28/2016 10:00	21.33333333
5/28/2016 11:00	22.76666667
5/28/2016 12:00	23.4
5/28/2016 13:00	24.71666667
5/28/2016 14:00	23.8
5/28/2016 15:00	24.33333333
5/28/2016 16:00	24.84
5/28/2016 17:00	23.85
5/28/2016 18:00	24.4
5/28/2016 19:00	21.7
5/28/2016 20:00	20.4
5/28/2016 21:00	18.7
5/28/2016 22:00	16.95
5/28/2016 23:00	15.74
5/29/2016 0:00	14.06666667
5/29/2016 1:00	13.04
5/29/2016 2:00	12.75
5/29/2016 3:00	12.6
5/29/2016 4:00	11.85
5/29/2016 5:00	11.05
5/29/2016 6:00	13
5/29/2016 7:00	15.75
5/29/2016 8:00	15.26
5/29/2016 9:00	19.08333333
5/29/2016 10:00	21
5/29/2016 11:00	22.5
5/29/2016 12:00	23.8
5/29/2016 13:00	22.56666667
5/29/2016 14:00	23.53333333
5/29/2016 15:00	24.3
5/29/2016 16:00	23.61666667
5/29/2016 17:00	24.52
5/29/2016 18:00	24.21666667
5/29/2016 19:00	21.08
5/29/2016 20:00	20.43333333
5/29/2016 21:00	19.04
5/29/2016 22:00	17.1
5/29/2016 23:00	15.68333333
5/30/2016 0:00	13.92
5/30/2016 1:00	12.91666667
5/30/2016 2:00	12.82
5/30/2016 3:00	12.16666667
5/30/2016 4:00	11.46
5/30/2016 5:00	11.3
5/30/2016 6:00	12.32
5/30/2016 7:00	13.81666667
5/30/2016 8:00	17.33333333
5/30/2016 9:00	19.26
5/30/2016 10:00	20.51666667
5/30/2016 11:00	23.54
5/30/2016 12:00	23.4
5/30/2016 13:00	24.36
5/30/2016 14:00	24.31666667
5/30/2016 15:00	23.55
5/30/2016 16:00	23.78
5/30/2016 17:00	24.06666667
5/30/2016 18:00	22.82
5/30/2016 19:00	21.9
5/30/2016 20:00	21
5/30/2016 21:00	19.05
5/30/2016 22:00	17.14
5/30/2016 23:00	15.6
5/31/2016 0:00	14.48333333
5/31/2016 1:00	13.72
5/31/2016 2:00	12.73333333
5/31/2016 3:00	11.94
5/31/2016 4:00	11.3
5/31/2016 5:00	10.92
5/31/2016 6:00	12.2
5/31/2016 7:00	15.14
5/31/2016 8:00	17.7
5/31/2016 9:00	19.4
5/31/2016 10:00	20.6
5/31/2016 11:00	21.66666667
5/31/2016 12:00	21.74
5/31/2016 13:00	22.36666667
5/31/2016 14:00	22.68
5/31/2016 15:00	22.81666667
5/31/2016 16:00	22.82
5/31/2016 17:00	22.93333333
5/31/2016 18:00	22.35
5/31/2016 19:00	22.3
5/31/2016 20:00	20.51666667
5/31/2016 21:00	18.94
5/31/2016 22:00	17.58333333
5/31/2016 23:00	16.62
6/1/2016 0:00	15.4
6/1/2016 1:00	13.88
6/1/2016 2:00	13.41666667
6/1/2016 3:00	12.63333333
6/1/2016 4:00	12.38
6/1/2016 5:00	12.28333333
6/1/2016 6:00	13.62
6/1/2016 7:00	16.06666667
6/1/2016 8:00	16.04
6/1/2016 9:00	19.66666667
6/1/2016 10:00	21.1
6/1/2016 11:00	21.83333333
6/1/2016 12:00	22.73333333
6/1/2016 13:00	22.38
6/1/2016 14:00	20.53333333
6/1/2016 15:00	21.58
6/1/2016 16:00	21.95
6/1/2016 17:00	22.92
6/1/2016 18:00	19.95
6/1/2016 19:00	20.63333333
6/1/2016 20:00	20.18
6/1/2016 21:00	18.46666667
6/1/2016 22:00	16.62
6/1/2016 23:00	15.3
6/2/2016 0:00	14.75
6/2/2016 1:00	13.34
6/2/2016 2:00	12.41666667
6/2/2016 3:00	12.26
6/2/2016 4:00	12.42
6/2/2016 5:00	12.43333333
6/2/2016 6:00	17.48
6/2/2016 7:00	22.02
6/2/2016 8:00	22.26666667
6/2/2016 9:00	21.52
6/2/2016 10:00	23.7
6/2/2016 11:00	24.26
6/2/2016 12:00	23.42
6/2/2016 13:00	25.01666667
6/2/2016 14:00	23.72
6/2/2016 15:00	23.54
6/2/2016 16:00	23.7
6/2/2016 17:00	23.9
6/2/2016 18:00	22.45
6/2/2016 19:00	23.04
6/2/2016 20:00	21.94
6/2/2016 21:00	18.38333333
6/2/2016 22:00	15.48
6/2/2016 23:00	16.36
6/3/2016 0:00	14.95
6/3/2016 1:00	14.02
6/3/2016 2:00	14.35
6/3/2016 3:00	14.24
6/3/2016 4:00	13.94
6/3/2016 5:00	13.43333333
6/3/2016 6:00	13.22
6/3/2016 7:00	14.08333333
6/3/2016 8:00	15.94
6/3/2016 9:00	17.96
6/3/2016 10:00	17.93333333
6/3/2016 11:00	17.32
6/3/2016 12:00	17.74
6/3/2016 13:00	18.66666667
6/3/2016 14:00	19.52
6/3/2016 15:00	18.75
6/3/2016 16:00	17.98
6/3/2016 17:00	18.08
6/3/2016 18:00	16.75
6/3/2016 19:00	15.52
6/3/2016 20:00	16.1
6/3/2016 21:00	14.43333333
6/3/2016 22:00	13.04
6/3/2016 23:00	13.15
6/4/2016 0:00	13.48
6/4/2016 1:00	13.16
6/4/2016 2:00	12.3
6/4/2016 3:00	12.28
6/4/2016 4:00	12.16
6/4/2016 5:00	12.36666667
6/4/2016 6:00	17.88
6/4/2016 7:00	22.48333333
6/4/2016 8:00	21.28
6/4/2016 9:00	23.86
6/4/2016 10:00	23.68333333
6/4/2016 11:00	24.78
6/4/2016 12:00	24.2
6/4/2016 13:00	23.98333333
6/4/2016 14:00	23.64
6/4/2016 15:00	23.83333333
6/4/2016 16:00	22.6
6/4/2016 17:00	23.76
6/4/2016 18:00	22.78333333
6/4/2016 19:00	22.08
6/4/2016 20:00	22.44
6/4/2016 21:00	19.25
6/4/2016 22:00	16.28
6/4/2016 23:00	16.26666667
6/5/2016 0:00	15.42
6/5/2016 1:00	14.14
6/5/2016 2:00	12.78333333
6/5/2016 3:00	12.56
6/5/2016 4:00	12.56
6/5/2016 5:00	12.15
6/5/2016 6:00	14.4
6/5/2016 7:00	16.5
6/5/2016 8:00	17.44
6/5/2016 9:00	18.52
6/5/2016 10:00	20.35
6/5/2016 11:00	22.22
6/5/2016 12:00	21.08
6/5/2016 13:00	21.86666667
6/5/2016 14:00	22.24
6/5/2016 15:00	20.63333333
6/5/2016 16:00	22.1
6/5/2016 17:00	22.58
6/5/2016 18:00	20.5
6/5/2016 19:00	20.8
6/5/2016 20:00	20.03333333
6/5/2016 21:00	18.48
6/5/2016 22:00	16.68
6/5/2016 23:00	15.43333333
6/6/2016 0:00	14.46
6/6/2016 1:00	13.7
6/6/2016 2:00	12.46666667
6/6/2016 3:00	12.06
6/6/2016 4:00	11.76666667
6/6/2016 5:00	12.24
6/6/2016 6:00	14.56
6/6/2016 7:00	17.06666667
6/6/2016 8:00	17.86
6/6/2016 9:00	17.4
6/6/2016 10:00	21.26666667
6/6/2016 11:00	21.36
6/6/2016 12:00	20.83333333
6/6/2016 13:00	22.08
6/6/2016 14:00	22.08
6/6/2016 15:00	21.86666667
6/6/2016 16:00	22.2
6/6/2016 17:00	22.08
6/6/2016 18:00	20.76666667
6/6/2016 19:00	20.5
6/6/2016 20:00	20
6/6/2016 21:00	18.4
6/6/2016 22:00	16.44
6/6/2016 23:00	14.75
6/7/2016 0:00	13.8
6/7/2016 1:00	13.98
6/7/2016 2:00	14.05
6/7/2016 3:00	14.28
6/7/2016 4:00	13.4
6/7/2016 5:00	13.22
6/7/2016 6:00	12.78
6/7/2016 7:00	13.3
6/7/2016 8:00	16.14
6/7/2016 9:00	17.88
6/7/2016 10:00	18.1
6/7/2016 11:00	17.12
6/7/2016 12:00	17.91666667
6/7/2016 13:00	18.58
6/7/2016 14:00	19.14
6/7/2016 15:00	21.66666667
6/7/2016 16:00	23.04
6/7/2016 17:00	22.8
6/7/2016 18:00	22.28333333
6/7/2016 19:00	21.68
6/7/2016 20:00	20.61666667
6/7/2016 21:00	18.26
6/7/2016 22:00	15.56
6/7/2016 23:00	14.2
6/8/2016 0:00	14.64
6/8/2016 1:00	13.1
6/8/2016 2:00	9.36
6/8/2016 3:00	5.96
6/8/2016 4:00	8.85
6/8/2016 5:00	14.12
6/8/2016 6:00	14.74
6/8/2016 7:00	16.65
6/8/2016 8:00	19.22
6/8/2016 9:00	20.3
6/8/2016 10:00	20.46
6/8/2016 11:00	22.12
6/8/2016 12:00	21.96666667
6/8/2016 13:00	22.5
6/8/2016 14:00	23.42
6/8/2016 15:00	23.85
6/8/2016 16:00	22.52
6/8/2016 17:00	23.31666667
6/8/2016 18:00	22.74
6/8/2016 19:00	21.46
6/8/2016 20:00	21.53333333
6/8/2016 21:00	20.12
6/8/2016 22:00	17.6
6/8/2016 23:00	15.2
6/9/2016 0:00	14.86
6/9/2016 1:00	14.6
6/9/2016 2:00	14.26
6/9/2016 3:00	13.8
6/9/2016 4:00	12.61666667
6/9/2016 5:00	12.6
6/9/2016 6:00	13.5
6/9/2016 7:00	15.13333333
6/9/2016 8:00	18.92
6/9/2016 9:00	21.38333333
6/9/2016 10:00	23.06
6/9/2016 11:00	23.52
6/9/2016 12:00	24.23333333
6/9/2016 13:00	25.52
6/9/2016 14:00	26.64
6/9/2016 15:00	27.08333333
6/9/2016 16:00	28.68
6/9/2016 17:00	28.53333333
6/9/2016 18:00	27.08
6/9/2016 19:00	25.64
6/9/2016 20:00	23.38333333
6/9/2016 21:00	20.9
6/9/2016 22:00	18.52
6/9/2016 23:00	16.88333333
6/10/2016 0:00	15.06
6/10/2016 1:00	13.81666667
6/10/2016 2:00	14.02
6/10/2016 3:00	13.64
6/10/2016 4:00	13.68333333
6/10/2016 5:00	13.34
6/10/2016 6:00	13.1
6/10/2016 7:00	13.95
6/10/2016 8:00	15.2
6/10/2016 9:00	16.45
6/10/2016 10:00	18.1
6/10/2016 11:00	19.22
6/10/2016 12:00	20
6/10/2016 13:00	20.52
6/10/2016 14:00	20.65
6/10/2016 15:00	22.06
6/10/2016 16:00	22.92
6/10/2016 17:00	22.68333333
6/10/2016 18:00	22.12
6/10/2016 19:00	21.56
6/10/2016 20:00	20.58333333
6/10/2016 21:00	18.08
6/10/2016 22:00	15.61666667
6/10/2016 23:00	13.92
6/11/2016 0:00	13.84
6/11/2016 1:00	13.91666667
6/11/2016 2:00	14.12
6/11/2016 3:00	13.72
6/11/2016 4:00	12.36666667
6/11/2016 5:00	12.46
6/11/2016 6:00	13.51666667
6/11/2016 7:00	15.9
6/11/2016 8:00	17.54
6/11/2016 9:00	22.01666667
6/11/2016 10:00	23.3
6/11/2016 11:00	23.44
6/11/2016 12:00	24.23333333
6/11/2016 13:00	25.54
6/11/2016 14:00	26.4
6/11/2016 15:00	28.04
6/11/2016 16:00	28.42
6/11/2016 17:00	27.98333333
6/11/2016 18:00	27.28
6/11/2016 19:00	25.46
6/11/2016 20:00	23.65
6/11/2016 21:00	20.88
6/11/2016 22:00	18.06666667
6/11/2016 23:00	15.96
6/12/2016 0:00	15.48
6/12/2016 1:00	15.2
6/12/2016 2:00	14.16
6/12/2016 3:00	14
6/12/2016 4:00	14.26666667
6/12/2016 5:00	14.36
6/12/2016 6:00	15.06666667
6/12/2016 7:00	15.98
6/12/2016 8:00	18.52
6/12/2016 9:00	18.68333333
6/12/2016 10:00	19.98
6/12/2016 11:00	22.28
6/12/2016 12:00	21.98333333
6/12/2016 13:00	23
6/12/2016 14:00	22.83333333
6/12/2016 15:00	23.36
6/12/2016 16:00	22.96
6/12/2016 17:00	23.76666667
6/12/2016 18:00	23.06
6/12/2016 19:00	21.91666667
6/12/2016 20:00	21.5
6/12/2016 21:00	20.1
6/12/2016 22:00	17.63333333
6/12/2016 23:00	15.66
6/13/2016 0:00	14.88
6/13/2016 1:00	15.11666667
6/13/2016 2:00	14.66
6/13/2016 3:00	14.31666667
6/13/2016 4:00	14.04
6/13/2016 5:00	14.2
6/13/2016 6:00	15.18333333
6/13/2016 7:00	17.34
6/13/2016 8:00	18.78
6/13/2016 9:00	19.28333333
6/13/2016 10:00	20.72
6/13/2016 11:00	21.18333333
6/13/2016 12:00	21.9
6/13/2016 13:00	22.74
6/13/2016 14:00	23.63333333
6/13/2016 15:00	24.62
6/13/2016 16:00	23.22
6/13/2016 17:00	23.46666667
6/13/2016 18:00	22.82
6/13/2016 19:00	21.78333333
6/13/2016 20:00	21.32
6/13/2016 21:00	20.34
6/13/2016 22:00	17.3
6/13/2016 23:00	15.38
6/14/2016 0:00	14.58
6/14/2016 1:00	14.1
6/14/2016 2:00	14
6/14/2016 3:00	13.53333333
6/14/2016 4:00	13.16
6/14/2016 5:00	13.26
6/14/2016 6:00	13.25
6/14/2016 7:00	13.88
6/14/2016 8:00	15.22
6/14/2016 9:00	16.35
6/14/2016 10:00	18.02
6/14/2016 11:00	19.36666667
6/14/2016 12:00	20.34
6/14/2016 13:00	20.62
6/14/2016 14:00	20.71666667
6/14/2016 15:00	18.66
6/14/2016 16:00	19.14
6/14/2016 17:00	19.05
6/14/2016 18:00	19.2
6/14/2016 19:00	19.21666667
6/14/2016 20:00	18.74
6/14/2016 21:00	17.44
6/14/2016 22:00	15.46666667
6/14/2016 23:00	13.74
6/15/2016 0:00	13.38
6/15/2016 1:00	14.08333333
6/15/2016 2:00	13.6
6/15/2016 3:00	13.31666667
6/15/2016 4:00	12.38
6/15/2016 5:00	12.1
6/15/2016 6:00	12.98333333
6/15/2016 7:00	15.26
6/15/2016 8:00	17.2
6/15/2016 9:00	19.44
6/15/2016 10:00	19.22
6/15/2016 11:00	20.91666667
6/15/2016 12:00	21.02
6/15/2016 13:00	20.76
6/15/2016 14:00	21.63333333
6/15/2016 15:00	23.1
6/15/2016 16:00	23.18333333
6/15/2016 17:00	22.28
6/15/2016 18:00	23.22
6/15/2016 19:00	20.86666667
6/15/2016 20:00	21
6/15/2016 21:00	19.14
6/15/2016 22:00	17.13333333
6/15/2016 23:00	15.68
6/16/2016 0:00	12.91666667
6/16/2016 1:00	10.88
6/16/2016 2:00	10.12
6/16/2016 3:00	9.316666667
6/16/2016 4:00	8.88
6/16/2016 5:00	8.18
6/16/2016 6:00	9.65
6/16/2016 7:00	13
6/16/2016 8:00	16.43333333
6/16/2016 9:00	17.86
6/16/2016 10:00	18.14
6/16/2016 11:00	20.86666667
6/16/2016 12:00	22.18
6/16/2016 13:00	24.02
6/16/2016 14:00	25
6/16/2016 15:00	23.9
6/16/2016 16:00	24.78333333
6/16/2016 17:00	25.56
6/16/2016 18:00	24.5
6/16/2016 19:00	23.08333333
6/16/2016 20:00	21.6
6/16/2016 21:00	20.54
6/16/2016 22:00	18.03333333
6/16/2016 23:00	14.98
6/17/2016 0:00	14.76666667
6/17/2016 1:00	15.86
6/17/2016 2:00	15.66
6/17/2016 3:00	15.43333333
6/17/2016 4:00	13.8
6/17/2016 5:00	12.56
6/17/2016 6:00	12.51666667
6/17/2016 7:00	14.06
6/17/2016 8:00	15.71666667
6/17/2016 9:00	17.28
6/17/2016 10:00	18.48
6/17/2016 11:00	19.51666667
6/17/2016 12:00	19.84
6/17/2016 13:00	19.86
6/17/2016 14:00	19.26666667
6/17/2016 15:00	19.06
6/17/2016 16:00	19.23333333
6/17/2016 17:00	19.08
6/17/2016 18:00	19.3
6/17/2016 19:00	19.1
6/17/2016 20:00	18.84
6/17/2016 21:00	17.58333333
6/17/2016 22:00	15.12
6/17/2016 23:00	13.64
6/18/2016 0:00	12.21666667
6/18/2016 1:00	11.04
6/18/2016 2:00	10.14
6/18/2016 3:00	9.516666667
6/18/2016 4:00	8.66
6/18/2016 5:00	8.2
6/18/2016 6:00	10.84
6/18/2016 7:00	13.9
6/18/2016 8:00	15.1
6/18/2016 9:00	16.78
6/18/2016 10:00	18.92
6/18/2016 11:00	20.01666667
6/18/2016 12:00	22.38
6/18/2016 13:00	24.85
6/18/2016 14:00	24.04
6/18/2016 15:00	25.88
6/18/2016 16:00	25.08333333
6/18/2016 17:00	24.38
6/18/2016 18:00	25.2
6/18/2016 19:00	22.73333333
6/18/2016 20:00	22.04
6/18/2016 21:00	20.5
6/18/2016 22:00	17.38
6/18/2016 23:00	15.56
6/19/2016 0:00	14.03333333
6/19/2016 1:00	14.08
6/19/2016 2:00	13.4
6/19/2016 3:00	13.53333333
6/19/2016 4:00	12.88
6/19/2016 5:00	12.45
6/19/2016 6:00	12.94
6/19/2016 7:00	15.24
6/19/2016 8:00	17
6/19/2016 9:00	19.88
6/19/2016 10:00	20.62
6/19/2016 11:00	23.23333333
6/19/2016 12:00	24.32
6/19/2016 13:00	23.76666667
6/19/2016 14:00	22.56
6/19/2016 15:00	22.72
6/19/2016 16:00	22.68333333
6/19/2016 17:00	23.3
6/19/2016 18:00	22.6
6/19/2016 19:00	20.78333333
6/19/2016 20:00	21.02
6/19/2016 21:00	19.18333333
6/19/2016 22:00	17.1
6/19/2016 23:00	15.54
6/20/2016 0:00	14.38333333
6/20/2016 1:00	14.16
6/20/2016 2:00	13.76666667
6/20/2016 3:00	13.5
6/20/2016 4:00	12.84
6/20/2016 5:00	12.36666667
6/20/2016 6:00	13.38
6/20/2016 7:00	14.54
6/20/2016 8:00	17.38333333
6/20/2016 9:00	18.26
6/20/2016 10:00	19.85
6/20/2016 11:00	22.98
6/20/2016 12:00	23.34
6/20/2016 13:00	21.83333333
6/20/2016 14:00	22.14
6/20/2016 15:00	22.36
6/20/2016 16:00	23.28333333
6/20/2016 17:00	23.64
6/20/2016 18:00	22.65
6/20/2016 19:00	21.08
6/20/2016 20:00	20.42
6/20/2016 21:00	18.95
6/20/2016 22:00	16.6
6/20/2016 23:00	15.38
6/21/2016 0:00	15.38333333
6/21/2016 1:00	16.12
6/21/2016 2:00	15.53333333
6/21/2016 3:00	15.3
6/21/2016 4:00	13.72
6/21/2016 5:00	12.33333333
6/21/2016 6:00	12.4
6/21/2016 7:00	14.14
6/21/2016 8:00	15.76666667
6/21/2016 9:00	17.24
6/21/2016 10:00	18.73333333
6/21/2016 11:00	19.64
6/21/2016 12:00	20.24
6/21/2016 13:00	19.48333333
6/21/2016 14:00	19.54
6/21/2016 15:00	20.62
6/21/2016 16:00	22.16666667
6/21/2016 17:00	23.24
6/21/2016 18:00	23.71666667
6/21/2016 19:00	22.46
6/21/2016 20:00	21.72
6/21/2016 21:00	17.78333333
6/21/2016 22:00	13.5
6/21/2016 23:00	12.64
6/22/2016 0:00	13.46666667
6/22/2016 1:00	13.86
6/22/2016 2:00	14.15
6/22/2016 3:00	13.6
6/22/2016 4:00	13.56
6/22/2016 5:00	13.8
6/22/2016 6:00	14.3
6/22/2016 7:00	15.38
6/22/2016 8:00	17.06666667
6/22/2016 9:00	21.92
6/22/2016 10:00	24.15
6/22/2016 11:00	26.34
6/22/2016 12:00	26.08
6/22/2016 13:00	25.8
6/22/2016 14:00	24.62
6/22/2016 15:00	24.8
6/22/2016 16:00	24.78
6/22/2016 17:00	24.12
6/22/2016 18:00	25.16666667
6/22/2016 19:00	23.2
6/22/2016 20:00	22.08
6/22/2016 21:00	20.13333333
6/22/2016 22:00	18.04
6/22/2016 23:00	16.2
6/23/2016 0:00	15.04
6/23/2016 1:00	13.64
6/23/2016 2:00	13.46666667
6/23/2016 3:00	13.46
6/23/2016 4:00	13.48
6/23/2016 5:00	14.51666667
6/23/2016 6:00	14.88
6/23/2016 7:00	16.31666667
6/23/2016 8:00	19.82
6/23/2016 9:00	23
6/23/2016 10:00	23.16666667
6/23/2016 11:00	23.98
6/23/2016 12:00	23.84
6/23/2016 13:00	23.86666667
6/23/2016 14:00	24.8
6/23/2016 15:00	26.08333333
6/23/2016 16:00	26.16
6/23/2016 17:00	27.46
6/23/2016 18:00	27.1
6/23/2016 19:00	26.38
6/23/2016 20:00	23.9
6/23/2016 21:00	21.68333333
6/23/2016 22:00	19.8
6/23/2016 23:00	17.55
6/24/2016 0:00	14.92
6/24/2016 1:00	12.14
6/24/2016 2:00	10.16666667
6/24/2016 3:00	9.86
6/24/2016 4:00	9.3
6/24/2016 5:00	8.116666667
6/24/2016 6:00	9.28
6/24/2016 7:00	12.63333333
6/24/2016 8:00	15.72
6/24/2016 9:00	17.72
6/24/2016 10:00	19
6/24/2016 11:00	20.44
6/24/2016 12:00	21.32
6/24/2016 13:00	21.96666667
6/24/2016 14:00	22.6
6/24/2016 15:00	23.06666667
6/24/2016 16:00	23.54
6/24/2016 17:00	23.9
6/24/2016 18:00	23.56666667
6/24/2016 19:00	22.48
6/24/2016 20:00	21.58
6/24/2016 21:00	17.16666667
6/24/2016 22:00	12.58
6/24/2016 23:00	13.06666667
6/25/2016 0:00	13.7
6/25/2016 1:00	13.9
6/25/2016 2:00	13.7
6/25/2016 3:00	13.34
6/25/2016 4:00	13.63333333
6/25/2016 5:00	14.66
6/25/2016 6:00	15.08
6/25/2016 7:00	17.08333333
6/25/2016 8:00	19.28
6/25/2016 9:00	21.28
6/25/2016 10:00	23.08333333
6/25/2016 11:00	24.1
6/25/2016 12:00	23.88333333
6/25/2016 13:00	24.62
6/25/2016 14:00	25.5
6/25/2016 15:00	26.1
6/25/2016 16:00	25.94
6/25/2016 17:00	27.32
6/25/2016 18:00	27.65
6/25/2016 19:00	26.2
6/25/2016 20:00	23.9
6/25/2016 21:00	21.24
6/25/2016 22:00	19.34
6/25/2016 23:00	17.6
6/26/2016 0:00	15.64
6/26/2016 1:00	14.18
6/26/2016 2:00	14.2
6/26/2016 3:00	13.5
6/26/2016 4:00	13.4
6/26/2016 5:00	13.36
6/26/2016 6:00	13.36
6/26/2016 7:00	15.73333333
6/26/2016 8:00	17.24
6/26/2016 9:00	19.8
6/26/2016 10:00	20.05
6/26/2016 11:00	20.42
6/26/2016 12:00	21.25
6/26/2016 13:00	22.34
6/26/2016 14:00	23.56
6/26/2016 15:00	24.23333333
6/26/2016 16:00	24.34
6/26/2016 17:00	24.82
6/26/2016 18:00	24.05
6/26/2016 19:00	23.88
6/26/2016 20:00	22.01666667
6/26/2016 21:00	19.92
6/26/2016 22:00	18.22
6/26/2016 23:00	16.71666667
6/27/2016 0:00	15.18
6/27/2016 1:00	14.28
6/27/2016 2:00	14
6/27/2016 3:00	13.7
6/27/2016 4:00	13.11666667
6/27/2016 5:00	13.36
6/27/2016 6:00	13.86
6/27/2016 7:00	15.65
6/27/2016 8:00	16.76
6/27/2016 9:00	19.6
6/27/2016 10:00	20.14
6/27/2016 11:00	20.24
6/27/2016 12:00	21.38333333
6/27/2016 13:00	21.72
6/27/2016 14:00	23.72
6/27/2016 15:00	24.46666667
6/27/2016 16:00	23.94
6/27/2016 17:00	24.83333333
6/27/2016 18:00	23.88
6/27/2016 19:00	23.82
6/27/2016 20:00	21.73333333
6/27/2016 21:00	19.48
6/27/2016 22:00	18.32
6/27/2016 23:00	16.13333333
6/28/2016 0:00	13.92
6/28/2016 1:00	11.2
6/28/2016 2:00	10.62
6/28/2016 3:00	10.12
6/28/2016 4:00	8.316666667
6/28/2016 5:00	7.78
6/28/2016 6:00	9.56
6/28/2016 7:00	12.68333333
6/28/2016 8:00	15.52
6/28/2016 9:00	17.7
6/28/2016 10:00	19.1
6/28/2016 11:00	20.34
6/28/2016 12:00	21.11666667
6/28/2016 13:00	22
6/28/2016 14:00	21.06
6/28/2016 15:00	20.16666667
6/28/2016 16:00	21.12
6/28/2016 17:00	21.55
6/28/2016 18:00	21.22
6/28/2016 19:00	20
6/28/2016 20:00	18.33333333
6/28/2016 21:00	16.32
6/28/2016 22:00	15.04
6/28/2016 23:00	14.83333333
6/29/2016 0:00	14.4
6/29/2016 1:00	14.86666667
6/29/2016 2:00	14.84
6/29/2016 3:00	14.38
6/29/2016 4:00	14.1
6/29/2016 5:00	13.92
6/29/2016 6:00	14.5
6/29/2016 7:00	16.15
6/29/2016 8:00	17.42
6/29/2016 9:00	17.43333333
6/29/2016 10:00	18.6
6/29/2016 11:00	20.4
6/29/2016 12:00	20.96666667
6/29/2016 13:00	22.32
6/29/2016 14:00	22.24
6/29/2016 15:00	22.6
6/29/2016 16:00	22.78
6/29/2016 17:00	22.5
6/29/2016 18:00	23.54
6/29/2016 19:00	22.92
6/29/2016 20:00	20.91666667
6/29/2016 21:00	18.9
6/29/2016 22:00	16.7
6/29/2016 23:00	15.36
6/30/2016 0:00	16.28
6/30/2016 1:00	16.93333333
6/30/2016 2:00	16.36
6/30/2016 3:00	16.38
6/30/2016 4:00	16.25
6/30/2016 5:00	16.08
6/30/2016 6:00	16.41666667
6/30/2016 7:00	17.42
6/30/2016 8:00	17.54
6/30/2016 9:00	20.16666667
6/30/2016 10:00	21.12
6/30/2016 11:00	22.98
6/30/2016 12:00	24.23333333
6/30/2016 13:00	24.84
6/30/2016 14:00	25.36666667
6/30/2016 15:00	25.86
6/30/2016 16:00	25.72
6/30/2016 17:00	25
6/30/2016 18:00	24.38
6/30/2016 19:00	24.08
6/30/2016 20:00	23.13333333
6/30/2016 21:00	20.94
6/30/2016 22:00	19.15
6/30/2016 23:00	16.96
7/1/2016 0:00	15.86
7/1/2016 1:00	14.3
7/1/2016 2:00	13.98
7/1/2016 3:00	13.72
7/1/2016 4:00	13.53333333
7/1/2016 5:00	13.02
7/1/2016 6:00	12.88333333
7/1/2016 7:00	13.64
7/1/2016 8:00	15.24
7/1/2016 9:00	16.6
7/1/2016 10:00	17.48
7/1/2016 11:00	18.66
7/1/2016 12:00	19.7
7/1/2016 13:00	20.36
7/1/2016 14:00	21.23333333
7/1/2016 15:00	21.56
7/1/2016 16:00	21.78
7/1/2016 17:00	21.7
7/1/2016 18:00	21.22
7/1/2016 19:00	20.28
7/1/2016 20:00	17.9
7/1/2016 21:00	15.92
7/1/2016 22:00	15.01666667
7/1/2016 23:00	14.68
7/2/2016 0:00	15.08
7/2/2016 1:00	16.88333333
7/2/2016 2:00	16.58
7/2/2016 3:00	16.38
7/2/2016 4:00	16.3
7/2/2016 5:00	16.42
7/2/2016 6:00	16.33333333
7/2/2016 7:00	17.12
7/2/2016 8:00	18.02
7/2/2016 9:00	19.01666667
7/2/2016 10:00	21.26
7/2/2016 11:00	23.4
7/2/2016 12:00	24.28
7/2/2016 13:00	26.12
7/2/2016 14:00	25.25
7/2/2016 15:00	25.98
7/2/2016 16:00	25.82
7/2/2016 17:00	25.38333333
7/2/2016 18:00	24.2
7/2/2016 19:00	24.3
7/2/2016 20:00	22.62
7/2/2016 21:00	21.16
7/2/2016 22:00	18.86666667
7/2/2016 23:00	17.38
7/3/2016 0:00	16.14285714
7/3/2016 1:00	14.8125
7/3/2016 2:00	14.5375
7/3/2016 3:00	14.3625
7/3/2016 4:00	14.1
7/3/2016 5:00	14.25
7/3/2016 6:00	14.5375
7/3/2016 7:00	15.6125
7/3/2016 8:00	16.725
7/3/2016 9:00	17.5875
7/3/2016 10:00	18.65
7/3/2016 11:00	20.375
7/3/2016 12:00	21.05714286
7/3/2016 13:00	21.6625
7/3/2016 14:00	22.2625
7/3/2016 15:00	22.7625
7/3/2016 16:00	22.8375
7/3/2016 17:00	23.075
7/3/2016 18:00	22.8875
7/3/2016 19:00	22.7125
7/3/2016 20:00	20.8375
7/3/2016 21:00	19.15
7/3/2016 22:00	17.225
7/3/2016 23:00	15.5
7/4/2016 0:00	15.1625
7/4/2016 1:00	14.9875
7/4/2016 2:00	14.6
7/4/2016 3:00	14.375
7/4/2016 4:00	14.44285714
7/4/2016 5:00	14.2625
7/4/2016 6:00	14.475
7/4/2016 7:00	15.4875
7/4/2016 8:00	17.375
7/4/2016 9:00	17.05
7/4/2016 10:00	18.8
7/4/2016 11:00	20.2125
7/4/2016 12:00	21.575
7/4/2016 13:00	21.525
7/4/2016 14:00	22.5875
7/4/2016 15:00	23.025
7/4/2016 16:00	22.75
7/4/2016 17:00	23.4375
7/4/2016 18:00	22.4375
7/4/2016 19:00	22.7625
7/4/2016 20:00	20.9125
7/4/2016 21:00	19.07142857
7/4/2016 22:00	17.2
7/4/2016 23:00	15.8375
7/5/2016 0:00	14.7
7/5/2016 1:00	14.1125
7/5/2016 2:00	13.9375
7/5/2016 3:00	13.7
7/5/2016 4:00	13.375
7/5/2016 5:00	13.2125
7/5/2016 6:00	13.225
7/5/2016 7:00	13.6625
7/5/2016 8:00	15.0625
7/5/2016 9:00	16.5125
7/5/2016 10:00	17.625
7/5/2016 11:00	18.65
7/5/2016 12:00	19.6125
7/5/2016 13:00	20.48571429
7/5/2016 14:00	21.3
7/5/2016 15:00	22.775
7/5/2016 16:00	24.45
7/5/2016 17:00	25.9625
7/5/2016 18:00	26.1375
7/5/2016 19:00	25.725
7/5/2016 20:00	22.425
7/5/2016 21:00	18.875
7/5/2016 22:00	18.1875
7/5/2016 23:00	17.775
7/6/2016 0:00	17.2625
7/6/2016 1:00	16.625
7/6/2016 2:00	15.7875
7/6/2016 3:00	15.2375
7/6/2016 4:00	14.575
7/6/2016 5:00	14.1
7/6/2016 6:00	14.775
7/6/2016 7:00	17.575
7/6/2016 8:00	19.4375
7/6/2016 9:00	22.1375
7/6/2016 10:00	23.6875
7/6/2016 11:00	25.0875
7/6/2016 12:00	26.1875
7/6/2016 13:00	26.4875
7/6/2016 14:00	27.625
7/6/2016 15:00	27.6625
7/6/2016 16:00	27.825
7/6/2016 17:00	28.125
7/6/2016 18:00	27
7/6/2016 19:00	26.4625
7/6/2016 20:00	24.7375
7/6/2016 21:00	22.95714286
7/6/2016 22:00	20.9875
7/6/2016 23:00	18.8625
7/7/2016 0:00	16.9375
7/7/2016 1:00	14.975
7/7/2016 2:00	14.8
7/7/2016 3:00	14.4
7/7/2016 4:00	14.2125
7/7/2016 5:00	13.6375
7/7/2016 6:00	14.25
7/7/2016 7:00	17.3625
7/7/2016 8:00	19.8625
7/7/2016 9:00	23.8625
7/7/2016 10:00	25.6125
7/7/2016 11:00	26.3125
7/7/2016 12:00	26.15
7/7/2016 13:00	27.77142857
7/7/2016 14:00	28.4625
7/7/2016 15:00	29.1
7/7/2016 16:00	29.4125
7/7/2016 17:00	30
7/7/2016 18:00	29.375
7/7/2016 19:00	28.3625
7/7/2016 20:00	26.9
7/7/2016 21:00	24.7
7/7/2016 22:00	22.5
7/7/2016 23:00	20.7625
7/8/2016 0:00	18.1
7/8/2016 1:00	15.7125
7/8/2016 2:00	15.075
7/8/2016 3:00	14.675
7/8/2016 4:00	13.5375
7/8/2016 5:00	12.525
7/8/2016 6:00	13.62857143
7/8/2016 7:00	15.825
7/8/2016 8:00	17.5125
7/8/2016 9:00	19.175
7/8/2016 10:00	20.85
7/8/2016 11:00	22.475
7/8/2016 12:00	24.05
7/8/2016 13:00	25.1
7/8/2016 14:00	25.4
7/8/2016 15:00	25.8375
7/8/2016 16:00	25.9375
7/8/2016 17:00	25.8625
7/8/2016 18:00	25.875
7/8/2016 19:00	25.65
7/8/2016 20:00	22.55
7/8/2016 21:00	18.7875
7/8/2016 22:00	18.04285714
7/8/2016 23:00	17.7875
7/9/2016 0:00	16.2625
7/9/2016 1:00	14.9375
7/9/2016 2:00	14.7125
7/9/2016 3:00	14.35
7/9/2016 4:00	14.125
7/9/2016 5:00	13.7375
7/9/2016 6:00	14.1
7/9/2016 7:00	16.8375
7/9/2016 8:00	20.0375
7/9/2016 9:00	23.3125
7/9/2016 10:00	25.3625
7/9/2016 11:00	26.05
7/9/2016 12:00	26.5
7/9/2016 13:00	27.5625
7/9/2016 14:00	28.38571429
7/9/2016 15:00	29.3625
7/9/2016 16:00	29.0125
7/9/2016 17:00	30
7/9/2016 18:00	29.6
7/9/2016 19:00	28.65
7/9/2016 20:00	26.925
7/9/2016 21:00	24.4375
7/9/2016 22:00	22.1375
7/9/2016 23:00	20.525
7/10/2016 0:00	18.7
7/10/2016 1:00	16.55
7/10/2016 2:00	15.6375
7/10/2016 3:00	15.0625
7/10/2016 4:00	14.425
7/10/2016 5:00	14.0375
7/10/2016 6:00	15.17142857
7/10/2016 7:00	17.6
7/10/2016 8:00	19.8375
7/10/2016 9:00	22.1875
7/10/2016 10:00	23.35
7/10/2016 11:00	25.1875
7/10/2016 12:00	26.3375
7/10/2016 13:00	27.6
7/10/2016 14:00	27.65
7/10/2016 15:00	27.6
7/10/2016 16:00	28
7/10/2016 17:00	28.0125
7/10/2016 18:00	27.825
7/10/2016 19:00	26.5
7/10/2016 20:00	25.2
7/10/2016 21:00	23.05
7/10/2016 22:00	21.05714286
7/10/2016 23:00	19.2625
7/11/2016 0:00	17.7375
7/11/2016 1:00	16.575
7/11/2016 2:00	15.85
7/11/2016 3:00	15.2125
7/11/2016 4:00	14.4375
7/11/2016 5:00	13.9875
7/11/2016 6:00	15.25
7/11/2016 7:00	17.5625
7/11/2016 8:00	19.9625
7/11/2016 9:00	21.975
7/11/2016 10:00	23.65
7/11/2016 11:00	24.9875
7/11/2016 12:00	26.1
7/11/2016 13:00	26.7125
7/11/2016 14:00	27.95
7/11/2016 15:00	27.9
7/11/2016 16:00	27.6
7/11/2016 17:00	28.3625
7/11/2016 18:00	27.325
7/11/2016 19:00	26.575
7/11/2016 20:00	25.05
7/11/2016 21:00	23.0375
7/11/2016 22:00	21.2375
7/11/2016 23:00	19.175
7/12/2016 0:00	16.925
7/12/2016 1:00	15.65
7/12/2016 2:00	15.025
7/12/2016 3:00	14.6375
7/12/2016 4:00	13.675
7/12/2016 5:00	12.725
7/12/2016 6:00	13.6
7/12/2016 7:00	15.97142857
7/12/2016 8:00	17.525
7/12/2016 9:00	19.15
7/12/2016 10:00	20.7875
7/12/2016 11:00	22.6
7/12/2016 12:00	24.2625
7/12/2016 13:00	24.8625
7/12/2016 14:00	25.55
7/12/2016 15:00	25.925
7/12/2016 16:00	25.825
7/12/2016 17:00	25.9625
7/12/2016 18:00	25.8375
7/12/2016 19:00	25.2125
7/12/2016 20:00	23.275
7/12/2016 21:00	21.0125
7/12/2016 22:00	18.8125
7/12/2016 23:00	18.14285714
7/13/2016 0:00	18.2125
7/13/2016 1:00	18.3
7/13/2016 2:00	17.8
7/13/2016 3:00	17.25
7/13/2016 4:00	16.625
7/13/2016 5:00	15.7625
7/13/2016 6:00	16.1625
7/13/2016 7:00	18.05
7/13/2016 8:00	20.225
7/13/2016 9:00	22.0125
7/13/2016 10:00	24.025
7/13/2016 11:00	25.3125
7/13/2016 12:00	26.1375
7/13/2016 13:00	27.5375
7/13/2016 14:00	27.075
7/13/2016 15:00	27.72857143
7/13/2016 16:00	28
7/13/2016 17:00	27.675
7/13/2016 18:00	27.475
7/13/2016 19:00	26.6875
7/13/2016 20:00	25.25
7/13/2016 21:00	23.025
7/13/2016 22:00	20.9
7/13/2016 23:00	19.4625
7/14/2016 0:00	19.1125
7/14/2016 1:00	19.175
7/14/2016 2:00	19.1875
7/14/2016 3:00	19.1375
7/14/2016 4:00	18.6375
7/14/2016 5:00	17.55
7/14/2016 6:00	17.1375
7/14/2016 7:00	18.25714286
7/14/2016 8:00	21.7875
7/14/2016 9:00	24.25
7/14/2016 10:00	27.3875
7/14/2016 11:00	28.975
7/14/2016 12:00	30.0875
7/14/2016 13:00	30.0375
7/14/2016 14:00	30.8875
7/14/2016 15:00	31.025
7/14/2016 16:00	30.6375
7/14/2016 17:00	30.5875
7/14/2016 18:00	29.6125
7/14/2016 19:00	27.875
7/14/2016 20:00	26.6
7/14/2016 21:00	23.6125
7/14/2016 22:00	20.1625
7/14/2016 23:00	18.7375
7/15/2016 0:00	17.42857143
7/15/2016 1:00	17.2375
7/15/2016 2:00	17.1125
7/15/2016 3:00	16.6625
7/15/2016 4:00	15.575
7/15/2016 5:00	15.3
7/15/2016 6:00	15.1625
7/15/2016 7:00	16.35
7/15/2016 8:00	18.6
7/15/2016 9:00	20.95
7/15/2016 10:00	22.525
7/15/2016 11:00	23.6125
7/15/2016 12:00	24.5
7/15/2016 13:00	24.9875
7/15/2016 14:00	25.45
7/15/2016 15:00	25.8125
7/15/2016 16:00	25.92857143
7/15/2016 17:00	25.9375
7/15/2016 18:00	25.8875
7/15/2016 19:00	25.0875
7/15/2016 20:00	23.1625
7/15/2016 21:00	21.1875
7/15/2016 22:00	19.225
7/15/2016 23:00	18.175
7/16/2016 0:00	18.475
7/16/2016 1:00	18.4125
7/16/2016 2:00	18.8625
7/16/2016 3:00	18.9875
7/16/2016 4:00	18.5
7/16/2016 5:00	17.3375
7/16/2016 6:00	17.1375
7/16/2016 7:00	18.975
7/16/2016 8:00	21.05714286
7/16/2016 9:00	24.0875
7/16/2016 10:00	26.9125
7/16/2016 11:00	28.85
7/16/2016 12:00	30.2625
7/16/2016 13:00	30.25
7/16/2016 14:00	30.475
7/16/2016 15:00	30.825
7/16/2016 16:00	30.5875
7/16/2016 17:00	30.35
7/16/2016 18:00	29.2375
7/16/2016 19:00	27.9375
7/16/2016 20:00	26.65
7/16/2016 21:00	24.0875
7/16/2016 22:00	20.5875
7/16/2016 23:00	18.65
7/17/2016 0:00	18.3
7/17/2016 1:00	18.1625
7/17/2016 2:00	17.95
7/17/2016 3:00	17.075
7/17/2016 4:00	16.3375
7/17/2016 5:00	15.65
7/17/2016 6:00	16.2125
7/17/2016 7:00	18.05
7/17/2016 8:00	20.475
7/17/2016 9:00	21.5
7/17/2016 10:00	24.4125
7/17/2016 11:00	25.9
7/17/2016 12:00	25.9
7/17/2016 13:00	26.825
7/17/2016 14:00	27.8375
7/17/2016 15:00	27.7625
7/17/2016 16:00	27.68571429
7/17/2016 17:00	28.5875
7/17/2016 18:00	26.875
7/17/2016 19:00	27.15
7/17/2016 20:00	24.825
7/17/2016 21:00	23.1
7/17/2016 22:00	21.4125
7/17/2016 23:00	19.525
7/18/2016 0:00	18.8
7/18/2016 1:00	18.05
7/18/2016 2:00	17.625
7/18/2016 3:00	17.2
7/18/2016 4:00	16.5875
7/18/2016 5:00	15.725
7/18/2016 6:00	15.6625
7/18/2016 7:00	18.925
7/18/2016 8:00	20.1
7/18/2016 9:00	22.85714286
7/18/2016 10:00	23.6375
7/18/2016 11:00	25.6125
7/18/2016 12:00	25.825
7/18/2016 13:00	27.3375
7/18/2016 14:00	27.4625
7/18/2016 15:00	27.7375
7/18/2016 16:00	28.15
7/18/2016 17:00	27.8125
7/18/2016 18:00	28.1375
7/18/2016 19:00	26.6
7/18/2016 20:00	25.2375
7/18/2016 21:00	23.2125
7/18/2016 22:00	21.05
7/18/2016 23:00	19.7125
7/19/2016 0:00	18.225
7/19/2016 1:00	17.21428571
7/19/2016 2:00	17.1125
7/19/2016 3:00	16.65
7/19/2016 4:00	15.6875
7/19/2016 5:00	14.875
7/19/2016 6:00	15.05
7/19/2016 7:00	16.15
7/19/2016 8:00	18.475
7/19/2016 9:00	20.9
7/19/2016 10:00	22.45
7/19/2016 11:00	23.5
7/19/2016 12:00	24.525
7/19/2016 13:00	25.1625
7/19/2016 14:00	25.325
7/19/2016 15:00	24.475
7/19/2016 16:00	23.275
7/19/2016 17:00	21.85714286
7/19/2016 18:00	21.1875
7/19/2016 19:00	20.275
7/19/2016 20:00	18.15
7/19/2016 21:00	16.25
7/19/2016 22:00	14.975
7/19/2016 23:00	14.875
7/20/2016 0:00	14.5125
7/20/2016 1:00	15.1
7/20/2016 2:00	14.6375
7/20/2016 3:00	14.3375
7/20/2016 4:00	14.0875
7/20/2016 5:00	13.9375
7/20/2016 6:00	14.6125
7/20/2016 7:00	16.375
7/20/2016 8:00	18.0375
7/20/2016 9:00	19.5
7/20/2016 10:00	20.4875
7/20/2016 11:00	22.825
7/20/2016 12:00	23.3875
7/20/2016 13:00	23.9375
7/20/2016 14:00	25.0625
7/20/2016 15:00	25.2875
7/20/2016 16:00	26.1625
7/20/2016 17:00	25.725
7/20/2016 18:00	25.525
7/20/2016 19:00	24.85
7/20/2016 20:00	22.7625
7/20/2016 21:00	21.0125
7/20/2016 22:00	18.925
7/20/2016 23:00	18.2375
7/21/2016 0:00	18.225
7/21/2016 1:00	18.1
7/21/2016 2:00	18.2125
7/21/2016 3:00	18.1375
7/21/2016 4:00	18.125
7/21/2016 5:00	18.1875
7/21/2016 6:00	18.25
7/21/2016 7:00	18.1625
7/21/2016 8:00	18.2625
7/21/2016 9:00	18.925
7/21/2016 10:00	20.7375
7/21/2016 11:00	23.3
7/21/2016 12:00	26.0125
7/21/2016 13:00	26.975
7/21/2016 14:00	26.8625
7/21/2016 15:00	26.5375
7/21/2016 16:00	26.125
7/21/2016 17:00	26.17142857
7/21/2016 18:00	25.0875
7/21/2016 19:00	24.5
7/21/2016 20:00	23.7625
7/21/2016 21:00	22.6375
7/21/2016 22:00	21.625
7/21/2016 23:00	20.4375
7/22/2016 0:00	17.525
7/22/2016 1:00	14.15
7/22/2016 2:00	12.925
7/22/2016 3:00	12.625
7/22/2016 4:00	12.2875
7/22/2016 5:00	11.6375
7/22/2016 6:00	11.7
7/22/2016 7:00	13.15
7/22/2016 8:00	15.25
7/22/2016 9:00	17.3875
7/22/2016 10:00	18.81428571
7/22/2016 11:00	20.05
7/22/2016 12:00	21.4125
7/22/2016 13:00	22.6125
7/22/2016 14:00	23.5375
7/22/2016 15:00	23.975
7/22/2016 16:00	23.975
7/22/2016 17:00	23.975
7/22/2016 18:00	23.575
7/22/2016 19:00	22.45
7/22/2016 20:00	20.4625
7/22/2016 21:00	17.275
7/22/2016 22:00	14.225
7/22/2016 23:00	13.0625
7/23/2016 0:00	15.8125
7/23/2016 1:00	18.1625
7/23/2016 2:00	17.88571429
7/23/2016 3:00	18
7/23/2016 4:00	18.0625
7/23/2016 5:00	18.025
7/23/2016 6:00	18
7/23/2016 7:00	18.125
7/23/2016 8:00	18.0625
7/23/2016 9:00	18.225
7/23/2016 10:00	20.825
7/23/2016 11:00	23.8625
7/23/2016 12:00	25.625
7/23/2016 13:00	27.9375
7/23/2016 14:00	26.4375
7/23/2016 15:00	26.575
7/23/2016 16:00	25.9875
7/23/2016 17:00	26.15
7/23/2016 18:00	24.38571429
7/23/2016 19:00	24.5625
7/23/2016 20:00	23.7125
7/23/2016 21:00	22.625
7/23/2016 22:00	21.6375
7/23/2016 23:00	20.7125
7/24/2016 0:00	18.64285714
7/24/2016 1:00	16.42857143
7/24/2016 2:00	15.8875
7/24/2016 3:00	15.64285714
7/24/2016 4:00	15.375
7/24/2016 5:00	15.24285714
7/24/2016 6:00	15.51428571
[truncated: 1,241 more rows]
