# Supplementary material for: Natural plant growth and development achieved in the IPK PhenoSphere by dynamic environment simulation
Source: Nat Commun. 2023 Sep 18;14:5783. doi: 10.1038/s41467-023-41332-4 (PMC10507097; doi:10.1038/s41467-023-41332-4)
Supplement: Supplementary file 5 — Supplementary Code 1 [file 41467_2023_41332_MOESM5_ESM.zip › Supplementary_Code_1/Thermal_Time_VPD/tt/IPK_CGDD_2016.csv]

Date	Avg	minTemp	maxTemp	CGDD
2016-05-02	11.332	0.4	19.9	4.95
2016-05-03	9.552	1.9	17.7	3.85
2016-05-04	8.416	2.3	15.7	2.85
2016-05-05	9.988	-1.2	19.4	4.7
2016-05-06	14.712	3.6	23.6	6.8
2016-05-07	16.304	7.8	24.3	7.15
2016-05-08	16	6.7	23.7	6.85
2016-05-09	15.86	5.1	24.3	7.15
2016-05-10	16.288	6.4	24.3	7.15
2016-05-11	16.5	7.6	23.8	6.9
2016-05-12	16.804	5.9	24.7	7.35
2016-05-13	15.46	8.7	23.6	6.8
2016-05-14	9.08	5.8	12	1
2016-05-15	7.324	4.9	10.7	0.35
2016-05-16	8.244	3.6	12.7	1.35
2016-05-17	9.296	3.2	13.9	1.95
2016-05-18	12.376	3.9	20	5
2016-05-19	14.696	5.3	22.9	6.45
2016-05-20	15.188	6.6	21.5	5.75
2016-05-21	17.676	11.6	24.6	8.1
2016-05-22	20.568	8.5	30	8.1
2016-05-23	18.34	14.2	23.3	8.75
2016-05-24	12.36	11.1	14.5	2.8
2016-05-25	12.708	9.1	15.5	2.75
2016-05-26	15.072	9.5	20.8	5.4
2016-05-27	14.324	8.4	20.5	5.25
2016-05-28	16.468	8.4	24.2	7.1
2016-05-29	18.348	14.7	23.3	9
2016-05-30	19.368	13.7	24.8	9.25
2016-05-31	19.264	11.4	27	9.2
2016-06-01	17.548	13.8	23	8.4
2016-06-02	17.292	11.1	24	7.55
2016-06-03	19.688	13.3	26.1	9.7
2016-06-04	20.248	11.6	27.2	9.4
2016-06-05	20.9	12.3	29	10.65
2016-06-06	20.2	12.7	26.9	9.8
2016-06-07	19.292	9.7	27.4	8.7
2016-06-08	18.284	11.3	25	8.15
2016-06-09	15.548	12.3	21	6.65
2016-06-10	15.84	10.4	22.7	6.55
2016-06-11	16.028	11.2	21.2	6.2
2016-06-12	15.424	10.3	23.6	6.95
2016-06-13	15.608	11.2	20.9	6.05
2016-06-14	15.412	10.2	21.5	5.85
2016-06-15	15.112	11.1	21.5	6.3
2016-06-16	15.696	8.1	21.3	5.65
2016-06-17	15.76	11.3	19.5	5.4
2016-06-18	15.82	9.2	21.2	5.6
2016-06-19	14.556	8.7	18.8	4.4
2016-06-20	16.108	6.2	23.5	6.75
2016-06-21	18.708	14	24.6	9.3
2016-06-22	20.792	13.3	28.6	10.95
2016-06-23	24.476	13.6	33	11.8
2016-06-24	24.244	17.2	33.6	13.6
2016-06-25	20.396	15.2	25.2	10.2
2016-06-26	17.94	13.1	23	8.05
2016-06-27	18.176	10.7	23.8	7.25
2016-06-28	17.796	13.5	22.6	8.05
2016-06-29	18.752	13.4	24.8	9.1
2016-06-30	18.304	11.3	23.9	7.6
2016-07-01	21.444	16.3	26.5	11.4
2016-07-02	16.648	9.2	21.7	5.85
2016-07-03	14.416	7.7	21.3	5.65
2016-07-04	15.928	7.3	24.3	7.15
2016-07-05	18.56	10.5	24.9	7.7
2016-07-06	16.248	12.5	20.2	6.35
2016-07-07	17.272	10.9	24	7.45
2016-07-08	19.82	12.9	25.5	9.2
2016-07-09	19.456	12.4	25.4	8.9
2016-07-10	24.096	16	31.9	13
2016-07-11	23.024	17.2	27.3	12.25
2016-07-12	20.86	15.7	26.3	11
2016-07-13	17.344	13	21.5	7.25
2016-07-14	15.188	12.8	19.8	6.3
2016-07-15	14.792	8.8	18.5	4.25
2016-07-16	17.396	7	24.4	7.2
2016-07-17	20.324	15.6	26.3	10.95
2016-07-18	19.748	11.9	26.6	9.25
2016-07-19	21.3	11.3	29.9	10.6
2016-07-20	23.296	12.8	31.8	11.4
2016-07-21	24.248	18.4	30.6	14.2
2016-07-22	22.112	15.3	30.6	12.65
2016-07-23	22.308	15.5	28.9	12.2
2016-07-24	23.628	17.5	30.8	13.75
2016-07-25	24.104	16.6	31.9	13.3
2016-07-26	22.744	18.3	28.2	13.25
2016-07-27	21.188	16.8	26.3	11.55
2016-07-28	19.74	12	27	9.5
2016-07-29	20.052	14.5	25.5	10
2016-07-30	19.176	14.3	25.1	9.7
2016-07-31	18.272	12.5	24.6	8.55
2016-08-01	16.436	9.8	21.2	5.6
2016-08-02	15.792	10.3	20	5.15
2016-08-03	19.016	16.4	22.8	9.6
2016-08-04	18.688	15.5	21.4	8.45
2016-08-05	18.288	14.1	23.2	8.65
2016-08-06	16.86	12.2	22.9	7.55
2016-08-07	18.952	9.7	27.8	8.9
2016-08-08	21.224	16	27.6	11.8
2016-08-09	16.284	12.7	20.9	6.8
2016-08-10	12.76	8.4	17	3.5
2016-08-11	12.244	4.1	18.1	4.05
2016-08-12	16.452	12.3	20.3	6.3
2016-08-13	21.044	13.9	27.9	10.9
2016-08-14	17.42	11.7	24.5	8.1
2016-08-15	16.528	11.3	22.3	6.8
2016-08-16	17.148	11	23.1	7.05
2016-08-17	14.524	7.6	22.3	6.15
2016-08-18	16.28	4.9	26.2	8.1
2016-08-19	17.504	6.6	26.9	8.45
2016-08-20	19.58	16	26.2	11.1
2016-08-21	16.644	11	22.7	6.85
2016-08-22	18.532	12.2	23.8	8
2016-08-23	20.288	13.7	26.7	10.2
2016-08-24	22.504	12.7	31.5	11.35
2016-08-25	24.476	14.8	33.8	12.4
2016-08-26	25.996	13.9	37.4	11.95
2016-08-27	24.632	16.8	33.9	13.4
2016-08-28	25.22	15.3	35.4	12.65
2016-08-29	20.176	13.8	23.4	8.6
2016-08-30	16.076	7.2	25.1	7.55
2016-08-31	17.384	6.3	29.1	9.55
2016-09-01	19.572	11.6	27.4	9.5
2016-09-02	19.292	10.5	28.7	9.6
2016-09-03	20.504	14.4	27.8	11.1
2016-09-04	17.224	12.7	22.6	7.65
2016-09-05	16.744	14.4	19.7	7.05
2016-09-06	18.128	11	24.1	7.55
2016-09-07	17.564	7.5	27.4	8.7
2016-09-08	21.684	13	31.5	11.5
2016-09-09	20.324	13.6	27.1	10.35
2016-09-10	19.764	10.5	30	10.35
2016-09-11	21.56	13.1	30.6	11.55
2016-09-12	22.104	11.5	33	10.75
2016-09-13	22.8125	12.5	32.7	11.25
