# Supplementary material for: Natural plant growth and development achieved in the IPK PhenoSphere by dynamic environment simulation
Source: Nat Commun. 2023 Sep 18;14:5783. doi: 10.1038/s41467-023-41332-4 (PMC10507097; doi:10.1038/s41467-023-41332-4)
Supplement: Supplementary file 5 — Supplementary Code 1 [file 41467_2023_41332_MOESM5_ESM.zip › Supplementary_Code_1/Thermal_Time_VPD/tt/IPK_CGDD_2017.csv]

Date	Avg	minTemp	maxTemp	CGDD
2017-05-02	8.536	7.1	11.3	0.65
2017-05-03	11.064	5.3	15.3	2.65
2017-05-04	8.26	7.2	10.7	0.35
2017-05-05	8.504	7.1	10.2	0.0999999999999996
2017-05-06	11.076	8	15.6	2.8
2017-05-07	13.128	7.2	19.3	4.65
2017-05-08	8.224	5.4	11.5	0.75
2017-05-09	7.236	3.4	12.3	1.15
2017-05-10	9.312	2.5	16.6	3.3
2017-05-11	12.208	-0.6	22.1	6.05
2017-05-12	15.984	9.8	21.9	5.95
2017-05-13	15.98	11.1	22.3	6.7
2017-05-14	15.172	10.3	21.7	6
2017-05-15	14.432	7.4	21	5.5
2017-05-16	16.192	7	22.7	6.35
2017-05-17	20.92	14.1	27	10.55
2017-05-18	21.048	13.4	29.9	11.65
2017-05-19	17.728	11.5	24.6	8.05
2017-05-20	14.604	9.9	20.7	5.35
2017-05-21	14.744	6.3	21.8	5.9
2017-05-22	14.896	6.3	22.7	6.35
2017-05-23	17.136	7	25.8	7.9
2017-05-24	13.448	9.5	16.7	3.35
2017-05-25	15.064	11.2	19.6	5.4
2017-05-26	17.568	11.6	25.2	8.4
2017-05-27	18.792	8.7	26.8	8.4
2017-05-28	21.808	10.6	31	10.3
2017-05-29	22.916	14.7	30.8	12.35
2017-05-30	20.872	15.7	26.6	11.15
2017-05-31	18.032	11.5	22.6	7.05
2017-06-01	15.376	7.6	23.4	6.7
2017-06-02	17.896	6.4	26.3	8.15
2017-06-03	17.68	14.3	22.1	8.2
2017-06-04	16.752	13.2	20.6	6.9
2017-06-05	16.392	12.1	20.2	6.15
2017-06-06	16.856	11.6	23.8	7.7
2017-06-07	13.644	9.7	17.9	3.95
2017-06-08	16.68	11.4	23.5	7.45
2017-06-09	18.204	10.8	26.5	8.65
2017-06-10	17.472	9.1	23.5	6.75
2017-06-11	21.168	10.3	28.7	9.5
2017-06-12	18.916	14	22	8
2017-06-13	16.044	11.8	19.6	5.7
2017-06-14	16.988	8.5	25.1	7.55
2017-06-15	19.468	7.9	28.3	9.15
2017-06-16	17.016	12.9	20.2	6.55
2017-06-17	16.332	12.1	22.2	7.15
2017-06-18	19.12	10.7	26.6	8.65
2017-06-19	22.432	11.2	31.6	10.6
2017-06-20	22.344	12.4	30.5	11.2
2017-06-21	18.756	11.1	26.2	8.65
2017-06-22	20.05	11	33.1	10.5
2017-06-23	19.282	12.85	25	8.925
2017-06-24	19.608	14.3	24.4	9.35
2017-06-25	19.332	16	23.6	9.8
2017-06-26	16.884	10.5	21.5	6
2017-06-27	15.984	8	23.3	6.65
2017-06-28	18.724	12.9	25.1	9
2017-06-29	17.076	12.6	21.6	7.1
2017-06-30	16.972	13.2	19.8	6.5
2017-07-01	15.512	12.1	18.6	5.35
2017-07-02	16.424	12.5	20	6.25
2017-07-03	18.116	9.9	24.6	7.3
2017-07-04	17.888	11.6	23.3	7.45
2017-07-05	18.012	11.6	24.6	8.1
2017-07-06	21.292	13	29	11
2017-07-07	23.66	17.1	30.7	13.55
2017-07-08	21.784	16.8	28.6	12.7
2017-07-09	19.44	14.6	25.8	10.2
2017-07-10	19.18	15.5	24.9	10.2
2017-07-11	20.232	14.9	26	10.45
2017-07-12	15.876	11.7	19.1	5.4
2017-07-13	14.408	9.8	19.8	4.9
2017-07-14	15.728	8.4	21.8	5.9
2017-07-15	16.256	12.5	21.3	6.9
2017-07-16	17.58	9.5	22.4	6.2
2017-07-17	18.112	11	24.7	7.85
2017-07-18	18.728	8.4	27.5	8.75
2017-07-19	22.068	11	32.5	10.5
2017-07-20	21.672	16.5	26.1	11.3
2017-07-21	21.476	15.9	27.6	11.75
2017-07-22	20.152	15.2	27.4	11.3
2017-07-23	19.304	13.4	24.5	8.95
2017-07-24	15.832	9.9	22.2	6.1
2017-07-25	14.56	13.6	15.4	4.5
2017-07-26	15.956	13.1	20.8	6.95
2017-07-27	17.24	10.9	24	7.45
2017-07-28	18.076	11.9	23.3	7.6
2017-07-29	20.384	14.4	26.5	10.45
2017-07-30	24.156	17	31.5	13.5
2017-07-31	22.608	16.4	29.3	12.85
2017-08-01	21.536	17.5	27.5	12.5
2017-08-02	21.684	15.6	27.8	11.7
2017-08-03	22.156	17.4	29.7	13.55
2017-08-04	20.86	16.9	25.1	11
2017-08-05	17.56	12	22.1	7.05
2017-08-06	16.576	9.5	23	6.5
2017-08-07	17.472	6.9	26.1	8.05
2017-08-08	19.756	9.4	28.3	9.15
2017-08-09	20.652	15.9	26.3	11.1
2017-08-10	17.344	14.5	20.8	7.65
2017-08-11	14.748	12.6	16.4	4.5
2017-08-12	14.62	11.8	18.8	5.3
2017-08-13	17.252	11.7	23.4	7.55
2017-08-14	17.924	9.2	25.9	7.95
2017-08-15	22.456	16	29.3	12.65
2017-08-16	19.98	14.7	24.8	9.75
2017-08-17	20.132	13.3	27.4	10.35
2017-08-18	19.768	15	24.9	9.95
2017-08-19	16.644	12	20.8	6.4
2017-08-20	15.224	11	19.4	5.2
2017-08-21	14.94	10.3	20.2	5.25
2017-08-22	13.26	7.1	20.3	5.15
2017-08-23	14.848	5	23.8	6.9
2017-08-24	17.096	11.3	24.4	7.85
2017-08-25	17.456	11.2	24.4	7.8
2017-08-26	18.868	12.5	26.2	9.35
2017-08-27	18.392	10.5	23.6	7.05
2017-08-28	15.856	7.5	25.2	7.6
2017-08-29	19.404	9.1	29.7	9.85
2017-08-30	23.62	14.2	31.5	12.1
2017-08-31	19.764	13.4	24.7	9.05
2017-09-01	13.788	8.3	18.6	4.3
2017-09-02	12.228	6.6	19.3	4.65
2017-09-03	11.988	5.5	19.5	4.75
2017-09-04	13.48	5.2	22.6	6.3
2017-09-05	15.604	5.6	24.7	7.35
2017-09-06	17.164	13	22.4	7.7
2017-09-07	14.336	10.4	19.2	4.8
2017-09-08	15.112	12.5	17	4.75
2017-09-09	16.384	13	19.7	6.35
2017-09-10	14.796	9.3	20.9	5.45
2017-09-11	13.96	11.2	17.5	4.35
2017-09-12	13.524	10.1	17.7	3.9
2017-09-13	14.2541666666667	9.5	19.9	4.95
