# Supplementary material for: Natural plant growth and development achieved in the IPK PhenoSphere by dynamic environment simulation
Source: Nat Commun. 2023 Sep 18;14:5783. doi: 10.1038/s41467-023-41332-4 (PMC10507097; doi:10.1038/s41467-023-41332-4)
Supplement: Supplementary file 5 — Supplementary Code 1 [file 41467_2023_41332_MOESM5_ESM.zip › Supplementary_Code_1/Thermal_Time_VPD/tt/IPK_CGDD_2018.csv]

Date	Avg	minTemp	maxTemp	CGDD
2018-05-02	8.88	-1.1	15.5	2.75
2018-05-03	12.14	5.8	19.3	4.65
2018-05-04	11.288	1.3	18.7	4.35
2018-05-05	11.9	1.4	20.4	5.2
2018-05-06	13.484	1.5	23.3	6.65
2018-05-07	15.008	3.7	24.6	7.3
2018-05-08	16.292	4.4	25.7	7.85
2018-05-09	17.448	6.7	26	8
2018-05-10	17.512	11.7	26.9	9.3
2018-05-11	15.016	10.8	19.2	5
2018-05-12	17.248	11.1	24	7.55
2018-05-13	19.552	9.8	27.5	8.75
2018-05-14	17.796	6.3	26.5	8.25
2018-05-15	15.12	5.8	23.6	6.8
2018-05-16	14.928	11.1	19.7	5.4
2018-05-17	13.388	10.5	17	3.75
2018-05-18	11.344	9.2	14	2
2018-05-19	13.388	8	19.1	4.55
2018-05-20	15.084	4.2	23.8	6.9
2018-05-21	16.192	4.7	24.6	7.3
2018-05-22	16.492	5.2	25.9	7.95
2018-05-23	18.156	6.8	26.8	8.4
2018-05-24	18.756	14.4	23.4	8.9
2018-05-25	20.608	10.3	27.7	9
2018-05-26	20.536	9.7	28.8	9.4
2018-05-27	19.52	10.7	27.4	9.05
2018-05-28	22.804	12.5	31.7	11.25
2018-05-29	24.656	14.5	32.5	12.25
2018-05-30	23.136	17.4	30.4	13.7
2018-05-31	22.48	13.4	31.2	11.7
2018-06-01	19.936	16.7	26	11.35
2018-06-02	18.672	14.4	22	8.2
2018-06-03	20.064	14.3	26.2	10.25
2018-06-04	20.908	13.8	27.6	10.7
2018-06-05	18.348	13	25.1	9.05
2018-06-06	19.348	9.8	26.7	8.35
2018-06-07	20.936	9.9	30.7	10
2018-06-08	24.244	16.7	31.4	13.35
2018-06-09	22.444	13.6	31.6	11.8
2018-06-10	21.028	16.8	24.8	10.8
2018-06-11	18.716	15.4	24.3	9.85
2018-06-12	15.96	13	19.5	6.25
2018-06-13	14.16	12.4	15.6	4
2018-06-14	17.124	7.9	25	7.5
2018-06-15	18.096	13.5	23.8	8.65
2018-06-16	20.972	14.1	27.7	10.9
2018-06-17	19	13.8	23.2	8.5
2018-06-18	19.28	14.2	23.7	8.95
2018-06-19	20.552	14.1	24.4	9.25
2018-06-20	21.244	13.4	29.8	11.6
2018-06-21	16.312	10.8	25.7	8.25
2018-06-22	12.956	9.1	17.6	3.8
2018-06-23	12.74	10.5	15.4	2.95
2018-06-24	13.064	11.1	15.1	3.1
2018-06-25	15.624	10.7	21.1	5.9
2018-06-26	17.708	12.8	24.4	8.6
2018-06-27	18.696	11.2	25.1	8.15
2018-06-28	20.292	9.8	28.4	9.2
2018-06-29	22.668	13.8	30.4	11.9
2018-06-30	18.328	10.5	24.1	7.3
2018-07-01	16.912	7.5	24	7
2018-07-02	16.928	5.5	25.9	7.95
2018-07-03	19.324	6	29	9.5
2018-07-04	21.928	8.1	32.2	10
2018-07-05	23.156	15.3	30.8	12.65
2018-07-06	18.144	12.5	23.6	8.05
2018-07-07	18.104	10.3	25.6	7.95
2018-07-08	19.692	13.1	27.5	10.3
2018-07-09	18.42	12.4	23.9	8.15
2018-07-10	16.232	10.5	20.6	5.55
2018-07-11	15.224	8.5	22.9	6.45
2018-07-12	18.64	11.4	26.6	9
2018-07-13	19.972	14.3	26	10.15
2018-07-14	19.5	12.3	26.5	9.4
2018-07-15	19.852	10.6	27.8	9.2
2018-07-16	20.62	10.3	29.7	10
2018-07-17	22.912	10.9	31.8	10.45
2018-07-18	21.496	14.6	26.5	10.55
2018-07-19	20.424	11	28.5	9.75
2018-07-20	21.624	9.8	30.2	10
2018-07-21	21.444	11.4	28.6	10
2018-07-22	20.468	15.8	27.5	11.65
2018-07-23	21.996	14.2	29.9	12.05
2018-07-24	24.216	12.1	33.5	11.05
2018-07-25	26.244	15.1	35	12.55
2018-07-26	26.12	15.2	34.4	12.6
2018-07-27	24.332	14.5	34.1	12.25
2018-07-28	24.036	16.5	33.2	13.25
2018-07-29	22.988	15.7	30.2	12.85
2018-07-30	27.032	17.1	35	13.55
2018-07-31	28.428	17.5	37.3	13.75
2018-08-01	26.196	18.9	33	14.45
2018-08-02	22.816	19.1	29.4	14.25
2018-08-03	25.372	17.1	33.1	13.55
2018-08-04	25.796	17.8	33.2	13.9
2018-08-05	21.428	13.5	26.3	9.9
2018-08-06	21.212	10.7	30.8	10.35
2018-08-07	25.976	13.5	37.3	11.75
2018-08-08	27.416	20.5	34.9	15.25
2018-08-09	23.796	16.1	35	13.05
2018-08-10	20.284	14.7	24.9	9.8
2018-08-11	17.1	9.7	22.7	6.35
2018-08-12	18.484	7.6	28.8	9.4
2018-08-13	19.432	9.2	30.1	10
2018-08-14	19.028	14.7	23.1	8.9
2018-08-15	18.58	12.5	24.9	8.7
2018-08-16	21.28	10.5	31.8	10.25
2018-08-17	21.336	13.9	29.4	11.65
2018-08-18	20.532	13.9	28.3	11.1
2018-08-19	21.204	10.2	31.8	10.1
2018-08-20	19.936	13.3	24	8.65
2018-08-21	20.924	13.4	27.4	10.4
2018-08-22	20.428	9	30.5	10
2018-08-23	21.764	13.5	33.6	11.75
2018-08-24	17.632	13.9	21	7.45
2018-08-25	14.128	10.4	18	4.2
2018-08-26	13.984	6.3	21.5	5.75
2018-08-27	16.792	11.2	21.6	6.4
2018-08-28	17.456	9.8	24.8	7.4
2018-08-29	18.604	7	30	7.4
2018-08-30	17.1	14.6	21.6	8.1
2018-08-31	14.656	9	21	5.5
2018-09-01	14.876	5.8	23	6.5
2018-09-02	15.292	12.5	18.1	5.3
2018-09-03	19.608	14.3	26.2	10.25
2018-09-04	20.056	12.6	27.8	10.2
2018-09-05	16.396	10.1	25.6	7.85
2018-09-06	18.136	8.2	28.1	9.05
2018-09-07	17.708	11.2	23.4	7.3
2018-09-08	15.268	8.1	22.6	6.3
2018-09-09	17.212	10.7	25.8	8.25
2018-09-10	17.744	9.3	26.2	8.1
2018-09-11	20.768	15.4	27.6	11.5
2018-09-12	20.692	15.1	28.5	11.8
2018-09-13	13.775	12.9	15.1	4
