# Supplementary material for: Natural plant growth and development achieved in the IPK PhenoSphere by dynamic environment simulation
Source: Nat Commun. 2023 Sep 18;14:5783. doi: 10.1038/s41467-023-41332-4 (PMC10507097; doi:10.1038/s41467-023-41332-4)
Supplement: Supplementary file 5 — Supplementary Code 1 [file 41467_2023_41332_MOESM5_ESM.zip › Supplementary_Code_1/Thermal_Time_VPD/tt/IPK_CGDD_2019.csv]

Date	Avg	minTemp	maxTemp	CGDD
2019-05-02	11.048	6.68	16.55	3.275
2019-05-03	8.602	5.83	11.38	0.690000000000001
2019-05-04	6.0456	2.42	10.47	0.234999999999999
2019-05-05	6.7368	1.67	11.38	0.690000000000001
2019-05-06	6.4448	-1.18	11.77	0.885
2019-05-07	8.066	3.73	12.72	1.36
2019-05-08	9.4968	0.88	15.82	2.91
2019-05-09	13.4292	9.32	18.67	4.335
2019-05-10	11.5208	4.87	15.75	2.875
2019-05-11	7.5144	4.3	9.83	0
2019-05-12	9.2448	4.1	15.4	2.7
2019-05-13	9.4648	2.9	17.18	3.59
2019-05-14	8.9004	2.78	14.15	2.075
2019-05-15	8.2124	-1.77	14.2	2.1
2019-05-16	7.796	5.8	8.97	0
2019-05-17	10.9388	6.23	17.2	3.6
2019-05-18	12.934	3.43	21.22	5.61
2019-05-19	16.3716	6.5	25.27	7.635
2019-05-20	16.2804	9.73	24.28	7.14
2019-05-21	16.104	13.37	22.13	7.75
2019-05-22	12.0464	6.57	14.42	2.21
2019-05-23	12.9868	3.93	21.62	5.81
2019-05-24	16.0776	6.7	23.02	6.51
2019-05-25	12.366	6.38	16.95	3.475
2019-05-26	15.3392	4.28	22.58	6.29
2019-05-27	16.4708	13.18	18.6	5.89
2019-05-28	13.5044	10.5	18.15	4.325
2019-05-29	12.13	5.25	18	4
2019-05-30	14.5312	3.95	21.72	5.86
2019-05-31	17.9888	11.05	24.55	7.8
2019-06-01	19.5428	10.95	28.05	9.5
2019-06-02	22.6172	10.8	31.72	10.4
2019-06-03	22.378	14.47	32.72	12.235
2019-06-04	22.0804	12.98	30.63	11.49
2019-06-05	25.9152	16.35	34.07	13.175
2019-06-06	17.9948	13.37	22.48	7.925
2019-06-07	18.2176	9.88	24.97	7.485
2019-06-08	16.1664	10.45	20.38	5.415
2019-06-09	18.828	9.22	25.58	7.79
2019-06-10	20.382	13.57	27.83	10.7
2019-06-11	20.1136	13.53	24.5	9.015
2019-06-12	17.8496	13.78	22.83	8.305
2019-06-13	18.5636	12.72	25.8	9.26
2019-06-14	20.8036	9.7	28.87	9.435
2019-06-15	21.9584	13.58	28.93	11.255
2019-06-16	16.9088	11.82	21.57	6.695
2019-06-17	20.3052	11.88	27.67	9.775
2019-06-18	22.2604	12.15	30.32	11.075
2019-06-19	23.4356	14.5	32.73	12.25
2019-06-20	19.8924	15	26.28	10.64
2019-06-21	18.6188	12.77	24.05	8.41
2019-06-22	19.2148	11.38	26.15	8.765
2019-06-23	21.108	11.65	28.73	10.19
2019-06-24	21.9268	11.35	30.33	10.675
2019-06-25	24.972	13.5	34.5	11.75
2019-06-26	26.9316	17.05	34.9	13.525
2019-06-27	18.9136	12.93	25.22	9.075
2019-06-28	17.4556	11.47	24.8	8.135
2019-06-29	21.696	8.22	33.37	10
2019-06-30	27.168	12.52	38.1	11.26
2019-07-01	22.3564	16.27	28.15	12.21
2019-07-02	17.2888	11.35	22.33	6.84
2019-07-03	15.9124	8.17	21.97	5.985
2019-07-04	15.9212	5.58	24.03	7.015
2019-07-05	19.3	12.3	24.87	8.585
2019-07-06	18.3544	10.47	26.12	8.295
2019-07-07	14.8648	10.88	17.95	4.415
2019-07-08	13.9172	7.92	18.07	4.035
2019-07-09	13.8652	11.6	16.67	4.135
2019-07-10	16.1964	9.38	22.42	6.21
2019-07-11	17.7808	14.08	22.55	8.315
2019-07-12	18.8236	13.95	26.1	10.025
2019-07-13	17.7728	15.05	23.15	9.1
2019-07-14	15.93	13.7	18.85	6.275
2019-07-15	15.4732	13.32	18.75	6.035
2019-07-16	15.1836	11.8	17.97	4.885
2019-07-17	17.4996	9.55	25.5	7.75
2019-07-18	18.9064	7.75	27.08	8.54
2019-07-19	19.5312	14.05	26.6	10.325
2019-07-20	21.7864	11.13	31.55	10.565
2019-07-21	20.8248	14.42	27.32	10.87
2019-07-22	20.6616	10.67	29.2	9.935
2019-07-23	24.5252	12.85	34.58	11.425
2019-07-24	26.2404	13.65	36.42	11.825
2019-07-25	27.6536	15.03	37.97	12.515
2019-07-26	25.7928	16.73	33.22	13.365
2019-07-27	23.846	14.28	30.02	12.14
2019-07-28	24.1172	13.98	32.05	11.99
2019-07-29	22.0776	20.52	24.85	12.685
2019-07-30	24.1968	19.08	29.85	14.465
2019-07-31	19.334	15.98	23.9	9.94
2019-08-01	19.2316	12.1	24.85	8.475
2019-08-02	19.6884	14.52	26.5	10.51
2019-08-03	18.9964	12.3	24.6	8.45
2019-08-04	19.2932	12.57	26.1	9.335
2019-08-05	19.3	11.17	27.33	9.25
2019-08-06	21.3228	13.75	28.05	10.9
2019-08-07	20.6816	15.4	26.18	10.79
2019-08-08	20.8396	14.32	27.28	10.8
2019-08-09	21.396	10.23	30.68	10.115
2019-08-10	22.5728	19.1	26.48	12.79
2019-08-11	22.0048	14.13	29.38	11.755
2019-08-12	19.0472	13.67	24.83	9.25
2019-08-13	16.6852	12.65	21.42	7.035
2019-08-14	16.0796	8.73	22.28	6.14
2019-08-15	16.1176	9.68	22.3	6.15
2019-08-16	17.8032	11.7	23.57	7.635
2019-08-17	19.058	11.43	26.1	8.765
2019-08-18	20.0864	16.25	28	12.125
2019-08-19	18.1444	11.28	25.03	8.155
2019-08-20	17.692	11.28	24.23	7.755
2019-08-21	17.066	10.25	24.28	7.265
2019-08-22	17.6712	6.27	27.9	8.95
2019-08-23	19.5464	8.03	30.2	10
2019-08-24	20.6804	8.9	30.72	10
2019-08-25	23.9176	13.62	33.43	11.81
2019-08-26	24.8044	14.88	33.93	12.44
2019-08-27	22.254	15.2	32.77	12.6
2019-08-28	22.9568	15.92	33.22	12.96
2019-08-29	22.0952	15.08	30.6	12.54
2019-08-30	23.1144	17.48	29.43	13.455
2019-08-31	24.0664	14.55	33.65	12.275
2019-09-01	19.4776	13.53	24.75	9.14
2019-09-02	14.7832	7.5	21.5	5.75
2019-09-03	14.9872	6.52	21.97	5.985
2019-09-04	18.86	9.72	27.18	8.59
2019-09-05	16.3504	11.58	21.28	6.43
2019-09-06	13.5088	4.3	22.1	6.05
2019-09-07	12.8484	6.83	20.08	5.04
2019-09-08	13.9344	6.03	20.65	5.325
2019-09-09	12.3664	10.83	13.48	2.155
2019-09-10	12.8348	6.62	19.32	4.66
2019-09-11	14.5644	4.35	23.05	6.525
2019-09-12	18.61	14.8	24.78	9.79
2019-09-13	17.8091666666667	11.55	21.95	6.75
