# Supplementary material for: Natural plant growth and development achieved in the IPK PhenoSphere by dynamic environment simulation
Source: Nat Commun. 2023 Sep 18;14:5783. doi: 10.1038/s41467-023-41332-4 (PMC10507097; doi:10.1038/s41467-023-41332-4)
Supplement: Supplementary file 5 — Supplementary Code 1 [file 41467_2023_41332_MOESM5_ESM.zip › Supplementary_Code_1/Thermal_Time_VPD/tt/IPK_CGDD_glasshouse.csv]

Date	Avg	minTemp	maxTemp	CGDD
2016-05-02	25.7999666688	19.05416667	30.51916667	14.527083335
2016-05-03	24.4979666696	18.48916667	29.66583334	14.077500005
2016-05-04	25.500933336	18.38583333	30.39083334	14.192916665
2016-05-05	25.612300002	18.2275	30.33666667	14.11375
2016-05-06	25.8850000028	18.81916667	30.23833334	14.409583335
2016-05-07	26.0872933352	19.79333334	30.28666667	14.89666667
2016-05-08	25.5846000016	18.77833334	29.93083334	14.35458334
2016-05-09	25.5315333352	18.99583334	30.50666667	14.49791667
2016-05-10	26.3323333356	19.1625	31.03416667	14.58125
2016-05-11	26.4029733356	19.15	30.86166667	14.575
2016-05-12	26.3512333372	19.04583334	31.13083334	14.52291667
2016-05-13	26.5585533368	19.71333334	31.615	14.85666667
2016-05-14	25.839766668	19.45833334	31.31	14.72916667
2016-05-15	24.15876667	20.475	28.07333334	14.27416667
2016-05-16	23.450733336	19.0575	27.74166667	13.399583335
2016-05-17	23.1752000028	17.45583334	27.8575	12.65666667
2016-05-18	22.9827466692	18.79583334	26.8375	12.81666667
2016-05-19	23.3937666692	18.87916667	26.88666667	12.88291667
2016-05-20	23.6760333372	18.72833334	27.07166667	12.900000005
2016-05-21	22.8862000016	18.52583333	26.14583334	12.335833335
2016-05-22	22.8751666684	18.9925	26.195	12.59375
2016-05-23	22.9308333352	18.9	26.08	12.49
2016-05-24	22.9411666688	18.87916667	25.87	12.374583335
2016-05-25	23.3099466696	18.83083334	27.25583334	13.04333334
2016-05-26	23.2031800024	18.95166667	26.1775	12.564583335
2016-05-27	23.3743666684	18.97	27.55333334	13.26166667
2016-05-28	23.402066668	19.15416667	26.56416667	12.85916667
2016-05-29	23.6015666692	18.92833334	26.6525	12.79041667
2016-05-30	23.1458666684	19.01916667	26.38666667	12.70291667
2016-05-31	22.937006668	18.95	26.14333334	12.54666667
2016-06-01	21.6638400028	18.66583334	24.41416667	11.540000005
2016-06-02	20.8239333352	17.48833333	23.71166667	10.6
2016-06-03	20.7454666676	17.97666667	22.95166667	10.46416667
2016-06-04	20.7921000036	18.16333334	23.93166667	11.047500005
2016-06-05	20.7488666696	17.82916667	23.41916667	10.62416667
2016-06-06	20.1674666684	17.105	22.68	9.8925
2016-06-07	20.5519666684	17.0675	23.29666667	10.182083335
2016-06-08	20.7820000028	18.05166667	22.7025	10.377083335
2016-06-09	20.51766667	17.085	23.01666667	10.050833335
2016-06-10	20.5119333356	17.0525	22.96166667	10.007083335
2016-06-11	20.328066668	16.715	22.8425	9.77875
2016-06-12	20.7691333352	17.72916667	22.97	10.349583335
2016-06-13	21.1877066688	17.5125	23.7425	10.6275
2016-06-14	20.941020002	17.9925	23.3575	10.675
2016-06-15	20.536340002	17.92333334	22.83416667	10.378750005
2016-06-16	20.197540002	16.48833333	22.9675	9.727916665
2016-06-17	20.1419000016	16.29583334	23.04083333	9.668333335
2016-06-18	20.4003133356	17.10916667	23.11083334	10.110000005
2016-06-19	20.0255000024	16.36666667	22.72083334	9.543750005
2016-06-20	20.254233336	16.67833334	22.69666667	9.687500005
2016-06-21	20.6747000012	17.58583333	22.82	10.202916665
2016-06-22	20.3655000028	17.21916667	22.59833334	9.908750005
2016-06-23	20.4316000024	18.0675	23.25083334	10.65916667
2016-06-24	20.5456333348	17.29166667	23.01333333	10.1525
2016-06-25	20.2796333352	16.72666667	22.87666667	9.80166667
2016-06-26	19.975166668	16.65166667	22.57916667	9.61541667
2016-06-27	20.4678666688	17.59	22.92166667	10.255833335
2016-06-28	20.4693666692	17.23916667	22.6525	9.945833335
2016-06-29	20.4076666696	16.825	22.8725	9.84875
2016-06-30	20.6378333356	17.36666667	23.28083334	10.323750005
2016-07-01	20.573633336	17.2175	22.9775	10.0975
2016-07-02	20.8191666688	18.13666667	22.805	10.470833335
2016-07-03	20.3734666688	17.66166667	22.63083333	10.14625
2016-07-04	19.8697800012	16.42083333	22.76166667	9.59125
2016-07-05	20.1239333356	17.21666667	23.3525	10.284583335
2016-07-06	20.250200002	16.47	22.75333333	9.611666665
2016-07-07	20.6081333364	17.155	22.8225	9.98875
2016-07-08	20.5665333356	17.7375	22.69083334	10.21416667
2016-07-09	20.7491600024	17.285	23.42	10.3525
2016-07-10	20.585433336	17.35083334	23.0325	10.19166667
2016-07-11	21.55806667	17.72333334	24.15583333	10.939583335
2016-07-12	22.2992066692	17.9585	25.57166667	11.765083335
2016-07-13	22.415600002	18.02833334	25.775	11.90166667
2016-07-14	22.405866668	18.4175	25.8425	12.13
2016-07-15	22.6196466696	17.92916667	26.31916667	12.12416667
2016-07-16	22.4364666692	17.78083334	26.01416667	11.897500005
2016-07-17	22.682733336	18.17416667	25.96416667	12.06916667
2016-07-18	23.0359333368	18.425	25.98166667	12.203333335
2016-07-19	22.815000002	18.4075	26.41833334	12.41291667
2016-07-20	22.7228333352	17.915	26.29333333	12.104166665
2016-07-21	22.93056667	17.61833334	26.42166667	12.020000005
2016-07-22	22.4051333352	17.8	26.35916667	12.079583335
2016-07-23	22.7567666684	17.64416667	26.43	12.037083335
2016-07-24	22.6493600008	17.81666667	26.3715	12.094083335
2016-07-25	22.2518533352	17.79416667	26.5125	12.153333335
2016-07-26	22.5494666692	17.87	26.00166667	11.935833335
2016-07-27	22.8524666676	17.93333333	26.15666667	12.045
2016-07-28	22.7558800032	18.11583334	25.98	12.04791667
2016-07-29	23.0195666688	18.0575	26.90583334	12.48166667
2016-07-30	22.781900002	17.995	26.635	12.315
2016-07-31	22.7862666688	17.89583334	26.42	12.15791667
2016-08-01	22.898500002	17.83166667	26.31083334	12.071250005
2016-08-02	22.9938666692	18.43166667	26.61583334	12.523750005
2016-08-03	22.7282666704	18.09	26.18583334	12.13791667
2016-08-04	22.8703666688	18.01833334	25.85	11.93416667
2016-08-05	22.8775666708	17.94333334	26.13833334	12.04083334
2016-08-06	21.8730333364	17.90166667	26.46833334	12.185000005
2016-08-07	20.7576333352	17.11333333	24.80916667	10.96125
2016-08-08	20.8531666672	16.99416667	25.27416667	11.13416667
2016-08-09	21.0595266688	17.385	23.7975	10.59125
2016-08-10	21.4740333348	17.31583333	26.28416667	11.8
2016-08-11	21.9204666684	17.80666667	27.1	12.453333335
2016-08-12	21.3648666688	18.60416667	24.16	11.382083335
2016-08-13	21.5960666688	17.53666667	25.49166667	11.51416667
2016-08-14	21.391700002	17.61166667	24.8325	11.222083335
2016-08-15	21.4670666684	18.235	25.48833334	11.86166667
2016-08-16	22.2518000012	17.83583334	27.405	12.62041667
2016-08-17	22.0025000024	17.14583334	27.84833334	12.49708334
2016-08-18	22.2926333352	17.285	28.17333334	12.72916667
2016-08-19	22.1576133352	17.3075	28.1175	12.7125
2016-08-20	22.3960666688	17.285	28.1025	12.69375
2016-08-21	22.1599666692	18.57	26.91916667	12.744583335
2016-08-22	22.1110333356	18.58916667	26.56166667	12.57541667
2016-08-23	22.0420333352	18.045	26.44916667	12.247083335
2016-08-24	21.6090333348	18.11	24.05583333	11.082916665
2016-08-25	21.9585333352	17.23083333	27.3675	12.299166665
2016-08-26	22.3689333348	17.24916667	27.96583334	12.607500005
2016-08-27	22.3819333352	17.29	27.75416667	12.522083335
2016-08-28	22.3946000028	17.49583333	27.53833333	12.51708333
2016-08-29	22.692633336	17.26916667	28.64833334	12.958750005
2016-08-30	22.3912333368	17.86333333	27.6675	12.765416665
2016-08-31	21.7580666692	18.62	24.89583334	11.75791667
2016-09-01	21.4536333356	17.72666667	24.4025	11.064583335
2016-09-02	21.9042933356	17.9775	26.2475	12.1125
2016-09-03	22.2904000016	17.98916667	27.715	12.852083335
2016-09-04	22.442540954	17.96666667	27.54333333	12.755
2016-09-05	22.3254733344	17.65166667	26.83183334	12.241750005
2016-09-06	22.8557666688	18.3875	27.195	12.79125
2016-09-07	21.9667000024	18.44583334	26.48666667	12.466250005
2016-09-08	21.319700002	17.54583334	26.19416667	11.870000005
2016-09-09	20.3330000016	17.21916667	23.5975	10.408333335
2016-09-10	21.2034328592	17.08	24.1675	10.62375
2016-09-11	22.102333336	17.76833333	26.13166667	11.95
2016-09-12	22.3409000012	18.33166667	26.195	12.263333335
2016-09-13	24.02138889	18.5275	30.67583333	14.26375
