# Supplementary material for: Natural plant growth and development achieved in the IPK PhenoSphere by dynamic environment simulation
Source: Nat Commun. 2023 Sep 18;14:5783. doi: 10.1038/s41467-023-41332-4 (PMC10507097; doi:10.1038/s41467-023-41332-4)
Supplement: Supplementary file 5 — Supplementary Code 1 [file 41467_2023_41332_MOESM5_ESM.zip › Supplementary_Code_1/Thermal_Time_VPD/tt/IPK_CGDD_PS_2016_sim.csv]

Date	Avg	minTemp	maxTemp	CGDD
2016-05-02	18.7625333332	9.4	25.42	7.71
2016-05-03	9.69346666712	4.62	15.02	2.51
2016-05-04	9.6068	4.34	15.62	2.81
2016-05-05	15.4510666668	5.5	24	7
2016-05-06	18.31079999988	8.5	25.68333333	7.841666665
2016-05-07	17.5897333332	9.4	25.2	7.6
2016-05-08	17.45693333332	9.1	24.82	7.41
2016-05-09	17.57186666656	6.5	26.11666667	8.058333335
2016-05-10	18.1646666668	8.36	26.08	8.04
2016-05-11	15.42986666652	9.32	21.91666667	5.958333335
2016-05-12	16.83293333308	8.14	25.3	7.65
2016-05-13	15.16333333336	8.86	21.12	5.56
2016-05-14	11.78493333308	7.866666667	19.96666667	4.983333335
2016-05-15	8.79506666648	6.78	11.14	0.57
2016-05-16	10.18733333332	7.84	11.88	0.940000000000001
2016-05-17	10.15586666628	6.16	13.8	1.9
2016-05-18	10.17173333308	6.14	13.76	1.88
2016-05-19	15.55173333308	8.1	20.96666667	5.483333335
2016-05-20	13.8288000004	10.81666667	15.41666667	3.11666667
2016-05-21	19.4012	14.34	25.3	9.82
2016-05-22	22.5177333332	12.42	30.46	11.21
2016-05-23	17.1498666664	13.03333333	21.2	7.116666665
2016-05-24	13.6458666668	10.82	15.22	3.02
2016-05-25	13.5886666668	10.64	15.02	2.83
2016-05-26	16.9818666664	14	21.78	7.89
2016-05-27	13.679866666	10.92	15.64	3.28
2016-05-28	19.6170666672	15.56	25.2	10.38
2016-05-29	16.4174666672	12.88	20.26	6.57
2016-05-30	18.708	15.72	22.93333333	9.326666665
2016-05-31	20.9514666664	15	27.18333333	11.091666665
2016-06-01	19.1169333332	16.82	23.04	9.93
2016-06-02	18.7488	16.8	22.9	9.85
2016-06-03	21.0647999992	14.98	27.08	11.03
2016-06-04	21.0590666664	15.1	27.85	11.475
2016-06-05	22.5070666672	14.4	30.72	12.2
2016-06-06	21.9901333332	15.3	27.98	11.64
2016-06-07	21.9957333332	14.65	28.08333333	11.366666665
2016-06-08	18.7526666664	13.02	24.54	8.78
2016-06-09	17.3053333328	12.88	21.4	7.14
2016-06-10	18.6316000004	13.31666667	24.46	8.888333335
2016-06-11	18.6228	13.45	24.4	8.925
2016-06-12	18.2432000004	13.51666667	23.65	8.583333335
2016-06-13	17.0032000004	13	21.8	7.4
2016-06-14	16.922133334	12.9	21.82	7.36
2016-06-15	15.6569333332	11.24	18.83333333	5.036666665
2016-06-16	17.1286666672	9.7	23.62	6.81
2016-06-17	15.9771999996	11.84	19.11666667	5.478333335
2016-06-18	16.8402666664	11.84	21.73333333	6.786666665
2016-06-19	15.9265333328	11.68333333	19.03333333	5.35833333
2016-06-20	21.3502666668	12.68	27.61666667	10.148333335
2016-06-21	21.6309333336	16.1	27.16	11.63
2016-06-22	21.7085333336	16.01666667	27.4	11.708333335
2016-06-23	24.9139999996	15.93333333	32.91666667	12.966666665
2016-06-24	25.037866666	15	33.43333333	12.5
2016-06-25	18.8074666676	13.76666667	23.01666667	8.39166667
2016-06-26	18.6337333324	13.93333333	22.96666667	8.45
2016-06-27	24.7890666664	14.8	33.56	12.4
2016-06-28	18.9600000008	14.26	23	8.63
2016-06-29	18.7805333332	13.62	23.28	8.45
2016-06-30	18.3986666668	14.25	22.54	8.395
2016-07-01	24.5646666656	14.48333333	33.56666667	12.241666665
2016-07-02	17.5486666664	11.71666667	21.98	6.848333335
2016-07-03	17.3588000008	11.5	21.93333333	6.716666665
2016-07-04	18.6865333336	12.25	24.01666667	8.133333335
2016-07-05	16.6741333332	13.31666667	19.85	6.583333335
2016-07-06	16.5832	13.45	20.21666667	6.833333335
2016-07-07	18.8335999996	12.08333333	24.13333333	8.10833333
2016-07-08	23.8409333328	16.68333333	32	13.341666665
2016-07-09	18.9151999996	12.2	24.6	8.4
2016-07-10	23.9508000004	16.46666667	31.86666667	13.233333335
2016-07-11	23.5518666676	19.12	27.48	13.3
2016-07-12	23.3779999996	17.7	27.14	12.42
2016-07-13	19.0662666668	14.1	23.56666667	8.833333335
2016-07-14	15.7446666668	13.16666667	20.14	6.653333335
2016-07-15	15.7966666676	13.2	20.15	6.675
2016-07-16	18.8997333324	14.68333333	23.18333333	8.93333333
2016-07-17	18.9558666664	14.64	23.4	9.02
2016-07-18	21.2926666664	15.21666667	26.8	11.008333335
2016-07-19	23.3191999992	13.56666667	32.03333333	11.783333335
2016-07-20	23.4774666664	13.52	32.2	11.76
2016-07-21	20.0488000004	12.51666667	26.44	9.478333335
2016-07-22	22.7314666664	13.45	32.16	11.725
2016-07-23	20.1557333336	12.61666667	26.33333333	9.475
2016-07-24	23.2253333336	13.76	31.58	11.88
2016-07-25	23.2939999996	12.96	31.73333333	11.48
2016-07-26	23.3933333336	13.63333333	32.16666667	11.816666665
2016-07-27	18.6526666668	13.45	24.46	8.955
2016-07-28	23.1730666668	13.36	32.38333333	11.68
2016-07-29	22.0396000008	13.76	32.24	11.88
2016-07-30	23.2654666668	13.23333333	31.82	11.616666665
2016-07-31	18.5514666668	13.24	24.25	8.745
2016-08-01	18.2646666668	14.5	23.04	8.77
2016-08-02	16.23	11.6	20.16	5.88
2016-08-03	16.3422666668	11.74	20.26	6
2016-08-04	18.3906666672	14.3	22.23333333	8.266666665
2016-08-05	18.3302666668	14.28	22.56	8.42
2016-08-06	16.260666666	11.66	20.28	5.97
2016-08-07	19.3749333332	10.54	28.2	9.37
2016-08-08	21.5558666668	15.81666667	27.98	11.898333335
2016-08-09	16.9346666668	11.6	21.81666667	6.708333335
2016-08-10	12.5058666668	4.05	18.11666667	4.058333335
2016-08-11	16.8172000004	10.38	22	6.19
2016-08-12	12.5552	4.166666667	19.88	4.94
2016-08-13	21.0326666664	13.22	28.32	10.77
2016-08-14	17.0794666664	12.38333333	22.4	7.391666665
2016-08-15	17.2828000004	10.88	25	7.94
2016-08-16	17.196666666	10.78333333	24.08	7.431666665
2016-08-17	12.43640000028	4.14	18.24	4.12
2016-08-18	16.52373333344	5.883333333	25.72	7.86
2016-08-19	16.49413333332	5.6	26.38	8.19
2016-08-20	12.38106666668	4.14	18.11666667	4.058333335
2016-08-21	12.5830666672	4.14	18.3	4.15
2016-08-22	18.6178666672	12.76	24.11666667	8.438333335
2016-08-23	18.7185333324	12.73333333	24.13333333	8.43333333
2016-08-24	23.1953333336	14.9	32.14	12.45
2016-08-25	23.4524	14.9	32.61666667	12.45
2016-08-26	25.0056000008	15.4	35.38	12.7
2016-08-27	23.4677333332	14.72	32.43333333	12.36
2016-08-28	25.2112	15.2	35.31666667	12.6
2016-08-29	17.3128000008	12.68	22.76666667	7.723333335
2016-08-30	18.00319999976	6.88	29.18	9.59
2016-08-31	18.1536000004	7	29.56	9.78
2016-09-01	19.1708000004	12.45	25.98333333	9.216666665
2016-09-02	18.703333334	12.72	26.68	9.7
2016-09-03	19.1605333336	12.81666667	26.13333333	9.475
2016-09-04	17.2617333332	12.5	22.6	7.55
2016-09-05	17.1477333328	14.85	20.78	7.815
2016-09-06	17.1056000004	14.76666667	20.75	7.758333335
2016-09-07	19.6613333336	12.76	27.8	10.28
2016-09-08	22.0728000004	13.35	32.21666667	11.675
2016-09-09	19.7347999996	13.03333333	27.78333333	10.40833333
2016-09-10	19.8234666672	12.91666667	28.12	10.518333335
2016-09-11	22.2620000004	13.51666667	32.61666667	11.758333335
2016-09-12	22.4334666664	12.8	33.34	11.4
2016-09-13	22.47361111125	12.46	32.91666667	11.23
