# Supplementary material for: Natural plant growth and development achieved in the IPK PhenoSphere by dynamic environment simulation
Source: Nat Commun. 2023 Sep 18;14:5783. doi: 10.1038/s41467-023-41332-4 (PMC10507097; doi:10.1038/s41467-023-41332-4)
Supplement: Supplementary file 5 — Supplementary Code 1 [file 41467_2023_41332_MOESM5_ESM.zip › Supplementary_Code_1/Thermal_Time_VPD/tt/IPK_CGDD_PS_avg.csv]

Date	Avg	minTemp	maxTemp	CGDD
2016-05-02	12.92866666672	5.291666667	21.15833333	5.579166665
2016-05-03	14.18639999984	8.96	19.76	4.88
2016-05-04	14.61386666692	7.133333333	20.93333333	5.466666665
2016-05-05	16.32093333348	6.06	23.98	6.99
2016-05-06	14.13479999936	9.26	18.68	4.34
2016-05-07	15.50586666612	6.72	23.96	6.98
2016-05-08	14.56453333348	7.18	21.15	5.575
2016-05-09	14.64173333304	7.033333333	20.9	5.45
2016-05-10	14.25146666668	9.08	18.88	4.44
2016-05-11	18.1950666672	11.1	24.92	8.01
2016-05-12	21.372	11.03333333	30.38333333	10.516666665
2016-05-13	15.8809333336	10.48	20.04	5.26
2016-05-14	21.1974666668	11.21666667	30.56	10.608333335
2016-05-15	18.3484000004	11.22	24.72	7.97
2016-05-16	17.9232	11.11666667	23.95	7.533333335
2016-05-17	15.8774666664	10.46	20	5.23
2016-05-18	19.58	14	25	9.5
2016-05-19	20.696	12	27	9.5
2016-05-20	18.272	15	22.78	8.89
2016-05-21	20.6568000008	11.9	27.74	9.82
2016-05-22	19.7389333336	14.3	25.06	9.68
2016-05-23	19.3784	14.26	24.95	9.605
2016-05-24	17.6357333332	11.92	22.85	7.385
2016-05-25	18.1489333332	11.05	24.21666667	7.633333335
2016-05-26	18.3540000004	11.16	25.52	8.34
2016-05-27	18.0295999996	11.04	22.91666667	6.978333335
2016-05-28	18.3830666664	11.34	24.84	8.09
2016-05-29	18.2304	11.05	24.52	7.785
2016-05-30	18.2734666672	11.3	24.36	7.83
2016-05-31	18.0348	10.92	22.93333333	6.926666665
2016-06-01	17.8526666664	12.28333333	22.92	7.601666665
2016-06-02	19.3906666668	12.26	25.01666667	8.638333335
2016-06-03	15.7839999996	13.04	19.52	6.28
2016-06-04	19.4499999996	12.16	24.78	8.47
2016-06-05	17.8371999996	12.15	22.58	7.365
2016-06-06	17.680133334	11.76666667	22.2	6.983333335
2016-06-07	17.1373333336	12.78	23.04	7.91
2016-06-08	18.0242666668	5.96	23.85	6.925
2016-06-09	20.2563999992	12.6	28.68	10.64
2016-06-10	17.3653333332	13.1	22.92	8.01
2016-06-11	20.1412000004	12.36666667	28.42	10.393333335
2016-06-12	18.8252	14	23.76666667	8.883333335
2016-06-13	18.9122666664	14.04	24.62	9.33
2016-06-14	16.5772000004	13.16	20.71666667	6.938333335
2016-06-15	17.8325333332	12.1	23.22	7.66
2016-06-16	17.56759999988	8.18	25.56	7.78
2016-06-17	16.7116000004	12.21666667	19.86	6.038333335
2016-06-18	17.57559999988	8.2	25.88	7.94
2016-06-19	18.3699999992	12.45	24.32	8.385
2016-06-20	18.1787999996	12.36666667	23.64	8.003333335
2016-06-21	17.4754666664	12.33333333	23.71666667	8.025
2016-06-22	19.6661333336	13.46666667	26.34	9.903333335
2016-06-23	20.3324000004	13.46	27.46	10.46
2016-06-24	16.79320000068	8.116666667	23.9	6.95
2016-06-25	20.3109333328	13.34	27.65	10.495
2016-06-26	18.8564	13.36	24.82	9.09
2016-06-27	18.6894666664	13.11666667	24.83333333	8.975
2016-06-28	16.16079999988	7.78	22	6
2016-06-29	18.3613333336	13.92	23.54	8.73
2016-06-30	20.378	15.86	25.86	10.86
2016-07-01	17.0138666664	12.88333333	21.78	7.331666665
2016-07-02	20.4118476188	15.08	26.12	10.6
2016-07-03	18.353	14.1	23.075	8.5875
2016-07-04	18.3620714284	14.2625	23.4375	8.85
2016-07-05	18.3499285716	13.2125	26.1375	9.675
2016-07-06	21.5257857144	14.1	28.125	11.1125
2016-07-07	22.3128571428	13.6375	30	11.1125
2016-07-08	19.8493571428	12.525	25.9375	9.23125
2016-07-09	22.2249285716	13.7375	30	9.23125
2016-07-10	21.7431428572	14.0375	28.0125	11.025
2016-07-11	21.6455	13.9875	28.3625	11.175
2016-07-12	20.0465714284	12.725	25.9625	9.34375
2016-07-13	22.2321428572	15.7625	28	11.88125
2016-07-14	23.9154285716	17.1375	31.025	13.56875
2016-07-15	20.8132857144	15.1625	25.9375	10.55
2016-07-16	23.8317857144	17.1375	30.825	13.56875
2016-07-17	22.2524285716	15.65	28.5875	12.11875
2016-07-18	22.2912857144	15.6625	28.15	11.90625
2016-07-19	19.2453571428	14.5125	25.325	9.91875
2016-07-20	19.902	13.9375	26.1625	10.05
2016-07-21	21.6353571428	17.525	26.975	12.25
2016-07-22	17.7540714284	11.6375	23.975	7.80625
2016-07-23	21.5215714288	15.8125	27.9375	11.875
2016-07-24	20.3829285708	15.24285714	26.14285714	10.69285714
2016-07-25	20.3103571436	15.21428571	26.7125	10.963392855
2016-07-26	16.2069285712	11.3875	23.51428571	7.450892855
2016-07-27	18.7004999992	14.51428571	23.0125	8.763392855
2016-07-28	22.6915000004	16.51428571	28.2	12.357142855
2016-07-29	15.0717142864	12.3125	17.9	5.10625
2016-07-30	22.6441428568	14.9	28.35	11.625
2016-07-31	18.7757142868	15.0875	22.95714286	9.02232143
2016-08-01	18.7650714288	15.12857143	23.07142857	9.1
2016-08-02	15.8272142864	11.82857143	20.27142857	6.05
2016-08-03	18.7246428572	13.22857143	24.82857143	9.02857143
2016-08-04	20.1572142852	14.31428571	26.87142857	10.59285714
2016-08-05	17.1014285712	12.24285714	22.74285714	7.49285714
2016-08-06	20.0528571428	14.0125	27.0625	10.5375
2016-08-07	18.8075	12.97142857	24.825	8.898214285
2016-08-08	18.8693571424	13.1625	25.1	9.13125
2016-08-09	17.759404762	12.32857143	24.125	8.226785715
2016-08-10	19.184	15.3	25.15	10.225
2016-08-11	19.8968000012	14.06666667	26.4	10.233333335
2016-08-12	17.584	11.2	23.95	7.575
2016-08-13	19.7380000004	13.93333333	25.91666667	9.925
2016-08-14	18.6941333328	13.15	25.61666667	9.383333335
2016-08-15	19.0484000004	13.1	24.91666667	9.008333335
2016-08-16	21.1574666668	14.41666667	26.91666667	10.66666667
2016-08-17	17.5833333332	12.76666667	23.15	7.958333335
2016-08-18	19.2220000004	9.95	28.91666667	9.458333335
2016-08-19	15.9292000004	11.21666667	19.08333333	5.15
2016-08-20	19.16706666612	9.983333333	29.03333333	9.516666665
2016-08-21	17.226933334	11.33333333	23.15	7.241666665
2016-08-22	17.2167999996	11.2	23.03333333	7.116666665
2016-08-23	16.011466666	11.42	19.58333333	5.501666665
2016-08-24	17.6762666676	12.31666667	23.96666667	8.14166667
2016-08-25	18.0203999996	10.5	25.96666667	8.233333335
2016-08-26	16.1932000004	11.61666667	22.55	7.083333335
2016-08-27	17.9819999996	10.28333333	25.63333333	7.95833333
2016-08-28	17.7880000004	12.25	24.01666667	8.133333335
2016-08-29	17.7737333328	12.11666667	24.05	8.083333335
2016-08-30	20.3862333332	8.9	28.53333333	9.266666665
2016-08-31	17.5749000004	11.9	24.04	7.97
2016-09-01	18.1318666664	10.74	26.06	8.4
2016-09-02	16.1718666664	11.58333333	22.58	7.081666665
2016-09-03	22.041866666	13.02	26.18	9.6
2016-09-04	17.4809333328	11.56666667	23.18333333	7.375
2016-09-05	21.3106666676	11.72	25.12	8.42
2016-09-06	19.0745333328	14.92	24.58	9.75
2016-09-07	25.1630666664	18.21666667	34.56	14.108333335
2016-09-08	30.7542666672	20.81666667	35.6	15.408333335
2016-09-09	21.7461333336	19.16	21.98	10.57
2016-09-10	20.049333334	14.22	26.11666667	10.168333335
2016-09-11	18.5893333336	13.1	24.96	9.03
2016-09-12	18.5657333328	13.08333333	24.98333333	9.03333333
2016-09-13	17.6891666670833	11.02	24.06	7.54
