# Supplementary material for: Natural plant growth and development achieved in the IPK PhenoSphere by dynamic environment simulation
Source: Nat Commun. 2023 Sep 18;14:5783. doi: 10.1038/s41467-023-41332-4 (PMC10507097; doi:10.1038/s41467-023-41332-4)
Supplement: Supplementary file 5 — Supplementary Code 1 [file 41467_2023_41332_MOESM5_ESM.zip › Supplementary_Code_1/Thermal_Time_VPD/tt/IPK_ThermalTimefinal_2016.csv]

Date	Temperature	thermaltime	cumulativeTT
2016-05-03 00:00:00	4.2	0.505081684572621	0.505081684572621
2016-05-04 00:00:00	7.1	0.374558495727024	0.879640180299645
2016-05-05 00:00:00	2.6	0.32040578863192	1.20004596893156
2016-05-06 00:00:00	5.6	0.457750347895146	1.65779631682671
2016-05-07 00:00:00	9.8	0.764528896292465	2.42232521311918
2016-05-08 00:00:00	8	0.838574498243363	3.26089971136254
2016-05-09 00:00:00	8.6	0.805884441510287	4.06678415287283
2016-05-10 00:00:00	9.7	0.824452612235169	4.89123676510799
2016-05-11 00:00:00	10.2	0.826153482916638	5.71739024802463
2016-05-12 00:00:00	10	0.828524397928842	6.54591464595348
2016-05-13 00:00:00	14.2	0.882417595919391	7.42833224187287
2016-05-14 00:00:00	9.9	0.716609143547246	8.14494138542011
2016-05-15 00:00:00	5.8	0.306829619813887	8.451771005234
2016-05-16 00:00:00	4.9	0.252353758487794	8.70412476372179
2016-05-17 00:00:00	5.1	0.291131856696238	8.99525662041803
2016-05-18 00:00:00	6.1	0.332853365026454	9.32810998544449
2016-05-19 00:00:00	7.8	0.528527311368124	9.85663729681261
2016-05-20 00:00:00	12.4	0.700512114418214	10.5571494112308
2016-05-21 00:00:00	11.8	0.685798110697702	11.2429475219285
2016-05-22 00:00:00	12.7	0.899210199135628	12.1421577210642
2016-05-23 00:00:00	17.1	1.25799770119291	13.4001554222571
2016-05-24 00:00:00	14.2	0.885376407568746	14.2855318298258
2016-05-25 00:00:00	11.1	0.434768707807313	14.7203005376331
2016-05-26 00:00:00	12.5	0.465266726655491	15.1855672642886
2016-05-27 00:00:00	9.9	0.650054700931911	15.8356219652205
2016-05-28 00:00:00	10.8	0.610079781330304	16.4457017465508
2016-05-29 00:00:00	15.5	0.813303274039859	17.2590050205907
2016-05-30 00:00:00	16.8	0.883840024468019	18.1428450450587
2016-05-31 00:00:00	13.7	1.01009843637551	19.1529434814342
2016-06-01 00:00:00	15.5	1.04779910439987	20.2007425858341
2016-06-02 00:00:00	13.8	0.811151356478377	21.0118939423125
2016-06-03 00:00:00	13.7	0.833407480402229	21.8453014227147
2016-06-04 00:00:00	15.9	1.07976854601381	22.9250699687285
2016-06-05 00:00:00	14.7	1.1608277910227	24.0858977597512
2016-06-06 00:00:00	14.7	1.24573803504009	25.3316357947913
2016-06-07 00:00:00	12.8	1.15947400490657	26.4911097996979
2016-06-08 00:00:00	14.3	1.11447156014657	27.6055813598444
2016-06-09 00:00:00	13.3	0.942736436086192	28.5483177959306
2016-06-10 00:00:00	13.4	0.664166441209721	29.2124842371403
2016-06-11 00:00:00	12.8	0.706590673997119	29.9190749111375
2016-06-12 00:00:00	11.8	0.716478159695271	30.6355530708327
2016-06-13 00:00:00	14.1	0.671314443255686	31.3068675140884
2016-06-14 00:00:00	11.2	0.6562139835413	31.9630814976297
2016-06-15 00:00:00	12.9	0.669142821855994	32.6322243194857
2016-06-16 00:00:00	11.1	0.632297710741828	33.2645220302275
2016-06-17 00:00:00	13.9	0.709873741430503	33.974395771658
2016-06-18 00:00:00	11.3	0.663373792944653	34.6377695646027
2016-06-19 00:00:00	13.3	0.710155504610808	35.3479250692135
2016-06-20 00:00:00	8.7	0.586306849772024	35.9342319189855
2016-06-21 00:00:00	14.7	0.796469386181821	36.7307013051674
2016-06-22 00:00:00	14.3	0.952324825928778	37.6830261310961
2016-06-23 00:00:00	15.6	1.21070935257704	38.8937354836732
2016-06-24 00:00:00	19.5	1.51342766684083	40.407163150514
2016-06-25 00:00:00	17.2	1.44263181380325	41.8497949643173
2016-06-26 00:00:00	15.2	1.09602166863151	42.9458166329488
2016-06-27 00:00:00	14.2	0.866104699983621	43.8119213329324
2016-06-28 00:00:00	15.9	0.907138500842843	44.7190598337752
2016-06-29 00:00:00	13.9	0.838150450778009	45.5572102845532
2016-06-30 00:00:00	13.4	0.958338302270321	46.5155485868236
2016-07-01 00:00:00	17.3	0.923815779553476	47.439364366377
2016-07-02 00:00:00	19.2	1.2207143192013	48.6600786855783
2016-07-03 00:00:00	9.2	0.730724091386751	49.3908027769651
2016-07-04 00:00:00	9.2	0.627386878337182	50.0181896553023
2016-07-05 00:00:00	12.5	0.797054909960571	50.8152445652628
2016-07-06 00:00:00	15.7	0.968127641532626	51.7833722067955
2016-07-07 00:00:00	12.5	0.697727683557307	52.4810998903528
2016-07-08 00:00:00	14.9	0.844862061952851	53.3259619523056
2016-07-09 00:00:00	16.1	1.08034476422341	54.406306716529
2016-07-10 00:00:00	17.7	1.0207404848394	55.4270472013684
2016-07-11 00:00:00	22.5	1.52321579582659	56.950262997195
2016-07-12 00:00:00	17.2	1.38210446233688	58.3323674595319
2016-07-13 00:00:00	16.2	1.16025508984213	59.492622549374
2016-07-14 00:00:00	13	0.783876000258966	60.276498549633
2016-07-15 00:00:00	13.5	0.628231991381691	60.9047305410147
2016-07-16 00:00:00	8.8	0.600989935663432	61.5057204766781
2016-07-17 00:00:00	18.4	0.931005622133118	62.4367260988112
2016-07-18 00:00:00	16.3	1.08975441706917	63.5264805158804
2016-07-19 00:00:00	13.7	1.08630482057527	64.6127853364557
2016-07-20 00:00:00	15.4	1.29801141709205	65.9107967535477
2016-07-21 00:00:00	19.4	1.45921744937906	67.3700142029268
2016-07-22 00:00:00	18.4	1.54154200749699	68.9115562104238
2016-07-23 00:00:00	18.5	1.30287151860208	70.2144277290259
2016-07-24 00:00:00	20	1.33034627708867	71.5447740061145
2016-07-25 00:00:00	18.2	1.46605896222857	73.0108329683431
2016-07-26 00:00:00	21.7	1.50701142945885	74.5178443978019
2016-07-27 00:00:00	18.3	1.353409470224	75.8712538680259
2016-07-28 00:00:00	17.2	1.18351942146224	77.0547732894882
2016-07-29 00:00:00	17.9	1.0731289362765	78.1279022257647
2016-07-30 00:00:00	15.8	1.07028403087449	79.1981862566392
2016-07-31 00:00:00	14.3	0.986352796694717	80.1845390533339
2016-08-01 00:00:00	14.4	0.927952414978996	81.1124914683129
2016-08-02 00:00:00	13.1	0.74018305474623	81.8526745230591
2016-08-03 00:00:00	16.4	0.677979968514273	82.5306544915734
2016-08-04 00:00:00	17.7	0.929442186015801	83.4600966775892
2016-08-05 00:00:00	15.5	0.887522707471813	84.347619385061
2016-08-06 00:00:00	15.6	0.889958094372321	85.2375774794333
2016-08-07 00:00:00	12.2	0.770579529648493	86.0081570090818
2016-08-08 00:00:00	16.5	1.0710411338047	87.0791981428865
2016-08-09 00:00:00	16.7	1.20798604813757	88.2871841910241
2016-08-10 00:00:00	13.6	0.70273622598127	88.9899204170054
2016-08-11 00:00:00	8.4	0.471888973320877	89.4618093903262
2016-08-12 00:00:00	12.3	0.493949033098957	89.9557584234252
2016-08-13 00:00:00	17.6	0.726786117137651	90.6825445405628
2016-08-14 00:00:00	14.7	1.2086231183546	91.8911676589174
2016-08-15 00:00:00	11.7	0.848045882585598	92.739213541503
2016-08-16 00:00:00	11.6	0.775841936300935	93.515055477804
2016-08-17 00:00:00	12.7	0.839226730654646	94.3542822084586
2016-08-18 00:00:00	8.3	0.647354920372001	95.0016371288306
2016-08-19 00:00:00	9.8	0.905902257266383	95.907539386097
2016-08-20 00:00:00	17.2	0.975801242135998	96.883340628233
2016-08-21 00:00:00	16	1.01458504027284	97.8979256685058
2016-08-22 00:00:00	13.1	0.750399484203295	98.6483251527091
2016-08-23 00:00:00	18.1	0.948798059997434	99.5971232127066
2016-08-24 00:00:00	14.9	1.12687005715669	100.723993269863
2016-08-25 00:00:00	19.8	1.38462061901882	102.108613888882
2016-08-26 00:00:00	21.1	1.45713965115973	103.565753540042
2016-08-27 00:00:00	20.2	1.30890951661152	104.874663056653
2016-08-28 00:00:00	17.5	1.4513697582076	106.326032814861
2016-08-29 00:00:00	22.3	1.4137616545134	107.739794469374
2016-08-30 00:00:00	13.8	1.0368083688894	108.776602838264
2016-08-31 00:00:00	9.6	0.805744245992578	109.582347084256
2016-09-01 00:00:00	12.1	1.01278954644703	110.595136630703
2016-09-02 00:00:00	16.2	1.11608479466302	111.711221425366
2016-09-03 00:00:00	15.9	1.06830396855392	112.77952539392
2016-09-04 00:00:00	14.4	1.1539794048984	113.933504798819
2016-09-05 00:00:00	15.1	0.790096451727591	114.723601250546
2016-09-06 00:00:00	15.8	0.72234487260605	115.445946123152
2016-09-07 00:00:00	11	0.886384002711771	116.332330125864
2016-09-08 00:00:00	13.6	0.984812950864353	117.317143076728
2016-09-09 00:00:00	16.3	1.29382634580693	118.610969422535
2016-09-10 00:00:00	13.8	1.13414550288177	119.745114925417
2016-09-11 00:00:00	15.5	1.14790456950425	120.893019494921
2016-09-12 00:00:00	15.9	1.28729561295629	122.180315107878
2016-09-13 00:00:00	16.7	1.28443527648261	123.46475038436
