# Supplementary material for: Natural plant growth and development achieved in the IPK PhenoSphere by dynamic environment simulation
Source: Nat Commun. 2023 Sep 18;14:5783. doi: 10.1038/s41467-023-41332-4 (PMC10507097; doi:10.1038/s41467-023-41332-4)
Supplement: Supplementary file 5 — Supplementary Code 1 [file 41467_2023_41332_MOESM5_ESM.zip › Supplementary_Code_1/Thermal_Time_VPD/tt/IPK_ThermalTimefinal_2017.csv]

Date	Temperature	thermaltime	cumulativeTT
2017-05-03 00:00:00	7.2	0.280476822482328	0.280476822482328
2017-05-04 00:00:00	10.7	0.414152951118687	0.694629773601014
2017-05-05 00:00:00	7.2	0.270721213084889	0.965350986685904
2017-05-06 00:00:00	8.8	0.284829890689844	1.25018087737575
2017-05-07 00:00:00	8.1	0.396553003790992	1.64673388116674
2017-05-08 00:00:00	11.5	0.537578981730531	2.18431286289727
2017-05-09 00:00:00	5.4	0.271200113088974	2.45551297598625
2017-05-10 00:00:00	5.9	0.258012021797074	2.71352499778332
2017-05-11 00:00:00	2.5	0.361840866261587	3.07536586404491
2017-05-12 00:00:00	14.3	0.598989385898908	3.67435524994381
2017-05-13 00:00:00	12.5	0.702195048216687	4.3765502981605
2017-05-14 00:00:00	12.2	0.72507129138962	5.10162158955012
2017-05-15 00:00:00	11.9	0.647329095656411	5.74895068520653
2017-05-16 00:00:00	7.4	0.612534639991789	6.36148532519832
2017-05-17 00:00:00	15.6	0.78846252027882	7.14994784547714
2017-05-18 00:00:00	16.6	1.20572018670487	8.35566803218201
2017-05-19 00:00:00	16.4	1.22060862971974	9.57627666190175
2017-05-20 00:00:00	11.5	0.859891910889663	10.4361685727914
2017-05-21 00:00:00	10.4	0.610037857344161	11.0462064301356
2017-05-22 00:00:00	8.4	0.685499448330672	11.7317058784662
2017-05-23 00:00:00	8.8	0.712878594661746	12.444584473128
2017-05-24 00:00:00	13	0.927400694533648	13.3719851676616
2017-05-25 00:00:00	11.2	0.508228283336443	13.8802134509981
2017-05-26 00:00:00	12.2	0.6269549706108	14.5071684216089
2017-05-27 00:00:00	11.6	0.894490538373328	15.4016589599822
2017-05-28 00:00:00	12.8	1.07075119224464	16.4724101522268
2017-05-29 00:00:00	18.6	1.36205826235588	17.8344684145827
2017-05-30 00:00:00	18.8	1.40430687365115	19.2387752882339
2017-05-31 00:00:00	17.2	1.15670558839542	20.3954808766293
2017-06-01 00:00:00	11.5	0.864965833072574	21.2604467097019
2017-06-02 00:00:00	8.4	0.72964551500245	21.9900922247043
2017-06-03 00:00:00	15.3	1.01325020495816	23.0033424296625
2017-06-04 00:00:00	16.6	0.812364767548966	23.8157071972114
2017-06-05 00:00:00	13.2	0.723032647382228	24.5387398445937
2017-06-06 00:00:00	12.1	0.716345072167372	25.255084916761
2017-06-07 00:00:00	11.6	0.788543484200985	26.043628400962
2017-06-08 00:00:00	11.7	0.529698764311256	26.5733271652733
2017-06-09 00:00:00	12.7	0.776764373616977	27.3500915388903
2017-06-10 00:00:00	13.7	0.96622446896573	28.316316007856
2017-06-11 00:00:00	13.5	0.867966380344737	29.1842823882007
2017-06-12 00:00:00	19.1	1.29532081868732	30.479603206888
2017-06-13 00:00:00	14	0.912745513481443	31.3923487203695
2017-06-14 00:00:00	11.8	0.683571515767026	32.0759202361365
2017-06-15 00:00:00	10.6	0.870389579461043	32.9463098155976
2017-06-16 00:00:00	16.9	1.15374573092933	34.1000555465269
2017-06-17 00:00:00	12.9	0.743611695009542	34.8436672415364
2017-06-18 00:00:00	13.3	0.735081558206416	35.5787487997428
2017-06-19 00:00:00	14.2	1.06088747030851	36.6396362700514
2017-06-20 00:00:00	15.5	1.39604953704849	38.0356858070998
2017-06-21 00:00:00	15	1.38110857846949	39.4167943855693
2017-06-22 00:00:00	12.2	1.00997598316761	40.4267703687369
2017-06-23 00:00:00	15.5	1.10602986035721	41.5328002290942
2017-06-24 00:00:00	18.8	1.00719959948929	42.5399998285834
2017-06-25 00:00:00	17	1.01156336575614	43.5515631943396
2017-06-26 00:00:00	16	0.961413519152305	44.5129767134919
2017-06-27 00:00:00	10.5	0.757725404831054	45.2707021183229
2017-06-28 00:00:00	13.6	0.755549575694067	46.026251694017
2017-06-29 00:00:00	15.3	0.960139339004057	46.9863910330211
2017-06-30 00:00:00	15.8	0.769374882261976	47.755765915283
2017-07-01 00:00:00	13.5	0.744759670083489	48.5005255853665
2017-07-02 00:00:00	15.6	0.64022152150549	49.140747106872
2017-07-03 00:00:00	13.6	0.704141557260136	49.8448886641322
2017-07-04 00:00:00	16.6	0.914379038386008	50.7592677025182
2017-07-05 00:00:00	11.6	0.864840658264547	51.6241083607827
2017-07-06 00:00:00	14.3	0.899648010105844	52.5237563708886
2017-07-07 00:00:00	17.7	1.26765632718203	53.7914126980706
2017-07-08 00:00:00	19.5	1.48284135850177	55.2742540565724
2017-07-09 00:00:00	17	1.25649733742964	56.530751394002
2017-07-10 00:00:00	16.7	1.0113753013984	57.5421266954004
2017-07-11 00:00:00	16.5	0.965008361698107	58.5071350570985
2017-07-12 00:00:00	14.9	1.10160801463251	59.608743071731
2017-07-13 00:00:00	11.7	0.665003525116847	60.2737465968479
2017-07-14 00:00:00	9.8	0.59247870672344	60.8662253035713
2017-07-15 00:00:00	13.2	0.730218489422648	61.596443792994
2017-07-16 00:00:00	12.5	0.717548443520263	62.3139922365142
2017-07-17 00:00:00	17.9	0.877183064340997	63.1911753008552
2017-07-18 00:00:00	11	0.869717900068052	64.0608932009233
2017-07-19 00:00:00	14.7	1.0679000901457	65.128793291069
2017-07-20 00:00:00	17.9	1.33553378166668	66.4643270727357
2017-07-21 00:00:00	19.7	1.24869524204858	67.7130223147842
2017-07-22 00:00:00	17.9	1.22565268171328	68.9386749964975
2017-07-23 00:00:00	16.8	1.08383843379843	70.0225134302959
2017-07-24 00:00:00	13.4	0.988516189545701	71.0110296198417
2017-07-25 00:00:00	15.4	0.690892669624511	71.7019222894662
2017-07-26 00:00:00	13.6	0.555942871751421	72.2578651612176
2017-07-27 00:00:00	14	0.680903313751824	72.9387684749694
2017-07-28 00:00:00	15.8	0.81679653989213	73.7555650148615
2017-07-29 00:00:00	14.4	0.874011050892155	74.6295760657537
2017-07-30 00:00:00	17	1.13986893230088	75.7694449980546
2017-07-31 00:00:00	18.7	1.52360410287299	77.2930491009276
2017-08-01 00:00:00	18	1.37008115037665	78.6631302513042
2017-08-02 00:00:00	18.9	1.23213885933855	79.8952691106428
2017-08-03 00:00:00	19.6	1.24982694789608	81.1450960585388
2017-08-04 00:00:00	18.6	1.29263371928213	82.437729777821
2017-08-05 00:00:00	17.8	1.13902535384947	83.5767551316704
2017-08-06 00:00:00	15.4	0.801225224066382	84.3779803557368
2017-08-07 00:00:00	9.5	0.77738495045467	85.1553653061915
2017-08-08 00:00:00	13	0.965789437624688	86.1211547438162
2017-08-09 00:00:00	18.8	1.14883358171917	87.2699883255354
2017-08-10 00:00:00	16.4	1.12535798002556	88.3953463055609
2017-08-11 00:00:00	16.4	0.775082371147854	89.1704286767088
2017-08-12 00:00:00	12.6	0.567224743510429	89.7376534202192
2017-08-13 00:00:00	14.7	0.580319411709081	90.3179728319283
2017-08-14 00:00:00	11.7	0.803118285983944	91.1210911179122
2017-08-15 00:00:00	17.6	0.953020043730206	92.0741111616424
2017-08-16 00:00:00	21.4	1.35503544321635	93.4291466048588
2017-08-17 00:00:00	14.7	1.03284738569508	94.4619939905539
2017-08-18 00:00:00	19.6	1.11625880037958	95.5782527909334
2017-08-19 00:00:00	15	1.02426272340339	96.6025155143368
2017-08-20 00:00:00	14	0.733967267437486	97.3364827817743
2017-08-21 00:00:00	12.5	0.627283993052317	97.9637667748266
2017-08-22 00:00:00	10.3	0.628469185776534	98.5922359606032
2017-08-23 00:00:00	8.1	0.559350388607842	99.151586349211
2017-08-24 00:00:00	12.6	0.737291119498974	99.88887746871
2017-08-25 00:00:00	12.8	0.822927661221734	100.711805129932
2017-08-26 00:00:00	14	0.867107521891896	101.578912651824
2017-08-27 00:00:00	18.8	0.990114707746031	102.56902735957
2017-08-28 00:00:00	10.5	0.900627193865616	103.469654553435
2017-08-29 00:00:00	10.4	0.806006311840257	104.275660865276
2017-08-30 00:00:00	15.1	1.16160121810568	105.437262083381
2017-08-31 00:00:00	24.7	1.5073949759618	106.944657059343
2017-09-01 00:00:00	13.4	1.00761058508739	107.95226764443
2017-09-02 00:00:00	8.3	0.545406143696581	108.497673788127
2017-09-03 00:00:00	7.9	0.4885122646362	108.986186052763
2017-09-04 00:00:00	8.1	0.487130057228777	109.473316109992
2017-09-05 00:00:00	8.5	0.633863511543349	110.107179621535
2017-09-06 00:00:00	16.3	0.795432987452005	110.902612608987
2017-09-07 00:00:00	13	0.769447439229199	111.672060048216
2017-09-08 00:00:00	12.5	0.572203644669914	112.244263692886
2017-09-09 00:00:00	16.3	0.605000624630083	112.849264317516
2017-09-10 00:00:00	13	0.692565648939783	113.541829966456
2017-09-11 00:00:00	11.7	0.629257167257852	114.171087133714
2017-09-12 00:00:00	12.5	0.53850416886607	114.70959130258
2017-09-13 00:00:00	10.8	0.518073636580955	115.227664939161
