# Supplementary material for: Natural plant growth and development achieved in the IPK PhenoSphere by dynamic environment simulation
Source: Nat Commun. 2023 Sep 18;14:5783. doi: 10.1038/s41467-023-41332-4 (PMC10507097; doi:10.1038/s41467-023-41332-4)
Supplement: Supplementary file 5 — Supplementary Code 1 [file 41467_2023_41332_MOESM5_ESM.zip › Supplementary_Code_1/Thermal_Time_VPD/tt/IPK_ThermalTimefinal_2018.csv]

Date	Temperature	thermaltime	cumulativeTT
2018-05-03 00:00:00	8.6	0.362281914845859	0.362281914845859
2018-05-04 00:00:00	7.5	0.490077614965492	0.852359529811351
2018-05-05 00:00:00	8.4	0.474802917519076	1.32716244733043
2018-05-06 00:00:00	5	0.530201891034486	1.85736433836491
2018-05-07 00:00:00	7.9	0.686011401165616	2.54337573953053
2018-05-08 00:00:00	8.2	0.78977176891089	3.33314750844142
2018-05-09 00:00:00	9.7	0.895938249868587	4.22908575831001
2018-05-10 00:00:00	12.9	0.967719428196409	5.19680518650642
2018-05-11 00:00:00	12.7	0.895228373478621	6.09203355998504
2018-05-12 00:00:00	13.7	0.624083525619551	6.71611708560459
2018-05-13 00:00:00	16.1	0.823221778392144	7.53933886399673
2018-05-14 00:00:00	14.6	1.09504659007271	8.63438545406944
2018-05-15 00:00:00	13.4	0.979040444783234	9.61342589885267
2018-05-16 00:00:00	11.9	0.707643401759771	10.3210693006124
2018-05-17 00:00:00	14.5	0.615873513041732	10.9369428136542
2018-05-18 00:00:00	11.3	0.500323590004713	11.4372664036589
2018-05-19 00:00:00	10.6	0.393902689148489	11.8311690928074
2018-05-20 00:00:00	8	0.534191381727545	12.3653604745349
2018-05-21 00:00:00	11.2	0.750850877132263	13.1162113516672
2018-05-22 00:00:00	9.8	0.843074903652207	13.9592862553194
2018-05-23 00:00:00	10.2	0.888111954900855	14.8473982102202
2018-05-24 00:00:00	17.4	1.02461813752531	15.8720163477456
2018-05-25 00:00:00	18.1	0.924092894825801	16.7961092425714
2018-05-26 00:00:00	18.4	1.19152493197722	17.9876341745486
2018-05-27 00:00:00	14.1	1.2046145966339	19.1922487711825
2018-05-28 00:00:00	15.3	1.08140561504168	20.2736543862242
2018-05-29 00:00:00	18.6	1.39681717533234	21.6704715615565
2018-05-30 00:00:00	21.4	1.5442023759336	23.2146739374901
2018-05-31 00:00:00	17.4	1.40284579970698	24.6175197371971
2018-06-01 00:00:00	18.5	1.37401698904721	25.9915367262443
2018-06-02 00:00:00	16.7	1.02853141548991	27.0200681417342
2018-06-03 00:00:00	17.3	0.902610775570263	27.9226789173045
2018-06-04 00:00:00	15.8	1.08721455078739	29.0098934680918
2018-06-05 00:00:00	15.8	1.20328724075386	30.2131807088457
2018-06-06 00:00:00	13	0.905936371802682	31.1191170806484
2018-06-07 00:00:00	16.4	1.06806784035007	32.1871849209985
2018-06-08 00:00:00	18.4	1.23736671771775	33.4245516387162
2018-06-09 00:00:00	16.7	1.52381172435359	34.9483633630698
2018-06-10 00:00:00	19.7	1.36644639715268	36.3148097602225
2018-06-11 00:00:00	17.1	1.15308766165648	37.467897421879
2018-06-12 00:00:00	16.4	0.916864122276062	38.384761544155
2018-06-13 00:00:00	14.7	0.664401865784455	39.0491634099395
2018-06-14 00:00:00	12.4	0.534485246595092	39.5836486565346
2018-06-15 00:00:00	15.8	0.869004728688042	40.4526533852226
2018-06-16 00:00:00	15.7	0.866165837638548	41.3188192228612
2018-06-17 00:00:00	15.6	1.2219930855177	42.5408123083789
2018-06-18 00:00:00	14.3	0.960755581458474	43.5015678898373
2018-06-19 00:00:00	18.3	0.991642503801936	44.4932103936393
2018-06-20 00:00:00	14.1	1.10297614530169	45.596186538941
2018-06-21 00:00:00	14.9	1.26555191665045	46.8617384555914
2018-06-22 00:00:00	10.8	0.736958246489823	47.5986967020812
2018-06-23 00:00:00	12.8	0.492429615736609	48.0911263178178
2018-06-24 00:00:00	11.8	0.461293738083194	48.552420055901
2018-06-25 00:00:00	12.5	0.478611125512812	49.0310311814138
2018-06-26 00:00:00	15.4	0.668258106922539	49.6992892883364
2018-06-27 00:00:00	16.5	0.855600254978768	50.5548895433152
2018-06-28 00:00:00	11.9	0.981191424235825	51.536080967551
2018-06-29 00:00:00	18	1.22010695036506	52.756187917916
2018-06-30 00:00:00	17.9	1.3898666581576	54.1460545760736
2018-07-01 00:00:00	13.6	0.920433865551466	55.0664884416251
2018-07-02 00:00:00	12.1	0.842481216948798	55.9089696585739
2018-07-03 00:00:00	11.4	0.906731706848715	56.8157013654226
2018-07-04 00:00:00	11.9	1.18112967538508	57.9968310408077
2018-07-05 00:00:00	17.1	1.36599453579342	59.3628255766011
2018-07-06 00:00:00	18.5	1.43801504412232	60.8008406207234
2018-07-07 00:00:00	12.5	0.863099985836692	61.6639406065601
2018-07-08 00:00:00	14.7	0.945983513053342	62.6099241196135
2018-07-09 00:00:00	17	1.08968140038614	63.6996055199996
2018-07-10 00:00:00	16.3	0.908115713773217	64.6077212337728
2018-07-11 00:00:00	10.5	0.694739498783334	65.3024607325562
2018-07-12 00:00:00	11.4	0.691959006236061	65.9944197387922
2018-07-13 00:00:00	16.5	1.00304851166174	66.9974682504539
2018-07-14 00:00:00	14.9	1.08494320951858	68.0824114599725
2018-07-15 00:00:00	16.6	1.06695380443331	69.1493652644058
2018-07-16 00:00:00	14.1	1.12304626968769	70.2724115340935
2018-07-17 00:00:00	14.5	1.24059428839724	71.5130058224908
2018-07-18 00:00:00	20.4	1.42907672163314	72.9420825441239
2018-07-19 00:00:00	14.6	1.21729271778291	74.1593752619068
2018-07-20 00:00:00	15.1	1.19229066217283	75.3516659240796
2018-07-21 00:00:00	19.2	1.33659866644077	76.6882645905204
2018-07-22 00:00:00	19.9	1.2695026661709	77.9577672566913
2018-07-23 00:00:00	15.8	1.09010159923489	79.0478688559262
2018-07-24 00:00:00	15.8	1.33550947361876	80.383378329545
2018-07-25 00:00:00	19.5	1.47928316190917	81.8626614914541
2018-07-26 00:00:00	19.4	1.50700070043276	83.3696621918869
2018-07-27 00:00:00	19.3	1.5630132495199	84.9326754414068
2018-07-28 00:00:00	19.5	1.45626428435303	86.3889397257598
2018-07-29 00:00:00	16.5	1.45802214427515	87.846961870035
2018-07-30 00:00:00	23.3	1.42377112793136	89.2707329979663
2018-07-31 00:00:00	20.3	1.55813589049226	90.8288688884586
2018-08-01 00:00:00	25.5	1.48671800842429	92.3155868968829
2018-08-02 00:00:00	21.9	1.65707066935082	93.9726575662337
2018-08-03 00:00:00	19.4	1.35399028946674	95.3266478557004
2018-08-04 00:00:00	23.1	1.58250372310136	96.9091515788018
2018-08-05 00:00:00	21.9	1.6093188227131	98.5184704015149
2018-08-06 00:00:00	13.5	1.19990190048016	99.7183723019951
2018-08-07 00:00:00	16	1.28492451080575	101.003296812801
2018-08-08 00:00:00	25	1.40828785763348	102.411584670434
2018-08-09 00:00:00	21.6	1.74218376533834	104.153768435773
2018-08-10 00:00:00	20.5	1.36434131692077	105.518109752693
2018-08-11 00:00:00	14.8	1.06678345542273	106.584893208116
2018-08-12 00:00:00	9.7	0.803286186071622	107.388179394188
2018-08-13 00:00:00	13.1	1.08829884386107	108.476478238049
2018-08-14 00:00:00	18.2	1.09612691432829	109.572605152377
2018-08-15 00:00:00	16.1	0.930437577207264	110.503042729584
2018-08-16 00:00:00	12.8	0.94113360871253	111.444176338297
2018-08-17 00:00:00	16.9	1.2932332849466	112.737409623244
2018-08-18 00:00:00	17.4	1.24323186936986	113.980641492613
2018-08-19 00:00:00	13.9	1.13799536281281	115.118636855426
2018-08-20 00:00:00	15.8	1.27221203070052	116.390848886127
2018-08-21 00:00:00	20	1.06681969100279	117.457668577129
2018-08-22 00:00:00	13.4	1.15497980714847	118.612648384278
2018-08-23 00:00:00	15.7	1.23631189878762	119.848960283066
2018-08-24 00:00:00	17.1	1.22233551068258	121.071295793748
2018-08-25 00:00:00	13.9	0.794826272024966	121.866122065773
2018-08-26 00:00:00	10.4	0.551416415180354	122.417538480953
2018-08-27 00:00:00	12.7	0.608229565498003	123.025768046451
2018-08-28 00:00:00	16.1	0.759760237756481	123.785528284208
2018-08-29 00:00:00	9.9	0.86009011160528	124.645618395813
2018-08-30 00:00:00	19.9	1.10176690550282	125.747385301316
2018-08-31 00:00:00	14.6	0.736769437643248	126.484154738959
2018-09-01 00:00:00	9.9	0.614018788266228	127.098173527226
2018-09-02 00:00:00	15.6	0.705916954097231	127.804090481323
2018-09-03 00:00:00	15.4	0.611053882789244	128.415144364112
2018-09-04 00:00:00	18.4	1.04268161680911	129.457825980921
2018-09-05 00:00:00	13.4	1.11236116181069	130.570187142732
2018-09-06 00:00:00	12	0.801934223995175	131.372121366727
2018-09-07 00:00:00	15.9	1.01228845125545	132.384409817982
2018-09-08 00:00:00	11.2	0.828338764373895	133.212748582356
2018-09-09 00:00:00	13.7	0.700770193335589	133.913518775692
2018-09-10 00:00:00	11.3	0.867401038404803	134.780919814097
2018-09-11 00:00:00	16.1	0.932199676716008	135.713119490813
2018-09-12 00:00:00	17.2	1.16654066542971	136.879660156242
2018-09-13 00:00:00	15.1	1.16920783701786	138.04886799326
