# Supplementary material for: Natural plant growth and development achieved in the IPK PhenoSphere by dynamic environment simulation
Source: Nat Commun. 2023 Sep 18;14:5783. doi: 10.1038/s41467-023-41332-4 (PMC10507097; doi:10.1038/s41467-023-41332-4)
Supplement: Supplementary file 5 — Supplementary Code 1 [file 41467_2023_41332_MOESM5_ESM.zip › Supplementary_Code_1/Thermal_Time_VPD/tt/IPK_ThermalTimefinal_2019.csv]

Date	Temperature	thermaltime	cumulativeTT
2019-05-03 00:00:00	9.65	0.40307731443582	0.40307731443582
2019-05-04 00:00:00	7.37	0.287398571186191	0.690475885622011
2019-05-05 00:00:00	2.42	0.218771883867258	0.909247769489268
2019-05-06 00:00:00	5.37	0.251153423151148	1.16040119264042
2019-05-07 00:00:00	4.65	0.244141062055741	1.40454225469616
2019-05-08 00:00:00	3.73	0.288668946359118	1.69321120105528
2019-05-09 00:00:00	10.97	0.366199671343739	2.05941087239901
2019-05-10 00:00:00	10.98	0.525180058397006	2.58459093079602
2019-05-11 00:00:00	4.87	0.416687563093046	3.00127849388907
2019-05-12 00:00:00	7.63	0.258575017706979	3.25985351159605
2019-05-13 00:00:00	4.55	0.337692395903502	3.59754590749955
2019-05-14 00:00:00	6.32	0.372757228666732	3.97030313616628
2019-05-15 00:00:00	2.78	0.325178454976852	4.29548159114313
2019-05-16 00:00:00	8.48	0.322559685850764	4.61804127699389
2019-05-17 00:00:00	8.63	0.259505249014656	4.87754652600855
2019-05-18 00:00:00	6.83	0.411498139521069	5.28904466552962
2019-05-19 00:00:00	8.67	0.585193283773691	5.87423794930331
2019-05-20 00:00:00	11.55	0.869048486428556	6.74328643573187
2019-05-21 00:00:00	15.18	0.758361047450826	7.50164748318269
2019-05-22 00:00:00	13.37	0.687048088551647	8.18869557173434
2019-05-23 00:00:00	6.57	0.424771379148306	8.61346695088265
2019-05-24 00:00:00	8.15	0.58968934447783	9.20315629536048
2019-05-25 00:00:00	13.7	0.802057673633626	10.0052139689941
2019-05-26 00:00:00	6.38	0.455467933419693	10.4606819024138
2019-05-27 00:00:00	17.62	0.770216141906822	11.2308980443206
2019-05-28 00:00:00	13.18	0.689400803320169	11.9202988476408
2019-05-29 00:00:00	10.9	0.52025885689744	12.4405577045382
2019-05-30 00:00:00	5.25	0.467322542899795	12.907880247438
2019-05-31 00:00:00	14.93	0.688726089623787	13.5966063370618
2019-06-01 00:00:00	13.52	0.894256070319066	14.4908624073809
2019-06-02 00:00:00	13.52	1.12102396175575	15.6118863691366
2019-06-03 00:00:00	17.37	1.41172291196202	17.0236092810987
2019-06-04 00:00:00	15.83	1.30425870960446	18.3278679907031
2019-06-05 00:00:00	18.23	1.3426775257539	19.670545516457
2019-06-06 00:00:00	22	1.57408543703813	21.2446309534951
2019-06-07 00:00:00	13.37	0.820435457100783	22.0650664105959
2019-06-08 00:00:00	17.35	0.943129575367125	23.008195985963
2019-06-09 00:00:00	11.18	0.695592725477532	23.7037887114406
2019-06-10 00:00:00	17.1	1.0174079983613	24.7211967098019
2019-06-11 00:00:00	18.07	1.13615951622748	25.8573562260294
2019-06-12 00:00:00	16.25	1.0666712615601	26.9240274875895
2019-06-13 00:00:00	14	0.839274305619474	27.7633017932089
2019-06-14 00:00:00	12.72	0.975255243624932	28.7385570368339
2019-06-15 00:00:00	18.93	1.27149428335716	30.010051320191
2019-06-16 00:00:00	13.58	1.2939893961572	31.3040407163482
2019-06-17 00:00:00	14.93	0.771202821629767	32.075243537978
2019-06-18 00:00:00	14.55	1.17345325279614	33.2486967907741
2019-06-19 00:00:00	16.98	1.38788742885739	34.6365842196315
2019-06-20 00:00:00	17.97	1.3943562268228	36.0309404464543
2019-06-21 00:00:00	15	1.0565326168131	37.0874730632674
2019-06-22 00:00:00	12.77	0.933185749920615	38.020658813188
2019-06-23 00:00:00	17.3	1.04893515805295	39.069593971241
2019-06-24 00:00:00	18.45	1.24643698000064	40.3160309512416
2019-06-25 00:00:00	15.2	1.33897687543662	41.6550078266783
2019-06-26 00:00:00	19.67	1.4792423177461	43.1342501444243
2019-06-27 00:00:00	20.4	1.58981593580195	44.7240660802263
2019-06-28 00:00:00	12.93	0.944454264072515	45.6685203442988
2019-06-29 00:00:00	11.47	0.863771740248177	46.532292084547
2019-06-30 00:00:00	15	1.31545084304917	47.8477429275962
2019-07-01 00:00:00	23.22	1.40440504239082	49.252147969987
2019-07-02 00:00:00	16.27	1.30641541413564	50.5585633841226
2019-07-03 00:00:00	12.27	0.807722393412266	51.3662857775349
2019-07-04 00:00:00	10.07	0.726836413228411	52.0931221907633
2019-07-05 00:00:00	15.08	0.78420873144318	52.8773309222065
2019-07-06 00:00:00	12.3	1.00682551751688	53.8841564397233
2019-07-07 00:00:00	13.07	0.990281485295846	54.8744379250192
2019-07-08 00:00:00	13.12	0.597376880985513	55.4718148060047
2019-07-09 00:00:00	12.8	0.546776532386552	56.0185913383913
2019-07-10 00:00:00	11.72	0.529385763567531	56.5479771019588
2019-07-11 00:00:00	15.22	0.746130515187325	57.2941076171461
2019-07-12 00:00:00	15.07	0.832862648630455	58.1269702657766
2019-07-13 00:00:00	15.93	0.963826374908845	59.0907966406854
2019-07-14 00:00:00	15.43	0.829591756471049	59.9203883971565
2019-07-15 00:00:00	14.98	0.659424177027476	60.5798125741839
2019-07-16 00:00:00	14.22	0.627449291225051	61.207261865409
2019-07-17 00:00:00	11.8	0.612311370400878	61.8195732358099
2019-07-18 00:00:00	11.03	0.906807454620313	62.7263806904302
2019-07-19 00:00:00	16.67	1.09701329949698	63.8233939899272
2019-07-20 00:00:00	14.05	1.01938278467411	64.8427767746013
2019-07-21 00:00:00	16.72	1.32465658864228	66.1674333632435
2019-07-22 00:00:00	14.42	1.18874774030629	67.3561811035498
2019-07-23 00:00:00	17.15	1.22960199825855	68.5857831018084
2019-07-24 00:00:00	17.82	1.41473489650966	70.000517998318
2019-07-25 00:00:00	19.88	1.40415987333734	71.4046778716554
2019-07-26 00:00:00	24.27	1.4005778207578	72.8052556924132
2019-07-27 00:00:00	21.25	1.6007873764335	74.4060430688467
2019-07-28 00:00:00	20.35	1.49631902557852	75.9023620944252
2019-07-29 00:00:00	22.48	1.50061640986453	77.4029785042897
2019-07-30 00:00:00	20.52	1.23782406492777	78.6408025692175
2019-07-31 00:00:00	19.08	1.52493422447849	80.165736793696
2019-08-01 00:00:00	15.98	0.958650396665745	81.1243871903617
2019-08-02 00:00:00	15.97	1.01338407540853	82.1377712657703
2019-08-03 00:00:00	15.85	1.04126235695384	83.1790336227241
2019-08-04 00:00:00	17.07	0.976785443138474	84.1558190658626
2019-08-05 00:00:00	12.57	1.02265933744405	85.1784784033066
2019-08-06 00:00:00	17.05	1.07256095839973	86.2510393617064
2019-08-07 00:00:00	16.73	1.26180513045403	87.5128444921604
2019-08-08 00:00:00	17.12	1.14125924353093	88.6541037356913
2019-08-09 00:00:00	15.25	1.1916991471592	89.8458028828505
2019-08-10 00:00:00	19.15	1.29088775438361	91.1366906372341
2019-08-11 00:00:00	19.1	1.33086698796861	92.4675576252027
2019-08-12 00:00:00	17.17	1.31383253573633	93.7813901609391
2019-08-13 00:00:00	14.75	0.984479992061554	94.7658701530006
2019-08-14 00:00:00	13.9	0.745313408357116	95.5111835613577
2019-08-15 00:00:00	9.72	0.742152643326155	96.2533362046839
2019-08-16 00:00:00	14.6	0.725937001205122	96.979273205889
2019-08-17 00:00:00	11.7	0.865430954876628	97.8447041607656
2019-08-18 00:00:00	18.03	1.01923770499798	98.8639418657636
2019-08-19 00:00:00	16.25	1.0689811745576	99.9329230403212
2019-08-20 00:00:00	11.28	0.910974126192552	100.843897166514
2019-08-21 00:00:00	13.15	0.882480544835714	101.726377711349
2019-08-22 00:00:00	10.25	0.843958644491853	102.570336355841
2019-08-23 00:00:00	11.63	1.03740069388175	103.607737049723
2019-08-24 00:00:00	13.12	1.18317108344835	104.790908133171
2019-08-25 00:00:00	18.23	1.26188802195423	106.052796155126
2019-08-26 00:00:00	21.77	1.45900154244065	107.511797697566
2019-08-27 00:00:00	18.82	1.46258245899259	108.974380156559
2019-08-28 00:00:00	18.75	1.27871079472918	110.253090951288
2019-08-29 00:00:00	17.93	1.34125357676871	111.594344528057
2019-08-30 00:00:00	20.03	1.31415163551422	112.908496163571
2019-08-31 00:00:00	17.48	1.41037177086647	114.318867934438
2019-09-01 00:00:00	20.02	1.42014506254024	115.739012996978
2019-09-02 00:00:00	13.55	0.993668366331939	116.73268136331
2019-09-03 00:00:00	8.62	0.65760873622378	117.390290099533
2019-09-04 00:00:00	11.45	0.705767986163037	118.096058085697
2019-09-05 00:00:00	16.58	1.06135116340254	119.157409249099
2019-09-06 00:00:00	11.58	0.712293351822512	119.869702600922
2019-09-07 00:00:00	7.48	0.61437076946587	120.484073370387
2019-09-08 00:00:00	10.65	0.518787663071056	121.002861033458
2019-09-09 00:00:00	12.02	0.597529705634355	121.600390739093
2019-09-10 00:00:00	10.83	0.438495186300957	122.038885925394
2019-09-11 00:00:00	6.62	0.519660912298499	122.558546837692
2019-09-12 00:00:00	15.85	0.725869764576363	123.284416602269
2019-09-13 00:00:00	15.05	0.919338410443448	124.203755012712
