# Supplementary material for: Natural plant growth and development achieved in the IPK PhenoSphere by dynamic environment simulation
Source: Nat Commun. 2023 Sep 18;14:5783. doi: 10.1038/s41467-023-41332-4 (PMC10507097; doi:10.1038/s41467-023-41332-4)
Supplement: Supplementary file 5 — Supplementary Code 1 [file 41467_2023_41332_MOESM5_ESM.zip › Supplementary_Code_1/Thermal_Time_VPD/tt/IPK_ThermalTimefinal_glasshouse.csv]

Date_2016	Temperature	Date	thermaltime	cumulativeTT
5/3/2016 0:00	21.21333334	2016-05-03 00:00:00	1.71030943426717	1.71030943426717
5/4/2016 0:00	20.80416667	2016-05-04 00:00:00	1.56367732042426	3.27398675469143
5/5/2016 0:00	20.94583333	2016-05-05 00:00:00	1.69052268577948	4.96450944047092
5/6/2016 0:00	21.29416667	2016-05-06 00:00:00	1.69520640140026	6.65971584187117
5/7/2016 0:00	21.03583334	2016-05-07 00:00:00	1.72165310253222	8.38136894440339
5/8/2016 0:00	21.1	2016-05-08 00:00:00	1.74819355292814	10.1295624973315
5/9/2016 0:00	20.805	2016-05-09 00:00:00	1.69565550256966	11.8252179999012
5/10/2016 0:00	20.68916667	2016-05-10 00:00:00	1.68534782441923	13.5105658243204
5/11/2016 0:00	20.8925	2016-05-11 00:00:00	1.74639776289552	15.2569635872159
5/12/2016 0:00	21.09333334	2016-05-12 00:00:00	1.75934074250392	17.0163043297199
5/13/2016 0:00	21.13833334	2016-05-13 00:00:00	1.74424324548095	18.7605475752008
5/14/2016 0:00	21.03416667	2016-05-14 00:00:00	1.76340229385261	20.5239498690534
5/15/2016 0:00	21.705	2016-05-15 00:00:00	1.70471642322553	22.228666292279
5/16/2016 0:00	20.83833334	2016-05-16 00:00:00	1.52389380121656	23.7525600934955
5/17/2016 0:00	20.09916667	2016-05-17 00:00:00	1.44598676265418	25.1985468561497
5/18/2016 0:00	20.86333334	2016-05-18 00:00:00	1.42524682630347	26.6237936824532
5/19/2016 0:00	20.93666667	2016-05-19 00:00:00	1.38315768787678	28.0069513703299
5/20/2016 0:00	20.70666667	2016-05-20 00:00:00	1.43769428223299	29.4446456525629
5/21/2016 0:00	21.51666667	2016-05-21 00:00:00	1.47729943800024	30.9219450905632
5/22/2016 0:00	20.62333334	2016-05-22 00:00:00	1.36393811072178	32.285883201285
5/23/2016 0:00	20.7125	2016-05-23 00:00:00	1.36682657974912	33.6527097810341
5/24/2016 0:00	20.5325	2016-05-24 00:00:00	1.37524951065257	35.0279592916866
5/25/2016 0:00	20.81583334	2016-05-25 00:00:00	1.37726557677731	36.4052248684639
5/26/2016 0:00	21.00866667	2016-05-26 00:00:00	1.42626291241361	37.8314877808775
5/27/2016 0:00	21.03333333	2016-05-27 00:00:00	1.41010159594853	39.2415893768261
5/28/2016 0:00	21.80166667	2016-05-28 00:00:00	1.43107813973573	40.6726675165618
5/29/2016 0:00	21.52166667	2016-05-29 00:00:00	1.42988755282793	42.1025550693897
5/30/2016 0:00	20.35166667	2016-05-30 00:00:00	1.46380309642108	43.5663581658108
5/31/2016 0:00	20.3325	2016-05-31 00:00:00	1.40752368633939	44.9738818521502
6/1/2016 0:00	20.83933334	2016-06-01 00:00:00	1.37797391204041	46.3518557641906
6/2/2016 0:00	20.75583334	2016-06-02 00:00:00	1.19971874307057	47.5515745072612
6/3/2016 0:00	20.285	2016-06-03 00:00:00	1.10362327004115	48.6551977773023
6/4/2016 0:00	19.37333333	2016-06-04 00:00:00	1.09489905027415	49.7500968275765
6/5/2016 0:00	20.29083333	2016-06-05 00:00:00	1.10732725428668	50.8574240818632
6/6/2016 0:00	20.31583334	2016-06-06 00:00:00	1.09657496169345	51.9539990435566
6/7/2016 0:00	20.42083333	2016-06-07 00:00:00	1.03054895424728	52.9845479978039
6/8/2016 0:00	20.02666667	2016-06-08 00:00:00	1.0770352332085	54.0615832310124
6/9/2016 0:00	20.205	2016-06-09 00:00:00	1.10060743161848	55.1621906626309
6/10/2016 0:00	20.17083334	2016-06-10 00:00:00	1.07203525756962	56.2342259202005
6/11/2016 0:00	20.1975	2016-06-11 00:00:00	1.07250494865936	57.3067308688599
6/12/2016 0:00	20.33583334	2016-06-12 00:00:00	1.04974927963108	58.356480148491
6/13/2016 0:00	20.575	2016-06-13 00:00:00	1.09858581224098	59.4550659607319
6/14/2016 0:00	20.3	2016-06-14 00:00:00	1.15014681171036	60.6052127724423
6/15/2016 0:00	19.9425	2016-06-15 00:00:00	1.11714028259594	61.7223530550382
6/16/2016 0:00	19.99916667	2016-06-16 00:00:00	1.07080124316766	62.7931542982059
6/17/2016 0:00	20.20166667	2016-06-17 00:00:00	1.03613215605412	63.82928645426
6/18/2016 0:00	20.11583334	2016-06-18 00:00:00	1.02958051242787	64.8588669666879
6/19/2016 0:00	20.49416667	2016-06-19 00:00:00	1.05630220644992	65.9151691731378
6/20/2016 0:00	20.10833334	2016-06-20 00:00:00	1.01536268058833	66.9305318537262
6/21/2016 0:00	20.28	2016-06-21 00:00:00	1.04208441512706	67.9726162688532
6/22/2016 0:00	20.53916667	2016-06-22 00:00:00	1.08693935283543	69.0595556216886
6/23/2016 0:00	19.56083334	2016-06-23 00:00:00	1.05297837775778	70.1125339994464
6/24/2016 0:00	20.31916667	2016-06-24 00:00:00	1.06050231071112	71.1730363101575
6/25/2016 0:00	20.45833334	2016-06-25 00:00:00	1.07258269976561	72.2456190099231
6/26/2016 0:00	20.17	2016-06-26 00:00:00	1.04513177227729	73.2907507822004
6/27/2016 0:00	20.18	2016-06-27 00:00:00	1.0111861503588	74.3019369325592
6/28/2016 0:00	20.48583334	2016-06-28 00:00:00	1.06182963246733	75.3637665650266
6/29/2016 0:00	20.14833334	2016-06-29 00:00:00	1.06317337217479	76.4269399372014
6/30/2016 0:00	20.50333334	2016-06-30 00:00:00	1.06055656142877	77.4874964986301
7/1/2016 0:00	20.36666667	2016-07-01 00:00:00	1.08376404628442	78.5712605449146
7/2/2016 0:00	19.94666667	2016-07-02 00:00:00	1.07862473484718	79.6498852797617
7/3/2016 0:00	20.26416667	2016-07-03 00:00:00	1.104182576089	80.7540678558507
7/4/2016 0:00	19.87083333	2016-07-04 00:00:00	1.05205462193951	81.8061224777903
7/5/2016 0:00	20.00166667	2016-07-05 00:00:00	1.00283552366684	82.8089580014571
7/6/2016 0:00	19.92666667	2016-07-06 00:00:00	1.02668703984049	83.8356450412976
7/7/2016 0:00	20.36916667	2016-07-07 00:00:00	1.04590610193346	84.881551143231
7/8/2016 0:00	20.20083334	2016-07-08 00:00:00	1.08191449807964	85.9634656413107
7/9/2016 0:00	20.45333333	2016-07-09 00:00:00	1.07337996782403	87.0368456091347
7/10/2016 0:00	20.05666667	2016-07-10 00:00:00	1.09801671286025	88.134862321995
7/11/2016 0:00	20.77916667	2016-07-11 00:00:00	1.07951363130082	89.2143759532958
7/12/2016 0:00	20.695	2016-07-12 00:00:00	1.19710934714599	90.4114853004418
7/13/2016 0:00	19.76666667	2016-07-13 00:00:00	1.29713895798244	91.7086242584242
7/14/2016 0:00	20.4925	2016-07-14 00:00:00	1.32020329791481	93.028827556339
7/15/2016 0:00	20.37666667	2016-07-15 00:00:00	1.30829933583952	94.3371268921785
7/16/2016 0:00	21.1525	2016-07-16 00:00:00	1.34304581611437	95.6801727082929
7/17/2016 0:00	20.39416667	2016-07-17 00:00:00	1.31356530455513	96.993738012848
7/18/2016 0:00	20.64333334	2016-07-18 00:00:00	1.350912172504	98.344650185352
7/19/2016 0:00	20.47	2016-07-19 00:00:00	1.39236198112088	99.7370121664729
7/20/2016 0:00	20.4625	2016-07-20 00:00:00	1.36400061842796	101.101012784901
7/21/2016 0:00	20.39166667	2016-07-21 00:00:00	1.35637225895161	102.457385043852
7/22/2016 0:00	20.31583334	2016-07-22 00:00:00	1.38391541314941	103.841300457002
7/23/2016 0:00	18.74166667	2016-07-23 00:00:00	1.31694732846071	105.158247785463
7/24/2016 0:00	20.23583333	2016-07-24 00:00:00	1.37534242731717	106.53359021278
7/25/2016 0:00	19.23333333	2016-07-25 00:00:00	1.3490569010211	107.882647113801
7/26/2016 0:00	19.49833334	2016-07-26 00:00:00	1.30236258889658	109.185009702697
7/27/2016 0:00	20.8325	2016-07-27 00:00:00	1.33886087967584	110.523870582373
7/28/2016 0:00	21.10166667	2016-07-28 00:00:00	1.36923031151405	111.893100893887
7/29/2016 0:00	20.58166667	2016-07-29 00:00:00	1.35539250712742	113.248493401015
7/30/2016 0:00	21.09666667	2016-07-30 00:00:00	1.39250602099264	114.640999422007
7/31/2016 0:00	20.43833334	2016-07-31 00:00:00	1.35653257127887	115.997531993286
8/1/2016 0:00	19.8075	2016-08-01 00:00:00	1.36628964207817	117.363821635364
8/2/2016 0:00	20.96416667	2016-08-02 00:00:00	1.38301642031423	118.746838055679
8/3/2016 0:00	19.87583334	2016-08-03 00:00:00	1.38778905823978	120.134627113918
8/4/2016 0:00	20.51583333	2016-08-04 00:00:00	1.36068523221547	121.495312346134
8/5/2016 0:00	20.39916667	2016-08-05 00:00:00	1.37220492451978	122.867517270654
8/6/2016 0:00	20.85833334	2016-08-06 00:00:00	1.37416730646084	124.241684577115
8/7/2016 0:00	20.22916667	2016-08-07 00:00:00	1.23842983136033	125.480114408475
8/8/2016 0:00	20.39666667	2016-08-08 00:00:00	1.10318584396048	126.583300252435
8/9/2016 0:00	20.3825	2016-08-09 00:00:00	1.12029042496394	127.703590677399
8/10/2016 0:00	20.3375	2016-08-10 00:00:00	1.13985328730906	128.843443964708
8/11/2016 0:00	20.2475	2016-08-11 00:00:00	1.19658321342428	130.040027178133
8/12/2016 0:00	20.01583333	2016-08-12 00:00:00	1.25434155611733	131.29436873425
8/13/2016 0:00	20.225	2016-08-13 00:00:00	1.1739761626358	132.468344896886
8/14/2016 0:00	20.12	2016-08-14 00:00:00	1.21113286132223	133.679477758208
8/15/2016 0:00	20.135	2016-08-15 00:00:00	1.18294474419811	134.862422502406
8/16/2016 0:00	20.43916667	2016-08-16 00:00:00	1.18875833098387	136.05118083339
8/17/2016 0:00	20.13333334	2016-08-17 00:00:00	1.29629397090022	137.34747480429
8/18/2016 0:00	20.32333334	2016-08-18 00:00:00	1.27183757171103	138.619312376001
8/19/2016 0:00	20.24	2016-08-19 00:00:00	1.30692670171804	139.926239077719
8/20/2016 0:00	20.36416667	2016-08-20 00:00:00	1.28989041388092	141.2161294916
8/21/2016 0:00	20.51666667	2016-08-21 00:00:00	1.31763898662887	142.533768478229
8/22/2016 0:00	20.43583334	2016-08-22 00:00:00	1.27793530888189	143.811703787111
8/23/2016 0:00	20.37416667	2016-08-23 00:00:00	1.27305223416681	145.084756021278
8/24/2016 0:00	20.4025	2016-08-24 00:00:00	1.26597827815525	146.350734299433
8/25/2016 0:00	20.13583333	2016-08-25 00:00:00	1.20465928283167	147.555393582265
8/26/2016 0:00	20.17	2016-08-26 00:00:00	1.26283793153778	148.818231513802
8/27/2016 0:00	20.18833333	2016-08-27 00:00:00	1.316952952556	150.135184466358
8/28/2016 0:00	20.39666667	2016-08-28 00:00:00	1.32008364458692	151.455268110945
8/29/2016 0:00	20.35666667	2016-08-29 00:00:00	1.31874545576077	152.774013566706
8/30/2016 0:00	20.46416667	2016-08-30 00:00:00	1.35646456885683	154.130478135563
8/31/2016 0:00	20.0975	2016-08-31 00:00:00	1.31727853238688	155.44775666795
9/1/2016 0:00	20.5975	2016-09-01 00:00:00	1.22273237161668	156.670489039566
9/2/2016 0:00	20.39416667	2016-09-02 00:00:00	1.18643598283307	157.8569250224
9/3/2016 0:00	20.055	2016-09-03 00:00:00	1.24656828841603	159.103493310816
9/4/2016 0:00	19.94833333	2016-09-04 00:00:00	1.30186759855751	160.405360909373
9/5/2016 0:00	20.3625	2016-09-05 00:00:00	1.32137530862411	161.726736217997
9/6/2016 0:00	20.29916667	2016-09-06 00:00:00	1.30440035794399	163.031136575941
9/7/2016 0:00	20.6925	2016-09-07 00:00:00	1.37201857540245	164.403155151344
9/8/2016 0:00	19.85833333	2016-09-08 00:00:00	1.24906544729916	165.652220598643
9/9/2016 0:00	19.89166667	2016-09-09 00:00:00	1.18118466853114	166.833405267174
9/10/2016 0:00	19.43916667	2016-09-10 00:00:00	1.05359880578534	167.887004072959
9/11/2016 0:00	20.32833334	2016-09-11 00:00:00	1.16692127704834	169.053925350008
9/12/2016 0:00	20.54083334	2016-09-12 00:00:00	1.2797564568212	170.333681806829
9/13/2016 0:00	20.1275	2016-09-13 00:00:00	1.30592587051018	171.639607677339
