# Supplementary material for: Natural plant growth and development achieved in the IPK PhenoSphere by dynamic environment simulation
Source: Nat Commun. 2023 Sep 18;14:5783. doi: 10.1038/s41467-023-41332-4 (PMC10507097; doi:10.1038/s41467-023-41332-4)
Supplement: Supplementary file 5 — Supplementary Code 1 [file 41467_2023_41332_MOESM5_ESM.zip › Supplementary_Code_1/Thermal_Time_VPD/tt/IPK_ThermalTimefinal_glasshouse_time.csv]

Date_2016	Date_true	Temperature	Date	thermaltime	cumulativeTT
5/3/2016 0:00	11/1/2018 0:00	21.21333334	5/3/2016 0:00	1.710309434	1.710309434
5/4/2016 0:00	11/2/2018 0:00	20.80416667	5/4/2016 0:00	1.56367732	3.273986755
5/5/2016 0:00	11/3/2018 0:00	20.94583333	5/5/2016 0:00	1.690522686	4.96450944
5/6/2016 0:00	11/4/2018 0:00	21.29416667	5/6/2016 0:00	1.695206401	6.659715842
5/7/2016 0:00	11/5/2018 0:00	21.03583334	5/7/2016 0:00	1.721653103	8.381368944
5/8/2016 0:00	11/6/2018 0:00	21.1	5/8/2016 0:00	1.748193553	10.1295625
5/9/2016 0:00	11/7/2018 0:00	20.805	5/9/2016 0:00	1.695655503	11.825218
5/10/2016 0:00	11/8/2018 0:00	20.68916667	5/10/2016 0:00	1.685347824	13.51056582
5/11/2016 0:00	11/9/2018 0:00	20.8925	5/11/2016 0:00	1.746397763	15.25696359
5/12/2016 0:00	11/10/2018 0:00	21.09333334	5/12/2016 0:00	1.759340743	17.01630433
5/13/2016 0:00	11/11/2018 0:00	21.13833334	5/13/2016 0:00	1.744243245	18.76054758
5/14/2016 0:00	11/12/2018 0:00	21.03416667	5/14/2016 0:00	1.763402294	20.52394987
5/15/2016 0:00	11/13/2018 0:00	21.705	5/15/2016 0:00	1.704716423	22.22866629
5/16/2016 0:00	11/14/2018 0:00	20.83833334	5/16/2016 0:00	1.523893801	23.75256009
5/17/2016 0:00	11/15/2018 0:00	20.09916667	5/17/2016 0:00	1.445986763	25.19854686
5/18/2016 0:00	11/16/2018 0:00	20.86333334	5/18/2016 0:00	1.425246826	26.62379368
5/19/2016 0:00	11/17/2018 0:00	20.93666667	5/19/2016 0:00	1.383157688	28.00695137
5/20/2016 0:00	11/18/2018 0:00	20.70666667	5/20/2016 0:00	1.437694282	29.44464565
5/21/2016 0:00	11/19/2018 0:00	21.51666667	5/21/2016 0:00	1.477299438	30.92194509
5/22/2016 0:00	11/20/2018 0:00	20.62333334	5/22/2016 0:00	1.363938111	32.2858832
5/23/2016 0:00	11/21/2018 0:00	20.7125	5/23/2016 0:00	1.36682658	33.65270978
5/24/2016 0:00	11/22/2018 0:00	20.5325	5/24/2016 0:00	1.375249511	35.02795929
5/25/2016 0:00	11/23/2018 0:00	20.81583334	5/25/2016 0:00	1.377265577	36.40522487
5/26/2016 0:00	11/24/2018 0:00	21.00866667	5/26/2016 0:00	1.426262912	37.83148778
5/27/2016 0:00	11/25/2018 0:00	21.03333333	5/27/2016 0:00	1.410101596	39.24158938
5/28/2016 0:00	11/26/2018 0:00	21.80166667	5/28/2016 0:00	1.43107814	40.67266752
5/29/2016 0:00	11/27/2018 0:00	21.52166667	5/29/2016 0:00	1.429887553	42.10255507
5/30/2016 0:00	11/28/2018 0:00	20.35166667	5/30/2016 0:00	1.463803096	43.56635817
5/31/2016 0:00	11/29/2018 0:00	20.3325	5/31/2016 0:00	1.407523686	44.97388185
6/1/2016 0:00	11/30/2018 0:00	20.83933334	6/1/2016 0:00	1.377973912	46.35185576
6/2/2016 0:00	12/1/2018 0:00	20.75583334	6/2/2016 0:00	1.199718743	47.55157451
6/3/2016 0:00	12/2/2018 0:00	20.285	6/3/2016 0:00	1.10362327	48.65519778
6/4/2016 0:00	12/3/2018 0:00	19.37333333	6/4/2016 0:00	1.09489905	49.75009683
6/5/2016 0:00	12/4/2018 0:00	20.29083333	6/5/2016 0:00	1.107327254	50.85742408
6/6/2016 0:00	12/5/2018 0:00	20.31583334	6/6/2016 0:00	1.096574962	51.95399904
6/7/2016 0:00	12/6/2018 0:00	20.42083333	6/7/2016 0:00	1.030548954	52.984548
6/8/2016 0:00	12/7/2018 0:00	20.02666667	6/8/2016 0:00	1.077035233	54.06158323
6/9/2016 0:00	12/8/2018 0:00	20.205	6/9/2016 0:00	1.100607432	55.16219066
6/10/2016 0:00	12/9/2018 0:00	20.17083334	6/10/2016 0:00	1.072035258	56.23422592
6/11/2016 0:00	12/10/2018 0:00	20.1975	6/11/2016 0:00	1.072504949	57.30673087
6/12/2016 0:00	12/11/2018 0:00	20.33583334	6/12/2016 0:00	1.04974928	58.35648015
6/13/2016 0:00	12/12/2018 0:00	20.575	6/13/2016 0:00	1.098585812	59.45506596
6/14/2016 0:00	12/13/2018 0:00	20.3	6/14/2016 0:00	1.150146812	60.60521277
6/15/2016 0:00	12/14/2018 0:00	19.9425	6/15/2016 0:00	1.117140283	61.72235306
6/16/2016 0:00	12/15/2018 0:00	19.99916667	6/16/2016 0:00	1.070801243	62.7931543
6/17/2016 0:00	12/16/2018 0:00	20.20166667	6/17/2016 0:00	1.036132156	63.82928645
6/18/2016 0:00	12/17/2018 0:00	20.11583334	6/18/2016 0:00	1.029580512	64.85886697
6/19/2016 0:00	12/18/2018 0:00	20.49416667	6/19/2016 0:00	1.056302206	65.91516917
6/20/2016 0:00	12/19/2018 0:00	20.10833334	6/20/2016 0:00	1.015362681	66.93053185
6/21/2016 0:00	12/20/2018 0:00	20.28	6/21/2016 0:00	1.042084415	67.97261627
6/22/2016 0:00	12/21/2018 0:00	20.53916667	6/22/2016 0:00	1.086939353	69.05955562
6/23/2016 0:00	12/22/2018 0:00	19.56083334	6/23/2016 0:00	1.052978378	70.112534
6/24/2016 0:00	12/23/2018 0:00	20.31916667	6/24/2016 0:00	1.060502311	71.17303631
6/25/2016 0:00	12/24/2018 0:00	20.45833334	6/25/2016 0:00	1.0725827	72.24561901
6/26/2016 0:00	12/25/2018 0:00	20.17	6/26/2016 0:00	1.045131772	73.29075078
6/27/2016 0:00	12/26/2018 0:00	20.18	6/27/2016 0:00	1.01118615	74.30193693
6/28/2016 0:00	12/27/2018 0:00	20.48583334	6/28/2016 0:00	1.061829632	75.36376657
6/29/2016 0:00	12/28/2018 0:00	20.14833334	6/29/2016 0:00	1.063173372	76.42693994
6/30/2016 0:00	12/29/2018 0:00	20.50333334	6/30/2016 0:00	1.060556561	77.4874965
7/1/2016 0:00	12/30/2018 0:00	20.36666667	7/1/2016 0:00	1.083764046	78.57126054
7/2/2016 0:00	12/31/2018 0:00	19.94666667	7/2/2016 0:00	1.078624735	79.64988528
7/3/2016 0:00	1/1/2019 0:00	20.26416667	7/3/2016 0:00	1.104182576	80.75406786
7/4/2016 0:00	1/2/2019 0:00	19.87083333	7/4/2016 0:00	1.052054622	81.80612248
7/5/2016 0:00	1/3/2019 0:00	20.00166667	7/5/2016 0:00	1.002835524	82.808958
7/6/2016 0:00	1/4/2019 0:00	19.92666667	7/6/2016 0:00	1.02668704	83.83564504
7/7/2016 0:00	1/5/2019 0:00	20.36916667	7/7/2016 0:00	1.045906102	84.88155114
7/8/2016 0:00	1/6/2019 0:00	20.20083334	7/8/2016 0:00	1.081914498	85.96346564
7/9/2016 0:00	1/7/2019 0:00	20.45333333	7/9/2016 0:00	1.073379968	87.03684561
7/10/2016 0:00	1/8/2019 0:00	20.05666667	7/10/2016 0:00	1.098016713	88.13486232
7/11/2016 0:00	1/9/2019 0:00	20.77916667	7/11/2016 0:00	1.079513631	89.21437595
7/12/2016 0:00	1/10/2019 0:00	20.695	7/12/2016 0:00	1.197109347	90.4114853
7/13/2016 0:00	1/11/2019 0:00	19.76666667	7/13/2016 0:00	1.297138958	91.70862426
7/14/2016 0:00	1/12/2019 0:00	20.4925	7/14/2016 0:00	1.320203298	93.02882756
7/15/2016 0:00	1/13/2019 0:00	20.37666667	7/15/2016 0:00	1.308299336	94.33712689
7/16/2016 0:00	1/14/2019 0:00	21.1525	7/16/2016 0:00	1.343045816	95.68017271
7/17/2016 0:00	1/15/2019 0:00	20.39416667	7/17/2016 0:00	1.313565305	96.99373801
7/18/2016 0:00	1/16/2019 0:00	20.64333334	7/18/2016 0:00	1.350912173	98.34465019
7/19/2016 0:00	1/17/2019 0:00	20.47	7/19/2016 0:00	1.392361981	99.73701217
7/20/2016 0:00	1/18/2019 0:00	20.4625	7/20/2016 0:00	1.364000618	101.1010128
7/21/2016 0:00	1/19/2019 0:00	20.39166667	7/21/2016 0:00	1.356372259	102.457385
7/22/2016 0:00	1/20/2019 0:00	20.31583334	7/22/2016 0:00	1.383915413	103.8413005
7/23/2016 0:00	1/21/2019 0:00	18.74166667	7/23/2016 0:00	1.316947328	105.1582478
7/24/2016 0:00	1/22/2019 0:00	20.23583333	7/24/2016 0:00	1.375342427	106.5335902
7/25/2016 0:00	1/23/2019 0:00	19.23333333	7/25/2016 0:00	1.349056901	107.8826471
7/26/2016 0:00	1/24/2019 0:00	19.49833334	7/26/2016 0:00	1.302362589	109.1850097
7/27/2016 0:00	1/25/2019 0:00	20.8325	7/27/2016 0:00	1.33886088	110.5238706
7/28/2016 0:00	1/26/2019 0:00	21.10166667	7/28/2016 0:00	1.369230312	111.8931009
7/29/2016 0:00	1/27/2019 0:00	20.58166667	7/29/2016 0:00	1.355392507	113.2484934
7/30/2016 0:00	1/28/2019 0:00	21.09666667	7/30/2016 0:00	1.392506021	114.6409994
7/31/2016 0:00	1/29/2019 0:00	20.43833334	7/31/2016 0:00	1.356532571	115.997532
8/1/2016 0:00	1/30/2019 0:00	19.8075	8/1/2016 0:00	1.366289642	117.3638216
8/2/2016 0:00	1/31/2019 0:00	20.96416667	8/2/2016 0:00	1.38301642	118.7468381
8/3/2016 0:00	2/1/2019 0:00	19.87583334	8/3/2016 0:00	1.387789058	120.1346271
8/4/2016 0:00	2/2/2019 0:00	20.51583333	8/4/2016 0:00	1.360685232	121.4953123
8/5/2016 0:00	2/3/2019 0:00	20.39916667	8/5/2016 0:00	1.372204925	122.8675173
8/6/2016 0:00	2/4/2019 0:00	20.85833334	8/6/2016 0:00	1.374167306	124.2416846
8/7/2016 0:00	2/5/2019 0:00	20.22916667	8/7/2016 0:00	1.238429831	125.4801144
8/8/2016 0:00	2/6/2019 0:00	20.39666667	8/8/2016 0:00	1.103185844	126.5833003
8/9/2016 0:00	2/7/2019 0:00	20.3825	8/9/2016 0:00	1.120290425	127.7035907
8/10/2016 0:00	2/8/2019 0:00	20.3375	8/10/2016 0:00	1.139853287	128.843444
8/11/2016 0:00	2/9/2019 0:00	20.2475	8/11/2016 0:00	1.196583213	130.0400272
8/12/2016 0:00	2/10/2019 0:00	20.01583333	8/12/2016 0:00	1.254341556	131.2943687
8/13/2016 0:00	2/11/2019 0:00	20.225	8/13/2016 0:00	1.173976163	132.4683449
8/14/2016 0:00	2/12/2019 0:00	20.12	8/14/2016 0:00	1.211132861	133.6794778
8/15/2016 0:00	2/13/2019 0:00	20.135	8/15/2016 0:00	1.182944744	134.8624225
8/16/2016 0:00	2/14/2019 0:00	20.43916667	8/16/2016 0:00	1.188758331	136.0511808
8/17/2016 0:00	2/15/2019 0:00	20.13333334	8/17/2016 0:00	1.296293971	137.3474748
8/18/2016 0:00	2/16/2019 0:00	20.32333334	8/18/2016 0:00	1.271837572	138.6193124
8/19/2016 0:00	2/17/2019 0:00	20.24	8/19/2016 0:00	1.306926702	139.9262391
8/20/2016 0:00	2/18/2019 0:00	20.36416667	8/20/2016 0:00	1.289890414	141.2161295
8/21/2016 0:00	2/19/2019 0:00	20.51666667	8/21/2016 0:00	1.317638987	142.5337685
8/22/2016 0:00	2/20/2019 0:00	20.43583334	8/22/2016 0:00	1.277935309	143.8117038
8/23/2016 0:00	2/21/2019 0:00	20.37416667	8/23/2016 0:00	1.273052234	145.084756
8/24/2016 0:00	2/22/2019 0:00	20.4025	8/24/2016 0:00	1.265978278	146.3507343
8/25/2016 0:00	2/23/2019 0:00	20.13583333	8/25/2016 0:00	1.204659283	147.5553936
8/26/2016 0:00	2/24/2019 0:00	20.17	8/26/2016 0:00	1.262837932	148.8182315
8/27/2016 0:00	2/25/2019 0:00	20.18833333	8/27/2016 0:00	1.316952953	150.1351845
8/28/2016 0:00	2/26/2019 0:00	20.39666667	8/28/2016 0:00	1.320083645	151.4552681
8/29/2016 0:00	2/27/2019 0:00	20.35666667	8/29/2016 0:00	1.318745456	152.7740136
8/30/2016 0:00	2/28/2019 0:00	20.46416667	8/30/2016 0:00	1.356464569	154.1304781
8/31/2016 0:00	3/1/2019 0:00	20.0975	8/31/2016 0:00	1.317278532	155.4477567
9/1/2016 0:00	3/2/2019 0:00	20.5975	9/1/2016 0:00	1.222732372	156.670489
9/2/2016 0:00	3/3/2019 0:00	20.39416667	9/2/2016 0:00	1.186435983	157.856925
9/3/2016 0:00	3/4/2019 0:00	20.055	9/3/2016 0:00	1.246568288	159.1034933
9/4/2016 0:00	3/5/2019 0:00	19.94833333	9/4/2016 0:00	1.301867599	160.4053609
9/5/2016 0:00	3/6/2019 0:00	20.3625	9/5/2016 0:00	1.321375309	161.7267362
9/6/2016 0:00	3/7/2019 0:00	20.29916667	9/6/2016 0:00	1.304400358	163.0311366
9/7/2016 0:00	3/8/2019 0:00	20.6925	9/7/2016 0:00	1.372018575	164.4031552
9/8/2016 0:00	3/9/2019 0:00	19.85833333	9/8/2016 0:00	1.249065447	165.6522206
9/9/2016 0:00	3/10/2019 0:00	19.89166667	9/9/2016 0:00	1.181184669	166.8334053
9/10/2016 0:00	3/11/2019 0:00	19.43916667	9/10/2016 0:00	1.053598806	167.8870041
9/11/2016 0:00	3/12/2019 0:00	20.32833334	9/11/2016 0:00	1.166921277	169.0539254
9/12/2016 0:00	3/13/2019 0:00	20.54083334	9/12/2016 0:00	1.279756457	170.3336818
9/13/2016 0:00	3/14/2019 0:00	20.1275	9/13/2016 0:00	1.305925871	171.6396077
