# Supplementary material for: Natural plant growth and development achieved in the IPK PhenoSphere by dynamic environment simulation
Source: Nat Commun. 2023 Sep 18;14:5783. doi: 10.1038/s41467-023-41332-4 (PMC10507097; doi:10.1038/s41467-023-41332-4)
Supplement: Supplementary file 5 — Supplementary Code 1 [file 41467_2023_41332_MOESM5_ESM.zip › Supplementary_Code_1/Thermal_Time_VPD/tt/IPK_ThermalTimefinal_PS_2016_sim.csv]

Date_2016	Temperature	Date	thermaltime	cumulativeTT
5/3/2016 0:00	9.4	2016-05-03 00:00:00	0.941088026242247	0.941088026242247
5/4/2016 0:00	5.56	2016-05-04 00:00:00	0.350395336152544	1.29148336239479
5/5/2016 0:00	5.5	2016-05-05 00:00:00	0.359137372268151	1.65062073466294
5/6/2016 0:00	13.7	2016-05-06 00:00:00	0.774893700162883	2.42551443482582
5/7/2016 0:00	11.81666667	2016-05-07 00:00:00	0.990262594224925	3.41577702905075
5/8/2016 0:00	11.86666667	2016-05-08 00:00:00	0.912723457056878	4.32850048610763
5/9/2016 0:00	10.8	2016-05-09 00:00:00	0.915925676903883	5.24442616301151
5/10/2016 0:00	14.08333333	2016-05-10 00:00:00	0.956575025806174	6.20100118881768
5/11/2016 0:00	13.53333333	2016-05-11 00:00:00	0.978050853029675	7.17905204184736
5/12/2016 0:00	11.68333333	2016-05-12 00:00:00	0.686237140095539	7.8652891819429
5/13/2016 0:00	12.95	2016-05-13 00:00:00	0.845248379005989	8.71053756094889
5/14/2016 0:00	11.98	2016-05-14 00:00:00	0.664652425500074	9.37518998644896
5/15/2016 0:00	8.3	2016-05-15 00:00:00	0.455576646599496	9.83076663304846
5/16/2016 0:00	8.72	2016-05-16 00:00:00	0.294051192251086	10.1248178252995
5/17/2016 0:00	7.84	2016-05-17 00:00:00	0.34640247745893	10.4712203027585
5/18/2016 0:00	7.22	2016-05-18 00:00:00	0.356039417813481	10.827259720572
5/19/2016 0:00	8.1	2016-05-19 00:00:00	0.358638584316224	11.1858983048882
5/20/2016 0:00	14.78	2016-05-20 00:00:00	0.712493627321038	11.8983919322092
5/21/2016 0:00	14.46	2016-05-21 00:00:00	0.517836006167428	12.4162279383766
5/22/2016 0:00	14.91666667	2016-05-22 00:00:00	1.0167717929735	13.4329997313501
5/23/2016 0:00	18.43333333	2016-05-23 00:00:00	1.40324786732863	14.8362475986788
5/24/2016 0:00	14.55	2016-05-24 00:00:00	0.763560016424863	15.5998076151036
5/25/2016 0:00	13.81666667	2016-05-25 00:00:00	0.506176111767175	16.1059837268708
5/26/2016 0:00	14.25	2016-05-26 00:00:00	0.504978866310593	16.6109625931814
5/27/2016 0:00	14.26	2016-05-27 00:00:00	0.762383626067222	17.3733462192486
5/28/2016 0:00	15.64	2016-05-28 00:00:00	0.50892812173344	17.8822743409821
5/29/2016 0:00	15.88	2016-05-29 00:00:00	1.02336807122461	18.9056424122067
5/30/2016 0:00	15.72	2016-05-30 00:00:00	0.701844082330971	19.6074864945376
5/31/2016 0:00	17.08	2016-05-31 00:00:00	0.903183582227018	20.5106700767647
6/1/2016 0:00	17.78	2016-06-01 00:00:00	1.18683529783701	21.6975053746017
6/2/2016 0:00	17.02	2016-06-02 00:00:00	0.935699070246146	22.6332044448478
6/3/2016 0:00	17.02	2016-06-03 00:00:00	0.898329593201925	23.5315340380497
6/4/2016 0:00	17.76	2016-06-04 00:00:00	1.19807787353959	24.7296119115893
6/5/2016 0:00	17.6	2016-06-05 00:00:00	1.19624011961309	25.9258520312024
6/6/2016 0:00	17.3	2016-06-06 00:00:00	1.3700101826102	27.2958622138126
6/7/2016 0:00	15.44	2016-06-07 00:00:00	1.32117735679349	28.6170395706061
6/8/2016 0:00	14.65	2016-06-08 00:00:00	1.3358491359417	29.9528887065478
6/9/2016 0:00	15.33333333	2016-06-09 00:00:00	0.95832392043219	30.91121262698
6/10/2016 0:00	13.88333333	2016-06-10 00:00:00	0.791240325118386	31.7024529520984
6/11/2016 0:00	15.21666667	2016-06-11 00:00:00	0.950150901671513	32.6526038537699
6/12/2016 0:00	15.5	2016-06-12 00:00:00	0.9369032757337	33.5895071295036
6/13/2016 0:00	15.5	2016-06-13 00:00:00	0.890594642296964	34.4801017718006
6/14/2016 0:00	13.9	2016-06-14 00:00:00	0.76606586743365	35.2461676392342
6/15/2016 0:00	14.16	2016-06-15 00:00:00	0.762828753437351	36.0089963926716
6/16/2016 0:00	11.24	2016-06-16 00:00:00	0.649406087731523	36.6584024804031
6/17/2016 0:00	15.24	2016-06-17 00:00:00	0.828580692270376	37.4869831726735
6/18/2016 0:00	11.84	2016-06-18 00:00:00	0.667880784385131	38.1548639570586
6/19/2016 0:00	14	2016-06-19 00:00:00	0.76578559179018	38.9206495488488
6/20/2016 0:00	12.68	2016-06-20 00:00:00	0.668366576623419	39.5890161254722
6/21/2016 0:00	17.54	2016-06-21 00:00:00	1.25410281306131	40.8431189385335
6/22/2016 0:00	17.15	2016-06-22 00:00:00	1.25897593561182	42.1020948741453
6/23/2016 0:00	17.83333333	2016-06-23 00:00:00	1.27022573322418	43.3723206073695
6/24/2016 0:00	17.7	2016-06-24 00:00:00	1.53784994518046	44.91017055255
6/25/2016 0:00	19.15	2016-06-25 00:00:00	1.53162833112711	46.4417988836771
6/26/2016 0:00	14.83333333	2016-06-26 00:00:00	0.930468481179753	47.3722673648568
6/27/2016 0:00	15.21666667	2016-06-27 00:00:00	0.925893697487626	48.2981610623444
6/28/2016 0:00	17.56666667	2016-06-28 00:00:00	1.52256571675055	49.820726779095
6/29/2016 0:00	16.35	2016-06-29 00:00:00	0.943815777314115	50.7645425564091
6/30/2016 0:00	16.36666667	2016-06-30 00:00:00	0.929442799194291	51.6939853556034
7/1/2016 0:00	15.58333333	2016-07-01 00:00:00	0.885472674647639	52.579458030251
7/2/2016 0:00	18.03333333	2016-07-02 00:00:00	1.50978574937105	54.0892437796221
7/3/2016 0:00	13.2	2016-07-03 00:00:00	0.798432493035202	54.8876762726573
7/4/2016 0:00	12.66	2016-07-04 00:00:00	0.799852382114949	55.6875286547722
7/5/2016 0:00	16.62	2016-07-05 00:00:00	0.96434517742357	56.6518738321958
7/6/2016 0:00	15.02	2016-07-06 00:00:00	0.721553872700146	57.373427704896
7/7/2016 0:00	14.02	2016-07-07 00:00:00	0.720870533543688	58.0942982384396
7/8/2016 0:00	16.8	2016-07-08 00:00:00	0.972053740411574	59.0663519788512
7/9/2016 0:00	17.12	2016-07-09 00:00:00	1.49744534472647	60.5637973235777
7/10/2016 0:00	16.65	2016-07-10 00:00:00	0.973141030012066	61.5369383535898
7/11/2016 0:00	21.56666667	2016-07-11 00:00:00	1.50693621752544	63.0438745711152
7/12/2016 0:00	20.86666667	2016-07-12 00:00:00	1.44610101381912	64.4899755849343
7/13/2016 0:00	17.7	2016-07-13 00:00:00	1.43100325837387	65.9209788433082
7/14/2016 0:00	14.1	2016-07-14 00:00:00	0.954232759689199	66.8752116029974
7/15/2016 0:00	13.61666667	2016-07-15 00:00:00	0.666337121959007	67.5415487249564
7/16/2016 0:00	14.68333333	2016-07-16 00:00:00	0.670411091066916	68.2119598160233
7/17/2016 0:00	15.66666667	2016-07-17 00:00:00	0.945636364748762	69.1575961807721
7/18/2016 0:00	16.2	2016-07-18 00:00:00	0.948386910908672	70.1059830916807
7/19/2016 0:00	15.21666667	2016-07-19 00:00:00	1.24107914542654	71.3470622371073
7/20/2016 0:00	18.23333333	2016-07-20 00:00:00	1.46131055258075	72.808372789688
7/21/2016 0:00	17.91666667	2016-07-21 00:00:00	1.46357658953357	74.2719493792216
7/22/2016 0:00	15.58333333	2016-07-22 00:00:00	1.10401917331926	75.3759685525409
7/23/2016 0:00	18.46	2016-07-23 00:00:00	1.39901236679717	76.774980919338
7/24/2016 0:00	15.62	2016-07-24 00:00:00	1.11664481776545	77.8916257371035
7/25/2016 0:00	17.18	2016-07-25 00:00:00	1.45232396233928	79.3439496994428
7/26/2016 0:00	18.42	2016-07-26 00:00:00	1.4535095745662	80.797459274009
7/27/2016 0:00	17.32	2016-07-27 00:00:00	1.4518528222415	82.2493120962505
7/28/2016 0:00	15.4	2016-07-28 00:00:00	0.942820653435876	83.1921327496863
7/29/2016 0:00	17.56666667	2016-07-29 00:00:00	1.44639313215193	84.6385258818383
7/30/2016 0:00	17.86666667	2016-07-30 00:00:00	1.29244737382848	85.9309732556668
7/31/2016 0:00	17.2	2016-07-31 00:00:00	1.4468014088091	87.3777746644759
8/1/2016 0:00	15.41666667	2016-08-01 00:00:00	0.930896781345999	88.3086714458219
8/2/2016 0:00	14.72	2016-08-02 00:00:00	0.87545522051477	89.1841266663366
8/3/2016 0:00	15.34	2016-08-03 00:00:00	0.704000414558532	89.8881270808952
8/4/2016 0:00	16.32	2016-08-04 00:00:00	0.712268764880753	90.6003958457759
8/5/2016 0:00	15.68	2016-08-05 00:00:00	0.882878113258944	91.4832739590348
8/6/2016 0:00	15.24	2016-08-06 00:00:00	0.882470201621757	92.3657441606566
8/7/2016 0:00	15.18	2016-08-07 00:00:00	0.706432168671354	93.072176329328
8/8/2016 0:00	17.25	2016-08-08 00:00:00	1.08949347356887	94.1616698028968
8/9/2016 0:00	15.81666667	2016-08-09 00:00:00	1.24989533403727	95.4115651369341
8/10/2016 0:00	11.6	2016-08-10 00:00:00	0.769335575059053	96.1809007119932
8/11/2016 0:00	13.53333333	2016-08-11 00:00:00	0.500975279710045	96.6818759917032
8/12/2016 0:00	10.38	2016-08-12 00:00:00	0.771311597076788	97.45318758878
8/13/2016 0:00	13.22	2016-08-13 00:00:00	0.511336318151888	97.9645239069319
8/14/2016 0:00	15.72	2016-08-14 00:00:00	1.21368127579919	99.1782051827311
8/15/2016 0:00	13.52	2016-08-15 00:00:00	0.77976014699359	99.9579653297247
8/16/2016 0:00	13.3	2016-08-16 00:00:00	0.852104557136129	100.810069886861
8/17/2016 0:00	11.38	2016-08-17 00:00:00	0.846778540127717	101.656848426989
8/18/2016 0:00	10.46666667	2016-08-18 00:00:00	0.498703786625417	102.155552213614
8/19/2016 0:00	9.833333333	2016-08-19 00:00:00	0.904778308736968	103.060330522351
8/20/2016 0:00	11.25	2016-08-20 00:00:00	0.899056756455119	103.959387278806
8/21/2016 0:00	10.9	2016-08-21 00:00:00	0.496861594621739	104.456248873428
8/22/2016 0:00	13.56666667	2016-08-22 00:00:00	0.509322869350613	104.965571742778
8/23/2016 0:00	15.46	2016-08-23 00:00:00	0.954482077113915	105.920053819892
8/24/2016 0:00	19	2016-08-24 00:00:00	0.953708308501524	106.873762128394
8/25/2016 0:00	19.9	2016-08-25 00:00:00	1.39684852576055	108.270610654154
8/26/2016 0:00	19.34	2016-08-26 00:00:00	1.40871296862159	109.679323622776
8/27/2016 0:00	20.83333333	2016-08-27 00:00:00	1.4154411097824	111.094764732558
8/28/2016 0:00	19.83333333	2016-08-28 00:00:00	1.41290086307552	112.507665595634
8/29/2016 0:00	18.84	2016-08-29 00:00:00	1.40019002410804	113.907855619742
8/30/2016 0:00	13.5	2016-08-30 00:00:00	0.782023326544339	114.689878946286
8/31/2016 0:00	12.48	2016-08-31 00:00:00	1.05052174827442	115.740400694561
9/1/2016 0:00	14.86666667	2016-09-01 00:00:00	1.05816480042623	116.798565494987
9/2/2016 0:00	15.38333333	2016-09-02 00:00:00	1.03281907882134	117.831384573808
9/3/2016 0:00	15.58	2016-09-03 00:00:00	0.971235518311122	118.802620092119
9/4/2016 0:00	14.8	2016-09-04 00:00:00	1.03046968796853	119.833089780088
9/5/2016 0:00	15.98	2016-09-05 00:00:00	0.789111114832719	120.622200894921
9/6/2016 0:00	15.36666667	2016-09-06 00:00:00	0.755315961907115	121.377516856828
9/7/2016 0:00	14.76666667	2016-09-07 00:00:00	0.753869246606883	122.131386103435
9/8/2016 0:00	14.94	2016-09-08 00:00:00	1.08742038133768	123.218806484772
9/9/2016 0:00	16.18333333	2016-09-09 00:00:00	1.30591694823572	124.524723433008
9/10/2016 0:00	14.95	2016-09-10 00:00:00	1.08102790604072	125.605751339049
9/11/2016 0:00	15.12	2016-09-11 00:00:00	1.10566724396827	126.711418583017
9/12/2016 0:00	16.55	2016-09-12 00:00:00	1.31335922439752	128.024777807414
9/13/2016 0:00	17.42	2016-09-13 00:00:00	1.30951960792739	129.334297415342
