# Supplementary material for: Natural plant growth and development achieved in the IPK PhenoSphere by dynamic environment simulation
Source: Nat Commun. 2023 Sep 18;14:5783. doi: 10.1038/s41467-023-41332-4 (PMC10507097; doi:10.1038/s41467-023-41332-4)
Supplement: Supplementary file 5 — Supplementary Code 1 [file 41467_2023_41332_MOESM5_ESM.zip › Supplementary_Code_1/Thermal_Time_VPD/tt/IPK_ThermalTimefinal_PS_2016_sim_time.csv]

Date_2016	Date_true	Temperature	Date	thermaltime	cumulativeTT
5/3/2016 0:00	12/14/2019 0:00	9.4	5/3/2016 0:00	0.941088026	0.941088026
5/4/2016 0:00	12/15/2019 0:00	5.56	5/4/2016 0:00	0.350395336	1.291483362
5/5/2016 0:00	12/16/2019 0:00	5.5	5/5/2016 0:00	0.359137372	1.650620735
5/6/2016 0:00	12/17/2019 0:00	13.7	5/6/2016 0:00	0.7748937	2.425514435
5/7/2016 0:00	12/18/2019 0:00	11.81666667	5/7/2016 0:00	0.990262594	3.415777029
5/8/2016 0:00	12/19/2019 0:00	11.86666667	5/8/2016 0:00	0.912723457	4.328500486
5/9/2016 0:00	12/20/2019 0:00	10.8	5/9/2016 0:00	0.915925677	5.244426163
5/10/2016 0:00	12/21/2019 0:00	14.08333333	5/10/2016 0:00	0.956575026	6.201001189
5/11/2016 0:00	12/22/2019 0:00	13.53333333	5/11/2016 0:00	0.978050853	7.179052042
5/12/2016 0:00	12/23/2019 0:00	11.68333333	5/12/2016 0:00	0.68623714	7.865289182
5/13/2016 0:00	12/24/2019 0:00	12.95	5/13/2016 0:00	0.845248379	8.710537561
5/14/2016 0:00	12/25/2019 0:00	11.98	5/14/2016 0:00	0.664652426	9.375189986
5/15/2016 0:00	12/26/2019 0:00	8.3	5/15/2016 0:00	0.455576647	9.830766633
5/16/2016 0:00	12/27/2019 0:00	8.72	5/16/2016 0:00	0.294051192	10.12481783
5/17/2016 0:00	12/28/2019 0:00	7.84	5/17/2016 0:00	0.346402477	10.4712203
5/18/2016 0:00	12/29/2019 0:00	7.22	5/18/2016 0:00	0.356039418	10.82725972
5/19/2016 0:00	12/30/2019 0:00	8.1	5/19/2016 0:00	0.358638584	11.1858983
5/20/2016 0:00	12/31/2019 0:00	14.78	5/20/2016 0:00	0.712493627	11.89839193
5/21/2016 0:00	1/1/2020 0:00	14.46	5/21/2016 0:00	0.517836006	12.41622794
5/22/2016 0:00	1/2/2020 0:00	14.91666667	5/22/2016 0:00	1.016771793	13.43299973
5/23/2016 0:00	1/3/2020 0:00	18.43333333	5/23/2016 0:00	1.403247867	14.8362476
5/24/2016 0:00	1/4/2020 0:00	14.55	5/24/2016 0:00	0.763560016	15.59980762
5/25/2016 0:00	1/5/2020 0:00	13.81666667	5/25/2016 0:00	0.506176112	16.10598373
5/26/2016 0:00	1/6/2020 0:00	14.25	5/26/2016 0:00	0.504978866	16.61096259
5/27/2016 0:00	1/7/2020 0:00	14.26	5/27/2016 0:00	0.762383626	17.37334622
5/28/2016 0:00	1/8/2020 0:00	15.64	5/28/2016 0:00	0.508928122	17.88227434
5/29/2016 0:00	1/9/2020 0:00	15.88	5/29/2016 0:00	1.023368071	18.90564241
5/30/2016 0:00	1/10/2020 0:00	15.72	5/30/2016 0:00	0.701844082	19.60748649
5/31/2016 0:00	1/11/2020 0:00	17.08	5/31/2016 0:00	0.903183582	20.51067008
6/1/2016 0:00	1/12/2020 0:00	17.78	6/1/2016 0:00	1.186835298	21.69750537
6/2/2016 0:00	1/13/2020 0:00	17.02	6/2/2016 0:00	0.93569907	22.63320444
6/3/2016 0:00	1/14/2020 0:00	17.02	6/3/2016 0:00	0.898329593	23.53153404
6/4/2016 0:00	1/15/2020 0:00	17.76	6/4/2016 0:00	1.198077874	24.72961191
6/5/2016 0:00	1/16/2020 0:00	17.6	6/5/2016 0:00	1.19624012	25.92585203
6/6/2016 0:00	1/17/2020 0:00	17.3	6/6/2016 0:00	1.370010183	27.29586221
6/7/2016 0:00	1/18/2020 0:00	15.44	6/7/2016 0:00	1.321177357	28.61703957
6/8/2016 0:00	1/19/2020 0:00	14.65	6/8/2016 0:00	1.335849136	29.95288871
6/9/2016 0:00	1/20/2020 0:00	15.33333333	6/9/2016 0:00	0.95832392	30.91121263
6/10/2016 0:00	1/21/2020 0:00	13.88333333	6/10/2016 0:00	0.791240325	31.70245295
6/11/2016 0:00	1/22/2020 0:00	15.21666667	6/11/2016 0:00	0.950150902	32.65260385
6/12/2016 0:00	1/23/2020 0:00	15.5	6/12/2016 0:00	0.936903276	33.58950713
6/13/2016 0:00	1/24/2020 0:00	15.5	6/13/2016 0:00	0.890594642	34.48010177
6/14/2016 0:00	1/25/2020 0:00	13.9	6/14/2016 0:00	0.766065867	35.24616764
6/15/2016 0:00	1/26/2020 0:00	14.16	6/15/2016 0:00	0.762828753	36.00899639
6/16/2016 0:00	1/27/2020 0:00	11.24	6/16/2016 0:00	0.649406088	36.65840248
6/17/2016 0:00	1/28/2020 0:00	15.24	6/17/2016 0:00	0.828580692	37.48698317
6/18/2016 0:00	1/29/2020 0:00	11.84	6/18/2016 0:00	0.667880784	38.15486396
6/19/2016 0:00	1/30/2020 0:00	14	6/19/2016 0:00	0.765785592	38.92064955
6/20/2016 0:00	1/31/2020 0:00	12.68	6/20/2016 0:00	0.668366577	39.58901613
6/21/2016 0:00	2/1/2020 0:00	17.54	6/21/2016 0:00	1.254102813	40.84311894
6/22/2016 0:00	2/2/2020 0:00	17.15	6/22/2016 0:00	1.258975936	42.10209487
6/23/2016 0:00	2/3/2020 0:00	17.83333333	6/23/2016 0:00	1.270225733	43.37232061
6/24/2016 0:00	2/4/2020 0:00	17.7	6/24/2016 0:00	1.537849945	44.91017055
6/25/2016 0:00	2/5/2020 0:00	19.15	6/25/2016 0:00	1.531628331	46.44179888
6/26/2016 0:00	2/6/2020 0:00	14.83333333	6/26/2016 0:00	0.930468481	47.37226736
6/27/2016 0:00	2/7/2020 0:00	15.21666667	6/27/2016 0:00	0.925893697	48.29816106
6/28/2016 0:00	2/8/2020 0:00	17.56666667	6/28/2016 0:00	1.522565717	49.82072678
6/29/2016 0:00	2/9/2020 0:00	16.35	6/29/2016 0:00	0.943815777	50.76454256
6/30/2016 0:00	2/10/2020 0:00	16.36666667	6/30/2016 0:00	0.929442799	51.69398536
7/1/2016 0:00	2/11/2020 0:00	15.58333333	7/1/2016 0:00	0.885472675	52.57945803
7/2/2016 0:00	2/12/2020 0:00	18.03333333	7/2/2016 0:00	1.509785749	54.08924378
7/3/2016 0:00	2/13/2020 0:00	13.2	7/3/2016 0:00	0.798432493	54.88767627
7/4/2016 0:00	2/14/2020 0:00	12.66	7/4/2016 0:00	0.799852382	55.68752865
7/5/2016 0:00	2/15/2020 0:00	16.62	7/5/2016 0:00	0.964345177	56.65187383
7/6/2016 0:00	2/16/2020 0:00	15.02	7/6/2016 0:00	0.721553873	57.3734277
7/7/2016 0:00	2/17/2020 0:00	14.02	7/7/2016 0:00	0.720870534	58.09429824
7/8/2016 0:00	2/18/2020 0:00	16.8	7/8/2016 0:00	0.97205374	59.06635198
7/9/2016 0:00	2/19/2020 0:00	17.12	7/9/2016 0:00	1.497445345	60.56379732
7/10/2016 0:00	2/20/2020 0:00	16.65	7/10/2016 0:00	0.97314103	61.53693835
7/11/2016 0:00	2/21/2020 0:00	21.56666667	7/11/2016 0:00	1.506936218	63.04387457
7/12/2016 0:00	2/22/2020 0:00	20.86666667	7/12/2016 0:00	1.446101014	64.48997558
7/13/2016 0:00	2/23/2020 0:00	17.7	7/13/2016 0:00	1.431003258	65.92097884
7/14/2016 0:00	2/24/2020 0:00	14.1	7/14/2016 0:00	0.95423276	66.8752116
7/15/2016 0:00	2/25/2020 0:00	13.61666667	7/15/2016 0:00	0.666337122	67.54154872
7/16/2016 0:00	2/26/2020 0:00	14.68333333	7/16/2016 0:00	0.670411091	68.21195982
7/17/2016 0:00	2/27/2020 0:00	15.66666667	7/17/2016 0:00	0.945636365	69.15759618
7/18/2016 0:00	2/28/2020 0:00	16.2	7/18/2016 0:00	0.948386911	70.10598309
7/19/2016 0:00	2/29/2020 0:00	15.21666667	7/19/2016 0:00	1.241079145	71.34706224
7/20/2016 0:00	3/1/2020 0:00	18.23333333	7/20/2016 0:00	1.461310553	72.80837279
7/21/2016 0:00	3/2/2020 0:00	17.91666667	7/21/2016 0:00	1.46357659	74.27194938
7/22/2016 0:00	3/3/2020 0:00	15.58333333	7/22/2016 0:00	1.104019173	75.37596855
7/23/2016 0:00	3/4/2020 0:00	18.46	7/23/2016 0:00	1.399012367	76.77498092
7/24/2016 0:00	3/5/2020 0:00	15.62	7/24/2016 0:00	1.116644818	77.89162574
7/25/2016 0:00	3/6/2020 0:00	17.18	7/25/2016 0:00	1.452323962	79.3439497
7/26/2016 0:00	3/7/2020 0:00	18.42	7/26/2016 0:00	1.453509575	80.79745927
7/27/2016 0:00	3/8/2020 0:00	17.32	7/27/2016 0:00	1.451852822	82.2493121
7/28/2016 0:00	3/9/2020 0:00	15.4	7/28/2016 0:00	0.942820653	83.19213275
7/29/2016 0:00	3/10/2020 0:00	17.56666667	7/29/2016 0:00	1.446393132	84.63852588
7/30/2016 0:00	3/11/2020 0:00	17.86666667	7/30/2016 0:00	1.292447374	85.93097326
7/31/2016 0:00	3/12/2020 0:00	17.2	7/31/2016 0:00	1.446801409	87.37777466
8/1/2016 0:00	3/13/2020 0:00	15.41666667	8/1/2016 0:00	0.930896781	88.30867145
8/2/2016 0:00	3/14/2020 0:00	14.72	8/2/2016 0:00	0.875455221	89.18412667
8/3/2016 0:00	3/15/2020 0:00	15.34	8/3/2016 0:00	0.704000415	89.88812708
8/4/2016 0:00	3/16/2020 0:00	16.32	8/4/2016 0:00	0.712268765	90.60039585
8/5/2016 0:00	3/17/2020 0:00	15.68	8/5/2016 0:00	0.882878113	91.48327396
8/6/2016 0:00	3/18/2020 0:00	15.24	8/6/2016 0:00	0.882470202	92.36574416
8/7/2016 0:00	3/19/2020 0:00	15.18	8/7/2016 0:00	0.706432169	93.07217633
8/8/2016 0:00	3/20/2020 0:00	17.25	8/8/2016 0:00	1.089493474	94.1616698
8/9/2016 0:00	3/21/2020 0:00	15.81666667	8/9/2016 0:00	1.249895334	95.41156514
8/10/2016 0:00	3/22/2020 0:00	11.6	8/10/2016 0:00	0.769335575	96.18090071
8/11/2016 0:00	3/23/2020 0:00	13.53333333	8/11/2016 0:00	0.50097528	96.68187599
8/12/2016 0:00	3/24/2020 0:00	10.38	8/12/2016 0:00	0.771311597	97.45318759
8/13/2016 0:00	3/25/2020 0:00	13.22	8/13/2016 0:00	0.511336318	97.96452391
8/14/2016 0:00	3/26/2020 0:00	15.72	8/14/2016 0:00	1.213681276	99.17820518
8/15/2016 0:00	3/27/2020 0:00	13.52	8/15/2016 0:00	0.779760147	99.95796533
8/16/2016 0:00	3/28/2020 0:00	13.3	8/16/2016 0:00	0.852104557	100.8100699
8/17/2016 0:00	3/29/2020 0:00	11.38	8/17/2016 0:00	0.84677854	101.6568484
8/18/2016 0:00	3/30/2020 0:00	10.46666667	8/18/2016 0:00	0.498703787	102.1555522
8/19/2016 0:00	3/31/2020 0:00	9.833333333	8/19/2016 0:00	0.904778309	103.0603305
8/20/2016 0:00	4/1/2020 0:00	11.25	8/20/2016 0:00	0.899056756	103.9593873
8/21/2016 0:00	4/2/2020 0:00	10.9	8/21/2016 0:00	0.496861595	104.4562489
8/22/2016 0:00	4/3/2020 0:00	13.56666667	8/22/2016 0:00	0.509322869	104.9655717
8/23/2016 0:00	4/4/2020 0:00	15.46	8/23/2016 0:00	0.954482077	105.9200538
8/24/2016 0:00	4/5/2020 0:00	19	8/24/2016 0:00	0.953708309	106.8737621
8/25/2016 0:00	4/6/2020 0:00	19.9	8/25/2016 0:00	1.396848526	108.2706107
8/26/2016 0:00	4/7/2020 0:00	19.34	8/26/2016 0:00	1.408712969	109.6793236
8/27/2016 0:00	4/8/2020 0:00	20.83333333	8/27/2016 0:00	1.41544111	111.0947647
8/28/2016 0:00	4/9/2020 0:00	19.83333333	8/28/2016 0:00	1.412900863	112.5076656
8/29/2016 0:00	4/10/2020 0:00	18.84	8/29/2016 0:00	1.400190024	113.9078556
8/30/2016 0:00	4/11/2020 0:00	13.5	8/30/2016 0:00	0.782023327	114.6898789
8/31/2016 0:00	4/12/2020 0:00	12.48	8/31/2016 0:00	1.050521748	115.7404007
9/1/2016 0:00	4/13/2020 0:00	14.86666667	9/1/2016 0:00	1.0581648	116.7985655
9/2/2016 0:00	4/14/2020 0:00	15.38333333	9/2/2016 0:00	1.032819079	117.8313846
9/3/2016 0:00	4/15/2020 0:00	15.58	9/3/2016 0:00	0.971235518	118.8026201
9/4/2016 0:00	4/16/2020 0:00	14.8	9/4/2016 0:00	1.030469688	119.8330898
9/5/2016 0:00	4/17/2020 0:00	15.98	9/5/2016 0:00	0.789111115	120.6222009
9/6/2016 0:00	4/18/2020 0:00	15.36666667	9/6/2016 0:00	0.755315962	121.3775169
9/7/2016 0:00	4/19/2020 0:00	14.76666667	9/7/2016 0:00	0.753869247	122.1313861
9/8/2016 0:00	4/20/2020 0:00	14.94	9/8/2016 0:00	1.087420381	123.2188065
9/9/2016 0:00	4/21/2020 0:00	16.18333333	9/9/2016 0:00	1.305916948	124.5247234
9/10/2016 0:00	4/22/2020 0:00	14.95	9/10/2016 0:00	1.081027906	125.6057513
9/11/2016 0:00	4/23/2020 0:00	15.12	9/11/2016 0:00	1.105667244	126.7114186
9/12/2016 0:00	4/24/2020 0:00	16.55	9/12/2016 0:00	1.313359224	128.0247778
9/13/2016 0:00	4/25/2020 0:00	17.42	9/13/2016 0:00	1.309519608	129.3342974
