# Supplementary material for: Natural plant growth and development achieved in the IPK PhenoSphere by dynamic environment simulation
Source: Nat Commun. 2023 Sep 18;14:5783. doi: 10.1038/s41467-023-41332-4 (PMC10507097; doi:10.1038/s41467-023-41332-4)
Supplement: Supplementary file 5 — Supplementary Code 1 [file 41467_2023_41332_MOESM5_ESM.zip › Supplementary_Code_1/Thermal_Time_VPD/tt/IPK_ThermalTimefinal_PS_avg.csv]

Date_2016	Temperature	Date	thermaltime	cumulativeTT
5/3/2016 0:00	12.06666667	2016-05-03 00:00:00	0.555595404568076	0.555595404568076
5/4/2016 0:00	11.66	2016-05-04 00:00:00	0.575626017758573	1.13122142232665
5/5/2016 0:00	11.63333333	2016-05-05 00:00:00	0.635871085413437	1.76709250774009
5/6/2016 0:00	12.95	2016-05-06 00:00:00	0.810596397456423	2.57768890519651
5/7/2016 0:00	9.26	2016-05-07 00:00:00	0.570299905819582	3.14798881101609
5/8/2016 0:00	12.05	2016-05-08 00:00:00	0.759598832057225	3.90758764307332
5/9/2016 0:00	11.76	2016-05-09 00:00:00	0.626967831116106	4.53455547418942
5/10/2016 0:00	12.02	2016-05-10 00:00:00	0.633213882984691	5.16776935717411
5/11/2016 0:00	11.96666667	2016-05-11 00:00:00	0.580493773027904	5.74826313020202
5/12/2016 0:00	14.7	2016-05-12 00:00:00	0.937363677872189	6.68562680807421
5/13/2016 0:00	16.66666667	2016-05-13 00:00:00	1.29871759407524	7.98434440214944
5/14/2016 0:00	13.66666667	2016-05-14 00:00:00	0.668005524665057	8.6523499268145
5/15/2016 0:00	15.6	2016-05-15 00:00:00	1.28591117284829	9.93826109966279
5/16/2016 0:00	14.13333333	2016-05-16 00:00:00	0.93909018067059	10.8773512803334
5/17/2016 0:00	15.72	2016-05-17 00:00:00	0.884351612471331	11.7617028928047
5/18/2016 0:00	14	2016-05-18 00:00:00	0.671693639367792	12.4333965321725
5/19/2016 0:00	16	2016-05-19 00:00:00	1.04607970633801	13.4794762385105
5/20/2016 0:00	17	2016-05-20 00:00:00	1.19466143175611	14.6741376702666
5/21/2016 0:00	15.51666667	2016-05-21 00:00:00	0.872135848903378	15.54627351917
5/22/2016 0:00	16.84	2016-05-22 00:00:00	1.18686066107454	16.7331341802445
5/23/2016 0:00	16	2016-05-23 00:00:00	1.04994221414262	17.7830763943872
5/24/2016 0:00	16.08333333	2016-05-24 00:00:00	1.00239443662127	18.7854708310084
5/25/2016 0:00	14.04	2016-05-25 00:00:00	0.820562414874276	19.6060332458827
5/26/2016 0:00	14.13333333	2016-05-26 00:00:00	0.92575899955793	20.5317922454406
5/27/2016 0:00	14.4	2016-05-27 00:00:00	0.948053090094038	21.4798453355347
5/28/2016 0:00	14.46	2016-05-28 00:00:00	0.898724839716987	22.3785701752517
5/29/2016 0:00	14.06666667	2016-05-29 00:00:00	0.948827565915287	23.327397741167
5/30/2016 0:00	13.92	2016-05-30 00:00:00	0.929195704563903	24.2565934457309
5/31/2016 0:00	14.48333333	2016-05-31 00:00:00	0.938150086178837	25.1947435319097
6/1/2016 0:00	15.4	2016-06-01 00:00:00	0.894076302159019	26.0888198340687
6/2/2016 0:00	14.75	2016-06-02 00:00:00	0.858832652410372	26.9476524864791
6/3/2016 0:00	14.95	2016-06-03 00:00:00	1.0405719598334	27.9882244463125
6/4/2016 0:00	13.48	2016-06-04 00:00:00	0.655614174655016	28.6438386209675
6/5/2016 0:00	15.42	2016-06-05 00:00:00	1.05226346507071	29.6961020860382
6/6/2016 0:00	14.46	2016-06-06 00:00:00	0.853906895188475	30.5500089812267
6/7/2016 0:00	13.8	2016-06-07 00:00:00	0.847489173870789	31.3974981550975
6/8/2016 0:00	14.64	2016-06-08 00:00:00	0.792802033497201	32.1903001885947
6/9/2016 0:00	14.86	2016-06-09 00:00:00	0.915980425792509	33.1062806143872
6/10/2016 0:00	15.06	2016-06-10 00:00:00	1.15494759430658	34.2612282086938
6/11/2016 0:00	13.84	2016-06-11 00:00:00	0.812838558932806	35.0740667676266
6/12/2016 0:00	15.48	2016-06-12 00:00:00	1.15111492950427	36.2251816971308
6/13/2016 0:00	14.88	2016-06-13 00:00:00	0.949414205509817	37.1745959026407
6/14/2016 0:00	14.58	2016-06-14 00:00:00	0.96095411961758	38.1355500222582
6/15/2016 0:00	13.38	2016-06-15 00:00:00	0.729084049452607	38.8646340717109
6/16/2016 0:00	12.91666667	2016-06-16 00:00:00	0.868534779236012	39.7331688509469
6/17/2016 0:00	14.76666667	2016-06-17 00:00:00	0.915313767822145	40.648482618769
6/18/2016 0:00	12.21666667	2016-06-18 00:00:00	0.73596015360832	41.3844427723773
6/19/2016 0:00	14.03333333	2016-06-19 00:00:00	0.919354520743152	42.3037972931205
6/20/2016 0:00	14.38333333	2016-06-20 00:00:00	0.926497865190799	43.2302951583113
6/21/2016 0:00	15.38333333	2016-06-21 00:00:00	0.900370478668209	44.1306656369795
6/22/2016 0:00	13.46666667	2016-06-22 00:00:00	0.824367279798774	44.9550329167783
6/23/2016 0:00	15.04	2016-06-23 00:00:00	1.08381667656606	46.0388495933443
6/24/2016 0:00	14.92	2016-06-24 00:00:00	1.1516490797718	47.1904986731161
6/25/2016 0:00	13.7	2016-06-25 00:00:00	0.822887995280387	48.0133866683965
6/26/2016 0:00	15.64	2016-06-26 00:00:00	1.1519584676992	49.1653451360957
6/27/2016 0:00	15.18	2016-06-27 00:00:00	0.966536289704989	50.1318814258007
6/28/2016 0:00	13.92	2016-06-28 00:00:00	0.952562189956191	51.0844436157569
6/29/2016 0:00	14.4	2016-06-29 00:00:00	0.744205865622405	51.8286494813793
6/30/2016 0:00	16.28	2016-06-30 00:00:00	0.902307361468579	52.7309568428479
7/1/2016 0:00	15.86	2016-07-01 00:00:00	1.1133743304763	53.8443311733242
7/2/2016 0:00	15.08	2016-07-02 00:00:00	0.770486828786594	54.6148180021108
7/3/2016 0:00	16.14285714	2016-07-03 00:00:00	1.12356267288868	55.7383806749994
7/4/2016 0:00	15.1625	2016-07-04 00:00:00	0.895285360980993	56.6336660359804
7/5/2016 0:00	14.7	2016-07-05 00:00:00	0.900471296618721	57.5341373325992
7/6/2016 0:00	17.2625	2016-07-06 00:00:00	0.925701051047235	58.4598383836464
7/7/2016 0:00	16.9375	2016-07-07 00:00:00	1.26935822988537	59.7291966135318
7/8/2016 0:00	18.1	2016-07-08 00:00:00	1.37234031815234	61.1015369316841
7/9/2016 0:00	16.2625	2016-07-09 00:00:00	1.07574656605735	62.1772834977415
7/10/2016 0:00	18.7	2016-07-10 00:00:00	1.36450237555739	63.5417858732988
7/11/2016 0:00	17.7375	2016-07-11 00:00:00	1.28821492646859	64.8300007997674
7/12/2016 0:00	16.925	2016-07-12 00:00:00	1.28068370241136	66.1106845021788
7/13/2016 0:00	18.2125	2016-07-13 00:00:00	1.09923450389132	67.2099190060701
7/14/2016 0:00	19.1125	2016-07-14 00:00:00	1.32768641352525	68.5376054195954
7/15/2016 0:00	17.42857143	2016-07-15 00:00:00	1.48795958191292	70.0255650015083
7/16/2016 0:00	18.475	2016-07-16 00:00:00	1.16194168796455	71.1875066894728
7/17/2016 0:00	18.3	2016-07-17 00:00:00	1.48445142273332	72.6719581122062
7/18/2016 0:00	18.8	2016-07-18 00:00:00	1.33038247657275	74.0023405887789
7/19/2016 0:00	18.225	2016-07-19 00:00:00	1.33341013707567	75.3357507258546
7/20/2016 0:00	14.5125	2016-07-20 00:00:00	0.984941057860545	76.3206917837151
7/21/2016 0:00	18.225	2016-07-21 00:00:00	1.08476594903574	77.4054577327508
7/22/2016 0:00	17.525	2016-07-22 00:00:00	1.23982034286002	78.6452780756109
7/23/2016 0:00	15.8125	2016-07-23 00:00:00	0.869487881495401	79.5147659571063
7/24/2016 0:00	18.64285714	2016-07-24 00:00:00	1.23756767311758	80.7523336302239
7/25/2016 0:00	17.5875	2016-07-25 00:00:00	1.10851994071424	81.8608535709381
7/26/2016 0:00	16.68571429	2016-07-26 00:00:00	1.1044923932241	82.9653459641622
7/27/2016 0:00	14.51428571	2016-07-27 00:00:00	0.712847847621847	83.678193811784
7/28/2016 0:00	16.51428571	2016-07-28 00:00:00	0.923903299711695	84.6020971114957
7/29/2016 0:00	17.08571429	2016-07-29 00:00:00	1.3872728482732	85.9893699597689
7/30/2016 0:00	14.9	2016-07-30 00:00:00	0.59376211959825	86.5831320793672
7/31/2016 0:00	17.575	2016-07-31 00:00:00	1.38890963319555	87.9720417125627
8/1/2016 0:00	15.925	2016-08-01 00:00:00	0.919505646329918	88.8915473588927
8/2/2016 0:00	15.58571429	2016-08-02 00:00:00	0.92610973181836	89.817657090711
8/3/2016 0:00	14.27142857	2016-08-03 00:00:00	0.66352088222645	90.4811779729375
8/4/2016 0:00	15.6	2016-08-04 00:00:00	0.959947993584068	91.4411259665215
8/5/2016 0:00	16.95	2016-08-05 00:00:00	1.10467068478872	92.5457966513102
8/6/2016 0:00	14.0125	2016-08-06 00:00:00	0.784156837510064	93.3299534888203
8/7/2016 0:00	16.275	2016-08-07 00:00:00	1.10342293559743	94.4333764244177
8/8/2016 0:00	15.81428571	2016-08-08 00:00:00	0.960059857985924	95.3934362824037
8/9/2016 0:00	16.31428571	2016-08-09 00:00:00	0.968914164000566	96.3623504464042
8/10/2016 0:00	15.33333333	2016-08-10 00:00:00	0.864217212757977	97.2265676591622
8/11/2016 0:00	15.35	2016-08-11 00:00:00	0.983435068898573	98.2100027280608
8/12/2016 0:00	14.91666667	2016-08-12 00:00:00	1.09087680992313	99.3008795379839
8/13/2016 0:00	14.98	2016-08-13 00:00:00	0.858930707002555	100.159810244986
8/14/2016 0:00	15.53333333	2016-08-14 00:00:00	1.06896371043664	101.228773955423
8/15/2016 0:00	15.2	2016-08-15 00:00:00	0.955865221496626	102.18463917692
8/16/2016 0:00	19.98333333	2016-08-16 00:00:00	0.985718742014745	103.170357918934
8/17/2016 0:00	14.41666667	2016-08-17 00:00:00	1.17763645695058	104.347994375885
8/18/2016 0:00	12.76666667	2016-08-18 00:00:00	0.833522993909618	105.181517369795
8/19/2016 0:00	16.4	2016-08-19 00:00:00	1.11635699870955	106.297874368504
8/20/2016 0:00	12.43333333	2016-08-20 00:00:00	0.666244888256437	106.964119256761
8/21/2016 0:00	15.26666667	2016-08-21 00:00:00	1.11209999968399	108.076219256445
8/22/2016 0:00	14.6	2016-08-22 00:00:00	0.806944383572085	108.883163640017
8/23/2016 0:00	15.58333333	2016-08-23 00:00:00	0.808950934164219	109.692114574181
8/24/2016 0:00	14.15	2016-08-24 00:00:00	0.676648742011898	110.368763316193
8/25/2016 0:00	14.51666667	2016-08-25 00:00:00	0.8601730873414	111.228936403534
8/26/2016 0:00	14.6	2016-08-26 00:00:00	0.933886901778014	112.162823305312
8/27/2016 0:00	13.56	2016-08-27 00:00:00	0.720601656507571	112.88342496182
8/28/2016 0:00	14.98333333	2016-08-28 00:00:00	0.931234819622056	113.814659781442
8/29/2016 0:00	15.28333333	2016-08-29 00:00:00	0.865871335139024	114.680531116581
8/30/2016 0:00	14.83333333	2016-08-30 00:00:00	0.867190819547696	115.547721936129
8/31/2016 0:00	12.9125	2016-08-31 00:00:00	1.21444913161903	116.762171067748
9/1/2016 0:00	14.25	2016-09-01 00:00:00	0.857433725595454	117.619604793343
9/2/2016 0:00	14.68333333	2016-09-02 00:00:00	0.945087089935315	118.564691883278
9/3/2016 0:00	13.65	2016-09-03 00:00:00	0.719006391841798	119.28369827512
9/4/2016 0:00	17.72	2016-09-04 00:00:00	1.31779563158862	120.601493906709
9/5/2016 0:00	11.72	2016-09-05 00:00:00	0.79203761701426	121.393531523723
9/6/2016 0:00	24.52	2016-09-06 00:00:00	1.25031608585945	122.643847609583
9/7/2016 0:00	18.42	2016-09-07 00:00:00	0.911894637385649	123.555742246968
9/8/2016 0:00	23	2016-09-08 00:00:00	1.60435121834835	125.160093465317
9/9/2016 0:00	21.74	2016-09-09 00:00:00	1.72661225810487	126.886705723421
9/10/2016 0:00	19.16	2016-09-10 00:00:00	1.19534424380805	128.082049967229
9/11/2016 0:00	15.58	2016-09-11 00:00:00	1.08870132760108	129.170751294831
9/12/2016 0:00	15.34	2016-09-12 00:00:00	0.94331291961947	130.11406421445
9/13/2016 0:00	14.5	2016-09-13 00:00:00	0.94261887195557	131.056683086406
