# Supplementary material for: Natural plant growth and development achieved in the IPK PhenoSphere by dynamic environment simulation
Source: Nat Commun. 2023 Sep 18;14:5783. doi: 10.1038/s41467-023-41332-4 (PMC10507097; doi:10.1038/s41467-023-41332-4)
Supplement: Supplementary file 5 — Supplementary Code 1 [file 41467_2023_41332_MOESM5_ESM.zip › Supplementary_Code_1/Thermal_Time_VPD/tt/IPK_ThermalTimefinal_PS_avg_time.csv]

Date_2016	Date_true	Temperature	Date	thermaltime	cumulativeTT
5/3/2016 0:00	11/1/2018 0:00	12.06666667	5/3/2016 0:00	0.555595405	0.555595405
5/4/2016 0:00	11/2/2018 0:00	11.66	5/4/2016 0:00	0.575626018	1.131221422
5/5/2016 0:00	11/3/2018 0:00	11.63333333	5/5/2016 0:00	0.635871085	1.767092508
5/6/2016 0:00	11/4/2018 0:00	12.95	5/6/2016 0:00	0.810596397	2.577688905
5/7/2016 0:00	11/5/2018 0:00	9.26	5/7/2016 0:00	0.570299906	3.147988811
5/8/2016 0:00	11/6/2018 0:00	12.05	5/8/2016 0:00	0.759598832	3.907587643
5/9/2016 0:00	11/7/2018 0:00	11.76	5/9/2016 0:00	0.626967831	4.534555474
5/10/2016 0:00	11/8/2018 0:00	12.02	5/10/2016 0:00	0.633213883	5.167769357
5/11/2016 0:00	11/9/2018 0:00	11.96666667	5/11/2016 0:00	0.580493773	5.74826313
5/12/2016 0:00	11/10/2018 0:00	14.7	5/12/2016 0:00	0.937363678	6.685626808
5/13/2016 0:00	11/11/2018 0:00	16.66666667	5/13/2016 0:00	1.298717594	7.984344402
5/14/2016 0:00	11/12/2018 0:00	13.66666667	5/14/2016 0:00	0.668005525	8.652349927
5/15/2016 0:00	11/13/2018 0:00	15.6	5/15/2016 0:00	1.285911173	9.9382611
5/16/2016 0:00	11/14/2018 0:00	14.13333333	5/16/2016 0:00	0.939090181	10.87735128
5/17/2016 0:00	11/15/2018 0:00	15.72	5/17/2016 0:00	0.884351612	11.76170289
5/18/2016 0:00	11/16/2018 0:00	14	5/18/2016 0:00	0.671693639	12.43339653
5/19/2016 0:00	11/17/2018 0:00	16	5/19/2016 0:00	1.046079706	13.47947624
5/20/2016 0:00	11/18/2018 0:00	17	5/20/2016 0:00	1.194661432	14.67413767
5/21/2016 0:00	11/19/2018 0:00	15.51666667	5/21/2016 0:00	0.872135849	15.54627352
5/22/2016 0:00	11/20/2018 0:00	16.84	5/22/2016 0:00	1.186860661	16.73313418
5/23/2016 0:00	11/21/2018 0:00	16	5/23/2016 0:00	1.049942214	17.78307639
5/24/2016 0:00	11/22/2018 0:00	16.08333333	5/24/2016 0:00	1.002394437	18.78547083
5/25/2016 0:00	11/23/2018 0:00	14.04	5/25/2016 0:00	0.820562415	19.60603325
5/26/2016 0:00	11/24/2018 0:00	14.13333333	5/26/2016 0:00	0.925759	20.53179225
5/27/2016 0:00	11/25/2018 0:00	14.4	5/27/2016 0:00	0.94805309	21.47984534
5/28/2016 0:00	11/26/2018 0:00	14.46	5/28/2016 0:00	0.89872484	22.37857018
5/29/2016 0:00	11/27/2018 0:00	14.06666667	5/29/2016 0:00	0.948827566	23.32739774
5/30/2016 0:00	11/28/2018 0:00	13.92	5/30/2016 0:00	0.929195705	24.25659345
5/31/2016 0:00	11/29/2018 0:00	14.48333333	5/31/2016 0:00	0.938150086	25.19474353
6/1/2016 0:00	11/30/2018 0:00	15.4	6/1/2016 0:00	0.894076302	26.08881983
6/2/2016 0:00	12/1/2018 0:00	14.75	6/2/2016 0:00	0.858832652	26.94765249
6/3/2016 0:00	12/2/2018 0:00	14.95	6/3/2016 0:00	1.04057196	27.98822445
6/4/2016 0:00	12/3/2018 0:00	13.48	6/4/2016 0:00	0.655614175	28.64383862
6/5/2016 0:00	12/4/2018 0:00	15.42	6/5/2016 0:00	1.052263465	29.69610209
6/6/2016 0:00	12/5/2018 0:00	14.46	6/6/2016 0:00	0.853906895	30.55000898
6/7/2016 0:00	12/6/2018 0:00	13.8	6/7/2016 0:00	0.847489174	31.39749816
6/8/2016 0:00	12/7/2018 0:00	14.64	6/8/2016 0:00	0.792802033	32.19030019
6/9/2016 0:00	12/8/2018 0:00	14.86	6/9/2016 0:00	0.915980426	33.10628061
6/10/2016 0:00	12/9/2018 0:00	15.06	6/10/2016 0:00	1.154947594	34.26122821
6/11/2016 0:00	12/10/2018 0:00	13.84	6/11/2016 0:00	0.812838559	35.07406677
6/12/2016 0:00	12/11/2018 0:00	15.48	6/12/2016 0:00	1.15111493	36.2251817
6/13/2016 0:00	12/12/2018 0:00	14.88	6/13/2016 0:00	0.949414206	37.1745959
6/14/2016 0:00	12/13/2018 0:00	14.58	6/14/2016 0:00	0.96095412	38.13555002
6/15/2016 0:00	12/14/2018 0:00	13.38	6/15/2016 0:00	0.729084049	38.86463407
6/16/2016 0:00	12/15/2018 0:00	12.91666667	6/16/2016 0:00	0.868534779	39.73316885
6/17/2016 0:00	12/16/2018 0:00	14.76666667	6/17/2016 0:00	0.915313768	40.64848262
6/18/2016 0:00	12/17/2018 0:00	12.21666667	6/18/2016 0:00	0.735960154	41.38444277
6/19/2016 0:00	12/18/2018 0:00	14.03333333	6/19/2016 0:00	0.919354521	42.30379729
6/20/2016 0:00	12/19/2018 0:00	14.38333333	6/20/2016 0:00	0.926497865	43.23029516
6/21/2016 0:00	12/20/2018 0:00	15.38333333	6/21/2016 0:00	0.900370479	44.13066564
6/22/2016 0:00	12/21/2018 0:00	13.46666667	6/22/2016 0:00	0.82436728	44.95503292
6/23/2016 0:00	12/22/2018 0:00	15.04	6/23/2016 0:00	1.083816677	46.03884959
6/24/2016 0:00	12/23/2018 0:00	14.92	6/24/2016 0:00	1.15164908	47.19049867
6/25/2016 0:00	12/24/2018 0:00	13.7	6/25/2016 0:00	0.822887995	48.01338667
6/26/2016 0:00	12/25/2018 0:00	15.64	6/26/2016 0:00	1.151958468	49.16534514
6/27/2016 0:00	12/26/2018 0:00	15.18	6/27/2016 0:00	0.96653629	50.13188143
6/28/2016 0:00	12/27/2018 0:00	13.92	6/28/2016 0:00	0.95256219	51.08444362
6/29/2016 0:00	12/28/2018 0:00	14.4	6/29/2016 0:00	0.744205866	51.82864948
6/30/2016 0:00	12/29/2018 0:00	16.28	6/30/2016 0:00	0.902307361	52.73095684
7/1/2016 0:00	12/30/2018 0:00	15.86	7/1/2016 0:00	1.11337433	53.84433117
7/2/2016 0:00	12/31/2018 0:00	15.08	7/2/2016 0:00	0.770486829	54.614818
7/3/2016 0:00	1/1/2019 0:00	16.14285714	7/3/2016 0:00	1.123562673	55.73838067
7/4/2016 0:00	1/2/2019 0:00	15.1625	7/4/2016 0:00	0.895285361	56.63366604
7/5/2016 0:00	1/3/2019 0:00	14.7	7/5/2016 0:00	0.900471297	57.53413733
7/6/2016 0:00	1/4/2019 0:00	17.2625	7/6/2016 0:00	0.925701051	58.45983838
7/7/2016 0:00	1/5/2019 0:00	16.9375	7/7/2016 0:00	1.26935823	59.72919661
7/8/2016 0:00	1/6/2019 0:00	18.1	7/8/2016 0:00	1.372340318	61.10153693
7/9/2016 0:00	1/7/2019 0:00	16.2625	7/9/2016 0:00	1.075746566	62.1772835
7/10/2016 0:00	1/8/2019 0:00	18.7	7/10/2016 0:00	1.364502376	63.54178587
7/11/2016 0:00	1/9/2019 0:00	17.7375	7/11/2016 0:00	1.288214926	64.8300008
7/12/2016 0:00	1/10/2019 0:00	16.925	7/12/2016 0:00	1.280683702	66.1106845
7/13/2016 0:00	1/11/2019 0:00	18.2125	7/13/2016 0:00	1.099234504	67.20991901
7/14/2016 0:00	1/12/2019 0:00	19.1125	7/14/2016 0:00	1.327686414	68.53760542
7/15/2016 0:00	1/13/2019 0:00	17.42857143	7/15/2016 0:00	1.487959582	70.025565
7/16/2016 0:00	1/14/2019 0:00	18.475	7/16/2016 0:00	1.161941688	71.18750669
7/17/2016 0:00	1/15/2019 0:00	18.3	7/17/2016 0:00	1.484451423	72.67195811
7/18/2016 0:00	1/16/2019 0:00	18.8	7/18/2016 0:00	1.330382477	74.00234059
7/19/2016 0:00	1/17/2019 0:00	18.225	7/19/2016 0:00	1.333410137	75.33575073
7/20/2016 0:00	1/18/2019 0:00	14.5125	7/20/2016 0:00	0.984941058	76.32069178
7/21/2016 0:00	1/19/2019 0:00	18.225	7/21/2016 0:00	1.084765949	77.40545773
7/22/2016 0:00	1/20/2019 0:00	17.525	7/22/2016 0:00	1.239820343	78.64527808
7/23/2016 0:00	1/21/2019 0:00	15.8125	7/23/2016 0:00	0.869487881	79.51476596
7/24/2016 0:00	1/22/2019 0:00	18.64285714	7/24/2016 0:00	1.237567673	80.75233363
7/25/2016 0:00	1/23/2019 0:00	17.5875	7/25/2016 0:00	1.108519941	81.86085357
7/26/2016 0:00	1/24/2019 0:00	16.68571429	7/26/2016 0:00	1.104492393	82.96534596
7/27/2016 0:00	1/25/2019 0:00	14.51428571	7/27/2016 0:00	0.712847848	83.67819381
7/28/2016 0:00	1/26/2019 0:00	16.51428571	7/28/2016 0:00	0.9239033	84.60209711
7/29/2016 0:00	1/27/2019 0:00	17.08571429	7/29/2016 0:00	1.387272848	85.98936996
7/30/2016 0:00	1/28/2019 0:00	14.9	7/30/2016 0:00	0.59376212	86.58313208
7/31/2016 0:00	1/29/2019 0:00	17.575	7/31/2016 0:00	1.388909633	87.97204171
8/1/2016 0:00	1/30/2019 0:00	15.925	8/1/2016 0:00	0.919505646	88.89154736
8/2/2016 0:00	1/31/2019 0:00	15.58571429	8/2/2016 0:00	0.926109732	89.81765709
8/3/2016 0:00	2/1/2019 0:00	14.27142857	8/3/2016 0:00	0.663520882	90.48117797
8/4/2016 0:00	2/2/2019 0:00	15.6	8/4/2016 0:00	0.959947994	91.44112597
8/5/2016 0:00	2/3/2019 0:00	16.95	8/5/2016 0:00	1.104670685	92.54579665
8/6/2016 0:00	2/4/2019 0:00	14.0125	8/6/2016 0:00	0.784156838	93.32995349
8/7/2016 0:00	2/5/2019 0:00	16.275	8/7/2016 0:00	1.103422936	94.43337642
8/8/2016 0:00	2/6/2019 0:00	15.81428571	8/8/2016 0:00	0.960059858	95.39343628
8/9/2016 0:00	2/7/2019 0:00	16.31428571	8/9/2016 0:00	0.968914164	96.36235045
8/10/2016 0:00	2/8/2019 0:00	15.33333333	8/10/2016 0:00	0.864217213	97.22656766
8/11/2016 0:00	2/9/2019 0:00	15.35	8/11/2016 0:00	0.983435069	98.21000273
8/12/2016 0:00	2/10/2019 0:00	14.91666667	8/12/2016 0:00	1.09087681	99.30087954
8/13/2016 0:00	2/11/2019 0:00	14.98	8/13/2016 0:00	0.858930707	100.1598102
8/14/2016 0:00	2/12/2019 0:00	15.53333333	8/14/2016 0:00	1.06896371	101.228774
8/15/2016 0:00	2/13/2019 0:00	15.2	8/15/2016 0:00	0.955865221	102.1846392
8/16/2016 0:00	2/14/2019 0:00	19.98333333	8/16/2016 0:00	0.985718742	103.1703579
8/17/2016 0:00	2/15/2019 0:00	14.41666667	8/17/2016 0:00	1.177636457	104.3479944
8/18/2016 0:00	2/16/2019 0:00	12.76666667	8/18/2016 0:00	0.833522994	105.1815174
8/19/2016 0:00	2/17/2019 0:00	16.4	8/19/2016 0:00	1.116356999	106.2978744
8/20/2016 0:00	2/18/2019 0:00	12.43333333	8/20/2016 0:00	0.666244888	106.9641193
8/21/2016 0:00	2/19/2019 0:00	15.26666667	8/21/2016 0:00	1.1121	108.0762193
8/22/2016 0:00	2/20/2019 0:00	14.6	8/22/2016 0:00	0.806944384	108.8831636
8/23/2016 0:00	2/21/2019 0:00	15.58333333	8/23/2016 0:00	0.808950934	109.6921146
8/24/2016 0:00	2/22/2019 0:00	14.15	8/24/2016 0:00	0.676648742	110.3687633
8/25/2016 0:00	2/23/2019 0:00	14.51666667	8/25/2016 0:00	0.860173087	111.2289364
8/26/2016 0:00	2/24/2019 0:00	14.6	8/26/2016 0:00	0.933886902	112.1628233
8/27/2016 0:00	2/25/2019 0:00	13.56	8/27/2016 0:00	0.720601657	112.883425
8/28/2016 0:00	2/26/2019 0:00	14.98333333	8/28/2016 0:00	0.93123482	113.8146598
8/29/2016 0:00	2/27/2019 0:00	15.28333333	8/29/2016 0:00	0.865871335	114.6805311
8/30/2016 0:00	2/28/2019 0:00	14.83333333	8/30/2016 0:00	0.86719082	115.5477219
8/31/2016 0:00	3/1/2019 0:00	12.9125	8/31/2016 0:00	1.214449132	116.7621711
9/1/2016 0:00	3/2/2019 0:00	14.25	9/1/2016 0:00	0.857433726	117.6196048
9/2/2016 0:00	3/3/2019 0:00	14.68333333	9/2/2016 0:00	0.94508709	118.5646919
9/3/2016 0:00	3/4/2019 0:00	13.65	9/3/2016 0:00	0.719006392	119.2836983
9/4/2016 0:00	3/5/2019 0:00	17.72	9/4/2016 0:00	1.317795632	120.6014939
9/5/2016 0:00	3/6/2019 0:00	11.72	9/5/2016 0:00	0.792037617	121.3935315
9/6/2016 0:00	3/7/2019 0:00	24.52	9/6/2016 0:00	1.250316086	122.6438476
9/7/2016 0:00	3/8/2019 0:00	18.42	9/7/2016 0:00	0.911894637	123.5557422
9/8/2016 0:00	3/9/2019 0:00	23	9/8/2016 0:00	1.604351218	125.1600935
9/9/2016 0:00	3/10/2019 0:00	21.74	9/9/2016 0:00	1.726612258	126.8867057
9/10/2016 0:00	3/11/2019 0:00	19.16	9/10/2016 0:00	1.195344244	128.08205
9/11/2016 0:00	3/12/2019 0:00	15.58	9/11/2016 0:00	1.088701328	129.1707513
9/12/2016 0:00	3/13/2019 0:00	15.34	9/12/2016 0:00	0.94331292	130.1140642
9/13/2016 0:00	3/14/2019 0:00	14.5	9/13/2016 0:00	0.942618872	131.0566831
