# Supplementary material for: Natural plant growth and development achieved in the IPK PhenoSphere by dynamic environment simulation
Source: Nat Commun. 2023 Sep 18;14:5783. doi: 10.1038/s41467-023-41332-4 (PMC10507097; doi:10.1038/s41467-023-41332-4)
Supplement: Supplementary file 5 — Supplementary Code 1 [file 41467_2023_41332_MOESM5_ESM.zip › Supplementary_Code_1/Thermal_Time_VPD/tt/IPK_ThermalTime_2016.csv]

Date	Temperature	thermaltime
2016-05-02 01:00:00	8.8	0.0121151034562174
2016-05-02 02:00:00	5.2	0.0200679924446126
2016-05-02 03:00:00	2.8	0.0260386696649443
2016-05-02 04:00:00	1.6	0.0312024376395857
2016-05-02 05:00:00	0.4	0.0356627347427376
2016-05-02 06:00:00	1.6	0.040826502717379
2016-05-02 07:00:00	6	0.0495673594176936
2016-05-02 08:00:00	9.9	0.0633157103999637
2016-05-02 09:00:00	12.9	0.0826269676113474
2016-05-02 10:00:00	14.9	0.106742580807455
2016-05-02 11:00:00	17	0.137067208169329
2016-05-02 12:00:00	17.7	0.169762609157485
2016-05-02 13:00:00	18.5	0.205367625352498
2016-05-02 14:00:00	19.2	0.243700996563301
2016-05-02 15:00:00	19.4	0.282845983997412
2016-05-02 16:00:00	19.8	0.323657616398345
2016-05-02 17:00:00	19.9	0.364895006493825
2016-05-02 18:00:00	19.9	0.406132396589304
2016-05-02 19:00:00	19	0.443668503991402
2016-05-02 20:00:00	14.3	0.46623782982221
2016-05-02 21:00:00	9.6	0.479521395578323
2016-05-02 22:00:00	7.2	0.489582852473437
2016-05-02 23:00:00	5.7	0.498019997032653
2016-05-03 00:00:00	4.2	0.505081684572621
2016-05-03 01:00:00	3.7	0.00665214717457044
2016-05-03 02:00:00	3.6	0.0132251132529142
2016-05-03 03:00:00	3.7	0.0198772604274846
2016-05-03 04:00:00	2.6	0.0257056926835078
2016-05-03 05:00:00	1.9	0.0310609688200789
2016-05-03 06:00:00	3.6	0.0376339348984226
2016-05-03 07:00:00	10.1	0.0517005591215017
2016-05-03 08:00:00	14.7	0.0752902065762698
2016-05-03 09:00:00	17.2	0.106275969901143
2016-05-03 10:00:00	17.7	0.138971370889299
2016-05-03 11:00:00	17.7	0.171666771877456
2016-05-03 12:00:00	17.7	0.204362172865612
2016-05-03 13:00:00	13.6	0.225243578227116
2016-05-03 14:00:00	11.1	0.241007685546547
2016-05-03 15:00:00	10.7	0.256071017586938
2016-05-03 16:00:00	10.7	0.271134349627328
2016-05-03 17:00:00	10.8	0.286370090498938
2016-05-03 18:00:00	10.8	0.301605831370549
2016-05-03 19:00:00	10.2	0.315834167379308
2016-05-03 20:00:00	9.3	0.328667703151661
2016-05-03 21:00:00	9.1	0.341209201866399
2016-05-03 22:00:00	8.5	0.35291153453123
2016-05-03 23:00:00	8.5	0.36461386719606
2016-05-04 00:00:00	7.1	0.374558495727024
2016-05-04 01:00:00	5	0.00776660211152226
2016-05-04 02:00:00	4	0.0146617082030597
2016-05-04 03:00:00	3.4	0.021078963518033
2016-05-04 04:00:00	3.2	0.0273439818630969
2016-05-04 05:00:00	3.7	0.0339961290376673
2016-05-04 06:00:00	4.7	0.0414909751182083
2016-05-04 07:00:00	6	0.0502318318185228
2016-05-04 08:00:00	7.7	0.0608970122317447
2016-05-04 09:00:00	8.3	0.0723315335749544
2016-05-04 10:00:00	9.9	0.0860798845572245
2016-05-04 11:00:00	10.9	0.101489878873053
2016-05-04 12:00:00	12.1	0.119141502900441
2016-05-04 13:00:00	13.5	0.139791565035097
2016-05-04 14:00:00	14.7	0.163381212489865
2016-05-04 15:00:00	15.2	0.188306046568069
2016-05-04 16:00:00	15	0.212688674034027
2016-05-04 17:00:00	15.7	0.239017811660989
2016-05-04 18:00:00	14.4	0.261838323643707
2016-05-04 19:00:00	13.1	0.281586610126688
2016-05-04 20:00:00	9.5	0.294718548044057
2016-05-04 21:00:00	5.3	0.302766147505877
2016-05-04 22:00:00	3.1	0.308956327330148
2016-05-04 23:00:00	2.3	0.314577356375896
2016-05-05 00:00:00	2.6	0.32040578863192
2016-05-05 01:00:00	1.7	0.00522687631065506
2016-05-05 02:00:00	0.5	0.0097421601335179
2016-05-05 03:00:00	-0.8	0.013589919840568
2016-05-05 04:00:00	-1.2	0.0172517531358976
2016-05-05 05:00:00	-0.5	0.0212447514272765
2016-05-05 06:00:00	1.5	0.0263461284831814
2016-05-05 07:00:00	4	0.0332412345747188
2016-05-05 08:00:00	6.8	0.0428429744746161
2016-05-05 09:00:00	11.4	0.0591525414148864
2016-05-05 10:00:00	14.4	0.0819730533976046
2016-05-05 11:00:00	15.5	0.107731989949497
2016-05-05 12:00:00	16.5	0.136459028122493
2016-05-05 13:00:00	17.3	0.167780184394354
2016-05-05 14:00:00	18.2	0.20226847334655
2016-05-05 15:00:00	18.7	0.238635361003698
2016-05-05 16:00:00	19.2	0.276968732214501
2016-05-05 17:00:00	19.4	0.316113719648612
2016-05-05 18:00:00	19	0.35364982705071
2016-05-05 19:00:00	17.9	0.387052250076482
2016-05-05 20:00:00	15.1	0.411704610132501
2016-05-05 21:00:00	10.8	0.426940351004111
2016-05-05 22:00:00	9.4	0.439922284275827
2016-05-05 23:00:00	6.7	0.449412217374382
2016-05-06 00:00:00	5.6	0.457750347895146
2016-05-06 01:00:00	4.6	0.00740626501913459
2016-05-06 02:00:00	4.1	0.014384194486082
2016-05-06 03:00:00	3.9	0.0211974021554277
2016-05-06 04:00:00	4	0.0280925082469651
2016-05-06 05:00:00	3.6	0.0346654743253088
2016-05-06 06:00:00	5.6	0.0430036048460726
2016-05-06 07:00:00	10.4	0.0575605999033528
2016-05-06 08:00:00	13.6	0.0784420052648568
2016-05-06 09:00:00	17.3	0.109763161536718
2016-05-06 10:00:00	19.8	0.150574793937651
2016-05-06 11:00:00	21.1	0.197206521465383
2016-05-06 12:00:00	22.1	0.248729406482329
2016-05-06 13:00:00	22.9	0.304406524638626
2016-05-06 14:00:00	23.4	0.362776274285802
2016-05-06 15:00:00	23.5	0.421692391456072
2016-05-06 16:00:00	23.6	0.481157275385016
2016-05-06 17:00:00	23.5	0.540073392555286
2016-05-06 18:00:00	23	0.596283527853405
2016-05-06 19:00:00	21.9	0.646800358674059
2016-05-06 20:00:00	19.6	0.686771407276827
2016-05-06 21:00:00	16	0.713977511323604
2016-05-06 22:00:00	13.5	0.73462757345826
2016-05-06 23:00:00	11.4	0.750937140398531
2016-05-07 00:00:00	9.8	0.764528896292465
2016-05-07 01:00:00	10.5	0.0147239768060572
2016-05-07 02:00:00	10.7	0.0297873088464477
2016-05-07 03:00:00	9.4	0.0427692421181639
2016-05-07 04:00:00	7.8	0.053559177568346
2016-05-07 05:00:00	8	0.0646027430766047
2016-05-07 06:00:00	8.4	0.0761704430025895
2016-05-07 07:00:00	12.6	0.0948430048844858
2016-05-07 08:00:00	15.1	0.119495364940504
2016-05-07 09:00:00	17.4	0.151155159977024
2016-05-07 10:00:00	20	0.192821959977024
2016-05-07 11:00:00	22.1	0.24434484499397
2016-05-07 12:00:00	23.1	0.301090831725441
2016-05-07 13:00:00	23.3	0.35891671006819
2016-05-07 14:00:00	23.9	0.420041239012304
2016-05-07 15:00:00	24.3	0.483405361305786
2016-05-07 16:00:00	24.3	0.546769483599267
2016-05-07 17:00:00	24.3	0.610133605892749
2016-05-07 18:00:00	23.8	0.670702806337735
2016-05-07 19:00:00	22.8	0.725849814511412
2016-05-07 20:00:00	20.3	0.768826798801828
2016-05-07 21:00:00	16.4	0.797243609603138
2016-05-07 22:00:00	12	0.814697396962751
2016-05-07 23:00:00	9.3	0.827530932735104
2016-05-08 00:00:00	8	0.838574498243363
2016-05-08 01:00:00	7.9	0.0109160591733759
2016-05-08 02:00:00	8.6	0.0227544934311082
2016-05-08 03:00:00	8.7	0.0347305129653436
2016-05-08 04:00:00	6.7	0.0442204460638985
2016-05-08 05:00:00	7.6	0.0547622263268142
2016-05-08 06:00:00	9.3	0.0675957620991675
2016-05-08 07:00:00	13.1	0.0873440485821483
2016-05-08 08:00:00	15.6	0.113386656879954
2016-05-08 09:00:00	17.7	0.146082057868111
2016-05-08 10:00:00	19.7	0.186471578810609
2016-05-08 11:00:00	21.3	0.234053296503956
2016-05-08 12:00:00	22.3	0.286595616850175
2016-05-08 13:00:00	23	0.342805752148294
2016-05-08 14:00:00	23	0.399015887446413
2016-05-08 15:00:00	23.2	0.456300482534956
2016-05-08 16:00:00	23.7	0.516316430154221
2016-05-08 17:00:00	23	0.57252656545234
2016-05-08 18:00:00	22.7	0.627146439325735
2016-05-08 19:00:00	21.8	0.677165356526442
2016-05-08 20:00:00	19.9	0.718402746621922
2016-05-08 21:00:00	18.3	0.753259824152953
2016-05-08 22:00:00	15.3	0.778459896846561
2016-05-08 23:00:00	11	0.794046007252554
2016-05-09 00:00:00	8.6	0.805884441510287
2016-05-09 01:00:00	7.5	0.0104197213247198
2016-05-09 02:00:00	6.8	0.0200214612246171
2016-05-09 03:00:00	6	0.0287623179249317
2016-05-09 04:00:00	5.1	0.0366215447393582
2016-05-09 05:00:00	5.2	0.0445744337277535
2016-05-09 06:00:00	7.7	0.0552396141409753
2016-05-09 07:00:00	13.2	0.0752098479655568
2016-05-09 08:00:00	15.7	0.101538985592519
2016-05-09 09:00:00	17.6	0.133885881768824
2016-05-09 10:00:00	19.8	0.174697514169757
2016-05-09 11:00:00	21.5	0.223243531144232
2016-05-09 12:00:00	22.5	0.276818316745479
2016-05-09 13:00:00	23.3	0.334644195088228
2016-05-09 14:00:00	23.7	0.394660142707494
2016-05-09 15:00:00	24	0.456341956521321
2016-05-09 16:00:00	24.3	0.519706078814803
2016-05-09 17:00:00	24.3	0.583070201108285
2016-05-09 18:00:00	23.7	0.64308614872755
2016-05-09 19:00:00	22.6	0.697181928314066
2016-05-09 20:00:00	20.3	0.740158912604482
2016-05-09 21:00:00	17.1	0.770812506971378
2016-05-09 22:00:00	14.6	0.794143157034708
2016-05-09 23:00:00	11.7	0.81101577926177
2016-05-10 00:00:00	9.7	0.824452612235169
2016-05-10 01:00:00	9.7	0.0134368329733987
2016-05-10 02:00:00	10.5	0.028160809779456
2016-05-10 03:00:00	10.3	0.0425525970090865
2016-05-10 04:00:00	7.6	0.0530943772720022
2016-05-10 05:00:00	6.4	0.0622561819598668
2016-05-10 06:00:00	7.9	0.0731722411332427
2016-05-10 07:00:00	13.5	0.093822303267899
2016-05-10 08:00:00	15.5	0.119581239819792
2016-05-10 09:00:00	17.1	0.150234834186688
2016-05-10 10:00:00	18.8	0.186987924356059
2016-05-10 11:00:00	20.9	0.232684101738574
2016-05-10 12:00:00	22.4	0.285741050047433
2016-05-10 13:00:00	23.4	0.344110799694608
2016-05-10 14:00:00	23.9	0.405235328638722
2016-05-10 15:00:00	24.3	0.468599450932204
2016-05-10 16:00:00	24.2	0.531401196122046
2016-05-10 17:00:00	23.8	0.591970396567033
2016-05-10 18:00:00	23.6	0.651435280495976
2016-05-10 19:00:00	22.4	0.704492228804835
2016-05-10 20:00:00	20.1	0.746592095690023
2016-05-10 21:00:00	16.8	0.7762683058326
2016-05-10 22:00:00	13.4	0.796689406036269
2016-05-10 23:00:00	10.8	0.811925146907879
2016-05-11 00:00:00	10.2	0.826153482916638
2016-05-11 01:00:00	11.3	0.0161258170479347
2016-05-11 02:00:00	10	0.0300324518912915
2016-05-11 03:00:00	9.5	0.0431643898086606
2016-05-11 04:00:00	8.2	0.0544671721579527
2016-05-11 05:00:00	7.6	0.0650089524208684
2016-05-11 06:00:00	9.2	0.0776956819313667
2016-05-11 07:00:00	14	0.099526709943824
2016-05-11 08:00:00	16.7	0.128883424929669
2016-05-11 09:00:00	18.7	0.165250312586818
2016-05-11 10:00:00	20.1	0.207350179472006
2016-05-11 11:00:00	21.6	0.256383661061458
2016-05-11 12:00:00	23.1	0.313129647792928
2016-05-11 13:00:00	23.8	0.373698848237915
2016-05-11 14:00:00	23.5	0.432614965408185
2016-05-11 15:00:00	23.3	0.490440843750935
2016-05-11 16:00:00	23.2	0.547725438839478
2016-05-11 17:00:00	22.4	0.600782387148336
2016-05-11 18:00:00	21.7	0.65030684458617
2016-05-11 19:00:00	22.5	0.703881630187417
2016-05-11 20:00:00	20.6	0.748201760952289
2016-05-11 21:00:00	17.2	0.779187524277163
2016-05-11 22:00:00	13.3	0.799382022213876
2016-05-11 23:00:00	10.8	0.814617763085486
2016-05-12 00:00:00	10	0.828524397928842
2016-05-12 01:00:00	9.2	0.0126867295104983
2016-05-12 02:00:00	8.3	0.024121250853708
2016-05-12 03:00:00	7.6	0.0346630311166237
2016-05-12 04:00:00	6.7	0.0441529642151786
2016-05-12 05:00:00	5.9	0.0527914603475372
2016-05-12 06:00:00	6.9	0.0625062432635893
2016-05-12 07:00:00	13.2	0.0824764770881708
2016-05-12 08:00:00	16.6	0.11151680901913
2016-05-12 09:00:00	18.4	0.146746122960852
2016-05-12 10:00:00	20.7	0.19152128718964
2016-05-12 11:00:00	22.3	0.244063607535859
2016-05-12 12:00:00	23.3	0.301889485878609
2016-05-12 13:00:00	23.8	0.362458686323595
2016-05-12 14:00:00	24.6	0.427517831597827
2016-05-12 15:00:00	24.7	0.493144087992492
2016-05-12 16:00:00	24.5	0.557637064950539
2016-05-12 17:00:00	23.9	0.618761593894653
2016-05-12 18:00:00	24.1	0.68100252362868
2016-05-12 19:00:00	22.4	0.734059471937538
2016-05-12 20:00:00	19.7	0.774448992880037
2016-05-12 21:00:00	18	0.808209973738692
2016-05-12 22:00:00	16.1	0.835714270346119
2016-05-12 23:00:00	15	0.860096897812076
2016-05-13 00:00:00	14.2	0.882417595919391
2016-05-13 01:00:00	13.3	0.020194497936713
2016-05-13 02:00:00	12.8	0.0392906310924624
2016-05-13 03:00:00	10.7	0.0543539631328528
2016-05-13 04:00:00	10.3	0.0687457503624833
2016-05-13 05:00:00	10.3	0.0831375375921138
2016-05-13 06:00:00	10.4	0.097694532649394
2016-05-13 07:00:00	9.5	0.110826470566763
2016-05-13 08:00:00	10.3	0.125218257796394
2016-05-13 09:00:00	13.9	0.146808198718097
2016-05-13 10:00:00	16.6	0.175848530649056
2016-05-13 11:00:00	18.7	0.212215418306205
2016-05-13 12:00:00	20.8	0.257449267172272
2016-05-13 13:00:00	21.7	0.306973724610106
2016-05-13 14:00:00	22.8	0.362120732783783
2016-05-13 15:00:00	23.6	0.421585616712726
2016-05-13 16:00:00	23.4	0.479955366359902
2016-05-13 17:00:00	22.9	0.535632484516199
2016-05-13 18:00:00	21.9	0.586149315336853
2016-05-13 19:00:00	20.1	0.628249182222042
2016-05-13 20:00:00	16.6	0.657289514153001
2016-05-13 21:00:00	13	0.676818148807662
2016-05-13 22:00:00	10.1	0.690884773030741
2016-05-13 23:00:00	8.7	0.702860792564976
2016-05-14 00:00:00	9.9	0.716609143547246
2016-05-14 01:00:00	11.7	0.0168726222270622
2016-05-14 02:00:00	10.1	0.0309392464501413
2016-05-14 03:00:00	8.3	0.0423737677933509
2016-05-14 04:00:00	7.3	0.0525533407999381
2016-05-14 05:00:00	7	0.0623824156519547
2016-05-14 06:00:00	7.5	0.0728021369766745
2016-05-14 07:00:00	7.9	0.0837181961500503
2016-05-14 08:00:00	7.8	0.0945081316002325
2016-05-14 09:00:00	9.2	0.107194861110731
2016-05-14 10:00:00	10	0.121101495954088
2016-05-14 11:00:00	10.1	0.135168120177167
2016-05-14 12:00:00	10.9	0.150578114492995
2016-05-14 13:00:00	11.4	0.166887681433266
2016-05-14 14:00:00	11.6	0.183570631991241
2016-05-14 15:00:00	12	0.201024419350854
2016-05-14 16:00:00	11.8	0.218088725356359
2016-05-14 17:00:00	11.4	0.234398292296629
2016-05-14 18:00:00	10.2	0.248626628305388
2016-05-14 19:00:00	9	0.261024456055746
2016-05-14 20:00:00	7.5	0.271444177380466
2016-05-14 21:00:00	6.2	0.280393183182636
2016-05-14 22:00:00	6.1	0.289237539175943
2016-05-14 23:00:00	6.3	0.29829235720491
2016-05-15 00:00:00	5.8	0.306829619813887
2016-05-15 01:00:00	5.4	0.00814336916662257
2016-05-15 02:00:00	6.2	0.017092374968792
2016-05-15 03:00:00	6	0.0258332316691066
2016-05-15 04:00:00	5.6	0.0341713621898703
2016-05-15 05:00:00	5.5	0.0424115713289677
2016-05-15 06:00:00	5.3	0.0504591707907881
2016-05-15 07:00:00	5.7	0.058896315350004
2016-05-15 08:00:00	6.3	0.0679511333789703
2016-05-15 09:00:00	8.1	0.0791236018859665
2016-05-15 10:00:00	8.7	0.0910996214202019
2016-05-15 11:00:00	9	0.10349744917056
2016-05-15 12:00:00	8.4	0.115065149096545
2016-05-15 13:00:00	9.4	0.128047082368261
2016-05-15 14:00:00	10.4	0.142604077425541
2016-05-15 15:00:00	9.5	0.15573601534291
2016-05-15 16:00:00	8.8	0.167851118799128
2016-05-15 17:00:00	10.7	0.182914450839518
2016-05-15 18:00:00	10.1	0.196981075062597
2016-05-15 19:00:00	8.9	0.209236776181249
2016-05-15 20:00:00	7	0.219065851033265
2016-05-15 21:00:00	5.9	0.227704347165624
2016-05-15 22:00:00	5.7	0.23614149172484
2016-05-15 23:00:00	5.8	0.244678754333817
2016-05-16 00:00:00	4.9	0.252353758487794
2016-05-16 01:00:00	4.6	0.00740626501913459
2016-05-16 02:00:00	4.4	0.0146383122486656
2016-05-16 03:00:00	3.6	0.0212112783270093
2016-05-16 04:00:00	4	0.0281063844185467
2016-05-16 05:00:00	5.6	0.0364445149393105
2016-05-16 06:00:00	6.2	0.0453935207414799
2016-05-16 07:00:00	6.9	0.0551083036575321
2016-05-16 08:00:00	7.9	0.0660243628309079
2016-05-16 09:00:00	8.8	0.0781394662871253
2016-05-16 10:00:00	8.7	0.0901154858213607
2016-05-16 11:00:00	10	0.104022120664717
2016-05-16 12:00:00	10.5	0.118746097470775
2016-05-16 13:00:00	12.1	0.136397721498162
2016-05-16 14:00:00	12	0.153851508857776
2016-05-16 15:00:00	12.7	0.172734750480642
2016-05-16 16:00:00	12	0.190188537840255
2016-05-16 17:00:00	11.4	0.206498104780526
2016-05-16 18:00:00	11.2	0.222442108158484
2016-05-16 19:00:00	10.8	0.237677849030094
2016-05-16 20:00:00	9.8	0.251269604924028
2016-05-16 21:00:00	8.8	0.263384708380245
2016-05-16 22:00:00	8	0.274428273888504
2016-05-16 23:00:00	6.1	0.283272629881812
2016-05-17 00:00:00	5.1	0.291131856696238
2016-05-17 01:00:00	3.2	0.00626501834506383
2016-05-17 02:00:00	4.5	0.0135836871554591
2016-05-17 03:00:00	5	0.0213502892669814
2016-05-17 04:00:00	5.9	0.0299887853993399
2016-05-17 05:00:00	7.3	0.040168358405927
2016-05-17 06:00:00	7.9	0.0510844175793029
2016-05-17 07:00:00	8.2	0.062387199928595
2016-05-17 08:00:00	9.1	0.0749286986433334
2016-05-17 09:00:00	9.5	0.0880606365607025
2016-05-17 10:00:00	10.5	0.10278461336676
2016-05-17 11:00:00	11.1	0.118548720686191
2016-05-17 12:00:00	11.7	0.135421342913253
2016-05-17 13:00:00	11.8	0.152485648918758
2016-05-17 14:00:00	12.6	0.171158210800654
2016-05-17 15:00:00	12.7	0.190041452423521
2016-05-17 16:00:00	13.7	0.211156604059713
2016-05-17 17:00:00	13.9	0.232746544981416
2016-05-17 18:00:00	13.9	0.254336485903119
2016-05-17 19:00:00	13	0.27386512055778
2016-05-17 20:00:00	11.6	0.290548071115755
2016-05-17 21:00:00	9.2	0.303234800626253
2016-05-17 22:00:00	8.1	0.314407269133249
2016-05-17 23:00:00	6.8	0.324009009033147
2016-05-18 00:00:00	6.1	0.332853365026454
2016-05-18 01:00:00	5.4	0.00814336916662257
2016-05-18 02:00:00	4.9	0.0158183733205996
2016-05-18 03:00:00	4.1	0.022796302787547
2016-05-18 04:00:00	4	0.0296914088790844
2016-05-18 05:00:00	3.9	0.0365046165484301
2016-05-18 06:00:00	5.6	0.0448427470691939
2016-05-18 07:00:00	9.1	0.0573842457839323
2016-05-18 08:00:00	13.7	0.0784993974201248
2016-05-18 09:00:00	13.9	0.100089338341828
2016-05-18 10:00:00	15.9	0.127000200552912
2016-05-18 11:00:00	17.8	0.160047436999468
2016-05-18 12:00:00	18.4	0.195276750941189
2016-05-18 13:00:00	18.5	0.230881767136203
2016-05-18 14:00:00	19	0.268417874538301
2016-05-18 15:00:00	17.9	0.301820297564073
2016-05-18 16:00:00	20	0.343487097564073
2016-05-18 17:00:00	18.6	0.379471299349439
2016-05-18 18:00:00	17.9	0.412873722375212
2016-05-18 19:00:00	16.5	0.441600760548208
2016-05-18 20:00:00	14.9	0.465716373744316
2016-05-18 21:00:00	13.4	0.486137473947984
2016-05-18 22:00:00	12.2	0.503989024935672
2016-05-18 23:00:00	9.9	0.517737375917942
2016-05-19 00:00:00	7.8	0.528527311368124
2016-05-19 01:00:00	6.5	0.00926997790599846
2016-05-19 02:00:00	5.9	0.017908474038357
2016-05-19 03:00:00	5.5	0.0261486831774544
2016-05-19 04:00:00	5.3	0.0341962826392747
2016-05-19 05:00:00	5.6	0.0425344131600385
2016-05-19 06:00:00	7.6	0.0530761934229542
2016-05-19 07:00:00	11.4	0.0693857603632245
2016-05-19 08:00:00	14.4	0.0922062723459427
2016-05-19 09:00:00	16.3	0.120315899159786
2016-05-19 10:00:00	18.2	0.154804188111983
2016-05-19 11:00:00	19.5	0.194360395290143
2016-05-19 12:00:00	19.8	0.235172027691076
2016-05-19 13:00:00	21.7	0.284696485128911
2016-05-19 14:00:00	22	0.3357146505158
2016-05-19 15:00:00	22.9	0.391391768672097
2016-05-19 16:00:00	22.3	0.443934089018316
2016-05-19 17:00:00	21.6	0.492967570607768
2016-05-19 18:00:00	21.9	0.543484401428422
2016-05-19 19:00:00	20.4	0.586905439194866
2016-05-19 20:00:00	17.8	0.619952675641422
2016-05-19 21:00:00	14.3	0.64252200147223
2016-05-19 22:00:00	13.4	0.662943101675899
2016-05-19 23:00:00	12.9	0.682254358887283
2016-05-20 00:00:00	12.4	0.700512114418214
2016-05-20 01:00:00	9	0.0123978277503581
2016-05-20 02:00:00	8	0.0234413932586168
2016-05-20 03:00:00	7.3	0.0336209662652039
2016-05-20 04:00:00	6.6	0.0430003161895414
2016-05-20 05:00:00	7.2	0.0530617730846546
2016-05-20 06:00:00	8.5	0.0647641057494849
2016-05-20 07:00:00	13.3	0.0849586036861979
2016-05-20 08:00:00	16.1	0.112462900293624
2016-05-20 09:00:00	18.2	0.146951189245821
2016-05-20 10:00:00	19.3	0.185688568403948
2016-05-20 11:00:00	21.3	0.233270286097295
2016-05-20 12:00:00	20.9	0.27896646347981
2016-05-20 13:00:00	21	0.32512860411125
2016-05-20 14:00:00	21.5	0.373674621085725
2016-05-20 15:00:00	20.6	0.417994751850597
2016-05-20 16:00:00	19.3	0.456732131008724
2016-05-20 17:00:00	19.3	0.495469510166851
2016-05-20 18:00:00	18.9	0.532612335225752
2016-05-20 19:00:00	18.2	0.567100624177948
2016-05-20 20:00:00	17.4	0.598760419214467
2016-05-20 21:00:00	15.7	0.625089556841429
2016-05-20 22:00:00	14.9	0.649205170037537
2016-05-20 23:00:00	13	0.668733804692198
2016-05-21 00:00:00	11.8	0.685798110697702
2016-05-21 01:00:00	11.9	0.0172580212247907
2016-05-21 02:00:00	12.5	0.0357220945622522
2016-05-21 03:00:00	12.3	0.0537756827038425
2016-05-21 04:00:00	11.7	0.0706483049309047
2016-05-21 05:00:00	11.6	0.08733125548888
2016-05-21 06:00:00	11.9	0.104589276713671
2016-05-21 07:00:00	14.9	0.128704889909779
2016-05-21 08:00:00	17.9	0.162107312935552
2016-05-21 09:00:00	20	0.203774112935552
2016-05-21 10:00:00	21.3	0.251355830628899
2016-05-21 11:00:00	22.2	0.303386781363817
2016-05-21 12:00:00	23	0.359596916661936
2016-05-21 13:00:00	23.7	0.419612864281201
2016-05-21 14:00:00	22.9	0.475289982437498
2016-05-21 15:00:00	24.6	0.54034912771173
2016-05-21 16:00:00	24.5	0.604842104669777
2016-05-21 17:00:00	24.4	0.668770021275578
2016-05-21 18:00:00	23.3	0.726595899618328
2016-05-21 19:00:00	21.8	0.776614816819035
2016-05-21 20:00:00	19.2	0.814948188029837
2016-05-21 21:00:00	15.3	0.840148260723445
2016-05-21 22:00:00	13.5	0.860798322858101
2016-05-21 23:00:00	13	0.880326957512762
2016-05-22 00:00:00	12.7	0.899210199135628
2016-05-22 01:00:00	11.2	0.0159440033779579
2016-05-22 02:00:00	10.4	0.0305009984352381
2016-05-22 03:00:00	9.5	0.0436329363526072
2016-05-22 04:00:00	8.8	0.0557480398088245
2016-05-22 05:00:00	8.5	0.0674503724736548
2016-05-22 06:00:00	11.6	0.0841333230316301
2016-05-22 07:00:00	16.4	0.112550133832939
2016-05-22 08:00:00	21.1	0.159181861360671
2016-05-22 09:00:00	23.2	0.216466456449214
2016-05-22 10:00:00	25.3	0.285504993487148
2016-05-22 11:00:00	26.7	0.362347526788782
2016-05-22 12:00:00	27.4	0.442818598937837
2016-05-22 13:00:00	28	0.526127795510977
2016-05-22 14:00:00	28.5	0.611540005752523
2016-05-22 15:00:00	29	0.698755980296849
2016-05-22 16:00:00	30	0.788449020544092
2016-05-22 17:00:00	29.3	0.876579239303957
2016-05-22 18:00:00	28.5	0.961991449545502
2016-05-22 19:00:00	26.9	1.03989831669157
2016-05-22 20:00:00	24.2	1.10270006188141
2016-05-22 21:00:00	20.4	1.14612109964786
2016-05-22 22:00:00	19.5	1.18567730682602
2016-05-22 23:00:00	20	1.22734410682602
2016-05-23 00:00:00	17.1	1.25799770119291
2016-05-23 01:00:00	16.4	0.0284168108013092
2016-05-23 02:00:00	15.7	0.0547459484282712
2016-05-23 03:00:00	15.3	0.0799460211218789
2016-05-23 04:00:00	14.8	0.103797315312255
2016-05-23 05:00:00	14.2	0.12611801341957
2016-05-23 06:00:00	14.3	0.148687339250379
2016-05-23 07:00:00	15.2	0.173612173328583
2016-05-23 08:00:00	16.6	0.202652505259542
2016-05-23 09:00:00	19.4	0.241797492693653
2016-05-23 10:00:00	21.1	0.288429220221385
2016-05-23 11:00:00	21.5	0.33697523719586
2016-05-23 12:00:00	21.4	0.385037325480648
2016-05-23 13:00:00	22.8	0.440184333654325
2016-05-23 14:00:00	23.3	0.498010211997074
2016-05-23 15:00:00	22.5	0.551584997598321
2016-05-23 16:00:00	22.8	0.606732005771998
2016-05-23 17:00:00	21.1	0.653363733299729
2016-05-23 18:00:00	21.1	0.699995460827461
2016-05-23 19:00:00	19.7	0.740384981769959
2016-05-23 20:00:00	18.8	0.777138071939331
2016-05-23 21:00:00	18	0.810899052797986
2016-05-23 22:00:00	16.1	0.838403349405413
2016-05-23 23:00:00	15.1	0.863055709461431
2016-05-24 00:00:00	14.2	0.885376407568746
2016-05-24 01:00:00	13.9	0.021589940921703
2016-05-24 02:00:00	14	0.0434209689341602
2016-05-24 03:00:00	14.5	0.0664952480979225
2016-05-24 04:00:00	14.2	0.0888159462052375
2016-05-24 05:00:00	13	0.108344580859898
2016-05-24 06:00:00	12.5	0.126808654197359
2016-05-24 07:00:00	12.4	0.145066409728291
2016-05-24 08:00:00	12.2	0.162917960715978
2016-05-24 09:00:00	11.9	0.180175981940769
2016-05-24 10:00:00	11.7	0.197048604167831
2016-05-24 11:00:00	11.5	0.213543875978193
2016-05-24 12:00:00	11.5	0.230039147788555
2016-05-24 13:00:00	11.4	0.246348714728825
2016-05-24 14:00:00	11.5	0.262843986539187
2016-05-24 15:00:00	11.6	0.279526937097162
2016-05-24 16:00:00	11.9	0.296784958321953
2016-05-24 17:00:00	12.1	0.31443658234934
2016-05-24 18:00:00	12.2	0.332288133337027
2016-05-24 19:00:00	12.2	0.350139684324715
2016-05-24 20:00:00	12.2	0.367991235312402
2016-05-24 21:00:00	12	0.385445022672015
2016-05-24 22:00:00	11.8	0.40250932867752
2016-05-24 23:00:00	11.5	0.419004600487882
2016-05-25 00:00:00	11.1	0.434768707807313
2016-05-25 01:00:00	10.8	0.0152357408716101
2016-05-25 02:00:00	10.7	0.0302990729120006
2016-05-25 03:00:00	10.6	0.0451918228454444
2016-05-25 04:00:00	10.4	0.0597488179027246
2016-05-25 05:00:00	11	0.0753349283087183
2016-05-25 06:00:00	11.3	0.091460745356653
2016-05-25 07:00:00	11.6	0.108143695914628
2016-05-25 08:00:00	12.1	0.125795319942016
2016-05-25 09:00:00	9.1	0.138336818656754
2016-05-25 10:00:00	12.6	0.157009380538651
2016-05-25 11:00:00	13	0.176538015193311
2016-05-25 12:00:00	13.7	0.197653166829504
2016-05-25 13:00:00	14.4	0.220473678812222
2016-05-25 14:00:00	14.9	0.24458929200833
2016-05-25 15:00:00	15.2	0.269514126086534
2016-05-25 16:00:00	15.1	0.294166486142552
2016-05-25 17:00:00	15.5	0.319925422694445
2016-05-25 18:00:00	15	0.344308050160403
2016-05-25 19:00:00	14.3	0.366877375991211
2016-05-25 20:00:00	13.7	0.387992527627404
2016-05-25 21:00:00	13.2	0.407962761451985
2016-05-25 22:00:00	13	0.427491396106646
2016-05-25 23:00:00	12.9	0.446802653318029
2016-05-26 00:00:00	12.5	0.465266726655491
2016-05-26 01:00:00	12.4	0.0182577555309318
2016-05-26 02:00:00	12.4	0.0365155110618635
2016-05-26 03:00:00	11.3	0.0526413281097983
2016-05-26 04:00:00	9.6	0.0659248938659114
2016-05-26 05:00:00	9.5	0.0790568317832805
2016-05-26 06:00:00	10.3	0.093448619012911
2016-05-26 07:00:00	12	0.110902406372524
2016-05-26 08:00:00	14.1	0.132977012677158
2016-05-26 09:00:00	16.2	0.160782475807919
2016-05-26 10:00:00	17.7	0.193477876796075
2016-05-26 11:00:00	19.1	0.231410828370906
2016-05-26 12:00:00	18.6	0.267395030156272
2016-05-26 13:00:00	19.1	0.305327981731103
2016-05-26 14:00:00	20	0.346994781731103
2016-05-26 15:00:00	20.3	0.38997176602152
2016-05-26 16:00:00	20	0.43163856602152
2016-05-26 17:00:00	20.8	0.476872414887587
2016-05-26 18:00:00	19.5	0.516428622065747
2016-05-26 19:00:00	18.9	0.553571447124648
2016-05-26 20:00:00	17.3	0.584892603396509
2016-05-26 21:00:00	13.3	0.605087101333222
2016-05-26 22:00:00	11.5	0.621582373143583
2016-05-26 23:00:00	10.5	0.636306349949641
2016-05-27 00:00:00	9.9	0.650054700931911
2016-05-27 01:00:00	9.1	0.0125414987147384
2016-05-27 02:00:00	9	0.0249393264650965
2016-05-27 03:00:00	8.5	0.0366416591299267
2016-05-27 04:00:00	8.4	0.0482093590559115
2016-05-27 05:00:00	8.4	0.0597770589818962
2016-05-27 06:00:00	9.8	0.0733688148758306
2016-05-27 07:00:00	11.6	0.0900517654338059
2016-05-27 08:00:00	13.3	0.110246263370519
2016-05-27 09:00:00	15.1	0.134898623426538
2016-05-27 10:00:00	16.1	0.162402920033964
2016-05-27 11:00:00	17.4	0.194062715070483
2016-05-27 12:00:00	17.8	0.227109951517039
2016-05-27 13:00:00	19.1	0.26504290309187
2016-05-27 14:00:00	18.8	0.301795993261242
2016-05-27 15:00:00	18.8	0.338549083430613
2016-05-27 16:00:00	19.6	0.378520132033381
2016-05-27 17:00:00	20.5	0.422388886032377
2016-05-27 18:00:00	20.1	0.464488752917566
2016-05-27 19:00:00	19.2	0.502822124128368
2016-05-27 20:00:00	17.7	0.535517525116524
2016-05-27 21:00:00	14.7	0.559107172571292
2016-05-27 22:00:00	12.6	0.577779734453189
2016-05-27 23:00:00	11.8	0.594844040458693
2016-05-28 00:00:00	10.8	0.610079781330304
2016-05-28 01:00:00	9.7	0.0134368329733987
2016-05-28 02:00:00	9	0.0258346607237568
2016-05-28 03:00:00	8.4	0.0374023606497416
2016-05-28 04:00:00	8.4	0.0489700605757263
2016-05-28 05:00:00	9.3	0.0618035963480796
2016-05-28 06:00:00	10.3	0.0761953835777101
2016-05-28 07:00:00	11	0.0917814939837037
2016-05-28 08:00:00	12.4	0.110039249514636
2016-05-28 09:00:00	14.5	0.133113528678398
2016-05-28 10:00:00	19.7	0.173503049620896
2016-05-28 11:00:00	20.6	0.217823180385768
2016-05-28 12:00:00	22	0.268841345772658
2016-05-28 13:00:00	22.4	0.321898294081516
2016-05-28 14:00:00	23.3	0.379724172424266
2016-05-28 15:00:00	23.6	0.439189056353209
2016-05-28 16:00:00	24.2	0.501990801543052
2016-05-28 17:00:00	23.5	0.560906918713323
2016-05-28 18:00:00	22	0.611925084100212
2016-05-28 19:00:00	21	0.658087224731652
2016-05-28 20:00:00	19.4	0.697232212165763
2016-05-28 21:00:00	17.9	0.730634635191536
2016-05-28 22:00:00	16.9	0.760633475276883
2016-05-28 23:00:00	15.9	0.787544337487967
2016-05-29 00:00:00	15.5	0.813303274039859
2016-05-29 01:00:00	16.3	0.0281096268138435
2016-05-29 02:00:00	16.2	0.0559150899446037
2016-05-29 03:00:00	15.4	0.0813931890500962
2016-05-29 04:00:00	15.1	0.106045549106115
2016-05-29 05:00:00	14.9	0.130161162302223
2016-05-29 06:00:00	14.7	0.153750809756991
2016-05-29 07:00:00	14.9	0.177866422953099
2016-05-29 08:00:00	15.8	0.20448497078625
2016-05-29 09:00:00	16.5	0.233212008959245
2016-05-29 10:00:00	17.7	0.265907409947402
2016-05-29 11:00:00	19.1	0.303840361522233
2016-05-29 12:00:00	20.5	0.347709115521229
2016-05-29 13:00:00	21.5	0.396255132495704
2016-05-29 14:00:00	22.3	0.448797452841923
2016-05-29 15:00:00	23.3	0.506623331184673
2016-05-29 16:00:00	22.8	0.561770339358349
2016-05-29 17:00:00	21.9	0.612287170179003
2016-05-29 18:00:00	21.9	0.662804000999658
2016-05-29 19:00:00	20.8	0.708037849865725
2016-05-29 20:00:00	20.1	0.750137716750914
2016-05-29 21:00:00	19	0.787673824153011
2016-05-29 22:00:00	18.2	0.822162113105208
2016-05-29 23:00:00	17.5	0.854163814325442
2016-05-30 00:00:00	16.8	0.883840024468019
2016-05-30 01:00:00	16.1	0.0275042966074264
2016-05-30 02:00:00	15.4	0.052982395712919
2016-05-30 03:00:00	14.9	0.077098008909027
2016-05-30 04:00:00	14	0.0989290369214842
2016-05-30 05:00:00	14.3	0.121498362752293
2016-05-30 06:00:00	15.6	0.147540971050099
2016-05-30 07:00:00	18	0.181301951908754
2016-05-30 08:00:00	19.6	0.221273000511522
2016-05-30 09:00:00	19.8	0.262084632912455
2016-05-30 10:00:00	20.5	0.305953386911452
2016-05-30 11:00:00	22	0.356971552298341
2016-05-30 12:00:00	23.6	0.416436436227285
2016-05-30 13:00:00	23.9	0.477560965171398
2016-05-30 14:00:00	23.4	0.535930714818574
2016-05-30 15:00:00	24.6	0.600989860092806
2016-05-30 16:00:00	24.7	0.666616116487471
2016-05-30 17:00:00	23.9	0.727740645431585
2016-05-30 18:00:00	24.8	0.793934783332769
2016-05-30 19:00:00	24	0.855616597146597
2016-05-30 20:00:00	20.2	0.898153191403217
2016-05-30 21:00:00	19.2	0.93648656261402
2016-05-30 22:00:00	16.8	0.966162772756597
2016-05-30 23:00:00	14.4	0.988983284739315
2016-05-31 00:00:00	13.7	1.01009843637551
2016-05-31 01:00:00	12.9	0.0193112572113838
2016-05-31 02:00:00	12.4	0.0375690127423156
2016-05-31 03:00:00	11.8	0.0546333187478202
2016-05-31 04:00:00	13.3	0.0748278166845332
2016-05-31 05:00:00	11.4	0.0911373836248035
2016-05-31 06:00:00	13.7	0.112252535260996
2016-05-31 07:00:00	18	0.146013516119651
2016-05-31 08:00:00	19.9	0.187250906215131
2016-05-31 09:00:00	22.1	0.238773791232077
2016-05-31 10:00:00	23	0.294983926530196
2016-05-31 11:00:00	24.2	0.357785671720039
2016-05-31 12:00:00	24.7	0.423411928114704
2016-05-31 13:00:00	24.4	0.487339844720505
2016-05-31 14:00:00	25.7	0.558647325936002
2016-05-31 15:00:00	26.5	0.634407817624036
2016-05-31 16:00:00	27	0.712839321045999
2016-05-31 17:00:00	20.8	0.758073169912066
2016-05-31 18:00:00	25.3	0.82711170695
2016-05-31 19:00:00	23.7	0.887127654569266
2016-05-31 20:00:00	20.1	0.929227521454454
2016-05-31 21:00:00	18	0.96298850231311
2016-05-31 22:00:00	17	0.993313129674983
2016-05-31 23:00:00	16.5	1.02204016784798
2016-06-01 00:00:00	15.5	1.04779910439987
2016-06-01 01:00:00	15.2	0.0249248340782041
2016-06-01 02:00:00	14.7	0.0485144815329721
2016-06-01 03:00:00	14.7	0.0721041289877402
2016-06-01 04:00:00	14.6	0.0954347790510704
2016-06-01 05:00:00	15.1	0.120087139107089
2016-06-01 06:00:00	15.7	0.146416276734051
2016-06-01 07:00:00	16.3	0.174525903547895
2016-06-01 08:00:00	16.6	0.203566235478854
2016-06-01 09:00:00	17	0.233890862840727
2016-06-01 10:00:00	17	0.264215490202601
2016-06-01 11:00:00	16.8	0.293891700345178
2016-06-01 12:00:00	17.2	0.324877463670051
2016-06-01 13:00:00	19.2	0.363210834880853
2016-06-01 14:00:00	20.8	0.408444683746921
2016-06-01 15:00:00	21.8	0.458463600947628
2016-06-01 16:00:00	22.3	0.511005921293847
2016-06-01 17:00:00	23	0.567216056591966
2016-06-01 18:00:00	23	0.623426191890084
2016-06-01 19:00:00	20.5	0.667294945889081
2016-06-01 20:00:00	19.1	0.705227897463912
2016-06-01 21:00:00	17.6	0.737574793640217
2016-06-01 22:00:00	16.3	0.76568442045406
2016-06-01 23:00:00	14.9	0.789800033650168
2016-06-02 00:00:00	13.8	0.811151356478377
2016-06-02 01:00:00	13.1	0.0197482864829808
2016-06-02 02:00:00	11.9	0.0370063077077715
2016-06-02 03:00:00	11.1	0.052770415027203
2016-06-02 04:00:00	11.8	0.0698347210327076
2016-06-02 05:00:00	12.5	0.0882987943701691
2016-06-02 06:00:00	13.3	0.108493292306882
2016-06-02 07:00:00	14.6	0.131823942370212
2016-06-02 08:00:00	15.6	0.157866550668018
2016-06-02 09:00:00	16.8	0.187542760810595
2016-06-02 10:00:00	16	0.214748864857373
2016-06-02 11:00:00	16.7	0.244105579843218
2016-06-02 12:00:00	21.1	0.29073730737095
2016-06-02 13:00:00	22.5	0.344312092972196
2016-06-02 14:00:00	22.6	0.398407872558712
2016-06-02 15:00:00	21.9	0.448924703379367
2016-06-02 16:00:00	23.6	0.50838958730831
2016-06-02 17:00:00	24	0.570071401122138
2016-06-02 18:00:00	23.9	0.631195930066251
2016-06-02 19:00:00	22.2	0.68322688080117
2016-06-02 20:00:00	20.1	0.725326747686359
2016-06-02 21:00:00	18.1	0.759449677396933
2016-06-02 22:00:00	16.5	0.788176715569929
2016-06-02 23:00:00	14.9	0.812292328766037
2016-06-03 00:00:00	13.7	0.833407480402229
2016-06-03 01:00:00	13.3	0.020194497936713
2016-06-03 02:00:00	13.4	0.0406155981403816
2016-06-03 03:00:00	13.8	0.06196692096859
2016-06-03 04:00:00	13.8	0.0833182437967984
2016-06-03 05:00:00	14	0.105149271809256
2016-06-03 06:00:00	14.3	0.127718597640064
2016-06-03 07:00:00	15.7	0.154047735267026
2016-06-03 08:00:00	18.9	0.191190560325927
2016-06-03 09:00:00	21.3	0.238772278019274
2016-06-03 10:00:00	22.4	0.291829226328132
2016-06-03 11:00:00	23.4	0.350198975975308
2016-06-03 12:00:00	24.3	0.41356309826879
2016-06-03 13:00:00	25.3	0.482601635306724
2016-06-03 14:00:00	25.5	0.552776429073265
2016-06-03 15:00:00	26.1	0.626330454691056
2016-06-03 16:00:00	26	0.699325871442508
2016-06-03 17:00:00	26	0.772321288193959
2016-06-03 18:00:00	24.8	0.838515426095144
2016-06-03 19:00:00	23.3	0.896341304437893
2016-06-03 20:00:00	22	0.947359469824783
2016-06-03 21:00:00	19.7	0.987748990767281
2016-06-03 22:00:00	18.1	1.02187192047786
2016-06-03 23:00:00	17.2	1.05285768380273
2016-06-04 00:00:00	15.9	1.07976854601381
2016-06-04 01:00:00	14.1	0.0220746063046341
2016-06-04 02:00:00	13.4	0.0424957065083027
2016-06-04 03:00:00	12.5	0.0609597798457642
2016-06-04 04:00:00	11.9	0.0782178010705549
2016-06-04 05:00:00	11.6	0.0949007516285302
2016-06-04 06:00:00	13.5	0.115550813763187
2016-06-04 07:00:00	16.7	0.144907528749032
2016-06-04 08:00:00	19.8	0.185719161149965
2016-06-04 09:00:00	22.8	0.240866169323642
2016-06-04 10:00:00	23.9	0.301990698267756
2016-06-04 11:00:00	24.7	0.367616954662421
2016-06-04 12:00:00	24.7	0.433243211057086
2016-06-04 13:00:00	24.5	0.497736188015133
2016-06-04 14:00:00	26.4	0.5729498747612
2016-06-04 15:00:00	27	0.651381378183163
2016-06-04 16:00:00	27.1	0.730332004834866
2016-06-04 17:00:00	27.2	0.8097958613103
2016-06-04 18:00:00	26.9	0.887702728456367
2016-06-04 19:00:00	26.6	0.964006280887069
2016-06-04 20:00:00	24.4	1.02793419749287
2016-06-04 21:00:00	20.4	1.07135523525931
2016-06-04 22:00:00	18.4	1.10658454920103
2016-06-04 23:00:00	17.1	1.13723814356793
2016-06-05 00:00:00	14.7	1.1608277910227
2016-06-05 01:00:00	14	0.0218310280124572
2016-06-05 02:00:00	13.6	0.0427124333739611
2016-06-05 03:00:00	13.1	0.0624607198569419
2016-06-05 04:00:00	12.4	0.0807184753878737
2016-06-05 05:00:00	12.3	0.098772063529464
2016-06-05 06:00:00	14	0.120603091541921
2016-06-05 07:00:00	17.3	0.151924247813782
2016-06-05 08:00:00	20.4	0.195345285580226
2016-06-05 09:00:00	22.5	0.248920071181473
2016-06-05 10:00:00	25.3	0.317958608219407
2016-06-05 11:00:00	26.8	0.395335697715022
2016-06-05 12:00:00	27.6	0.476785639234953
2016-06-05 13:00:00	27.9	0.559643413500952
2016-06-05 14:00:00	28.5	0.645055623742498
2016-06-05 15:00:00	28.8	0.731589749351131
2016-06-05 16:00:00	29	0.818805723895458
2016-06-05 17:00:00	28.9	0.905687697155065
2016-06-05 18:00:00	28.8	0.992221822763698
2016-06-05 19:00:00	26.6	1.0685253751944
2016-06-05 20:00:00	23	1.12473551049252
2016-06-05 21:00:00	20.2	1.16727210474914
2016-06-05 22:00:00	16.8	1.19694831489172
2016-06-05 23:00:00	15.3	1.22214838758532
2016-06-06 00:00:00	14.7	1.24573803504009
2016-06-06 01:00:00	14.3	0.0225693258308086
2016-06-06 02:00:00	14.2	0.0448900239381236
2016-06-06 03:00:00	13.6	0.0657714292996275
2016-06-06 04:00:00	13	0.0853000639542879
2016-06-06 05:00:00	12.7	0.104183305577154
2016-06-06 06:00:00	15.1	0.128835665633173
2016-06-06 07:00:00	18.6	0.164819867418539
2016-06-06 08:00:00	21.7	0.214344324856373
2016-06-06 09:00:00	23.2	0.271628919944916
2016-06-06 10:00:00	24.3	0.334993042238398
2016-06-06 11:00:00	25.1	0.402893610316463
2016-06-06 12:00:00	25.3	0.471932147354397
2016-06-06 13:00:00	25.9	0.54436675151044
2016-06-06 14:00:00	26.5	0.620127243198473
2016-06-06 15:00:00	26.6	0.696430795629175
2016-06-06 16:00:00	26.9	0.774337662775242
2016-06-06 17:00:00	26.8	0.851714752270857
2016-06-06 18:00:00	26.2	0.925824893299018
2016-06-06 19:00:00	25.4	0.995431885603443
2016-06-06 20:00:00	23.7	1.05544783322271
2016-06-06 21:00:00	19	1.09298394062481
2016-06-06 22:00:00	15.6	1.11902654892261
2016-06-06 23:00:00	13.8	1.14037787175082
2016-06-07 00:00:00	12.8	1.15947400490657
2016-06-07 01:00:00	11.9	0.0172580212247907
2016-06-07 02:00:00	11.2	0.0332020246027486
2016-06-07 03:00:00	10.3	0.0475938118323791
2016-06-07 04:00:00	10.1	0.0616604360554582
2016-06-07 05:00:00	9.7	0.0750972690288569
2016-06-07 06:00:00	11	0.0906833794348506
2016-06-07 07:00:00	15.1	0.115335739490869
2016-06-07 08:00:00	18.8	0.152088829660241
2016-06-07 09:00:00	21.8	0.202107746860948
2016-06-07 10:00:00	24.5	0.266600723818994
2016-06-07 11:00:00	26.1	0.340154749436785
2016-06-07 12:00:00	26.3	0.414818213533832
2016-06-07 13:00:00	26.5	0.490578705221865
2016-06-07 14:00:00	27	0.569010208643828
2016-06-07 15:00:00	27.4	0.649481280792883
2016-06-07 16:00:00	27.4	0.729952352941938
2016-06-07 17:00:00	27.3	0.809923156969238
2016-06-07 18:00:00	27.1	0.888873783620941
2016-06-07 19:00:00	24.5	0.953366760578988
2016-06-07 20:00:00	22.5	1.00694154618024
2016-06-07 21:00:00	18.4	1.04217086012196
2016-06-07 22:00:00	15.9	1.06908172233304
2016-06-07 23:00:00	14.4	1.09190223431576
2016-06-08 00:00:00	14.3	1.11447156014657
2016-06-08 01:00:00	14	0.0218310280124572
2016-06-08 02:00:00	12.9	0.041142285223841
2016-06-08 03:00:00	12.9	0.0604535424352248
2016-06-08 04:00:00	12.1	0.0781051664626124
2016-06-08 05:00:00	11.3	0.0942309835105472
2016-06-08 06:00:00	14.1	0.116305589815181
2016-06-08 07:00:00	17.8	0.149352826261737
2016-06-08 08:00:00	20.4	0.192773864028181
2016-06-08 09:00:00	20.2	0.235310458284802
2016-06-08 10:00:00	22.7	0.289930332158197
2016-06-08 11:00:00	24	0.351612145972025
2016-06-08 12:00:00	25	0.418943631047648
2016-06-08 13:00:00	24.8	0.485137768948832
2016-06-08 14:00:00	24.6	0.550196914223064
2016-06-08 15:00:00	24.9	0.616959524167754
2016-06-08 16:00:00	24.3	0.680323646461236
2016-06-08 17:00:00	23.5	0.739239763631506
2016-06-08 18:00:00	21.4	0.787301851916295
2016-06-08 19:00:00	19.2	0.825635223127097
2016-06-08 20:00:00	17	0.85595985048897
2016-06-08 21:00:00	14.9	0.880075463685078
2016-06-08 22:00:00	13.7	0.901190615321271
2016-06-08 23:00:00	13.8	0.922541938149479
2016-06-09 00:00:00	13.3	0.942736436086192
2016-06-09 01:00:00	13.3	0.020194497936713
2016-06-09 02:00:00	13	0.0397231325913734
2016-06-09 03:00:00	12.5	0.0581872059288349
2016-06-09 04:00:00	12.3	0.0762407940704252
2016-06-09 05:00:00	12.4	0.094498549601357
2016-06-09 06:00:00	12.6	0.113171111483253
2016-06-09 07:00:00	12.8	0.132267244639003
2016-06-09 08:00:00	12.9	0.151578501850386
2016-06-09 09:00:00	13.4	0.171999602054055
2016-06-09 10:00:00	13.9	0.193589542975758
2016-06-09 11:00:00	14.5	0.21666382213952
2016-06-09 12:00:00	16.1	0.244168118746947
2016-06-09 13:00:00	18.6	0.280152320532313
2016-06-09 14:00:00	20.3	0.323129304822729
2016-06-09 15:00:00	21	0.369291445454169
2016-06-09 16:00:00	21	0.415453586085609
2016-06-09 17:00:00	21	0.461615726717049
2016-06-09 18:00:00	20.3	0.504592711007465
2016-06-09 19:00:00	19.5	0.544148918185625
2016-06-09 20:00:00	16.4	0.572565728986935
2016-06-09 21:00:00	15.5	0.598324665538827
2016-06-09 22:00:00	14.7	0.621914312993596
2016-06-09 23:00:00	14	0.643745341006053
2016-06-10 00:00:00	13.4	0.664166441209721
2016-06-10 01:00:00	12.6	0.0186725618818963
2016-06-10 02:00:00	11.7	0.0355451841089585
2016-06-10 03:00:00	10.9	0.0509551784247873
2016-06-10 04:00:00	10.9	0.0663651727406161
2016-06-10 05:00:00	10.4	0.0809221677978963
2016-06-10 06:00:00	10.7	0.0959854998382867
2016-06-10 07:00:00	11.6	0.112668450396262
2016-06-10 08:00:00	13.3	0.132862948332975
2016-06-10 09:00:00	14.8	0.156714242523351
2016-06-10 10:00:00	16.5	0.185441280696347
2016-06-10 11:00:00	18.4	0.220670594638068
2016-06-10 12:00:00	20	0.262337394638068
2016-06-10 13:00:00	20.9	0.308033572020584
2016-06-10 14:00:00	22.1	0.35955645703753
2016-06-10 15:00:00	22.7	0.414176330910926
2016-06-10 16:00:00	21.2	0.461281255869874
2016-06-10 17:00:00	20.3	0.50425824016029
2016-06-10 18:00:00	19.8	0.545069872561224
2016-06-10 19:00:00	19.3	0.583807251719351
2016-06-10 20:00:00	17.5	0.615808952939585
2016-06-10 21:00:00	16.4	0.644225763740895
2016-06-10 22:00:00	14.5	0.667300042904657
2016-06-10 23:00:00	13.3	0.68749454084137
2016-06-11 00:00:00	12.8	0.706590673997119
2016-06-11 01:00:00	12.3	0.0180535881415903
2016-06-11 02:00:00	12.5	0.0365176614790518
2016-06-11 03:00:00	11.7	0.053390283706114
2016-06-11 04:00:00	11.2	0.0693342870840718
2016-06-11 05:00:00	11.2	0.0852782904620297
2016-06-11 06:00:00	12.8	0.104374423617779
2016-06-11 07:00:00	13.2	0.124344657442361
2016-06-11 08:00:00	14.9	0.148460270638469
2016-06-11 09:00:00	16.5	0.177187308811464
2016-06-11 10:00:00	17.6	0.209534204987769
2016-06-11 11:00:00	18.5	0.245139221182782
2016-06-11 12:00:00	20	0.286806021182782
2016-06-11 13:00:00	20.7	0.33158118541157
2016-06-11 14:00:00	20.7	0.376356349640358
2016-06-11 15:00:00	21	0.422518490271798
2016-06-11 16:00:00	21.2	0.469623415230747
2016-06-11 17:00:00	21.2	0.516728340189695
2016-06-11 18:00:00	20.2	0.559264934446315
2016-06-11 19:00:00	19.8	0.600076566847249
2016-06-11 20:00:00	19.3	0.638813946005376
2016-06-11 21:00:00	15.1	0.663466306061395
2016-06-11 22:00:00	12.7	0.682349547684261
2016-06-11 23:00:00	11.8	0.699413853689766
2016-06-12 00:00:00	11.8	0.716478159695271
2016-06-12 01:00:00	11.1	0.0157641073194315
2016-06-12 02:00:00	10.5	0.0304880841254887
2016-06-12 03:00:00	10.3	0.0448798713551192
2016-06-12 04:00:00	11	0.0604659817611129
2016-06-12 05:00:00	11.5	0.0769612535714746
2016-06-12 06:00:00	12.3	0.0950148417130649
2016-06-12 07:00:00	14.3	0.117584167543873
2016-06-12 08:00:00	16.5	0.146311205716869
2016-06-12 09:00:00	18.5	0.181916221911882
2016-06-12 10:00:00	20.5	0.225784975910879
2016-06-12 11:00:00	22.5	0.279359761512126
2016-06-12 12:00:00	23.6	0.338824645441069
2016-06-12 13:00:00	21.5	0.387370662415544
2016-06-12 14:00:00	18.1	0.421493592126119
2016-06-12 15:00:00	17	0.451818219487992
2016-06-12 16:00:00	17	0.482142846849865
2016-06-12 17:00:00	16	0.509348950896642
2016-06-12 18:00:00	15.3	0.53454902359025
2016-06-12 19:00:00	15	0.558931651056207
2016-06-12 20:00:00	14.7	0.582521298510975
2016-06-12 21:00:00	14.3	0.605090624341784
2016-06-12 22:00:00	14.1	0.627165230646418
2016-06-12 23:00:00	14.1	0.649239836951052
2016-06-13 00:00:00	14.1	0.671314443255686
2016-06-13 01:00:00	13.8	0.0213513228282084
2016-06-13 02:00:00	13.3	0.0415458207649214
2016-06-13 03:00:00	13.2	0.0615160545895029
2016-06-13 04:00:00	12.9	0.0808273118008867
2016-06-13 05:00:00	13	0.100355946455547
2016-06-13 06:00:00	13.3	0.12055044439226
2016-06-13 07:00:00	13.9	0.142140385313963
2016-06-13 08:00:00	15.8	0.168758933147114
2016-06-13 09:00:00	18.3	0.203616010678145
2016-06-13 10:00:00	18.7	0.239982898335293
2016-06-13 11:00:00	18.6	0.275967100120659
2016-06-13 12:00:00	18.7	0.312333987777808
2016-06-13 13:00:00	19.5	0.351890194955968
2016-06-13 14:00:00	20.9	0.397586372338483
2016-06-13 15:00:00	19.9	0.438823762433963
2016-06-13 16:00:00	17.1	0.469477356800859
2016-06-13 17:00:00	18.1	0.503600286511433
2016-06-13 18:00:00	15.1	0.528252646567452
2016-06-13 19:00:00	15.1	0.552905006623471
2016-06-13 20:00:00	15.6	0.578947614921277
2016-06-13 21:00:00	14.5	0.602021894085039
2016-06-13 22:00:00	13.3	0.622216392021752
2016-06-13 23:00:00	12.3	0.640269980163342
2016-06-14 00:00:00	11.2	0.6562139835413
2016-06-14 01:00:00	10.2	0.0142283360087591
2016-06-14 02:00:00	10.2	0.0284566720175182
2016-06-14 03:00:00	10.8	0.0436924128891283
2016-06-14 04:00:00	11.1	0.0594565202085598
2016-06-14 05:00:00	11.7	0.076329142435622
2016-06-14 06:00:00	12.7	0.0952123840584884
2016-06-14 07:00:00	13.4	0.115633484262157
2016-06-14 08:00:00	14.4	0.138453996244875
2016-06-14 09:00:00	16.8	0.168130206387452
2016-06-14 10:00:00	18.1	0.202253136098027
2016-06-14 11:00:00	19.9	0.243490526193507
2016-06-14 12:00:00	20.1	0.285590393078695
2016-06-14 13:00:00	20.6	0.329910523843567
2016-06-14 14:00:00	19.4	0.369055511277678
2016-06-14 15:00:00	21.5	0.417601528252153
2016-06-14 16:00:00	20.9	0.463297705634668
2016-06-14 17:00:00	18.5	0.498902721829681
2016-06-14 18:00:00	18.2	0.533391010781878
2016-06-14 19:00:00	15.2	0.558315844860082
2016-06-14 20:00:00	15.8	0.584934392693233
2016-06-14 21:00:00	14.5	0.608008671856995
2016-06-14 22:00:00	14.1	0.630083278161629
2016-06-14 23:00:00	13.1	0.64983156464461
2016-06-15 00:00:00	12.9	0.669142821855994
2016-06-15 01:00:00	12.4	0.0182577555309318
2016-06-15 02:00:00	11.9	0.0355157767557225
2016-06-15 03:00:00	11.4	0.0518253436959928
2016-06-15 04:00:00	11.1	0.0675894510154243
2016-06-15 05:00:00	11.1	0.0833535583348558
2016-06-15 06:00:00	12.5	0.101817631672317
2016-06-15 07:00:00	15.9	0.128728493883401
2016-06-15 08:00:00	16.6	0.157768825814361
2016-06-15 09:00:00	16.1	0.185273122421787
2016-06-15 10:00:00	17	0.21559774978366
2016-06-15 11:00:00	17.9	0.249000172809433
2016-06-15 12:00:00	19.6	0.288971221412201
2016-06-15 13:00:00	21.3	0.336552939105548
2016-06-15 14:00:00	21.5	0.385098956080023
2016-06-15 15:00:00	18.8	0.421852046249394
2016-06-15 16:00:00	16.6	0.450892378180354
2016-06-15 17:00:00	15	0.475275005646311
2016-06-15 18:00:00	16.8	0.504951215788888
2016-06-15 19:00:00	16.4	0.533368026590197
2016-06-15 20:00:00	15.3	0.558568099283805
2016-06-15 21:00:00	13.9	0.580158040205508
2016-06-15 22:00:00	12.9	0.599469297416892
2016-06-15 23:00:00	11.8	0.616533603422396
2016-06-16 00:00:00	11.1	0.632297710741828
2016-06-16 01:00:00	10.1	0.0140666242230791
2016-06-16 02:00:00	9.2	0.0267533537335774
2016-06-16 03:00:00	8.7	0.0387293732678128
2016-06-16 04:00:00	8.1	0.049901841774809
2016-06-16 05:00:00	8.1	0.0610743102818052
2016-06-16 06:00:00	11.4	0.0773838772220754
2016-06-16 07:00:00	14.7	0.100973524676843
2016-06-16 08:00:00	16.6	0.130013856607803
2016-06-16 09:00:00	18.2	0.164502145559999
2016-06-16 10:00:00	19.2	0.202835516770802
2016-06-16 11:00:00	20.4	0.246256554537246
2016-06-16 12:00:00	21	0.292418695168686
2016-06-16 13:00:00	20.8	0.337652544034753
2016-06-16 14:00:00	21	0.383814684666193
2016-06-16 15:00:00	21.3	0.43139640235954
2016-06-16 16:00:00	20.8	0.476630251225607
2016-06-16 17:00:00	19.2	0.514963622436409
2016-06-16 18:00:00	18.4	0.550192936378131
2016-06-16 19:00:00	18	0.583953917236786
2016-06-16 20:00:00	17.1	0.614607511603682
2016-06-16 21:00:00	16.1	0.642111808211108
2016-06-16 22:00:00	14.8	0.665963102401485
2016-06-16 23:00:00	14.2	0.6882838005088
2016-06-17 00:00:00	13.9	0.709873741430503
2016-06-17 01:00:00	13.9	0.021589940921703
2016-06-17 02:00:00	14	0.0434209689341602
2016-06-17 03:00:00	14	0.0652519969466174
2016-06-17 04:00:00	13.8	0.0866033197748259
2016-06-17 05:00:00	13.9	0.108193260696529
2016-06-17 06:00:00	13.8	0.129544583524737
2016-06-17 07:00:00	13.8	0.150895906352946
2016-06-17 08:00:00	14.4	0.173716418335664
2016-06-17 09:00:00	15.6	0.19975902663347
2016-06-17 10:00:00	16.5	0.228486064806465
2016-06-17 11:00:00	17.4	0.260145859842984
2016-06-17 12:00:00	19.4	0.299290847277095
2016-06-17 13:00:00	19.1	0.337223798851927
2016-06-17 14:00:00	17.4	0.368883593888446
2016-06-17 15:00:00	19.2	0.407216965099248
2016-06-17 16:00:00	19.5	0.446773172277409
2016-06-17 17:00:00	19.2	0.485106543488211
2016-06-17 18:00:00	18.4	0.520335857429933
2016-06-17 19:00:00	18	0.554096838288588
2016-06-17 20:00:00	17.3	0.585417994560449
2016-06-17 21:00:00	14.9	0.609533607756557
2016-06-17 22:00:00	13.5	0.630183669891213
2016-06-17 23:00:00	11.8	0.647247975896718
2016-06-18 00:00:00	11.3	0.663373792944653
2016-06-18 01:00:00	10.5	0.0147239768060572
2016-06-18 02:00:00	9.9	0.0284723277883273
2016-06-18 03:00:00	9.6	0.0417558935444404
2016-06-18 04:00:00	9.2	0.0544426230549387
2016-06-18 05:00:00	10.3	0.0688344102845692
2016-06-18 06:00:00	11.9	0.08609243150936
2016-06-18 07:00:00	13.8	0.107443754337568
2016-06-18 08:00:00	15.5	0.133202690889461
2016-06-18 09:00:00	17.1	0.163856285256357
2016-06-18 10:00:00	19.4	0.203001272690468
2016-06-18 11:00:00	20.6	0.24732140345534
2016-06-18 12:00:00	20	0.28898820345534
2016-06-18 13:00:00	20.2	0.33152479771196
2016-06-18 14:00:00	20.9	0.377220975094475
2016-06-18 15:00:00	18.8	0.413974065263847
2016-06-18 16:00:00	20.5	0.457842819262843
2016-06-18 17:00:00	21.2	0.504947744221792
2016-06-18 18:00:00	20.3	0.547924728512208
2016-06-18 19:00:00	18.4	0.583154042453929
2016-06-18 20:00:00	17.8	0.616201278900485
2016-06-18 21:00:00	16.5	0.644928317073481
2016-06-18 22:00:00	15	0.669310944539438
2016-06-18 23:00:00	13.5	0.689961006674095
2016-06-19 00:00:00	13.3	0.710155504610808
2016-06-19 01:00:00	12.7	0.0188832416228664
2016-06-19 02:00:00	13.2	0.0388534754474479
2016-06-19 03:00:00	12.4	0.0571112309783797
2016-06-19 04:00:00	12.1	0.0747628550057673
2016-06-19 05:00:00	11.7	0.0916354772328295
2016-06-19 06:00:00	13.4	0.112056577436498
2016-06-19 07:00:00	15.1	0.136708937492517
2016-06-19 08:00:00	16.3	0.16481856430636
2016-06-19 09:00:00	17	0.195143191668233
2016-06-19 10:00:00	17.1	0.225796786035129
2016-06-19 11:00:00	15.6	0.251839394332935
2016-06-19 12:00:00	14.6	0.275170044396265
2016-06-19 13:00:00	15.8	0.301788592229416
2016-06-19 14:00:00	17.7	0.334483993217573
2016-06-19 15:00:00	17.9	0.367886416243346
2016-06-19 16:00:00	18.7	0.404253303900494
2016-06-19 17:00:00	18.8	0.441006394069865
2016-06-19 18:00:00	17.5	0.4730080952901
2016-06-19 19:00:00	17.1	0.503661689656995
2016-06-19 20:00:00	15.4	0.529139788762488
2016-06-19 21:00:00	12.4	0.54739754429342
2016-06-19 22:00:00	10.3	0.56178933152305
2016-06-19 23:00:00	9.1	0.574330830237789
2016-06-20 00:00:00	8.7	0.586306849772024
2016-06-20 01:00:00	8.3	0.0114345213432097
2016-06-20 02:00:00	7.6	0.0219763016061254
2016-06-20 03:00:00	6.9	0.0316910845221776
2016-06-20 04:00:00	6.2	0.040640090324347
2016-06-20 05:00:00	6.2	0.0495890961265164
2016-06-20 06:00:00	9.4	0.0625710293982326
2016-06-20 07:00:00	13.1	0.0823193158812134
2016-06-20 08:00:00	16.4	0.110736126682523
2016-06-20 09:00:00	19	0.14827223408462
2016-06-20 10:00:00	20.2	0.190808828341241
2016-06-20 11:00:00	20.7	0.235583992570029
2016-06-20 12:00:00	21.3	0.283165710263376
2016-06-20 13:00:00	22	0.334183875650266
2016-06-20 14:00:00	22.6	0.388279655236781
2016-06-20 15:00:00	23.2	0.445564250325324
2016-06-20 16:00:00	23.5	0.504480367495595
2016-06-20 17:00:00	22.7	0.55910024136899
2016-06-20 18:00:00	21.1	0.605731968896722
2016-06-20 19:00:00	20	0.647398768896722
2016-06-20 20:00:00	19	0.68493487629882
2016-06-20 21:00:00	17.7	0.717630277286976
2016-06-20 22:00:00	17	0.747954904648849
2016-06-20 23:00:00	15.2	0.772879738727053
2016-06-21 00:00:00	14.7	0.796469386181821
2016-06-21 01:00:00	14.5	0.0230742791637623
2016-06-21 02:00:00	14.1	0.0451488854683964
2016-06-21 03:00:00	14.1	0.0672234917730304
2016-06-21 04:00:00	14.2	0.0895441898803454
2016-06-21 05:00:00	14	0.111375217892803
2016-06-21 06:00:00	14.9	0.135490831088911
2016-06-21 07:00:00	15.9	0.162401693299995
2016-06-21 08:00:00	16.7	0.19175840828584
2016-06-21 09:00:00	19.4	0.230903395719951
2016-06-21 10:00:00	20.6	0.275223526484823
2016-06-21 11:00:00	20	0.316890326484823
2016-06-21 12:00:00	21.5	0.365436343459297
2016-06-21 13:00:00	22.3	0.417978663805517
2016-06-21 14:00:00	23.4	0.476348413452692
2016-06-21 15:00:00	23.8	0.536917613897678
2016-06-21 16:00:00	23.7	0.596933561516944
2016-06-21 17:00:00	24.6	0.661992706791176
2016-06-21 18:00:00	24.3	0.725356829084657
2016-06-21 19:00:00	23.5	0.784272946254928
2016-06-21 20:00:00	22.8	0.839419954428605
2016-06-21 21:00:00	19	0.876956061830703
2016-06-21 22:00:00	16.4	0.905372872632012
2016-06-21 23:00:00	15	0.929755500097969
2016-06-22 00:00:00	14.3	0.952324825928778
2016-06-22 01:00:00	14.2	0.022320698107315
2016-06-22 02:00:00	13.6	0.0432021034688189
2016-06-22 03:00:00	13.3	0.0633966014055319
2016-06-22 04:00:00	13.4	0.0838177016092006
2016-06-22 05:00:00	14.7	0.107407349063969
2016-06-22 06:00:00	16.3	0.135516975877812
2016-06-22 07:00:00	18.5	0.171121992072826
2016-06-22 08:00:00	19.2	0.209455363283628
2016-06-22 09:00:00	21.4	0.257517451568417
2016-06-22 10:00:00	23.2	0.31480204665696
2016-06-22 11:00:00	24.6	0.379861191931192
2016-06-22 12:00:00	24.3	0.443225314224673
2016-06-22 13:00:00	25.5	0.513400107991215
2016-06-22 14:00:00	27	0.591831611413178
2016-06-22 15:00:00	27.5	0.672795867049649
2016-06-22 16:00:00	27.8	0.755192998752519
2016-06-22 17:00:00	28.6	0.840991772300796
2016-06-22 18:00:00	28.5	0.926403982542341
2016-06-22 19:00:00	26.4	1.00161766928841
2016-06-22 20:00:00	25.6	1.07235937435745
2016-06-22 21:00:00	21.6	1.1213928559469
2016-06-22 22:00:00	18.3	1.15624993347793
2016-06-22 23:00:00	16.4	1.18466674427924
2016-06-23 00:00:00	15.6	1.21070935257704
2016-06-23 01:00:00	14.8	0.0238512941903762
2016-06-23 02:00:00	14.3	0.0464206200211847
2016-06-23 03:00:00	13.8	0.0677719428493931
2016-06-23 04:00:00	13.6	0.0886533482108971
2016-06-23 05:00:00	13.9	0.1102432891326
2016-06-23 06:00:00	17	0.140567916494473
2016-06-23 07:00:00	21.5	0.189113933468948
2016-06-23 08:00:00	24.6	0.25417307874318
2016-06-23 09:00:00	27.5	0.33513733437965
2016-06-23 10:00:00	29.4	0.423541502065106
2016-06-23 11:00:00	30.1	0.513386232036278
2016-06-23 12:00:00	30.8	0.603737961889623
2016-06-23 13:00:00	31.2	0.693916468325711
2016-06-23 14:00:00	32.1	0.782400585709251
2016-06-23 15:00:00	32.7	0.8687477834467
2016-06-23 16:00:00	32.9	0.954210086872881
2016-06-23 17:00:00	33	1.03919883640817
2016-06-23 18:00:00	32.7	1.12554603414562
2016-06-23 19:00:00	31.9	1.21456463593133
2016-06-23 20:00:00	30.1	1.3044093659025
2016-06-23 21:00:00	25.7	1.37571684711799
2016-06-23 22:00:00	22.1	1.42723973213494
2016-06-23 23:00:00	21.1	1.47387145966267
2016-06-24 00:00:00	19.5	1.51342766684083
2016-06-24 01:00:00	19.4	0.0391449874341109
2016-06-24 02:00:00	17.9	0.0725474104598838
2016-06-24 03:00:00	18.2	0.10703569941208
2016-06-24 04:00:00	19	0.144571806814178
2016-06-24 05:00:00	17.5	0.176573508034413
2016-06-24 06:00:00	20.7	0.221348672263201
2016-06-24 07:00:00	24.2	0.284150417453043
2016-06-24 08:00:00	26.3	0.35881388155009
2016-06-24 09:00:00	27.9	0.44167165581609
2016-06-24 10:00:00	29.3	0.529801874575954
2016-06-24 11:00:00	31.1	0.620056503360569
2016-06-24 12:00:00	32.1	0.708540620744109
2016-06-24 13:00:00	32	0.79730324338757
2016-06-24 14:00:00	32.4	0.884817737738356
2016-06-24 15:00:00	33	0.969806487273642
2016-06-24 16:00:00	33.6	1.05154261869747
2016-06-24 17:00:00	31.3	1.14162282381224
2016-06-24 18:00:00	24	1.20330463762607
2016-06-24 19:00:00	21.8	1.25332355482677
2016-06-24 20:00:00	21.1	1.2999552823545
2016-06-24 21:00:00	20.3	1.34293226664492
2016-06-24 22:00:00	18.7	1.37929915430207
2016-06-24 23:00:00	17.6	1.41164605047837
2016-06-25 00:00:00	17.2	1.44263181380325
2016-06-25 01:00:00	17.4	0.031659795036519
2016-06-25 02:00:00	16.6	0.0607001269674787
2016-06-25 03:00:00	17.3	0.0920212832393396
2016-06-25 04:00:00	18	0.125782264097995
2016-06-25 05:00:00	18.2	0.160270553050191
2016-06-25 06:00:00	18.5	0.195875569245205
2016-06-25 07:00:00	20.1	0.237975436130393
2016-06-25 08:00:00	21.2	0.285080361089342
2016-06-25 09:00:00	21.8	0.335099278290049
2016-06-25 10:00:00	23.6	0.394564162218992
2016-06-25 11:00:00	23	0.450774297517111
2016-06-25 12:00:00	22.5	0.504349083118358
2016-06-25 13:00:00	23	0.560559218416477
2016-06-25 14:00:00	23.2	0.61784381350502
2016-06-25 15:00:00	22.7	0.672463687378415
2016-06-25 16:00:00	24	0.734145501192243
2016-06-25 17:00:00	25.2	0.802615157000447
2016-06-25 18:00:00	25	0.86994664207607
2016-06-25 19:00:00	23.5	0.928862759246341
2016-06-25 20:00:00	21.6	0.977896240835792
2016-06-25 21:00:00	19.8	1.01870787323673
2016-06-25 22:00:00	15.9	1.04561873544781
2016-06-25 23:00:00	15.4	1.0710968345533
2016-06-26 00:00:00	15.2	1.09602166863151
2016-06-26 01:00:00	15.1	0.0246523600560187
2016-06-26 02:00:00	14.4	0.0474728720387369
2016-06-26 03:00:00	13.1	0.0672211585217177
2016-06-26 04:00:00	13.1	0.0869694450046984
2016-06-26 05:00:00	13.3	0.107163942941411
2016-06-26 06:00:00	13.7	0.128279094577604
2016-06-26 07:00:00	16.8	0.157955304720181
2016-06-26 08:00:00	17.7	0.190650705708337
2016-06-26 09:00:00	18.5	0.226255721903351
2016-06-26 10:00:00	19.8	0.267067354304284
2016-06-26 11:00:00	20.5	0.31093610830328
2016-06-26 12:00:00	21.8	0.360955025503987
2016-06-26 13:00:00	21.8	0.410973942704694
2016-06-26 14:00:00	22	0.461992108091584
2016-06-26 15:00:00	23	0.518202243389703
2016-06-26 16:00:00	22.6	0.572298022976219
2016-06-26 17:00:00	22.2	0.624328973711137
2016-06-26 18:00:00	22.1	0.675851858728084
2016-06-26 19:00:00	21.5	0.724397875702559
2016-06-26 20:00:00	20.4	0.767818913469003
2016-06-26 21:00:00	17.3	0.799140069740863
2016-06-26 22:00:00	14.1	0.821214676045498
2016-06-26 23:00:00	14.3	0.843784001876306
2016-06-27 00:00:00	14.2	0.866104699983621
2016-06-27 01:00:00	13.8	0.0213513228282084
2016-06-27 02:00:00	13.9	0.0429412637499114
2016-06-27 03:00:00	12.4	0.0611990192808432
2016-06-27 04:00:00	10.8	0.0764347601524533
2016-06-27 05:00:00	10.7	0.0914980921928437
2016-06-27 06:00:00	12.4	0.109755847723776
2016-06-27 07:00:00	16	0.136961951770553
2016-06-27 08:00:00	17.9	0.170364374796326
2016-06-27 09:00:00	19.7	0.210753895738824
2016-06-27 10:00:00	19.7	0.251143416681322
2016-06-27 11:00:00	20.9	0.296839594063838
2016-06-27 12:00:00	21.6	0.345873075653289
2016-06-27 13:00:00	22.3	0.398415395999508
2016-06-27 14:00:00	23.2	0.455699991088051
2016-06-27 15:00:00	23.4	0.514069740735227
2016-06-27 16:00:00	23.3	0.571895619077976
2016-06-27 17:00:00	23.8	0.632464819522963
2016-06-27 18:00:00	23.3	0.690290697865712
2016-06-27 19:00:00	21.2	0.737395622824661
2016-06-27 20:00:00	19.6	0.777366671427428
2016-06-27 21:00:00	18.8	0.8141197615968
2016-06-27 22:00:00	18	0.847880742455455
2016-06-27 23:00:00	17.6	0.88022763863176
2016-06-28 00:00:00	15.9	0.907138500842843
2016-06-28 01:00:00	15.6	0.0260426082978061
2016-06-28 02:00:00	15.1	0.0506949683538247
2016-06-28 03:00:00	15.6	0.0767375766516308
2016-06-28 04:00:00	14.8	0.100588870842007
2016-06-28 05:00:00	14.1	0.122663477146641
2016-06-28 06:00:00	14.2	0.144984175253956
2016-06-28 07:00:00	15.3	0.170184247947564
2016-06-28 08:00:00	16.3	0.198293874761407
2016-06-28 09:00:00	17.5	0.230295575981642
2016-06-28 10:00:00	18.5	0.265900592176655
2016-06-28 11:00:00	19.6	0.305871640779423
2016-06-28 12:00:00	20.9	0.351567818161938
2016-06-28 13:00:00	21.4	0.399629906446727
2016-06-28 14:00:00	21.4	0.447691994731515
2016-06-28 15:00:00	22.1	0.499214879748462
2016-06-28 16:00:00	22.6	0.553310659334978
2016-06-28 17:00:00	21.7	0.602835116772812
2016-06-28 18:00:00	21.2	0.64994004173176
2016-06-28 19:00:00	21.6	0.698973523321212
2016-06-28 20:00:00	20.1	0.7410733902064
2016-06-28 21:00:00	17.2	0.772059153531274
2016-06-28 22:00:00	14.8	0.79591044772165
2016-06-28 23:00:00	13.5	0.816560509856306
2016-06-29 00:00:00	13.9	0.838150450778009
2016-06-29 01:00:00	14.6	0.0233306500633302
2016-06-29 02:00:00	13.9	0.0449205909850332
2016-06-29 03:00:00	14.2	0.0672412890923482
2016-06-29 04:00:00	15	0.0916239165583056
2016-06-29 05:00:00	15.2	0.11654875063651
2016-06-29 06:00:00	16	0.143754854683287
2016-06-29 07:00:00	18.6	0.179739056468653
2016-06-29 08:00:00	20.8	0.22497290533472
2016-06-29 09:00:00	19.5	0.264529112512881
2016-06-29 10:00:00	21	0.310691253144321
2016-06-29 11:00:00	22	0.36170941853121
2016-06-29 12:00:00	21.7	0.411233875969044
2016-06-29 13:00:00	23.2	0.468518471057587
2016-06-29 14:00:00	23.9	0.529643000001701
2016-06-29 15:00:00	24.8	0.595837137902885
2016-06-29 16:00:00	24.3	0.659201260196367
2016-06-29 17:00:00	23.9	0.720325789140481
2016-06-29 18:00:00	23.3	0.77815166748323
2016-06-29 19:00:00	21	0.82431380811467
2016-06-29 20:00:00	19.6	0.864284856717438
2016-06-29 21:00:00	16.5	0.893011894890433
2016-06-29 22:00:00	14.5	0.916086174054196
2016-06-29 23:00:00	14	0.937917202066653
2016-06-30 00:00:00	13.4	0.958338302270321
2016-06-30 01:00:00	12.3	0.0180535881415903
2016-06-30 02:00:00	12.2	0.0359051391292775
2016-06-30 03:00:00	12.1	0.0535567631566652
2016-06-30 04:00:00	11.3	0.0696825802045999
2016-06-30 05:00:00	12	0.0871363675642132
2016-06-30 06:00:00	13.8	0.108487690392422
2016-06-30 07:00:00	15.8	0.135106238225572
2016-06-30 08:00:00	18.4	0.170335552167294
2016-06-30 09:00:00	20.3	0.21331253645771
2016-06-30 10:00:00	20.8	0.258546385323778
2016-06-30 11:00:00	20.5	0.302415139322774
2016-06-30 12:00:00	21.9	0.352931970143428
2016-06-30 13:00:00	22	0.403950135530318
2016-06-30 14:00:00	22.8	0.459097143703995
2016-06-30 15:00:00	23.8	0.519666344148981
2016-06-30 16:00:00	23.9	0.580790873093095
2016-06-30 17:00:00	22.9	0.636467991249391
2016-06-30 18:00:00	22.3	0.689010311595611
2016-06-30 19:00:00	23.4	0.747380061242786
2016-06-30 20:00:00	20.7	0.792155225471574
2016-06-30 21:00:00	18.6	0.82813942725694
2016-06-30 22:00:00	17.7	0.860834828245096
2016-06-30 23:00:00	17.4	0.892494623281615
2016-07-01 00:00:00	17.3	0.923815779553476
2016-07-01 01:00:00	17.6	0.0323468961763047
2016-07-01 02:00:00	17.4	0.0640066912128238
2016-07-01 03:00:00	16.9	0.0940055312981705
2016-07-01 04:00:00	16.3	0.122115158112014
2016-07-01 05:00:00	16.7	0.151471873097859
2016-07-01 06:00:00	18.7	0.187838760755008
2016-07-01 07:00:00	19.9	0.229076150850487
2016-07-01 08:00:00	21.1	0.275707878378219
2016-07-01 09:00:00	21.5	0.324253895352693
2016-07-01 10:00:00	23	0.380464030650812
2016-07-01 11:00:00	23.2	0.437748625739355
2016-07-01 12:00:00	24.7	0.503374882134021
2016-07-01 13:00:00	25.5	0.573549675900563
2016-07-01 14:00:00	25.9	0.645984280056605
2016-07-01 15:00:00	26.1	0.719538305674396
2016-07-01 16:00:00	26.4	0.794751992420463
2016-07-01 17:00:00	26.5	0.870512484108496
2016-07-01 18:00:00	25.5	0.940687277875038
2016-07-01 19:00:00	24.4	1.00461519448084
2016-07-01 20:00:00	22.3	1.05715751482706
2016-07-01 21:00:00	20.9	1.10285369220957
2016-07-01 22:00:00	19.5	1.14240989938773
2016-07-01 23:00:00	19.6	1.1823809479905
2016-07-02 00:00:00	19.2	1.2207143192013
2016-07-02 01:00:00	17.1	0.0306535943668957
2016-07-02 02:00:00	18.8	0.067406684536267
2016-07-02 03:00:00	19.1	0.105339636111098
2016-07-02 04:00:00	18.8	0.14209272628047
2016-07-02 05:00:00	19.4	0.18123771371458
2016-07-02 06:00:00	20.3	0.224214698004997
2016-07-02 07:00:00	21.1	0.270846425532728
2016-07-02 08:00:00	21.7	0.320370882970562
2016-07-02 09:00:00	19.5	0.359927090148723
2016-07-02 10:00:00	18.4	0.395156404090444
2016-07-02 11:00:00	15.8	0.421774951923595
2016-07-02 12:00:00	14.9	0.445890565119703
2016-07-02 13:00:00	15	0.470273192585661
2016-07-02 14:00:00	14.6	0.493603842648991
2016-07-02 15:00:00	15.2	0.518528676727195
2016-07-02 16:00:00	16	0.545734780773972
2016-07-02 17:00:00	17.8	0.578782017220528
2016-07-02 18:00:00	18.8	0.615535107389899
2016-07-02 19:00:00	16.9	0.645533947475246
2016-07-02 20:00:00	14.9	0.669649560671354
2016-07-02 21:00:00	12.8	0.688745693827103
2016-07-02 22:00:00	10.7	0.703809025867494
2016-07-02 23:00:00	10.2	0.718037361876253
2016-07-03 00:00:00	9.2	0.730724091386751
2016-07-03 01:00:00	8.8	0.0121151034562174
2016-07-03 02:00:00	9.5	0.0252470413735865
2016-07-03 03:00:00	8.8	0.0373621448298038
2016-07-03 04:00:00	7.7	0.0480273252430257
2016-07-03 05:00:00	7.9	0.0589433844164015
2016-07-03 06:00:00	11.3	0.0750692014643363
2016-07-03 07:00:00	14.7	0.0986588489191043
2016-07-03 08:00:00	16.7	0.12801556390495
2016-07-03 09:00:00	17.8	0.161062800351506
2016-07-03 10:00:00	19.2	0.199396171562308
2016-07-03 11:00:00	19.9	0.240633561657788
2016-07-03 12:00:00	19.7	0.281023082600286
2016-07-03 13:00:00	16.4	0.309439893401595
2016-07-03 14:00:00	19.6	0.349410942004363
2016-07-03 15:00:00	17.7	0.382106342992519
2016-07-03 16:00:00	21.3	0.429688060685866
2016-07-03 17:00:00	20.4	0.47310909845231
2016-07-03 18:00:00	20	0.51477589845231
2016-07-03 19:00:00	16.5	0.543502936625305
2016-07-03 20:00:00	14.3	0.566072262456114
2016-07-03 21:00:00	12.9	0.585383519667498
2016-07-03 22:00:00	10.9	0.600793513983327
2016-07-03 23:00:00	10	0.614700148826683
2016-07-04 00:00:00	9.2	0.627386878337182
2016-07-04 01:00:00	8.3	0.0114345213432097
2016-07-04 02:00:00	8	0.0224780868514684
2016-07-04 03:00:00	7.5	0.0328978081761882
2016-07-04 04:00:00	7.3	0.0430773811827753
2016-07-04 05:00:00	8.1	0.0542498496897715
2016-07-04 06:00:00	9.6	0.0675334154458846
2016-07-04 07:00:00	11	0.0831195258518783
2016-07-04 08:00:00	12.8	0.102215659007628
2016-07-04 09:00:00	15.6	0.128258267305434
2016-07-04 10:00:00	19.8	0.169069899706367
2016-07-04 11:00:00	20.6	0.213390030471239
2016-07-04 12:00:00	21.3	0.260971748164586
2016-07-04 13:00:00	21.3	0.308553465857933
2016-07-04 14:00:00	22.9	0.36423058401423
2016-07-04 15:00:00	23.8	0.424799784459216
2016-07-04 16:00:00	24.1	0.487040714193244
2016-07-04 17:00:00	24.3	0.550404836486725
2016-07-04 18:00:00	23.4	0.608774586133901
2016-07-04 19:00:00	22.8	0.663921594307578
2016-07-04 20:00:00	20.9	0.709617771690093
2016-07-04 21:00:00	16.3	0.737727398503936
2016-07-04 22:00:00	13.7	0.758842550140129
2016-07-04 23:00:00	13.1	0.77859083662311
2016-07-05 00:00:00	12.5	0.797054909960571
2016-07-05 01:00:00	12.6	0.0186725618818963
2016-07-05 02:00:00	12.9	0.0379838190932801
2016-07-05 03:00:00	12	0.0554376064528934
2016-07-05 04:00:00	11.1	0.0712017137723249
2016-07-05 05:00:00	10.5	0.0859256905783821
2016-07-05 06:00:00	13.6	0.106807095939886
2016-07-05 07:00:00	16.4	0.135223906741195
2016-07-05 08:00:00	20.5	0.179092660740192
2016-07-05 09:00:00	22.7	0.233712534613587
2016-07-05 10:00:00	23.3	0.291538412956337
2016-07-05 11:00:00	22.9	0.347215531112634
2016-07-05 12:00:00	22.3	0.399757851458853
2016-07-05 13:00:00	24.7	0.465384107853518
2016-07-05 14:00:00	23.8	0.525953308298504
2016-07-05 15:00:00	24.9	0.592715918243194
2016-07-05 16:00:00	24.3	0.656080040536676
2016-07-05 17:00:00	23.5	0.714996157706947
2016-07-05 18:00:00	20	0.756662957706947
2016-07-05 19:00:00	20.7	0.801438121935735
2016-07-05 20:00:00	20.3	0.844415106226151
2016-07-05 21:00:00	18.7	0.880781993883299
2016-07-05 22:00:00	17.4	0.912441788919818
2016-07-05 23:00:00	16.7	0.941798503905664
2016-07-06 00:00:00	15.7	0.968127641532626
2016-07-06 01:00:00	14.6	0.0233306500633302
2016-07-06 02:00:00	14.1	0.0454052563679643
2016-07-06 03:00:00	13.7	0.0665204080041568
2016-07-06 04:00:00	13.2	0.0864906418287383
2016-07-06 05:00:00	12.9	0.105801899040122
2016-07-06 06:00:00	13.1	0.125550185523103
2016-07-06 07:00:00	14	0.14738121353556
2016-07-06 08:00:00	14.7	0.170970860990328
2016-07-06 09:00:00	15.9	0.197881723201412
2016-07-06 10:00:00	17.2	0.228867486526285
2016-07-06 11:00:00	17.5	0.26086918774652
2016-07-06 12:00:00	18.2	0.295357476698716
2016-07-06 13:00:00	19.5	0.334913683876877
2016-07-06 14:00:00	19.9	0.376151073972356
2016-07-06 15:00:00	19.7	0.416540594914855
2016-07-06 16:00:00	20.2	0.459077189171475
2016-07-06 17:00:00	19.8	0.499888821572409
2016-07-06 18:00:00	19.4	0.53903380900652
2016-07-06 19:00:00	19	0.576569916408617
2016-07-06 20:00:00	17.7	0.609265317396774
2016-07-06 21:00:00	15.6	0.63530792569458
2016-07-06 22:00:00	14.5	0.658382204858342
2016-07-06 23:00:00	13.6	0.679263610219846
2016-07-07 00:00:00	12.5	0.697727683557307
2016-07-07 01:00:00	12	0.0174537873596133
2016-07-07 02:00:00	11.3	0.0335796044075481
2016-07-07 03:00:00	12.1	0.0512312284349357
2016-07-07 04:00:00	11.4	0.067540795375206
2016-07-07 05:00:00	10.9	0.0829507896910348
2016-07-07 06:00:00	12.6	0.101623351572931
2016-07-07 07:00:00	15	0.126005979038888
2016-07-07 08:00:00	15.5	0.151764915590781
2016-07-07 09:00:00	16.6	0.180805247521741
2016-07-07 10:00:00	17.8	0.213852483968297
2016-07-07 11:00:00	19.2	0.252185855179099
2016-07-07 12:00:00	20.9	0.297882032561615
2016-07-07 13:00:00	21.8	0.347900949762322
2016-07-07 14:00:00	22.7	0.402520823635717
2016-07-07 15:00:00	23.4	0.460890573282893
2016-07-07 16:00:00	24	0.52257238709672
2016-07-07 17:00:00	23.7	0.582588334715986
2016-07-07 18:00:00	23.4	0.640958084363161
2016-07-07 19:00:00	23.2	0.698242679451704
2016-07-07 20:00:00	21.2	0.745347604410653
2016-07-07 21:00:00	16.5	0.774074642583648
2016-07-07 22:00:00	14.8	0.797925936774024
2016-07-07 23:00:00	14.4	0.820746448756743
2016-07-08 00:00:00	14.9	0.844862061952851
2016-07-08 01:00:00	14.4	0.0228205119827182
2016-07-08 02:00:00	13.8	0.0441718348109266
2016-07-08 03:00:00	12.9	0.0634830920223104
2016-07-08 04:00:00	13.9	0.0850730329440134
2016-07-08 05:00:00	14.7	0.108662680398781
2016-07-08 06:00:00	14.7	0.13225232785355
2016-07-08 07:00:00	17.3	0.16357348412541
2016-07-08 08:00:00	19.8	0.204385116526344
2016-07-08 09:00:00	23.5	0.263301233696614
2016-07-08 10:00:00	24.8	0.329495371597799
2016-07-08 11:00:00	25.5	0.399670165364341
2016-07-08 12:00:00	24.3	0.463034287657822
2016-07-08 13:00:00	24.7	0.528660544052488
2016-07-08 14:00:00	24.9	0.595423153997178
2016-07-08 15:00:00	24.8	0.661617291898362
2016-07-08 16:00:00	24.6	0.726676437172594
2016-07-08 17:00:00	25.1	0.794577005250659
2016-07-08 18:00:00	23.4	0.852946754897835
2016-07-08 19:00:00	21.6	0.901980236487286
2016-07-08 20:00:00	21	0.948142377118726
2016-07-08 21:00:00	19.5	0.987698584296887
2016-07-08 22:00:00	18.2	1.02218687324908
2016-07-08 23:00:00	17.1	1.05284046761598
2016-07-09 00:00:00	16.1	1.08034476422341
2016-07-09 01:00:00	15.5	0.0257589365518928
2016-07-09 02:00:00	14	0.04758996456435
2016-07-09 03:00:00	12.4	0.0658477200952818
2016-07-09 04:00:00	14.2	0.0881684182025968
2016-07-09 05:00:00	13.5	0.108818480337253
2016-07-09 06:00:00	16.3	0.136928107151097
2016-07-09 07:00:00	17.4	0.168587902187616
2016-07-09 08:00:00	18.5	0.204192918382629
2016-07-09 09:00:00	19.4	0.24333790581674
2016-07-09 10:00:00	20.4	0.286758943583184
2016-07-09 11:00:00	21.6	0.335792425172635
2016-07-09 12:00:00	22	0.386810590559525
2016-07-09 13:00:00	23.8	0.447379791004511
2016-07-09 14:00:00	24.5	0.511872767962558
2016-07-09 15:00:00	25.1	0.579773336040623
2016-07-09 16:00:00	25.4	0.649380328345048
2016-07-09 17:00:00	25.2	0.717849984153252
2016-07-09 18:00:00	24.2	0.780651729343095
2016-07-09 19:00:00	22.4	0.833708677651953
2016-07-09 20:00:00	21	0.879870818283393
2016-07-09 21:00:00	19.5	0.919427025461554
2016-07-09 22:00:00	18.3	0.954284102992585
2016-07-09 23:00:00	18	0.98804508385124
2016-07-10 00:00:00	17.7	1.0207404848394
2016-07-10 01:00:00	17.9	0.0334024230257729
2016-07-10 02:00:00	18	0.0671634038844283
2016-07-10 03:00:00	16.1	0.0946677004918547
2016-07-10 04:00:00	16	0.121873804538632
2016-07-10 05:00:00	16	0.149079908585409
2016-07-10 06:00:00	18.6	0.185064110370775
2016-07-10 07:00:00	22.2	0.237095061105694
2016-07-10 08:00:00	23.7	0.297111008724959
2016-07-10 09:00:00	25.3	0.366149545762893
2016-07-10 10:00:00	26.7	0.442992079064528
2016-07-10 11:00:00	28.1	0.526743031386157
2016-07-10 12:00:00	28.7	0.61291593348454
2016-07-10 13:00:00	29.1	0.700451593641826
2016-07-10 14:00:00	29.3	0.788581812401691
2016-07-10 15:00:00	30.9	0.87892284725759
2016-07-10 16:00:00	31.9	0.9679414490433
2016-07-10 17:00:00	31.4	1.0579010317016
2016-07-10 18:00:00	29.5	1.14656298654942
2016-07-10 19:00:00	28.8	1.23309711215805
2016-07-10 20:00:00	26.5	1.30885760384609
2016-07-10 21:00:00	23	1.36506773914421
2016-07-10 22:00:00	22.3	1.41761005949043
2016-07-10 23:00:00	22.2	1.46964101022534
2016-07-11 00:00:00	22.5	1.52321579582659
2016-07-11 01:00:00	22.8	0.0551470081736767
2016-07-11 02:00:00	21.9	0.105663838994331
2016-07-11 03:00:00	20.9	0.151360016376846
2016-07-11 04:00:00	20.4	0.19478105414329
2016-07-11 05:00:00	19.2	0.233114425354092
2016-07-11 06:00:00	20.9	0.278810602736608
2016-07-11 07:00:00	22.5	0.332385388337854
2016-07-11 08:00:00	23	0.388595523635973
2016-07-11 09:00:00	24	0.450277337449801
2016-07-11 10:00:00	26	0.523272754201252
2016-07-11 11:00:00	26.2	0.597382895229413
2016-07-11 12:00:00	26.3	0.67204635932646
2016-07-11 13:00:00	27.3	0.75201716335376
2016-07-11 14:00:00	26.9	0.829924030499827
2016-07-11 15:00:00	26.8	0.907301119995442
2016-07-11 16:00:00	26.1	0.980855145613233
2016-07-11 17:00:00	26.8	1.05823223510885
2016-07-11 18:00:00	24.9	1.12499484505354
2016-07-11 19:00:00	23.6	1.18445972898248
2016-07-11 20:00:00	22.7	1.23907960285588
2016-07-11 21:00:00	20.4	1.28250064062232
2016-07-11 22:00:00	18	1.31626162148098
2016-07-11 23:00:00	18.3	1.35111869901201
2016-07-12 00:00:00	17.2	1.38210446233688
2016-07-12 01:00:00	18.1	0.0341229297105749
2016-07-12 02:00:00	18.4	0.0693522436522965
2016-07-12 03:00:00	17.9	0.102754666678069
2016-07-12 04:00:00	16.2	0.13056012980883
2016-07-12 05:00:00	15.7	0.156889267435792
2016-07-12 06:00:00	17.2	0.187875030760665
2016-07-12 07:00:00	17.9	0.221277453786438
2016-07-12 08:00:00	20.4	0.264698491552882
2016-07-12 09:00:00	22.7	0.319318365426277
2016-07-12 10:00:00	24	0.381000179240105
2016-07-12 11:00:00	24.3	0.444364301533587
2016-07-12 12:00:00	25.1	0.512264869611652
2016-07-12 13:00:00	25	0.579596354687275
2016-07-12 14:00:00	25.3	0.648634891725209
2016-07-12 15:00:00	26.3	0.723298355822256
2016-07-12 16:00:00	25.5	0.793473149588797
2016-07-12 17:00:00	25.2	0.861942805397002
2016-07-12 18:00:00	24	0.923624619210829
2016-07-12 19:00:00	23.1	0.9803706059423
2016-07-12 20:00:00	22.1	1.03189349095925
2016-07-12 21:00:00	19	1.06942959836134
2016-07-12 22:00:00	17.7	1.1021249993495
2016-07-12 23:00:00	17	1.13244962671137
2016-07-13 00:00:00	16.2	1.16025508984213
2016-07-13 01:00:00	16.4	0.0284168108013092
2016-07-13 02:00:00	16.1	0.0559211074087356
2016-07-13 03:00:00	15.6	0.0819637157065417
2016-07-13 04:00:00	14.9	0.10607932890265
2016-07-13 05:00:00	14.6	0.12940997896598
2016-07-13 06:00:00	15	0.153792606431937
2016-07-13 07:00:00	16.6	0.182832938362897
2016-07-13 08:00:00	17.2	0.21381870168777
2016-07-13 09:00:00	16.3	0.241928328501614
2016-07-13 10:00:00	18.3	0.276785406032645
2016-07-13 11:00:00	19.9	0.318022796128124
2016-07-13 12:00:00	21.5	0.366568813102599
2016-07-13 13:00:00	19.3	0.405306192260727
2016-07-13 14:00:00	20.6	0.449626323025598
2016-07-13 15:00:00	20.8	0.494860171891666
2016-07-13 16:00:00	20.5	0.538728925890662
2016-07-13 17:00:00	20.2	0.581265520147282
2016-07-13 18:00:00	20.2	0.623802114403903
2016-07-13 19:00:00	18.9	0.660944939462804
2016-07-13 20:00:00	17.9	0.694347362488576
2016-07-13 21:00:00	16.1	0.721851659096003
2016-07-13 22:00:00	14.1	0.743926265400637
2016-07-13 23:00:00	13.4	0.764347365604306
2016-07-14 00:00:00	13	0.783876000258966
2016-07-14 01:00:00	13.1	0.0197482864829808
2016-07-14 02:00:00	13	0.0392769211376412
2016-07-14 03:00:00	12.8	0.0583730542933905
2016-07-14 04:00:00	13.1	0.0781213407763713
2016-07-14 05:00:00	12.9	0.0974325979877551
2016-07-14 06:00:00	12.8	0.116528731143504
2016-07-14 07:00:00	13	0.136057365798165
2016-07-14 08:00:00	12.8	0.155153498953914
2016-07-14 09:00:00	12.8	0.174249632109664
2016-07-14 10:00:00	13.3	0.194444130046377
2016-07-14 11:00:00	15	0.218826757512334
2016-07-14 12:00:00	16.4	0.247243568313643
2016-07-14 13:00:00	17.7	0.279938969301799
2016-07-14 14:00:00	19.8	0.320750601702733
2016-07-14 15:00:00	19.4	0.359895589136844
2016-07-14 16:00:00	19.7	0.400285110079342
2016-07-14 17:00:00	19.6	0.44025615868211
2016-07-14 18:00:00	19.4	0.479401146116221
2016-07-14 19:00:00	17.8	0.512448382562777
2016-07-14 20:00:00	16.3	0.54055800937662
2016-07-14 21:00:00	15.4	0.566036108482113
2016-07-14 22:00:00	13.8	0.587387431310321
2016-07-14 23:00:00	13.3	0.607581929247034
2016-07-15 00:00:00	13.5	0.628231991381691
2016-07-15 01:00:00	13.6	0.0208814053615039
2016-07-15 02:00:00	13.4	0.0413025055651726
2016-07-15 03:00:00	13.2	0.0612727393897541
2016-07-15 04:00:00	13.3	0.0814672373264671
2016-07-15 05:00:00	13.1	0.101215523809448
2016-07-15 06:00:00	13	0.120744158464108
2016-07-15 07:00:00	13.4	0.141165258667777
2016-07-15 08:00:00	14.2	0.163485956775092
2016-07-15 09:00:00	15	0.187868584241049
2016-07-15 10:00:00	15.5	0.213627520792942
2016-07-15 11:00:00	15.5	0.239386457344835
2016-07-15 12:00:00	16.9	0.269385297430182
2016-07-15 13:00:00	17.7	0.302080698418338
2016-07-15 14:00:00	18.4	0.337310012360059
2016-07-15 15:00:00	18	0.371070993218715
2016-07-15 16:00:00	18.1	0.40519392292929
2016-07-15 17:00:00	18.5	0.440798939124303
2016-07-15 18:00:00	18.3	0.475656016655334
2016-07-15 19:00:00	17.9	0.509058439681107
2016-07-15 20:00:00	17.5	0.541060140901342
2016-07-15 21:00:00	13.6	0.561941546262846
2016-07-15 22:00:00	10.3	0.576333333492476
2016-07-15 23:00:00	9.1	0.588874832207215
2016-07-16 00:00:00	8.8	0.600989935663432
2016-07-16 01:00:00	7.9	0.0109160591733759
2016-07-16 02:00:00	7.8	0.021705994623558
2016-07-16 03:00:00	7.6	0.0322477748864738
2016-07-16 04:00:00	7.1	0.0421924034174384
2016-07-16 05:00:00	7	0.052021478269455
2016-07-16 06:00:00	8.6	0.0638599125271873
2016-07-16 07:00:00	12.7	0.0827431541500537
2016-07-16 08:00:00	17.5	0.114744855370288
2016-07-16 09:00:00	19.8	0.155556487771222
2016-07-16 10:00:00	21.6	0.204589969360673
2016-07-16 11:00:00	23.2	0.261874564449216
2016-07-16 12:00:00	23.4	0.320244314096392
2016-07-16 13:00:00	24.4	0.384172230702193
2016-07-16 14:00:00	24.2	0.446973975892036
2016-07-16 15:00:00	23.8	0.507543176337022
2016-07-16 16:00:00	23.4	0.565912925984197
2016-07-16 17:00:00	23.4	0.624282675631373
2016-07-16 18:00:00	22.7	0.678902549504768
2016-07-16 19:00:00	22.2	0.730933500239687
2016-07-16 20:00:00	21.3	0.778515217933034
2016-07-16 21:00:00	20.1	0.820615084818223
2016-07-16 22:00:00	19.5	0.860171291996383
2016-07-16 23:00:00	18.5	0.895776308191397
2016-07-17 00:00:00	18.4	0.931005622133118
2016-07-17 01:00:00	18.3	0.0348570775310311
2016-07-17 02:00:00	18	0.0686180583896864
2016-07-17 03:00:00	17.7	0.101313459377843
2016-07-17 04:00:00	17.2	0.132299222702716
2016-07-17 05:00:00	16.9	0.162298062788063
2016-07-17 06:00:00	17.1	0.192951657154959
2016-07-17 07:00:00	17.8	0.225998893601515
2016-07-17 08:00:00	18.5	0.261603909796528
2016-07-17 09:00:00	18.7	0.297970797453676
2016-07-17 10:00:00	20.6	0.342290928218548
2016-07-17 11:00:00	21.3	0.389872645911895
2016-07-17 12:00:00	22.5	0.443447431513142
2016-07-17 13:00:00	21.3	0.491029149206489
2016-07-17 14:00:00	24.1	0.553270078940516
2016-07-17 15:00:00	25.3	0.62230861597845
2016-07-17 16:00:00	26.2	0.696418757006611
2016-07-17 17:00:00	26.3	0.771082221103658
2016-07-17 18:00:00	26.1	0.844636246721449
2016-07-17 19:00:00	25	0.911967731797072
2016-07-17 20:00:00	22.6	0.966063511383588
2016-07-17 21:00:00	19.8	1.00687514378452
2016-07-17 22:00:00	15.6	1.03291775208233
2016-07-17 23:00:00	16.5	1.06164479025532
2016-07-18 00:00:00	16.3	1.08975441706917
2016-07-18 01:00:00	15.3	0.0252000726936077
2016-07-18 02:00:00	15	0.0495827001595651
2016-07-18 03:00:00	13.6	0.070464105521069
2016-07-18 04:00:00	12.6	0.0891366674029653
2016-07-18 05:00:00	11.9	0.106394688627756
2016-07-18 06:00:00	15.5	0.132153625179649
2016-07-18 07:00:00	16.9	0.162152465264996
2016-07-18 08:00:00	18.5	0.197757481460009
2016-07-18 09:00:00	20.4	0.241178519226453
2016-07-18 10:00:00	22	0.292196684613342
2016-07-18 11:00:00	22.1	0.343719569630289
2016-07-18 12:00:00	23.9	0.404844098574403
2016-07-18 13:00:00	24.6	0.469903243848634
2016-07-18 14:00:00	26.2	0.544013384876795
2016-07-18 15:00:00	25.9	0.616447989032838
2016-07-18 16:00:00	26.1	0.690002014650629
2016-07-18 17:00:00	26.6	0.76630556708133
2016-07-18 18:00:00	26.2	0.840415708109491
2016-07-18 19:00:00	25.6	0.911157413178529
2016-07-18 20:00:00	24	0.972839226992356
2016-07-18 21:00:00	19.7	1.01322874793485
2016-07-18 22:00:00	16.3	1.0413383747487
2016-07-18 23:00:00	14.8	1.06518966893907
2016-07-19 00:00:00	13.7	1.08630482057527
2016-07-19 01:00:00	15.2	0.0249248340782041
2016-07-19 02:00:00	12.2	0.0427763850658913
2016-07-19 03:00:00	11.8	0.059840691071396
2016-07-19 04:00:00	11.4	0.0761502580116662
2016-07-19 05:00:00	11.3	0.092276075059601
2016-07-19 06:00:00	13.3	0.112470572996314
2016-07-19 07:00:00	18.3	0.147327650527345
2016-07-19 08:00:00	21.9	0.197844481347999
2016-07-19 09:00:00	24.1	0.260085411082027
2016-07-19 10:00:00	24.1	0.322326340816054
2016-07-19 11:00:00	25.7	0.393633822031551
2016-07-19 12:00:00	27.3	0.473604626058852
2016-07-19 13:00:00	28.2	0.557787215972523
2016-07-19 14:00:00	28.5	0.643199426214069
2016-07-19 15:00:00	29.6	0.732102557807609
2016-07-19 16:00:00	29.9	0.821625186734346
2016-07-19 17:00:00	28.8	0.90815931234298
2016-07-19 18:00:00	29.1	0.995694972500266
2016-07-19 19:00:00	27.6	1.0771449140202
2016-07-19 20:00:00	25.4	1.14675190632462
2016-07-19 21:00:00	22.3	1.19929422667084
2016-07-19 22:00:00	19.9	1.24053161676632
2016-07-19 23:00:00	17.5	1.27253331798655
2016-07-20 00:00:00	15.4	1.29801141709205
2016-07-20 01:00:00	14.4	0.0228205119827182
2016-07-20 02:00:00	14.1	0.0448951182873523
2016-07-20 03:00:00	13.6	0.0657765236488562
2016-07-20 04:00:00	13.1	0.085524810131837
2016-07-20 05:00:00	12.8	0.104620943287586
2016-07-20 06:00:00	14.7	0.128210590742354
2016-07-20 07:00:00	19.6	0.168181639345122
2016-07-20 08:00:00	23.4	0.226551388992297
2016-07-20 09:00:00	25.3	0.295589926030231
2016-07-20 10:00:00	27	0.374021429452195
2016-07-20 11:00:00	28.2	0.458204019365866
2016-07-20 12:00:00	28.8	0.5447381449745
2016-07-20 13:00:00	29.7	0.633865401536392
2016-07-20 14:00:00	30.6	0.724174709697288
2016-07-20 15:00:00	31.2	0.814353216133377
2016-07-20 16:00:00	31.8	0.903605211729506
2016-07-20 17:00:00	31.7	0.993067986790925
2016-07-20 18:00:00	31.4	1.08302756944923
2016-07-20 19:00:00	30.5	1.17328430882357
2016-07-20 20:00:00	28.1	1.2570352611452
2016-07-20 21:00:00	25.2	1.32550491695341
2016-07-20 22:00:00	22.2	1.37753586768832
2016-07-20 23:00:00	20.2	1.42007246194495
2016-07-21 00:00:00	19.4	1.45921744937906
2016-07-21 01:00:00	20.5	0.0438687539989964
2016-07-21 02:00:00	20.8	0.0891026028650637
2016-07-21 03:00:00	20.3	0.13207958715548
2016-07-21 04:00:00	20.3	0.175056571445896
2016-07-21 05:00:00	19.3	0.213793950604024
2016-07-21 06:00:00	19.3	0.252531329762151
2016-07-21 07:00:00	20.8	0.297765178628218
2016-07-21 08:00:00	23.7	0.357781126247483
2016-07-21 09:00:00	26.7	0.434623659549118
2016-07-21 10:00:00	28.4	0.519637340667089
2016-07-21 11:00:00	27.4	0.600108412816144
2016-07-21 12:00:00	28.3	0.684712065824857
2016-07-21 13:00:00	28.2	0.768894655738529
2016-07-21 14:00:00	28.5	0.854306865980074
2016-07-21 15:00:00	29.2	0.942147428902694
2016-07-21 16:00:00	29.9	1.03167005782943
2016-07-21 17:00:00	30.6	1.12197936599033
2016-07-21 18:00:00	29	1.20919534053465
2016-07-21 19:00:00	27.8	1.29159247223752
2016-07-21 20:00:00	26	1.36458788898898
2016-07-21 21:00:00	23	1.42079802428709
2016-07-21 22:00:00	21.3	1.46837974198044
2016-07-21 23:00:00	19.1	1.50631269355527
2016-07-22 00:00:00	18.4	1.54154200749699
2016-07-22 01:00:00	18.4	0.0352293139417216
2016-07-22 02:00:00	17.1	0.0658829083086173
2016-07-22 03:00:00	16	0.0930890123553945
2016-07-22 04:00:00	15.3	0.118289085049002
2016-07-22 05:00:00	15.3	0.14348915774261
2016-07-22 06:00:00	16.6	0.17252948967357
2016-07-22 07:00:00	20.3	0.215506473963986
2016-07-22 08:00:00	23.8	0.276075674408972
2016-07-22 09:00:00	26.3	0.350739138506019
2016-07-22 10:00:00	26.4	0.425952825252085
2016-07-22 11:00:00	28.2	0.510135415165757
2016-07-22 12:00:00	29.8	0.599469311970248
2016-07-22 13:00:00	30	0.689162352217491
2016-07-22 14:00:00	30.6	0.779471660378387
2016-07-22 15:00:00	29.9	0.868994289305124
2016-07-22 16:00:00	28.8	0.955528414913757
2016-07-22 17:00:00	26.2	1.02963855594192
2016-07-22 18:00:00	21.2	1.07674348090087
2016-07-22 19:00:00	19.6	1.11671452950363
2016-07-22 20:00:00	19.2	1.15504790071444
2016-07-22 21:00:00	19.1	1.19298085228927
2016-07-22 22:00:00	18.9	1.23012367734817
2016-07-22 23:00:00	18.9	1.26726650240707
2016-07-23 00:00:00	18.5	1.30287151860208
2016-07-23 01:00:00	18.3	0.0348570775310311
2016-07-23 02:00:00	17.9	0.068259500556804
2016-07-23 03:00:00	17.1	0.0989130949236997
2016-07-23 04:00:00	16.7	0.128269809909545
2016-07-23 05:00:00	15.5	0.154028746461438
2016-07-23 06:00:00	15.9	0.180939608672522
2016-07-23 07:00:00	18.2	0.215427897624718
2016-07-23 08:00:00	21.2	0.262532822583667
2016-07-23 09:00:00	23.2	0.31981741767221
2016-07-23 10:00:00	23.7	0.379833365291475
2016-07-23 11:00:00	24.7	0.44545962168614
2016-07-23 12:00:00	26.4	0.520673308432207
2016-07-23 13:00:00	28.1	0.604424260753836
2016-07-23 14:00:00	28.1	0.688175213075465
2016-07-23 15:00:00	28.7	0.774348115173849
2016-07-23 16:00:00	28.9	0.861230088433456
2016-07-23 17:00:00	27.2	0.94069394490889
2016-07-23 18:00:00	26.5	1.01645443659692
2016-07-23 19:00:00	25.4	1.08606142890135
2016-07-23 20:00:00	23.8	1.14663062934633
2016-07-23 21:00:00	22.1	1.19815351436328
2016-07-23 22:00:00	21.2	1.24525843932223
2016-07-23 23:00:00	20.4	1.28867947708867
2016-07-24 00:00:00	20	1.33034627708867
2016-07-24 01:00:00	19.4	0.0391449874341109
2016-07-24 02:00:00	18.5	0.0747500036291243
2016-07-24 03:00:00	18	0.10851098448778
2016-07-24 04:00:00	17.8	0.141558220934336
2016-07-24 05:00:00	17.5	0.17355992215457
2016-07-24 06:00:00	18	0.207320903013226
2016-07-24 07:00:00	21.7	0.25684536045106
[truncated: 1,240 more rows]
