# Supplementary material for: Natural plant growth and development achieved in the IPK PhenoSphere by dynamic environment simulation
Source: Nat Commun. 2023 Sep 18;14:5783. doi: 10.1038/s41467-023-41332-4 (PMC10507097; doi:10.1038/s41467-023-41332-4)
Supplement: Supplementary file 5 — Supplementary Code 1 [file 41467_2023_41332_MOESM5_ESM.zip › Supplementary_Code_1/Thermal_Time_VPD/tt/IPK_ThermalTime_2017.csv]

Date	Temperature	thermaltime
2017-05-02 01:00:00	10.9	0.0154099943158288
2017-05-02 02:00:00	10.5	0.030133971121886
2017-05-02 03:00:00	10.2	0.0443623071306452
2017-05-02 04:00:00	9.8	0.0579540630245796
2017-05-02 05:00:00	9.5	0.0710860009419486
2017-05-02 06:00:00	9.1	0.0836274996566871
2017-05-02 07:00:00	8.1	0.0947999681636832
2017-05-02 08:00:00	8	0.105843533671942
2017-05-02 09:00:00	7.6	0.116385313934858
2017-05-02 10:00:00	7.3	0.126564886941445
2017-05-02 11:00:00	7.1	0.136509515472409
2017-05-02 12:00:00	7.2	0.146570972367523
2017-05-02 13:00:00	7.5	0.156990693692242
2017-05-02 14:00:00	7.8	0.167780629142425
2017-05-02 15:00:00	8.3	0.179215150485634
2017-05-02 16:00:00	9	0.191612978235992
2017-05-02 17:00:00	9	0.20401080598635
2017-05-02 18:00:00	8.9	0.216266507105002
2017-05-02 19:00:00	8.5	0.227968839769832
2017-05-02 20:00:00	8.2	0.239271622119124
2017-05-02 21:00:00	7.7	0.249936802532346
2017-05-02 22:00:00	7.3	0.260116375538933
2017-05-02 23:00:00	7.4	0.270415365587214
2017-05-03 00:00:00	7.2	0.280476822482328
2017-05-03 01:00:00	6	0.00874085670031456
2017-05-03 02:00:00	6	0.0174817134006291
2017-05-03 03:00:00	6	0.0262225701009437
2017-05-03 04:00:00	6.2	0.0351715759031131
2017-05-03 05:00:00	5.3	0.0432191753649334
2017-05-03 06:00:00	5.5	0.0514593845040308
2017-05-03 07:00:00	8	0.0625029500122895
2017-05-03 08:00:00	9.2	0.0751896795227879
2017-05-03 09:00:00	11.4	0.0914992464630581
2017-05-03 10:00:00	13.9	0.113089187384761
2017-05-03 11:00:00	15.3	0.138289260078369
2017-05-03 12:00:00	14.9	0.162404873274477
2017-05-03 13:00:00	15	0.186787500740434
2017-05-03 14:00:00	15.2	0.211712334818638
2017-05-03 15:00:00	15.3	0.236912407512246
2017-05-03 16:00:00	15.1	0.261564767568265
2017-05-03 17:00:00	15.2	0.286489601646469
2017-05-03 18:00:00	14.9	0.310605214842577
2017-05-03 19:00:00	13.8	0.331956537670785
2017-05-03 20:00:00	12.8	0.351052670826534
2017-05-03 21:00:00	11.6	0.36773562138451
2017-05-03 22:00:00	11.2	0.383679624762467
2017-05-03 23:00:00	10.9	0.399089619078296
2017-05-04 00:00:00	10.7	0.414152951118687
2017-05-04 01:00:00	10.2	0.0142283360087591
2017-05-04 02:00:00	9.6	0.0275119017648722
2017-05-04 03:00:00	8.8	0.0396270052210896
2017-05-04 04:00:00	8.1	0.0507994737280857
2017-05-04 05:00:00	8.1	0.0619719422350819
2017-05-04 06:00:00	7.9	0.0728880014084578
2017-05-04 07:00:00	7.8	0.08367793685864
2017-05-04 08:00:00	7.7	0.0943431172718618
2017-05-04 09:00:00	8	0.105386682780121
2017-05-04 10:00:00	8.4	0.116954382706105
2017-05-04 11:00:00	8.2	0.128257165055397
2017-05-04 12:00:00	8	0.139300730563656
2017-05-04 13:00:00	7.9	0.150216789737032
2017-05-04 14:00:00	8.3	0.161651311080242
2017-05-04 15:00:00	8.5	0.173353643745072
2017-05-04 16:00:00	8.6	0.185192078002804
2017-05-04 17:00:00	8.3	0.196626599346014
2017-05-04 18:00:00	8.1	0.20779906785301
2017-05-04 19:00:00	8.1	0.218971536360006
2017-05-04 20:00:00	7.8	0.229761471810188
2017-05-04 21:00:00	7.5	0.240181193134908
2017-05-04 22:00:00	7.4	0.250480183183189
2017-05-04 23:00:00	7.3	0.260659756189776
2017-05-05 00:00:00	7.2	0.270721213084889
2017-05-05 01:00:00	7.2	0.0100614568951132
2017-05-05 02:00:00	7.2	0.0201229137902265
2017-05-05 03:00:00	7.2	0.0301843706853397
2017-05-05 04:00:00	7.2	0.040245827580453
2017-05-05 05:00:00	7.3	0.0504254005870401
2017-05-05 06:00:00	7.1	0.0603700291180047
2017-05-05 07:00:00	7.1	0.0703146576489693
2017-05-05 08:00:00	7.4	0.0806136476972503
2017-05-05 09:00:00	7.9	0.0915297068706262
2017-05-05 10:00:00	8.3	0.102964228213836
2017-05-05 11:00:00	8.8	0.115079331670053
2017-05-05 12:00:00	9	0.127477159420411
2017-05-05 13:00:00	9.1	0.14001865813515
2017-05-05 14:00:00	9.5	0.153150596052519
2017-05-05 15:00:00	9.9	0.166898947034789
2017-05-05 16:00:00	10.1	0.180965571257868
2017-05-05 17:00:00	10.2	0.195193907266627
2017-05-05 18:00:00	10.1	0.209260531489706
2017-05-05 19:00:00	9.6	0.222544097245819
2017-05-05 20:00:00	9.3	0.235377633018172
2017-05-05 21:00:00	9	0.247775460768531
2017-05-05 22:00:00	9.1	0.260316959483269
2017-05-05 23:00:00	9	0.272714787233627
2017-05-06 00:00:00	8.8	0.284829890689844
2017-05-06 01:00:00	8.2	0.0113027823492921
2017-05-06 02:00:00	8.1	0.0224752508562883
2017-05-06 03:00:00	8	0.0335188163645469
2017-05-06 04:00:00	8.2	0.044821598713839
2017-05-06 05:00:00	8.1	0.0559940672208352
2017-05-06 06:00:00	8.2	0.0672968495701273
2017-05-06 07:00:00	9.1	0.0798383482848657
2017-05-06 08:00:00	10.3	0.0942301355144962
2017-05-06 09:00:00	10.9	0.109640129830325
2017-05-06 10:00:00	11.2	0.125584133208283
2017-05-06 11:00:00	11.4	0.141893700148553
2017-05-06 12:00:00	11.2	0.157837703526511
2017-05-06 13:00:00	11.5	0.174332975336873
2017-05-06 14:00:00	12.3	0.192386563478463
2017-05-06 15:00:00	13.7	0.213501715114655
2017-05-06 16:00:00	15.6	0.239544323412461
2017-05-06 17:00:00	15	0.263926950878419
2017-05-06 18:00:00	15.6	0.289969559176225
2017-05-06 19:00:00	14.7	0.313559206630993
2017-05-06 20:00:00	13.3	0.333753704567706
2017-05-06 21:00:00	12.8	0.352849837723455
2017-05-06 22:00:00	12.5	0.371313911060917
2017-05-06 23:00:00	10.1	0.385380535283996
2017-05-07 00:00:00	8.1	0.396553003790992
2017-05-07 01:00:00	7.2	0.0100614568951132
2017-05-07 02:00:00	7.3	0.0202410299017004
2017-05-07 03:00:00	7.4	0.0305400199499813
2017-05-07 04:00:00	7.4	0.0408390099982623
2017-05-07 05:00:00	7.8	0.0516289454484444
2017-05-07 06:00:00	8.4	0.0631966453744292
2017-05-07 07:00:00	9.3	0.0760301811467824
2017-05-07 08:00:00	10.4	0.0905871762040626
2017-05-07 09:00:00	13.4	0.111008276407731
2017-05-07 10:00:00	15.7	0.137337414034693
2017-05-07 11:00:00	17.7	0.17003281502285
2017-05-07 12:00:00	18.6	0.206017016808216
2017-05-07 13:00:00	19.3	0.244754395966343
2017-05-07 14:00:00	18.4	0.279983709908065
2017-05-07 15:00:00	17.7	0.312679110896221
2017-05-07 16:00:00	17.9	0.346081533921994
2017-05-07 17:00:00	18.6	0.38206573570736
2017-05-07 18:00:00	17.3	0.413386891979221
2017-05-07 19:00:00	16.1	0.440891188586647
2017-05-07 20:00:00	14.8	0.464742482777023
2017-05-07 21:00:00	13.1	0.484490769260004
2017-05-07 22:00:00	13	0.504019403914664
2017-05-07 23:00:00	11.8	0.521083709920169
2017-05-08 00:00:00	11.5	0.537578981730531
2017-05-08 01:00:00	11	0.0155861104059937
2017-05-08 02:00:00	11.2	0.0315301137839515
2017-05-08 03:00:00	9.9	0.0452784647662216
2017-05-08 04:00:00	7.9	0.0561945239395975
2017-05-08 05:00:00	7	0.066023598791614
2017-05-08 06:00:00	7.1	0.0759682273225787
2017-05-08 07:00:00	7.3	0.0861478003291658
2017-05-08 08:00:00	7.5	0.0965675216538856
2017-05-08 09:00:00	7.9	0.107483580827261
2017-05-08 10:00:00	8.1	0.118656049334258
2017-05-08 11:00:00	8.8	0.130771152790475
2017-05-08 12:00:00	9.1	0.143312651505213
2017-05-08 13:00:00	9.2	0.155999381015712
2017-05-08 14:00:00	9.3	0.168832916788065
2017-05-08 15:00:00	8.7	0.1808089363223
2017-05-08 16:00:00	8.4	0.192376636248285
2017-05-08 17:00:00	7.9	0.203292695421661
2017-05-08 18:00:00	8.1	0.214465163928657
2017-05-08 19:00:00	8.2	0.225767946277949
2017-05-08 20:00:00	7.6	0.236309726540865
2017-05-08 21:00:00	6.4	0.24547153122873
2017-05-08 22:00:00	6.1	0.254315887222037
2017-05-08 23:00:00	6	0.263056743922352
2017-05-09 00:00:00	5.4	0.271200113088974
2017-05-09 01:00:00	4.9	0.00767500415397704
2017-05-09 02:00:00	4.6	0.0150812691731116
2017-05-09 03:00:00	4.3	0.0222276593225665
2017-05-09 04:00:00	4	0.0291227654141039
2017-05-09 05:00:00	3.4	0.0355400207290773
2017-05-09 06:00:00	3.6	0.042112986807421
2017-05-09 07:00:00	5.1	0.0499722136218475
2017-05-09 08:00:00	5.9	0.058610709754206
2017-05-09 09:00:00	7.3	0.0687902827607932
2017-05-09 10:00:00	8.2	0.0800930651100853
2017-05-09 11:00:00	8.3	0.091527586453295
2017-05-09 12:00:00	9.2	0.104214315963793
2017-05-09 13:00:00	10	0.11812095080715
2017-05-09 14:00:00	10.8	0.13335669167876
2017-05-09 15:00:00	12	0.150810479038373
2017-05-09 16:00:00	12.3	0.168864067179964
2017-05-09 17:00:00	11.8	0.185928373185468
2017-05-09 18:00:00	11.4	0.202237940125739
2017-05-09 19:00:00	9.6	0.215521505881852
2017-05-09 20:00:00	5.9	0.22416000201421
2017-05-09 21:00:00	5.6	0.232498132534974
2017-05-09 22:00:00	5.8	0.241035395143952
2017-05-09 23:00:00	5.6	0.249373525664715
2017-05-10 00:00:00	5.9	0.258012021797074
2017-05-10 01:00:00	5.6	0.00833813052076379
2017-05-10 02:00:00	5.5	0.0165783396598612
2017-05-10 03:00:00	4.5	0.0238970084702565
2017-05-10 04:00:00	3.4	0.0303142637852298
2017-05-10 05:00:00	3.2	0.0365792821302936
2017-05-10 06:00:00	4.8	0.0441637044482261
2017-05-10 07:00:00	6.7	0.053653637546781
2017-05-10 08:00:00	8	0.0646972030550396
2017-05-10 09:00:00	9.4	0.0776791363267559
2017-05-10 10:00:00	11.7	0.094551758553818
2017-05-10 11:00:00	13	0.114080393208478
2017-05-10 12:00:00	14.5	0.137154672372241
2017-05-10 13:00:00	14.8	0.161005966562617
2017-05-10 14:00:00	15.6	0.187048574860423
2017-05-10 15:00:00	16.2	0.214854037991183
2017-05-10 16:00:00	16.6	0.243894369922143
2017-05-10 17:00:00	16.3	0.272003996735986
2017-05-10 18:00:00	15	0.296386624201944
2017-05-10 19:00:00	13.6	0.317268029563448
2017-05-10 20:00:00	10.5	0.331992006369505
2017-05-10 21:00:00	7	0.341821081221521
2017-05-10 22:00:00	5	0.349587683333044
2017-05-10 23:00:00	3.5	0.356082355219515
2017-05-11 00:00:00	2.5	0.361840866261587
2017-05-11 01:00:00	1.7	0.00522687631065506
2017-05-11 02:00:00	1.2	0.0101453091847818
2017-05-11 03:00:00	0.5	0.0146605930076447
2017-05-11 04:00:00	-0.4	0.0187031401512176
2017-05-11 05:00:00	-0.6	0.0226471616991352
2017-05-11 06:00:00	1.5	0.0277485387550401
2017-05-11 07:00:00	5.9	0.0363870348873986
2017-05-11 08:00:00	9.7	0.0498238678607973
2017-05-11 09:00:00	12	0.0672776552204106
2017-05-11 10:00:00	14	0.0891086832328679
2017-05-11 11:00:00	16.1	0.116612979840294
2017-05-11 12:00:00	17.9	0.150015402866067
2017-05-11 13:00:00	19.5	0.189571610044228
2017-05-11 14:00:00	20.7	0.234346774273016
2017-05-11 15:00:00	21.6	0.283380255862467
2017-05-11 16:00:00	21.9	0.333897086683122
2017-05-11 17:00:00	22.1	0.385419971700068
2017-05-11 18:00:00	21.1	0.4320516992278
2017-05-11 19:00:00	19.2	0.470385070438602
2017-05-11 20:00:00	17.5	0.502386771658837
2017-05-11 21:00:00	15.5	0.528145708210729
2017-05-11 22:00:00	15.3	0.553345780904337
2017-05-11 23:00:00	14.5	0.576420060068099
2017-05-12 00:00:00	14.3	0.598989385898908
2017-05-12 01:00:00	13.7	0.0211151516361925
2017-05-12 02:00:00	13	0.0406437862908529
2017-05-12 03:00:00	12.4	0.0589015418217847
2017-05-12 04:00:00	11.5	0.0753968136321463
2017-05-12 05:00:00	9.8	0.0889885695260807
2017-05-12 06:00:00	11.5	0.105483841336442
2017-05-12 07:00:00	13.9	0.127073782258145
2017-05-12 08:00:00	14.7	0.150663429712913
2017-05-12 09:00:00	15.8	0.177281977546064
2017-05-12 10:00:00	16.9	0.207280817631411
2017-05-12 11:00:00	18.8	0.244033907800782
2017-05-12 12:00:00	20.6	0.288354038565654
2017-05-12 13:00:00	21.4	0.336416126850443
2017-05-12 14:00:00	21.9	0.386932957671097
2017-05-12 15:00:00	21.7	0.436457415108931
2017-05-12 16:00:00	21.5	0.485003432083406
2017-05-12 17:00:00	19.1	0.522936383658237
2017-05-12 18:00:00	17.8	0.555983620104793
2017-05-12 19:00:00	17.1	0.586637214471689
2017-05-12 20:00:00	15.9	0.613548076682773
2017-05-12 21:00:00	15.4	0.639026175788265
2017-05-12 22:00:00	14.7	0.662615823243033
2017-05-12 23:00:00	13.7	0.683730974879226
2017-05-13 00:00:00	12.5	0.702195048216687
2017-05-13 01:00:00	12.3	0.0180535881415903
2017-05-13 02:00:00	12.4	0.0363113436725221
2017-05-13 03:00:00	12.6	0.0549839055544184
2017-05-13 04:00:00	12.4	0.0732416610853501
2017-05-13 05:00:00	11.6	0.0899246116433254
2017-05-13 06:00:00	11.2	0.105868615021283
2017-05-13 07:00:00	11.8	0.122932921026788
2017-05-13 08:00:00	15.1	0.147585281082807
2017-05-13 09:00:00	18.7	0.183952168739955
2017-05-13 10:00:00	20.1	0.226052035625144
2017-05-13 11:00:00	20.9	0.271748213007659
2017-05-13 12:00:00	21.7	0.321272670445493
2017-05-13 13:00:00	19.8	0.362084302846426
2017-05-13 14:00:00	21.8	0.412103220047133
2017-05-13 15:00:00	22.3	0.464645540393352
2017-05-13 16:00:00	20.1	0.506745407278541
2017-05-13 17:00:00	20.6	0.551065538043413
2017-05-13 18:00:00	21.3	0.59864725573676
2017-05-13 19:00:00	17.8	0.631694492183316
2017-05-13 20:00:00	15	0.656077119649273
2017-05-13 21:00:00	12.7	0.67496036127214
2017-05-13 22:00:00	11.5	0.691455633082501
2017-05-13 23:00:00	11.1	0.707219740401933
2017-05-14 00:00:00	12.2	0.72507129138962
2017-05-14 01:00:00	12.6	0.0186725618818963
2017-05-14 02:00:00	12.1	0.0363241859092839
2017-05-14 03:00:00	11.3	0.0524500029572187
2017-05-14 04:00:00	10.3	0.0668417901868492
2017-05-14 05:00:00	10.4	0.0813987852441294
2017-05-14 06:00:00	11.8	0.0984630912496341
2017-05-14 07:00:00	13.3	0.118657589186347
2017-05-14 08:00:00	15	0.143040216652304
2017-05-14 09:00:00	16.6	0.172080548583264
2017-05-14 10:00:00	14.8	0.19593184277364
2017-05-14 11:00:00	14	0.217762870786098
2017-05-14 12:00:00	14.5	0.24083714994986
2017-05-14 13:00:00	17.4	0.272496944986379
2017-05-14 14:00:00	19.6	0.312467993589146
2017-05-14 15:00:00	21.2	0.359572918548095
2017-05-14 16:00:00	21.5	0.40811893552257
2017-05-14 17:00:00	21.7	0.457643392960404
2017-05-14 18:00:00	20.5	0.5015121469594
2017-05-14 19:00:00	17.8	0.534559383405956
2017-05-14 20:00:00	16.6	0.563599715336916
2017-05-14 21:00:00	15.4	0.589077814442408
2017-05-14 22:00:00	14.2	0.611398512549723
2017-05-14 23:00:00	12.6	0.63007107443162
2017-05-15 00:00:00	11.9	0.647329095656411
2017-05-15 01:00:00	11.1	0.0157641073194315
2017-05-15 02:00:00	10.7	0.030827439359822
2017-05-15 03:00:00	11.8	0.0478917453653266
2017-05-15 04:00:00	12.4	0.0661495008962584
2017-05-15 05:00:00	12.2	0.0840010518839456
2017-05-15 06:00:00	12	0.101454839243559
2017-05-15 07:00:00	13.1	0.12120312572654
2017-05-15 08:00:00	14	0.143034153738997
2017-05-15 09:00:00	15.1	0.167686513795016
2017-05-15 10:00:00	15.3	0.192886586488623
2017-05-15 11:00:00	15.7	0.219215724115585
2017-05-15 12:00:00	17.4	0.250875519152104
2017-05-15 13:00:00	19.4	0.290020506586215
2017-05-15 14:00:00	20.6	0.334340637351087
2017-05-15 15:00:00	20.9	0.380036814733602
2017-05-15 16:00:00	21	0.426198955365042
2017-05-15 17:00:00	20.8	0.47143280423111
2017-05-15 18:00:00	20.4	0.514853841997553
2017-05-15 19:00:00	16.4	0.543270652798862
2017-05-15 20:00:00	13.2	0.563240886623444
2017-05-15 21:00:00	10.6	0.578133636556888
2017-05-15 22:00:00	9.7	0.591570469530286
2017-05-15 23:00:00	7.7	0.602235649943508
2017-05-16 00:00:00	7.4	0.612534639991789
2017-05-16 01:00:00	10	0.0139066348433568
2017-05-16 02:00:00	7	0.0237357096953733
2017-05-16 03:00:00	7.6	0.0342774899582891
2017-05-16 04:00:00	8	0.0453210554665478
2017-05-16 05:00:00	7.8	0.0561109909167299
2017-05-16 06:00:00	9.5	0.069242928834099
2017-05-16 07:00:00	13.5	0.0898929909687554
2017-05-16 08:00:00	17.6	0.12223988714506
2017-05-16 09:00:00	19.2	0.160573258355863
2017-05-16 10:00:00	20.8	0.20580710722193
2017-05-16 11:00:00	22.1	0.257329992238876
2017-05-16 12:00:00	22.7	0.311949866112272
2017-05-16 13:00:00	21.7	0.361474323550106
2017-05-16 14:00:00	22.2	0.413505274285025
2017-05-16 15:00:00	22	0.464523439671914
2017-05-16 16:00:00	21.6	0.513556921261366
2017-05-16 17:00:00	20.5	0.557425675260362
2017-05-16 18:00:00	20.2	0.599962269516983
2017-05-16 19:00:00	19.5	0.639518476695143
2017-05-16 20:00:00	18.5	0.675123492890156
2017-05-16 21:00:00	17.3	0.706444649162017
2017-05-16 22:00:00	16.7	0.735801364147863
2017-05-16 23:00:00	15.8	0.762419911981014
2017-05-17 00:00:00	15.6	0.78846252027882
2017-05-17 01:00:00	15.7	0.026329137626962
2017-05-17 02:00:00	15.8	0.0529476854601129
2017-05-17 03:00:00	15.1	0.0776000455161316
2017-05-17 04:00:00	14.1	0.0996746518207656
2017-05-17 05:00:00	14.1	0.1217492581254
2017-05-17 06:00:00	15.8	0.148367805958551
2017-05-17 07:00:00	17	0.178692433320424
2017-05-17 08:00:00	19.4	0.217837420754535
2017-05-17 09:00:00	22.2	0.269868371489453
2017-05-17 10:00:00	24.2	0.332670116679296
2017-05-17 11:00:00	25.6	0.403411821748334
2017-05-17 12:00:00	26.4	0.478625508494401
2017-05-17 13:00:00	26.6	0.554929060925102
2017-05-17 14:00:00	27	0.633360564347065
2017-05-17 15:00:00	26.9	0.711267431493132
2017-05-17 16:00:00	26.9	0.789174298639199
2017-05-17 17:00:00	26.7	0.866016831940833
2017-05-17 18:00:00	25.9	0.938451436096876
2017-05-17 19:00:00	24.7	1.00407769249154
2017-05-17 20:00:00	22.7	1.05869756636494
2017-05-17 21:00:00	21.2	1.10580249132388
2017-05-17 22:00:00	19.5	1.14535869850205
2017-05-17 23:00:00	17.3	1.17667985477391
2017-05-18 00:00:00	16.6	1.20572018670487
2017-05-18 01:00:00	16.2	0.0278054631307602
2017-05-18 02:00:00	15.1	0.0524578231867788
2017-05-18 03:00:00	14.3	0.0750271490175874
2017-05-18 04:00:00	13.5	0.0956772111522438
2017-05-18 05:00:00	13.4	0.116098311355912
2017-05-18 06:00:00	15.7	0.142427448982874
2017-05-18 07:00:00	18.8	0.179180539152246
2017-05-18 08:00:00	22	0.230198704539135
2017-05-18 09:00:00	25.2	0.29866836034734
2017-05-18 10:00:00	26.8	0.376045449842955
2017-05-18 11:00:00	28.4	0.461059130960926
2017-05-18 12:00:00	29	0.548275105505253
2017-05-18 13:00:00	29	0.635491080049579
2017-05-18 14:00:00	29	0.722707054593906
2017-05-18 15:00:00	29.9	0.812229683520643
2017-05-18 16:00:00	29	0.89944565806497
2017-05-18 17:00:00	26.8	0.976822747560585
2017-05-18 18:00:00	20.2	1.01935934181721
2017-05-18 19:00:00	19.6	1.05933039041997
2017-05-18 20:00:00	18.7	1.09569727807712
2017-05-18 21:00:00	18.1	1.1298202077877
2017-05-18 22:00:00	17.7	1.16251560877585
2017-05-18 23:00:00	16.8	1.19219181891843
2017-05-19 00:00:00	16.4	1.22060862971974
2017-05-19 01:00:00	15.4	0.0254780991054926
2017-05-19 02:00:00	15.8	0.0520966469386434
2017-05-19 03:00:00	15.6	0.0781392552364495
2017-05-19 04:00:00	15.3	0.103339327930057
2017-05-19 05:00:00	15.3	0.128539400623665
2017-05-19 06:00:00	15.8	0.155157948456816
2017-05-19 07:00:00	17.1	0.185811542823711
2017-05-19 08:00:00	18.8	0.222564632993083
2017-05-19 09:00:00	20.9	0.268260810375598
2017-05-19 10:00:00	23	0.324470945673717
2017-05-19 11:00:00	24.6	0.389530090947949
2017-05-19 12:00:00	24.6	0.454589236222181
2017-05-19 13:00:00	24.5	0.519082213180227
2017-05-19 14:00:00	23.9	0.580206742124341
2017-05-19 15:00:00	21	0.626368882755781
2017-05-19 16:00:00	20.7	0.671144046984569
2017-05-19 17:00:00	19.1	0.7090769985594
2017-05-19 18:00:00	18.1	0.743199928269975
2017-05-19 19:00:00	15.4	0.768678027375468
2017-05-19 20:00:00	12.9	0.787989284586851
2017-05-19 21:00:00	12.7	0.806872526209718
2017-05-19 22:00:00	12.6	0.825545088091614
2017-05-19 23:00:00	12.2	0.843396639079301
2017-05-20 00:00:00	11.5	0.859891910889663
2017-05-20 01:00:00	11.3	0.0161258170479347
2017-05-20 02:00:00	11.2	0.0320698204258926
2017-05-20 03:00:00	11.2	0.0480138238038505
2017-05-20 04:00:00	11.1	0.063777931123282
2017-05-20 05:00:00	10.7	0.0788412631636724
2017-05-20 06:00:00	11.9	0.0960992843884632
2017-05-20 07:00:00	13.1	0.115847570871444
2017-05-20 08:00:00	14.6	0.139178220934774
2017-05-20 09:00:00	15.4	0.164656320040267
2017-05-20 10:00:00	17.4	0.196316115076786
2017-05-20 11:00:00	18.3	0.231173192607817
2017-05-20 12:00:00	18.5	0.26677820880283
2017-05-20 13:00:00	18.8	0.303531298972201
2017-05-20 14:00:00	19.5	0.343087506150362
2017-05-20 15:00:00	20.7	0.38786267037915
2017-05-20 16:00:00	19.4	0.427007657813261
2017-05-20 17:00:00	18.3	0.461864735344292
2017-05-20 18:00:00	18.2	0.496353024296488
2017-05-20 19:00:00	17	0.526677651658362
2017-05-20 20:00:00	14.9	0.55079326485447
2017-05-20 21:00:00	11.7	0.567665887081532
2017-05-20 22:00:00	10.1	0.581732511304611
2017-05-20 23:00:00	9.9	0.595480862286881
2017-05-21 00:00:00	10.4	0.610037857344161
2017-05-21 01:00:00	9.2	0.0126867295104983
2017-05-21 02:00:00	8	0.023730295018757
2017-05-21 03:00:00	7.6	0.0342720752816728
2017-05-21 04:00:00	6.6	0.0436514252060102
2017-05-21 05:00:00	6.3	0.0527062432349765
2017-05-21 06:00:00	9.3	0.0655397790073298
2017-05-21 07:00:00	12.8	0.0846359121630792
2017-05-21 08:00:00	15.5	0.110394848714972
2017-05-21 09:00:00	17.8	0.143442085161528
2017-05-21 10:00:00	18.9	0.180584910220429
2017-05-21 11:00:00	19.8	0.221396542621362
2017-05-21 12:00:00	20.5	0.265265296620358
2017-05-21 13:00:00	21	0.311427437251798
2017-05-21 14:00:00	21.6	0.36046091884125
2017-05-21 15:00:00	21.5	0.409006935815725
2017-05-21 16:00:00	21.8	0.459025853016432
2017-05-21 17:00:00	21.7	0.508550310454266
2017-05-21 18:00:00	21.5	0.55709632742874
2017-05-21 19:00:00	20.3	0.600073311719157
2017-05-21 20:00:00	16.7	0.629430026705002
2017-05-21 21:00:00	12.3	0.647483614846593
2017-05-21 22:00:00	10	0.661390249689949
2017-05-21 23:00:00	9.1	0.673931748404688
2017-05-22 00:00:00	8.4	0.685499448330672
2017-05-22 01:00:00	7.6	0.0105417802629157
2017-05-22 02:00:00	6.8	0.0201435201628131
2017-05-22 03:00:00	6.3	0.0291983381917794
2017-05-22 04:00:00	7.2	0.0392597950868926
2017-05-22 05:00:00	8	0.0503033605951513
2017-05-22 06:00:00	9.6	0.0635869263512644
2017-05-22 07:00:00	12.1	0.081238550378652
2017-05-22 08:00:00	14.7	0.10482819783342
2017-05-22 09:00:00	17.2	0.135813961158294
2017-05-22 10:00:00	19.3	0.174551340316421
2017-05-22 11:00:00	20.6	0.218871471081293
2017-05-22 12:00:00	20.7	0.263646635310081
2017-05-22 13:00:00	20.9	0.309342812692596
2017-05-22 14:00:00	21.4	0.357404900977385
2017-05-22 15:00:00	21.9	0.407921731798039
2017-05-22 16:00:00	22.7	0.462541605671434
2017-05-22 17:00:00	22.5	0.516116391272681
2017-05-22 18:00:00	22.5	0.569691176873928
2017-05-22 19:00:00	21.8	0.619710094074635
2017-05-22 20:00:00	17.6	0.65205699025094
2017-05-22 21:00:00	13	0.6715856249056
2017-05-22 22:00:00	11	0.687171735311594
2017-05-22 23:00:00	9.8	0.700763491205528
2017-05-23 00:00:00	8.8	0.712878594661746
2017-05-23 01:00:00	8	0.0110435655082587
2017-05-23 02:00:00	7.2	0.0211050224033719
2017-05-23 03:00:00	7	0.0309340972553885
2017-05-23 04:00:00	7	0.0407631721074051
2017-05-23 05:00:00	7.1	0.0507078006383697
2017-05-23 06:00:00	9.3	0.063541336410723
2017-05-23 07:00:00	14.2	0.085862034518038
2017-05-23 08:00:00	17.7	0.118557435506194
2017-05-23 09:00:00	21.5	0.167103452480669
2017-05-23 10:00:00	23.6	0.226568336409612
2017-05-23 11:00:00	25.1	0.294468904487678
2017-05-23 12:00:00	25.6	0.365210609556716
2017-05-23 13:00:00	25.4	0.43481760186114
2017-05-23 14:00:00	25.8	0.506689470312207
2017-05-23 15:00:00	25.3	0.575728007350141
2017-05-23 16:00:00	23.5	0.634644124520411
2017-05-23 17:00:00	22.2	0.68667507525533
2017-05-23 18:00:00	22.2	0.738706025990249
2017-05-23 19:00:00	20.4	0.782127063756692
2017-05-23 20:00:00	19.7	0.822516584699191
2017-05-23 21:00:00	18.4	0.857745898640912
2017-05-23 22:00:00	16.2	0.885551361771672
2017-05-23 23:00:00	14.2	0.907872059878987
2017-05-24 00:00:00	13	0.927400694533648
2017-05-24 01:00:00	12	0.0174537873596133
2017-05-24 02:00:00	11.6	0.0341367379175886
2017-05-24 03:00:00	11.1	0.0499008452370201
2017-05-24 04:00:00	10.4	0.0644578402943003
2017-05-24 05:00:00	9.5	0.0775897782116694
2017-05-24 06:00:00	10.5	0.0923137550177267
2017-05-24 07:00:00	11.9	0.109571776242517
2017-05-24 08:00:00	12.6	0.128244338124414
2017-05-24 09:00:00	13.8	0.149595660952622
2017-05-24 10:00:00	14.9	0.17371127414873
2017-05-24 11:00:00	15.9	0.200622136359814
2017-05-24 12:00:00	16.4	0.229038947161123
2017-05-24 13:00:00	16.5	0.257765985334119
2017-05-24 14:00:00	16.4	0.286182796135428
2017-05-24 15:00:00	15.7	0.31251193376239
2017-05-24 16:00:00	16.5	0.341238971935385
2017-05-24 17:00:00	16.7	0.370595686921231
2017-05-24 18:00:00	15.3	0.395795759614838
2017-05-24 19:00:00	14.1	0.417870365919473
2017-05-24 20:00:00	13.4	0.438291466123141
2017-05-24 21:00:00	12.7	0.457174707746008
2017-05-24 22:00:00	12.2	0.475026258733695
2017-05-24 23:00:00	11.9	0.492284279958486
2017-05-25 00:00:00	11.2	0.508228283336443
2017-05-25 01:00:00	11.6	0.0166829505579753
2017-05-25 02:00:00	11.6	0.0333659011159506
2017-05-25 03:00:00	11.2	0.0493099044939084
2017-05-25 04:00:00	11.9	0.0665679257186992
2017-05-25 05:00:00	12	0.0840217130783125
2017-05-25 06:00:00	12.5	0.102485786415774
2017-05-25 07:00:00	13	0.122014421070434
2017-05-25 08:00:00	14.6	0.145345071133765
2017-05-25 09:00:00	15.1	0.169997431189783
2017-05-25 10:00:00	15.5	0.195756367741676
2017-05-25 11:00:00	16.2	0.223561830872436
2017-05-25 12:00:00	16	0.250767934919213
2017-05-25 13:00:00	17.2	0.281753698244087
2017-05-25 14:00:00	18.3	0.316610775775118
2017-05-25 15:00:00	19.1	0.354543727349949
2017-05-25 16:00:00	19.6	0.394514775952717
2017-05-25 17:00:00	19.3	0.433252155110844
2017-05-25 18:00:00	19.4	0.472397142544955
2017-05-25 19:00:00	18.9	0.509539967603855
2017-05-25 20:00:00	17.1	0.540193561970751
2017-05-25 21:00:00	16	0.567399666017528
2017-05-25 22:00:00	14.4	0.590220178000247
2017-05-25 23:00:00	12.7	0.609103419623113
2017-05-26 00:00:00	12.2	0.6269549706108
2017-05-26 01:00:00	11.9	0.0172580212247907
2017-05-26 02:00:00	11.8	0.0343223272302954
2017-05-26 03:00:00	11.7	0.0511949494573576
2017-05-26 04:00:00	12.6	0.0698675113392539
2017-05-26 05:00:00	13.1	0.0896157978222346
2017-05-26 06:00:00	13.4	0.110036898025903
2017-05-26 07:00:00	13.4	0.130457998229572
2017-05-26 08:00:00	13.9	0.152047939151275
2017-05-26 09:00:00	15.9	0.178958801362359
2017-05-26 10:00:00	18.1	0.213081731072934
2017-05-26 11:00:00	20.4	0.256502768839377
2017-05-26 12:00:00	22.2	0.308533719574296
2017-05-26 13:00:00	23.4	0.366903469221472
2017-05-26 14:00:00	24.4	0.430831385827273
2017-05-26 15:00:00	24.7	0.496457642221938
2017-05-26 16:00:00	24.9	0.563220252166628
2017-05-26 17:00:00	25.2	0.631689907974832
2017-05-26 18:00:00	24.6	0.696749053249064
2017-05-26 19:00:00	23.5	0.755665170419335
2017-05-26 20:00:00	21.3	0.803246888112682
2017-05-26 21:00:00	17.4	0.834906683149201
2017-05-26 22:00:00	14.7	0.858496330603969
2017-05-26 23:00:00	12.9	0.877807587815353
2017-05-27 00:00:00	11.6	0.894490538373328
2017-05-27 01:00:00	11.1	0.0157641073194315
2017-05-27 02:00:00	10.2	0.0299924433281906
2017-05-27 03:00:00	9.1	0.042533942042929
2017-05-27 04:00:00	8.7	0.0545099615771645
2017-05-27 05:00:00	8.8	0.0666250650333818
2017-05-27 06:00:00	12.3	0.0846786531749721
2017-05-27 07:00:00	17.3	0.115999809446833
2017-05-27 08:00:00	19.8	0.156811441847766
2017-05-27 09:00:00	22	0.207829607234656
2017-05-27 10:00:00	23.2	0.265114202323199
2017-05-27 11:00:00	24.1	0.327355132057226
2017-05-27 12:00:00	24.8	0.393549269958411
2017-05-27 13:00:00	25.5	0.463724063724953
2017-05-27 14:00:00	26.2	0.537834204753113
2017-05-27 15:00:00	26.5	0.613594696441147
2017-05-27 16:00:00	26.7	0.690437229742781
2017-05-27 17:00:00	26.8	0.767814319238397
2017-05-27 18:00:00	26.5	0.84357481092643
2017-05-27 19:00:00	25.7	0.914882292141927
2017-05-27 20:00:00	23	0.971092427440046
2017-05-27 21:00:00	18.3	1.00594950497108
2017-05-27 22:00:00	14.9	1.03006511816719
2017-05-27 23:00:00	13.9	1.05165505908889
2017-05-28 00:00:00	12.8	1.07075119224464
2017-05-28 01:00:00	11.8	0.0170643060055047
2017-05-28 02:00:00	11.9	0.0343223272302954
2017-05-28 03:00:00	11.2	0.0502663306082533
2017-05-28 04:00:00	10.6	0.0651590805416971
2017-05-28 05:00:00	11.1	0.0809231878611286
2017-05-28 06:00:00	15.8	0.107541735694279
2017-05-28 07:00:00	20.5	0.151410489693276
2017-05-28 08:00:00	25.2	0.21988014550148
2017-05-28 09:00:00	27.9	0.30273791976748
2017-05-28 10:00:00	28.4	0.387751600885451
2017-05-28 11:00:00	28.4	0.472765282003422
2017-05-28 12:00:00	28.2	0.556947871917094
2017-05-28 13:00:00	29.5	0.64560982676491
2017-05-28 14:00:00	30.4	0.73579349154881
2017-05-28 15:00:00	31	0.826102231975873
2017-05-28 16:00:00	28.6	0.91190100552415
2017-05-28 17:00:00	27.9	0.99475877979015
2017-05-28 18:00:00	27.1	1.07370940644185
2017-05-28 19:00:00	26	1.1467048231933
2017-05-28 20:00:00	23.6	1.20616970712225
2017-05-28 21:00:00	20.7	1.25094487135104
2017-05-28 22:00:00	19.4	1.29008985878515
2017-05-28 23:00:00	18.6	1.32607406057051
2017-05-29 00:00:00	18.6	1.36205826235588
2017-05-29 01:00:00	17.2	0.0309857633248734
2017-05-29 02:00:00	16	0.0581918673716506
2017-05-29 03:00:00	15.2	0.0831167014498547
2017-05-29 04:00:00	14.7	0.106706348904623
2017-05-29 05:00:00	14.8	0.130557643094999
2017-05-29 06:00:00	16.7	0.159914358080844
2017-05-29 07:00:00	18.5	0.195519374275858
2017-05-29 08:00:00	19.7	0.235908895218356
2017-05-29 09:00:00	22	0.286927060605246
2017-05-29 10:00:00	24.8	0.35312119850643
2017-05-29 11:00:00	26.6	0.429424750937132
2017-05-29 12:00:00	28.5	0.514836961178677
2017-05-29 13:00:00	29	0.602052935723004
2017-05-29 14:00:00	29.2	0.689893498645624
2017-05-29 15:00:00	29.8	0.779227395450115
2017-05-29 16:00:00	30.4	0.869411060234015
2017-05-29 17:00:00	30.8	0.95976279008736
2017-05-29 18:00:00	30	1.0494558303346
2017-05-29 19:00:00	28.7	1.13562873243299
2017-05-29 20:00:00	26.8	1.2130058219286
2017-05-29 21:00:00	24	1.27468763574243
2017-05-29 22:00:00	21.5	1.3232336527169
2017-05-29 23:00:00	20.6	1.36755378348178
2017-05-30 00:00:00	18.8	1.40430687365115
2017-05-30 01:00:00	18.4	0.0352293139417216
2017-05-30 02:00:00	17.7	0.0679247149298779
2017-05-30 03:00:00	16.8	0.0976009250724549
2017-05-30 04:00:00	15.8	0.124219472905606
2017-05-30 05:00:00	15.7	0.150548610532568
2017-05-30 06:00:00	19.3	0.189285989690695
2017-05-30 07:00:00	24	0.250967803504523
2017-05-30 08:00:00	25.9	0.323402407660565
2017-05-30 09:00:00	26.1	0.396956433278356
2017-05-30 10:00:00	25.8	0.468828301729422
2017-05-30 11:00:00	25.2	0.537297957537627
2017-05-30 12:00:00	26.6	0.613601509968328
2017-05-30 13:00:00	24.5	0.678094486926375
2017-05-30 14:00:00	24.7	0.74372074332104
2017-05-30 15:00:00	25.3	0.812759280358974
2017-05-30 16:00:00	21.5	0.861305297333449
2017-05-30 17:00:00	21.8	0.911324214534156
2017-05-30 18:00:00	20.9	0.957020391916671
2017-05-30 19:00:00	18.8	0.993773482086043
2017-05-30 20:00:00	19	1.03130958948814
2017-05-30 21:00:00	18	1.0650705703468
2017-05-30 22:00:00	17	1.09539519770867
2017-05-30 23:00:00	17	1.12571982507054
2017-05-31 00:00:00	17.2	1.15670558839542
2017-05-31 01:00:00	16.4	0.0284168108013092
2017-05-31 02:00:00	16	0.0556229148480864
2017-05-31 03:00:00	15.1	0.0802752749041051
2017-05-31 04:00:00	13.9	0.101865215825808
2017-05-31 05:00:00	13	0.121393850480468
2017-05-31 06:00:00	14.9	0.145509463676576
2017-05-31 07:00:00	16.3	0.17361909049042
2017-05-31 08:00:00	18	0.207380071349075
2017-05-31 09:00:00	19.5	0.246936278527236
2017-05-31 10:00:00	20.4	0.29035731629368
2017-05-31 11:00:00	20.9	0.336053493676195
2017-05-31 12:00:00	21.3	0.383635211369542
2017-05-31 13:00:00	22	0.434653376756431
2017-05-31 14:00:00	22.5	0.488228162357678
2017-05-31 15:00:00	22.1	0.539751047374625
2017-05-31 16:00:00	22.4	0.592807995683484
2017-05-31 17:00:00	22.6	0.646903775269999
2017-05-31 18:00:00	22	0.697921940656889
2017-05-31 19:00:00	20.7	0.742697104885677
2017-05-31 20:00:00	18.7	0.779063992542825
2017-05-31 21:00:00	15.9	0.805974854753909
2017-05-31 22:00:00	14.1	0.828049461058543
2017-05-31 23:00:00	13.4	0.848470561262212
2017-06-01 00:00:00	11.5	0.864965833072574
2017-06-01 01:00:00	10.2	0.0142283360087591
2017-06-01 02:00:00	10.1	0.0282949602318382
2017-06-01 03:00:00	9.4	0.0412768935035544
2017-06-01 04:00:00	7.6	0.0518186737664701
2017-06-01 05:00:00	7.9	0.062734732939846
2017-06-01 06:00:00	9.9	0.0764830839221161
2017-06-01 07:00:00	12.5	0.0949471572595776
2017-06-01 08:00:00	14.1	0.117021763564212
2017-06-01 09:00:00	15.8	0.143640311397362
2017-06-01 10:00:00	17.8	0.176687547843919
2017-06-01 11:00:00	19.1	0.21462049941875
2017-06-01 12:00:00	20.5	0.258489253417746
2017-06-01 13:00:00	21.7	0.30801371085558
2017-06-01 14:00:00	22.9	0.363690829011877
2017-06-01 15:00:00	23.4	0.422060578659053
2017-06-01 16:00:00	23.4	0.480430328306228
2017-06-01 17:00:00	22.7	0.535050202179624
2017-06-01 18:00:00	21.9	0.585567033000278
2017-06-01 19:00:00	21.3	0.633148750693625
2017-06-01 20:00:00	18.7	0.669515638350773
2017-06-01 21:00:00	13.3	0.689710136287486
2017-06-01 22:00:00	10.8	0.704945877159097
2017-06-01 23:00:00	9.5	0.718077815076466
2017-06-02 00:00:00	8.4	0.72964551500245
2017-06-02 01:00:00	7.8	0.0107899354501822
2017-06-02 02:00:00	7.2	0.0208513923452954
2017-06-02 03:00:00	6.7	0.0303413254438503
2017-06-02 04:00:00	6.4	0.0395031301317149
2017-06-02 05:00:00	6.6	0.0488824800560523
2017-06-02 06:00:00	11.4	0.0651920469963226
2017-06-02 07:00:00	15.6	0.0912346552941286
2017-06-02 08:00:00	18.6	0.127218857079495
2017-06-02 09:00:00	21.1	0.173850584607226
2017-06-02 10:00:00	22.9	0.229527702763523
2017-06-02 11:00:00	24.3	0.292891825057005
2017-06-02 12:00:00	25	0.360223310132628
2017-06-02 13:00:00	25.2	0.428692965940832
2017-06-02 14:00:00	26.1	0.502246991558623
2017-06-02 15:00:00	26.3	0.576910455655669
2017-06-02 16:00:00	26.1	0.65046448127346
2017-06-02 17:00:00	25.3	0.719503018311394
2017-06-02 18:00:00	24.8	0.785697156212579
2017-06-02 19:00:00	24.4	0.84962507281838
2017-06-02 20:00:00	21.9	0.900141903639034
2017-06-02 21:00:00	17.3	0.931463059910895
2017-06-02 22:00:00	16.8	0.961139270053472
2017-06-02 23:00:00	15.9	0.988050132264556
2017-06-03 00:00:00	15.3	1.01325020495816
2017-06-03 01:00:00	15.5	0.0257589365518928
2017-06-03 02:00:00	15.7	0.0520880741788548
2017-06-03 03:00:00	15.7	0.0784172118058169
2017-06-03 04:00:00	15.5	0.10417614835771
2017-06-03 05:00:00	15.4	0.129654247463202
2017-06-03 06:00:00	16	0.156860351509979
2017-06-03 07:00:00	16.4	0.185277162311289
2017-06-03 08:00:00	16.2	0.213082625442049
2017-06-03 09:00:00	14.3	0.235651951272857
2017-06-03 10:00:00	15.3	0.260852023966465
2017-06-03 11:00:00	17	0.291176651328338
2017-06-03 12:00:00	18.9	0.328319476387239
2017-06-03 13:00:00	19.2	0.366652847598041
2017-06-03 14:00:00	19.8	0.407464479998975
2017-06-03 15:00:00	21.6	0.456497961588426
2017-06-03 16:00:00	22.1	0.508020846605373
2017-06-03 17:00:00	21.5	0.556566863579847
2017-06-03 18:00:00	21	0.602729004211287
2017-06-03 19:00:00	19.8	0.643540636612221
2017-06-03 20:00:00	19.3	0.682278015770348
2017-06-03 21:00:00	18.6	0.718262217555714
2017-06-03 22:00:00	17.9	0.751664640581487
2017-06-03 23:00:00	17.4	0.783324435618006
2017-06-04 00:00:00	16.6	0.812364767548966
2017-06-04 01:00:00	17	0.0303246273618731
2017-06-04 02:00:00	16.8	0.0600008375044501
2017-06-04 03:00:00	16.7	0.0893575524902956
2017-06-04 04:00:00	16.9	0.119356392575642
2017-06-04 05:00:00	16.9	0.149355232660989
2017-06-04 06:00:00	16.3	0.177464859474833
2017-06-04 07:00:00	15.9	0.204375721685916
2017-06-04 08:00:00	16.5	0.233102759858912
2017-06-04 09:00:00	15.4	0.258580858964405
2017-06-04 10:00:00	15	0.282963486430362
2017-06-04 11:00:00	14.7	0.30655313388513
2017-06-04 12:00:00	15.9	0.333463996096214
2017-06-04 13:00:00	18.3	0.368321073627245
2017-06-04 14:00:00	19.2	0.406654444838047
2017-06-04 15:00:00	20.3	0.449631429128464
2017-06-04 16:00:00	20.5	0.49350018312746
2017-06-04 17:00:00	20.6	0.537820313892332
2017-06-04 18:00:00	18.5	0.573425330087345
2017-06-04 19:00:00	17.1	0.604078924454241
2017-06-04 20:00:00	14.6	0.627409574517571
2017-06-04 21:00:00	15.6	0.653452182815377
2017-06-04 22:00:00	15.5	0.67921111936727
2017-06-04 23:00:00	14.8	0.703062413557646
2017-06-05 00:00:00	13.2	0.723032647382228
2017-06-05 01:00:00	13.3	0.020194497936713
2017-06-05 02:00:00	13.3	0.040388995873426
2017-06-05 03:00:00	12.8	0.0594851290291754
2017-06-05 04:00:00	12.8	0.0785812621849247
2017-06-05 05:00:00	13.7	0.0996964138211172
2017-06-05 06:00:00	14.9	0.123812027017225
2017-06-05 07:00:00	16.6	0.152852358948185
2017-06-05 08:00:00	17.4	0.184512153984704
2017-06-05 09:00:00	18.7	0.220879041641852
2017-06-05 10:00:00	18.6	0.256863243427218
2017-06-05 11:00:00	19.4	0.296008230861329
2017-06-05 12:00:00	19.2	0.334341602072132
2017-06-05 13:00:00	19.2	0.372674973282934
2017-06-05 14:00:00	18.8	0.409428063452305
2017-06-05 15:00:00	18.9	0.446570888511206
2017-06-05 16:00:00	20.2	0.489107482767826
2017-06-05 17:00:00	20.2	0.531644077024447
2017-06-05 18:00:00	17.8	0.564691313471003
2017-06-05 19:00:00	17.6	0.597038209647308
2017-06-05 20:00:00	17	0.627362837009181
2017-06-05 21:00:00	16.2	0.655168300139941
2017-06-05 22:00:00	14.6	0.678498950203271
2017-06-05 23:00:00	13.3	0.698693448139984
2017-06-06 00:00:00	12.1	0.716345072167372
2017-06-06 01:00:00	12.4	0.0182577555309318
2017-06-06 02:00:00	12.3	0.0363113436725221
2017-06-06 03:00:00	12.7	0.0551945852953885
2017-06-06 04:00:00	13.1	0.0749428717783692
2017-06-06 05:00:00	14.6	0.0982735218416994
2017-06-06 06:00:00	16.7	0.127630236827545
2017-06-06 07:00:00	15.9	0.154541099038629
2017-06-06 08:00:00	18.2	0.189029387990825
2017-06-06 09:00:00	20.2	0.231565982247446
2017-06-06 10:00:00	21.7	0.28109043968528
2017-06-06 11:00:00	23.3	0.338916318028029
2017-06-06 12:00:00	23.6	0.398381201956973
2017-06-06 13:00:00	23.8	0.458950402401959
2017-06-06 14:00:00	22.6	0.513046181988475
2017-06-06 15:00:00	17.4	0.544705977024994
2017-06-06 16:00:00	19	0.582242084427092
2017-06-06 17:00:00	20.1	0.62434195131228
2017-06-06 18:00:00	16.6	0.65338228324324
2017-06-06 19:00:00	15.9	0.680293145454324
2017-06-06 20:00:00	15.4	0.705771244559817
2017-06-06 21:00:00	14.4	0.728591756542535
2017-06-06 22:00:00	14.5	0.751666035706297
2017-06-06 23:00:00	13.3	0.77186053364301
2017-06-07 00:00:00	11.6	0.788543484200985
2017-06-07 01:00:00	10.9	0.0154099943158288
2017-06-07 02:00:00	10.9	0.0308199886316576
2017-06-07 03:00:00	10.6	0.0457127385651014
2017-06-07 04:00:00	10.4	0.0602697336223816
2017-06-07 05:00:00	10.5	0.0749937104284389
2017-06-07 06:00:00	11.4	0.0913032773687091
2017-06-07 07:00:00	12.8	0.110399410524458
2017-06-07 08:00:00	13.9	0.131989351446162
2017-06-07 09:00:00	14.2	0.154310049553477
2017-06-07 10:00:00	15.3	0.179510122247084
2017-06-07 11:00:00	15.6	0.20555273054489
2017-06-07 12:00:00	15.4	0.231030829650383
2017-06-07 13:00:00	16.5	0.259757867823378
2017-06-07 14:00:00	17.3	0.291079024095239
2017-06-07 15:00:00	17.9	0.324481447121012
2017-06-07 16:00:00	17.8	0.357528683567568
2017-06-07 17:00:00	17.7	0.390224084555725
2017-06-07 18:00:00	16.8	0.419900294698302
2017-06-07 19:00:00	15.3	0.445100367391909
2017-06-07 20:00:00	12.7	0.463983609014776
2017-06-07 21:00:00	12.8	0.483079742170525
2017-06-07 22:00:00	11.4	0.499389309110795
2017-06-07 23:00:00	9.7	0.512826142084194
2017-06-08 00:00:00	11.7	0.529698764311256
2017-06-08 01:00:00	12.9	0.0193112572113838
2017-06-08 02:00:00	12	0.0367650445709971
2017-06-08 03:00:00	11.7	0.0536376667980593
2017-06-08 04:00:00	11.4	0.0699472337383295
2017-06-08 05:00:00	12.2	0.0877987847260168
2017-06-08 06:00:00	13.1	0.107547071208998
2017-06-08 07:00:00	14.3	0.130116397039806
2017-06-08 08:00:00	15.2	0.15504123111801
2017-06-08 09:00:00	15.9	0.181952093329094
2017-06-08 10:00:00	17	0.212276720690967
2017-06-08 11:00:00	17.4	0.243936515727486
2017-06-08 12:00:00	18	0.277697496586142
2017-06-08 13:00:00	19.8	0.318509128987075
2017-06-08 14:00:00	21.2	0.365614053946023
2017-06-08 15:00:00	22.6	0.419709833532539
2017-06-08 16:00:00	23.5	0.47862595070281
2017-06-08 17:00:00	23.3	0.536451829045559
2017-06-08 18:00:00	22.4	0.589508777354418
2017-06-08 19:00:00	21.1	0.636140504882149
2017-06-08 20:00:00	19.2	0.674473876092952
2017-06-08 21:00:00	17.4	0.706133671129471
2017-06-08 22:00:00	16.4	0.73455048193078
2017-06-08 23:00:00	14.6	0.75788113199411
2017-06-09 00:00:00	12.7	0.776764373616977
2017-06-09 01:00:00	11.6	0.0166829505579753
2017-06-09 02:00:00	10.9	0.0320929448738041
2017-06-09 03:00:00	11.1	0.0478570521932356
2017-06-09 04:00:00	10.8	0.0630927930648457
2017-06-09 05:00:00	11.6	0.079775743622821
2017-06-09 06:00:00	14.9	0.103891356818929
2017-06-09 07:00:00	17.6	0.136238252995234
2017-06-09 08:00:00	21.3	0.183819970688581
2017-06-09 09:00:00	24.5	0.248312947646627
2017-06-09 10:00:00	25.6	0.319054652715665
2017-06-09 11:00:00	26.4	0.394268339461732
2017-06-09 12:00:00	26.5	0.470028831149766
2017-06-09 13:00:00	26.5	0.545789322837799
2017-06-09 14:00:00	26.3	0.620452786934846
2017-06-09 15:00:00	25.1	0.688353355012911
2017-06-09 16:00:00	23	0.74456349031103
2017-06-09 17:00:00	18.1	0.778686420021605
2017-06-09 18:00:00	16.8	0.808362630164182
2017-06-09 19:00:00	16.9	0.838361470249528
2017-06-09 20:00:00	16.9	0.868360310334875
2017-06-09 21:00:00	15.8	0.894978858168026
2017-06-09 22:00:00	15.4	0.920456957273519
2017-06-09 23:00:00	15.1	0.945109317329537
2017-06-10 00:00:00	13.7	0.96622446896573
2017-06-10 01:00:00	11	0.0155861104059937
2017-06-10 02:00:00	9.9	0.0293344613882637
2017-06-10 03:00:00	10	0.0432410962316205
2017-06-10 04:00:00	9.2	0.0559278257421188
2017-06-10 05:00:00	9.1	0.0684693244568572
2017-06-10 06:00:00	13	0.0879979591115176
2017-06-10 07:00:00	16	0.115204063158295
2017-06-10 08:00:00	18.9	0.152346888217195
2017-06-10 09:00:00	19.6	0.192317936819963
2017-06-10 10:00:00	20.7	0.237093101048751
2017-06-10 11:00:00	21.9	0.287609931869405
2017-06-10 12:00:00	22.2	0.339640882604324
2017-06-10 13:00:00	22.4	0.392697830913183
2017-06-10 14:00:00	23.5	0.451613948083453
2017-06-10 15:00:00	22.6	0.505709727669969
2017-06-10 16:00:00	23	0.561919862968088
2017-06-10 17:00:00	22.4	0.614976811276946
2017-06-10 18:00:00	22.2	0.667007762011865
2017-06-10 19:00:00	21.6	0.716041243601316
2017-06-10 20:00:00	20.3	0.759018227891733
2017-06-10 21:00:00	17.6	0.791365124068037
2017-06-10 22:00:00	16.6	0.820405455998997
2017-06-10 23:00:00	15.9	0.847316318210081
2017-06-11 00:00:00	13.5	0.867966380344737
2017-06-11 01:00:00	12.4	0.0182577555309318
2017-06-11 02:00:00	11.2	0.0342017589088896
2017-06-11 03:00:00	10.5	0.0489257357149469
2017-06-11 04:00:00	10.3	0.0633175229445774
2017-06-11 05:00:00	11	0.0789036333505711
2017-06-11 06:00:00	15.3	0.104103706044179
2017-06-11 07:00:00	20.1	0.146203572929367
2017-06-11 08:00:00	24.1	0.208444502663395
2017-06-11 09:00:00	25.6	0.279186207732433
2017-06-11 10:00:00	26.8	0.356563297228048
2017-06-11 11:00:00	27.4	0.437034369377103
2017-06-11 12:00:00	28	0.520343565950243
2017-06-11 13:00:00	28.3	0.604947218958956
2017-06-11 14:00:00	28.5	0.690359429200501
2017-06-11 15:00:00	28.7	0.776532331298885
2017-06-11 16:00:00	27.4	0.857003403447939
2017-06-11 17:00:00	27.1	0.935954030099642
2017-06-11 18:00:00	25.8	1.00782589855071
2017-06-11 19:00:00	25	1.07515738362633
2017-06-11 20:00:00	23.3	1.13298326196908
2017-06-11 21:00:00	20.9	1.1786794393516
2017-06-11 22:00:00	19.6	1.21865048795436
2017-06-11 23:00:00	19.3	1.25738786711249
2017-06-12 00:00:00	19.1	1.29532081868732
2017-06-12 01:00:00	18.8	0.0367530901693713
2017-06-12 02:00:00	18.6	0.0727372919547373
2017-06-12 03:00:00	18.8	0.109490382124109
2017-06-12 04:00:00	19.4	0.148635369558219
2017-06-12 05:00:00	19	0.186171476960317
2017-06-12 06:00:00	19.4	0.225316464394428
2017-06-12 07:00:00	18.6	0.261300666179794
2017-06-12 08:00:00	19.8	0.302112298580728
2017-06-12 09:00:00	20.4	0.345533336347171
2017-06-12 10:00:00	21.3	0.393115054040518
2017-06-12 11:00:00	22	0.444133219427408
2017-06-12 12:00:00	21.7	0.493657676865242
2017-06-12 13:00:00	21.4	0.541719765150031
2017-06-12 14:00:00	20.8	0.586953614016098
2017-06-12 15:00:00	20.8	0.632187462882165
2017-06-12 16:00:00	20.5	0.676056216881162
2017-06-12 17:00:00	20	0.717723016881162
2017-06-12 18:00:00	18.6	0.753707218666528
2017-06-12 19:00:00	18.1	0.787830148377103
2017-06-12 20:00:00	17.1	0.818483742743998
2017-06-12 21:00:00	15.5	0.844242679295891
2017-06-12 22:00:00	14.8	0.868093973486267
2017-06-12 23:00:00	14.4	0.890914485468986
2017-06-13 00:00:00	14	0.912745513481443
2017-06-13 01:00:00	13.6	0.0208814053615039
2017-06-13 02:00:00	13.6	0.0417628107230079
2017-06-13 03:00:00	13.7	0.0628779623592003
2017-06-13 04:00:00	13	0.0824065970138607
2017-06-13 05:00:00	13.4	0.102827697217529
2017-06-13 06:00:00	14.2	0.125148395324844
2017-06-13 07:00:00	15.4	0.150626494430337
2017-06-13 08:00:00	16.6	0.179666826361297
2017-06-13 09:00:00	17.3	0.210987982633157
2017-06-13 10:00:00	17.8	0.244035219079714
2017-06-13 11:00:00	17.7	0.27673062006787
2017-06-13 12:00:00	18	0.310491600926525
2017-06-13 13:00:00	18.8	0.347244691095897
2017-06-13 14:00:00	19.6	0.387215739698664
2017-06-13 15:00:00	19.1	0.425148691273495
2017-06-13 16:00:00	18.9	0.462291516332396
2017-06-13 17:00:00	18.9	0.499434341391296
2017-06-13 18:00:00	18.8	0.536187431560668
2017-06-13 19:00:00	18.5	0.571792447755681
2017-06-13 20:00:00	17.2	0.602778211080554
2017-06-13 21:00:00	14.6	0.626108861143885
2017-06-13 22:00:00	13.5	0.646758923278541
2017-06-13 23:00:00	13.1	0.666507209761522
2017-06-14 00:00:00	11.8	0.683571515767026
2017-06-14 01:00:00	10.4	0.0145569950572802
2017-06-14 02:00:00	9.3	0.0273905308296335
2017-06-14 03:00:00	8.5	0.0390928634944637
2017-06-14 04:00:00	8.9	0.0513485646131154
2017-06-14 05:00:00	9	0.0637463923634735
2017-06-14 06:00:00	12.2	0.0815979433511607
2017-06-14 07:00:00	14.7	0.105187590805929
2017-06-14 08:00:00	16.7	0.134544305791774
2017-06-14 09:00:00	18.3	0.169401383322805
2017-06-14 10:00:00	19.9	0.210638773418285
2017-06-14 11:00:00	20.9	0.2563349508008
2017-06-14 12:00:00	21.9	0.306851781621454
2017-06-14 13:00:00	22.9	0.362528899777751
2017-06-14 14:00:00	24	0.424210713591579
2017-06-14 15:00:00	24.5	0.488703690549625
2017-06-14 16:00:00	25	0.556035175625249
2017-06-14 17:00:00	25.1	0.623935743703314
2017-06-14 18:00:00	24.4	0.687863660309115
2017-06-14 19:00:00	22.8	0.743010668482792
2017-06-14 20:00:00	20.9	0.788706845865307
2017-06-14 21:00:00	16.4	0.817123656666616
2017-06-14 22:00:00	13.7	0.838238808302808
2017-06-14 23:00:00	11.9	0.855496829527599
2017-06-15 00:00:00	10.6	0.870389579461043
2017-06-15 01:00:00	9.7	0.0134368329733987
2017-06-15 02:00:00	8.9	0.0256925340920504
2017-06-15 03:00:00	8.2	0.0369953164413425
2017-06-15 04:00:00	7.9	0.0479113756147183
2017-06-15 05:00:00	8.5	0.0596137082795486
2017-06-15 06:00:00	13.1	0.0793619947625293
2017-06-15 07:00:00	16.9	0.109360834847876
2017-06-15 08:00:00	20.3	0.152337819138292
2017-06-15 09:00:00	22.7	0.206957693011688
2017-06-15 10:00:00	24.4	0.270885609617489
2017-06-15 11:00:00	25.6	0.341627314686527
2017-06-15 12:00:00	26.6	0.417930867117228
2017-06-15 13:00:00	27.7	0.499858576497745
2017-06-15 14:00:00	28.3	0.584462229506458
2017-06-15 15:00:00	28.2	0.66864481942013
2017-06-15 16:00:00	28.1	0.752395771741759
2017-06-15 17:00:00	27.2	0.831859628217194
2017-06-15 18:00:00	25.3	0.900898165255128
2017-06-15 19:00:00	24.6	0.96595731052936
2017-06-15 20:00:00	22.8	1.02110431870304
2017-06-15 21:00:00	19.6	1.0610753673058
2017-06-15 22:00:00	17.6	1.09342226348211
2017-06-15 23:00:00	17	1.12374689084398
2017-06-16 00:00:00	16.9	1.15374573092933
2017-06-16 01:00:00	16.7	0.0293567149858454
2017-06-16 02:00:00	16.7	0.0587134299716909
2017-06-16 03:00:00	16.2	0.086518893102451
2017-06-16 04:00:00	15.3	0.111718965796059
2017-06-16 05:00:00	14.9	0.135834578992167
2017-06-16 06:00:00	16.7	0.165191293978012
2017-06-16 07:00:00	17.3	0.196512450249873
2017-06-16 08:00:00	17.3	0.227833606521734
2017-06-16 09:00:00	18.4	0.263062920463456
2017-06-16 10:00:00	18.6	0.299047122248822
2017-06-16 11:00:00	19.3	0.337784501406949
2017-06-16 12:00:00	20.1	0.379884368292138
2017-06-16 13:00:00	20.2	0.422420962548758
2017-06-16 14:00:00	18.8	0.459174052718129
2017-06-16 15:00:00	18.6	0.495158254503495
2017-06-16 16:00:00	18.6	0.531142456288861
2017-06-16 17:00:00	18	0.564903437147517
2017-06-16 18:00:00	18	0.598664418006172
2017-06-16 19:00:00	17.1	0.629318012373068
2017-06-16 20:00:00	16.2	0.657123475503828
2017-06-16 21:00:00	15.2	0.682048309582032
2017-06-16 22:00:00	14	0.703879337594489
2017-06-16 23:00:00	13.4	0.724300437798158
2017-06-17 00:00:00	12.9	0.743611695009542
2017-06-17 01:00:00	12.6	0.0186725618818963
2017-06-17 02:00:00	12.1	0.0363241859092839
2017-06-17 03:00:00	12.2	0.0541757368969712
2017-06-17 04:00:00	12.2	0.0720272878846585
2017-06-17 05:00:00	12.5	0.09049136122212
2017-06-17 06:00:00	12.8	0.109587494377869
2017-06-17 07:00:00	13.2	0.129557728202451
2017-06-17 08:00:00	13.8	0.150909051030659
2017-06-17 09:00:00	16	0.178115155077436
2017-06-17 10:00:00	16.6	0.207155487008396
2017-06-17 11:00:00	18.2	0.241643775960592
2017-06-17 12:00:00	19.1	0.279576727535424
2017-06-17 13:00:00	20.1	0.321676594420612
2017-06-17 14:00:00	21.3	0.369258312113959
2017-06-17 15:00:00	21.3	0.416840029807306
2017-06-17 16:00:00	22.2	0.468870980542225
2017-06-17 17:00:00	22.2	0.520901931277144
2017-06-17 18:00:00	21	0.567064071908584
2017-06-17 19:00:00	19.8	0.607875704309517
2017-06-17 20:00:00	18.1	0.641998634020092
2017-06-17 21:00:00	16	0.669204738066869
2017-06-17 22:00:00	14.8	0.693056032257245
2017-06-17 23:00:00	14	0.714887060269703
2017-06-18 00:00:00	13.3	0.735081558206416
2017-06-18 01:00:00	11.5	0.0164952718103616
2017-06-18 02:00:00	11.2	0.0324392751883195
2017-06-18 03:00:00	11.1	0.048203382507751
2017-06-18 04:00:00	10.7	0.0632667145481415
2017-06-18 05:00:00	11.6	0.0799496651061168
2017-06-18 06:00:00	14	0.101780693118574
2017-06-18 07:00:00	16.6	0.130821025049534
2017-06-18 08:00:00	18.7	0.167187912706682
2017-06-18 09:00:00	20.1	0.209287779591871
2017-06-18 10:00:00	21.4	0.257349867876659
2017-06-18 11:00:00	22.6	0.311445647463175
2017-06-18 12:00:00	24.6	0.376504792737407
2017-06-18 13:00:00	25.3	0.445543329775341
2017-06-18 14:00:00	25.8	0.517415198226407
2017-06-18 15:00:00	26.6	0.593718750657109
2017-06-18 16:00:00	25.3	0.662757287695043
2017-06-18 17:00:00	26.1	0.736311313312834
2017-06-18 18:00:00	26.3	0.81097477740988
2017-06-18 19:00:00	25.9	0.883409381565923
2017-06-18 20:00:00	24.2	0.946211126755765
2017-06-18 21:00:00	19.5	0.985767333933926
2017-06-18 22:00:00	16.4	1.01418414473524
2017-06-18 23:00:00	15	1.03856677220119
2017-06-19 00:00:00	14.2	1.06088747030851
2017-06-19 01:00:00	13.1	0.0197482864829808
2017-06-19 02:00:00	12.3	0.037801874624571
2017-06-19 03:00:00	11.7	0.0546744968516332
2017-06-19 04:00:00	11.2	0.0706185002295911
2017-06-19 05:00:00	12	0.0880722875892044
2017-06-19 06:00:00	16.1	0.115576584196631
2017-06-19 07:00:00	20.8	0.160810433062698
2017-06-19 08:00:00	24.2	0.223612178252541
2017-06-19 09:00:00	25.9	0.296046782408583
2017-06-19 10:00:00	27.1	0.374997409060287
2017-06-19 11:00:00	28	0.458306605633427
2017-06-19 12:00:00	29	0.545522580177754
2017-06-19 13:00:00	29.7	0.634649836739646
2017-06-19 14:00:00	30.5	0.724906576113989
2017-06-19 15:00:00	31.1	0.815161204898604
2017-06-19 16:00:00	31.6	0.904812145935732
2017-06-19 17:00:00	31.3	0.9948923510505
2017-06-19 18:00:00	30.9	1.0852333859064
2017-06-19 19:00:00	29.9	1.17475601483314
2017-06-19 20:00:00	27.1	1.25370664148484
2017-06-19 21:00:00	21.4	1.30176872976963
2017-06-19 22:00:00	19	1.33930483717173
2017-06-19 23:00:00	17.2	1.3702906004966
2017-06-20 00:00:00	15.5	1.39604953704849
2017-06-20 01:00:00	14.5	0.0230742791637623
2017-06-20 02:00:00	13.7	0.0441894307999548
2017-06-20 03:00:00	13.1	0.0639377172829355
2017-06-20 04:00:00	12.4	0.0821954728138673
2017-06-20 05:00:00	13.2	0.102165706638449
2017-06-20 06:00:00	18.5	0.137770722833462
2017-06-20 07:00:00	21.8	0.187789640034169
2017-06-20 08:00:00	24.8	0.253983777935354
2017-06-20 09:00:00	26.8	0.331360867430969
2017-06-20 10:00:00	28.3	0.415964520439682
2017-06-20 11:00:00	29.5	0.504626475287498
2017-06-20 12:00:00	30.4	0.594810140071398
2017-06-20 13:00:00	30.4	0.684993804855298
2017-06-20 14:00:00	30.5	0.775250544229641
2017-06-20 15:00:00	30.1	0.865095274200812
2017-06-20 16:00:00	29.8	0.954429171005303
2017-06-20 17:00:00	28.1	1.03818012332693
2017-06-20 18:00:00	27.4	1.11865119547599
2017-06-20 19:00:00	25.4	1.18825818778041
2017-06-20 20:00:00	23.1	1.24500417451188
2017-06-20 21:00:00	21	1.29116631514332
2017-06-20 22:00:00	18.9	1.32830914020222
2017-06-20 23:00:00	16.4	1.35672595100353
2017-06-21 00:00:00	15	1.38110857846949
2017-06-21 01:00:00	14.6	0.0233306500633302
2017-06-21 02:00:00	12.7	0.0422138916861966
2017-06-21 03:00:00	12.1	0.0598655157135843
2017-06-21 04:00:00	11.1	0.0756296230330158
2017-06-21 05:00:00	11.5	0.0921248948433774
2017-06-21 06:00:00	13.6	0.113006300204881
2017-06-21 07:00:00	15.5	0.138765236756774
2017-06-21 08:00:00	17.5	0.170766937977009
2017-06-21 09:00:00	19.3	0.209504317135136
2017-06-21 10:00:00	21.3	0.257086034828483
2017-06-21 11:00:00	22.7	0.311705908701879
2017-06-21 12:00:00	24.1	0.373946838435906
2017-06-21 13:00:00	24.8	0.44014097633709
2017-06-21 14:00:00	25.5	0.510315770103632
2017-06-21 15:00:00	25.8	0.582187638554699
2017-06-21 16:00:00	26.2	0.656297779582859
2017-06-21 17:00:00	26	0.729293196334311
2017-06-21 18:00:00	25.8	0.801165064785377
2017-06-21 19:00:00	24.5	0.865658041743424
2017-06-21 20:00:00	22.3	0.918200362089643
2017-06-21 21:00:00	17.3	0.949521518361504
2017-06-21 22:00:00	14.5	0.972595797525266
2017-06-21 23:00:00	13	0.992124432179927
2017-06-22 00:00:00	12.2	1.00997598316761
2017-06-22 01:00:00	11.3	0.0161258170479347
2017-06-22 02:00:00	11	0.0317119274539284
2017-06-22 03:00:00	11.1	0.0474760347733599
2017-06-22 04:00:00	11.1	0.0632401420927914
2017-06-22 05:00:00	12.2	0.0810916930804787
2017-06-22 06:00:00	16.2	0.108897156211239
2017-06-22 07:00:00	20.3	0.151874140501655
2017-06-22 08:00:00	24.9	0.218636750446345
2017-06-22 09:00:00	28.7	0.304809652544728
2017-06-22 10:00:00	29.7	0.393936909106621
2017-06-22 11:00:00	31.9	0.482955510892331
2017-06-22 12:00:00	32.8	0.568870740279681
2017-06-22 13:00:00	33.1	0.653365665720227
2017-06-22 14:00:00	29.7	0.74249292228212
2017-06-22 15:00:00	22.1	0.794015807299067
2017-06-22 16:00:00	18.1	0.828138737009642
2017-06-22 17:00:00	18.7	0.86450562466679
2017-06-22 18:00:00	19.2	0.902838995877593
2017-06-22 19:00:00	19.8	0.943650628278526
2017-06-22 20:00:00	19.9	0.984888018374005
2017-06-22 21:00:00	20	1.02655481837401
2017-06-22 22:00:00	16.25	1.05451198725343
2017-06-22 23:00:00	15.5	1.08027092380532
2017-06-23 00:00:00	15.5	1.10602986035721
2017-06-23 01:00:00	14.4	0.0228205119827182
2017-06-23 02:00:00	13.3	0.0430150099194312
2017-06-23 03:00:00	12.85	0.0622184247367227
2017-06-23 04:00:00	12.9	0.0815296819481065
2017-06-23 05:00:00	13.25	0.101611756898873
2017-06-23 06:00:00	15.75	0.128085238063292
2017-06-23 07:00:00	18	0.161846218921947
2017-06-23 08:00:00	18.4	0.197075532863669
2017-06-23 09:00:00	18.9	0.234218357922569
2017-06-23 10:00:00	20.2	0.27675495217919
2017-06-23 11:00:00	21.1	0.323386679706921
2017-06-23 12:00:00	22.1	0.374909564723868
2017-06-23 13:00:00	23	0.431119700021987
2017-06-23 14:00:00	23.8	0.491688900466973
2017-06-23 15:00:00	24.3	0.555053022760455
2017-06-23 16:00:00	24.8	0.621247160661639
2017-06-23 17:00:00	25	0.688578645737262
2017-06-23 18:00:00	24	0.75026045955109
2017-06-23 19:00:00	23.4	0.808630209198265
2017-06-23 20:00:00	22.4	0.861687157507124
2017-06-23 21:00:00	19.9	0.902924547602603
2017-06-23 22:00:00	18	0.936685528461259
2017-06-23 23:00:00	18	0.970446509319914
2017-06-24 00:00:00	18.8	1.00719959948929
2017-06-24 01:00:00	17.5	0.0320017012202346
2017-06-24 02:00:00	15.6	0.0580443095180407
2017-06-24 03:00:00	14.6	0.0813749595813709
2017-06-24 04:00:00	14.7	0.104964607036139
2017-06-24 05:00:00	14.3	0.127533932866948
2017-06-24 06:00:00	15.3	0.152734005560555
2017-06-24 07:00:00	17.9	0.186136428586328
2017-06-24 08:00:00	19.4	0.225281416020439
2017-06-24 09:00:00	20.8	0.270515264886506
2017-06-24 10:00:00	22.5	0.324090050487753
2017-06-24 11:00:00	23.6	0.383554934416697
2017-06-24 12:00:00	24.4	0.447482851022498
2017-06-24 13:00:00	24.3	0.510846973315979
2017-06-24 14:00:00	23.9	0.571971502260093
2017-06-24 15:00:00	23.6	0.631436386189036
2017-06-24 16:00:00	23.9	0.69256091513315
2017-06-24 17:00:00	22.8	0.747707923306827
2017-06-24 18:00:00	21.7	0.797232380744661
2017-06-24 19:00:00	20.8	0.842466229610728
2017-06-24 20:00:00	19.6	0.882437278213496
2017-06-24 21:00:00	18.9	0.919580103272396
2017-06-24 22:00:00	17.4	0.951239898308915
2017-06-24 23:00:00	16.9	0.981238738394262
2017-06-25 00:00:00	17	1.01156336575614
2017-06-25 01:00:00	17.5	0.0320017012202346
2017-06-25 02:00:00	17.4	0.0636614962567537
2017-06-25 03:00:00	18.1	0.0977844259673286
2017-06-25 04:00:00	18	0.131545406825984
2017-06-25 05:00:00	17.6	0.163892303002289
2017-06-25 06:00:00	18.1	0.198015232712864
2017-06-25 07:00:00	19.7	0.238404753655362
2017-06-25 08:00:00	20.3	0.281381737945778
2017-06-25 09:00:00	20.8	0.326615586811846
2017-06-25 10:00:00	20.8	0.371849435677913
2017-06-25 11:00:00	21.5	0.420395452652388
2017-06-25 12:00:00	23.2	0.477680047740931
2017-06-25 13:00:00	23.6	0.537144931669874
2017-06-25 14:00:00	23.3	0.594970810012624
2017-06-25 15:00:00	21.7	0.644495267450458
2017-06-25 16:00:00	20.9	0.690191444832973
2017-06-25 17:00:00	18.1	0.724314374543548
2017-06-25 18:00:00	19	0.761850481945646
2017-06-25 19:00:00	19.6	0.801821530548413
2017-06-25 20:00:00	19	0.839357637950511
2017-06-25 21:00:00	18.2	0.873845926902707
2017-06-25 22:00:00	17.3	0.905167083174568
2017-06-25 23:00:00	16.6	0.934207415105528
2017-06-26 00:00:00	16	0.961413519152305
2017-06-26 01:00:00	16	0.0272061040467772
2017-06-26 02:00:00	15.8	0.0538246518799281
2017-06-26 03:00:00	15.4	0.0793027509854206
2017-06-26 04:00:00	15.2	0.104227585063625
2017-06-26 05:00:00	14.9	0.128343198259733
2017-06-26 06:00:00	16.6	0.157383530190692
2017-06-26 07:00:00	16.4	0.185800340992002
2017-06-26 08:00:00	13.5	0.206450403126658
2017-06-26 09:00:00	14.2	0.228771101233973
2017-06-26 10:00:00	16.1	0.256275397841399
2017-06-26 11:00:00	18.8	0.293028488010771
2017-06-26 12:00:00	19.7	0.333418008953269
2017-06-26 13:00:00	20.3	0.376394993243685
2017-06-26 14:00:00	20.7	0.421170157472473
2017-06-26 15:00:00	21.5	0.469716174446948
2017-06-26 16:00:00	20.3	0.512693158737364
2017-06-26 17:00:00	20.7	0.557468322966152
2017-06-26 18:00:00	20.3	0.600445307256569
2017-06-26 19:00:00	20.1	0.642545174141757
2017-06-26 20:00:00	19.4	0.681690161575868
2017-06-26 21:00:00	15.7	0.70801929920283
2017-06-26 22:00:00	12.6	0.726691861084727
2017-06-26 23:00:00	11.4	0.743001428024997
2017-06-27 00:00:00	10.5	0.757725404831054
2017-06-27 01:00:00	9.9	0.0137483509822701
2017-06-27 02:00:00	9.3	0.0265818867546233
2017-06-27 03:00:00	8.7	0.0385579062888587
2017-06-27 04:00:00	8	0.0496014717971174
2017-06-27 05:00:00	8.4	0.0611691717231022
2017-06-27 06:00:00	10.1	0.0752357959461813
2017-06-27 07:00:00	13	0.0947644306008417
2017-06-27 08:00:00	14.4	0.11758494258356
2017-06-27 09:00:00	15.9	0.144495804794644
2017-06-27 10:00:00	16.7	0.173852519780489
2017-06-27 11:00:00	18.1	0.207975449491064
2017-06-27 12:00:00	19.4	0.247120436925175
2017-06-27 13:00:00	20.9	0.29281661430769
2017-06-27 14:00:00	21.5	0.341362631282165
2017-06-27 15:00:00	22.5	0.394937416883412
2017-06-27 16:00:00	23.3	0.452763295226162
2017-06-27 17:00:00	22.6	0.506859074812677
2017-06-27 18:00:00	22	0.557877240199567
2017-06-27 19:00:00	21.5	0.606423257174042
2017-06-27 20:00:00	20.1	0.64852312405923
2017-06-27 21:00:00	18.2	0.683011413011427
2017-06-27 22:00:00	16.2	0.710816876142187
2017-06-27 23:00:00	14.8	0.734668170332563
2017-06-28 00:00:00	13.6	0.755549575694067
2017-06-28 01:00:00	13.4	0.0204211002036686
2017-06-28 02:00:00	13.2	0.0403913340282501
2017-06-28 03:00:00	13.2	0.0603615678528317
2017-06-28 04:00:00	13.7	0.0814767194890241
2017-06-28 05:00:00	12.9	0.100787976700408
2017-06-28 06:00:00	14.9	0.124903589896516
2017-06-28 07:00:00	17.3	0.156224746168377
2017-06-28 08:00:00	18.9	0.193367571227277
2017-06-28 09:00:00	20.4	0.236788608993721
2017-06-28 10:00:00	22.7	0.291408482867116
2017-06-28 11:00:00	22.5	0.344983268468363
2017-06-28 12:00:00	24.2	0.407785013658206
2017-06-28 13:00:00	22	0.458803179045096
2017-06-28 14:00:00	21.3	0.506384896738443
2017-06-28 15:00:00	24	0.56806671055227
2017-06-28 16:00:00	24.6	0.633125855826502
2017-06-28 17:00:00	25.1	0.701026423904567
2017-06-28 18:00:00	22.8	0.756173432078244
2017-06-28 19:00:00	19.4	0.795318419512355
2017-06-28 20:00:00	20.6	0.839638550277227
2017-06-28 21:00:00	18.9	0.876781375336127
2017-06-28 22:00:00	17.1	0.907434969703023
2017-06-28 23:00:00	16.1	0.93493926631045
2017-06-29 00:00:00	15.3	0.960139339004057
2017-06-29 01:00:00	14.6	0.0233306500633302
2017-06-29 02:00:00	14	0.0451616780757874
2017-06-29 03:00:00	13.4	0.0655827782794561
2017-06-29 04:00:00	12.6	0.0842553401613524
2017-06-29 05:00:00	13.1	0.104003626644333
2017-06-29 06:00:00	14.1	0.126078232948967
2017-06-29 07:00:00	15.7	0.152407370575929
2017-06-29 08:00:00	17.5	0.184409071796164
2017-06-29 09:00:00	19.2	0.222742443006966
2017-06-29 10:00:00	21.2	0.269847367965915
2017-06-29 11:00:00	21.6	0.318880849555366
2017-06-29 12:00:00	21.2	0.365985774514315
2017-06-29 13:00:00	21.1	0.412617502042046
2017-06-29 14:00:00	20.1	0.454717368927235
2017-06-29 15:00:00	20.4	0.498138406693678
2017-06-29 16:00:00	20.1	0.540238273578867
2017-06-29 17:00:00	17.2	0.57122403690374
2017-06-29 18:00:00	16.9	0.601222876989087
2017-06-29 19:00:00	16.7	0.630579591974933
2017-06-29 20:00:00	16.7	0.659936306960778
2017-06-29 21:00:00	16.3	0.688045933774622
2017-06-29 22:00:00	16	0.715252037821399
2017-06-29 23:00:00	16.1	0.742756334428825
2017-06-30 00:00:00	15.8	0.769374882261976
2017-06-30 01:00:00	15.7	0.026329137626962
2017-06-30 02:00:00	15.6	0.0523717459247681
2017-06-30 03:00:00	15.7	0.0787008835517302
2017-06-30 04:00:00	15.9	0.105611745762814
2017-06-30 05:00:00	15.8	0.132230293595965
2017-06-30 06:00:00	15.9	0.159141155807049
2017-06-30 07:00:00	16.8	0.188817365949626
2017-06-30 08:00:00	17.8	0.221864602396182
2017-06-30 09:00:00	18.9	0.259007427455082
2017-06-30 10:00:00	19.3	0.29774480661321
2017-06-30 11:00:00	19.4	0.336889794047321
2017-06-30 12:00:00	19.2	0.375223165258123
2017-06-30 13:00:00	18.6	0.411207367043489
2017-06-30 14:00:00	19.8	0.452018999444422
2017-06-30 15:00:00	19.2	0.490352370655225
2017-06-30 16:00:00	19.3	0.529089749813352
2017-06-30 17:00:00	19.7	0.569479270755851
2017-06-30 18:00:00	17.9	0.602881693781623
2017-06-30 19:00:00	15.8	0.629500241614774
2017-06-30 20:00:00	15.8	0.656118789447925
2017-06-30 21:00:00	15.3	0.681318862141533
2017-06-30 22:00:00	14.4	0.704139374124251
2017-06-30 23:00:00	13.2	0.724109607948833
2017-07-01 00:00:00	13.5	0.744759670083489
2017-07-01 01:00:00	12.4	0.0182577555309318
2017-07-01 02:00:00	12.1	0.0359093795583194
2017-07-01 03:00:00	13	0.0554380142129798
2017-07-01 04:00:00	12.5	0.0739020875504413
2017-07-01 05:00:00	12.2	0.0917536385381286
2017-07-01 06:00:00	13.2	0.11172387236271
2017-07-01 07:00:00	14.5	0.134798151526472
2017-07-01 08:00:00	15.6	0.160840759824278
2017-07-01 09:00:00	17.2	0.191826523149152
2017-07-01 10:00:00	17.1	0.222480117516048
2017-07-01 11:00:00	18.5	0.258085133711061
2017-07-01 12:00:00	18.6	0.294069335496427
2017-07-01 13:00:00	18.3	0.328926413027458
2017-07-01 14:00:00	18.3	0.363783490558489
2017-07-01 15:00:00	18.2	0.398271779510685
2017-07-01 16:00:00	18	0.432032760369341
2017-07-01 17:00:00	16.7	0.461389475355186
2017-07-01 18:00:00	16.3	0.48949910216903
2017-07-01 19:00:00	15.7	0.515828239795992
2017-07-01 20:00:00	15.3	0.541028312489599
2017-07-01 21:00:00	15	0.565410939955557
2017-07-01 22:00:00	14.9	0.589526553151665
2017-07-01 23:00:00	15.1	0.614178913207684
2017-07-02 00:00:00	15.6	0.64022152150549
2017-07-02 01:00:00	15.8	0.0266185478331508
2017-07-02 02:00:00	15.4	0.0520966469386434
2017-07-02 03:00:00	14.8	0.0759479411290196
2017-07-02 04:00:00	13.3	0.0961424390657326
2017-07-02 05:00:00	12.5	0.114606512403194
2017-07-02 06:00:00	13.3	0.134801010339907
2017-07-02 07:00:00	15	0.159183637805864
2017-07-02 08:00:00	16.3	0.187293264619708
2017-07-02 09:00:00	17.4	0.218953059656227
2017-07-02 10:00:00	19.4	0.258098047090338
2017-07-02 11:00:00	20	0.299764847090338
2017-07-02 12:00:00	19.4	0.338909834524449
2017-07-02 13:00:00	19.4	0.37805482195856
2017-07-02 14:00:00	18.9	0.41519764701746
2017-07-02 15:00:00	17.9	0.448600070043233
2017-07-02 16:00:00	17.8	0.481647306489789
2017-07-02 17:00:00	16.6	0.510687638420749
2017-07-02 18:00:00	16.9	0.540686478506096
2017-07-02 19:00:00	18.7	0.577053366163244
2017-07-02 20:00:00	17.7	0.6097487671514
2017-07-02 21:00:00	16.6	0.63878909908236
2017-07-02 22:00:00	14.7	0.662378746537128
2017-07-02 23:00:00	13.6	0.683260151898632
2017-07-03 00:00:00	13.6	0.704141557260136
2017-07-03 01:00:00	13.5	0.0206500621346563
2017-07-03 02:00:00	13.2	0.0406202959592379
2017-07-03 03:00:00	12.7	0.0595035375821043
2017-07-03 04:00:00	11.2	0.0754475409600621
2017-07-03 05:00:00	9.9	0.0891958919423322
2017-07-03 06:00:00	11.8	0.106260197947837
2017-07-03 07:00:00	15	0.130642825413794
2017-07-03 08:00:00	16.7	0.15999954039964
2017-07-03 09:00:00	18.4	0.195228854341361
2017-07-03 10:00:00	19.1	0.233161805916192
2017-07-03 11:00:00	19.7	0.273551326858691
2017-07-03 12:00:00	21.8	0.323570244059398
2017-07-03 13:00:00	22.6	0.377666023645914
2017-07-03 14:00:00	23.9	0.438790552590027
2017-07-03 15:00:00	24.6	0.503849697864259
2017-07-03 16:00:00	24.4	0.56777761447006
2017-07-03 17:00:00	24.2	0.630579359659903
2017-07-03 18:00:00	23	0.686789494958022
2017-07-03 19:00:00	21.7	0.736313952395856
2017-07-03 20:00:00	20.6	0.780634083160728
2017-07-03 21:00:00	19.4	0.819779070594839
2017-07-03 22:00:00	18.9	0.856921895653739
2017-07-03 23:00:00	16.4	0.885338706455048
2017-07-04 00:00:00	16.6	0.914379038386008
2017-07-04 01:00:00	15.6	0.0260426082978061
2017-07-04 02:00:00	15.4	0.0515207074032986
2017-07-04 03:00:00	14.3	0.0740900332341072
2017-07-04 04:00:00	13.7	0.0952051848702997
2017-07-04 05:00:00	14	0.117036212882757
2017-07-04 06:00:00	15	0.141418840348714
2017-07-04 07:00:00	16.7	0.17077555533456
2017-07-04 08:00:00	16.7	0.200132270320405
2017-07-04 09:00:00	17.8	0.233179506766961
2017-07-04 10:00:00	19	0.270715614169059
2017-07-04 11:00:00	20.2	0.31325220842568
2017-07-04 12:00:00	21.4	0.361314296710468
2017-07-04 13:00:00	22.3	0.413856617056687
2017-07-04 14:00:00	22.9	0.469533735212984
2017-07-04 15:00:00	23.3	0.527359613555734
2017-07-04 16:00:00	23.3	0.585185491898483
2017-07-04 17:00:00	23.1	0.641931478629954
2017-07-04 18:00:00	22.6	0.69602725821647
2017-07-04 19:00:00	21.7	0.745551715654304
2017-07-04 20:00:00	19.5	0.785107922832464
2017-07-04 21:00:00	15.8	0.811726470665615
2017-07-04 22:00:00	13.1	0.831474757148596
2017-07-04 23:00:00	11.6	0.848157707706571
2017-07-05 00:00:00	11.6	0.864840658264547
2017-07-05 01:00:00	12.7	0.0188832416228664
2017-07-05 02:00:00	13.1	0.0386315281058472
2017-07-05 03:00:00	13.2	0.0586017619304287
2017-07-05 04:00:00	13.2	0.0785719957550102
2017-07-05 05:00:00	13.1	0.098320282237991
2017-07-05 06:00:00	14.3	0.1208896080688
2017-07-05 07:00:00	15.3	0.146089680762407
2017-07-05 08:00:00	17.2	0.177075444087281
2017-07-05 09:00:00	18	0.210836424945936
2017-07-05 10:00:00	18.6	0.246820626731302
2017-07-05 11:00:00	21.6	0.295854108320753
2017-07-05 12:00:00	22.3	0.348396428666972
2017-07-05 13:00:00	22.3	0.400938749013191
2017-07-05 14:00:00	23.1	0.457684735744662
2017-07-05 15:00:00	24.6	0.522743881018894
2017-07-05 16:00:00	24.4	0.586671797624695
2017-07-05 17:00:00	23.3	0.644497675967444
2017-07-05 18:00:00	22.5	0.698072461568691
2017-07-05 19:00:00	21.3	0.745654179262038
2017-07-05 20:00:00	20.4	0.789075217028482
2017-07-05 21:00:00	17.9	0.822477640054255
2017-07-05 22:00:00	16.8	0.852153850196832
2017-07-05 23:00:00	15.2	0.877078684275036
2017-07-06 00:00:00	14.3	0.899648010105844
2017-07-06 01:00:00	14.5	0.0230742791637623
2017-07-06 02:00:00	14.2	0.0453949772710773
2017-07-06 03:00:00	13.6	0.0662763826325812
2017-07-06 04:00:00	13.3	0.0864708805692943
2017-07-06 05:00:00	13	0.105999515223955
2017-07-06 06:00:00	14.8	0.129850809414331
2017-07-06 07:00:00	17.4	0.16151060445085
2017-07-06 08:00:00	20.7	0.206285768679638
2017-07-06 09:00:00	22.3	0.258828089025857
2017-07-06 10:00:00	23.8	0.319397289470843
2017-07-06 11:00:00	24.1	0.381638219204871
2017-07-06 12:00:00	25.2	0.450107875013075
2017-07-06 13:00:00	26	0.523103291764526
2017-07-06 14:00:00	27.7	0.605031001145043
2017-07-06 15:00:00	28.4	0.690044682263015
2017-07-06 16:00:00	27.6	0.771494623782945
2017-07-06 17:00:00	29	0.858710598327272
2017-07-06 18:00:00	28.8	0.945244723935905
2017-07-06 19:00:00	27	1.02367622735787
2017-07-06 20:00:00	25.2	1.09214588316607
2017-07-06 21:00:00	22.9	1.14782300132237
2017-07-06 22:00:00	21.3	1.19540471901572
2017-07-06 23:00:00	19.5	1.23496092619388
2017-07-07 00:00:00	17.7	1.26765632718203
2017-07-07 01:00:00	17.4	0.031659795036519
2017-07-07 02:00:00	17.4	0.0633195900730381
2017-07-07 03:00:00	17.3	0.094640746344899
2017-07-07 04:00:00	17.1	0.125294340711795
2017-07-07 05:00:00	17.5	0.157296041932029
2017-07-07 06:00:00	18	0.191057022790685
2017-07-07 07:00:00	20	0.232723822790685
2017-07-07 08:00:00	23.3	0.290549701133434
2017-07-07 09:00:00	23	0.346759836431553
2017-07-07 10:00:00	25.9	0.419194440587596
2017-07-07 11:00:00	27.7	0.501122149968113
2017-07-07 12:00:00	29.2	0.588962712890733
2017-07-07 13:00:00	29.5	0.67762466773855
2017-07-07 14:00:00	30	0.767317707985792
2017-07-07 15:00:00	30	0.857010748233035
2017-07-07 16:00:00	30.7	0.947351814736874
2017-07-07 17:00:00	29.7	1.03647907129877
2017-07-07 18:00:00	28.3	1.12108272430748
2017-07-07 19:00:00	27.3	1.20105352833478
2017-07-07 20:00:00	25.8	1.27292539678585
2017-07-07 21:00:00	24.4	1.33685331339165
2017-07-07 22:00:00	23.4	1.39522306303882
2017-07-07 23:00:00	21.4	1.44328515132361
2017-07-08 00:00:00	19.5	1.48284135850177
2017-07-08 01:00:00	18.3	0.0348570775310311
2017-07-08 02:00:00	16.8	0.0645332876736081
2017-07-08 03:00:00	17.5	0.0965349888938427
2017-07-08 04:00:00	17.9	0.129937411919616
2017-07-08 05:00:00	17.6	0.16228430809592
2017-07-08 06:00:00	18.4	0.197513622037642
2017-07-08 07:00:00	19.5	0.237069829215802
2017-07-08 08:00:00	20.5	0.280938583214799
2017-07-08 09:00:00	22.4	0.333995531523658
2017-07-08 10:00:00	22.6	0.388091311110173
2017-07-08 11:00:00	22.4	0.441148259419032
2017-07-08 12:00:00	24.5	0.505641236377079
2017-07-08 13:00:00	26.2	0.579751377405239
2017-07-08 14:00:00	27.3	0.65972218143254
2017-07-08 15:00:00	27.9	0.74257995569854
2017-07-08 16:00:00	28.5	0.827992165940085
2017-07-08 17:00:00	28.6	0.913790939488362
2017-07-08 18:00:00	27.6	0.995240881008293
2017-07-08 19:00:00	25.2	1.0637105368165
2017-07-08 20:00:00	22.4	1.11676748512536
2017-07-08 21:00:00	20.1	1.15886735201054
2017-07-08 22:00:00	18.6	1.19485155379591
2017-07-08 23:00:00	17.3	1.22617271006777
2017-07-09 00:00:00	17	1.25649733742964
2017-07-09 01:00:00	16.4	0.0284168108013092
2017-07-09 02:00:00	16.3	0.0565264376151527
2017-07-09 03:00:00	16.8	0.0862026477577297
2017-07-09 04:00:00	17.1	0.116856242124625
2017-07-09 05:00:00	16.7	0.146212957110471
2017-07-09 06:00:00	15.8	0.172831504943622
2017-07-09 07:00:00	14.6	0.196162155006952
2017-07-09 08:00:00	14.7	0.21975180246172
2017-07-09 09:00:00	15	0.244134429927677
2017-07-09 10:00:00	16.9	0.274133270013024
2017-07-09 11:00:00	18.9	0.311276095071925
2017-07-09 12:00:00	20.3	0.354253079362341
2017-07-09 13:00:00	22.7	0.408872953235736
2017-07-09 14:00:00	22.7	0.463492827109132
2017-07-09 15:00:00	24.6	0.528551972383363
2017-07-09 16:00:00	25.6	0.599293677452401
2017-07-09 17:00:00	25.7	0.670601158667898
2017-07-09 18:00:00	25.8	0.742473027118965
2017-07-09 19:00:00	24.7	0.80809928351363
2017-07-09 20:00:00	23.2	0.865383878602173
2017-07-09 21:00:00	20.9	0.911080055984688
2017-07-09 22:00:00	19	0.948616163386786
2017-07-09 23:00:00	17.9	0.982018586412559
2017-07-10 00:00:00	16.7	1.0113753013984
2017-07-10 01:00:00	17.6	0.0323468961763047
2017-07-10 02:00:00	16.4	0.0607637069776139
2017-07-10 03:00:00	15.6	0.08680631527542
2017-07-10 04:00:00	15.5	0.112565251827313
2017-07-10 05:00:00	15.6	0.138607860125119
2017-07-10 06:00:00	16.3	0.166717486938962
2017-07-10 07:00:00	16.9	0.196716327024309
2017-07-10 08:00:00	17.9	0.230118750050082
2017-07-10 09:00:00	19.2	0.268452121260884
2017-07-10 10:00:00	20.2	0.310988715517505
2017-07-10 11:00:00	22	0.362006880904395
2017-07-10 12:00:00	24.1	0.424247810638422
2017-07-10 13:00:00	24.9	0.491010420583112
2017-07-10 14:00:00	24.9	0.557773030527802
2017-07-10 15:00:00	21	0.603935171159242
2017-07-10 16:00:00	21.4	0.65199725944403
2017-07-10 17:00:00	22.3	0.704539579790249
2017-07-10 18:00:00	21.9	0.755056410610904
2017-07-10 19:00:00	21	0.801218551242344
2017-07-10 20:00:00	20.2	0.843755145498964
2017-07-10 21:00:00	18.1	0.877878075209539
2017-07-10 22:00:00	16.8	0.907554285352116
2017-07-10 23:00:00	16.5	0.936281323525112
2017-07-11 00:00:00	16.5	0.965008361698107
2017-07-11 01:00:00	16.4	0.0284168108013092
2017-07-11 02:00:00	16.1	0.0559211074087356
2017-07-11 03:00:00	16	0.0831272114555129
2017-07-11 04:00:00	16	0.11033331550229
2017-07-11 05:00:00	15.9	0.137244177713374
2017-07-11 06:00:00	16.3	0.165353804527218
2017-07-11 07:00:00	16.8	0.195030014669794
2017-07-11 08:00:00	18.2	0.229518303621991
2017-07-11 09:00:00	20.2	0.272054897878611
2017-07-11 10:00:00	22.4	0.32511184618747
2017-07-11 11:00:00	23.9	0.386236375131583
2017-07-11 12:00:00	25.2	0.454706030939788
2017-07-11 13:00:00	25.3	0.523744567977722
2017-07-11 14:00:00	25.2	0.592214223785926
2017-07-11 15:00:00	26	0.665209640537377
2017-07-11 16:00:00	25.3	0.734248177575311
2017-07-11 17:00:00	24.4	0.798176094181112
2017-07-11 18:00:00	24.4	0.862104010786913
2017-07-11 19:00:00	24.2	0.924905755976756
2017-07-11 20:00:00	21.2	0.972010680935704
2017-07-11 21:00:00	19.6	1.01198172953847
2017-07-11 22:00:00	18.3	1.0468388070695
2017-07-11 23:00:00	17.1	1.0774924014364
2017-07-12 00:00:00	14.9	1.10160801463251
2017-07-12 01:00:00	13.2	0.0199702338245815
2017-07-12 02:00:00	13.1	0.0397185203075623
2017-07-12 03:00:00	13.1	0.059466806790543
2017-07-12 04:00:00	13.6	0.080348212152047
2017-07-12 05:00:00	16.2	0.108153675282807
2017-07-12 06:00:00	16.5	0.136880713455803
2017-07-12 07:00:00	17.8	0.169927949902359
2017-07-12 08:00:00	18.6	0.205912151687725
2017-07-12 09:00:00	17.8	0.238959388134281
2017-07-12 10:00:00	18.1	0.273082317844856
2017-07-12 11:00:00	17.4	0.304742112881375
2017-07-12 12:00:00	16.9	0.334740952966722
2017-07-12 13:00:00	18.7	0.37110784062387
2017-07-12 14:00:00	18.2	0.405596129576066
2017-07-12 15:00:00	18.3	0.440453207107097
2017-07-12 16:00:00	19.1	0.478386158681928
2017-07-12 17:00:00	17.9	0.511788581707701
2017-07-12 18:00:00	15.8	0.538407129540852
2017-07-12 19:00:00	14.6	0.561737779604182
2017-07-12 20:00:00	15	0.58612040707014
2017-07-12 21:00:00	14.7	0.609710054524908
2017-07-12 22:00:00	13.1	0.629458341007889
2017-07-12 23:00:00	12.6	0.648130902889785
2017-07-13 00:00:00	11.7	0.665003525116847
2017-07-13 01:00:00	11.2	0.0159440033779579
2017-07-13 02:00:00	11	0.0315301137839515
2017-07-13 03:00:00	10.9	0.0469401080997803
2017-07-13 04:00:00	10.6	0.0618328580332242
2017-07-13 05:00:00	10.6	0.076725607966668
2017-07-13 06:00:00	11.4	0.0930351749069382
2017-07-13 07:00:00	12.8	0.112131308062688
2017-07-13 08:00:00	14	0.133962336075145
2017-07-13 09:00:00	14.9	0.158077949271253
2017-07-13 10:00:00	15.7	0.184407086898215
2017-07-13 11:00:00	16.2	0.212212550028975
2017-07-13 12:00:00	17.1	0.242866144395871
2017-07-13 13:00:00	17.9	0.276268567421644
2017-07-13 14:00:00	18.2	0.31075685637384
2017-07-13 15:00:00	19.4	0.349901843807951
2017-07-13 16:00:00	19	0.387437951210049
2017-07-13 17:00:00	19.8	0.428249583610982
2017-07-13 18:00:00	19	0.46578569101308
2017-07-13 19:00:00	18.5	0.501390707208093
2017-07-13 20:00:00	16.3	0.529500334021937
2017-07-13 21:00:00	13.1	0.549248620504917
2017-07-13 22:00:00	10.9	0.564658614820746
2017-07-13 23:00:00	10.2	0.578886950829505
2017-07-14 00:00:00	9.8	0.59247870672344
2017-07-14 01:00:00	9.2	0.0126867295104983
2017-07-14 02:00:00	9	0.0250845572608564
2017-07-14 03:00:00	8.8	0.0371996607170738
2017-07-14 04:00:00	8.4	0.0487673606430585
2017-07-14 05:00:00	8.7	0.0607433801772939
2017-07-14 06:00:00	10.2	0.0749717161860531
2017-07-14 07:00:00	12.3	0.0930253043276433
2017-07-14 08:00:00	15.3	0.118225377021251
2017-07-14 09:00:00	19.5	0.157781584199412
2017-07-14 10:00:00	20.4	0.201202621965855
2017-07-14 11:00:00	20.5	0.245071375964852
2017-07-14 12:00:00	20.1	0.28717124285004
2017-07-14 13:00:00	21.8	0.337190160050747
2017-07-14 14:00:00	21.8	0.387209077251454
2017-07-14 15:00:00	21.4	0.435271165536243
2017-07-14 16:00:00	19.3	0.47400854469437
2017-07-14 17:00:00	20.1	0.516108411579559
2017-07-14 18:00:00	20.8	0.561342260445626
2017-07-14 19:00:00	20	0.603009060445626
2017-07-14 20:00:00	18.4	0.638238374387348
2017-07-14 21:00:00	16.9	0.668237214472694
2017-07-14 22:00:00	13.9	0.689827155394397
2017-07-14 23:00:00	13.4	0.710248255598066
2017-07-15 00:00:00	13.2	0.730218489422648
2017-07-15 01:00:00	13.1	0.0197482864829808
2017-07-15 02:00:00	13.1	0.0394965729659615
2017-07-15 03:00:00	13.1	0.0592448594489423
2017-07-15 04:00:00	13.1	0.078993145931923
2017-07-15 05:00:00	12.6	0.0976657078138193
2017-07-15 06:00:00	12.6	0.116338269695716
2017-07-15 07:00:00	13.8	0.137689592523924
2017-07-15 08:00:00	14.5	0.160763871687686
2017-07-15 09:00:00	16.7	0.190120586673532
2017-07-15 10:00:00	17.5	0.222122287893766
2017-07-15 11:00:00	18	0.255883268752422
2017-07-15 12:00:00	19.6	0.295854317355189
2017-07-15 13:00:00	20.4	0.339275355121633
2017-07-15 14:00:00	20.6	0.383595485886505
2017-07-15 15:00:00	20.6	0.427915616651377
2017-07-15 16:00:00	21.3	0.475497334344724
2017-07-15 17:00:00	20.1	0.517597201229912
2017-07-15 18:00:00	20.8	0.56283105009598
2017-07-15 19:00:00	19.1	0.600764001670811
2017-07-15 20:00:00	16.5	0.629491039843806
2017-07-15 21:00:00	15.1	0.654143399899825
2017-07-15 22:00:00	14.7	0.677733047354593
2017-07-15 23:00:00	13.8	0.699084370182802
2017-07-16 00:00:00	12.5	0.717548443520263
2017-07-16 01:00:00	11.2	0.0159440033779579
2017-07-16 02:00:00	10.2	0.030172339386717
2017-07-16 03:00:00	9.5	0.0433042773040861
2017-07-16 04:00:00	9.8	0.0568960331980205
2017-07-16 05:00:00	9.8	0.0704877890919549
2017-07-16 06:00:00	10.9	0.0858977834077837
2017-07-16 07:00:00	13.2	0.105868017232365
2017-07-16 08:00:00	18.5	0.141473033427379
2017-07-16 09:00:00	20.4	0.184894071193822
2017-07-16 10:00:00	21.7	0.234418528631656
2017-07-16 11:00:00	21.6	0.283452010221108
2017-07-16 12:00:00	22.2	0.335482960956027
2017-07-16 13:00:00	22.3	0.388025281302246
2017-07-16 14:00:00	22.4	0.441082229611104
2017-07-16 15:00:00	22.3	0.493624549957323
2017-07-16 16:00:00	21.8	0.54364346715803
2017-07-16 17:00:00	21.9	0.594160297978685
2017-07-16 18:00:00	21.4	0.642222386263473
2017-07-16 19:00:00	21.1	0.688854113791205
2017-07-16 20:00:00	20.5	0.732722867790201
2017-07-16 21:00:00	20	0.774389667790201
2017-07-16 22:00:00	19.3	0.813127046948328
2017-07-16 23:00:00	17.1	0.843780641315224
2017-07-17 00:00:00	17.9	0.877183064340997
2017-07-17 01:00:00	17.8	0.0330472364465561
2017-07-17 02:00:00	17.3	0.064368392718417
2017-07-17 03:00:00	17.3	0.0956895489902779
2017-07-17 04:00:00	17.1	0.126343143357174
2017-07-17 05:00:00	16.6	0.155383475288133
2017-07-17 06:00:00	16.3	0.183493102101977
2017-07-17 07:00:00	16.1	0.210997398709403
2017-07-17 08:00:00	16.7	0.240354113695249
2017-07-17 09:00:00	16.9	0.270352953780595
2017-07-17 10:00:00	16.6	0.299393285711555
2017-07-17 11:00:00	17.1	0.330046880078451
2017-07-17 12:00:00	17.6	0.362393776254756
2017-07-17 13:00:00	19.2	0.400727147465558
2017-07-17 14:00:00	19.9	0.441964537561037
2017-07-17 15:00:00	21.7	0.491488994998872
2017-07-17 16:00:00	23.6	0.550953878927815
2017-07-17 17:00:00	24.7	0.61658013532248
2017-07-17 18:00:00	24.3	0.679944257615962
2017-07-17 19:00:00	23.3	0.737770135958712
2017-07-17 20:00:00	21.5	0.786316152933187
2017-07-17 21:00:00	16.8	0.815992363075764
2017-07-17 22:00:00	13.6	0.836873768437268
2017-07-17 23:00:00	11.9	0.854131789662058
2017-07-18 00:00:00	11	0.869717900068052
2017-07-18 01:00:00	10.4	0.0145569950572802
2017-07-18 02:00:00	9.9	0.0283053460395503
2017-07-18 03:00:00	9.4	0.0412872793112665
2017-07-18 04:00:00	8.8	0.0534023827674838
2017-07-18 05:00:00	8.4	0.0649700826934686
2017-07-18 06:00:00	10.1	0.0790367069165477
2017-07-18 07:00:00	13.5	0.099686769051204
2017-07-18 08:00:00	17.1	0.1303403634181
2017-07-18 09:00:00	20.2	0.17287695767472
2017-07-18 10:00:00	22.3	0.225419278020939
2017-07-18 11:00:00	23.5	0.28433539519121
2017-07-18 12:00:00	24.6	0.349394540465442
2017-07-18 13:00:00	25.4	0.419001532769866
2017-07-18 14:00:00	26.1	0.492555558387657
2017-07-18 15:00:00	26.7	0.569398091689292
2017-07-18 16:00:00	27.5	0.650362347325762
2017-07-18 17:00:00	27.1	0.729312973977465
2017-07-18 18:00:00	26.6	0.805616526408167
2017-07-18 19:00:00	25.5	0.875791320174708
2017-07-18 20:00:00	23.7	0.935807267793974
2017-07-18 21:00:00	20.4	0.979228305560417
2017-07-18 22:00:00	18	1.01298928641907
2017-07-18 23:00:00	17.3	1.04431044269093
2017-07-19 00:00:00	14.7	1.0679000901457
2017-07-19 01:00:00	13	0.0195286346546604
2017-07-19 02:00:00	12.3	0.0375822227962507
2017-07-19 03:00:00	11.6	0.054265173354226
2017-07-19 04:00:00	11.3	0.0703909904021607
2017-07-19 05:00:00	11	0.0859771008081544
2017-07-19 06:00:00	12.5	0.104441174145616
2017-07-19 07:00:00	17.1	0.135094768512512
2017-07-19 08:00:00	20.2	0.177631362769132
2017-07-19 09:00:00	22.9	0.233308480925429
2017-07-19 10:00:00	25	0.300639966001052
2017-07-19 11:00:00	26.9	0.378546833147119
2017-07-19 12:00:00	28.5	0.463959043388664
2017-07-19 13:00:00	30	0.553652083635907
2017-07-19 14:00:00	31	0.64396082406297
2017-07-19 15:00:00	31.2	0.734139330499058
2017-07-19 16:00:00	32.1	0.822623447882598
2017-07-19 17:00:00	32.5	0.909770534904552
2017-07-19 18:00:00	31.7	0.999233309965971
2017-07-19 19:00:00	29.9	1.08875593889271
2017-07-19 20:00:00	28.2	1.17293852880638
2017-07-19 21:00:00	23.6	1.23240341273532
2017-07-19 22:00:00	18.5	1.26800842893034
2017-07-19 23:00:00	18.1	1.30213135864091
2017-07-20 00:00:00	17.9	1.33553378166668
2017-07-20 01:00:00	17.7	0.0326954009881563
2017-07-20 02:00:00	17.2	0.0636811643130297
2017-07-20 03:00:00	16.9	0.0936800043983764
2017-07-20 04:00:00	16.7	0.123036719384222
2017-07-20 05:00:00	16.5	0.151763757557217
2017-07-20 06:00:00	17.2	0.182749520882091
2017-07-20 07:00:00	19.1	0.220682472456922
2017-07-20 08:00:00	23	0.276892607755041
2017-07-20 09:00:00	25.3	0.345931144792975
2017-07-20 10:00:00	24.9	0.412693754737665
2017-07-20 11:00:00	23.9	0.473818283681778
2017-07-20 12:00:00	24.2	0.536620028871621
2017-07-20 13:00:00	24.6	0.601679174145853
2017-07-20 14:00:00	25.5	0.671853967912395
2017-07-20 15:00:00	24.1	0.734094897646422
2017-07-20 16:00:00	25.7	0.805402378861919
2017-07-20 17:00:00	25.3	0.874440915899853
2017-07-20 18:00:00	25.1	0.942341483977918
2017-07-20 19:00:00	26.1	1.01589550959571
2017-07-20 20:00:00	24.1	1.07813643932974
2017-07-20 21:00:00	21.5	1.12668245630421
2017-07-20 22:00:00	19.8	1.16749408870514
2017-07-20 23:00:00	19.8	1.20830572110608
2017-07-21 00:00:00	19.7	1.24869524204858
2017-07-21 01:00:00	18.1	0.0341229297105749
2017-07-21 02:00:00	16.4	0.0625397405118841
2017-07-21 03:00:00	17.6	0.0948866366881889
2017-07-21 04:00:00	16.7	0.124243351674034
2017-07-21 05:00:00	15.9	0.151154213885118
2017-07-21 06:00:00	16.2	0.178959677015878
2017-07-21 07:00:00	17.8	0.212006913462434
2017-07-21 08:00:00	19.6	0.251977962065202
2017-07-21 09:00:00	21	0.298140102696642
2017-07-21 10:00:00	22.9	0.353817220852939
2017-07-21 11:00:00	23.9	0.414941749797052
2017-07-21 12:00:00	24	0.47662356361088
2017-07-21 13:00:00	25.6	0.547365268679918
2017-07-21 14:00:00	26.1	0.620919294297709
2017-07-21 15:00:00	27	0.699350797719672
2017-07-21 16:00:00	27.3	0.779321601746973
2017-07-21 17:00:00	27.6	0.860771543266903
2017-07-21 18:00:00	26.2	0.934881684295064
2017-07-21 19:00:00	26	1.00787710104652
2017-07-21 20:00:00	23.8	1.0684463014915
2017-07-21 21:00:00	21.2	1.11555122645045
2017-07-21 22:00:00	19.5	1.15510743362861
2017-07-21 23:00:00	18.9	1.19225025868751
2017-07-22 00:00:00	17.9	1.22565268171328
2017-07-22 01:00:00	15.8	0.0266185478331508
2017-07-22 02:00:00	15.6	0.0526611561309569
2017-07-22 03:00:00	15.2	0.077585990209161
2017-07-22 04:00:00	15.3	0.102786062902769
2017-07-22 05:00:00	15.9	0.129696925113853
2017-07-22 06:00:00	16.4	0.158113735915162
2017-07-22 07:00:00	18.1	0.192236665625737
2017-07-22 08:00:00	19.2	0.230570036836539
2017-07-22 09:00:00	19.5	0.2701262440147
2017-07-22 10:00:00	18.4	0.305355557956421
2017-07-22 11:00:00	20	0.347022357956421
2017-07-22 12:00:00	21.3	0.394604075649768
2017-07-22 13:00:00	22.8	0.449751083823445
2017-07-22 14:00:00	23.7	0.50976703144271
2017-07-22 15:00:00	25.9	0.582201635598753
2017-07-22 16:00:00	27.2	0.661665492074187
2017-07-22 17:00:00	27.4	0.742136564223242
2017-07-22 18:00:00	26.3	0.816800028320289
2017-07-22 19:00:00	24.4	0.88072794492609
2017-07-22 20:00:00	23.3	0.938553823268839
2017-07-22 21:00:00	21.3	0.986135540962186
2017-07-22 22:00:00	18.7	1.02250242861933
2017-07-22 23:00:00	17.4	1.05416222365585
2017-07-23 00:00:00	16.8	1.08383843379843
2017-07-23 01:00:00	16.7	0.0293567149858454
2017-07-23 02:00:00	16.2	0.0571621781166056
2017-07-23 03:00:00	16.4	0.0855789889179148
2017-07-23 04:00:00	16.8	0.115255199060492
2017-07-23 05:00:00	16.5	0.143982237233487
2017-07-23 06:00:00	16.3	0.172091864047331
2017-07-23 07:00:00	16.9	0.202090704132678
2017-07-23 08:00:00	18.5	0.237695720327691
2017-07-23 09:00:00	20.2	0.280232314584311
2017-07-23 10:00:00	20.7	0.325007478813099
2017-07-23 11:00:00	22.3	0.377549799159319
2017-07-23 12:00:00	23.5	0.436465916329589
2017-07-23 13:00:00	23.1	0.49321190306106
2017-07-23 14:00:00	23.9	0.554336432005173
2017-07-23 15:00:00	24	0.616018245819001
2017-07-23 16:00:00	24.5	0.680511222777047
2017-07-23 17:00:00	24.2	0.74331296796689
2017-07-23 18:00:00	22.5	0.796887753568137
2017-07-23 19:00:00	21.3	0.844469471261484
2017-07-23 20:00:00	19.9	0.885706861356963
2017-07-23 21:00:00	17.7	0.91840226234512
2017-07-23 22:00:00	15.8	0.945020810178271
2017-07-23 23:00:00	14.5	0.968095089342033
2017-07-24 00:00:00	13.4	0.988516189545701
2017-07-24 01:00:00	13.1	0.0197482864829808
2017-07-24 02:00:00	12.7	0.0386315281058472
2017-07-24 03:00:00	11.3	0.0547573451537819
2017-07-24 04:00:00	10.3	0.0691491323834124
2017-07-24 05:00:00	9.9	0.0828974833656825
2017-07-24 06:00:00	10.5	0.0976214601717397
2017-07-24 07:00:00	13.6	0.118502865533244
[truncated: 1,240 more rows]
