# Supplementary material for: Natural plant growth and development achieved in the IPK PhenoSphere by dynamic environment simulation
Source: Nat Commun. 2023 Sep 18;14:5783. doi: 10.1038/s41467-023-41332-4 (PMC10507097; doi:10.1038/s41467-023-41332-4)
Supplement: Supplementary file 5 — Supplementary Code 1 [file 41467_2023_41332_MOESM5_ESM.zip › Supplementary_Code_1/Thermal_Time_VPD/tt/IPK_ThermalTime_2018.csv]

Date	Temperature	thermaltime
2018-05-02 01:00:00	1.7	0.00522687631065506
2018-05-02 02:00:00	0.9	0.00996855153884604
2018-05-02 03:00:00	0.1	0.0142676454904681
2018-05-02 04:00:00	-0.7	0.0181632562180915
2018-05-02 05:00:00	-1.1	0.0218707613470991
2018-05-02 06:00:00	0	0.0261173509046351
2018-05-02 07:00:00	4.2	0.033179038444603
2018-05-02 08:00:00	7.2	0.0432404953397163
2018-05-02 09:00:00	9.9	0.0569888463219863
2018-05-02 10:00:00	11.6	0.0736717968799616
2018-05-02 11:00:00	13.7	0.0947869485161541
2018-05-02 12:00:00	14.5	0.117861227679916
2018-05-02 13:00:00	14.7	0.141450875134684
2018-05-02 14:00:00	15.2	0.166375709212889
2018-05-02 15:00:00	15.5	0.192134645764781
2018-05-02 16:00:00	15.3	0.217334718458389
2018-05-02 17:00:00	15.1	0.241987078514408
2018-05-02 18:00:00	14.6	0.265317728577738
2018-05-02 19:00:00	13.7	0.28643288021393
2018-05-02 20:00:00	12.6	0.305105442095827
2018-05-02 21:00:00	11.6	0.321788392653802
2018-05-02 22:00:00	10.7	0.336851724694192
2018-05-02 23:00:00	9.8	0.350443480588127
2018-05-03 00:00:00	8.6	0.362281914845859
2018-05-03 01:00:00	7.5	0.0104197213247198
2018-05-03 02:00:00	6.2	0.0193687271268892
2018-05-03 03:00:00	5.8	0.0279059897358667
2018-05-03 04:00:00	6.2	0.0368549955380362
2018-05-03 05:00:00	7.1	0.0467996240690008
2018-05-03 06:00:00	8	0.0578431895772595
2018-05-03 07:00:00	9.4	0.0708251228489757
2018-05-03 08:00:00	11.7	0.0876977450760379
2018-05-03 09:00:00	14	0.109528773088495
2018-05-03 10:00:00	14.6	0.132859423151825
2018-05-03 11:00:00	13.9	0.154449364073528
2018-05-03 12:00:00	15.5	0.180208300625421
2018-05-03 13:00:00	17	0.210532927987294
2018-05-03 14:00:00	18.3	0.245390005518325
2018-05-03 15:00:00	19.1	0.283322957093157
2018-05-03 16:00:00	19.3	0.322060336251284
2018-05-03 17:00:00	19.2	0.360393707462086
2018-05-03 18:00:00	18.2	0.394881996414283
2018-05-03 19:00:00	15.8	0.421500544247433
2018-05-03 20:00:00	13.2	0.441470778072015
2018-05-03 21:00:00	10.5	0.456194754878072
2018-05-03 22:00:00	9.6	0.469478320634185
2018-05-03 23:00:00	7.3	0.479657893640772
2018-05-04 00:00:00	7.5	0.490077614965492
2018-05-04 01:00:00	5.7	0.00843714455921593
2018-05-04 02:00:00	3.4	0.0148543998741893
2018-05-04 03:00:00	2.5	0.0206129109162611
2018-05-04 04:00:00	1.9	0.0259681870528322
2018-05-04 05:00:00	1.3	0.0309469040764491
2018-05-04 06:00:00	2.7	0.0368460555572997
2018-05-04 07:00:00	7	0.0466751304093163
2018-05-04 08:00:00	10.6	0.0615678803427601
2018-05-04 09:00:00	13.6	0.0824492857042641
2018-05-04 10:00:00	14.7	0.106038933159032
2018-05-04 11:00:00	15.8	0.132657480992183
2018-05-04 12:00:00	16.7	0.162014195978028
2018-05-04 13:00:00	17.6	0.194361092154333
2018-05-04 14:00:00	17.8	0.227408328600889
2018-05-04 15:00:00	18.4	0.262637642542611
2018-05-04 16:00:00	18.7	0.299004530199759
2018-05-04 17:00:00	18.5	0.334609546394773
2018-05-04 18:00:00	18.2	0.369097835346969
2018-05-04 19:00:00	17	0.399422462708842
2018-05-04 20:00:00	13.8	0.42077378553705
2018-05-04 21:00:00	11	0.436359895943044
2018-05-04 22:00:00	9.8	0.449951651836978
2018-05-04 23:00:00	9.6	0.463235217593092
2018-05-05 00:00:00	8.4	0.474802917519076
2018-05-05 01:00:00	5.8	0.00853726260897752
2018-05-05 02:00:00	5.7	0.0169744071681934
2018-05-05 03:00:00	2.6	0.0228028394242166
2018-05-05 04:00:00	1.6	0.0279666073988581
2018-05-05 05:00:00	1.4	0.0330063033228361
2018-05-05 06:00:00	3	0.0391224860003942
2018-05-05 07:00:00	7.3	0.0493020590069814
2018-05-05 08:00:00	12.9	0.0686133162183651
2018-05-05 09:00:00	14.6	0.0919439662816954
2018-05-05 10:00:00	15.1	0.116596326337714
2018-05-05 11:00:00	16.3	0.144705953151558
2018-05-05 12:00:00	17.2	0.175691716476431
2018-05-05 13:00:00	18.6	0.211675918261797
2018-05-05 14:00:00	19.4	0.250820905695908
2018-05-05 15:00:00	20.2	0.293357499952528
2018-05-05 16:00:00	20.4	0.336778537718972
2018-05-05 17:00:00	20.4	0.380199575485416
2018-05-05 18:00:00	20	0.421866375485416
2018-05-05 19:00:00	18.7	0.458233263142564
2018-05-05 20:00:00	15.2	0.483158097220768
2018-05-05 21:00:00	11.8	0.500222403226273
2018-05-05 22:00:00	9.3	0.513055938998626
2018-05-05 23:00:00	6.6	0.522435288922964
2018-05-06 00:00:00	5	0.530201891034486
2018-05-06 01:00:00	4	0.00689510609153741
2018-05-06 02:00:00	3.4	0.0133123614065108
2018-05-06 03:00:00	2.6	0.019140793662534
2018-05-06 04:00:00	1.8	0.0244315034328481
2018-05-06 05:00:00	1.5	0.029532880488753
2018-05-06 06:00:00	3.5	0.0360275523752248
2018-05-06 07:00:00	9.3	0.0488610881475781
2018-05-06 08:00:00	13.4	0.0692821883512467
2018-05-06 09:00:00	15.9	0.0961930505623306
2018-05-06 10:00:00	18.3	0.131050128093362
2018-05-06 11:00:00	20	0.172716928093362
2018-05-06 12:00:00	20.7	0.21749209232215
2018-05-06 13:00:00	21.3	0.265073810015497
2018-05-06 14:00:00	22.3	0.317616130361716
2018-05-06 15:00:00	23	0.373826265659835
2018-05-06 16:00:00	23.3	0.431652144002584
2018-05-06 17:00:00	23.2	0.488936739091127
2018-05-06 18:00:00	22.5	0.542511524692374
2018-05-06 19:00:00	21.1	0.589143252220106
2018-05-06 20:00:00	18.2	0.623631541172302
2018-05-06 21:00:00	14.2	0.645952239279617
2018-05-06 22:00:00	11.4	0.662261806219887
2018-05-06 23:00:00	9.3	0.67509534199224
2018-05-07 00:00:00	7.9	0.686011401165616
2018-05-07 01:00:00	6.3	0.00905481802896632
2018-05-07 02:00:00	5.4	0.0171981871955889
2018-05-07 03:00:00	4.6	0.0246044522147235
2018-05-07 04:00:00	3.9	0.0314176598840692
2018-05-07 05:00:00	3.7	0.0380698070586396
2018-05-07 06:00:00	5.7	0.0465069516178556
2018-05-07 07:00:00	11.3	0.0626327686657903
2018-05-07 08:00:00	15.3	0.087832841359398
2018-05-07 09:00:00	17.9	0.121235264385171
2018-05-07 10:00:00	19.5	0.160791471563331
2018-05-07 11:00:00	20.8	0.206025320429399
2018-05-07 12:00:00	22	0.257043485816288
2018-05-07 13:00:00	22.5	0.310618271417535
2018-05-07 14:00:00	23.7	0.3706342190368
2018-05-07 15:00:00	24.3	0.433998341330282
2018-05-07 16:00:00	24.6	0.499057486604514
2018-05-07 17:00:00	24.6	0.564116631878746
2018-05-07 18:00:00	24.2	0.626918377068589
2018-05-07 19:00:00	23.3	0.684744255411338
2018-05-07 20:00:00	19.7	0.725133776353837
2018-05-07 21:00:00	14.6	0.748464426417167
2018-05-07 22:00:00	11.7	0.765337048644229
2018-05-07 23:00:00	9.5	0.778468986561598
2018-05-08 00:00:00	8.2	0.78977176891089
2018-05-08 01:00:00	7.4	0.0102989900482809
2018-05-08 02:00:00	6.6	0.0196783399726184
2018-05-08 03:00:00	5.6	0.0280164704933822
2018-05-08 04:00:00	5	0.0357830726049044
2018-05-08 05:00:00	4.4	0.0430151198344354
2018-05-08 06:00:00	6.7	0.0525050529329903
2018-05-08 07:00:00	12.9	0.0718163101443741
2018-05-08 08:00:00	16.4	0.100233120945683
2018-05-08 09:00:00	18.7	0.136600008602832
2018-05-08 10:00:00	20.8	0.181833857468899
2018-05-08 11:00:00	22.4	0.234890805777757
2018-05-08 12:00:00	23.5	0.293806922948028
2018-05-08 13:00:00	24	0.355488736761856
2018-05-08 14:00:00	25	0.422820221837479
2018-05-08 15:00:00	25.7	0.494127703052976
2018-05-08 16:00:00	25.7	0.565435184268473
2018-05-08 17:00:00	25.5	0.635609978035014
2018-05-08 18:00:00	25.2	0.704079633843218
2018-05-08 19:00:00	24.2	0.766881379033061
2018-05-08 20:00:00	21	0.813043519664501
2018-05-08 21:00:00	17.4	0.84470331470102
2018-05-08 22:00:00	13.7	0.865818466337213
2018-05-08 23:00:00	11.6	0.882501416895188
2018-05-09 00:00:00	9.7	0.895938249868587
2018-05-09 01:00:00	8.9	0.0122557011186517
2018-05-09 02:00:00	8	0.0232992666269103
2018-05-09 03:00:00	7.4	0.0335982566751913
2018-05-09 04:00:00	7.1	0.0435428852061559
2018-05-09 05:00:00	6.7	0.0530328183047108
2018-05-09 06:00:00	8.4	0.0646005182306955
2018-05-09 07:00:00	13.5	0.0852505803653519
2018-05-09 08:00:00	17.5	0.117252281585587
2018-05-09 09:00:00	19.9	0.158489671681066
2018-05-09 10:00:00	21.3	0.206071389374413
2018-05-09 11:00:00	23.6	0.265536273303356
2018-05-09 12:00:00	24.6	0.330595418577588
2018-05-09 13:00:00	24.6	0.39565456385182
2018-05-09 14:00:00	25.7	0.466962045067317
2018-05-09 15:00:00	24.7	0.532588301461983
2018-05-09 16:00:00	25.8	0.604460169913049
2018-05-09 17:00:00	26	0.6774555866645
2018-05-09 18:00:00	25.8	0.749327455115567
2018-05-09 19:00:00	25.1	0.817228023193632
2018-05-09 20:00:00	21.9	0.867744854014286
2018-05-09 21:00:00	18.3	0.902601931545317
2018-05-09 22:00:00	15.2	0.927526765623521
2018-05-09 23:00:00	13.6	0.948408170985025
2018-05-10 00:00:00	12.9	0.967719428196409
2018-05-10 01:00:00	12.1	0.0176516240273876
2018-05-10 02:00:00	12.2	0.0355031750150749
2018-05-10 03:00:00	12.5	0.0539672483525364
2018-05-10 04:00:00	12.3	0.0720208364941267
2018-05-10 05:00:00	11.7	0.0888934587211889
2018-05-10 06:00:00	12.2	0.106745009708876
2018-05-10 07:00:00	16.5	0.135472047881872
2018-05-10 08:00:00	20	0.177138847881872
2018-05-10 09:00:00	22.4	0.23019579619073
2018-05-10 10:00:00	24.2	0.292997541380573
2018-05-10 11:00:00	25.5	0.363172335147115
2018-05-10 12:00:00	26.6	0.439475887577816
2018-05-10 13:00:00	25.7	0.510783368793313
2018-05-10 14:00:00	26.9	0.58869023593938
2018-05-10 15:00:00	25.2	0.657159891747584
2018-05-10 16:00:00	20.7	0.701935055976372
2018-05-10 17:00:00	18	0.735696036835027
2018-05-10 18:00:00	16	0.762902140881805
2018-05-10 19:00:00	15.6	0.788944749179611
2018-05-10 20:00:00	15.1	0.813597109235629
2018-05-10 21:00:00	14.3	0.836166435066438
2018-05-10 22:00:00	13.5	0.856816497201094
2018-05-10 23:00:00	13	0.876345131855755
2018-05-11 00:00:00	12.7	0.895228373478621
2018-05-11 01:00:00	12	0.0174537873596133
2018-05-11 02:00:00	11.4	0.0337633542998836
2018-05-11 03:00:00	11	0.0493494647058772
2018-05-11 04:00:00	11	0.0649355751118709
2018-05-11 05:00:00	10.8	0.080171315983481
2018-05-11 06:00:00	11.2	0.0961153193614389
2018-05-11 07:00:00	11.5	0.112610591171801
2018-05-11 08:00:00	13.4	0.133031691375469
2018-05-11 09:00:00	14.7	0.156621338830237
2018-05-11 10:00:00	16.9	0.186620178915584
2018-05-11 11:00:00	17.2	0.217605942240457
2018-05-11 12:00:00	18.1	0.251728871951032
2018-05-11 13:00:00	18.4	0.286958185892754
2018-05-11 14:00:00	19.2	0.325291557103556
2018-05-11 15:00:00	19	0.362827664505654
2018-05-11 16:00:00	19.1	0.400760616080485
2018-05-11 17:00:00	19	0.438296723482583
2018-05-11 18:00:00	18.8	0.475049813651954
2018-05-11 19:00:00	18	0.50881079451061
2018-05-11 20:00:00	16.9	0.538809634595956
2018-05-11 21:00:00	14.4	0.561630146578675
2018-05-11 22:00:00	13.9	0.583220087500378
2018-05-11 23:00:00	13.1	0.602968373983358
2018-05-12 00:00:00	13.7	0.624083525619551
2018-05-12 01:00:00	13.4	0.0204211002036686
2018-05-12 02:00:00	13.3	0.0406155981403816
2018-05-12 03:00:00	13	0.060144232795042
2018-05-12 04:00:00	12.7	0.0790274744179084
2018-05-12 05:00:00	11.1	0.0947915817373399
2018-05-12 06:00:00	11.9	0.112049602962131
2018-05-12 07:00:00	13.2	0.132019836786712
2018-05-12 08:00:00	14.1	0.154094443091346
2018-05-12 09:00:00	14.5	0.177168722255109
2018-05-12 10:00:00	16.2	0.204974185385869
2018-05-12 11:00:00	18.1	0.239097115096444
2018-05-12 12:00:00	20.1	0.281196981981632
2018-05-12 13:00:00	21.4	0.329259070266421
2018-05-12 14:00:00	21.3	0.376840787959768
2018-05-12 15:00:00	22.1	0.428363672976715
2018-05-12 16:00:00	22.9	0.484040791133012
2018-05-12 17:00:00	24	0.545722604946839
2018-05-12 18:00:00	23.6	0.605187488875783
2018-05-12 19:00:00	22.6	0.659283268462298
2018-05-12 20:00:00	20.2	0.701819862718919
2018-05-12 21:00:00	18.7	0.738186750376067
2018-05-12 22:00:00	17	0.76851137773794
2018-05-12 23:00:00	16	0.795717481784718
2018-05-13 00:00:00	16.1	0.823221778392144
2018-05-13 01:00:00	15.3	0.0252000726936077
2018-05-13 02:00:00	14.4	0.0480205846763259
2018-05-13 03:00:00	12.6	0.0666931465582222
2018-05-13 04:00:00	10.9	0.082103140874051
2018-05-13 05:00:00	9.8	0.0956948967679854
2018-05-13 06:00:00	11	0.111281007173979
2018-05-13 07:00:00	15.7	0.137610144800941
2018-05-13 08:00:00	18.3	0.172467222331972
2018-05-13 09:00:00	20	0.214134022331972
2018-05-13 10:00:00	22.1	0.265656907348919
2018-05-13 11:00:00	24.4	0.32958482395472
2018-05-13 12:00:00	26.2	0.403694964982881
2018-05-13 13:00:00	26.9	0.481601832128947
2018-05-13 14:00:00	27.5	0.562566087765418
2018-05-13 15:00:00	26.4	0.637779774511484
2018-05-13 16:00:00	27	0.716211277933448
2018-05-13 17:00:00	26.7	0.793053811235082
2018-05-13 18:00:00	26.1	0.866607836852873
2018-05-13 19:00:00	24.6	0.931666982127105
2018-05-13 20:00:00	21.9	0.982183812947759
2018-05-13 21:00:00	18.5	1.01778882914277
2018-05-13 22:00:00	16.5	1.04651586731577
2018-05-13 23:00:00	15.3	1.07171594000938
2018-05-14 00:00:00	14.6	1.09504659007271
2018-05-14 01:00:00	10.8	0.0152357408716101
2018-05-14 02:00:00	8.9	0.0274914419902618
2018-05-14 03:00:00	7.9	0.0384075011636376
2018-05-14 04:00:00	6.8	0.048009241063535
2018-05-14 05:00:00	6.3	0.0570640590925013
2018-05-14 06:00:00	8.7	0.0690400786267367
2018-05-14 07:00:00	13.4	0.0894611788304053
2018-05-14 08:00:00	17.4	0.121120973866924
2018-05-14 09:00:00	20.7	0.165896138095712
2018-05-14 10:00:00	22.4	0.218953086404571
2018-05-14 11:00:00	24.6	0.284012231678803
2018-05-14 12:00:00	25.6	0.354753936747841
2018-05-14 13:00:00	26.2	0.428864077776002
2018-05-14 14:00:00	26.4	0.504077764522068
2018-05-14 15:00:00	26.5	0.579838256210102
2018-05-14 16:00:00	26.2	0.653948397238263
2018-05-14 17:00:00	25.4	0.723555389542687
2018-05-14 18:00:00	24.2	0.78635713473253
2018-05-14 19:00:00	22.5	0.839931920333777
2018-05-14 20:00:00	19.9	0.881169310429256
2018-05-14 21:00:00	17.5	0.913171011649491
2018-05-14 22:00:00	15.4	0.938649110754984
2018-05-14 23:00:00	13.2	0.958619344579565
2018-05-15 00:00:00	13.4	0.979040444783234
2018-05-15 01:00:00	12.1	0.0176516240273876
2018-05-15 02:00:00	9.2	0.030338353537886
2018-05-15 03:00:00	7.3	0.0405179265444731
2018-05-15 04:00:00	5.8	0.0490551891534506
2018-05-15 05:00:00	6	0.0577960458537652
2018-05-15 06:00:00	9.1	0.0703375445685036
2018-05-15 07:00:00	12.1	0.0879891685958912
2018-05-15 08:00:00	14.9	0.112104781791999
2018-05-15 09:00:00	17.9	0.145507204817772
2018-05-15 10:00:00	20.3	0.188484189108188
2018-05-15 11:00:00	22	0.239502354495078
2018-05-15 12:00:00	23.4	0.297872104142254
2018-05-15 13:00:00	23.6	0.357336988071197
2018-05-15 14:00:00	23.1	0.414082974802667
2018-05-15 15:00:00	20.8	0.459316823668735
2018-05-15 16:00:00	22.5	0.512891609269982
2018-05-15 17:00:00	22.6	0.566987388856497
2018-05-15 18:00:00	16.5	0.595714427029493
2018-05-15 19:00:00	13.6	0.616595832390997
2018-05-15 20:00:00	13.3	0.63679033032771
2018-05-15 21:00:00	12.7	0.655673571950576
2018-05-15 22:00:00	12	0.67312735931019
2018-05-15 23:00:00	11.9	0.69038538053498
2018-05-16 00:00:00	11.9	0.707643401759771
2018-05-16 01:00:00	11.7	0.0168726222270622
2018-05-16 02:00:00	11.2	0.03281662560502
2018-05-16 03:00:00	11.1	0.0485807329244515
2018-05-16 04:00:00	11.2	0.0645247363024094
2018-05-16 05:00:00	11.1	0.0802888436218409
2018-05-16 06:00:00	11.3	0.0964146606697757
2018-05-16 07:00:00	12.1	0.114066284697163
2018-05-16 08:00:00	13.7	0.135181436333356
2018-05-16 09:00:00	14.5	0.158255715497118
2018-05-16 10:00:00	15.9	0.185166577708202
2018-05-16 11:00:00	16.9	0.215165417793549
2018-05-16 12:00:00	17.5	0.247167119013783
2018-05-16 13:00:00	18.1	0.281290048724358
2018-05-16 14:00:00	18.7	0.317656936381507
2018-05-16 15:00:00	19.1	0.355589887956338
2018-05-16 16:00:00	19.7	0.395979408898836
2018-05-16 17:00:00	19.1	0.433912360473667
2018-05-16 18:00:00	18.4	0.469141674415389
2018-05-16 19:00:00	16.4	0.497558485216698
2018-05-16 20:00:00	15.5	0.523317421768591
2018-05-16 21:00:00	14.6	0.546648071831921
2018-05-16 22:00:00	14.6	0.569978721895251
2018-05-16 23:00:00	14.4	0.59279923387797
2018-05-17 00:00:00	14.5	0.615873513041732
2018-05-17 01:00:00	14.5	0.0230742791637623
2018-05-17 02:00:00	13.3	0.0432687771004753
2018-05-17 03:00:00	12.2	0.0611203280881626
2018-05-17 04:00:00	11.7	0.0779929503152247
2018-05-17 05:00:00	11.1	0.0937570576346562
2018-05-17 06:00:00	10.8	0.108992798506266
2018-05-17 07:00:00	10.5	0.123716775312324
2018-05-17 08:00:00	10.6	0.138609525245767
2018-05-17 09:00:00	11.6	0.155292475803743
2018-05-17 10:00:00	12.8	0.174388608959492
2018-05-17 11:00:00	13.3	0.194583106896205
2018-05-17 12:00:00	14.1	0.216657713200839
2018-05-17 13:00:00	14.5	0.239731992364601
2018-05-17 14:00:00	15.8	0.266350540197752
2018-05-17 15:00:00	16.6	0.295390872128712
2018-05-17 16:00:00	17	0.325715499490585
2018-05-17 17:00:00	16.9	0.355714339575932
2018-05-17 18:00:00	16.7	0.385071054561777
2018-05-17 19:00:00	15.9	0.411981916772861
2018-05-17 20:00:00	13.9	0.433571857694564
2018-05-17 21:00:00	11.9	0.450829878919355
2018-05-17 22:00:00	11.7	0.467702501146417
2018-05-17 23:00:00	11.5	0.484197772956779
2018-05-18 00:00:00	11.3	0.500323590004713
2018-05-18 01:00:00	11.3	0.0161258170479347
2018-05-18 02:00:00	11.2	0.0320698204258926
2018-05-18 03:00:00	10.9	0.0474798147417214
2018-05-18 04:00:00	10.3	0.0618716019713519
2018-05-18 05:00:00	9.6	0.075155167727465
2018-05-18 06:00:00	9.4	0.0881371009991812
2018-05-18 07:00:00	9.2	0.10082383050968
2018-05-18 08:00:00	9.2	0.113510560020178
2018-05-18 09:00:00	10	0.127417194863535
2018-05-18 10:00:00	10.2	0.141645530872294
2018-05-18 11:00:00	10.8	0.156881271743904
2018-05-18 12:00:00	12.3	0.174934859885494
2018-05-18 13:00:00	13.3	0.195129357822207
2018-05-18 14:00:00	14	0.216960385834664
2018-05-18 15:00:00	13.6	0.237841791196168
2018-05-18 16:00:00	13.6	0.258723196557672
2018-05-18 17:00:00	13	0.278251831212333
2018-05-18 18:00:00	12.7	0.297135072835199
2018-05-18 19:00:00	12.2	0.314986623822886
2018-05-18 20:00:00	11.8	0.332050929828391
2018-05-18 21:00:00	11.4	0.348360496768661
2018-05-18 22:00:00	11	0.363946607174655
2018-05-18 23:00:00	10.7	0.379009939215045
2018-05-19 00:00:00	10.6	0.393902689148489
2018-05-19 01:00:00	10.5	0.0147239768060572
2018-05-19 02:00:00	10.3	0.0291157640356877
2018-05-19 03:00:00	10.2	0.0433441000444469
2018-05-19 04:00:00	9.9	0.0570924510267169
2018-05-19 05:00:00	9.9	0.070840802008987
2018-05-19 06:00:00	10.4	0.0853977970662672
2018-05-19 07:00:00	11.3	0.101523614114202
2018-05-19 08:00:00	12.4	0.119781369645134
2018-05-19 09:00:00	13.3	0.139975867581847
2018-05-19 10:00:00	13.8	0.161327190410055
2018-05-19 11:00:00	14.5	0.184401469573817
2018-05-19 12:00:00	15.4	0.20987956867931
2018-05-19 13:00:00	16.9	0.239878408764657
2018-05-19 14:00:00	17.5	0.271880109984891
2018-05-19 15:00:00	18.2	0.306368398937088
2018-05-19 16:00:00	19.1	0.344301350511919
2018-05-19 17:00:00	18.6	0.380285552297285
2018-05-19 18:00:00	18.9	0.417428377356185
2018-05-19 19:00:00	18.5	0.453033393551199
2018-05-19 20:00:00	15.9	0.479944255762283
2018-05-19 21:00:00	12.1	0.49759587978967
2018-05-19 22:00:00	9.7	0.511032712763069
2018-05-19 23:00:00	8.8	0.523147816219286
2018-05-20 00:00:00	8	0.534191381727545
2018-05-20 01:00:00	7.2	0.0100614568951132
2018-05-20 02:00:00	6.9	0.0197762398111654
2018-05-20 03:00:00	5.6	0.0281143703319292
2018-05-20 04:00:00	4.8	0.0356987926498616
2018-05-20 05:00:00	4.2	0.0427604801898296
2018-05-20 06:00:00	6.3	0.0518152982187959
2018-05-20 07:00:00	11.3	0.0679411152667306
2018-05-20 08:00:00	14.3	0.0905104410975392
2018-05-20 09:00:00	16	0.117716545144316
2018-05-20 10:00:00	17.9	0.151118968170089
2018-05-20 11:00:00	19.8	0.191930600571023
2018-05-20 12:00:00	20.9	0.237626777953538
2018-05-20 13:00:00	21.8	0.287645695154245
2018-05-20 14:00:00	22.7	0.34226556902764
2018-05-20 15:00:00	23.4	0.400635318674816
2018-05-20 16:00:00	23.8	0.461204519119802
2018-05-20 17:00:00	23.5	0.520120636290073
2018-05-20 18:00:00	22.9	0.57579775444637
2018-05-20 19:00:00	21.9	0.626314585267024
2018-05-20 20:00:00	19.7	0.666704106209522
2018-05-20 21:00:00	15.4	0.692182205315015
2018-05-20 22:00:00	13.5	0.712832267449671
2018-05-20 23:00:00	14.1	0.734906873754305
2018-05-21 00:00:00	11.2	0.750850877132263
2018-05-21 01:00:00	8.7	0.0119760195342354
2018-05-21 02:00:00	7.3	0.0221555925408226
2018-05-21 03:00:00	5.8	0.0306928551498001
2018-05-21 04:00:00	5.1	0.0385520819642266
2018-05-21 05:00:00	4.7	0.0460469280447676
2018-05-21 06:00:00	7.9	0.0569629872181435
2018-05-21 07:00:00	13.7	0.0780781388543359
2018-05-21 08:00:00	15.9	0.10498900106542
2018-05-21 09:00:00	17.9	0.138391424091193
2018-05-21 10:00:00	20.3	0.181368408381609
2018-05-21 11:00:00	21.9	0.231885239202263
2018-05-21 12:00:00	22.5	0.28546002480351
2018-05-21 13:00:00	23.3	0.34328590314626
2018-05-21 14:00:00	24.1	0.405526832880287
2018-05-21 15:00:00	24.6	0.470585978154519
2018-05-21 16:00:00	24.5	0.535078955112566
2018-05-21 17:00:00	24.3	0.598443077406047
2018-05-21 18:00:00	23.7	0.658459025025313
2018-05-21 19:00:00	22.7	0.713078898898708
2018-05-21 20:00:00	20.5	0.756947652897705
2018-05-21 21:00:00	16.8	0.786623863040282
2018-05-21 22:00:00	14.6	0.809954513103612
2018-05-21 23:00:00	13	0.829483147758272
2018-05-22 00:00:00	9.8	0.843074903652207
2018-05-22 01:00:00	8.4	0.0115676999259847
2018-05-22 02:00:00	7.5	0.0219874212507045
2018-05-22 03:00:00	6.5	0.031257399156703
2018-05-22 04:00:00	5.7	0.0396945437159189
2018-05-22 05:00:00	5.2	0.0476474327043142
2018-05-22 06:00:00	8.4	0.0592151326302989
2018-05-22 07:00:00	13.5	0.0798651947649553
2018-05-22 08:00:00	16.4	0.108282005566264
2018-05-22 09:00:00	18.5	0.143887021761278
2018-05-22 10:00:00	20.6	0.18820715252615
2018-05-22 11:00:00	22	0.239225317913039
2018-05-22 12:00:00	23.7	0.299241265532305
2018-05-22 13:00:00	24.8	0.365435403433489
2018-05-22 14:00:00	25.6	0.436177108502527
2018-05-22 15:00:00	25.9	0.50861171265857
2018-05-22 16:00:00	25.6	0.579353417727608
2018-05-22 17:00:00	25.1	0.647253985805673
2018-05-22 18:00:00	23.8	0.707823186250659
2018-05-22 19:00:00	23.1	0.76456917298213
2018-05-22 20:00:00	20.3	0.807546157272546
2018-05-22 21:00:00	16.5	0.836273195445541
2018-05-22 22:00:00	13.7	0.857388347081734
2018-05-22 23:00:00	11.5	0.873883618892096
2018-05-23 00:00:00	10.2	0.888111954900855
2018-05-23 01:00:00	8.9	0.0122557011186517
2018-05-23 02:00:00	8	0.0232992666269103
2018-05-23 03:00:00	7.3	0.0334788396334975
2018-05-23 04:00:00	6.8	0.0430805795333948
2018-05-23 05:00:00	6.8	0.0526823194332921
2018-05-23 06:00:00	9.7	0.0661191524066908
2018-05-23 07:00:00	13.5	0.0867692145413472
2018-05-23 08:00:00	16.9	0.116768054626694
2018-05-23 09:00:00	20	0.158434854626694
2018-05-23 10:00:00	22	0.209453020013584
2018-05-23 11:00:00	24.2	0.272254765203426
2018-05-23 12:00:00	24.2	0.335056510393269
2018-05-23 13:00:00	25.7	0.406363991608766
2018-05-23 14:00:00	26.5	0.482124483296799
2018-05-23 15:00:00	26.8	0.559501572792415
2018-05-23 16:00:00	26.5	0.635262064480448
2018-05-23 17:00:00	25.7	0.706569545695945
2018-05-23 18:00:00	24.2	0.769371290885788
2018-05-23 19:00:00	23.6	0.828836174814731
2018-05-23 20:00:00	21.9	0.879353005635386
2018-05-23 21:00:00	20.3	0.922329989925802
2018-05-23 22:00:00	19.1	0.960262941500633
2018-05-23 23:00:00	17.7	0.99295834248879
2018-05-24 00:00:00	17.4	1.02461813752531
2018-05-24 01:00:00	16.8	0.029676210142577
2018-05-24 02:00:00	16.6	0.0587165420735366
2018-05-24 03:00:00	15.9	0.0856274042846205
2018-05-24 04:00:00	15.4	0.111105503390113
2018-05-24 05:00:00	15.5	0.136864439942006
2018-05-24 06:00:00	15.2	0.16178927402021
2018-05-24 07:00:00	15.3	0.186989346713818
2018-05-24 08:00:00	15.2	0.211914180792022
2018-05-24 09:00:00	14.4	0.23473469277474
2018-05-24 10:00:00	15.6	0.260777301072546
2018-05-24 11:00:00	17.2	0.291763064397419
2018-05-24 12:00:00	20.5	0.335631818396416
2018-05-24 13:00:00	22.4	0.388688766705274
2018-05-24 14:00:00	23.1	0.445434753436745
2018-05-24 15:00:00	22.7	0.50005462731014
2018-05-24 16:00:00	22.7	0.554674501183536
2018-05-24 17:00:00	23.4	0.613044250830711
2018-05-24 18:00:00	23.1	0.669790237562182
2018-05-24 19:00:00	22.4	0.72284718587104
2018-05-24 20:00:00	21.1	0.769478913398772
2018-05-24 21:00:00	20.2	0.812015507655392
2018-05-24 22:00:00	19.8	0.852827140056326
2018-05-24 23:00:00	18.9	0.889969965115226
2018-05-25 00:00:00	18.1	0.924092894825801
2018-05-25 01:00:00	16	0.0272061040467772
2018-05-25 02:00:00	13	0.0467347387014376
2018-05-25 03:00:00	11.5	0.0632300105117993
2018-05-25 04:00:00	10.6	0.0781227604452431
2018-05-25 05:00:00	10.3	0.0925145476748736
2018-05-25 06:00:00	14.7	0.116104195129642
2018-05-25 07:00:00	16.4	0.144521005930951
2018-05-25 08:00:00	18.3	0.179378083461982
2018-05-25 09:00:00	20.5	0.223246837460978
2018-05-25 10:00:00	22.1	0.274769722477925
2018-05-25 11:00:00	23.9	0.335894251422038
2018-05-25 12:00:00	25.7	0.407201732637535
2018-05-25 13:00:00	26.4	0.482415419383602
2018-05-25 14:00:00	26.7	0.559257952685237
2018-05-25 15:00:00	27.3	0.639228756712537
2018-05-25 16:00:00	27.7	0.721156466093054
2018-05-25 17:00:00	27.6	0.802606407612985
2018-05-25 18:00:00	27.6	0.884056349132916
2018-05-25 19:00:00	27.3	0.964027153160216
2018-05-25 20:00:00	24.2	1.02682889835006
2018-05-25 21:00:00	21.6	1.07586237993951
2018-05-25 22:00:00	20.1	1.1179622468247
2018-05-25 23:00:00	19.2	1.1562956180355
2018-05-26 00:00:00	18.4	1.19152493197722
2018-05-26 01:00:00	15.6	0.0260426082978061
2018-05-26 02:00:00	12.8	0.0451387414535554
2018-05-26 03:00:00	11.1	0.0609028487729869
2018-05-26 04:00:00	10.1	0.074969472996066
2018-05-26 05:00:00	9.7	0.0884063059694648
2018-05-26 06:00:00	12.5	0.106870379306926
2018-05-26 07:00:00	16.7	0.136227094292772
2018-05-26 08:00:00	19.6	0.176198142895539
2018-05-26 09:00:00	21.9	0.226714973716194
2018-05-26 10:00:00	24.1	0.288955903450221
2018-05-26 11:00:00	25.3	0.357994440488155
2018-05-26 12:00:00	26.5	0.433754932176188
2018-05-26 13:00:00	27.1	0.512705558827892
2018-05-26 14:00:00	27.5	0.593669814464362
2018-05-26 15:00:00	28.7	0.679842716562745
2018-05-26 16:00:00	28	0.763151913135885
2018-05-26 17:00:00	28.8	0.849686038744519
2018-05-26 18:00:00	28.5	0.935098248986064
2018-05-26 19:00:00	27.3	1.01506905301336
2018-05-26 20:00:00	22.8	1.07021606118704
2018-05-26 21:00:00	21.3	1.11779777888039
2018-05-26 22:00:00	19	1.15533388628249
2018-05-26 23:00:00	16	1.18253999032926
2018-05-27 00:00:00	14.1	1.2046145966339
2018-05-27 01:00:00	13.1	0.0197482864829808
2018-05-27 02:00:00	12.7	0.0386315281058472
2018-05-27 03:00:00	12.3	0.0566851162474374
2018-05-27 04:00:00	11.1	0.0724492235668689
2018-05-27 05:00:00	10.7	0.0875125556072594
2018-05-27 06:00:00	13.6	0.108393960968763
2018-05-27 07:00:00	17.3	0.139715117240624
2018-05-27 08:00:00	20	0.181381917240624
2018-05-27 09:00:00	21.4	0.229444005525413
2018-05-27 10:00:00	23.6	0.288908889454356
2018-05-27 11:00:00	24.6	0.353968034728588
2018-05-27 12:00:00	25.2	0.422437690536792
2018-05-27 13:00:00	26.1	0.495991716154583
2018-05-27 14:00:00	27.4	0.576462788303638
2018-05-27 15:00:00	25.5	0.64663758207018
2018-05-27 16:00:00	25	0.713969067145803
2018-05-27 17:00:00	24.2	0.776770812335645
2018-05-27 18:00:00	24.7	0.842397068730311
2018-05-27 19:00:00	23.7	0.902413016349576
2018-05-27 20:00:00	21.4	0.950475104634365
2018-05-27 21:00:00	19.7	0.990864625576863
2018-05-27 22:00:00	18.6	1.02684882736223
2018-05-27 23:00:00	16.7	1.05620554234807
2018-05-28 00:00:00	15.3	1.08140561504168
2018-05-28 01:00:00	14.4	0.0228205119827182
2018-05-28 02:00:00	13.6	0.0437019173442222
2018-05-28 03:00:00	13	0.0632305519988826
2018-05-28 04:00:00	12.5	0.0816946253363441
2018-05-28 05:00:00	12.5	0.100158698673806
2018-05-28 06:00:00	15	0.124541326139763
2018-05-28 07:00:00	18.8	0.161294416309134
2018-05-28 08:00:00	22.2	0.213325367044053
2018-05-28 09:00:00	24.1	0.27556629677808
2018-05-28 10:00:00	26.6	0.351869849208782
2018-05-28 11:00:00	28.6	0.437668622757059
2018-05-28 12:00:00	30.1	0.527513352728231
2018-05-28 13:00:00	30.9	0.61785438758413
2018-05-28 14:00:00	31.2	0.708032894020218
2018-05-28 15:00:00	31.4	0.797992476678523
2018-05-28 16:00:00	31.7	0.887455251739942
2018-05-28 17:00:00	31.5	0.97727177556421
2018-05-28 18:00:00	31.1	1.06752640434882
2018-05-28 19:00:00	28.6	1.1533251778971
2018-05-28 20:00:00	24.5	1.21781815485515
2018-05-28 21:00:00	21.8	1.26783707205586
2018-05-28 22:00:00	21.8	1.31785598925656
2018-05-28 23:00:00	20.3	1.36083297354698
2018-05-29 00:00:00	18.6	1.39681717533234
2018-05-29 01:00:00	19.3	0.0387373791581274
2018-05-29 02:00:00	18.2	0.0732256681103237
2018-05-29 03:00:00	15.9	0.100136530321408
2018-05-29 04:00:00	14.8	0.123987824511784
2018-05-29 05:00:00	14.5	0.147062103675546
2018-05-29 06:00:00	16.9	0.177060943760893
2018-05-29 07:00:00	21.6	0.226094425350344
2018-05-29 08:00:00	23.3	0.283920303693094
2018-05-29 09:00:00	25.1	0.351820871771159
2018-05-29 10:00:00	27.2	0.431284728246594
2018-05-29 11:00:00	29.1	0.51882038840388
2018-05-29 12:00:00	30.6	0.609129696564776
2018-05-29 13:00:00	31.3	0.699209901679544
2018-05-29 14:00:00	31.7	0.788672676740962
2018-05-29 15:00:00	32.5	0.875819763762917
2018-05-29 16:00:00	32.5	0.962966850784871
2018-05-29 17:00:00	32	1.05172947342833
2018-05-29 18:00:00	31.2	1.14190797986442
2018-05-29 19:00:00	29.3	1.23003819862428
2018-05-29 20:00:00	27.2	1.30950205509972
2018-05-29 21:00:00	25.2	1.37797171090792
2018-05-29 22:00:00	24.7	1.44359796730259
2018-05-29 23:00:00	22.3	1.49614028764881
2018-05-30 00:00:00	21.4	1.5442023759336
2018-05-30 01:00:00	20.9	0.0456961773825152
2018-05-30 02:00:00	20	0.0873629773825152
2018-05-30 03:00:00	18.5	0.122967993577529
2018-05-30 04:00:00	17.4	0.154627788614048
2018-05-30 05:00:00	17.7	0.187323189602204
2018-05-30 06:00:00	19.1	0.225256141177035
2018-05-30 07:00:00	21.8	0.275275058377742
2018-05-30 08:00:00	24.1	0.33751598811177
2018-05-30 09:00:00	25.5	0.407690781878311
2018-05-30 10:00:00	26.3	0.482354245975358
2018-05-30 11:00:00	26.4	0.557567932721424
2018-05-30 12:00:00	27.8	0.639965064424295
2018-05-30 13:00:00	29	0.727181038968621
2018-05-30 14:00:00	29.1	0.814716699125907
2018-05-30 15:00:00	29.1	0.902252359283193
2018-05-30 16:00:00	30.4	0.992436024067093
2018-05-30 17:00:00	27.9	1.07529379833309
2018-05-30 18:00:00	24.6	1.14035294360732
2018-05-30 19:00:00	23.8	1.20092214405231
2018-05-30 20:00:00	22.8	1.25606915222599
2018-05-30 21:00:00	20.8	1.30130300109205
2018-05-30 22:00:00	19	1.33883910849415
2018-05-30 23:00:00	17.6	1.37118600467046
2018-05-31 00:00:00	17.4	1.40284579970698
2018-05-31 01:00:00	15.9	0.0269108622110839
2018-05-31 02:00:00	14.7	0.050500509665852
2018-05-31 03:00:00	13.9	0.0720904505875549
2018-05-31 04:00:00	13.4	0.0925115507912236
2018-05-31 05:00:00	13.5	0.11316161292588
2018-05-31 06:00:00	15.9	0.140072475136964
2018-05-31 07:00:00	19.3	0.178809854295091
2018-05-31 08:00:00	22.3	0.23135217464131
2018-05-31 09:00:00	24.4	0.295280091247111
2018-05-31 10:00:00	26.1	0.368834116864902
2018-05-31 11:00:00	27.7	0.450761826245419
2018-05-31 12:00:00	28.5	0.536174036486965
2018-05-31 13:00:00	29.1	0.623709696644251
2018-05-31 14:00:00	30.2	0.713687007017398
2018-05-31 15:00:00	31.2	0.803865513453486
2018-05-31 16:00:00	29.6	0.892768645047027
2018-05-31 17:00:00	29.5	0.981430599894843
2018-05-31 18:00:00	30.1	1.07127532986601
2018-05-31 19:00:00	27.4	1.15174640201507
2018-05-31 20:00:00	25.3	1.220784939053
2018-05-31 21:00:00	20.8	1.26601878791907
2018-05-31 22:00:00	19	1.30355489532117
2018-05-31 23:00:00	18.3	1.3384119728522
2018-06-01 00:00:00	18.5	1.37401698904721
2018-06-01 01:00:00	18.4	0.0352293139417216
2018-06-01 02:00:00	18.1	0.0693522436522965
2018-06-01 03:00:00	17.2	0.10033800697717
2018-06-01 04:00:00	16.7	0.129694721963015
2018-06-01 05:00:00	16.8	0.159370932105592
2018-06-01 06:00:00	17.3	0.190692088377453
2018-06-01 07:00:00	18.8	0.227445178546825
2018-06-01 08:00:00	20.6	0.271765309311696
2018-06-01 09:00:00	21.4	0.319827397596485
2018-06-01 10:00:00	21.2	0.366932322555433
2018-06-01 11:00:00	24.6	0.431991467829665
2018-06-01 12:00:00	26	0.504986884581117
2018-06-01 13:00:00	22.3	0.557529204927336
2018-06-01 14:00:00	19	0.595065312329433
2018-06-01 15:00:00	18.5	0.630670328524447
2018-06-01 16:00:00	19.2	0.669003699735249
2018-06-01 17:00:00	21.8	0.719022616935956
2018-06-01 18:00:00	23.9	0.78014714588007
2018-06-01 19:00:00	23	0.836357281178189
2018-06-01 20:00:00	22.8	0.891504289351865
2018-06-01 21:00:00	19.8	0.932315921752799
2018-06-01 22:00:00	18.3	0.96717299928383
2018-06-01 23:00:00	17.5	0.999174700504064
2018-06-02 00:00:00	16.7	1.02853141548991
2018-06-02 01:00:00	15.9	0.0269108622110839
2018-06-02 02:00:00	15.7	0.0532399998380459
2018-06-02 03:00:00	15	0.0776226273040033
2018-06-02 04:00:00	14.4	0.100443139286722
2018-06-02 05:00:00	14.9	0.12455875248283
2018-06-02 06:00:00	15.9	0.151469614693913
2018-06-02 07:00:00	17.1	0.182123209060809
2018-06-02 08:00:00	18.1	0.216246138771384
2018-06-02 09:00:00	19.6	0.256217187374152
2018-06-02 10:00:00	20.7	0.30099235160294
2018-06-02 11:00:00	20.3	0.343969335893356
2018-06-02 12:00:00	20.2	0.386505930149977
2018-06-02 13:00:00	20.9	0.432202107532492
2018-06-02 14:00:00	21.4	0.48026419581728
2018-06-02 15:00:00	22	0.53128236120417
2018-06-02 16:00:00	21.8	0.581301278404877
2018-06-02 17:00:00	21.6	0.630334759994329
2018-06-02 18:00:00	21.8	0.680353677195036
2018-06-02 19:00:00	20.9	0.726049854577551
2018-06-02 20:00:00	19.7	0.766439375520049
2018-06-02 21:00:00	19.2	0.804772746730852
2018-06-02 22:00:00	18.3	0.839629824261883
2018-06-02 23:00:00	17.4	0.871289619298402
2018-06-03 00:00:00	17.3	0.902610775570263
2018-06-03 01:00:00	16.7	0.0293567149858454
2018-06-03 02:00:00	15.3	0.0545567876794531
2018-06-03 03:00:00	14.6	0.0778874377427834
2018-06-03 04:00:00	14.3	0.100456763573592
2018-06-03 05:00:00	14.4	0.12327727555631
2018-06-03 06:00:00	15.5	0.149036212108203
2018-06-03 07:00:00	16.7	0.178392927094048
2018-06-03 08:00:00	19.4	0.217537914528159
2018-06-03 09:00:00	21.1	0.264169642055891
2018-06-03 10:00:00	21.9	0.314686472876545
2018-06-03 11:00:00	23.3	0.372512351219295
2018-06-03 12:00:00	24.4	0.436440267825096
2018-06-03 13:00:00	24.4	0.500368184430897
2018-06-03 14:00:00	25.5	0.570542978197438
2018-06-03 15:00:00	25.6	0.641284683266476
2018-06-03 16:00:00	25.9	0.713719287422519
2018-06-03 17:00:00	26.2	0.78782942845068
2018-06-03 18:00:00	24.4	0.851757345056481
2018-06-03 19:00:00	23	0.907967480354599
2018-06-03 20:00:00	21.9	0.958484311175254
2018-06-03 21:00:00	19.4	0.997629298609365
2018-06-03 22:00:00	18.3	1.0324863761404
2018-06-03 23:00:00	16.3	1.06059600295424
2018-06-04 00:00:00	15.8	1.08721455078739
2018-06-04 01:00:00	16.5	0.0287270381729955
2018-06-04 02:00:00	16.9	0.0587258782583422
2018-06-04 03:00:00	16.5	0.0874529164313377
2018-06-04 04:00:00	14.8	0.111304210621714
2018-06-04 05:00:00	13.8	0.132655533449922
2018-06-04 06:00:00	14.4	0.15547604543264
2018-06-04 07:00:00	16.5	0.184203083605636
2018-06-04 08:00:00	19.5	0.223759290783796
2018-06-04 09:00:00	22.6	0.277855070370312
2018-06-04 10:00:00	24	0.33953688418414
2018-06-04 11:00:00	24.7	0.405163140578805
2018-06-04 12:00:00	26.2	0.479273281606966
2018-06-04 13:00:00	26.2	0.553383422635127
2018-06-04 14:00:00	27.2	0.632847279110562
2018-06-04 15:00:00	27.6	0.714297220630492
2018-06-04 16:00:00	27.3	0.794268024657793
2018-06-04 17:00:00	26.6	0.870571577088494
2018-06-04 18:00:00	26.5	0.946332068776528
2018-06-04 19:00:00	25	1.01366355385215
2018-06-04 20:00:00	22.9	1.06934067200845
2018-06-04 21:00:00	20.1	1.11144053889364
2018-06-04 22:00:00	18.4	1.14666985283536
2018-06-04 23:00:00	16.9	1.1766686929207
2018-06-05 00:00:00	15.8	1.20328724075386
2018-06-05 01:00:00	15.6	0.0260426082978061
2018-06-05 02:00:00	15.7	0.0523717459247681
2018-06-05 03:00:00	16	0.0795778499715454
2018-06-05 04:00:00	15.9	0.106488712182629
2018-06-05 05:00:00	15.5	0.132247648734522
2018-06-05 06:00:00	15.2	0.157172482812726
2018-06-05 07:00:00	15	0.181555110278684
2018-06-05 08:00:00	15.2	0.206479944356888
2018-06-05 09:00:00	15.8	0.233098492190038
2018-06-05 10:00:00	16.2	0.260903955320799
2018-06-05 11:00:00	16.9	0.290902795406145
2018-06-05 12:00:00	18.9	0.328045620465046
2018-06-05 13:00:00	20.1	0.370145487350234
2018-06-05 14:00:00	22.1	0.421668372367181
2018-06-05 15:00:00	23.3	0.479494250709931
2018-06-05 16:00:00	24.4	0.543422167315732
2018-06-05 17:00:00	25.1	0.611322735393797
2018-06-05 18:00:00	25.1	0.679223303471862
2018-06-05 19:00:00	23.9	0.740347832415976
2018-06-05 20:00:00	21.7	0.78987228985381
2018-06-05 21:00:00	19.1	0.827805241428641
2018-06-05 22:00:00	17.9	0.861207664454414
2018-06-05 23:00:00	15.3	0.886407737148022
2018-06-06 00:00:00	13	0.905936371802682
2018-06-06 01:00:00	13.3	0.020194497936713
2018-06-06 02:00:00	14.4	0.0430150099194312
2018-06-06 03:00:00	12.9	0.062326267130815
2018-06-06 04:00:00	10.5	0.0770502439368723
2018-06-06 05:00:00	9.8	0.0906419998308067
2018-06-06 06:00:00	12.9	0.10995325704219
2018-06-06 07:00:00	16	0.137159361088968
2018-06-06 08:00:00	17.4	0.168819156125487
2018-06-06 09:00:00	18.6	0.204803357910853
2018-06-06 10:00:00	20.4	0.248224395677296
2018-06-06 11:00:00	22	0.299242561064186
2018-06-06 12:00:00	23.6	0.35870744499313
2018-06-06 13:00:00	24.4	0.422635361598931
2018-06-06 14:00:00	25.1	0.490535929676996
2018-06-06 15:00:00	26.3	0.565199393774042
2018-06-06 16:00:00	26.7	0.642041927075677
2018-06-06 17:00:00	26.6	0.718345479506378
2018-06-06 18:00:00	26.2	0.792455620534539
2018-06-06 19:00:00	25.3	0.861494157572473
2018-06-06 20:00:00	23.5	0.920410274742744
2018-06-06 21:00:00	21.3	0.967991992436091
2018-06-06 22:00:00	19	1.00552809983819
2018-06-06 23:00:00	18.1	1.03965102954876
2018-06-07 00:00:00	16.4	1.06806784035007
2018-06-07 01:00:00	14.4	0.0228205119827182
2018-06-07 02:00:00	12	0.0402742993423315
2018-06-07 03:00:00	10.4	0.0548312943996118
2018-06-07 04:00:00	9.9	0.0685796453818818
2018-06-07 05:00:00	9.9	0.0823279963641519
2018-06-07 06:00:00	13.2	0.102298230188733
2018-06-07 07:00:00	16.2	0.130103693319494
2018-06-07 08:00:00	18	0.163864674178149
2018-06-07 09:00:00	19.6	0.203835722780916
2018-06-07 10:00:00	21.7	0.253360180218751
2018-06-07 11:00:00	23	0.309570315516869
2018-06-07 12:00:00	25.3	0.378608852554803
2018-06-07 13:00:00	27.7	0.460536561935321
2018-06-07 14:00:00	29.8	0.549870458739811
2018-06-07 15:00:00	30.1	0.639715188710983
2018-06-07 16:00:00	30.7	0.730056255214822
2018-06-07 17:00:00	30.2	0.820033565587969
2018-06-07 18:00:00	29.4	0.908437733273425
2018-06-07 19:00:00	26.2	0.982547874301586
2018-06-07 20:00:00	24.1	1.04478880403561
2018-06-07 21:00:00	22.7	1.09940867790901
2018-06-07 22:00:00	22.8	1.15455568608268
2018-06-07 23:00:00	21.3	1.20213740377603
2018-06-08 00:00:00	18.4	1.23736671771775
2018-06-08 01:00:00	18.7	0.0363668876571483
2018-06-08 02:00:00	19.5	0.0759230948353088
2018-06-08 03:00:00	18.4	0.11115240877703
2018-06-08 04:00:00	18.1	0.145275338487605
2018-06-08 05:00:00	19.4	0.184420325921716
2018-06-08 06:00:00	20.7	0.229195490150504
2018-06-08 07:00:00	19	0.266731597552602
2018-06-08 08:00:00	23	0.322941732850721
2018-06-08 09:00:00	25.9	0.395376337006763
2018-06-08 10:00:00	27.9	0.478234111272763
2018-06-08 11:00:00	29	0.56545008581709
2018-06-08 12:00:00	29.5	0.654112040664906
2018-06-08 13:00:00	30	0.743805080912149
2018-06-08 14:00:00	30.9	0.834146115768048
2018-06-08 15:00:00	31.2	0.924324622204136
2018-06-08 16:00:00	31.4	1.01428420486244
2018-06-08 17:00:00	30.6	1.10459351302334
2018-06-08 18:00:00	30	1.19428655327058
2018-06-08 19:00:00	29.2	1.2821271161932
2018-06-08 20:00:00	25.4	1.35173410849762
2018-06-08 21:00:00	24.3	1.41509823079111
2018-06-08 22:00:00	20.8	1.46033207965717
2018-06-08 23:00:00	18.1	1.49445500936775
2018-06-09 00:00:00	16.7	1.52381172435359
2018-06-09 01:00:00	15.4	0.0254780991054926
2018-06-09 02:00:00	14.5	0.0485523782692549
2018-06-09 03:00:00	14	0.0703834062817121
2018-06-09 04:00:00	13.6	0.091264811643216
2018-06-09 05:00:00	13.8	0.112616134471424
2018-06-09 06:00:00	14.8	0.136467428661801
2018-06-09 07:00:00	16.3	0.164577055475644
2018-06-09 08:00:00	18.4	0.199806369417366
2018-06-09 09:00:00	22	0.250824534804255
2018-06-09 10:00:00	25.2	0.31929419061246
2018-06-09 11:00:00	28.1	0.403045142934089
2018-06-09 12:00:00	29.7	0.492172399495981
2018-06-09 13:00:00	29.1	0.579708059653267
2018-06-09 14:00:00	29	0.666924034197594
2018-06-09 15:00:00	30.5	0.757180773571937
2018-06-09 16:00:00	31.3	0.847260978686705
2018-06-09 17:00:00	31.6	0.936911919723833
2018-06-09 18:00:00	28.3	1.02151557273255
2018-06-09 19:00:00	25.7	1.09282305394804
2018-06-09 20:00:00	24.9	1.15958566389273
2018-06-09 21:00:00	23.9	1.22071019283685
2018-06-09 22:00:00	23.2	1.27799478792539
2018-06-09 23:00:00	21.4	1.32605687621018
2018-06-10 00:00:00	19.7	1.36644639715268
2018-06-10 01:00:00	18.1	0.0341229297105749
2018-06-10 02:00:00	17.4	0.065782724747094
2018-06-10 03:00:00	17.3	0.0971038810189549
2018-06-10 04:00:00	16.8	0.126780091161532
2018-06-10 05:00:00	17.1	0.157433685528428
2018-06-10 06:00:00	18.2	0.191921974480624
2018-06-10 07:00:00	20.8	0.237155823346691
2018-06-10 08:00:00	22.6	0.291251602933207
2018-06-10 09:00:00	23.7	0.351267550552472
2018-06-10 10:00:00	23.7	0.411283498171738
2018-06-10 11:00:00	24.4	0.475211414777539
2018-06-10 12:00:00	24.2	0.538013159967381
2018-06-10 13:00:00	23.7	0.598029107586647
2018-06-10 14:00:00	22.4	0.651086055895505
2018-06-10 15:00:00	23.7	0.71110200351477
2018-06-10 16:00:00	24.4	0.775029920120571
2018-06-10 17:00:00	24.8	0.841224058021756
2018-06-10 18:00:00	23.6	0.900688941950699
2018-06-10 19:00:00	23.6	0.960153825879643
2018-06-10 20:00:00	22.4	1.0132107741885
2018-06-10 21:00:00	19.9	1.05444816428398
2018-06-10 22:00:00	18.6	1.09043236606935
2018-06-10 23:00:00	17.5	1.12243406728958
2018-06-11 00:00:00	17.1	1.15308766165648
2018-06-11 01:00:00	17.3	0.0313211562718609
2018-06-11 02:00:00	17.1	0.0619747506387566
2018-06-11 03:00:00	16.5	0.0907017888117521
2018-06-11 04:00:00	15.8	0.117320336644903
2018-06-11 05:00:00	15.5	0.143079273196796
2018-06-11 06:00:00	15.4	0.168557372302288
2018-06-11 07:00:00	15.5	0.194316308854181
2018-06-11 08:00:00	15.9	0.221227171065265
2018-06-11 09:00:00	16.4	0.249643981866574
2018-06-11 10:00:00	16.6	0.278684313797534
2018-06-11 11:00:00	17.5	0.310686015017769
2018-06-11 12:00:00	19.7	0.351075535960267
2018-06-11 13:00:00	21.5	0.399621552934742
2018-06-11 14:00:00	22.6	0.453717332521257
2018-06-11 15:00:00	23.9	0.514841861465371
2018-06-11 16:00:00	24.3	0.578205983758853
2018-06-11 17:00:00	23.6	0.637670867687796
2018-06-11 18:00:00	22.8	0.692817875861473
2018-06-11 19:00:00	21.5	0.741363892835948
2018-06-11 20:00:00	20.2	0.783900487092568
2018-06-11 21:00:00	19.3	0.822637866250696
2018-06-11 22:00:00	18.2	0.857126155202892
2018-06-11 23:00:00	17.3	0.888447311474753
2018-06-12 00:00:00	16.4	0.916864122276062
2018-06-12 01:00:00	15	0.0243826274659574
2018-06-12 02:00:00	14.7	0.0479722749207254
2018-06-12 03:00:00	13.9	0.0695622158424284
2018-06-12 04:00:00	13.3	0.0897567137791414
2018-06-12 05:00:00	13	0.109285348433802
2018-06-12 06:00:00	13	0.128813983088462
2018-06-12 07:00:00	13.3	0.149008481025175
2018-06-12 08:00:00	13.9	0.170598421946878
2018-06-12 09:00:00	14.7	0.194188069401646
2018-06-12 10:00:00	15.8	0.220806617234797
2018-06-12 11:00:00	16.5	0.249533655407793
2018-06-12 12:00:00	17.3	0.280854811679654
2018-06-12 13:00:00	18.1	0.314977741390228
2018-06-12 14:00:00	19.3	0.353715120548356
2018-06-12 15:00:00	19.5	0.393271327726516
2018-06-12 16:00:00	18.8	0.430024417895888
2018-06-12 17:00:00	18.9	0.467167242954788
2018-06-12 18:00:00	18.4	0.50239655689651
2018-06-12 19:00:00	17.8	0.535443793343066
2018-06-12 20:00:00	16.9	0.565442633428412
2018-06-12 21:00:00	15.7	0.591771771055375
2018-06-12 22:00:00	15.2	0.616696605133579
2018-06-12 23:00:00	14.9	0.640812218329687
2018-06-13 00:00:00	14.7	0.664401865784455
2018-06-13 01:00:00	14.4	0.0228205119827182
2018-06-13 02:00:00	14.1	0.0448951182873523
2018-06-13 03:00:00	13.8	0.0662464411155607
2018-06-13 04:00:00	13.5	0.086896503250217
2018-06-13 05:00:00	13.2	0.106866737074799
2018-06-13 06:00:00	13.2	0.12683697089938
2018-06-13 07:00:00	13.4	0.147258071103049
2018-06-13 08:00:00	12.5	0.16572214444051
2018-06-13 09:00:00	13.1	0.185470430923491
2018-06-13 10:00:00	13.9	0.207060371845194
2018-06-13 11:00:00	13.9	0.228650312766897
2018-06-13 12:00:00	14.7	0.252239960221665
2018-06-13 13:00:00	14.6	0.275570610284995
2018-06-13 14:00:00	14.8	0.299421904475371
2018-06-13 15:00:00	15.2	0.324346738553575
2018-06-13 16:00:00	15.2	0.349271572631779
2018-06-13 17:00:00	15.1	0.373923932687798
2018-06-13 18:00:00	15.6	0.399966540985604
2018-06-13 19:00:00	15.4	0.425444640091097
2018-06-13 20:00:00	15.3	0.450644712784704
2018-06-13 21:00:00	14.6	0.473975362848035
2018-06-13 22:00:00	14	0.495806390860492
2018-06-13 23:00:00	13.4	0.516227491064161
2018-06-14 00:00:00	12.4	0.534485246595092
2018-06-14 01:00:00	10.6	0.0148927499334438
2018-06-14 02:00:00	8.9	0.0271484510520955
2018-06-14 03:00:00	8.4	0.0387161509780802
2018-06-14 04:00:00	7.9	0.0496322101514561
2018-06-14 05:00:00	8.9	0.0618879112701077
2018-06-14 06:00:00	10.6	0.0767806612035515
2018-06-14 07:00:00	13	0.0963092958582119
2018-06-14 08:00:00	15.9	0.123220158069296
2018-06-14 09:00:00	16.4	0.151636968870605
2018-06-14 10:00:00	18.4	0.186866282812327
2018-06-14 11:00:00	19.8	0.22767791521326
2018-06-14 12:00:00	20.9	0.273374092595775
2018-06-14 13:00:00	22.1	0.324896977612722
2018-06-14 14:00:00	23.8	0.385466178057708
2018-06-14 15:00:00	24.2	0.448267923247551
2018-06-14 16:00:00	24.9	0.515030533192241
2018-06-14 17:00:00	25	0.582362018267864
2018-06-14 18:00:00	24.5	0.646854995225911
2018-06-14 19:00:00	22.8	0.702002003399587
2018-06-14 20:00:00	21	0.748164144031027
2018-06-14 21:00:00	18.3	0.783021221562058
2018-06-14 22:00:00	16.6	0.812061553493018
2018-06-14 23:00:00	17	0.842386180854891
2018-06-15 00:00:00	15.8	0.869004728688042
2018-06-15 01:00:00	14.8	0.0238512941903762
2018-06-15 02:00:00	14.9	0.0479669073864841
2018-06-15 03:00:00	13.9	0.0695568483081871
2018-06-15 04:00:00	13.5	0.0902069104428435
2018-06-15 05:00:00	13.9	0.111796851364546
2018-06-15 06:00:00	15.1	0.136449211420565
2018-06-15 07:00:00	16.5	0.165176249593561
2018-06-15 08:00:00	17	0.195500876955434
2018-06-15 09:00:00	17.6	0.227847773131739
2018-06-15 10:00:00	18.1	0.261970702842313
2018-06-15 11:00:00	19.1	0.299903654417145
2018-06-15 12:00:00	18.9	0.337046479476045
2018-06-15 13:00:00	20.3	0.380023463766461
2018-06-15 14:00:00	21.3	0.427605181459808
2018-06-15 15:00:00	23.3	0.485431059802558
2018-06-15 16:00:00	23.8	0.546000260247544
2018-06-15 17:00:00	22.9	0.601677378403841
2018-06-15 18:00:00	22.4	0.6547343267127
2018-06-15 19:00:00	21.1	0.701366054240431
2018-06-15 20:00:00	20.2	0.743902648497052
2018-06-15 21:00:00	18.9	0.781045473555952
2018-06-15 22:00:00	17.2	0.812031236880826
2018-06-15 23:00:00	16.2	0.839836700011586
2018-06-16 00:00:00	15.7	0.866165837638548
2018-06-16 01:00:00	14.8	0.0238512941903762
2018-06-16 02:00:00	14.1	0.0459259004950102
2018-06-16 03:00:00	14.4	0.0687464124777285
2018-06-16 04:00:00	14.4	0.0915669244604467
2018-06-16 05:00:00	14.6	0.114897574523777
2018-06-16 06:00:00	15.9	0.141808436734861
2018-06-16 07:00:00	17.9	0.175210859760634
2018-06-16 08:00:00	20.7	0.219986023989422
2018-06-16 09:00:00	23.2	0.277270619077965
2018-06-16 10:00:00	23.7	0.33728656669723
2018-06-16 11:00:00	25	0.404618051772853
2018-06-16 12:00:00	26	0.477613468524305
2018-06-16 13:00:00	26	0.550608885275756
2018-06-16 14:00:00	26.8	0.627985974771371
2018-06-16 15:00:00	26.9	0.705892841917438
2018-06-16 16:00:00	27.7	0.787820551297955
2018-06-16 17:00:00	27.5	0.868784806934426
2018-06-16 18:00:00	26.5	0.944545298622459
2018-06-16 19:00:00	25.7	1.01585277983796
2018-06-16 20:00:00	25.6	1.08659448490699
2018-06-16 21:00:00	21.3	1.13417620260034
2018-06-16 22:00:00	17.8	1.1672234390469
2018-06-16 23:00:00	16.5	1.19595047721989
2018-06-17 00:00:00	15.6	1.2219930855177
2018-06-17 01:00:00	14.6	0.0233306500633302
2018-06-17 02:00:00	14.6	0.0466613001266604
2018-06-17 03:00:00	15.9	0.0735721623377444
2018-06-17 04:00:00	15.8	0.100190710170895
2018-06-17 05:00:00	16.1	0.127695006778322
2018-06-17 06:00:00	16.3	0.155804633592165
2018-06-17 07:00:00	18	0.189565614450821
2018-06-17 08:00:00	19.3	0.228302993608948
2018-06-17 09:00:00	20.4	0.271724031375392
2018-06-17 10:00:00	22.4	0.32478097968425
2018-06-17 11:00:00	22.8	0.379927987857927
2018-06-17 12:00:00	22.9	0.435605106014224
2018-06-17 13:00:00	23.1	0.492351092745694
2018-06-17 14:00:00	23.2	0.549635687834237
2018-06-17 15:00:00	23.1	0.606381674565708
2018-06-17 16:00:00	22.8	0.661528682739384
2018-06-17 17:00:00	23.1	0.718274669470855
2018-06-17 18:00:00	22	0.769292834857745
2018-06-17 19:00:00	20.8	0.814526683723812
2018-06-17 20:00:00	19.4	0.853671671157923
2018-06-17 21:00:00	18.1	0.887794600868498
2018-06-17 22:00:00	16.6	0.916834932799457
2018-06-17 23:00:00	13.8	0.938186255627666
2018-06-18 00:00:00	14.3	0.960755581458474
2018-06-18 01:00:00	15.3	0.0252000726936077
2018-06-18 02:00:00	15	0.0495827001595651
2018-06-18 03:00:00	14.3	0.0721520259903737
2018-06-18 04:00:00	14.2	0.0944727240976887
2018-06-18 05:00:00	14.3	0.117042049928497
2018-06-18 06:00:00	15	0.141424677394455
2018-06-18 07:00:00	17	0.171749304756328
2018-06-18 08:00:00	18.6	0.207733506541694
2018-06-18 09:00:00	19.6	0.247704555144461
2018-06-18 10:00:00	20.3	0.290681539434878
2018-06-18 11:00:00	21.4	0.338743627719666
2018-06-18 12:00:00	22.6	0.392839407306182
2018-06-18 13:00:00	21.2	0.43994433226513
2018-06-18 14:00:00	22.2	0.491975283000049
2018-06-18 15:00:00	22.6	0.546071062586565
2018-06-18 16:00:00	22.9	0.601748180742862
2018-06-18 17:00:00	23.7	0.661764128362127
2018-06-18 18:00:00	23.3	0.719590006704877
2018-06-18 19:00:00	23.5	0.778506123875147
2018-06-18 20:00:00	22	0.829524289262037
2018-06-18 21:00:00	21.3	0.877106006955384
2018-06-18 22:00:00	20.2	0.919642601212004
2018-06-18 23:00:00	18.9	0.956785426270905
2018-06-19 00:00:00	18.3	0.991642503801936
2018-06-19 01:00:00	18	0.0337609808586554
2018-06-19 02:00:00	18.5	0.0693659970536687
2018-06-19 03:00:00	18.7	0.105732884710817
2018-06-19 04:00:00	18.3	0.140589962241848
2018-06-19 05:00:00	18.1	0.174712891952423
2018-06-19 06:00:00	17.9	0.208115314978196
2018-06-19 07:00:00	19.3	0.246852694136323
2018-06-19 08:00:00	21.4	0.294914782421112
2018-06-19 09:00:00	23.6	0.354379666350055
2018-06-19 10:00:00	23.7	0.414395613969321
2018-06-19 11:00:00	22.9	0.470072732125618
2018-06-19 12:00:00	23.2	0.527357327214161
2018-06-19 13:00:00	23.6	0.586822211143104
2018-06-19 14:00:00	24	0.648504024956932
2018-06-19 15:00:00	24.4	0.712431941562733
2018-06-19 16:00:00	23.3	0.770257819905482
2018-06-19 17:00:00	22.8	0.825404828079159
2018-06-19 18:00:00	22.8	0.880551836252836
2018-06-19 19:00:00	22.2	0.932582786987754
2018-06-19 20:00:00	21.4	0.980644875272543
2018-06-19 21:00:00	19.8	1.02145650767348
2018-06-19 22:00:00	17.9	1.05485893069925
2018-06-19 23:00:00	15.6	1.08090153899706
2018-06-20 00:00:00	14.1	1.10297614530169
2018-06-20 01:00:00	13.8	0.0213513228282084
2018-06-20 02:00:00	13.8	0.0427026456564168
2018-06-20 03:00:00	14.5	0.0657769248201791
2018-06-20 04:00:00	14.2	0.0880976229274941
2018-06-20 05:00:00	13.4	0.108518723131163
2018-06-20 06:00:00	14.6	0.131849373194493
2018-06-20 07:00:00	17.8	0.164896609641049
2018-06-20 08:00:00	22	0.215914775027939
2018-06-20 09:00:00	23	0.272124910326058
2018-06-20 10:00:00	22.9	0.327802028482354
2018-06-20 11:00:00	24.1	0.390042958216382
2018-06-20 12:00:00	25.3	0.459081495254316
2018-06-20 13:00:00	26.3	0.533744959351362
2018-06-20 14:00:00	27.4	0.614216031500417
2018-06-20 15:00:00	29.1	0.701751691657703
2018-06-20 16:00:00	29.5	0.790413646505519
2018-06-20 17:00:00	29.8	0.87974754331001
2018-06-20 18:00:00	29.7	0.968874799871903
2018-06-20 19:00:00	28.2	1.05305738978557
2018-06-20 20:00:00	26.1	1.12661141540337
2018-06-20 21:00:00	22.4	1.17966836371222
2018-06-20 22:00:00	18.3	1.21452544124326
2018-06-20 23:00:00	15.9	1.24143630345434
2018-06-21 00:00:00	14.9	1.26555191665045
2018-06-21 01:00:00	14	0.0218310280124572
2018-06-21 02:00:00	13.6	0.0427124333739611
2018-06-21 03:00:00	13.8	0.0640637562021696
2018-06-21 04:00:00	13.8	0.085415079030378
2018-06-21 05:00:00	13.6	0.106296484391882
2018-06-21 06:00:00	16.6	0.135336816322842
2018-06-21 07:00:00	19.3	0.174074195480969
2018-06-21 08:00:00	22.2	0.226105146215888
2018-06-21 09:00:00	24.3	0.289469268509369
2018-06-21 10:00:00	25.7	0.360776749724866
2018-06-21 11:00:00	22.1	0.412299634741813
2018-06-21 12:00:00	13.8	0.433650957570021
2018-06-21 13:00:00	14.7	0.457240605024789
2018-06-21 14:00:00	16.9	0.487239445110136
2018-06-21 15:00:00	16.8	0.516915655252713
2018-06-21 16:00:00	18.3	0.551772732783744
2018-06-21 17:00:00	17.8	0.5848199692303
2018-06-21 18:00:00	17.6	0.617166865406605
2018-06-21 19:00:00	16.4	0.645583676207914
2018-06-21 20:00:00	14.5	0.668657955371676
2018-06-21 21:00:00	12.9	0.68796921258306
2018-06-21 22:00:00	11.9	0.705227233807851
2018-06-21 23:00:00	11.5	0.721722505618213
2018-06-22 00:00:00	10.8	0.736958246489823
2018-06-22 01:00:00	9.1	0.0125414987147384
2018-06-22 02:00:00	9.1	0.0250829974294768
2018-06-22 03:00:00	9.2	0.0377697269399752
2018-06-22 04:00:00	10.2	0.0519980629487343
2018-06-22 05:00:00	10.5	0.0667220397547915
2018-06-22 06:00:00	10.7	0.0817853717951819
2018-06-22 07:00:00	10.8	0.0970211126667921
2018-06-22 08:00:00	11	0.112607223072786
2018-06-22 09:00:00	11.1	0.128371330392217
2018-06-22 10:00:00	10.9	0.143781324708046
2018-06-22 11:00:00	12.4	0.162039080238978
2018-06-22 12:00:00	13.1	0.181787366721959
2018-06-22 13:00:00	15.4	0.207265465827451
2018-06-22 14:00:00	16.3	0.235375092641295
2018-06-22 15:00:00	16.3	0.263484719455138
2018-06-22 16:00:00	16.4	0.291901530256447
2018-06-22 17:00:00	17.5	0.323903231476682
2018-06-22 18:00:00	17.6	0.356250127652987
2018-06-22 19:00:00	16.6	0.385290459583946
2018-06-22 20:00:00	15.6	0.411333067881753
2018-06-22 21:00:00	14	0.43316409589421
2018-06-22 22:00:00	13.4	0.453585196097878
2018-06-22 23:00:00	13.1	0.473333482580859
2018-06-23 00:00:00	12.8	0.492429615736609
2018-06-23 01:00:00	12.6	0.0186725618818963
2018-06-23 02:00:00	12.2	0.0365241128695836
2018-06-23 03:00:00	11.4	0.0528336798098538
2018-06-23 04:00:00	10.8	0.0680694206814639
2018-06-23 05:00:00	10.6	0.0829621706149078
2018-06-23 06:00:00	10.9	0.0983721649307366
2018-06-23 07:00:00	10.9	0.113782159246565
2018-06-23 08:00:00	10.5	0.128506136052623
2018-06-23 09:00:00	11.1	0.144270243372054
2018-06-23 10:00:00	12.1	0.161921867399442
2018-06-23 11:00:00	13.8	0.18327319022765
2018-06-23 12:00:00	15.3	0.208473262921258
2018-06-23 13:00:00	14.8	0.232324557111634
2018-06-23 14:00:00	14.9	0.256440170307742
2018-06-23 15:00:00	15.4	0.281918269413235
2018-06-23 16:00:00	14.4	0.304738781395953
2018-06-23 17:00:00	13.6	0.325620186757457
2018-06-23 18:00:00	13.6	0.346501592118961
2018-06-23 19:00:00	13.6	0.367382997480465
2018-06-23 20:00:00	13.3	0.387577495417178
2018-06-23 21:00:00	12.8	0.406673628572927
2018-06-23 22:00:00	12.6	0.425346190454823
2018-06-23 23:00:00	12.7	0.44422943207769
2018-06-24 00:00:00	11.8	0.461293738083194
2018-06-24 01:00:00	11.7	0.0168726222270622
2018-06-24 02:00:00	12	0.0343264095866755
2018-06-24 03:00:00	12	0.0517801969462888
2018-06-24 04:00:00	11.6	0.0684631475042641
2018-06-24 05:00:00	11.1	0.0842272548236956
2018-06-24 06:00:00	11.3	0.10035307187163
2018-06-24 07:00:00	12.2	0.118204622859318
2018-06-24 08:00:00	13.1	0.137952909342298
2018-06-24 09:00:00	13	0.157481543996959
2018-06-24 10:00:00	13.3	0.177676041933672
2018-06-24 11:00:00	13.7	0.198791193569864
2018-06-24 12:00:00	13.5	0.219441255704521
2018-06-24 13:00:00	14.7	0.243030903159289
2018-06-24 14:00:00	14.7	0.266620550614057
2018-06-24 15:00:00	15.1	0.291272910670075
2018-06-24 16:00:00	15.1	0.315925270726094
2018-06-24 17:00:00	14.4	0.338745782708812
2018-06-24 18:00:00	14.2	0.361066480816127
2018-06-24 19:00:00	13.7	0.38218163245232
2018-06-24 20:00:00	13.5	0.402831694586976
2018-06-24 21:00:00	13.2	0.422801928411558
2018-06-24 22:00:00	12.6	0.441474490293454
2018-06-24 23:00:00	12.6	0.46014705217535
2018-06-25 00:00:00	12.5	0.478611125512812
2018-06-25 01:00:00	12.2	0.0178515509876873
2018-06-25 02:00:00	12.1	0.0355031750150749
2018-06-25 03:00:00	12	0.0529569623746882
2018-06-25 04:00:00	11.3	0.069082779422623
2018-06-25 05:00:00	10.7	0.0841461114630134
2018-06-25 06:00:00	11.4	0.100455678403284
2018-06-25 07:00:00	13.4	0.120876778606952
2018-06-25 08:00:00	13.8	0.142228101435161
2018-06-25 09:00:00	15	0.166610728901118
2018-06-25 10:00:00	15.8	0.193229276734269
2018-06-25 11:00:00	17.5	0.225230977954504
2018-06-25 12:00:00	19.5	0.264787185132664
2018-06-25 13:00:00	17.5	0.296788886352899
2018-06-25 14:00:00	17.8	0.329836122799455
2018-06-25 15:00:00	21.1	0.376467850327186
2018-06-25 16:00:00	20.4	0.41988888809363
2018-06-25 17:00:00	19.2	0.458222259304432
2018-06-25 18:00:00	19.2	0.496555630515235
2018-06-25 19:00:00	18.6	0.532539832300601
2018-06-25 20:00:00	17.8	0.565587068747157
2018-06-25 21:00:00	16.4	0.594003879548466
2018-06-25 22:00:00	14.8	0.617855173738842
2018-06-25 23:00:00	15.2	0.642780007817046
2018-06-26 00:00:00	15.4	0.668258106922539
2018-06-26 01:00:00	14.7	0.0235896474547681
2018-06-26 02:00:00	14.2	0.0459103455620831
2018-06-26 03:00:00	13.8	0.0672616683902915
2018-06-26 04:00:00	13.4	0.0876827685939601
2018-06-26 05:00:00	12.8	0.106778901749709
2018-06-26 06:00:00	12.9	0.126090158961093
2018-06-26 07:00:00	13	0.145618793615754
2018-06-26 08:00:00	13.7	0.166733945251946
2018-06-26 09:00:00	14.4	0.189554457234664
2018-06-26 10:00:00	15.1	0.214206817290683
2018-06-26 11:00:00	16.6	0.243247149221643
2018-06-26 12:00:00	18.5	0.278852165416656
2018-06-26 13:00:00	20.6	0.323172296181528
2018-06-26 14:00:00	21.6	0.372205777770979
2018-06-26 15:00:00	22.9	0.427882895927276
2018-06-26 16:00:00	24	0.489564709741104
2018-06-26 17:00:00	24.4	0.553492626346905
2018-06-26 18:00:00	23.6	0.612957510275848
2018-06-26 19:00:00	22.7	0.667577384149244
2018-06-26 20:00:00	21.7	0.717101841587078
2018-06-26 21:00:00	19.6	0.757072890189845
2018-06-26 22:00:00	18.8	0.793825980359217
2018-06-26 23:00:00	17.8	0.826873216805773
2018-06-27 00:00:00	16.5	0.855600254978768
2018-06-27 01:00:00	15.5	0.0257589365518928
2018-06-27 02:00:00	13.3	0.0459534344886058
2018-06-27 03:00:00	12.6	0.0646259963705021
2018-06-27 04:00:00	11.9	0.0818840175952928
2018-06-27 05:00:00	11.2	0.0978280209732507
2018-06-27 06:00:00	12.8	0.116924154129
2018-06-27 07:00:00	14.9	0.141039767325108
2018-06-27 08:00:00	16.4	0.169456578126417
2018-06-27 09:00:00	18.5	0.205061594321431
2018-06-27 10:00:00	20.7	0.249836758550219
2018-06-27 11:00:00	22.1	0.301359643567165
2018-06-27 12:00:00	23.1	0.358105630298636
2018-06-27 13:00:00	23.9	0.419230159242749
2018-06-27 14:00:00	24.7	0.484856415637415
2018-06-27 15:00:00	24.7	0.55048267203208
2018-06-27 16:00:00	24.9	0.61724528197677
2018-06-27 17:00:00	25.1	0.685145850054835
2018-06-27 18:00:00	25	0.752477335130458
2018-06-27 19:00:00	24.4	0.816405251736259
2018-06-27 20:00:00	22.9	0.872082369892556
2018-06-27 21:00:00	20	0.913749169892556
2018-06-27 22:00:00	16.3	0.9418587967064
2018-06-27 23:00:00	14.1	0.963933403011034
2018-06-28 00:00:00	11.9	0.981191424235825
2018-06-28 01:00:00	11.1	0.0157641073194315
2018-06-28 02:00:00	10.2	0.0299924433281906
2018-06-28 03:00:00	9.8	0.043584199222125
2018-06-28 04:00:00	10.3	0.0579759864517555
2018-06-28 05:00:00	10.3	0.072367773681386
2018-06-28 06:00:00	12.3	0.0904213618229763
2018-06-28 07:00:00	15.8	0.117039909656127
2018-06-28 08:00:00	18.3	0.151896987187158
2018-06-28 09:00:00	20.6	0.19621711795203
2018-06-28 10:00:00	24.3	0.259581240245512
2018-06-28 11:00:00	25.9	0.332015844401554
2018-06-28 12:00:00	27.2	0.411479700876989
2018-06-28 13:00:00	27.9	0.494337475142989
2018-06-28 14:00:00	28.3	0.578941128151702
2018-06-28 15:00:00	28.4	0.663954809269673
2018-06-28 16:00:00	28	0.747264005842813
2018-06-28 17:00:00	26.7	0.824106539144448
2018-06-28 18:00:00	26.4	0.899320225890514
2018-06-28 19:00:00	25.4	0.968927218194939
2018-06-28 20:00:00	24.9	1.03568982813963
2018-06-28 21:00:00	23.6	1.09515471206857
2018-06-28 22:00:00	21.7	1.14467916950641
2018-06-28 23:00:00	20	1.18634596950641
2018-06-29 00:00:00	18	1.22010695036506
2018-06-29 01:00:00	16.2	0.0278054631307602
2018-06-29 02:00:00	16.2	0.0556109262615203
2018-06-29 03:00:00	14.6	0.0789415763248506
2018-06-29 04:00:00	14.1	0.101016182629485
2018-06-29 05:00:00	13.8	0.122367505457693
2018-06-29 06:00:00	15.2	0.147292339535897
2018-06-29 07:00:00	17.7	0.179987740524053
2018-06-29 08:00:00	20.6	0.224307871288925
2018-06-29 09:00:00	23.5	0.283223988459196
2018-06-29 10:00:00	25.6	0.353965693528234
2018-06-29 11:00:00	27.2	0.433429550003668
2018-06-29 12:00:00	28.6	0.519228323551945
2018-06-29 13:00:00	29.4	0.607632491237401
2018-06-29 14:00:00	29.9	0.697155120164138
2018-06-29 15:00:00	29.8	0.786489016968629
2018-06-29 16:00:00	30.4	0.876672681752529
2018-06-29 17:00:00	30	0.966365721999771
2018-06-29 18:00:00	30.1	1.05621045197094
2018-06-29 19:00:00	28.4	1.14122413308891
2018-06-29 20:00:00	26.3	1.21588759718596
2018-06-29 21:00:00	22.9	1.27156471534226
2018-06-29 22:00:00	21	1.3177268559737
2018-06-29 23:00:00	19.3	1.35646423513182
2018-06-30 00:00:00	17.9	1.3898666581576
2018-06-30 01:00:00	16.1	0.0275042966074264
2018-06-30 02:00:00	13.8	0.0488556194356348
2018-06-30 03:00:00	12.4	0.0671133749665666
2018-06-30 04:00:00	11.4	0.0834229419068369
2018-06-30 05:00:00	10.5	0.0981469187128941
2018-06-30 06:00:00	13.3	0.118341416649607
2018-06-30 07:00:00	14.8	0.142192710839983
2018-06-30 08:00:00	17.1	0.172846305206879
2018-06-30 09:00:00	19	0.210382412608977
2018-06-30 10:00:00	20.6	0.254702543373849
2018-06-30 11:00:00	21.9	0.305219374194503
2018-06-30 12:00:00	22.6	0.359315153781019
2018-06-30 13:00:00	23.2	0.416599748869562
2018-06-30 14:00:00	23.5	0.475515866039832
2018-06-30 15:00:00	24	0.53719767985366
2018-06-30 16:00:00	24.1	0.599438609587687
2018-06-30 17:00:00	23.8	0.660007810032674
2018-06-30 18:00:00	23.2	0.717292405121217
2018-06-30 19:00:00	22.5	0.770867190722464
2018-06-30 20:00:00	20.9	0.816563368104979
2018-06-30 21:00:00	18.2	0.851051657057175
2018-06-30 22:00:00	15.9	0.877962519268259
2018-06-30 23:00:00	13.9	0.899552460189962
2018-07-01 00:00:00	13.6	0.920433865551466
2018-07-01 01:00:00	11.8	0.0170643060055047
2018-07-01 02:00:00	8.7	0.0290403255397401
2018-07-01 03:00:00	7.7	0.0397055059529619
2018-07-01 04:00:00	7.5	0.0501252272776817
2018-07-01 05:00:00	8.6	0.061963661535414
2018-07-01 06:00:00	12.1	0.0796152855628017
2018-07-01 07:00:00	14.3	0.10218461139361
2018-07-01 08:00:00	16.3	0.130294238207454
2018-07-01 09:00:00	18.2	0.16478252715965
2018-07-01 10:00:00	19.6	0.204753575762418
2018-07-01 11:00:00	20.6	0.249073706527289
2018-07-01 12:00:00	21.5	0.297619723501764
2018-07-01 13:00:00	22.1	0.349142608518711
2018-07-01 14:00:00	23.1	0.405888595250181
2018-07-01 15:00:00	23.4	0.464258344897357
2018-07-01 16:00:00	24	0.525940158711185
2018-07-01 17:00:00	23.6	0.585405042640128
2018-07-01 18:00:00	23.4	0.643774792287304
2018-07-01 19:00:00	22.6	0.697870571873819
2018-07-01 20:00:00	21.2	0.744975496832768
2018-07-01 21:00:00	18.3	0.779832574363799
2018-07-01 22:00:00	14.9	0.803948187559907
2018-07-01 23:00:00	13.6	0.824829592921411
2018-07-02 00:00:00	12.1	0.842481216948798
2018-07-02 01:00:00	10.1	0.0140666242230791
2018-07-02 02:00:00	8.4	0.0256343241490638
2018-07-02 03:00:00	6.7	0.0351242572476187
2018-07-02 04:00:00	5.7	0.0435614018068347
2018-07-02 05:00:00	5.5	0.0518016109459321
2018-07-02 06:00:00	9.5	0.0649335488633011
2018-07-02 07:00:00	13.8	0.0862848716915096
2018-07-02 08:00:00	16.2	0.11409033482227
2018-07-02 09:00:00	18.2	0.148578623774466
2018-07-02 10:00:00	19.6	0.188549672377234
2018-07-02 11:00:00	21.2	0.235654597336182
2018-07-02 12:00:00	22.1	0.287177482353129
2018-07-02 13:00:00	23.3	0.345003360695878
2018-07-02 14:00:00	23.8	0.405572561140865
2018-07-02 15:00:00	24.9	0.472335171085554
2018-07-02 16:00:00	25.6	0.543076876154592
2018-07-02 17:00:00	25.9	0.615511480310635
2018-07-02 18:00:00	25.7	0.686818961526132
2018-07-02 19:00:00	25.1	0.754719529604197
2018-07-02 20:00:00	23.8	0.815288730049183
2018-07-02 21:00:00	18.5	0.850893746244197
2018-07-02 22:00:00	14.1	0.872968352548831
2018-07-02 23:00:00	12	0.890422139908444
2018-07-03 00:00:00	11.4	0.906731706848715
2018-07-03 01:00:00	9.9	0.0137483509822701
2018-07-03 02:00:00	9.3	0.0265818867546233
2018-07-03 03:00:00	7.7	0.0372470671678452
2018-07-03 04:00:00	6.5	0.0465170450738437
2018-07-03 05:00:00	6	0.0552579017741582
2018-07-03 06:00:00	10.9	0.070667896089987
2018-07-03 07:00:00	15.7	0.0969970337169491
2018-07-03 08:00:00	20	0.138663833716949
2018-07-03 09:00:00	23.1	0.19540982044842
2018-07-03 10:00:00	25.2	0.263879476256624
2018-07-03 11:00:00	25.9	0.336314080412666
2018-07-03 12:00:00	26.5	0.4120745721007
2018-07-03 13:00:00	27.2	0.491538428576134
2018-07-03 14:00:00	28.2	0.575721018489806
2018-07-03 15:00:00	29	0.662936993034133
2018-07-03 16:00:00	28.7	0.749109895132516
2018-07-03 17:00:00	28.6	0.834908668680793
2018-07-03 18:00:00	28.3	0.919512321689506
2018-07-03 19:00:00	27.5	1.00047657732598
2018-07-03 20:00:00	25.9	1.07291118148202
2018-07-03 21:00:00	20.6	1.11723131224689
2018-07-03 22:00:00	15.5	1.14299024879878
2018-07-03 23:00:00	13.6	1.16387165416029
2018-07-04 00:00:00	11.9	1.18112967538508
2018-07-04 01:00:00	10.9	0.0154099943158288
2018-07-04 02:00:00	9.9	0.0291583452980989
2018-07-04 03:00:00	9.2	0.0418450748085972
2018-07-04 04:00:00	8.3	0.0532795961518069
2018-07-04 05:00:00	8.1	0.064452064658803
2018-07-04 06:00:00	12.5	0.0829161379962645
2018-07-04 07:00:00	17	0.113240765358138
2018-07-04 08:00:00	20.4	0.156661803124581
2018-07-04 09:00:00	24.4	0.220589719730382
2018-07-04 10:00:00	27.3	0.300560523757683
2018-07-04 11:00:00	29.6	0.389463655351224
2018-07-04 12:00:00	30.6	0.47977296351212
2018-07-04 13:00:00	31	0.570081703939183
2018-07-04 14:00:00	31.7	0.659544479000601
2018-07-04 15:00:00	32.2	0.747727654658863
2018-07-04 16:00:00	32	0.836490277302324
2018-07-04 17:00:00	30.9	0.926831312158223
2018-07-04 18:00:00	31.3	1.01691151727299
2018-07-04 19:00:00	30	1.10660455752023
2018-07-04 20:00:00	28	1.18991375409337
2018-07-04 21:00:00	24.3	1.25327787638686
2018-07-04 22:00:00	20.9	1.29897405376937
2018-07-04 23:00:00	18.7	1.33534094142652
2018-07-05 00:00:00	17.1	1.36599453579342
2018-07-05 01:00:00	15.7	0.026329137626962
2018-07-05 02:00:00	15.4	0.0518072367324546
2018-07-05 03:00:00	15.3	0.0770073094260623
2018-07-05 04:00:00	15.4	0.102485408531555
2018-07-05 05:00:00	16.2	0.130290871662315
2018-07-05 06:00:00	17.2	0.161276634987188
2018-07-05 07:00:00	19.4	0.200421622421299
2018-07-05 08:00:00	21.7	0.249946079859134
2018-07-05 09:00:00	24.1	0.312187009593161
2018-07-05 10:00:00	26.1	0.385741035210952
2018-07-05 11:00:00	28.1	0.469491987532581
2018-07-05 12:00:00	29.7	0.558619244094474
2018-07-05 13:00:00	30.6	0.64892855225537
2018-07-05 14:00:00	30.3	0.739018960240434
2018-07-05 15:00:00	30.8	0.82937069009378
2018-07-05 16:00:00	29.9	0.918893319020517
2018-07-05 17:00:00	29.1	1.0064289791778
2018-07-05 18:00:00	28	1.08973817575094
2018-07-05 19:00:00	27.8	1.17213530745381
2018-07-05 20:00:00	26.7	1.24897784075545
2018-07-05 21:00:00	24.1	1.31121877048947
2018-07-05 22:00:00	21.7	1.36074322792731
2018-07-05 23:00:00	20	1.40241002792731
2018-07-06 00:00:00	18.5	1.43801504412232
2018-07-06 01:00:00	16.9	0.0299988400853467
2018-07-06 02:00:00	15.7	0.0563279777123088
2018-07-06 03:00:00	14.7	0.0799176251670768
2018-07-06 04:00:00	15	0.104300252633034
2018-07-06 05:00:00	15.5	0.130059189184927
2018-07-06 06:00:00	15.8	0.156677737018078
2018-07-06 07:00:00	16.3	0.184787363831921
2018-07-06 08:00:00	16.8	0.214463573974498
2018-07-06 09:00:00	16.7	0.243820288960344
2018-07-06 10:00:00	16.8	0.273496499102921
2018-07-06 11:00:00	17	0.303821126464794
2018-07-06 12:00:00	18	0.337582107323449
2018-07-06 13:00:00	19.2	0.375915478534252
2018-07-06 14:00:00	21.3	0.423497196227599
2018-07-06 15:00:00	22.8	0.478644204401275
2018-07-06 16:00:00	22.2	0.530675155136194
2018-07-06 17:00:00	23.3	0.588501033478944
2018-07-06 18:00:00	23.6	0.647965917407887
2018-07-06 19:00:00	23	0.704176052706006
2018-07-06 20:00:00	21.9	0.75469288352666
2018-07-06 21:00:00	19.2	0.793026254737463
2018-07-06 22:00:00	16.6	0.822066586668422
2018-07-06 23:00:00	14.3	0.844635912499231
2018-07-07 00:00:00	12.5	0.863099985836692
2018-07-07 01:00:00	12.6	0.0186725618818963
2018-07-07 02:00:00	11.7	0.0355451841089585
2018-07-07 03:00:00	11.5	0.0520404559193201
2018-07-07 04:00:00	10.5	0.0667644327253774
2018-07-07 05:00:00	10.3	0.0811562199550079
2018-07-07 06:00:00	12.2	0.0990077709426951
2018-07-07 07:00:00	13.5	0.119657833077351
2018-07-07 08:00:00	14.9	0.143773446273459
2018-07-07 09:00:00	17.2	0.174759209598333
2018-07-07 10:00:00	19.1	0.212692161173164
2018-07-07 11:00:00	20.8	0.257926010039231
2018-07-07 12:00:00	22.2	0.30995696077415
2018-07-07 13:00:00	23.6	0.369421844703093
2018-07-07 14:00:00	24.6	0.434480989977325
2018-07-07 15:00:00	25.3	0.503519527015259
2018-07-07 16:00:00	25.6	0.574261232084297
2018-07-07 17:00:00	25.2	0.642730887892501
2018-07-07 18:00:00	24.6	0.707790033166733
2018-07-07 19:00:00	23.6	0.767254917095677
2018-07-07 20:00:00	22.2	0.819285867830596
2018-07-07 21:00:00	19.9	0.860523257926075
2018-07-07 22:00:00	18	0.89428423878473
2018-07-07 23:00:00	16.3	0.922393865598574
2018-07-08 00:00:00	14.7	0.945983513053342
2018-07-08 01:00:00	14.2	0.022320698107315
2018-07-08 02:00:00	13.4	0.0427417983109836
2018-07-08 03:00:00	13.1	0.0624900847939644
2018-07-08 04:00:00	13.5	0.0831401469286207
2018-07-08 05:00:00	13.7	0.104255298564813
2018-07-08 06:00:00	14	0.12608632657727
2018-07-08 07:00:00	14.7	0.149675974032039
2018-07-08 08:00:00	15.2	0.174600808110243
2018-07-08 09:00:00	16.8	0.20427701825282
2018-07-08 10:00:00	19.1	0.242209969827651
2018-07-08 11:00:00	20.2	0.284746564084271
2018-07-08 12:00:00	23.4	0.343116313731447
2018-07-08 13:00:00	24.6	0.408175459005679
2018-07-08 14:00:00	26.2	0.48228560003384
2018-07-08 15:00:00	26.4	0.557499286779906
2018-07-08 16:00:00	27.1	0.636449913431609
2018-07-08 17:00:00	27.5	0.71741416906808
2018-07-08 18:00:00	26.7	0.794256702369714
2018-07-08 19:00:00	25.9	0.866691306525757
2018-07-08 20:00:00	24.6	0.931750451799988
2018-07-08 21:00:00	22	0.982768617186878
2018-07-08 22:00:00	20.1	1.02486848407207
2018-07-08 23:00:00	18.2	1.05935677302426
2018-07-09 00:00:00	17	1.08968140038614
2018-07-09 01:00:00	16.4	0.0284168108013092
2018-07-09 02:00:00	15.5	0.054175747353202
2018-07-09 03:00:00	14.3	0.0767450731840106
2018-07-09 04:00:00	13.1	0.0964933596669913
2018-07-09 05:00:00	12.4	0.114751115197923
2018-07-09 06:00:00	12.8	0.133847248353672
2018-07-09 07:00:00	14.4	0.156667760336391
2018-07-09 08:00:00	15.8	0.183286308169542
2018-07-09 09:00:00	17	0.213610935531415
2018-07-09 10:00:00	19.4	0.252755922965526
2018-07-09 11:00:00	21.3	0.300337640658873
2018-07-09 12:00:00	23.3	0.358163519001622
2018-07-09 13:00:00	23.9	0.419288047945736
2018-07-09 14:00:00	22.8	0.474435056119412
2018-07-09 15:00:00	22.6	0.528530835705928
2018-07-09 16:00:00	23.2	0.585815430794471
2018-07-09 17:00:00	23.1	0.642561417525942
2018-07-09 18:00:00	22.6	0.696657197112458
2018-07-09 19:00:00	21.2	0.743762122071406
2018-07-09 20:00:00	19.7	0.784151643013904
2018-07-09 21:00:00	18.3	0.819008720544935
2018-07-09 22:00:00	17.3	0.850329876816796
2018-07-09 23:00:00	16.8	0.880006086959373
2018-07-10 00:00:00	16.3	0.908115713773217
2018-07-10 01:00:00	15.6	0.0260426082978061
2018-07-10 02:00:00	14.9	0.050158221493914
2018-07-10 03:00:00	13.9	0.071748162415617
2018-07-10 04:00:00	13.4	0.0921692626192857
2018-07-10 05:00:00	13.9	0.113759203540989
2018-07-10 06:00:00	13.8	0.135110526369197
2018-07-10 07:00:00	14.1	0.157185132673831
2018-07-10 08:00:00	15.5	0.182944069225724
2018-07-10 09:00:00	17.9	0.216346492251497
2018-07-10 10:00:00	19	0.253882599653595
2018-07-10 11:00:00	19.9	0.295119989749074
2018-07-10 12:00:00	20.6	0.339440120513946
2018-07-10 13:00:00	19	0.376976227916044
2018-07-10 14:00:00	18.5	0.412581244111057
2018-07-10 15:00:00	19.2	0.45091461532186
2018-07-10 16:00:00	18.4	0.486143929263581
2018-07-10 17:00:00	18.1	0.520266858974156
2018-07-10 18:00:00	18	0.554027839832811
2018-07-10 19:00:00	17.6	0.586374736009116
2018-07-10 20:00:00	17.1	0.617028330376012
2018-07-10 21:00:00	15.5	0.642787266927905
2018-07-10 22:00:00	13.2	0.662757500752486
2018-07-10 23:00:00	11.9	0.680015521977277
2018-07-11 00:00:00	10.5	0.694739498783334
2018-07-11 01:00:00	9.7	0.0134368329733987
2018-07-11 02:00:00	9.5	0.0265687708907678
2018-07-11 03:00:00	8.8	0.0386838743469852
2018-07-11 04:00:00	9.2	0.0513706038574835
2018-07-11 05:00:00	8.5	0.0630729365223138
2018-07-11 06:00:00	11.1	0.0788370438417453
2018-07-11 07:00:00	13.6	0.0997184492032492
2018-07-11 08:00:00	15	0.124101076669207
2018-07-11 09:00:00	16.5	0.152828114842202
2018-07-11 10:00:00	18.2	0.187316403794398
2018-07-11 11:00:00	19.6	0.227287452397166
2018-07-11 12:00:00	20.5	0.271156206396162
2018-07-11 13:00:00	20.8	0.31639005526223
2018-07-11 14:00:00	21.8	0.366408972462937
2018-07-11 15:00:00	21.9	0.416925803283591
2018-07-11 16:00:00	22.2	0.46895675401851
2018-07-11 17:00:00	22.9	0.524633872174807
2018-07-11 18:00:00	20.6	0.568954002939678
2018-07-11 19:00:00	16.4	0.597370813740988
2018-07-11 20:00:00	14	0.619201841753445
2018-07-11 21:00:00	13.6	0.640083247114949
2018-07-11 22:00:00	12.7	0.658966488737815
2018-07-11 23:00:00	11.6	0.67564943929579
2018-07-12 00:00:00	11.4	0.691959006236061
2018-07-12 01:00:00	11.4	0.0163095669402703
2018-07-12 02:00:00	11.4	0.0326191338805405
2018-07-12 03:00:00	11.6	0.0493020844385158
2018-07-12 04:00:00	12.8	0.0683982175942651
2018-07-12 05:00:00	13.3	0.0885927155309782
2018-07-12 06:00:00	13.8	0.109944038359187
2018-07-12 07:00:00	14.4	0.132764550341905
2018-07-12 08:00:00	15	0.157147177807862
2018-07-12 09:00:00	16.3	0.185256804621706
2018-07-12 10:00:00	17.7	0.217952205609862
2018-07-12 11:00:00	19.9	0.259189595705342
2018-07-12 12:00:00	22.2	0.31122054644026
2018-07-12 13:00:00	25	0.378552031515883
2018-07-12 14:00:00	26.2	0.452662172544044
2018-07-12 15:00:00	26.6	0.528965724974745
2018-07-12 16:00:00	26.6	0.605269277405447
2018-07-12 17:00:00	26.5	0.681029769093481
2018-07-12 18:00:00	25.1	0.748930337171546
2018-07-12 19:00:00	24.3	0.812294459465028
2018-07-12 20:00:00	22.4	0.865351407773886
2018-07-12 21:00:00	20.9	0.911047585156401
2018-07-12 22:00:00	18.3	0.945904662687432
2018-07-12 23:00:00	16.4	0.974321473488742
2018-07-13 00:00:00	16.5	1.00304851166174
2018-07-13 01:00:00	16.4	0.0284168108013092
2018-07-13 02:00:00	16.6	0.0574571427322688
2018-07-13 03:00:00	15.8	0.0840756905654197
2018-07-13 04:00:00	14.9	0.108191303761528
2018-07-13 05:00:00	14.5	0.13126558292529
2018-07-13 06:00:00	15.3	0.156465655618898
2018-07-13 07:00:00	17.2	0.187451418943771
2018-07-13 08:00:00	19.1	0.225384370518602
2018-07-13 09:00:00	20.2	0.267920964775223
2018-07-13 10:00:00	21.2	0.315025889734171
2018-07-13 11:00:00	23.9	0.376150418678285
2018-07-13 12:00:00	25.5	0.446325212444826
2018-07-13 13:00:00	25.9	0.518759816600869
2018-07-13 14:00:00	26	0.59175523335232
2018-07-13 15:00:00	25.8	0.663627101803387
2018-07-13 16:00:00	25.5	0.733801895569929
2018-07-13 17:00:00	25.2	0.802271551378133
2018-07-13 18:00:00	24.1	0.86451248111216
2018-07-13 19:00:00	23.1	0.921258467843631
2018-07-13 20:00:00	21.7	0.970782925281465
2018-07-13 21:00:00	19.6	1.01075397388423
2018-07-13 22:00:00	16.1	1.03825827049166
2018-07-13 23:00:00	14.3	1.06082759632247
2018-07-14 00:00:00	14.9	1.08494320951858
2018-07-14 01:00:00	14.2	0.022320698107315
2018-07-14 02:00:00	14.4	0.0451412100900332
2018-07-14 03:00:00	13.6	0.0660226154515372
2018-07-14 04:00:00	12.6	0.0846951773334335
2018-07-14 05:00:00	12.3	0.102748765475024
2018-07-14 06:00:00	13	0.122277400129684
2018-07-14 07:00:00	14.5	0.145351679293446
2018-07-14 08:00:00	16.2	0.173157142424207
2018-07-14 09:00:00	18.4	0.208386456365928
2018-07-14 10:00:00	20	0.250053256365928
2018-07-14 11:00:00	22.3	0.302595576712147
2018-07-14 12:00:00	24	0.364277390525975
2018-07-14 13:00:00	25.2	0.432747046334179
2018-07-14 14:00:00	26	0.505742463085631
2018-07-14 15:00:00	26.5	0.581502954773664
2018-07-14 16:00:00	25.8	0.653374823224731
2018-07-14 17:00:00	26.4	0.728588509970797
2018-07-14 18:00:00	26.3	0.803251974067844
2018-07-14 19:00:00	25.1	0.871152542145909
2018-07-14 20:00:00	23.3	0.928978420488659
2018-07-14 21:00:00	20.1	0.971078287373847
2018-07-14 22:00:00	17.6	1.00342518355015
2018-07-14 23:00:00	18.2	1.03791347250235
2018-07-15 00:00:00	16.6	1.06695380443331
2018-07-15 01:00:00	15	0.0243826274659574
2018-07-15 02:00:00	13.4	0.044803727669626
2018-07-15 03:00:00	12	0.0622575150292393
2018-07-15 04:00:00	11.2	0.0782015184071972
2018-07-15 05:00:00	10.6	0.093094268340641
2018-07-15 06:00:00	12.3	0.111147856482231
2018-07-15 07:00:00	15.5	0.136906793034124
2018-07-15 08:00:00	19.2	0.175240164244927
2018-07-15 09:00:00	20.7	0.220015328473715
2018-07-15 10:00:00	22.2	0.272046279208633
2018-07-15 11:00:00	23.1	0.328792265940104
2018-07-15 12:00:00	24.4	0.392720182545905
2018-07-15 13:00:00	25.6	0.463461887614943
2018-07-15 14:00:00	26.6	0.539765440045644
2018-07-15 15:00:00	27.6	0.621215381565575
2018-07-15 16:00:00	27.8	0.703612513268445
2018-07-15 17:00:00	27.6	0.785062454788376
2018-07-15 18:00:00	27.2	0.86452631126381
2018-07-15 19:00:00	25.9	0.936960915419853
2018-07-15 20:00:00	24.2	0.999762660609695
2018-07-15 21:00:00	20.3	1.04273964490011
2018-07-15 22:00:00	17.3	1.07406080117197
2018-07-15 23:00:00	15.9	1.10097166338306
2018-07-16 00:00:00	14.1	1.12304626968769
2018-07-16 01:00:00	12.5	0.0184640733374615
2018-07-16 02:00:00	11.6	0.0351470238954368
2018-07-16 03:00:00	11.1	0.0509111312148683
2018-07-16 04:00:00	10.4	0.0654681262721485
2018-07-16 05:00:00	10.3	0.079859913501779
2018-07-16 06:00:00	12.5	0.0983239868392405
2018-07-16 07:00:00	16.3	0.126433613653084
2018-07-16 08:00:00	20.2	0.168970207909705
2018-07-16 09:00:00	22.4	0.222027156218563
2018-07-16 10:00:00	24.7	0.287653412613229
2018-07-16 11:00:00	25.7	0.358960893828726
2018-07-16 12:00:00	26	0.431956310580177
2018-07-16 13:00:00	27.6	0.513406252100107
2018-07-16 14:00:00	28.7	0.599579154198491
2018-07-16 15:00:00	29.7	0.688706410760383
2018-07-16 16:00:00	29.5	0.7773683656082
2018-07-16 17:00:00	29.7	0.866495622170092
2018-07-16 18:00:00	29.6	0.955398753763633
2018-07-16 19:00:00	28.8	1.04193287937227
2018-07-16 20:00:00	26.1	1.11548690499006
2018-07-16 21:00:00	20.8	1.16072075385612
2018-07-16 22:00:00	17.3	1.19204191012799
2018-07-16 23:00:00	15.4	1.21752000923348
2018-07-17 00:00:00	14.5	1.24059428839724
2018-07-17 01:00:00	13.6	0.0208814053615039
2018-07-17 02:00:00	12.7	0.0397646469843703
2018-07-17 03:00:00	11.7	0.0566372692114325
2018-07-17 04:00:00	11.3	0.0727630862593673
2018-07-17 05:00:00	10.9	0.088173080575196
2018-07-17 06:00:00	13.5	0.108823142709852
2018-07-17 07:00:00	18.8	0.145576232879224
2018-07-17 08:00:00	22.5	0.199151018480471
2018-07-17 09:00:00	26.4	0.274364705226537
2018-07-17 10:00:00	28.7	0.36053760732492
2018-07-17 11:00:00	29.8	0.449871504129411
2018-07-17 12:00:00	30.7	0.54021257063325
2018-07-17 13:00:00	31.4	0.630172153291555
2018-07-17 14:00:00	31.7	0.719634928352973
2018-07-17 15:00:00	31.8	0.808886923949103
2018-07-17 16:00:00	31.4	0.898846506607408
2018-07-17 17:00:00	31.4	0.988806089265712
2018-07-17 18:00:00	30.7	1.07914715576955
2018-07-17 19:00:00	29.6	1.16805028736309
2018-07-17 20:00:00	27.7	1.24997799674361
2018-07-17 21:00:00	24.1	1.31221892647764
2018-07-17 22:00:00	19.7	1.35260844742014
2018-07-17 23:00:00	17.8	1.38565568386669
2018-07-18 00:00:00	20.4	1.42907672163314
2018-07-18 01:00:00	21.6	0.0490334815894515
2018-07-18 02:00:00	20.6	0.0933536123543233
2018-07-18 03:00:00	19.6	0.133324660957091
2018-07-18 04:00:00	18.5	0.168929677152104
2018-07-18 05:00:00	18	0.20269065801076
2018-07-18 06:00:00	17.6	0.235037554187064
2018-07-18 07:00:00	17.8	0.26808479063362
2018-07-18 08:00:00	18.3	0.302941868164652
2018-07-18 09:00:00	20	0.344608668164652
2018-07-18 10:00:00	20.8	0.389842517030719
2018-07-18 11:00:00	23.4	0.448212266677894
2018-07-18 12:00:00	24.6	0.513271411952126
2018-07-18 13:00:00	25.2	0.58174106776033
2018-07-18 14:00:00	25.6	0.652482772829368
2018-07-18 15:00:00	26.5	0.728243264517402
2018-07-18 16:00:00	26.5	0.804003756205435
2018-07-18 17:00:00	26.5	0.879764247893469
2018-07-18 18:00:00	26.4	0.954977934639536
2018-07-18 19:00:00	25.4	1.02458492694396
2018-07-18 20:00:00	23.7	1.08460087456323
2018-07-18 21:00:00	20.7	1.12937603879201
2018-07-18 22:00:00	18.4	1.16460535273374
2018-07-18 23:00:00	16.7	1.19396206771958
2018-07-19 00:00:00	14.6	1.21729271778291
2018-07-19 01:00:00	13.6	0.0208814053615039
2018-07-19 02:00:00	11	0.0364675157674976
2018-07-19 03:00:00	12	0.0539213031271109
2018-07-19 04:00:00	12.7	0.0728045447499773
2018-07-19 05:00:00	13	0.0923331794046377
2018-07-19 06:00:00	13.8	0.113684502232846
2018-07-19 07:00:00	16.1	0.141188798840273
2018-07-19 08:00:00	18.2	0.175677087792469
2018-07-19 09:00:00	20.7	0.220452252021257
2018-07-19 10:00:00	23.1	0.277198238752727
2018-07-19 11:00:00	23.8	0.337767439197714
2018-07-19 12:00:00	25.7	0.409074920413211
2018-07-19 13:00:00	26.6	0.485378472843912
2018-07-19 14:00:00	27.8	0.567775604546782
2018-07-19 15:00:00	28.2	0.651958194460454
2018-07-19 16:00:00	28.5	0.737370404701999
2018-07-19 17:00:00	28.5	0.822782614943545
2018-07-19 18:00:00	28.1	0.906533567265174
2018-07-19 19:00:00	26.9	0.984440434411241
2018-07-19 20:00:00	24.9	1.05120304435593
2018-07-19 21:00:00	20.9	1.09689922173845
2018-07-19 22:00:00	19.3	1.13563660089657
2018-07-19 23:00:00	17.5	1.16763830211681
2018-07-20 00:00:00	15.1	1.19229066217283
2018-07-20 01:00:00	13.8	0.0213513228282084
2018-07-20 02:00:00	12.4	0.0396090783591402
2018-07-20 03:00:00	11.6	0.0562920289171155
2018-07-20 04:00:00	10.4	0.0708490239743957
2018-07-20 05:00:00	9.8	0.0844407798683301
2018-07-20 06:00:00	11.8	0.101505085873835
2018-07-20 07:00:00	16.6	0.130545417804794
2018-07-20 08:00:00	20	0.172212217804794
2018-07-20 09:00:00	24.2	0.235013962994637
2018-07-20 10:00:00	26.4	0.310227649740704
2018-07-20 11:00:00	26.6	0.386531202171405
2018-07-20 12:00:00	27.6	0.467981143691336
2018-07-20 13:00:00	28.6	0.553779917239613
2018-07-20 14:00:00	29.4	0.642184084925069
2018-07-20 15:00:00	29.5	0.730846039772885
2018-07-20 16:00:00	30.2	0.820823350146032
2018-07-20 17:00:00	30.2	0.910800660519179
2018-07-20 18:00:00	29.5	0.999462615366996
2018-07-20 19:00:00	28.6	1.08526138891527
2018-07-20 20:00:00	26	1.15825680566672
2018-07-20 21:00:00	22.9	1.21393392382302
2018-07-20 22:00:00	20.7	1.25870908805181
2018-07-20 23:00:00	19.5	1.29826529522997
2018-07-21 00:00:00	19.2	1.33659866644077
2018-07-21 01:00:00	16	0.0272061040467772
2018-07-21 02:00:00	14.3	0.0497754298775858
2018-07-21 03:00:00	13.2	0.0697456637021673
2018-07-21 04:00:00	12	0.0871994510617806
2018-07-21 05:00:00	11.4	0.103509018002051
2018-07-21 06:00:00	13	0.123037652656711
2018-07-21 07:00:00	17.5	0.155039353876946
2018-07-21 08:00:00	21.4	0.203101442161734
2018-07-21 09:00:00	23.7	0.263117389781
2018-07-21 10:00:00	25.6	0.333859094850038
2018-07-21 11:00:00	26.6	0.410162647280739
2018-07-21 12:00:00	28.1	0.493913599602368
2018-07-21 13:00:00	28.6	0.579712373150645
2018-07-21 14:00:00	28.1	0.663463325472275
2018-07-21 15:00:00	28.4	0.748477006590246
2018-07-21 16:00:00	27.3	0.828447810617546
2018-07-21 17:00:00	25.2	0.896917466425751
2018-07-21 18:00:00	24.5	0.961410443383797
2018-07-21 19:00:00	23.9	1.02253497232791
2018-07-21 20:00:00	23.3	1.08036085067066
2018-07-21 21:00:00	22.6	1.13445663025718
2018-07-21 22:00:00	21.6	1.18349011184663
2018-07-21 23:00:00	20.7	1.22826527607542
2018-07-22 00:00:00	19.9	1.2695026661709
2018-07-22 01:00:00	19.2	0.0383333712108024
2018-07-22 02:00:00	18.2	0.0728216601629988
2018-07-22 03:00:00	17.4	0.104481455199518
2018-07-22 04:00:00	17.2	0.135467218524391
2018-07-22 05:00:00	17	0.165791845886264
2018-07-22 06:00:00	17.1	0.19644544025316
2018-07-22 07:00:00	17.8	0.229492676699716
2018-07-22 08:00:00	18.8	0.266245766869087
2018-07-22 09:00:00	20.6	0.310565897633959
2018-07-22 10:00:00	21.9	0.361082728454614
2018-07-22 11:00:00	23.3	0.418908606797363
2018-07-22 12:00:00	24.6	0.483967752071595
2018-07-22 13:00:00	25.7	0.555275233287092
2018-07-22 14:00:00	25.4	0.624882225591517
2018-07-22 15:00:00	27.5	0.705846481227987
2018-07-22 16:00:00	22.3	0.758388801574206
2018-07-22 17:00:00	22	0.809406966961095
2018-07-22 18:00:00	22.3	0.861949287307315
2018-07-22 19:00:00	22.3	0.914491607653534
2018-07-22 20:00:00	20.7	0.959266771882322
2018-07-22 21:00:00	19.2	0.997600143093124
2018-07-22 22:00:00	18.4	1.03282945703485
2018-07-22 23:00:00	17.1	1.06348305140174
2018-07-23 00:00:00	15.8	1.09010159923489
2018-07-23 01:00:00	14.7	0.0235896474547681
2018-07-23 02:00:00	14.9	0.047705260650876
2018-07-23 03:00:00	14.2	0.070025958758191
2018-07-23 04:00:00	14.4	0.0928464707409093
2018-07-23 05:00:00	15	0.117229098206867
2018-07-23 06:00:00	15.9	0.144139960417951
2018-07-23 07:00:00	18.2	0.178628249370147
2018-07-23 08:00:00	20.7	0.223403413598935
2018-07-23 09:00:00	23	0.279613548897054
2018-07-23 10:00:00	24.8	0.345807686798238
2018-07-23 11:00:00	26	0.41880310354969
2018-07-23 12:00:00	27.5	0.49976735918616
2018-07-23 13:00:00	28.5	0.585179569427705
2018-07-23 14:00:00	28.9	0.672061542687312
2018-07-23 15:00:00	29	0.759277517231639
2018-07-23 16:00:00	29.7	0.848404773793532
2018-07-23 17:00:00	29.9	0.937927402720269
2018-07-23 18:00:00	29.5	1.02658935756809
2018-07-23 19:00:00	28.5	1.11200156780963
2018-07-23 20:00:00	26.5	1.18776205949766
2018-07-23 21:00:00	22.3	1.24030437984388
2018-07-23 22:00:00	19.1	1.27823733141871
2018-07-23 23:00:00	17.1	1.30889092578561
2018-07-24 00:00:00	15.8	1.33550947361876
2018-07-24 01:00:00	14.7	0.0235896474547681
2018-07-24 02:00:00	13.8	0.0449409702829765
2018-07-24 03:00:00	12.9	0.0642522274943602
2018-07-24 04:00:00	12.4	0.082509983025292
2018-07-24 05:00:00	12.1	0.10016160705268
2018-07-24 06:00:00	14.3	0.122730932883488
2018-07-24 07:00:00	20.2	0.165267527140109
[truncated: 1,240 more rows]
