# Supplementary material for: Natural plant growth and development achieved in the IPK PhenoSphere by dynamic environment simulation
Source: Nat Commun. 2023 Sep 18;14:5783. doi: 10.1038/s41467-023-41332-4 (PMC10507097; doi:10.1038/s41467-023-41332-4)
Supplement: Supplementary file 5 — Supplementary Code 1 [file 41467_2023_41332_MOESM5_ESM.zip › Supplementary_Code_1/Thermal_Time_VPD/tt/IPK_ThermalTime_2019.csv]

Date	Temperature	thermaltime
2019-05-02 01:00:00	8.92	0.0122840036377649
2019-05-02 02:00:00	7.42	0.0226070343746589
2019-05-02 03:00:00	6.82	0.032231283575737
2019-05-02 04:00:00	6.73	0.0417546296633662
2019-05-02 05:00:00	6.72	0.0512668258308959
2019-05-02 06:00:00	6.68	0.0607345448051884
2019-05-02 07:00:00	7.55	0.0712151287972903
2019-05-02 08:00:00	8.77	0.0832883488235685
2019-05-02 09:00:00	9.92	0.0970682209424002
2019-05-02 10:00:00	10.58	0.111927072097301
2019-05-02 11:00:00	11.92	0.129224081850108
2019-05-02 12:00:00	13.58	0.150059027020187
2019-05-02 13:00:00	14.27	0.172553496924899
2019-05-02 14:00:00	15.3	0.197753569618507
2019-05-02 15:00:00	16.35	0.226016409443878
2019-05-02 16:00:00	16.55	0.254899709763349
2019-05-02 17:00:00	16.12	0.282464001015463
2019-05-02 18:00:00	15.27	0.307581210462307
2019-05-02 19:00:00	13.5	0.328231272596963
2019-05-02 20:00:00	11.62	0.344951997443097
2019-05-02 21:00:00	10.93	0.360414630183875
2019-05-02 22:00:00	10.63	0.375358364001947
2019-05-02 23:00:00	10.28	0.389717321010405
2019-05-03 00:00:00	9.65	0.40307731443582
2019-05-03 01:00:00	8.57	0.01179744867038
2019-05-03 02:00:00	7.85	0.0226502740289989
2019-05-03 03:00:00	7.35	0.0328893921114835
2019-05-03 04:00:00	6.72	0.0424015882790132
2019-05-03 05:00:00	5.83	0.050969103295905
2019-05-03 06:00:00	6.07	0.0597822892357746
2019-05-03 07:00:00	6.62	0.0691836585050751
2019-05-03 08:00:00	7.08	0.0791050747413061
2019-05-03 09:00:00	7.92	0.0900465241248841
2019-05-03 10:00:00	8.87	0.102259886098539
2019-05-03 11:00:00	10.2	0.116488222107298
2019-05-03 12:00:00	9.95	0.130315502880209
2019-05-03 13:00:00	10.87	0.145673026408238
2019-05-03 14:00:00	10.6	0.160565776341682
2019-05-03 15:00:00	11.38	0.176838437507517
2019-05-03 16:00:00	10.8	0.192074178379127
2019-05-03 17:00:00	10.43	0.206681080907778
2019-05-03 18:00:00	9.92	0.220460953026609
2019-05-03 19:00:00	9.4	0.233442886298326
2019-05-03 20:00:00	8.42	0.245037395971146
2019-05-03 21:00:00	7.8	0.255827331421329
2019-05-03 22:00:00	7.83	0.266654959645248
2019-05-03 23:00:00	7.55	0.277135543637349
2019-05-04 00:00:00	7.37	0.287398571186191
2019-05-04 01:00:00	6.7	0.0094899330985549
2019-05-04 02:00:00	5.78	0.0180070832280435
2019-05-04 03:00:00	4.8	0.0255915055459759
2019-05-04 04:00:00	3.67	0.0322198047106972
2019-05-04 05:00:00	3.05	0.0383728813445612
2019-05-04 06:00:00	3.02	0.0445037965672409
2019-05-04 07:00:00	3.42	0.0509364654294939
2019-05-04 08:00:00	4.13	0.0579394237292643
2019-05-04 09:00:00	5.2	0.0658923127176595
2019-05-04 10:00:00	5.8	0.074429575326637
2019-05-04 11:00:00	6.7	0.0839195084251919
2019-05-04 12:00:00	7.28	0.0940753545586653
2019-05-04 13:00:00	8.85	0.106260566679888
2019-05-04 14:00:00	10.47	0.120934261663645
2019-05-04 15:00:00	10.38	0.135458073797823
2019-05-04 16:00:00	8.6	0.147296508055555
2019-05-04 17:00:00	9.88	0.161013405451723
2019-05-04 18:00:00	9.73	0.174496540706013
2019-05-04 19:00:00	7.75	0.18522392841735
2019-05-04 20:00:00	5.42	0.193386579602046
2019-05-04 21:00:00	3.97	0.20025701948775
2019-05-04 22:00:00	3.8	0.206989244037394
2019-05-04 23:00:00	2.95	0.213068740890076
2019-05-05 00:00:00	2.42	0.218771883867258
2019-05-05 01:00:00	2.15	0.00551995029334391
2019-05-05 02:00:00	1.83	0.0108299526622026
2019-05-05 03:00:00	1.75	0.0160886545775999
2019-05-05 04:00:00	2.02	0.021522388863066
2019-05-05 05:00:00	2.35	0.0271774959565648
2019-05-05 06:00:00	1.67	0.0323853639805476
2019-05-05 07:00:00	3.5	0.0388800358670194
2019-05-05 08:00:00	5.52	0.0471397424113246
2019-05-05 09:00:00	7.58	0.0576570040250265
2019-05-05 10:00:00	8.48	0.0693322931059882
2019-05-05 11:00:00	9.07	0.0818305274569326
2019-05-05 12:00:00	9.88	0.0955474248531001
2019-05-05 13:00:00	10.52	0.110305012413183
2019-05-05 14:00:00	10.78	0.125506124524024
2019-05-05 15:00:00	11.38	0.14177878568986
2019-05-05 16:00:00	11.3	0.157904602737794
2019-05-05 17:00:00	10.65	0.172882416496594
2019-05-05 18:00:00	10.5	0.187606393302652
2019-05-05 19:00:00	9.7	0.20104322627605
2019-05-05 20:00:00	8.83	0.213200349397934
2019-05-05 21:00:00	8.27	0.224595198545539
2019-05-05 22:00:00	6.77	0.234163267177479
2019-05-05 23:00:00	6.13	0.243038896769893
2019-05-06 00:00:00	5.37	0.251153423151148
2019-05-06 01:00:00	3.83	0.00675642394927305
2019-05-06 02:00:00	2.23	0.0123300681540231
2019-05-06 03:00:00	1.42	0.0173820438851713
2019-05-06 04:00:00	0.83	0.0220833447147523
2019-05-06 05:00:00	-1.18	0.0257542697838297
2019-05-06 06:00:00	0	0.0300008593413657
2019-05-06 07:00:00	4.02	0.0369124558012609
2019-05-06 08:00:00	7.25	0.0470328089626051
2019-05-06 09:00:00	8.32	0.0584938503909872
2019-05-06 10:00:00	9.13	0.0710787538534154
2019-05-06 11:00:00	9.35	0.08398628847969
2019-05-06 12:00:00	9.93	0.0977819465399394
2019-05-06 13:00:00	10.33	0.112223110889114
2019-05-06 14:00:00	10.6	0.127115860822558
2019-05-06 15:00:00	11.77	0.144122449275597
2019-05-06 16:00:00	11.42	0.160469000188951
2019-05-06 17:00:00	11.15	0.17632281699375
2019-05-06 18:00:00	10.68	0.191351887044712
2019-05-06 19:00:00	10.03	0.205306338856895
2019-05-06 20:00:00	7.05	0.215193032024424
2019-05-06 21:00:00	4.77	0.222750476359442
2019-05-06 22:00:00	3.77	0.229458583025844
2019-05-06 23:00:00	4.4	0.236690630255375
2019-05-07 00:00:00	4.65	0.244141062055741
2019-05-07 01:00:00	4.48	0.007301266849461
2019-05-07 02:00:00	4.53	0.0146461117232198
2019-05-07 03:00:00	3.88	0.0214430498516097
2019-05-07 04:00:00	5.02	0.0292280944223334
2019-05-07 05:00:00	4.6	0.036634359441468
2019-05-07 06:00:00	4.6	0.0440406244606026
2019-05-07 07:00:00	5.3	0.0520882239224229
2019-05-07 08:00:00	7.42	0.0624112546593169
2019-05-07 09:00:00	8.02	0.0734804885823059
2019-05-07 10:00:00	9.45	0.0865372222838796
2019-05-07 11:00:00	11.43	0.102902294555364
2019-05-07 12:00:00	11.92	0.120199304308171
2019-05-07 13:00:00	12.72	0.139124946632816
2019-05-07 14:00:00	12.05	0.156677392278049
2019-05-07 15:00:00	12.5	0.17514146561551
2019-05-07 16:00:00	11.92	0.192438475368317
2019-05-07 17:00:00	11.88	0.209657590101257
2019-05-07 18:00:00	10.82	0.224928033517694
2019-05-07 19:00:00	10.25	0.239237876637607
2019-05-07 20:00:00	9.28	0.252041924365248
2019-05-07 21:00:00	8.15	0.263279372546711
2019-05-07 22:00:00	7.52	0.2737233990143
2019-05-07 23:00:00	5.53	0.281992870510225
2019-05-08 00:00:00	3.73	0.288668946359118
2019-05-08 01:00:00	2.28	0.00560745199338856
2019-05-08 02:00:00	1.87	0.0109432807987079
2019-05-08 03:00:00	1.15	0.0158318298121694
2019-05-08 04:00:00	0.88	0.0205619363272834
2019-05-08 05:00:00	1.28	0.0255285411790102
2019-05-08 06:00:00	3.85	0.0323011434752273
2019-05-08 07:00:00	6.8	0.0419028833751246
2019-05-08 08:00:00	9.6	0.0551864491312377
2019-05-08 09:00:00	11.37	0.0714406866873065
2019-05-08 10:00:00	13.02	0.0910130690825968
2019-05-08 11:00:00	14.33	0.113657481097424
2019-05-08 12:00:00	15.82	0.140334258727082
2019-05-08 13:00:00	14.62	0.16371649741918
2019-05-08 14:00:00	13.48	0.184320577357935
2019-05-08 15:00:00	13.12	0.204113068989788
2019-05-08 16:00:00	12.75	0.223102478612588
2019-05-08 17:00:00	12.9	0.242413735823972
2019-05-08 18:00:00	13.08	0.262117908978199
2019-05-08 19:00:00	13.2	0.282088142802781
2019-05-08 20:00:00	12.55	0.300656187794776
2019-05-08 21:00:00	11.87	0.317855879996513
2019-05-08 22:00:00	11.63	0.334595521928191
2019-05-08 23:00:00	11.27	0.350666592421377
2019-05-09 00:00:00	10.97	0.366199671343739
2019-05-09 01:00:00	10.73	0.0151148620725576
2019-05-09 02:00:00	10.38	0.0296386742067358
2019-05-09 03:00:00	9.98	0.0435135163742863
2019-05-09 04:00:00	9.32	0.0563766038404127
2019-05-09 05:00:00	9.55	0.0695841517696835
2019-05-09 06:00:00	9.97	0.083443123139926
2019-05-09 07:00:00	10.78	0.0986442352507671
2019-05-09 08:00:00	12.75	0.117633644873567
2019-05-09 09:00:00	12.83	0.136794079884345
2019-05-09 10:00:00	13.93	0.158456086680338
2019-05-09 11:00:00	15.03	0.182919347449122
2019-05-09 12:00:00	16.42	0.21139795951676
2019-05-09 13:00:00	18.2	0.245886248468957
2019-05-09 14:00:00	17.46	0.277750793753001
2019-05-09 15:00:00	18.67	0.314002507134006
2019-05-09 16:00:00	18.35	0.349045270754015
2019-05-09 17:00:00	17.02	0.379435436424866
2019-05-09 18:00:00	16.12	0.40699972767698
2019-05-09 19:00:00	16.17	0.434714527203526
2019-05-09 20:00:00	14.23	0.457109546333953
2019-05-09 21:00:00	13.12	0.476902037965805
2019-05-09 22:00:00	12.3	0.494955626107395
2019-05-09 23:00:00	10.47	0.509629321091152
2019-05-10 00:00:00	10.98	0.525180058397006
2019-05-10 01:00:00	11.28	0.0160893000137808
2019-05-10 02:00:00	11.57	0.0327157385600029
2019-05-10 03:00:00	10.68	0.0477448086109653
2019-05-10 04:00:00	11.18	0.0636526799613071
2019-05-10 05:00:00	9.87	0.0773538758541836
2019-05-10 06:00:00	9.98	0.0912287180217341
2019-05-10 07:00:00	11.52	0.107761367064085
2019-05-10 08:00:00	12.5	0.126225440401547
2019-05-10 09:00:00	13.87	0.147743537657973
2019-05-10 10:00:00	14.55	0.17094567538528
2019-05-10 11:00:00	14.48	0.193968993542652
2019-05-10 12:00:00	14.58	0.217248160036635
2019-05-10 13:00:00	14.73	0.240916022289193
2019-05-10 14:00:00	15.47	0.266590411064711
2019-05-10 15:00:00	15.75	0.29306389222913
2019-05-10 16:00:00	14.65	0.316523711250217
2019-05-10 17:00:00	11.47	0.332963065205141
2019-05-10 18:00:00	11.97	0.350357906213694
2019-05-10 19:00:00	9.78	0.363918544278981
2019-05-10 20:00:00	9.68	0.377324591877063
2019-05-10 21:00:00	9.12	0.389895011466096
2019-05-10 22:00:00	7.47	0.400278374616706
2019-05-10 23:00:00	6.02	0.409039839701904
2019-05-11 00:00:00	4.87	0.416687563093046
2019-05-11 01:00:00	4.5	0.00731866881039527
2019-05-11 02:00:00	4.3	0.0144650589598502
2019-05-11 03:00:00	4.7	0.0219599050403911
2019-05-11 04:00:00	4.75	0.0294994141935511
2019-05-11 05:00:00	4.9	0.0371744183475281
2019-05-11 06:00:00	5.75	0.0456614832163531
2019-05-11 07:00:00	6.9	0.0553762661324052
2019-05-11 08:00:00	7.8	0.0661662015825874
2019-05-11 09:00:00	8.75	0.0782115748068214
2019-05-11 10:00:00	9.3	0.0910451105791746
2019-05-11 11:00:00	9.83	0.104683668669185
2019-05-11 12:00:00	9.67	0.11807434837403
2019-05-11 13:00:00	9.37	0.13101159437209
2019-05-11 14:00:00	9.12	0.143582013961122
2019-05-11 15:00:00	9.2	0.156268743471621
2019-05-11 16:00:00	9.1	0.168810242186359
2019-05-11 17:00:00	8.8	0.180925345642576
2019-05-11 18:00:00	8.17	0.192188884851767
2019-05-11 19:00:00	8.12	0.203387302803733
2019-05-11 20:00:00	8.33	0.214861625904658
2019-05-11 21:00:00	8.17	0.226125165113848
2019-05-11 22:00:00	8	0.237168730622107
2019-05-11 23:00:00	7.83	0.247996358846026
2019-05-12 00:00:00	7.63	0.258575017706979
2019-05-12 01:00:00	7.3	0.0101795730065871
2019-05-12 02:00:00	6.83	0.0198150954329743
2019-05-12 03:00:00	6.02	0.0285765605181727
2019-05-12 04:00:00	5.32	0.0366432288307902
2019-05-12 05:00:00	4.1	0.0436211582977376
2019-05-12 06:00:00	4.37	0.0508274075889034
2019-05-12 07:00:00	5.67	0.0592347325341037
2019-05-12 08:00:00	7.07	0.0691445617106197
2019-05-12 09:00:00	8.67	0.0810791489874614
2019-05-12 10:00:00	9.82	0.0947020895963057
2019-05-12 11:00:00	11.33	0.110882827458016
2019-05-12 12:00:00	12.62	0.129597349335293
2019-05-12 13:00:00	13.65	0.15059532608904
2019-05-12 14:00:00	14.68	0.174132962850355
2019-05-12 15:00:00	15.32	0.199388417059457
2019-05-12 16:00:00	15.4	0.224866516164949
2019-05-12 17:00:00	14.32	0.247485873829957
2019-05-12 18:00:00	13.37	0.267838746569877
2019-05-12 19:00:00	12.53	0.286365137614978
2019-05-12 20:00:00	11.22	0.302345349724547
2019-05-12 21:00:00	8.23	0.313687503476705
2019-05-12 22:00:00	6.32	0.322763624496447
2019-05-12 23:00:00	4.78	0.330330051453972
2019-05-13 00:00:00	4.55	0.337692395903502
2019-05-13 01:00:00	4.48	0.007301266849461
2019-05-13 02:00:00	4.1	0.0142791963164084
2019-05-13 03:00:00	3.57	0.0208285814363976
2019-05-13 04:00:00	2.9	0.0268715994983326
2019-05-13 05:00:00	3.12	0.0330766794323394
2019-05-13 06:00:00	3.78	0.0397928163516239
2019-05-13 07:00:00	5.55	0.048081850304927
2019-05-13 08:00:00	7.3	0.0582614233115142
2019-05-13 09:00:00	9.27	0.0710507508456223
2019-05-13 10:00:00	10.65	0.0860285646044224
2019-05-13 11:00:00	12.48	0.104451201373801
2019-05-13 12:00:00	14.18	0.126722478965472
2019-05-13 13:00:00	15.1	0.151374839021491
2019-05-13 14:00:00	16.23	0.1792712355012
2019-05-13 15:00:00	16.52	0.20806068638034
2019-05-13 16:00:00	17.18	0.238979758696788
2019-05-13 17:00:00	16.87	0.268881479302372
2019-05-13 18:00:00	16.17	0.296596278828918
2019-05-13 19:00:00	13.48	0.317200358767673
2019-05-13 20:00:00	11.48	0.333658332300685
2019-05-13 21:00:00	8.32	0.345119373729067
2019-05-13 22:00:00	6.52	0.354411129740992
2019-05-13 23:00:00	6.5	0.363681107646991
2019-05-14 00:00:00	6.32	0.372757228666732
2019-05-14 01:00:00	6.52	0.00929175601192551
2019-05-14 02:00:00	6.42	0.0184751000286118
2019-05-14 03:00:00	5.42	0.0266377512133075
2019-05-14 04:00:00	4.1	0.0336156806802549
2019-05-14 05:00:00	3.33	0.0399792616522006
2019-05-14 06:00:00	4.23	0.0470662603485325
2019-05-14 07:00:00	6.57	0.0564126720604112
2019-05-14 08:00:00	9.15	0.0690265902201333
2019-05-14 09:00:00	9.32	0.0818896776862597
2019-05-14 10:00:00	12.22	0.0997814666499225
2019-05-14 11:00:00	10.23	0.114058654605697
2019-05-14 12:00:00	12.12	0.131750096166941
2019-05-14 13:00:00	14.15	0.153947432785786
2019-05-14 14:00:00	13.98	0.175730044796045
2019-05-14 15:00:00	13.25	0.195812119746811
2019-05-14 16:00:00	13.28	0.215961578494822
2019-05-14 17:00:00	13.93	0.237623585290816
2019-05-14 18:00:00	13.12	0.257416076922668
2019-05-14 19:00:00	13.02	0.276988459317958
2019-05-14 20:00:00	10.95	0.292486277715429
2019-05-14 21:00:00	8.02	0.303555511638418
2019-05-14 22:00:00	5.8	0.312092774247395
2019-05-14 23:00:00	4.28	0.319222147836576
2019-05-15 00:00:00	2.78	0.325178454976852
2019-05-15 01:00:00	1.63	0.00518262479746546
2019-05-15 02:00:00	1.87	0.0105184536027848
2019-05-15 03:00:00	0.37	0.0149623779802208
2019-05-15 04:00:00	-0.45	0.0189800787950651
2019-05-15 05:00:00	-1.77	0.0223915340043314
2019-05-15 06:00:00	0.78	0.0270641942898615
2019-05-15 07:00:00	4.3	0.0342105844393164
2019-05-15 08:00:00	7.47	0.0445939475899266
2019-05-15 09:00:00	9.47	0.0576807144111304
2019-05-15 10:00:00	9.33	0.0705586016321667
2019-05-15 11:00:00	11.73	0.0874885168444704
2019-05-15 12:00:00	12.42	0.105787363255065
2019-05-15 13:00:00	13.22	0.125802263877949
2019-05-15 14:00:00	14.2	0.148122961985264
2019-05-15 15:00:00	13.47	0.168704086491153
2019-05-15 16:00:00	13.83	0.190126736819527
2019-05-15 17:00:00	14.03	0.212030575730422
2019-05-15 18:00:00	13.7	0.233145727366614
2019-05-15 19:00:00	12.75	0.252135136989415
2019-05-15 20:00:00	11.82	0.269238022902378
2019-05-15 21:00:00	10.78	0.284439135013219
2019-05-15 22:00:00	9.98	0.29831397718077
2019-05-15 23:00:00	9.12	0.310884396769802
2019-05-16 00:00:00	8.48	0.322559685850764
2019-05-16 01:00:00	8.28	0.0114080588411757
2019-05-16 02:00:00	7.92	0.0223495082247537
2019-05-16 03:00:00	7.62	0.0329158607849701
2019-05-16 04:00:00	7.47	0.0432992239355803
2019-05-16 05:00:00	7.02	0.0531513081715166
2019-05-16 06:00:00	6.77	0.0627193768034564
2019-05-16 07:00:00	6.27	0.0717423283978343
2019-05-16 08:00:00	5.8	0.0802795910068118
2019-05-16 09:00:00	6.1	0.0891239470001195
2019-05-16 10:00:00	6.53	0.0984266100776407
2019-05-16 11:00:00	6.97	0.108221265451603
2019-05-16 12:00:00	7.37	0.118484293000445
2019-05-16 13:00:00	7.62	0.129050645560661
2019-05-16 14:00:00	7.68	0.13969103799227
2019-05-16 15:00:00	7.97	0.150696205592192
2019-05-16 16:00:00	8.55	0.162466404522962
2019-05-16 17:00:00	8.85	0.174651616644185
2019-05-16 18:00:00	8.83	0.186808739766068
2019-05-16 19:00:00	8.97	0.199163768073628
2019-05-16 20:00:00	8.9	0.21141946919228
2019-05-16 21:00:00	8.8	0.223534572648497
2019-05-16 22:00:00	8.8	0.235649676104715
2019-05-16 23:00:00	8.7	0.24762569563895
2019-05-17 00:00:00	8.63	0.259505249014656
2019-05-17 01:00:00	8.58	0.0118110957209099
2019-05-17 02:00:00	7.87	0.0226891732391514
2019-05-17 03:00:00	6.5	0.0319591511451499
2019-05-17 04:00:00	6.23	0.0409397780170061
2019-05-17 05:00:00	6.6	0.0503191279413436
2019-05-17 06:00:00	6.87	0.0599998673963242
2019-05-17 07:00:00	7.4	0.0702988574446051
2019-05-17 08:00:00	8.83	0.0824559805664888
2019-05-17 09:00:00	9.73	0.0959391158207792
2019-05-17 10:00:00	10.6	0.110831865754223
2019-05-17 11:00:00	12.02	0.128325054174492
2019-05-17 12:00:00	13.62	0.149253015848957
2019-05-17 13:00:00	14.88	0.17331555035953
2019-05-17 14:00:00	15.57	0.199272758147005
2019-05-17 15:00:00	16.65	0.228470894015334
2019-05-17 16:00:00	15.87	0.255293755589215
2019-05-17 17:00:00	16.7	0.284650470575061
2019-05-17 18:00:00	17.2	0.315636233899934
2019-05-17 19:00:00	16.83	0.345408902844104
2019-05-17 20:00:00	13.3	0.365603400780817
2019-05-17 21:00:00	10.13	0.379718356914893
2019-05-17 22:00:00	8.38	0.391259305259866
2019-05-17 23:00:00	7.65	0.401862617094682
2019-05-18 00:00:00	6.83	0.411498139521069
2019-05-18 01:00:00	6.42	0.00918334401668629
2019-05-18 02:00:00	5.73	0.0176504075502001
2019-05-18 03:00:00	4.65	0.0251008393505659
2019-05-18 04:00:00	3.77	0.0318089460169681
2019-05-18 05:00:00	3.43	0.0382493347020367
2019-05-18 06:00:00	4.85	0.0458789215828395
2019-05-18 07:00:00	7.72	0.0565689441727404
2019-05-18 08:00:00	12.02	0.0740621325930091
2019-05-18 09:00:00	14.68	0.0975997693543249
2019-05-18 10:00:00	16.57	0.126545789822238
2019-05-18 11:00:00	17.6	0.158892685998543
2019-05-18 12:00:00	18.27	0.193638765766009
2019-05-18 13:00:00	16.3	0.221748392579853
2019-05-18 14:00:00	19.45	0.261098537791887
2019-05-18 15:00:00	20.32	0.30416403970252
2019-05-18 16:00:00	20.9	0.349860217085036
2019-05-18 17:00:00	21.22	0.397060213492386
2019-05-18 18:00:00	21.22	0.444260209899735
2019-05-18 19:00:00	20.93	0.490095795076127
2019-05-18 20:00:00	18.3	0.524952872607159
2019-05-18 21:00:00	13.17	0.544856279938034
2019-05-18 22:00:00	10.75	0.560005586938832
2019-05-18 23:00:00	9.58	0.573258696496849
2019-05-19 00:00:00	8.67	0.585193283773691
2019-05-19 01:00:00	7.85	0.0108528253586189
2019-05-19 02:00:00	7.17	0.0208790991276728
2019-05-19 03:00:00	6.92	0.0306166401086987
2019-05-19 04:00:00	6.65	0.0400511294489261
2019-05-19 05:00:00	6.5	0.0493211073549245
2019-05-19 06:00:00	7.98	0.0603390603145989
2019-05-19 07:00:00	11.77	0.0773456487676381
2019-05-19 08:00:00	15.6	0.103388257065444
2019-05-19 09:00:00	18.5	0.138993273260457
2019-05-19 10:00:00	19.67	0.179256870746331
2019-05-19 11:00:00	21.12	0.225982949373817
2019-05-19 12:00:00	22.5	0.279557734975064
2019-05-19 13:00:00	23.52	0.338583416754248
2019-05-19 14:00:00	24.68	0.404096183670638
2019-05-19 15:00:00	24.3	0.46746030596412
2019-05-19 16:00:00	24.83	0.533824931852461
2019-05-19 17:00:00	24.4	0.597752848458262
2019-05-19 18:00:00	25.27	0.666620755707091
2019-05-19 19:00:00	24.92	0.73349711456501
2019-05-19 20:00:00	21.72	0.783120186163945
2019-05-19 21:00:00	16.37	0.811444523262418
2019-05-19 22:00:00	14.08	0.833470213543148
2019-05-19 23:00:00	12.75	0.852459623165949
2019-05-20 00:00:00	11.55	0.869048486428556
2019-05-20 01:00:00	10.67	0.0150119664124251
2019-05-20 02:00:00	10.02	0.028950462151881
2019-05-20 03:00:00	9.73	0.0424335974061714
2019-05-20 04:00:00	9.95	0.0562608781790824
2019-05-20 05:00:00	10.33	0.0707020425282573
2019-05-20 06:00:00	11.82	0.0878049284412209
2019-05-20 07:00:00	14.25	0.110249622015688
2019-05-20 08:00:00	16.5	0.138976660188684
2019-05-20 09:00:00	17.95	0.172557939479928
2019-05-20 10:00:00	18.25	0.207230192887504
2019-05-20 11:00:00	20.28	0.250118806100081
2019-05-20 12:00:00	23.02	0.306435887351519
2019-05-20 13:00:00	24.28	0.369687416129748
2019-05-20 14:00:00	22.82	0.424940210376779
2019-05-20 15:00:00	20.17	0.46734540191504
2019-05-20 16:00:00	21.52	0.515988629691679
2019-05-20 17:00:00	21.37	0.563906232253927
2019-05-20 18:00:00	18.85	0.600853747362686
2019-05-20 19:00:00	17.73	0.633654348332558
2019-05-20 20:00:00	16.2	0.661459811463318
2019-05-20 21:00:00	15.23	0.686466925788858
2019-05-20 22:00:00	14.62	0.709849164480957
2019-05-20 23:00:00	14.72	0.733490928602709
2019-05-21 00:00:00	15.18	0.758361047450826
2019-05-21 01:00:00	15.45	0.0256181649958536
2019-05-21 02:00:00	15.5	0.0513771015477463
2019-05-21 03:00:00	15.35	0.0767158375210847
2019-05-21 04:00:00	14.4	0.0995363495038029
2019-05-21 05:00:00	13.9	0.121126290425506
2019-05-21 06:00:00	14.17	0.143372895741918
2019-05-21 07:00:00	14.87	0.167408931281056
2019-05-21 08:00:00	14.85	0.191392049504935
2019-05-21 09:00:00	16.22	0.219258104858072
2019-05-21 10:00:00	19.08	0.257111401986543
2019-05-21 11:00:00	19.27	0.295727201256201
2019-05-21 12:00:00	20.47	0.339461255897778
2019-05-21 13:00:00	21.58	0.388396962838287
2019-05-21 14:00:00	22.13	0.440071918087876
2019-05-21 15:00:00	17.63	0.472523017221032
2019-05-21 16:00:00	16.93	0.502619260947223
2019-05-21 17:00:00	16.18	0.530364251742164
2019-05-21 18:00:00	15.4	0.555842350847656
2019-05-21 19:00:00	14.72	0.579484114969408
2019-05-21 20:00:00	14.2	0.601804813076723
2019-05-21 21:00:00	13.9	0.623394753998426
2019-05-21 22:00:00	13.97	0.645153195319857
2019-05-21 23:00:00	13.88	0.666695215811728
2019-05-22 00:00:00	13.37	0.687048088551647
2019-05-22 01:00:00	13.13	0.0198146286918394
2019-05-22 02:00:00	12.63	0.0385501634859342
2019-05-22 03:00:00	12.22	0.056441952449597
2019-05-22 04:00:00	12.12	0.0741333940108412
2019-05-22 05:00:00	12.02	0.09162658243111
2019-05-22 06:00:00	11.77	0.108633170884149
2019-05-22 07:00:00	11.53	0.125184538197941
2019-05-22 08:00:00	11.62	0.141905263044075
2019-05-22 09:00:00	12.1	0.159556887071462
2019-05-22 10:00:00	12.3	0.177610475213053
2019-05-22 11:00:00	12.68	0.196451404605383
2019-05-22 12:00:00	12.58	0.215082094139323
2019-05-22 13:00:00	11.73	0.232012009351626
2019-05-22 14:00:00	11.73	0.24894192456393
2019-05-22 15:00:00	12.47	0.267343875559222
2019-05-22 16:00:00	12.83	0.286504310569999
2019-05-22 17:00:00	13.92	0.308142270681078
2019-05-22 18:00:00	14.42	0.331013328892862
2019-05-22 19:00:00	14.33	0.353657740907689
2019-05-22 20:00:00	13.07	0.373339891777126
2019-05-22 21:00:00	11.42	0.389686442690479
2019-05-22 22:00:00	9.97	0.403545414060722
2019-05-22 23:00:00	8.63	0.415424967436427
2019-05-23 00:00:00	6.57	0.424771379148306
2019-05-23 01:00:00	5.38	0.00812412995891963
2019-05-23 02:00:00	4.95	0.0158448054148678
2019-05-23 03:00:00	4.8	0.0234292277328002
2019-05-23 04:00:00	4.1	0.0304071571997476
2019-05-23 05:00:00	3.93	0.0372448378516842
2019-05-23 06:00:00	6.03	0.0460166242394268
2019-05-23 07:00:00	9.1	0.0585581229541653
2019-05-23 08:00:00	12.72	0.0774837652788105
2019-05-23 09:00:00	14.73	0.101151627531368
2019-05-23 10:00:00	15.62	0.127251312343033
2019-05-23 11:00:00	16.98	0.157510528585613
2019-05-23 12:00:00	18.3	0.192367606116644
2019-05-23 13:00:00	19.2	0.230700977327446
2019-05-23 14:00:00	20.2	0.273237571584067
2019-05-23 15:00:00	20.82	0.318563594908572
2019-05-23 16:00:00	21.23	0.365811180931124
2019-05-23 17:00:00	21.62	0.414942577627259
2019-05-23 18:00:00	20.62	0.459353422701034
2019-05-23 19:00:00	19.77	0.500038039111893
2019-05-23 20:00:00	17.55	0.532211925389317
2019-05-23 21:00:00	12.82	0.551350904088618
2019-05-23 22:00:00	10.53	0.566125323940071
2019-05-23 23:00:00	8.95	0.578451896296367
2019-05-24 00:00:00	8.15	0.58968934447783
2019-05-24 01:00:00	7.43	0.0103350708280116
2019-05-24 02:00:00	7.12	0.020302962640734
2019-05-24 03:00:00	7.35	0.0305420807232185
2019-05-24 04:00:00	6.95	0.0403138526936083
2019-05-24 05:00:00	6.7	0.0498037857921632
2019-05-24 06:00:00	8.13	0.061015199664747
2019-05-24 07:00:00	13.62	0.0819431613392124
2019-05-24 08:00:00	16.87	0.111844881944797
2019-05-24 09:00:00	18.45	0.147261612676946
2019-05-24 10:00:00	20.47	0.190995667318523
2019-05-24 11:00:00	21.35	0.238817124255009
2019-05-24 12:00:00	21.98	0.289734750731543
2019-05-24 13:00:00	22.67	0.344197074297487
2019-05-24 14:00:00	22.98	0.400300377028346
2019-05-24 15:00:00	22.37	0.453202597669617
2019-05-24 16:00:00	21.82	0.503320822297065
2019-05-24 17:00:00	22.57	0.557259975516452
2019-05-24 18:00:00	23.02	0.61357705676789
2019-05-24 19:00:00	21.47	0.66197752280667
2019-05-24 20:00:00	18.82	0.698808276871559
2019-05-24 21:00:00	17.62	0.731224608552105
2019-05-24 22:00:00	15.63	0.757352874542665
2019-05-24 23:00:00	14.7	0.780942521997433
2019-05-25 00:00:00	13.7	0.802057673633626
2019-05-25 01:00:00	11.77	0.0170065884530391
2019-05-25 02:00:00	11.38	0.0332792496188744
2019-05-25 03:00:00	10.88	0.0486542448133163
2019-05-25 04:00:00	9.6	0.0619378105694294
2019-05-25 05:00:00	8.83	0.074094933691313
2019-05-25 06:00:00	9.58	0.0873480432493299
2019-05-25 07:00:00	10.47	0.102021738233087
2019-05-25 08:00:00	11.28	0.118111038246868
2019-05-25 09:00:00	12.38	0.13632778891438
2019-05-25 10:00:00	13.63	0.157279064845453
2019-05-25 11:00:00	13.97	0.179037506166885
2019-05-25 12:00:00	14.82	0.202941449641933
2019-05-25 13:00:00	14.63	0.226349522102749
2019-05-25 14:00:00	14.6	0.249680172166079
2019-05-25 15:00:00	16.3	0.277789798979923
2019-05-25 16:00:00	16.75	0.307305871110631
2019-05-25 17:00:00	16.95	0.337467208764066
2019-05-25 18:00:00	16.23	0.365363605243775
2019-05-25 19:00:00	14.37	0.388108491402949
2019-05-25 20:00:00	13.15	0.407967463291994
2019-05-25 21:00:00	10.92	0.423412531234585
2019-05-25 22:00:00	9	0.435810358984943
2019-05-25 23:00:00	7.58	0.446327620598645
2019-05-26 00:00:00	6.38	0.455467933419693
2019-05-26 01:00:00	5.62	0.00835784555411179
2019-05-26 02:00:00	4.98	0.0161060462759211
2019-05-26 03:00:00	4.42	0.0233553403388955
2019-05-26 04:00:00	4.28	0.0304847139280761
2019-05-26 05:00:00	4.37	0.0376909632192419
2019-05-26 06:00:00	6.38	0.04683127604029
2019-05-26 07:00:00	9.98	0.0607061182078405
2019-05-26 08:00:00	15.17	0.0855489208518103
2019-05-26 09:00:00	17.42	0.117276835044535
2019-05-26 10:00:00	18.67	0.15352854842554
2019-05-26 11:00:00	19.15	0.191661262063512
2019-05-26 12:00:00	20.33	0.234771077737532
2019-05-26 13:00:00	21.55	0.283560386511788
2019-05-26 14:00:00	22.58	0.337551717417398
2019-05-26 15:00:00	22.23	0.389735734133175
2019-05-26 16:00:00	22.02	0.440854573842871
2019-05-26 17:00:00	22.43	0.494066538683665
2019-05-26 18:00:00	22.2	0.546097489418584
2019-05-26 19:00:00	20.95	0.592026194730363
2019-05-26 20:00:00	20.05	0.633909070800882
2019-05-26 21:00:00	18.62	0.669969529205944
2019-05-26 22:00:00	17.8	0.7030167656525
2019-05-26 23:00:00	18.28	0.737799810226276
2019-05-27 00:00:00	17.62	0.770216141906822
2019-05-27 01:00:00	16.72	0.029420364321314
2019-05-27 02:00:00	16.3	0.0575299911351575
2019-05-27 03:00:00	16	0.0847360951819348
2019-05-27 04:00:00	16.07	0.112150622811717
2019-05-27 05:00:00	15.48	0.137853165875172
2019-05-27 06:00:00	15.82	0.164529943504829
2019-05-27 07:00:00	17.03	0.194952926082053
2019-05-27 08:00:00	17.63	0.227404025215209
2019-05-27 09:00:00	17.5	0.259405726435444
2019-05-27 10:00:00	18.48	0.294935324064954
2019-05-27 11:00:00	18.6	0.33091952585032
2019-05-27 12:00:00	17.35	0.362409594421649
2019-05-27 13:00:00	17.8	0.395456830868205
2019-05-27 14:00:00	15.72	0.421843619320765
2019-05-27 15:00:00	16.07	0.449258146950547
2019-05-27 16:00:00	16	0.476464250997324
2019-05-27 17:00:00	16.5	0.50519128917032
2019-05-27 18:00:00	17	0.535515916532193
2019-05-27 19:00:00	17.63	0.567967015665349
2019-05-27 20:00:00	16.65	0.597165151533678
2019-05-27 21:00:00	15.6	0.623207759831484
2019-05-27 22:00:00	15.02	0.647644115611019
2019-05-27 23:00:00	14	0.669475143623476
2019-05-28 00:00:00	13.18	0.689400803320169
2019-05-28 01:00:00	12.92	0.0193545517590089
2019-05-28 02:00:00	12.18	0.0371659491780145
2019-05-28 03:00:00	10.58	0.0520248003329149
2019-05-28 04:00:00	10.7	0.0670881323733054
2019-05-28 05:00:00	10.5	0.0818121091793626
2019-05-28 06:00:00	11	0.0973982195853563
2019-05-28 07:00:00	12.3	0.115451807726947
2019-05-28 08:00:00	13.8	0.136803130555155
2019-05-28 09:00:00	15.27	0.161920340001999
2019-05-28 10:00:00	16.87	0.191822060607584
2019-05-28 11:00:00	18.05	0.225763590794574
2019-05-28 12:00:00	17.65	0.258284324338276
2019-05-28 13:00:00	17.38	0.289876130916145
2019-05-28 14:00:00	17.63	0.322327230049302
2019-05-28 15:00:00	18.15	0.356632411887495
2019-05-28 16:00:00	16.7	0.385989126873341
2019-05-28 17:00:00	14.15	0.408186463492186
2019-05-28 18:00:00	12.03	0.425699383549854
2019-05-28 19:00:00	11.5	0.442194655360216
2019-05-28 20:00:00	11.27	0.458265725853401
2019-05-28 21:00:00	11.07	0.473976235525004
2019-05-28 22:00:00	10.93	0.489438868265783
2019-05-28 23:00:00	10.9	0.504848862581612
2019-05-29 00:00:00	10.9	0.52025885689744
2019-05-29 01:00:00	10.62	0.0149267210707094
2019-05-29 02:00:00	9.48	0.0280285287189909
2019-05-29 03:00:00	8.85	0.0402137408402134
2019-05-29 04:00:00	8.5	0.0519160735050436
2019-05-29 05:00:00	8.12	0.0631144914570098
2019-05-29 06:00:00	8.33	0.0745888145579343
2019-05-29 07:00:00	9.35	0.0874963491842089
2019-05-29 08:00:00	10.67	0.102508315596634
2019-05-29 09:00:00	12.22	0.120400104560297
2019-05-29 10:00:00	13.53	0.141119318639528
2019-05-29 11:00:00	13.73	0.162305066018918
2019-05-29 12:00:00	14.87	0.186341101558056
2019-05-29 13:00:00	15.23	0.211348215883596
2019-05-29 14:00:00	16.43	0.239857774292851
2019-05-29 15:00:00	17.07	0.270412343360914
2019-05-29 16:00:00	17.48	0.302345400922178
2019-05-29 17:00:00	18	0.336106381780833
2019-05-29 18:00:00	17.65	0.368627115324535
2019-05-29 19:00:00	17.15	0.399446392544412
2019-05-29 20:00:00	15.45	0.425064557540266
2019-05-29 21:00:00	10.43	0.439671460068916
2019-05-29 22:00:00	7.67	0.45029947879855
2019-05-29 23:00:00	6.27	0.459322430392928
2019-05-30 00:00:00	5.25	0.467322542899795
2019-05-30 01:00:00	4.48	0.007301266849461
2019-05-30 02:00:00	3.95	0.0141553087161067
2019-05-30 03:00:00	4.12	0.0211499147083713
2019-05-30 04:00:00	4.48	0.0284511815578323
2019-05-30 05:00:00	4.67	0.0359193492980978
2019-05-30 06:00:00	7.15	0.0459222318619242
2019-05-30 07:00:00	13.12	0.0657147234937764
2019-05-30 08:00:00	16.57	0.09466074396169
2019-05-30 09:00:00	17.87	0.127956257941238
2019-05-30 10:00:00	19.18	0.166209258559406
2019-05-30 11:00:00	20.33	0.209319074233426
2019-05-30 12:00:00	21.1	0.255950801761157
2019-05-30 13:00:00	21.6	0.304984283350609
2019-05-30 14:00:00	21.72	0.354607354949544
2019-05-30 15:00:00	20.57	0.398791688524884
2019-05-30 16:00:00	19.33	0.437650971607049
2019-05-30 17:00:00	18.8	0.47440406177642
2019-05-30 18:00:00	18.83	0.511273700813937
2019-05-30 19:00:00	18.65	0.547448806963434
2019-05-30 20:00:00	17.88	0.580779923612199
2019-05-30 21:00:00	16.6	0.609820255543158
2019-05-30 22:00:00	16.1	0.637324552150585
2019-05-30 23:00:00	16	0.664530656197362
2019-05-31 00:00:00	14.93	0.688726089623787
2019-05-31 01:00:00	12.73	0.0189468759039348
2019-05-31 02:00:00	12.55	0.0375149208959303
2019-05-31 03:00:00	12.27	0.0555076751312456
2019-05-31 04:00:00	11.23	0.0715060204169928
2019-05-31 05:00:00	11.05	0.0871808930350701
2019-05-31 06:00:00	13.78	0.108484786577877
2019-05-31 07:00:00	17.63	0.140935885711033
2019-05-31 08:00:00	19.4	0.180080873145144
2019-05-31 09:00:00	19.62	0.220135325464944
2019-05-31 10:00:00	20.28	0.263023938677521
2019-05-31 11:00:00	20.63	0.307480195746276
2019-05-31 12:00:00	20.17	0.349885387284536
2019-05-31 13:00:00	19.92	0.391208367013749
2019-05-31 14:00:00	22.15	0.442984869188924
2019-05-31 15:00:00	23.42	0.501463695671436
2019-05-31 16:00:00	23.97	0.562978125943775
2019-05-31 17:00:00	24.55	0.627754058718821
2019-05-31 18:00:00	23.88	0.688767361550244
2019-05-31 19:00:00	23.08	0.745405954899304
2019-05-31 20:00:00	20.8	0.790639803765372
2019-05-31 21:00:00	17.82	0.823757808788776
2019-05-31 22:00:00	15.82	0.850434586418434
2019-05-31 23:00:00	14.52	0.873559930737059
2019-06-01 00:00:00	13.52	0.894256070319066
2019-06-01 01:00:00	12.68	0.0188409293923306
2019-06-01 02:00:00	11.97	0.0362357704008839
2019-06-01 03:00:00	11.43	0.0526008426723682
2019-06-01 04:00:00	10.95	0.0680986610698387
2019-06-01 05:00:00	10.95	0.0835964794673092
2019-06-01 06:00:00	12.93	0.10297271235314
2019-06-01 07:00:00	14.85	0.126955830577019
2019-06-01 08:00:00	18.18	0.161370773933905
2019-06-01 09:00:00	21.58	0.210306480874414
2019-06-01 10:00:00	23.28	0.268023892672473
2019-06-01 11:00:00	23.87	0.328981612104874
2019-06-01 12:00:00	25.52	0.399269867059364
2019-06-01 13:00:00	26.53	0.475193685207027
2019-06-01 14:00:00	26.77	0.552410893316271
2019-06-01 15:00:00	27.42	0.632981182038659
2019-06-01 16:00:00	28.05	0.716512492912901
2019-06-01 17:00:00	27.82	0.799002469517518
2019-06-01 18:00:00	27.15	0.878210471863941
2019-06-01 19:00:00	25.67	0.949348354354775
2019-06-01 20:00:00	24	1.0110301681686
2019-06-01 21:00:00	19.23	1.04948436442765
2019-06-01 22:00:00	16.12	1.07704865567976
2019-06-01 23:00:00	14.58	1.10032782217374
2019-06-02 00:00:00	13.52	1.12102396175575
2019-06-02 01:00:00	12.6	0.0186725618818963
2019-06-02 02:00:00	11.92	0.0359695716347033
2019-06-02 03:00:00	11.47	0.0524089255896272
2019-06-02 04:00:00	10.9	0.067818919905456
2019-06-02 05:00:00	10.8	0.0830546607770661
2019-06-02 06:00:00	13.92	0.104692620888146
2019-06-02 07:00:00	18.8	0.141445711057517
2019-06-02 08:00:00	22.62	0.195646063349472
2019-06-02 09:00:00	26.33	0.270474934043754
2019-06-02 10:00:00	28.27	0.354953405771487
2019-06-02 11:00:00	28.82	0.441558186045295
2019-06-02 12:00:00	29.25	0.529545511609514
2019-06-02 13:00:00	29.85	0.618976039047542
2019-06-02 14:00:00	30.7	0.709317105551381
2019-06-02 15:00:00	31.13	0.79955121690757
2019-06-02 16:00:00	31.72	0.888973645609436
2019-06-02 17:00:00	31.67	0.978495244066477
2019-06-02 18:00:00	31.68	1.0679974608536
2019-06-02 19:00:00	31.28	1.15809910775692
2019-06-02 20:00:00	28.43	1.24323357619779
2019-06-02 21:00:00	22.72	1.29795863572961
2019-06-02 22:00:00	20.78	1.34310045589833
2019-06-02 23:00:00	18.88	1.38016505065565
2019-06-03 00:00:00	17.37	1.41172291196202
2019-06-03 01:00:00	15.85	0.0267643405449535
2019-06-03 02:00:00	14.82	0.0506682840200015
2019-06-03 03:00:00	14.47	0.0736661606730396
2019-06-03 04:00:00	14.52	0.0967915049916646
2019-06-03 05:00:00	14.93	0.120986938418089
2019-06-03 06:00:00	18.45	0.156403669150238
2019-06-03 07:00:00	23.82	0.217083772973645
2019-06-03 08:00:00	26.92	0.295095990451922
2019-06-03 09:00:00	28.07	0.378715457810937
2019-06-03 10:00:00	30.1	0.468560187782109
2019-06-03 11:00:00	31.33	0.558606555650152
2019-06-03 12:00:00	32.32	0.646399156543894
2019-06-03 13:00:00	32.57	0.73327609017098
2019-06-03 14:00:00	32.72	0.819538585712103
2019-06-03 15:00:00	31.98	0.908354208605371
2019-06-03 16:00:00	26.33	0.983183079299653
2019-06-03 17:00:00	26.68	1.05991815923648
2019-06-03 18:00:00	23.57	1.1192181672005
2019-06-03 19:00:00	18.73	1.15570054563567
2019-06-03 20:00:00	18.12	1.1898962737508
2019-06-03 21:00:00	17.12	1.22061604504507
2019-06-03 22:00:00	16.6	1.24965637697603
2019-06-03 23:00:00	16.23	1.27755277345574
2019-06-04 00:00:00	15.83	1.30425870960446
2019-06-04 01:00:00	15.42	0.025534040967869
2019-06-04 02:00:00	14.72	0.0491758050896205
2019-06-04 03:00:00	13.87	0.0706939023460466
2019-06-04 04:00:00	13.2	0.0906641361706281
2019-06-04 05:00:00	12.98	0.110149114059642
2019-06-04 06:00:00	14.23	0.132544133190069
2019-06-04 07:00:00	17.1	0.163197727556964
2019-06-04 08:00:00	20.5	0.207066481555961
2019-06-04 09:00:00	23.13	0.263973764958257
2019-06-04 10:00:00	24.87	0.330565782288039
2019-06-04 11:00:00	26.23	0.404842227272303
2019-06-04 12:00:00	27.95	0.487926892987496
2019-06-04 13:00:00	28.47	0.573220779614546
2019-06-04 14:00:00	29.3	0.661350998374411
2019-06-04 15:00:00	30.08	0.751166906937113
2019-06-04 16:00:00	30.63	0.84148794104294
2019-06-04 17:00:00	30.53	0.931762618400509
2019-06-04 18:00:00	29.8	1.021096515205
2019-06-04 19:00:00	28.52	1.10658701035367
2019-06-04 20:00:00	25.98	1.17947043177377
2019-06-04 21:00:00	22.4	1.23252738008263
2019-06-04 22:00:00	19.97	1.27406497332147
2019-06-04 23:00:00	18.07	1.30807896115899
2019-06-05 00:00:00	18.23	1.3426775257539
2019-06-05 01:00:00	18.22	0.0345617717224438
2019-06-05 02:00:00	17.67	0.0671522724892331
2019-06-05 03:00:00	17.03	0.0975752550664572
2019-06-05 04:00:00	16.35	0.125838094891828
2019-06-05 05:00:00	16.7	0.155194809877674
2019-06-05 06:00:00	18.05	0.189136340064665
2019-06-05 07:00:00	22	0.240154505451554
2019-06-05 08:00:00	25.17	0.308453446854454
2019-06-05 09:00:00	28.67	0.394515444001387
2019-06-05 10:00:00	31.18	0.484710944210985
2019-06-05 11:00:00	32.27	0.572670174118049
2019-06-05 12:00:00	32.75	0.658804026872449
2019-06-05 13:00:00	32.82	0.744630337536178
2019-06-05 14:00:00	33.57	0.826545004637894
2019-06-05 15:00:00	33.65	0.907980066421912
2019-06-05 16:00:00	34.07	0.986721827166578
2019-06-05 17:00:00	33.77	1.06741677850422
2019-06-05 18:00:00	31.95	1.15631021089549
2019-06-05 19:00:00	30.02	1.24603509941817
2019-06-05 20:00:00	28.82	1.33263987969198
2019-06-05 21:00:00	26.12	1.4063053373005
2019-06-05 22:00:00	23.7	1.46632128491977
2019-06-05 23:00:00	23.1	1.52306727165124
2019-06-06 00:00:00	22	1.57408543703813
2019-06-06 01:00:00	18.67	0.0362517133810052
2019-06-06 02:00:00	18.32	0.0711829617841128
2019-06-06 03:00:00	17.13	0.101935869626892
2019-06-06 04:00:00	17.52	0.134006346057855
2019-06-06 05:00:00	17.58	0.166283939125086
2019-06-06 06:00:00	18.92	0.203505136385959
2019-06-06 07:00:00	20.83	0.248877301579247
2019-06-06 08:00:00	21.45	0.297180910774614
2019-06-06 09:00:00	20.45	0.340825348914823
2019-06-06 10:00:00	21.27	0.388263652275227
2019-06-06 11:00:00	21.97	0.439131060169171
2019-06-06 12:00:00	22.48	0.492602024038958
2019-06-06 13:00:00	19.08	0.53045532116743
2019-06-06 14:00:00	15.75	0.556928802331849
2019-06-06 15:00:00	15.3	0.582128875025457
2019-06-06 16:00:00	15.7	0.608458012652419
2019-06-06 17:00:00	16.85	0.638295144505506
2019-06-06 18:00:00	17.42	0.67002305869823
2019-06-06 19:00:00	16.7	0.699379773684076
2019-06-06 20:00:00	15.88	0.7262319395679
2019-06-06 21:00:00	15.57	0.752189147355374
2019-06-06 22:00:00	15.18	0.777059266203492
2019-06-06 23:00:00	14.48	0.800082584360863
2019-06-07 00:00:00	13.37	0.820435457100783
2019-06-07 01:00:00	12.83	0.0191604350107773
2019-06-07 02:00:00	11.53	0.0357118023245695
2019-06-07 03:00:00	9.88	0.049428699720737
2019-06-07 04:00:00	10.25	0.06373854284065
2019-06-07 05:00:00	10.92	0.0791836107832417
2019-06-07 06:00:00	12.08	0.0967955008880207
2019-06-07 07:00:00	13.62	0.117723462562486
2019-06-07 08:00:00	15.42	0.143257503530355
2019-06-07 09:00:00	16.97	0.173484061853603
2019-06-07 10:00:00	19.23	0.211938258112647
2019-06-07 11:00:00	19.95	0.253389896307058
2019-06-07 12:00:00	20.52	0.297348632915597
2019-06-07 13:00:00	21.48	0.345797580532978
2019-06-07 14:00:00	22.57	0.399736733752365
2019-06-07 15:00:00	23.85	0.460583346305209
2019-06-07 16:00:00	23.92	0.521819179636091
2019-06-07 17:00:00	24.52	0.586425306802251
2019-06-07 18:00:00	24.97	0.653586098477874
2019-06-07 19:00:00	24.32	0.717062870996491
2019-06-07 20:00:00	23.28	0.774780282794551
2019-06-07 21:00:00	21.68	0.824206265436626
2019-06-07 22:00:00	20.63	0.868662522505381
2019-06-07 23:00:00	20.3	0.911639506795797
2019-06-08 00:00:00	17.35	0.943129575367125
2019-06-08 01:00:00	15.57	0.0259572077874747
2019-06-08 02:00:00	14.38	0.0487272767820092
2019-06-08 03:00:00	13.27	0.0688542509542466
2019-06-08 04:00:00	13.18	0.0887799106509399
2019-06-08 05:00:00	12.87	0.10802639499186
2019-06-08 06:00:00	13.38	0.128401986659091
2019-06-08 07:00:00	14.12	0.150525609527724
2019-06-08 08:00:00	15.32	0.175781063736825
2019-06-08 09:00:00	16.2	0.203586526867585
2019-06-08 10:00:00	15.88	0.230438692751409
2019-06-08 11:00:00	17.83	0.263592132381171
2019-06-08 12:00:00	18.87	0.300617665163368
2019-06-08 13:00:00	19.13	0.338670366605175
2019-06-08 14:00:00	19.38	0.377733543810074
2019-06-08 15:00:00	19.97	0.419271137048911
2019-06-08 16:00:00	20.1	0.461371003934099
2019-06-08 17:00:00	20.38	0.504702937941197
2019-06-08 18:00:00	20.38	0.548034871948294
2019-06-08 19:00:00	19.7	0.588424392890792
2019-06-08 20:00:00	18.37	0.623541672805633
2019-06-08 21:00:00	14.8	0.647392966996009
2019-06-08 22:00:00	12.1	0.665044591023397
2019-06-08 23:00:00	10.45	0.67968485412719
2019-06-09 00:00:00	11.18	0.695592725477532
2019-06-09 01:00:00	13.55	0.0207654347293848
2019-06-09 02:00:00	12.8	0.0398615678851341
2019-06-09 03:00:00	11.22	0.0558417799947036
2019-06-09 04:00:00	9.47	0.0689285468159074
2019-06-09 05:00:00	9.22	0.0816445110387767
2019-06-09 06:00:00	12.97	0.101107694607952
2019-06-09 07:00:00	16.47	0.129741343643832
2019-06-09 08:00:00	18.45	0.165158074375981
2019-06-09 09:00:00	19.62	0.205212526695781
2019-06-09 10:00:00	21.1	0.251844254223512
2019-06-09 11:00:00	22.3	0.304386574569732
2019-06-09 12:00:00	22.52	0.358065308182166
2019-06-09 13:00:00	23.87	0.419023027614567
2019-06-09 14:00:00	24.95	0.48607003675585
2019-06-09 15:00:00	25.28	0.554994824482326
2019-06-09 16:00:00	25.58	0.625623230138053
2019-06-09 17:00:00	25.13	0.693694533491937
2019-06-09 18:00:00	25.4	0.763301525796362
2019-06-09 19:00:00	23.4	0.821671275443537
2019-06-09 20:00:00	21.47	0.870071741482317
2019-06-09 21:00:00	21.23	0.917319327504868
2019-06-09 22:00:00	19.27	0.955935126774526
2019-06-09 23:00:00	17.15	0.986754403994404
2019-06-10 00:00:00	17.1	1.0174079983613
2019-06-10 01:00:00	16.57	0.0289460204679136
2019-06-10 02:00:00	14.7	0.0525356679226817
2019-06-10 03:00:00	13.57	0.0733474189881197
2019-06-10 04:00:00	13.9	0.0949373599098227
2019-06-10 05:00:00	14.13	0.117085528818912
2019-06-10 06:00:00	14.47	0.14008340547195
2019-06-10 07:00:00	15.93	0.167082531791564
2019-06-10 08:00:00	18.05	0.201024061978555
2019-06-10 09:00:00	19.1	0.238957013553386
2019-06-10 10:00:00	19.6	0.278928062156153
2019-06-10 11:00:00	21.9	0.329444892976808
2019-06-10 12:00:00	24.23	0.392415193768428
2019-06-10 13:00:00	26.08	0.46585768768656
2019-06-10 14:00:00	27.83	0.54839395395835
2019-06-10 15:00:00	27.25	0.628112094124462
2019-06-10 16:00:00	27.75	0.710275584844928
2019-06-10 17:00:00	26.92	0.788287802323205
2019-06-10 18:00:00	25.83	0.860328677079292
2019-06-10 19:00:00	24.22	0.923242777284619
2019-06-10 20:00:00	22.8	0.978389785458296
2019-06-10 21:00:00	21.13	1.02516309376045
2019-06-10 22:00:00	20.02	1.06691621444824
2019-06-10 23:00:00	18.4	1.10214552838996
2019-06-11 00:00:00	18.07	1.13615951622748
2019-06-11 01:00:00	17.95	0.0335812792912442
2019-06-11 02:00:00	16.7	0.0629379942770897
2019-06-11 03:00:00	15.08	0.0875361892408587
2019-06-11 04:00:00	14.02	0.109415732903235
2019-06-11 05:00:00	13.53	0.130134946982466
2019-06-11 06:00:00	16.42	0.158613559050104
2019-06-11 07:00:00	19.52	0.198252444468823
2019-06-11 08:00:00	19.67	0.238516041954697
2019-06-11 09:00:00	20.32	0.281581543865331
2019-06-11 10:00:00	22.18	0.333510615747586
2019-06-11 11:00:00	22.83	0.388816347504798
2019-06-11 12:00:00	23.12	0.445669837910535
2019-06-11 13:00:00	24.13	0.508078839979138
2019-06-11 14:00:00	24	0.569760653792966
2019-06-11 15:00:00	24.1	0.632001583526993
2019-06-11 16:00:00	24.5	0.69649456048504
2019-06-11 17:00:00	23.3	0.754320438827789
2019-06-11 18:00:00	23.22	0.811713079284059
2019-06-11 19:00:00	22.7	0.866332953157454
2019-06-11 20:00:00	21.28	0.913819025484411
2019-06-11 21:00:00	20.43	0.957373993601958
2019-06-11 22:00:00	20.15	0.999691766444144
2019-06-11 23:00:00	19.37	1.03871409268068
2019-06-12 00:00:00	16.25	1.0666712615601
2019-06-12 01:00:00	16	0.0272061040467772
2019-06-12 02:00:00	15.62	0.0533057888584419
2019-06-12 03:00:00	14.75	0.0770259270817828
2019-06-12 04:00:00	14.05	0.0989784314482498
2019-06-12 05:00:00	13.78	0.120282324991057
2019-06-12 06:00:00	14.28	0.142801721324505
2019-06-12 07:00:00	16.85	0.172638853177591
2019-06-12 08:00:00	18.52	0.20831942727335
2019-06-12 09:00:00	19.8	0.249131059674283
2019-06-12 10:00:00	20.65	0.29367825038863
2019-06-12 11:00:00	21.55	0.342467559162887
2019-06-12 12:00:00	22.27	0.394856124360567
2019-06-12 13:00:00	22.1	0.446379009377514
2019-06-12 14:00:00	22.68	0.500893819205956
2019-06-12 15:00:00	22.83	0.556199550963169
2019-06-12 16:00:00	19.28	0.594855840877754
2019-06-12 17:00:00	18.85	0.631803355986513
2019-06-12 18:00:00	19.57	0.671649571316527
2019-06-12 19:00:00	18.55	0.707443743817262
2019-06-12 20:00:00	18.03	0.741312952385248
2019-06-12 21:00:00	16.5	0.770039990558244
2019-06-12 22:00:00	14.98	0.794368998443254
2019-06-12 23:00:00	14.5	0.817443277607017
2019-06-13 00:00:00	14	0.839274305619474
2019-06-13 01:00:00	13.43	0.0204895400363433
2019-06-13 02:00:00	13.58	0.0413244852064231
2019-06-13 03:00:00	13.42	0.0617911883326989
2019-06-13 04:00:00	13.3	0.0819856862694119
2019-06-13 05:00:00	13	0.101514320924072
2019-06-13 06:00:00	14.08	0.123540011204803
2019-06-13 07:00:00	16.35	0.151802851030174
2019-06-13 08:00:00	17.67	0.184393351796963
2019-06-13 09:00:00	18.33	0.219361737399728
2019-06-13 10:00:00	21.3	0.266943455093075
2019-06-13 11:00:00	23.18	0.324120111825201
2019-06-13 12:00:00	24.15	0.386641245311715
2019-06-13 13:00:00	24.63	0.451870432630753
2019-06-13 14:00:00	25.27	0.520738339879581
2019-06-13 15:00:00	25.68	0.591932768731488
2019-06-13 16:00:00	25.37	0.661369282575187
2019-06-13 17:00:00	25.8	0.733241151026253
2019-06-13 18:00:00	24.87	0.799833168356034
2019-06-13 19:00:00	22.2	0.851864119090953
2019-06-13 20:00:00	18.4	0.887093433032675
2019-06-13 21:00:00	15.77	0.913624853925764
2019-06-13 22:00:00	14.12	0.935748476794398
2019-06-13 23:00:00	13.47	0.956329601300287
2019-06-14 00:00:00	12.72	0.975255243624932
2019-06-14 01:00:00	11.48	0.0164579735330117
2019-06-14 02:00:00	11.05	0.032132846151089
2019-06-14 03:00:00	10.57	0.0469747750070839
2019-06-14 04:00:00	9.9	0.0607231259893539
2019-06-14 05:00:00	9.7	0.0741599589627527
2019-06-14 06:00:00	12.17	0.0919513112002497
2019-06-14 07:00:00	16.28	0.119999864392901
2019-06-14 08:00:00	20.37	0.163287301466821
2019-06-14 09:00:00	22.95	0.219230569249725
2019-06-14 10:00:00	24.37	0.282989207617467
2019-06-14 11:00:00	26.03	0.356152451426311
2019-06-14 12:00:00	28.05	0.439683762300554
2019-06-14 13:00:00	28.87	0.526462813740423
2019-06-14 14:00:00	28.55	0.612069830630516
2019-06-14 15:00:00	27.97	0.695244595086298
2019-06-14 16:00:00	28.27	0.779723066814031
2019-06-14 17:00:00	28.68	0.865822160543559
2019-06-14 18:00:00	27.87	0.948542690008282
2019-06-14 19:00:00	26.25	1.02292986065273
2019-06-14 20:00:00	24.87	1.08952187798251
2019-06-14 21:00:00	22.72	1.14424693751434
2019-06-14 22:00:00	21.3	1.19182865520768
2019-06-14 23:00:00	20.17	1.23423384674594
2019-06-15 00:00:00	18.93	1.27149428335716
2019-06-15 01:00:00	19.05	0.0377340833897715
2019-06-15 02:00:00	20.52	0.0816928199983106
2019-06-15 03:00:00	19.55	0.121455994578013
2019-06-15 04:00:00	17.77	0.154397329444566
2019-06-15 05:00:00	16.55	0.183280629764037
2019-06-15 06:00:00	17.42	0.215008543956762
2019-06-15 07:00:00	19.75	0.255608665267683
2019-06-15 08:00:00	21.78	0.305528413205062
2019-06-15 09:00:00	25	0.372859898280685
2019-06-15 10:00:00	27.88	0.45562626747194
2019-06-15 11:00:00	27.95	0.538710933187133
2019-06-15 12:00:00	28.93	0.625694582085349
2019-06-15 13:00:00	27.6	0.70714452360528
2019-06-15 14:00:00	27.23	0.786761141897225
2019-06-15 15:00:00	26.43	0.862139243662651
2019-06-15 16:00:00	25.72	0.933559721713674
2019-06-15 17:00:00	25.92	1.00610665108674
2019-06-15 18:00:00	23.73	1.06628834974591
2019-06-15 19:00:00	23.42	1.12476717622842
2019-06-15 20:00:00	22.02	1.17588601593812
2019-06-15 21:00:00	19.92	1.21720899566733
2019-06-15 22:00:00	17.58	1.24948658873456
2019-06-15 23:00:00	14.73	1.27315445098712
2019-06-16 00:00:00	13.58	1.2939893961572
2019-06-16 01:00:00	13.47	0.020581124505889
2019-06-16 02:00:00	12.98	0.0400661023949026
2019-06-16 03:00:00	12.1	0.0577177264222902
2019-06-16 04:00:00	11.82	0.0748206123352538
2019-06-16 05:00:00	11.85	0.0919815208064789
2019-06-16 06:00:00	13.7	0.113096672442671
2019-06-16 07:00:00	16.12	0.140660963694785
2019-06-16 08:00:00	17.58	0.172938556762016
2019-06-16 09:00:00	17.55	0.20511244303944
2019-06-16 10:00:00	17.72	0.237877944007664
2019-06-16 11:00:00	18.75	0.274437492342291
2019-06-16 12:00:00	19.9	0.315674882437771
2019-06-16 13:00:00	21.28	0.363160954764728
2019-06-16 14:00:00	21.32	0.410838460946146
2019-06-16 15:00:00	21.57	0.45972533329829
2019-06-16 16:00:00	21.15	0.506593209125978
2019-06-16 17:00:00	21.1	0.55322493665371
2019-06-16 18:00:00	21.15	0.600092812481398
2019-06-16 19:00:00	19.1	0.638025764056229
2019-06-16 20:00:00	16.72	0.667446128377543
2019-06-16 21:00:00	16.12	0.695010419629657
2019-06-16 22:00:00	15.88	0.721862585513481
2019-06-16 23:00:00	15.28	0.747007388203342
2019-06-17 00:00:00	14.93	0.771202821629767
2019-06-17 01:00:00	14.52	0.023125344318625
2019-06-17 02:00:00	13.42	0.0435920474449008
2019-06-17 03:00:00	12.33	0.0617066612130005
2019-06-17 04:00:00	11.95	0.0790623079180108
2019-06-17 05:00:00	11.88	0.0962814226509501
2019-06-17 06:00:00	13.97	0.118039863972382
2019-06-17 07:00:00	17.08	0.148627409490624
2019-06-17 08:00:00	20.12	0.190814328922003
2019-06-17 09:00:00	22.08	0.242236001033131
2019-06-17 10:00:00	23.2	0.299520596121674
2019-06-17 11:00:00	24.55	0.364296528896719
2019-06-17 12:00:00	25	0.431628013972342
2019-06-17 13:00:00	25.78	0.503387128566459
2019-06-17 14:00:00	26	0.57638254531791
2019-06-17 15:00:00	27.05	0.655074323056359
2019-06-17 16:00:00	27.18	0.734436023584231
2019-06-17 17:00:00	27.67	0.816221259302837
2019-06-17 18:00:00	27.53	0.897332026940759
2019-06-17 19:00:00	26.9	0.975238894086826
2019-06-17 20:00:00	25.28	1.0441636818133
2019-06-17 21:00:00	21	1.09032582244474
2019-06-17 22:00:00	17.93	1.12383545793208
2019-06-17 23:00:00	15.73	1.15025111506883
2019-06-18 00:00:00	14.55	1.17345325279614
2019-06-18 01:00:00	13.57	0.020811751065438
2019-06-18 02:00:00	12.93	0.0401879839512688
2019-06-18 03:00:00	12.47	0.0585899349465608
2019-06-18 04:00:00	12.15	0.0763412599270234
2019-06-18 05:00:00	12.17	0.0941326121645205
2019-06-18 06:00:00	15.72	0.120519400617081
2019-06-18 07:00:00	19.85	0.161543455684918
2019-06-18 08:00:00	22.85	0.216955151072286
2019-06-18 09:00:00	25.17	0.285254092475186
2019-06-18 10:00:00	26.72	0.362203902183557
2019-06-18 11:00:00	27.57	0.443508950061274
2019-06-18 12:00:00	28.53	0.529038407008229
2019-06-18 13:00:00	28.77	0.615465548605057
2019-06-18 14:00:00	29.52	0.704177081870931
2019-06-18 15:00:00	30.02	0.793901970393616
2019-06-18 16:00:00	30.32	0.884012628175048
2019-06-18 17:00:00	30.15	0.973926060702295
2019-06-18 18:00:00	29.58	1.06278230707931
2019-06-18 19:00:00	28.87	1.14956135851918
2019-06-18 20:00:00	26.22	1.22378239727441
2019-06-18 21:00:00	22.15	1.27555889944959
2019-06-18 22:00:00	20.38	1.31889083345669
2019-06-18 23:00:00	19.3	1.35762821261481
2019-06-19 00:00:00	16.98	1.38788742885739
2019-06-19 01:00:00	15.85	0.0267643405449535
2019-06-19 02:00:00	15.37	0.0521587376261796
2019-06-19 03:00:00	14.87	0.0761947731653175
2019-06-19 04:00:00	14.5	0.0992690523290798
2019-06-19 05:00:00	14.55	0.122471190056387
2019-06-19 06:00:00	16.55	0.151354490375858
2019-06-19 07:00:00	20.37	0.194641927449778
2019-06-19 08:00:00	21.98	0.245559553926312
2019-06-19 09:00:00	25.75	0.317149418578248
2019-06-19 10:00:00	29.4	0.405553586263704
2019-06-19 11:00:00	31.27	0.495665619539245
2019-06-19 12:00:00	30.33	0.585786103714838
2019-06-19 13:00:00	31.32	0.675843974109472
2019-06-19 14:00:00	32.05	0.764470154999927
2019-06-19 15:00:00	32.37	0.85209059351645
2019-06-19 16:00:00	32.58	0.93892806752184
2019-06-19 17:00:00	32.73	1.02514789377259
2019-06-19 18:00:00	31.68	1.11465011055972
2019-06-19 19:00:00	24.68	1.18016287747611
2019-06-19 20:00:00	22.53	1.23389363231213
2019-06-19 21:00:00	21.82	1.28401185693958
2019-06-19 22:00:00	19.62	1.32406630925938
2019-06-19 23:00:00	18.77	1.36070316847907
2019-06-20 00:00:00	17.97	1.3943562268228
2019-06-20 01:00:00	18.17	0.0343783219529264
2019-06-20 02:00:00	16.32	0.0625491432003442
2019-06-20 03:00:00	16.27	0.0905672048292428
2019-06-20 04:00:00	15.83	0.11727314097797
2019-06-20 05:00:00	16.02	0.14453864673478
2019-06-20 06:00:00	16.67	0.173800121068892
2019-06-20 07:00:00	17.3	0.205121277340753
2019-06-20 08:00:00	17.57	0.237364268449223
2019-06-20 09:00:00	19.55	0.277127443028925
2019-06-20 10:00:00	22.23	0.329311459744703
2019-06-20 11:00:00	24.03	0.391160821936842
2019-06-20 12:00:00	23.23	0.448607524994319
2019-06-20 13:00:00	22.9	0.504284643150616
2019-06-20 14:00:00	24.53	0.568947361643526
2019-06-20 15:00:00	25.78	0.640706476237643
2019-06-20 16:00:00	26.28	0.715259513763431
2019-06-20 17:00:00	25.75	0.786849378415368
2019-06-20 18:00:00	24.92	0.853725737273287
2019-06-20 19:00:00	22.35	0.906524967287631
2019-06-20 20:00:00	19.95	0.947976605482042
2019-06-20 21:00:00	17.63	0.980427704615198
2019-06-20 22:00:00	15.88	1.00727987049902
2019-06-20 23:00:00	15.18	1.03214998934714
2019-06-21 00:00:00	15	1.0565326168131
2019-06-21 01:00:00	14.47	0.0229978766530381
2019-06-21 02:00:00	15.3	0.0481979493466458
2019-06-21 03:00:00	15.4	0.0736760484521383
2019-06-21 04:00:00	15.18	0.0985461673002557
2019-06-21 05:00:00	15.55	0.124446583982772
2019-06-21 06:00:00	16.08	0.151891004904148
2019-06-21 07:00:00	16.47	0.180524653940029
2019-06-21 08:00:00	18.12	0.214720382055154
2019-06-21 09:00:00	19.35	0.253661114592837
2019-06-21 10:00:00	20.57	0.297845448168177
2019-06-21 11:00:00	22.25	0.350131673488467
2019-06-21 12:00:00	22	0.401149838875357
2019-06-21 13:00:00	22.22	0.453282800629383
2019-06-21 14:00:00	23.72	0.513409227231053
2019-06-21 15:00:00	22.58	0.567400558136662
2019-06-21 16:00:00	24.05	0.629361709101684
2019-06-21 17:00:00	23.47	0.688113659581183
2019-06-21 18:00:00	22.57	0.74205281280057
2019-06-21 19:00:00	22.23	0.794236829516348
2019-06-21 20:00:00	20.1	0.836336696401537
2019-06-21 21:00:00	18.12	0.870532424516661
2019-06-21 22:00:00	14.85	0.89451554274054
2019-06-21 23:00:00	13.05	0.914153717693761
2019-06-22 00:00:00	12.77	0.933185749920615
2019-06-22 01:00:00	12.85	0.0192034148172915
2019-06-22 02:00:00	12.43	0.0375228389744632
2019-06-22 03:00:00	12.1	0.0551744630018509
2019-06-22 04:00:00	11.42	0.0715210139152044
2019-06-22 05:00:00	11.38	0.0877936750810396
2019-06-22 06:00:00	13.12	0.107586166712892
2019-06-22 07:00:00	15.07	0.132157320194123
2019-06-22 08:00:00	17.82	0.165275325217527
2019-06-22 09:00:00	18.85	0.202222840326286
2019-06-22 10:00:00	20.32	0.24528834223692
2019-06-22 11:00:00	22.28	0.297728126486169
2019-06-22 12:00:00	23.95	0.359131061008217
2019-06-22 13:00:00	25.27	0.427998968257046
2019-06-22 14:00:00	25.32	0.497151237594721
2019-06-22 15:00:00	25.4	0.566758229899145
2019-06-22 16:00:00	26.15	0.64059064336932
2019-06-22 17:00:00	25.87	0.712856616209377
2019-06-22 18:00:00	25.03	0.780358813447548
2019-06-22 19:00:00	23.9	0.841483342391662
2019-06-22 20:00:00	22.52	0.895162076004096
2019-06-22 21:00:00	21.15	0.942029951831784
2019-06-22 22:00:00	19.62	0.982084404151584
2019-06-22 23:00:00	18.48	1.01761400178109
2019-06-23 00:00:00	17.3	1.04893515805295
2019-06-23 01:00:00	15	0.0243826274659574
2019-06-23 02:00:00	13.33	0.0446448596002273
2019-06-23 03:00:00	12.43	0.0629642837573991
2019-06-23 04:00:00	11.92	0.0802612935102061
2019-06-23 05:00:00	11.65	0.0970388295916678
2019-06-23 06:00:00	14.3	0.119608155422476
2019-06-23 07:00:00	17.4	0.151267950458995
2019-06-23 08:00:00	19.12	0.189280699501229
2019-06-23 09:00:00	20.7	0.234055863730017
2019-06-23 10:00:00	22.48	0.287526827599804
2019-06-23 11:00:00	24.63	0.352756014918842
2019-06-23 12:00:00	26.28	0.427309052444629
2019-06-23 13:00:00	27.02	0.505844833603702
2019-06-23 14:00:00	27.87	0.588565363068425
2019-06-23 15:00:00	28.25	0.672959835032325
2019-06-23 16:00:00	28.62	0.758834444105862
2019-06-23 17:00:00	28.73	0.845117089705805
2019-06-23 18:00:00	28.55	0.930724106595897
2019-06-23 19:00:00	27.67	1.0125093423145
2019-06-23 20:00:00	25.92	1.08505627168757
2019-06-23 21:00:00	21.5	1.13360228866204
2019-06-23 22:00:00	19.55	1.17336546324174
2019-06-23 23:00:00	19.03	1.21102024926849
2019-06-24 00:00:00	18.45	1.24643698000064
2019-06-24 01:00:00	15.15	0.0247882529415998
2019-06-24 02:00:00	13.2	0.0447584867661813
2019-06-24 03:00:00	12.22	0.0626502757298441
2019-06-24 04:00:00	11.47	0.079089629684768
2019-06-24 05:00:00	11.35	0.0953070784822487
2019-06-24 06:00:00	15.1	0.119959438538267
2019-06-24 07:00:00	18.85	0.156906953647026
2019-06-24 08:00:00	21.32	0.204584459828444
2019-06-24 09:00:00	23.5	0.263500576998715
2019-06-24 10:00:00	25.82	0.335485133274182
2019-06-24 11:00:00	27.4	0.415956205423236
2019-06-24 12:00:00	28.13	0.499837732105806
2019-06-24 13:00:00	28.25	0.584232204069706
2019-06-24 14:00:00	28.78	0.670695139977812
2019-06-24 15:00:00	29.6	0.759598271571352
2019-06-24 16:00:00	30.13	0.849484799420996
2019-06-24 17:00:00	30.33	0.939605283596589
2019-06-24 18:00:00	30.03	1.02934581443344
2019-06-24 19:00:00	28.87	1.11612486587331
2019-06-24 20:00:00	26.82	1.19360830466471
2019-06-24 21:00:00	22.6	1.24770408425122
2019-06-24 22:00:00	18.67	1.28395579763223
2019-06-24 23:00:00	16.93	1.31405204135842
2019-06-25 00:00:00	15.2	1.33897687543662
2019-06-25 01:00:00	14.4	0.0228205119827182
2019-06-25 02:00:00	13.92	0.0444584720937976
2019-06-25 03:00:00	14.45	0.0674055436223337
2019-06-25 04:00:00	13.52	0.0881016832043412
2019-06-25 05:00:00	13.5	0.108751745338998
2019-06-25 06:00:00	17.3	0.140072901610858
2019-06-25 07:00:00	21.73	0.189745332480182
2019-06-25 08:00:00	25.6	0.26048703754922
2019-06-25 09:00:00	28.03	0.343929796285616
2019-06-25 10:00:00	29.2	0.431770359208236
2019-06-25 11:00:00	30.48	0.522014114039441
2019-06-25 12:00:00	30.6	0.612323422200337
2019-06-25 13:00:00	31.8	0.701575417796466
2019-06-25 14:00:00	32.7	0.787922615533916
2019-06-25 15:00:00	33.65	0.869357677317934
2019-06-25 16:00:00	34.2	0.947210356121434
2019-06-25 17:00:00	34.5	1.02292232622885
2019-06-25 18:00:00	34.47	1.09885361395895
2019-06-25 19:00:00	34.12	1.1772563364269
2019-06-25 20:00:00	31.83	1.26644068764695
2019-06-25 21:00:00	26.12	1.34010614525548
2019-06-25 22:00:00	22.53	1.3938369000915
2019-06-25 23:00:00	20.78	1.43897872026022
2019-06-26 00:00:00	19.67	1.4792423177461
2019-06-26 01:00:00	18.8	0.0367530901693713
2019-06-26 02:00:00	18.02	0.0705861888911659
2019-06-26 03:00:00	17.27	0.101806387457065
2019-06-26 04:00:00	17.05	0.132295099462159
2019-06-26 05:00:00	17.63	0.164746198595315
2019-06-26 06:00:00	21.32	0.212423704776733
2019-06-26 07:00:00	26.23	0.286700149760997
2019-06-26 08:00:00	29.82	0.376073239007039
2019-06-26 09:00:00	31.05	0.466357663438384
2019-06-26 10:00:00	31.72	0.55578009214025
2019-06-26 11:00:00	32.73	0.641999918391001
2019-06-26 12:00:00	33.8	0.722506053086108
2019-06-26 13:00:00	34.33	0.799445735327026
2019-06-26 14:00:00	34.7	0.873668265528769
2019-06-26 15:00:00	34.9	0.946357608252773
2019-06-26 16:00:00	34.72	1.02042870111764
2019-06-26 17:00:00	34.03	1.09943900601345
2019-06-26 18:00:00	33.03	1.18428171969423
2019-06-26 19:00:00	31.3	1.274361924809
2019-06-26 20:00:00	28.8	1.36089605041763
2019-06-26 21:00:00	25.92	1.43344297979069
2019-06-26 22:00:00	24	1.49512479360452
2019-06-26 23:00:00	22.05	1.5463948980355
2019-06-27 00:00:00	20.4	1.58981593580195
2019-06-27 01:00:00	18.33	0.0349683856027646
2019-06-27 02:00:00	16.53	0.0637890888882637
2019-06-27 03:00:00	15.7	0.0901182265152257
2019-06-27 04:00:00	15.28	0.115263029205087
2019-06-27 05:00:00	14.67	0.138774700302538
2019-06-27 06:00:00	14.95	0.163023482285934
2019-06-27 07:00:00	15.45	0.188641647281788
2019-06-27 08:00:00	16.53	0.217462350567287
2019-06-27 09:00:00	17.73	0.250262951537159
2019-06-27 10:00:00	19.33	0.289122234619324
2019-06-27 11:00:00	20.32	0.332187736529958
2019-06-27 12:00:00	21.8	0.382206653730665
2019-06-27 13:00:00	22.93	0.438043375007887
2019-06-27 14:00:00	23.85	0.498889987560731
2019-06-27 15:00:00	24.28	0.56214151633896
2019-06-27 16:00:00	25.22	0.630724971816443
2019-06-27 17:00:00	24.5	0.69521794877449
2019-06-27 18:00:00	23.6	0.754682832703433
2019-06-27 19:00:00	21.83	0.804850762776356
2019-06-27 20:00:00	19.93	0.84621659212027
2019-06-27 21:00:00	17.45	0.878046930480619
2019-06-27 22:00:00	15.3	0.903247003174227
2019-06-27 23:00:00	14	0.925078031186684
2019-06-28 00:00:00	12.93	0.944454264072515
2019-06-28 01:00:00	13.05	0.0196381749532211
2019-06-28 02:00:00	13.53	0.0403573890324518
2019-06-28 03:00:00	13.83	0.0617800393608258
2019-06-28 04:00:00	13.65	0.0827780161145727
2019-06-28 05:00:00	13.47	0.103359140620462
2019-06-28 06:00:00	13.58	0.124194085790542
2019-06-28 07:00:00	13.63	0.145145361721615
2019-06-28 08:00:00	14.37	0.167890247880789
2019-06-28 09:00:00	14.72	0.191532012002541
2019-06-28 10:00:00	16.35	0.219794851827912
2019-06-28 11:00:00	18.52	0.255475425923671
2019-06-28 12:00:00	20.23	0.298143752547791
2019-06-28 13:00:00	21.55	0.346933061322048
2019-06-28 14:00:00	22.52	0.400611794934482
2019-06-28 15:00:00	23.72	0.460738221536152
2019-06-28 16:00:00	24.37	0.524496859903894
2019-06-28 17:00:00	24.8	0.590690997805079
2019-06-28 18:00:00	24.45	0.654901296047798
2019-06-28 19:00:00	23.88	0.715914598879221
2019-06-28 20:00:00	22.93	0.771751320156444
2019-06-28 21:00:00	18.47	0.807243260710745
2019-06-28 22:00:00	14.15	0.82944059732959
2019-06-28 23:00:00	12.22	0.847332386293253
2019-06-29 00:00:00	11.47	0.863771740248177
2019-06-29 01:00:00	10.4	0.0145569950572802
2019-06-29 02:00:00	9.37	0.02749424105534
2019-06-29 03:00:00	8.9	0.0397499421739916
2019-06-29 04:00:00	8.43	0.0513578785690201
2019-06-29 05:00:00	8.22	0.0626868942448397
2019-06-29 06:00:00	12.25	0.0806391987859529
2019-06-29 07:00:00	17.55	0.112813085063377
2019-06-29 08:00:00	20.88	0.15841650564395
2019-06-29 09:00:00	24.1	0.220657435377978
2019-06-29 10:00:00	26	0.293652852129429
2019-06-29 11:00:00	27.7	0.375580561509946
2019-06-29 12:00:00	28.83	0.462220467300954
2019-06-29 13:00:00	29.32	0.550406747034687
2019-06-29 14:00:00	30.5	0.64066348640903
2019-06-29 15:00:00	31.98	0.729479109302298
2019-06-29 16:00:00	32.68	0.815910158799191
2019-06-29 17:00:00	33.37	0.898973609810856
2019-06-29 18:00:00	32.97	0.984106570696037
2019-06-29 19:00:00	32.3	1.07196648839394
2019-06-29 20:00:00	30.27	1.16202503440181
2019-06-29 21:00:00	23.83	1.22276062076459
2019-06-29 22:00:00	19.25	1.26129554663904
2019-06-29 23:00:00	16.83	1.29106821558321
2019-06-30 00:00:00	15	1.31545084304917
2019-06-30 01:00:00	14.27	0.0224944699047115
2019-06-30 02:00:00	14.08	0.0445201601854421
2019-06-30 03:00:00	13.13	0.0643347888772816
2019-06-30 04:00:00	12.52	0.0828403856119003
2019-06-30 05:00:00	13.2	0.102810619436482
2019-06-30 06:00:00	17.75	0.135681520535673
2019-06-30 07:00:00	23.88	0.196694823367097
2019-06-30 08:00:00	29.4	0.285098991052553
2019-06-30 09:00:00	31.72	0.374521419754419
2019-06-30 10:00:00	32.87	0.46012178245073
2019-06-30 11:00:00	33.83	0.540437614581267
2019-06-30 12:00:00	34.83	0.61366821788046
2019-06-30 13:00:00	35.78	0.679226568333866
2019-06-30 14:00:00	37.13	0.73339737458367
2019-06-30 15:00:00	38.1	0.77968942318094
2019-06-30 16:00:00	37.98	0.82692708608294
2019-06-30 17:00:00	37.47	0.878281322645798
2019-06-30 18:00:00	35.67	0.944756305728817
2019-06-30 19:00:00	34.25	1.02226058778324
2019-06-30 20:00:00	31.7	1.11172336284466
2019-06-30 21:00:00	29.05	1.19910099891398
2019-06-30 22:00:00	26.9	1.27700786606005
2019-06-30 23:00:00	25.47	1.34701240193455
2019-07-01 00:00:00	23.22	1.40440504239082
2019-07-01 01:00:00	21.13	0.0467733083021582
2019-07-01 02:00:00	19.5	0.0863295154803187
2019-07-01 03:00:00	18.93	0.123589952091532
2019-07-01 04:00:00	17.78	0.156566554007164
2019-07-01 05:00:00	17.53	0.188671467428409
2019-07-01 06:00:00	17.93	0.222181102915744
2019-07-01 07:00:00	19.63	0.262277311580661
2019-07-01 08:00:00	19.78	0.303004230202678
2019-07-01 09:00:00	19.75	0.3436043515136
2019-07-01 10:00:00	22.23	0.395788368229377
2019-07-01 11:00:00	24.55	0.460564301004423
2019-07-01 12:00:00	26.58	0.53675955680293
2019-07-01 13:00:00	27.72	0.618781832092094
2019-07-01 14:00:00	27.92	0.701730642641195
2019-07-01 15:00:00	28.15	0.785698706945288
2019-07-01 16:00:00	27.9	0.868556481211288
2019-07-01 17:00:00	27.55	0.949764543095525
2019-07-01 18:00:00	26.78	1.02703509218232
2019-07-01 19:00:00	25.35	1.09635792414097
2019-07-01 20:00:00	23.8	1.15692712458596
2019-07-01 21:00:00	21.35	1.20474858152244
2019-07-01 22:00:00	19.58	1.24463637164808
2019-07-01 23:00:00	18	1.27839735250674
2019-07-02 00:00:00	16.27	1.30641541413564
2019-07-02 01:00:00	14.93	0.0241954334264246
2019-07-02 02:00:00	13.42	0.0446621365527004
2019-07-02 03:00:00	13.27	0.0647891107249378
2019-07-02 04:00:00	13	0.0843177453795982
2019-07-02 05:00:00	11.35	0.100535194177079
2019-07-02 06:00:00	14.5	0.123609473340841
2019-07-02 07:00:00	16.72	0.153029837662155
2019-07-02 08:00:00	17.2	0.184015600987029
2019-07-02 09:00:00	18.15	0.218320782825222
2019-07-02 10:00:00	18.77	0.254957642044912
2019-07-02 11:00:00	19.78	0.29568456066693
2019-07-02 12:00:00	19.98	0.337265186262416
2019-07-02 13:00:00	21.32	0.384942692443834
2019-07-02 14:00:00	22.33	0.437639061213956
2019-07-02 15:00:00	22.13	0.489314016463545
2019-07-02 16:00:00	22.27	0.541702581661225
2019-07-02 17:00:00	21.88	0.59211955498701
2019-07-02 18:00:00	21.67	0.641496352564347
2019-07-02 19:00:00	20.92	0.687285432144305
2019-07-02 20:00:00	19.22	0.725699317482854
2019-07-02 21:00:00	16.13	0.753293650724844
2019-07-02 22:00:00	12.82	0.772432629424144
2019-07-02 23:00:00	11.92	0.789729639176951
2019-07-03 00:00:00	12.27	0.807722393412266
2019-07-03 01:00:00	13.07	0.0196821508694365
2019-07-03 02:00:00	12.42	0.0379809972800311
2019-07-03 03:00:00	10.68	0.0530100673309936
2019-07-03 04:00:00	9.32	0.0658731547971199
2019-07-03 05:00:00	8.17	0.0771366940063105
2019-07-03 06:00:00	10.38	0.0916605061404887
2019-07-03 07:00:00	13.35	0.111968011599903
2019-07-03 08:00:00	15.35	0.137306747573241
2019-07-03 09:00:00	17.07	0.167861316641304
2019-07-03 10:00:00	18.8	0.204614406810675
2019-07-03 11:00:00	19.7	0.245003927753173
2019-07-03 12:00:00	20.53	0.289007710568588
2019-07-03 13:00:00	21.08	0.335545231424743
2019-07-03 14:00:00	21.68	0.384971214066818
2019-07-03 15:00:00	20.82	0.430297237391324
2019-07-03 16:00:00	21.63	0.479477644247015
2019-07-03 17:00:00	21.97	0.530345052140959
2019-07-03 18:00:00	20.38	0.573676986148056
2019-07-03 19:00:00	19.6	0.613648034750824
2019-07-03 20:00:00	18.3	0.648505112281855
2019-07-03 21:00:00	15.65	0.674690626590602
2019-07-03 22:00:00	13.45	0.695225911452617
2019-07-03 23:00:00	12.07	0.712817965900761
2019-07-04 00:00:00	10.07	0.726836413228411
2019-07-04 01:00:00	8.58	0.0118110957209099
2019-07-04 02:00:00	7.53	0.0222672947084555
2019-07-04 03:00:00	6.62	0.031668663977756
2019-07-04 04:00:00	5.95	0.0403581987860684
2019-07-04 05:00:00	5.58	0.0486766579794134
2019-07-04 06:00:00	9	0.0610744857297715
2019-07-04 07:00:00	12.25	0.0790267902708847
2019-07-04 08:00:00	14.98	0.103355798155895
2019-07-04 09:00:00	16.25	0.131312967035318
2019-07-04 10:00:00	17.77	0.164254301901871
2019-07-04 11:00:00	19.4	0.203399289335982
2019-07-04 12:00:00	20.57	0.247583622911322
2019-07-04 13:00:00	21.6	0.296617104500774
2019-07-04 14:00:00	23	0.352827239798892
2019-07-04 15:00:00	24.03	0.414676601991031
2019-07-04 16:00:00	23.97	0.47619103226337
2019-07-04 17:00:00	23.15	0.533205983573505
2019-07-04 18:00:00	22.62	0.587406335865459
2019-07-04 19:00:00	20.93	0.633241921041852
2019-07-04 20:00:00	19.68	0.673547456634137
2019-07-04 21:00:00	17.22	0.704600039927661
2019-07-04 22:00:00	16.02	0.73186554568447
2019-07-04 23:00:00	16.18	0.759610536479411
2019-07-05 00:00:00	15.08	0.78420873144318
2019-07-05 01:00:00	15.48	0.0257025430634549
2019-07-05 02:00:00	16.13	0.0532968763054444
2019-07-05 03:00:00	16.42	0.0817754883730831
2019-07-05 04:00:00	15.78	0.108335922576624
2019-07-05 05:00:00	16.8	0.138012132719201
2019-07-05 06:00:00	16.63	0.167147054150651
2019-07-05 07:00:00	16.95	0.197308391804086
2019-07-05 08:00:00	17.73	0.230108992773958
2019-07-05 09:00:00	18.93	0.267369429385171
2019-07-05 10:00:00	19.95	0.308821067579582
2019-07-05 11:00:00	21.33	0.356546521628786
2019-07-05 12:00:00	23.57	0.415846529592802
2019-07-05 13:00:00	24.77	0.481870232707034
2019-07-05 14:00:00	24.75	0.547780344621101
2019-07-05 15:00:00	24.87	0.614372361950883
2019-07-05 16:00:00	24.2	0.677174107140725
2019-07-05 17:00:00	24.07	0.739247117541876
2019-07-05 18:00:00	24.2	0.802048862731719
2019-07-05 19:00:00	22.47	0.85546796322617
2019-07-05 20:00:00	21.18	0.90247796055593
2019-07-05 21:00:00	18.8	0.939231050725301
2019-07-05 22:00:00	16.38	0.967586181995898
2019-07-05 23:00:00	13.73	0.988771929375289
2019-07-06 00:00:00	12.3	1.00682551751688
2019-07-06 01:00:00	11.4	0.0163095669402703
2019-07-06 02:00:00	10.57	0.0311514957962651
2019-07-06 03:00:00	10.47	0.0458251907800222
2019-07-06 04:00:00	10.73	0.0609400528525798
2019-07-06 05:00:00	11.17	0.0768298869067924
2019-07-06 06:00:00	13.62	0.0977578485812578
2019-07-06 07:00:00	16.2	0.125563311712018
2019-07-06 08:00:00	19.73	0.166079083639236
2019-07-06 09:00:00	21.97	0.216946491533179
2019-07-06 10:00:00	23.9	0.278071020477293
2019-07-06 11:00:00	24.57	0.342960208608643
2019-07-06 12:00:00	26.12	0.416625666217169
2019-07-06 13:00:00	25.33	0.485834794764705
2019-07-06 14:00:00	25.35	0.555157626723361
2019-07-06 15:00:00	25.67	0.626295509214195
2019-07-06 16:00:00	25.12	0.694309901101986
2019-07-06 17:00:00	24.75	0.760220013016054
2019-07-06 18:00:00	23.63	0.819849979671257
2019-07-06 19:00:00	20.88	0.86545340025183
2019-07-06 20:00:00	17.8	0.898500636698386
2019-07-06 21:00:00	15.78	0.925061070901927
2019-07-06 22:00:00	14.9	0.949176684098035
2019-07-06 23:00:00	13.83	0.970599334426409
2019-07-07 00:00:00	13.07	0.990281485295846
2019-07-07 01:00:00	13.1	0.0197482864829808
2019-07-07 02:00:00	12.93	0.0391245193688115
2019-07-07 03:00:00	12.65	0.0579021459376053
2019-07-07 04:00:00	11.77	0.0749087343906444
2019-07-07 05:00:00	10.88	0.0902837295850863
2019-07-07 06:00:00	11.22	0.106263941694656
2019-07-07 07:00:00	12.82	0.125402920393956
2019-07-07 08:00:00	14.33	0.148047332408784
2019-07-07 09:00:00	15.33	0.1733305192506
2019-07-07 10:00:00	15.95	0.200388634992548
2019-07-07 11:00:00	16.08	0.227833055913924
2019-07-07 12:00:00	16.65	0.257031191782253
2019-07-07 13:00:00	17.15	0.287850469002131
2019-07-07 14:00:00	17.67	0.32044096976892
2019-07-07 15:00:00	17.73	0.353241570738792
2019-07-07 16:00:00	17.65	0.385762304282494
2019-07-07 17:00:00	17.95	0.419343583573738
2019-07-07 18:00:00	17.8	0.452390820020294
2019-07-07 19:00:00	17.3	0.483711976292155
2019-07-07 20:00:00	15.97	0.510829199020289
2019-07-07 21:00:00	14.6	0.534159849083619
2019-07-07 22:00:00	14.08	0.556185539364349
2019-07-07 23:00:00	13.82	0.577584389353661
2019-07-08 00:00:00	13.12	0.597376880985513
2019-07-08 01:00:00	11.78	0.0170258073552211
2019-07-08 02:00:00	10.22	0.031286693905901
2019-07-08 03:00:00	8.6	0.0431251281636333
2019-07-08 04:00:00	8.5	0.0548274608284635
2019-07-08 05:00:00	7.92	0.0657689102120415
2019-07-08 06:00:00	10.63	0.0807126440301134
2019-07-08 07:00:00	12.27	0.0987053982654287
2019-07-08 08:00:00	13.8	0.120056721093637
2019-07-08 09:00:00	15.08	0.144654916057406
2019-07-08 10:00:00	15.97	0.17177213878554
2019-07-08 11:00:00	16.3	0.199881765599383
2019-07-08 12:00:00	16.48	0.228546513721977
2019-07-08 13:00:00	16.75	0.258062585852685
2019-07-08 14:00:00	17.12	0.288782357146955
2019-07-08 15:00:00	17.85	0.322006766726413
2019-07-08 16:00:00	18.07	0.356020754563934
2019-07-08 17:00:00	17.17	0.38690652968137
2019-07-08 18:00:00	16.4	0.41532334048268
2019-07-08 19:00:00	15.52	0.441138783894931
2019-07-08 20:00:00	14.68	0.464676420656246
2019-07-08 21:00:00	14.25	0.487121114230714
2019-07-08 22:00:00	13.82	0.508519964220026
2019-07-08 23:00:00	12.83	0.527680399230803
2019-07-09 00:00:00	12.8	0.546776532386552
2019-07-09 01:00:00	12.47	0.018401950995292
2019-07-09 02:00:00	12.32	0.0364962015521085
2019-07-09 03:00:00	12.07	0.0540882560002518
2019-07-09 04:00:00	11.97	0.0714830970088051
2019-07-09 05:00:00	11.75	0.0884513084065625
2019-07-09 06:00:00	11.68	0.105285835947141
2019-07-09 07:00:00	12.07	0.122877890395285
2019-07-09 08:00:00	12.92	0.142232442154294
2019-07-09 09:00:00	13.8	0.163583764982502
2019-07-09 10:00:00	14.32	0.18620312264751
2019-07-09 11:00:00	14.23	0.208598141777937
2019-07-09 12:00:00	15.22	0.233577801669821
2019-07-09 13:00:00	15.07	0.258148955151052
2019-07-09 14:00:00	16.67	0.287410429485164
2019-07-09 15:00:00	16.17	0.31512522901171
2019-07-09 16:00:00	16.5	0.343852267184706
2019-07-09 17:00:00	16.48	0.3725170153073
2019-07-09 18:00:00	16.58	0.401494442074623
2019-07-09 19:00:00	16.4	0.429911252875933
2019-07-09 20:00:00	15.77	0.456442673769022
2019-07-09 21:00:00	13.92	0.478080633880102
2019-07-09 22:00:00	12.13	0.495792015612095
2019-07-09 23:00:00	11.6	0.51247496617007
2019-07-10 00:00:00	11.72	0.529385763567531
2019-07-10 01:00:00	10.08	0.0140344890970929
2019-07-10 02:00:00	9.38	0.0269866148082977
2019-07-10 03:00:00	9.75	0.0405007012533079
2019-07-10 04:00:00	10.13	0.0546156573873835
2019-07-10 05:00:00	10.87	0.0699731809154122
2019-07-10 06:00:00	11.65	0.0867507169968739
2019-07-10 07:00:00	13.03	0.10634500743078
2019-07-10 08:00:00	14.22	0.128715227490261
2019-07-10 09:00:00	15.53	0.154558966905356
2019-07-10 10:00:00	16.85	0.184396098758443
2019-07-10 11:00:00	18.02	0.218229197480237
2019-07-10 12:00:00	19.87	0.25933847703439
2019-07-10 13:00:00	21.05	0.305734958929004
2019-07-10 14:00:00	21.9	0.356251789749659
2019-07-10 15:00:00	22.42	0.409412050402064
2019-07-10 16:00:00	22.22	0.46154501215609
2019-07-10 17:00:00	21.77	0.511415227351188
2019-07-10 18:00:00	20.37	0.554702664425108
2019-07-10 19:00:00	19.93	0.596068493769022
2019-07-10 20:00:00	18.8	0.632821583938393
2019-07-10 21:00:00	17.53	0.664926497359638
2019-07-10 22:00:00	16.43	0.693436055768894
2019-07-10 23:00:00	16.17	0.72115085529544
2019-07-11 00:00:00	15.22	0.746130515187325
2019-07-11 01:00:00	14.6	0.0233306500633302
2019-07-11 02:00:00	14.08	0.0453563403440608
2019-07-11 03:00:00	14.52	0.0684816846626859
2019-07-11 04:00:00	14.67	0.091993355760137
2019-07-11 05:00:00	14.45	0.114940427288673
2019-07-11 06:00:00	14.93	0.139135860715098
2019-07-11 07:00:00	15.62	0.165235545526762
2019-07-11 08:00:00	16.3	0.193345172340606
2019-07-11 09:00:00	17.85	0.226569581920064
2019-07-11 10:00:00	18.4	0.261798895861785
2019-07-11 11:00:00	18.95	0.299137917745186
2019-07-11 12:00:00	20.38	0.342469851752284
2019-07-11 13:00:00	21.72	0.392092923351218
2019-07-11 14:00:00	22.55	0.445927814793297
2019-07-11 15:00:00	21.42	0.49408640484228
2019-07-11 16:00:00	20.27	0.536930887468893
2019-07-11 17:00:00	20.82	0.582256910793399
2019-07-11 18:00:00	21.75	0.632028164436434
2019-07-11 19:00:00	21.03	0.678330801210394
2019-07-11 20:00:00	20.22	0.720955180415292
2019-07-11 21:00:00	18	0.754716161273947
2019-07-11 22:00:00	16.25	0.78267333015337
2019-07-11 23:00:00	15.45	0.808291495149224
2019-07-12 00:00:00	15.07	0.832862648630455
2019-07-12 01:00:00	14.87	0.0240360355391379
2019-07-12 02:00:00	14.7	0.047625682993906
2019-07-12 03:00:00	14.85	0.0716088012177848
2019-07-12 04:00:00	14.3	0.0941781270485933
2019-07-12 05:00:00	13.95	0.115888301505757
2019-07-12 06:00:00	14.32	0.138507659170764
2019-07-12 07:00:00	15.98	0.165654479536601
2019-07-12 08:00:00	17.82	0.198772484560006
2019-07-12 09:00:00	19.75	0.239372605870928
2019-07-12 10:00:00	20.93	0.28520819104732
2019-07-12 11:00:00	23.1	0.34195417777879
2019-07-12 12:00:00	25	0.409285662854413
2019-07-12 13:00:00	26.1	0.482839688472204
2019-07-12 14:00:00	26.1	0.556393714089995
2019-07-12 15:00:00	24.92	0.623270072947914
2019-07-12 16:00:00	22.73	0.678047770757557
2019-07-12 17:00:00	21.32	0.725725276938975
2019-07-12 18:00:00	21.42	0.773883866987958
2019-07-12 19:00:00	20.52	0.817842603596497
2019-07-12 20:00:00	18.92	0.85506380085737
2019-07-12 21:00:00	16.88	0.884997863086893
2019-07-12 22:00:00	15.58	0.910983509174137
2019-07-12 23:00:00	15.53	0.936827248589232
2019-07-13 00:00:00	15.93	0.963826374908845
2019-07-13 01:00:00	15.77	0.0265314208930897
2019-07-13 02:00:00	15.52	0.0523468643053409
2019-07-13 03:00:00	15.05	0.0768640168330402
2019-07-13 04:00:00	15.32	0.102119471042142
2019-07-13 05:00:00	15.12	0.126826105847537
2019-07-13 06:00:00	15.12	0.151532740652933
2019-07-13 07:00:00	15.7	0.177861878279895
2019-07-13 08:00:00	15.82	0.204538655909553
2019-07-13 09:00:00	16.15	0.232193162582406
2019-07-13 10:00:00	17.12	0.262912933876676
2019-07-13 11:00:00	18.15	0.297218115714869
2019-07-13 12:00:00	19.03	0.334872901741621
2019-07-13 13:00:00	20.72	0.379739511011412
2019-07-13 14:00:00	22.57	0.4336786642308
2019-07-13 15:00:00	23.15	0.490693615540934
2019-07-13 16:00:00	22.62	0.544893967832889
2019-07-13 17:00:00	22.83	0.600199699590101
2019-07-13 18:00:00	21.8	0.650218616790808
2019-07-13 19:00:00	18.8	0.68697170696018
2019-07-13 20:00:00	17.6	0.719318603136484
2019-07-13 21:00:00	16.85	0.749155734989571
2019-07-13 22:00:00	16.3	0.777265361803414
2019-07-13 23:00:00	15.85	0.804029702348368
2019-07-14 00:00:00	15.43	0.829591756471049
2019-07-14 01:00:00	14.83	0.0239303082587702
2019-07-14 02:00:00	14.33	0.0465747202735974
2019-07-14 03:00:00	14.12	0.0686983431422308
2019-07-14 04:00:00	13.9	0.0902882840639338
2019-07-14 05:00:00	13.7	0.111403435700126
2019-07-14 06:00:00	13.83	0.1328260860285
2019-07-14 07:00:00	14.18	0.155097363620171
2019-07-14 08:00:00	14.52	0.178222707938796
2019-07-14 09:00:00	15.12	0.202929342744191
2019-07-14 10:00:00	15.43	0.228491396866872
2019-07-14 11:00:00	16.18	0.256236387661813
2019-07-14 12:00:00	17.68	0.288861821896777
2019-07-14 13:00:00	17.67	0.321452322663566
2019-07-14 14:00:00	18.67	0.357704036044571
2019-07-14 15:00:00	18.85	0.39465155115333
2019-07-14 16:00:00	18.58	0.43055963633213
2019-07-14 17:00:00	18.18	0.464974579689016
2019-07-14 18:00:00	17.72	0.49774008065724
2019-07-14 19:00:00	17	0.528064708019113
2019-07-14 20:00:00	16.47	0.556698357054993
2019-07-14 21:00:00	15.98	0.58384517742083
2019-07-14 22:00:00	15.67	0.610088054816926
2019-07-14 23:00:00	15.23	0.635095169142466
2019-07-15 00:00:00	14.98	0.659424177027476
2019-07-15 01:00:00	14.77	0.0237725206258286
2019-07-15 02:00:00	14.57	0.0470259846754018
2019-07-15 03:00:00	14.37	0.0697708708345761
2019-07-15 04:00:00	14.2	0.0920915689418911
2019-07-15 05:00:00	13.97	0.113850010263323
2019-07-15 06:00:00	13.83	0.135272660591697
2019-07-15 07:00:00	13.32	0.155512291242905
2019-07-15 08:00:00	13.58	0.176347236412985
2019-07-15 09:00:00	14	0.198178264425442
2019-07-15 10:00:00	14.78	0.221977016221734
2019-07-15 11:00:00	15.98	0.249123836587571
2019-07-15 12:00:00	16.33	0.277325300414195
2019-07-15 13:00:00	17.33	0.308747706517159
2019-07-15 14:00:00	18.63	0.344846345778534
2019-07-15 15:00:00	18.75	0.381405894113161
2019-07-15 16:00:00	18.55	0.417200066613896
2019-07-15 17:00:00	17.78	0.450176668529528
2019-07-15 18:00:00	16.73	0.479628904257097
2019-07-15 19:00:00	16.15	0.50728341092995
2019-07-15 20:00:00	15.83	0.533989347078678
2019-07-15 21:00:00	15.38	0.559411616763088
2019-07-15 22:00:00	14.72	0.58305338088484
2019-07-15 23:00:00	14.08	0.60507907116557
2019-07-16 00:00:00	14.22	0.627449291225051
2019-07-16 01:00:00	14.43	0.0228963700982792
2019-07-16 02:00:00	14.23	0.0452913892287062
2019-07-16 03:00:00	13.8	0.0666427120569146
2019-07-16 04:00:00	13.43	0.087132252093258
2019-07-16 05:00:00	12.95	0.106551915043574
2019-07-16 06:00:00	12.85	0.125755329860866
2019-07-16 07:00:00	13.35	0.146062835320279
2019-07-16 08:00:00	14	0.167893863332737
2019-07-16 09:00:00	14.98	0.192222871217747
2019-07-16 10:00:00	15.58	0.218208517304991
2019-07-16 11:00:00	16.45	0.246780059929508
2019-07-16 12:00:00	17.25	0.277933115359868
2019-07-16 13:00:00	17.38	0.309524921937738
2019-07-16 14:00:00	17.55	0.341698808215162
2019-07-16 15:00:00	17.35	0.373188876786491
2019-07-16 16:00:00	17.97	0.406841935130221
2019-07-16 17:00:00	17.72	0.439607436098445
2019-07-16 18:00:00	17.57	0.471850427206915
2019-07-16 19:00:00	17.17	0.502736202324352
2019-07-16 20:00:00	16.47	0.531369851360232
2019-07-16 21:00:00	15.35	0.556708587333571
2019-07-16 22:00:00	13.32	0.576948217984779
2019-07-16 23:00:00	12.42	0.595247064395373
2019-07-17 00:00:00	11.8	0.612311370400878
2019-07-17 01:00:00	9.95	0.0138272807729109
2019-07-17 02:00:00	9.55	0.0270348287021818
2019-07-17 03:00:00	10.62	0.0419615497728912
2019-07-17 04:00:00	11.03	0.0576008609356246
2019-07-17 05:00:00	12.08	0.0752127510404037
2019-07-17 06:00:00	13.17	0.0951161583712789
2019-07-17 07:00:00	14.75	0.11883629659462
2019-07-17 08:00:00	16.37	0.147160633693093
2019-07-17 09:00:00	17	0.177485261054966
2019-07-17 10:00:00	18.32	0.212416509458074
2019-07-17 11:00:00	20.35	0.255615062563902
2019-07-17 12:00:00	22.25	0.307901287884192
2019-07-17 13:00:00	23.03	0.36427188444352
2019-07-17 14:00:00	24.18	0.426961337104756
2019-07-17 15:00:00	25.15	0.495146461467415
2019-07-17 16:00:00	25.43	0.564923873448289
2019-07-17 17:00:00	25.5	0.635098667214831
2019-07-17 18:00:00	24.78	0.701179175708199
2019-07-17 19:00:00	24.12	0.763532136890049
2019-07-17 20:00:00	22.42	0.816692397542454
2019-07-17 21:00:00	18.03	0.850561606110441
2019-07-17 22:00:00	14.35	0.873256203803239
2019-07-17 23:00:00	12.23	0.89116814345758
2019-07-18 00:00:00	11.03	0.906807454620313
2019-07-18 01:00:00	9.8	0.0135917558939344
2019-07-18 02:00:00	8.83	0.0257488790158181
2019-07-18 03:00:00	8.4	0.0373165789418028
2019-07-18 04:00:00	7.75	0.0480439666531397
2019-07-18 05:00:00	8.87	0.0602573286267948
2019-07-18 06:00:00	10.42	0.0748475775635643
2019-07-18 07:00:00	14.47	0.0978454542166023
2019-07-18 08:00:00	18.78	0.134521021787661
2019-07-18 09:00:00	22.03	0.18569024934435
2019-07-18 10:00:00	24.28	0.248941778122579
2019-07-18 11:00:00	25.43	0.318719190103453
2019-07-18 12:00:00	25.43	0.388496602084327
2019-07-18 13:00:00	26.08	0.461939096002459
2019-07-18 14:00:00	26.03	0.535102339811303
2019-07-18 15:00:00	26.23	0.609378784795567
2019-07-18 16:00:00	27.08	0.688226045978556
2019-07-18 17:00:00	27.08	0.767073307161544
2019-07-18 18:00:00	27	0.845504810583507
2019-07-18 19:00:00	25.55	0.915963186379574
2019-07-18 20:00:00	22.7	0.97058306025297
2019-07-18 21:00:00	18.82	1.00741381431786
2019-07-18 22:00:00	16.73	1.03686605004543
2019-07-18 23:00:00	17.17	1.06775182516286
2019-07-19 00:00:00	16.67	1.09701329949698
2019-07-19 01:00:00	15.75	0.0264734811644192
2019-07-19 02:00:00	16	0.0536795852111964
2019-07-19 03:00:00	15.85	0.0804439257561499
2019-07-19 04:00:00	15.52	0.106259369168401
2019-07-19 05:00:00	15.63	0.132387635158961
2019-07-19 06:00:00	16.35	0.160650474984332
2019-07-19 07:00:00	17.8	0.193697711430888
2019-07-19 08:00:00	20.73	0.238610097974599
2019-07-19 09:00:00	21.67	0.287986895551935
2019-07-19 10:00:00	20.83	0.333359060745223
2019-07-19 11:00:00	18.98	0.370816227181929
2019-07-19 12:00:00	19.47	0.410248688606636
2019-07-19 13:00:00	19.48	0.449722362414589
2019-07-19 14:00:00	22.68	0.504237172243031
2019-07-19 15:00:00	25.18	0.572593020148295
2019-07-19 16:00:00	26.6	0.648896572578996
2019-07-19 17:00:00	25.87	0.721162545419054
2019-07-19 18:00:00	24.88	0.787811422598866
2019-07-19 19:00:00	23.68	0.847716978819273
2019-07-19 20:00:00	22.33	0.900413347589396
2019-07-19 21:00:00	19.85	0.941437402657233
2019-07-19 22:00:00	17.2	0.972423165982106
2019-07-19 23:00:00	15.23	0.997430280307646
2019-07-20 00:00:00	14.05	1.01938278467411
2019-07-20 01:00:00	12.9	0.0193112572113838
2019-07-20 02:00:00	12.18	0.0371226546303893
2019-07-20 03:00:00	11.63	0.0538622965620679
2019-07-20 04:00:00	11.13	0.0696801724513989
2019-07-20 05:00:00	11.6	0.0863631230093742
2019-07-20 06:00:00	13.98	0.108145735019633
2019-07-20 07:00:00	18.28	0.14292877959341
2019-07-20 08:00:00	22.63	0.197181464600792
2019-07-20 09:00:00	25.87	0.26944743744085
2019-07-20 10:00:00	27.33	0.349569041528398
2019-07-20 11:00:00	28.85	0.436278792369161
2019-07-20 12:00:00	29.6	0.525181923962702
2019-07-20 13:00:00	30.7	0.61552299046654
2019-07-20 14:00:00	30.98	0.705839928531089
2019-07-20 15:00:00	30.93	0.796173553367309
2019-07-20 16:00:00	30.65	0.886501360273465
2019-07-20 17:00:00	31.55	0.9762379125721
2019-07-20 18:00:00	30.6	1.066547220733
2019-07-20 19:00:00	28.8	1.15308134634163
2019-07-20 20:00:00	20.3	1.19605833063205
2019-07-20 21:00:00	17.98	1.22974732926959
2019-07-20 22:00:00	18	1.26350831012824
2019-07-20 23:00:00	17.42	1.29523622432097
2019-07-21 00:00:00	16.72	1.32465658864228
2019-07-21 01:00:00	16.28	0.0280485531926515
2019-07-21 02:00:00	15.85	0.054812893737605
2019-07-21 03:00:00	15.02	0.0792492495171394
2019-07-21 04:00:00	14.7	0.102838896971907
2019-07-21 05:00:00	14.65	0.126298715992994
2019-07-21 06:00:00	15.57	0.152255923780468
2019-07-21 07:00:00	18.15	0.186561105618662
2019-07-21 08:00:00	20.28	0.229449718831239
2019-07-21 09:00:00	22.22	0.281582680585265
2019-07-21 10:00:00	23.07	0.338167618800838
2019-07-21 11:00:00	24.82	0.404475409755641
2019-07-21 12:00:00	25.83	0.476516284511728
2019-07-21 13:00:00	25.97	0.549343675932343
2019-07-21 14:00:00	26.15	0.623176089402517
2019-07-21 15:00:00	26.43	0.698554191167943
2019-07-21 16:00:00	27.23	0.778170809459887
2019-07-21 17:00:00	27.32	0.858242214318296
2019-07-21 18:00:00	26.6	0.934545766748997
2019-07-21 19:00:00	25.28	1.00347055447547
2019-07-21 20:00:00	22.8	1.05861756264915
2019-07-21 21:00:00	20.33	1.10172737832317
2019-07-21 22:00:00	18.55	1.13752155082391
2019-07-21 23:00:00	16.38	1.1658766820945
2019-07-22 00:00:00	14.42	1.18874774030629
2019-07-22 01:00:00	13.7	0.0211151516361925
2019-07-22 02:00:00	12.73	0.0400620275401272
2019-07-22 03:00:00	11.77	0.0570686159931664
2019-07-22 04:00:00	10.97	0.0726016949155286
2019-07-22 05:00:00	10.67	0.0876136613279537
2019-07-22 06:00:00	12.2	0.105465212315641
2019-07-22 07:00:00	15.98	0.132612032681478
2019-07-22 08:00:00	19.8	0.173423665082412
2019-07-22 09:00:00	23.53	0.232504164910968
2019-07-22 10:00:00	24.95	0.299551174052251
2019-07-22 11:00:00	25.65	0.370575924742122
2019-07-22 12:00:00	26.23	0.444852369726386
2019-07-22 13:00:00	26.93	0.522917184340892
2019-07-22 14:00:00	27.43	0.603536974065398
2019-07-22 15:00:00	27.5	0.684501229701869
2019-07-22 16:00:00	28.05	0.768032540576111
2019-07-22 17:00:00	29.2	0.855873103498731
2019-07-22 18:00:00	26.63	0.932338794089813
2019-07-22 19:00:00	26.18	1.00633792572667
2019-07-22 20:00:00	25.08	1.07412467020999
2019-07-22 21:00:00	21.2	1.12122959516894
2019-07-22 22:00:00	19.87	1.16233887472309
2019-07-22 23:00:00	18.72	1.19878272103867
2019-07-23 00:00:00	17.15	1.22960199825855
2019-07-23 01:00:00	16.08	0.0274444209213761
2019-07-23 02:00:00	15.17	0.0522872235653459
2019-07-23 03:00:00	14.07	0.0742884934807782
2019-07-23 04:00:00	13.2	0.0942587273053598
2019-07-23 05:00:00	12.85	0.113462142122651
2019-07-23 06:00:00	14.8	0.137313436313027
2019-07-23 07:00:00	20.03	0.179109772211083
2019-07-23 08:00:00	23.32	0.237044220636481
2019-07-23 09:00:00	25.82	0.309028776911948
2019-07-23 10:00:00	27.57	0.390333824789666
2019-07-23 11:00:00	29.52	0.47904535805554
2019-07-23 12:00:00	30.9	0.56938639291144
2019-07-23 13:00:00	32.27	0.657345622818504
2019-07-23 14:00:00	33.68	0.73859795971538
2019-07-23 15:00:00	34.1	0.817136741023057
2019-07-23 16:00:00	34.58	0.892258522328743
2019-07-23 17:00:00	34.48	0.968116827752743
2019-07-23 18:00:00	34.25	1.04562110980717
2019-07-23 19:00:00	33.32	1.12896020743439
2019-07-23 20:00:00	30.8	1.21931193728773
2019-07-23 21:00:00	25.3	1.28835047432567
2019-07-23 22:00:00	22.43	1.34156243916646
2019-07-23 23:00:00	19.62	1.38161689148626
2019-07-24 00:00:00	17.82	1.41473489650966
2019-07-24 01:00:00	16.63	0.0291349214314495
2019-07-24 02:00:00	15.47	0.0548093102069681
2019-07-24 03:00:00	14.47	0.0778071868600061
2019-07-24 04:00:00	13.98	0.0995897988702654
2019-07-24 05:00:00	13.65	0.120587775624012
2019-07-24 06:00:00	16.07	0.148002303253794
2019-07-24 07:00:00	21.75	0.197773556896829
[truncated: 1,240 more rows]
