# Supplementary material for: Natural plant growth and development achieved in the IPK PhenoSphere by dynamic environment simulation
Source: Nat Commun. 2023 Sep 18;14:5783. doi: 10.1038/s41467-023-41332-4 (PMC10507097; doi:10.1038/s41467-023-41332-4)
Supplement: Supplementary file 5 — Supplementary Code 1 [file 41467_2023_41332_MOESM5_ESM.zip › Supplementary_Code_1/Thermal_Time_VPD/tt/IPK_ThermalTime_glasshouse.csv]

Date_2016	Temperature	Date	thermaltime
5/2/2016 1:00	19.85333334	2016-05-02 01:00:00	0.0410382490385927
5/2/2016 2:00	19.47416667	2016-05-02 02:00:00	0.0804878779049707
5/2/2016 3:00	19.38666667	2016-05-02 03:00:00	0.119578309153899
5/2/2016 4:00	19.1575	2016-05-02 04:00:00	0.157741064299837
5/2/2016 5:00	19.05416667	2016-05-02 05:00:00	0.195491685951113
5/2/2016 6:00	19.89	2016-05-02 06:00:00	0.236686336017028
5/2/2016 7:00	24.055	2016-05-02 07:00:00	0.298675445257518
5/2/2016 8:00	26.0825	2016-05-02 08:00:00	0.372131886010577
5/2/2016 9:00	28.455	2016-05-02 09:00:00	0.457366210936724
5/2/2016 10:00	29.5575	2016-05-02 10:00:00	0.546168900490941
5/2/2016 11:00	29.43	2016-05-02 11:00:00	0.63465212185346
5/2/2016 12:00	30.06	2016-05-02 12:00:00	0.724438447647654
5/2/2016 13:00	30.445	2016-05-02 13:00:00	0.814657513326368
5/2/2016 14:00	30.51916667	2016-05-02 14:00:00	0.904925926519287
5/2/2016 15:00	30.16666667	2016-05-02 15:00:00	0.994861190047409
5/2/2016 16:00	29.6175	2016-05-02 16:00:00	1.0838047867914
5/2/2016 17:00	29.55833334	2016-05-02 17:00:00	1.17260947520465
5/2/2016 18:00	29.0925	2016-05-02 18:00:00	1.26012166593021
5/2/2016 19:00	29.28083334	2016-05-02 19:00:00	1.3481975699914
5/2/2016 20:00	29.5675	2016-05-02 20:00:00	1.43702416828755
5/2/2016 21:00	29.56333334	2016-05-02 21:00:00	1.52584082514875
5/2/2016 22:00	27.61666667	2016-05-02 22:00:00	1.60737095598387
5/2/2016 23:00	22.9175	2016-05-02 23:00:00	1.66314114428274
5/3/2016 0:00	21.21333334	2016-05-03 00:00:00	1.71030943426717
5/3/2016 1:00	20.26166667	2016-05-03 01:00:00	0.0428077351379292
5/3/2016 2:00	19.24333334	2016-05-03 02:00:00	0.0813157351967162
5/3/2016 3:00	18.73833334	2016-05-03 03:00:00	0.117830250656802
5/3/2016 4:00	18.48916667	2016-05-03 04:00:00	0.153394397854248
5/3/2016 5:00	18.53083334	2016-05-03 05:00:00	0.189115957397414
5/3/2016 6:00	19.4225	2016-05-03 06:00:00	0.228353154020488
5/3/2016 7:00	23.49	2016-05-03 07:00:00	0.287214524831485
5/3/2016 8:00	25.64	2016-05-03 08:00:00	0.358182690590717
5/3/2016 9:00	26.80333334	2016-05-03 09:00:00	0.435577518353616
5/3/2016 10:00	25.09666667	2016-05-03 10:00:00	0.503459115791858
5/3/2016 11:00	23.82416667	2016-05-03 11:00:00	0.56416233487056
5/3/2016 12:00	23.12166667	2016-05-03 12:00:00	0.621024788892159
5/3/2016 13:00	23.7325	2016-05-03 13:00:00	0.681220308939114
5/3/2016 14:00	28.2675	2016-05-03 14:00:00	0.765688304456
5/3/2016 15:00	29.54416667	2016-05-03 15:00:00	0.854458853414833
5/3/2016 16:00	29.66583334	2016-05-03 16:00:00	0.943511478797164
5/3/2016 17:00	29.6	2016-05-03 17:00:00	1.0324146103907
5/3/2016 18:00	29.21083334	2016-05-03 18:00:00	1.12028729736684
5/3/2016 19:00	29.405	2016-05-03 19:00:00	1.20870474200864
5/3/2016 20:00	29.34083333	2016-05-03 20:00:00	1.29694874653147
5/3/2016 21:00	29.16416667	2016-05-03 21:00:00	1.38468178142742
5/3/2016 22:00	27.33833334	2016-05-03 22:00:00	1.46484516631583
5/3/2016 23:00	22.50083333	2016-05-03 23:00:00	1.51842428054871
5/4/2016 0:00	20.80416667	2016-05-04 00:00:00	1.56367732042426
5/4/2016 1:00	19.86333334	2016-05-04 01:00:00	0.0410808551976913
5/4/2016 2:00	19.31583334	2016-05-04 02:00:00	0.0798825321658098
5/4/2016 3:00	18.92666667	2016-05-04 03:00:00	0.117129885060819
5/4/2016 4:00	18.57833334	2016-05-04 04:00:00	0.153031633530267
5/4/2016 5:00	18.38583333	2016-05-04 05:00:00	0.188208003660931
5/4/2016 6:00	19.6075	2016-05-04 06:00:00	0.22821031163354
5/4/2016 7:00	24.79833334	2016-05-04 07:00:00	0.294394979531892
5/4/2016 8:00	26.78916667	2016-05-04 08:00:00	0.371714383197624
5/4/2016 9:00	28.44	2016-05-04 09:00:00	0.456888881930002
5/4/2016 10:00	29.69916667	2016-05-04 10:00:00	0.546014342441939
5/4/2016 11:00	29.1975	2016-05-04 11:00:00	0.633847466692477
5/4/2016 12:00	28.29416667	2016-05-04 12:00:00	0.71842685630061
5/4/2016 13:00	28.65083334	2016-05-04 13:00:00	0.804417395325201
5/4/2016 14:00	29.02333333	2016-05-04 14:00:00	0.891709260846016
5/4/2016 15:00	30.39083334	2016-05-04 15:00:00	0.981885212273462
5/4/2016 16:00	29.7475	2016-05-04 16:00:00	1.07111282927004
5/4/2016 17:00	29.45083333	2016-05-04 17:00:00	1.15965008676041
5/4/2016 18:00	29.13916667	2016-05-04 18:00:00	1.24730695401326
5/4/2016 19:00	29.25916667	2016-05-04 19:00:00	1.33532076804185
5/4/2016 20:00	29.17166667	2016-05-04 20:00:00	1.42307646975648
5/4/2016 21:00	29.24083334	2016-05-04 21:00:00	1.51103717682819
5/4/2016 22:00	27.20666667	2016-05-04 22:00:00	1.59053502962196
5/4/2016 23:00	22.59666667	2016-05-04 23:00:00	1.644613392487
5/5/2016 0:00	20.94583333	2016-05-05 00:00:00	1.69052268577948
5/5/2016 1:00	20.0725	2016-05-05 01:00:00	0.0419804087118144
5/5/2016 2:00	19.23916667	2016-05-05 02:00:00	0.0804715882165205
5/5/2016 3:00	18.76416667	2016-05-05 03:00:00	0.117085883869942
5/5/2016 4:00	18.4975	2016-05-05 04:00:00	0.152681465127199
5/5/2016 5:00	18.2275	2016-05-05 05:00:00	0.187270828284428
5/5/2016 6:00	19.42416667	2016-05-05 06:00:00	0.226514862508046
5/5/2016 7:00	24.445	2016-05-05 07:00:00	0.290696908892734
5/5/2016 8:00	26.35916667	2016-05-05 08:00:00	0.3656863160624
5/5/2016 9:00	28.02333334	2016-05-05 09:00:00	0.449099470150295
5/5/2016 10:00	29.035	2016-05-05 10:00:00	0.536428987034775
5/5/2016 11:00	29.3875	2016-05-05 11:00:00	0.624799785678117
5/5/2016 12:00	29.4325	2016-05-05 12:00:00	0.713289528805849
5/5/2016 13:00	29.56583334	2016-05-05 13:00:00	0.802112154058653
5/5/2016 14:00	30.28666667	2016-05-05 14:00:00	0.892188621073369
5/5/2016 15:00	30.33666667	2016-05-05 15:00:00	0.982315545389364
5/5/2016 16:00	30.1675	2016-05-05 16:00:00	1.07225188635976
5/5/2016 17:00	30.0225	2016-05-05 17:00:00	1.16198070310253
5/5/2016 18:00	29.40833334	2016-05-05 18:00:00	1.25040697659069
5/5/2016 19:00	29.30916667	2016-05-05 19:00:00	1.33856296818502
5/5/2016 20:00	29.065	2016-05-05 20:00:00	1.42598839606874
5/5/2016 21:00	29.07583334	2016-05-05 21:00:00	1.5134481357981
5/5/2016 22:00	27.185	2016-05-05 22:00:00	1.59283539869706
5/5/2016 23:00	22.7375	2016-05-05 23:00:00	1.64765259504703
5/6/2016 0:00	21.29416667	2016-05-06 00:00:00	1.69520640140026
5/6/2016 1:00	20.47333334	2016-05-06 01:00:00	0.0437490049947328
5/6/2016 2:00	19.65083333	2016-05-06 02:00:00	0.0839323227443731
5/6/2016 3:00	19.2625	2016-05-06 03:00:00	0.122517777635541
5/6/2016 4:00	19.01	2016-05-06 04:00:00	0.160093408941669
5/6/2016 5:00	18.81916667	2016-05-06 05:00:00	0.196920924201225
5/6/2016 6:00	19.9075	2016-05-06 06:00:00	0.238190393286864
5/6/2016 7:00	25.18	2016-05-06 07:00:00	0.306546241192128
5/6/2016 8:00	27.305	2016-05-06 08:00:00	0.386542220598075
5/6/2016 9:00	28.52416667	2016-05-06 09:00:00	0.472048964524638
5/6/2016 10:00	29.4075	2016-05-06 10:00:00	0.560473032474815
5/6/2016 11:00	29.6175	2016-05-06 11:00:00	0.649416629218804
5/6/2016 12:00	29.5275	2016-05-06 12:00:00	0.738146582364278
5/6/2016 13:00	29.67666667	2016-05-06 13:00:00	0.827223091245729
5/6/2016 14:00	29.62	2016-05-06 14:00:00	0.916172425957788
5/6/2016 15:00	30.23833334	2016-05-06 15:00:00	1.00619541304594
5/6/2016 16:00	30.02333334	2016-05-06 16:00:00	1.09592553659351
5/6/2016 17:00	29.71833334	2016-05-06 17:00:00	1.18509199877712
5/6/2016 18:00	29.31416667	2016-05-06 18:00:00	1.27326199251987
5/6/2016 19:00	29.91333334	2016-05-06 19:00:00	1.36280841037745
5/6/2016 20:00	30.04416667	2016-05-06 20:00:00	1.45257077855988
5/6/2016 21:00	29.78416667	2016-05-06 21:00:00	1.54187313981365
5/6/2016 22:00	27.12583334	2016-05-06 22:00:00	1.62095693092914
5/6/2016 23:00	22.65166667	2016-05-06 23:00:00	1.67532310918697
5/7/2016 0:00	21.03583334	2016-05-07 00:00:00	1.72165310253222
5/7/2016 1:00	20.50916667	2016-05-07 01:00:00	0.0439099778686324
5/7/2016 2:00	20.31416667	2016-05-07 02:00:00	0.086949647017164
5/7/2016 3:00	20.16916667	2016-05-07 03:00:00	0.129351193199718
5/7/2016 4:00	19.99666667	2016-05-07 04:00:00	0.171003620655675
5/7/2016 5:00	19.79333334	2016-05-07 05:00:00	0.211786998955248
5/7/2016 6:00	20.84333333	2016-05-07 06:00:00	0.257220743268694
5/7/2016 7:00	25.8975	2016-05-07 07:00:00	0.329641301320613
5/7/2016 8:00	28.36333334	2016-05-07 08:00:00	0.414505949374165
5/7/2016 9:00	29.375	2016-05-07 09:00:00	0.502843127323509
5/7/2016 10:00	29.57333333	2016-05-07 10:00:00	0.591683594315392
5/7/2016 11:00	29.56916667	2016-05-07 11:00:00	0.680514160981531
5/7/2016 12:00	29.65416667	2016-05-07 12:00:00	0.769540838104155
5/7/2016 13:00	29.93833333	2016-05-07 13:00:00	0.859130978899494
5/7/2016 14:00	29.52166667	2016-05-07 14:00:00	0.947846613604758
5/7/2016 15:00	30.0025	2016-05-07 15:00:00	1.03754367590693
5/7/2016 16:00	30.28666667	2016-05-07 16:00:00	1.12762014292164
5/7/2016 17:00	30.0325	2016-05-07 17:00:00	1.21736455491409
5/7/2016 18:00	28.9825	2016-05-07 18:00:00	1.30452309939943
5/7/2016 19:00	28.14833333	2016-05-07 19:00:00	1.3884839679758
5/7/2016 20:00	28.945	2016-05-07 20:00:00	1.4755179834099
5/7/2016 21:00	29.64916667	2016-05-07 21:00:00	1.56453346777892
5/7/2016 22:00	27.60083334	2016-05-07 22:00:00	1.64598742403556
5/7/2016 23:00	22.88066667	2016-05-07 23:00:00	1.70156182540041
5/8/2016 0:00	21.1	2016-05-08 00:00:00	1.74819355292814
5/8/2016 1:00	20.2825	2016-05-08 01:00:00	0.0428996515833058
5/8/2016 2:00	19.82083334	2016-05-08 02:00:00	0.0837996826285544
5/8/2016 3:00	19.33166667	2016-05-08 03:00:00	0.122665747671801
5/8/2016 4:00	19.0075	2016-05-08 04:00:00	0.160231494661884
5/8/2016 5:00	18.77833334	2016-05-08 05:00:00	0.196900608416354
5/8/2016 6:00	19.54166667	2016-05-08 06:00:00	0.236629225514387
5/8/2016 7:00	24.0575	2016-05-08 07:00:00	0.298632315543659
5/8/2016 8:00	26.29666667	2016-05-08 08:00:00	0.373277383773252
5/8/2016 9:00	28.38	2016-05-08 09:00:00	0.458209964295025
5/8/2016 10:00	29.17083333	2016-05-08 10:00:00	0.545963151649478
5/8/2016 11:00	28.6625	2016-05-08 11:00:00	0.63199724257132
5/8/2016 12:00	28.5275	2016-05-08 12:00:00	0.717516970399918
5/8/2016 13:00	28.815	2016-05-08 13:00:00	0.804104137373
5/8/2016 14:00	29.93083334	2016-05-08 14:00:00	0.893681282267334
5/8/2016 15:00	29.84583333	2016-05-08 15:00:00	0.983103929422506
5/8/2016 16:00	29.6575	2016-05-08 16:00:00	1.07213804436544
5/8/2016 17:00	29.565	2016-05-08 17:00:00	1.16095868131192
5/8/2016 18:00	29.28333334	2016-05-08 18:00:00	1.24904170251112
5/8/2016 19:00	29.74833334	2016-05-08 19:00:00	1.33827104474246
5/8/2016 20:00	29.53333333	2016-05-08 20:00:00	1.42701525938886
5/8/2016 21:00	29.37083333	2016-05-08 21:00:00	1.51534117466148
5/8/2016 22:00	27.54583334	2016-05-08 22:00:00	1.59652899225192
5/8/2016 23:00	22.55666667	2016-05-08 23:00:00	1.65039862375152
5/9/2016 0:00	20.805	2016-05-09 00:00:00	1.69565550256966
5/9/2016 1:00	20.00916667	2016-05-09 01:00:00	0.0417063455025368
5/9/2016 2:00	19.56166667	2016-05-09 02:00:00	0.0815179429001991
5/9/2016 3:00	19.15083333	2016-05-09 03:00:00	0.119653993475038
5/9/2016 4:00	19.05083334	2016-05-09 04:00:00	0.157391384045223
5/9/2016 5:00	18.99583334	2016-05-09 05:00:00	0.194911033693631
5/9/2016 6:00	19.72666667	2016-05-09 06:00:00	0.235412761567091
5/9/2016 7:00	23.93916667	2016-05-09 07:00:00	0.296755334160944
5/9/2016 8:00	25.61	2016-05-09 08:00:00	0.367553672044592
5/9/2016 9:00	27.39416667	2016-05-09 09:00:00	0.447995752521388
5/9/2016 10:00	28.155	2016-05-09 10:00:00	0.531985386714674
5/9/2016 11:00	28.34083333	2016-05-09 11:00:00	0.61675782710583
5/9/2016 12:00	28.95416667	2016-05-09 12:00:00	0.703822466491215
5/9/2016 13:00	29.88083334	2016-05-09 13:00:00	0.79331032845897
5/9/2016 14:00	30.50666667	2016-05-09 14:00:00	0.883571213853198
5/9/2016 15:00	29.98416667	2016-05-09 15:00:00	0.973238509607242
5/9/2016 16:00	30.04916667	2016-05-09 16:00:00	1.06300849460159
5/9/2016 17:00	29.91416667	2016-05-09 17:00:00	1.15255638842376
5/9/2016 18:00	29.40833333	2016-05-09 18:00:00	1.24098266188546
5/9/2016 19:00	29.35833333	2016-05-09 19:00:00	1.32927462230521
5/9/2016 20:00	29.3975	2016-05-09 20:00:00	1.41767213635683
5/9/2016 21:00	29.415	2016-05-09 21:00:00	1.50611601346832
5/9/2016 22:00	27.46416667	2016-05-09 22:00:00	1.58690438534323
5/9/2016 23:00	22.5275	2016-05-09 23:00:00	1.64062213192698
5/10/2016 0:00	20.68916667	2016-05-10 00:00:00	1.68534782441923
5/10/2016 1:00	19.615	2016-05-10 01:00:00	0.0400335877704972
5/10/2016 2:00	19.2775	2016-05-10 02:00:00	0.0786797516511241
5/10/2016 3:00	19.17833334	2016-05-10 03:00:00	0.116926061222552
5/10/2016 4:00	19.1625	2016-05-10 04:00:00	0.155108855237061
5/10/2016 5:00	19.16333333	2016-05-10 05:00:00	0.193294989920621
5/10/2016 6:00	20.29833334	2016-05-10 06:00:00	0.236264604386931
5/10/2016 7:00	25.4775	2016-05-10 07:00:00	0.306311711885021
5/10/2016 8:00	28.055	2016-05-10 08:00:00	0.389865099114097
5/10/2016 9:00	29.51166667	2016-05-10 09:00:00	0.478556055690322
5/10/2016 10:00	30.0225	2016-05-10 10:00:00	0.568284872433095
5/10/2016 11:00	30.57916667	2016-05-10 11:00:00	0.658584935076875
5/10/2016 12:00	30.98	2016-05-10 12:00:00	0.748901873141423
5/10/2016 13:00	31.03416667	2016-05-10 13:00:00	0.839194589349242
5/10/2016 14:00	30.61416667	2016-05-10 14:00:00	0.929509668660909
5/10/2016 15:00	30.54916667	2016-05-10 15:00:00	1.01979483625699
5/10/2016 16:00	30.43583334	2016-05-10 16:00:00	1.11000702359708
5/10/2016 17:00	30.29916667	2016-05-10 17:00:00	1.20009657060058
5/10/2016 18:00	30.75833334	2016-05-10 18:00:00	1.29044643840557
5/10/2016 19:00	30.2275	2016-05-10 19:00:00	1.38045680827311
5/10/2016 20:00	30.05833334	2016-05-10 20:00:00	1.47024063457607
5/10/2016 21:00	30.1925	2016-05-10 21:00:00	1.5602086726757
5/10/2016 22:00	28.255	2016-05-10 22:00:00	1.64462418523933
5/10/2016 23:00	22.98166667	2016-05-10 23:00:00	1.70073638635659
5/11/2016 0:00	20.8925	2016-05-11 00:00:00	1.74639776289552
5/11/2016 1:00	20.23333334	2016-05-11 01:00:00	0.04268298393349
5/11/2016 2:00	19.8175	2016-05-11 02:00:00	0.083568860534318
5/11/2016 3:00	19.53	2016-05-11 03:00:00	0.123249139423855
5/11/2016 4:00	19.27	2016-05-11 04:00:00	0.161864938693513
5/11/2016 5:00	19.15	2016-05-11 05:00:00	0.199997652331485
5/11/2016 6:00	20.47583333	2016-05-11 06:00:00	0.243757872693581
5/11/2016 7:00	26.3925	2016-05-11 07:00:00	0.318930407293808
5/11/2016 8:00	28.36	2016-05-11 08:00:00	0.403781430991434
5/11/2016 9:00	29.45583334	2016-05-11 09:00:00	0.492331551473303
5/11/2016 10:00	30.39666667	2016-05-11 10:00:00	0.582512431010579
5/11/2016 11:00	30.54583334	2016-05-11 11:00:00	0.672795828677448
5/11/2016 12:00	30.5225	2016-05-11 12:00:00	0.763066195031712
5/11/2016 13:00	30.85933334	2016-05-11 13:00:00	0.85341417191333
5/11/2016 14:00	30.86166667	2016-05-11 14:00:00	0.943761846813951
5/11/2016 15:00	30.57583334	2016-05-11 15:00:00	1.03406034652893
5/11/2016 16:00	30.23666667	2016-05-11 16:00:00	1.12408140748208
5/11/2016 17:00	30.40083333	2016-05-11 17:00:00	1.21426576507193
5/11/2016 18:00	30.10916667	2016-05-11 18:00:00	1.30412344957399
5/11/2016 19:00	29.97	2016-05-11 19:00:00	1.39376731419873
5/11/2016 20:00	29.92416667	2016-05-11 20:00:00	1.48333282004509
5/11/2016 21:00	29.92416667	2016-05-11 21:00:00	1.57289832589145
5/11/2016 22:00	28.09416667	2016-05-11 22:00:00	1.65662378264129
5/11/2016 23:00	22.9825	2016-05-11 23:00:00	1.71274043322179
5/12/2016 0:00	21.09333334	2016-05-12 00:00:00	1.75934074250392
5/12/2016 1:00	20.43333334	2016-05-12 01:00:00	0.0435698696449353
5/12/2016 2:00	20.03	2016-05-12 02:00:00	0.0853662055429911
5/12/2016 3:00	19.52333334	2016-05-12 03:00:00	0.125018884786116
5/12/2016 4:00	19.17166667	2016-05-12 04:00:00	0.163238440009739
5/12/2016 5:00	19.04583334	2016-05-12 05:00:00	0.200955991373528
5/12/2016 6:00	20.01916667	2016-05-12 06:00:00	0.242705512459376
5/12/2016 7:00	25.21166667	2016-05-12 07:00:00	0.31124155253818
5/12/2016 8:00	26.93833334	2016-05-12 08:00:00	0.389350158036721
5/12/2016 9:00	29.11083334	2016-05-12 09:00:00	0.47691957164916
5/12/2016 10:00	29.91083334	2016-05-12 10:00:00	0.566461553939553
5/12/2016 11:00	30.56333333	2016-05-12 11:00:00	0.656753987509281
5/12/2016 12:00	31.13083334	2016-05-12 12:00:00	0.746987500605338
5/12/2016 13:00	31.02833333	2016-05-12 13:00:00	0.837283133319789
5/12/2016 14:00	30.77666667	2016-05-12 14:00:00	0.927634276113971
5/12/2016 15:00	30.53833334	2016-05-12 15:00:00	1.01791360756492
5/12/2016 16:00	30.48666667	2016-05-12 16:00:00	1.10816178156744
5/12/2016 17:00	30.64666667	2016-05-12 17:00:00	1.19848851782683
5/12/2016 18:00	30.805	2016-05-12 18:00:00	1.28884022228705
5/12/2016 19:00	30.13666667	2016-05-12 19:00:00	1.3787358039561
5/12/2016 20:00	30.2225	2016-05-12 20:00:00	1.46874027294621
5/12/2016 21:00	29.88083334	2016-05-12 21:00:00	1.55822813491397
5/12/2016 22:00	27.98583334	2016-05-12 22:00:00	1.64147395735123
5/12/2016 23:00	22.9525	2016-05-12 23:00:00	1.69743055153576
5/13/2016 0:00	21.13833334	2016-05-13 00:00:00	1.74424324548095
5/13/2016 1:00	20.62166667	2016-05-13 01:00:00	0.044418411216074
5/13/2016 2:00	20.44333334	2016-05-13 02:00:00	0.0880330097689506
5/13/2016 3:00	20.3175	2016-05-13 03:00:00	0.13108743896302
5/13/2016 4:00	20.06	2016-05-13 04:00:00	0.17301364000302
5/13/2016 5:00	19.71333334	2016-05-13 05:00:00	0.213459232074509
5/13/2016 6:00	20.57333334	2016-05-13 06:00:00	0.257658638000233
5/13/2016 7:00	25.85583334	2016-05-13 07:00:00	0.329844921408103
5/13/2016 8:00	28.03666667	2016-05-13 08:00:00	0.413317241277041
5/13/2016 9:00	29.56583334	2016-05-13 09:00:00	0.502139866529845
5/13/2016 10:00	30.33216667	2016-05-13 10:00:00	0.592262453482097
5/13/2016 11:00	30.785	2016-05-13 11:00:00	0.682613939238497
5/13/2016 12:00	30.8925	2016-05-13 12:00:00	0.772956522589754
5/13/2016 13:00	31.11666667	2016-05-13 13:00:00	0.863199997696589
5/13/2016 14:00	31.615	2016-05-13 14:00:00	0.95282415458582
5/13/2016 15:00	30.94666667	2016-05-13 15:00:00	1.04315282044126
5/13/2016 16:00	30.5325	2016-05-13 16:00:00	1.13342890905531
5/13/2016 17:00	30.84833334	2016-05-13 17:00:00	1.22377815190344
5/13/2016 18:00	30.46833334	2016-05-13 18:00:00	1.31401395461163
5/13/2016 19:00	29.37666667	2016-05-13 19:00:00	1.40235562983725
5/13/2016 20:00	29.6425	2016-05-13 20:00:00	1.4913561233891
5/13/2016 21:00	29.60666667	2016-05-13 21:00:00	1.5802747319913
5/13/2016 22:00	27.61583334	2016-05-13 22:00:00	1.66180085863113
5/13/2016 23:00	22.825	2016-05-13 23:00:00	1.71708011793412
5/14/2016 0:00	21.03416667	2016-05-14 00:00:00	1.76340229385261
5/14/2016 1:00	20.49166667	2016-05-14 01:00:00	0.0438313044747799
5/14/2016 2:00	20.1625	2016-05-14 02:00:00	0.0862036968359867
5/14/2016 3:00	19.91	2016-05-14 03:00:00	0.127483863484123
5/14/2016 4:00	19.65	2016-05-14 04:00:00	0.167663693854842
5/14/2016 5:00	19.45833334	2016-05-14 05:00:00	0.207048119930057
5/14/2016 6:00	20.48666667	2016-05-14 06:00:00	0.250856966884251
5/14/2016 7:00	26.17333334	2016-05-14 07:00:00	0.324819071032205
5/14/2016 8:00	28.35166667	2016-05-14 08:00:00	0.409635978966863
5/14/2016 9:00	29.435	2016-05-14 09:00:00	0.498132233666776
5/14/2016 10:00	30.3625	2016-05-14 10:00:00	0.588283274293302
5/14/2016 11:00	30.82416667	2016-05-14 11:00:00	0.678634386151314
5/14/2016 12:00	30.97	2016-05-14 12:00:00	0.76895509626648
5/14/2016 13:00	31.2975	2016-05-14 13:00:00	0.859038030415838
5/14/2016 14:00	31.31	2016-05-14 14:00:00	0.949107179851098
5/14/2016 15:00	29.7675	2016-05-14 15:00:00	1.03837586256854
5/14/2016 16:00	28.61166667	2016-05-14 16:00:00	1.12421893420648
5/14/2016 17:00	27.9925	2016-05-14 17:00:00	1.20749460383494
5/14/2016 18:00	27.66416667	2016-05-14 18:00:00	1.28925205012729
5/14/2016 19:00	27.51	2016-05-14 19:00:00	1.37026521862392
5/14/2016 20:00	27.3975	2016-05-14 20:00:00	1.4507238687104
5/14/2016 21:00	27.2	2016-05-14 21:00:00	1.53018772518584
5/14/2016 22:00	25.58583333	2016-05-14 22:00:00	1.60084918105521
5/14/2016 23:00	22.6425	2016-05-14 23:00:00	1.65516732530396
5/15/2016 0:00	21.705	2016-05-15 00:00:00	1.70471642322553
5/15/2016 1:00	21.44166667	2016-05-15 01:00:00	0.0482632940636622
5/15/2016 2:00	21.23916667	2016-05-15 02:00:00	0.0955545354579126
5/15/2016 3:00	21.11416667	2016-05-15 03:00:00	0.14225308011783
5/15/2016 4:00	20.76083334	2016-05-15 04:00:00	0.187306842985783
5/15/2016 5:00	20.475	2016-05-15 05:00:00	0.231063324637831
5/15/2016 6:00	20.90166667	2016-05-15 06:00:00	0.276767238333421
5/15/2016 7:00	23.53333333	2016-05-15 07:00:00	0.335866016097498
5/15/2016 8:00	24.05916667	2016-05-15 08:00:00	0.397878427281368
5/15/2016 9:00	24.5575	2016-05-15 09:00:00	0.462696826072664
5/15/2016 10:00	24.92	2016-05-15 10:00:00	0.529573184930583
5/15/2016 11:00	25.315	2016-05-15 11:00:00	0.598697022886141
5/15/2016 12:00	26.0975	2016-05-15 12:00:00	0.672237112446033
5/15/2016 13:00	26.7	2016-05-15 13:00:00	0.749079645747668
5/15/2016 14:00	27.86833334	2016-05-15 14:00:00	0.831792526442073
5/15/2016 15:00	28.07333334	2016-05-15 15:00:00	0.915426647857699
5/15/2016 16:00	27.62083334	2016-05-15 16:00:00	0.996976791439422
5/15/2016 17:00	26.90083334	2016-05-15 17:00:00	1.07488805234358
5/15/2016 18:00	26.45833334	2016-05-15 18:00:00	1.15042114475409
5/15/2016 19:00	25.73916667	2016-05-15 19:00:00	1.22194985743469
5/15/2016 20:00	25.18416667	2016-05-15 20:00:00	1.29032941593299
5/15/2016 21:00	25.20833334	2016-05-15 21:00:00	1.35884648940754
5/15/2016 22:00	24.96583334	2016-05-15 22:00:00	1.4259835754905
5/15/2016 23:00	22.29166667	2016-05-15 23:00:00	1.47848315661786
5/16/2016 0:00	20.83833334	2016-05-16 00:00:00	1.52389380121656
5/16/2016 1:00	19.94666667	2016-05-16 01:00:00	0.0414373265823161
5/16/2016 2:00	19.19333334	2016-05-16 02:00:00	0.0797438916789478
5/16/2016 3:00	19.10833334	2016-05-16 03:00:00	0.117710074838019
5/16/2016 4:00	19.0575	2016-05-16 04:00:00	0.155473931536348
5/16/2016 5:00	19.07666667	2016-05-16 05:00:00	0.193313966834374
5/16/2016 6:00	19.3025	2016-05-16 06:00:00	0.232061492272165
5/16/2016 7:00	20.96416667	2016-05-16 07:00:00	0.278056245541907
5/16/2016 8:00	21.90166667	2016-05-16 08:00:00	0.328581404018055
5/16/2016 9:00	22.495	2016-05-16 09:00:00	0.382130222330702
5/16/2016 10:00	24.03583334	2016-05-16 10:00:00	0.444012182257667
5/16/2016 11:00	25.68833333	2016-05-16 11:00:00	0.515253722858095
5/16/2016 12:00	26.67916667	2016-05-16 12:00:00	0.591984321790299
5/16/2016 13:00	27.29	2016-05-16 13:00:00	0.671904725019733
5/16/2016 14:00	27.52916667	2016-05-16 14:00:00	0.753011432107088
5/16/2016 15:00	27.74166667	2016-05-16 15:00:00	0.835135773123639
5/16/2016 16:00	27.33916667	2016-05-16 16:00:00	0.915303333466059
5/16/2016 17:00	26.83166667	2016-05-16 17:00:00	0.992848719964916
5/16/2016 18:00	26.66833333	2016-05-16 18:00:00	1.06952103814325
5/16/2016 19:00	26.23083334	2016-05-16 19:00:00	1.14380209905304
5/16/2016 20:00	25.715	2016-05-16 20:00:00	1.21519433321403
5/16/2016 21:00	25.4725	2016-05-16 21:00:00	1.28521306014571
5/16/2016 22:00	25.01333334	2016-05-16 22:00:00	1.35262041533518
5/16/2016 23:00	22.05	2016-05-16 23:00:00	1.40389051976616
5/17/2016 0:00	20.09916667	2016-05-17 00:00:00	1.44598676265418
5/17/2016 1:00	19.13416667	2016-05-17 01:00:00	0.0380693588519474
5/17/2016 2:00	18.23583334	2016-05-17 02:00:00	0.0726894018420442
5/17/2016 3:00	17.64	2016-05-17 03:00:00	0.105175301589306
5/17/2016 4:00	17.48583334	2016-05-17 04:00:00	0.13712836666152
5/17/2016 5:00	17.45583334	2016-05-17 05:00:00	0.168978655098266
5/17/2016 6:00	17.5625	2016-05-17 06:00:00	0.201195716418585
5/17/2016 7:00	20.5675	2016-05-17 07:00:00	0.245368748421149
5/17/2016 8:00	22.73833334	2016-05-17 08:00:00	0.300190334580897
5/17/2016 9:00	23.305	2016-05-17 09:00:00	0.35804334576555
5/17/2016 10:00	24.4	2016-05-17 10:00:00	0.421971262371351
5/17/2016 11:00	25.47833334	2016-05-17 11:00:00	0.49202309979941
5/17/2016 12:00	26.135	2016-05-17 12:00:00	0.56577206454685
5/17/2016 13:00	26.91416667	2016-05-17 13:00:00	0.643753576276385
5/17/2016 14:00	27.8575	2016-05-17 14:00:00	0.726416678348982
5/17/2016 15:00	27.76583333	2016-05-17 15:00:00	0.808654389518938
5/17/2016 16:00	27.385	2016-05-17 16:00:00	0.889050863103779
5/17/2016 17:00	26.52333334	2016-05-17 17:00:00	0.964938416093589
5/17/2016 18:00	26.56083334	2016-05-17 18:00:00	1.0410297370585
5/17/2016 19:00	26.2325	2016-05-17 19:00:00	1.11532002910723
5/17/2016 20:00	25.73666667	2016-05-17 20:00:00	1.18683462729471
5/17/2016 21:00	25.80333334	2016-05-17 21:00:00	1.25872528173072
5/17/2016 22:00	25.17	2016-05-17 22:00:00	1.32702422313362
5/17/2016 23:00	22.33	2016-05-17 23:00:00	1.37972059190375
5/18/2016 0:00	20.86333334	2016-05-18 00:00:00	1.42524682630347
5/18/2016 1:00	19.8425	2016-05-18 01:00:00	0.0409921335231399
5/18/2016 2:00	19.18333334	2016-05-18 02:00:00	0.0792585193033751
5/18/2016 3:00	19.00616667	2016-05-18 03:00:00	0.116818995581952
5/18/2016 4:00	18.92916667	2016-05-18 04:00:00	0.15407616090396
5/18/2016 5:00	18.79583334	2016-05-18 05:00:00	0.190813088909856
5/18/2016 6:00	18.85333334	2016-05-18 06:00:00	0.227773597153435
5/18/2016 7:00	20.81583333	2016-05-18 07:00:00	0.273080405433427
5/18/2016 8:00	21.81666667	2016-05-18 08:00:00	0.323182069255682
5/18/2016 9:00	21.79083334	2016-05-18 09:00:00	0.373155516744775
5/18/2016 10:00	22.92666667	2016-05-18 10:00:00	0.428974491497029
5/18/2016 11:00	24.02	2016-05-18 11:00:00	0.490767986129001
5/18/2016 12:00	25.16333334	2016-05-18 12:00:00	0.559028989101811
5/18/2016 13:00	26.09666667	2016-05-18 13:00:00	0.63256443298224
5/18/2016 14:00	26.8325	2016-05-18 14:00:00	0.710114241757403
5/18/2016 15:00	26.8375	2016-05-18 15:00:00	0.787690577151055
5/18/2016 16:00	26.34	2016-05-18 16:00:00	0.862574519919844
5/18/2016 17:00	25.67	2016-05-18 17:00:00	0.933712402410678
5/18/2016 18:00	25.23416667	2016-05-18 18:00:00	1.00237646008063
5/18/2016 19:00	25.60416667	2016-05-18 19:00:00	1.0731417635676
5/18/2016 20:00	25.68333333	2016-05-18 20:00:00	1.14435503822986
5/18/2016 21:00	25.695	2016-05-18 21:00:00	1.21563426147957
5/18/2016 22:00	25.13416667	2016-05-18 22:00:00	1.28372927780676
5/18/2016 23:00	22.4975	2016-05-18 23:00:00	1.33729107877672
5/19/2016 0:00	20.93666667	2016-05-19 00:00:00	1.38315768787678
5/19/2016 1:00	20.20333334	2016-05-19 01:00:00	0.0425512149358858
5/19/2016 2:00	19.51333333	2016-05-19 02:00:00	0.0821625248258041
5/19/2016 3:00	19.14166667	2016-05-19 03:00:00	0.120261882655196
5/19/2016 4:00	18.96916667	2016-05-19 04:00:00	0.157676348864114
5/19/2016 5:00	18.87916667	2016-05-19 05:00:00	0.194737687116246
5/19/2016 6:00	19.00833334	2016-05-19 06:00:00	0.232306728657264
5/19/2016 7:00	20.69583334	2016-05-19 07:00:00	0.277062860247954
5/19/2016 8:00	23.07	2016-05-19 08:00:00	0.333647798463527
5/19/2016 9:00	24.92166667	2016-05-19 09:00:00	0.40053363709735
5/19/2016 10:00	24.74916667	2016-05-19 10:00:00	0.466439016645717
5/19/2016 11:00	24.29833333	2016-05-19 11:00:00	0.529793753945189
5/19/2016 12:00	24.50166667	2016-05-19 12:00:00	0.594296158430343
5/19/2016 13:00	25.8125	2016-05-19 13:00:00	0.666238464645617
5/19/2016 14:00	26.7725	2016-05-19 14:00:00	0.743469012391921
5/19/2016 15:00	26.88666667	2016-05-19 15:00:00	0.821305531582505
5/19/2016 16:00	25.825	2016-05-19 16:00:00	0.893318249245577
5/19/2016 17:00	26.025	2016-05-19 17:00:00	0.966453535974575
5/19/2016 18:00	26.36666667	2016-05-19 18:00:00	1.04148417907649
5/19/2016 19:00	26.55583333	2016-05-19 19:00:00	1.11754836260293
5/19/2016 20:00	26.59166667	2016-05-19 20:00:00	1.19380681112797
5/19/2016 21:00	26.58666667	2016-05-19 21:00:00	1.27003818378356
5/19/2016 22:00	25.49333334	2016-05-19 22:00:00	1.34017514919056
5/19/2016 23:00	22.33333334	2016-05-19 23:00:00	1.39288865253416
5/20/2016 0:00	20.70666667	2016-05-20 00:00:00	1.43769428223299
5/20/2016 1:00	20.0925	2016-05-20 01:00:00	0.0420672599314661
5/20/2016 2:00	19.18833333	2016-05-20 02:00:00	0.0803537308460666
5/20/2016 3:00	18.96916667	2016-05-20 03:00:00	0.117768197054984
5/20/2016 4:00	18.84333334	2016-05-20 04:00:00	0.15468973777168
5/20/2016 5:00	18.72833334	2016-05-20 05:00:00	0.191165691767576
5/20/2016 6:00	19.19416667	2016-05-20 06:00:00	0.229475606746381
5/20/2016 7:00	23.44333334	2016-05-20 07:00:00	0.288081814778633
5/20/2016 8:00	25.27083334	2016-05-20 08:00:00	0.356954462245188
5/20/2016 9:00	26.07083334	2016-05-20 09:00:00	0.430345804825292
5/20/2016 10:00	25.61166667	2016-05-20 10:00:00	0.501153580409802
5/20/2016 11:00	25.66416667	2016-05-20 11:00:00	0.572258471470948
5/20/2016 12:00	26.54166667	2016-05-20 12:00:00	0.648245712566242
5/20/2016 13:00	26.82916667	2016-05-20 13:00:00	0.725777830145731
5/20/2016 14:00	27.07166667	2016-05-20 14:00:00	0.804581953564271
5/20/2016 15:00	26.615	2016-05-20 15:00:00	0.880966621540682
5/20/2016 16:00	25.94833334	2016-05-20 16:00:00	0.953672542388924
5/20/2016 17:00	26.08583334	2016-05-20 17:00:00	1.02714757658476
5/20/2016 18:00	25.69	2016-05-20 18:00:00	1.0983985384305
5/20/2016 19:00	25.54416667	2016-05-20 19:00:00	1.1688238421123
5/20/2016 20:00	25.44833334	2016-05-20 20:00:00	1.23870536785369
5/20/2016 21:00	25.20833334	2016-05-20 21:00:00	1.30722244132824
5/20/2016 22:00	24.83	2016-05-20 22:00:00	1.37358706721658
5/20/2016 23:00	22.78833334	2016-05-20 23:00:00	1.42867242182235
5/21/2016 0:00	21.51666667	2016-05-21 00:00:00	1.47729943800024
5/21/2016 1:00	20.73416667	2016-05-21 01:00:00	0.0449314711940817
5/21/2016 2:00	19.89166667	2016-05-21 02:00:00	0.0861332420764036
5/21/2016 3:00	19.24583333	2016-05-21 03:00:00	0.124651337413871
5/21/2016 4:00	18.85916667	2016-05-21 04:00:00	0.161634593051329
5/21/2016 5:00	18.52583333	2016-05-21 05:00:00	0.197337231121627
5/21/2016 6:00	18.67333334	2016-05-21 06:00:00	0.233601726053784
5/21/2016 7:00	20.98416667	2016-05-21 07:00:00	0.279689847426972
5/21/2016 8:00	22.37166667	2016-05-21 08:00:00	0.332600656465519
5/21/2016 9:00	22.65	2016-05-21 09:00:00	0.386958099332758
5/21/2016 10:00	22.99416667	2016-05-21 10:00:00	0.443137063410589
5/21/2016 11:00	23.77416667	2016-05-21 11:00:00	0.503563136720807
5/21/2016 12:00	24.02333333	2016-05-21 12:00:00	0.565375251854214
5/21/2016 13:00	24.84333334	2016-05-21 13:00:00	0.631815665993381
5/21/2016 14:00	25.855	2016-05-21 14:00:00	0.703997260614497
5/21/2016 15:00	25.7475	2016-05-21 15:00:00	0.775573014838189
5/21/2016 16:00	25.68083333	2016-05-21 16:00:00	0.84677215526816
5/21/2016 17:00	26.14583334	2016-05-21 17:00:00	0.920581394492173
5/21/2016 18:00	25.6075	2016-05-21 18:00:00	0.991365575249345
5/21/2016 19:00	25.32333333	2016-05-21 19:00:00	1.06053679817155
5/21/2016 20:00	25.29916667	2016-05-21 20:00:00	1.12957059600104
5/21/2016 21:00	25.47166667	2016-05-21 21:00:00	1.19958459265626
5/21/2016 22:00	24.97333333	2016-05-21 22:00:00	1.26676434915297
5/21/2016 23:00	22.34	2016-05-21 23:00:00	1.31951213234791
5/22/2016 0:00	20.62333334	2016-05-22 00:00:00	1.36393811072178
5/22/2016 1:00	19.8525	2016-05-22 01:00:00	0.0410347001444447
5/22/2016 2:00	19.29166667	2016-05-22 02:00:00	0.0797382746346702
5/22/2016 3:00	19.16166667	2016-05-22 03:00:00	0.117917728228993
5/22/2016 4:00	19.175	2016-05-22 04:00:00	0.156150658614649
5/22/2016 5:00	19.02666667	2016-05-22 05:00:00	0.193792242298423
5/22/2016 6:00	18.9925	2016-05-22 06:00:00	0.231298730148173
5/22/2016 7:00	21.04333334	2016-05-22 07:00:00	0.277663914284181
5/22/2016 8:00	22.51166667	2016-05-22 08:00:00	0.331299320924129
5/22/2016 9:00	23.49833333	2016-05-22 09:00:00	0.390206312013806
5/22/2016 10:00	23.83333333	2016-05-22 10:00:00	0.45096039707925
5/22/2016 11:00	23.74416667	2016-05-22 11:00:00	0.511220434721039
5/22/2016 12:00	24.08583334	2016-05-22 12:00:00	0.573382049963708
5/22/2016 13:00	24.47666667	2016-05-22 13:00:00	0.63774307449738
5/22/2016 14:00	25.2575	2016-05-22 14:00:00	0.706539876132733
5/22/2016 15:00	25.98416667	2016-05-22 15:00:00	0.779446637086835
5/22/2016 16:00	26.195	2016-05-22 16:00:00	0.853529036140892
5/22/2016 17:00	26.1775	2016-05-22 17:00:00	0.927514283873154
5/22/2016 18:00	25.165	2016-05-22 18:00:00	0.995784771480583
5/22/2016 19:00	25.0225	2016-05-22 19:00:00	1.06324428921383
5/22/2016 20:00	25.1825	2016-05-22 20:00:00	1.13161436349847
5/22/2016 21:00	25.4675	2016-05-22 21:00:00	1.20160470780476
5/22/2016 22:00	25.01833334	2016-05-22 22:00:00	1.2690405151319
5/22/2016 23:00	22.38	2016-05-22 23:00:00	1.32199427948197
5/23/2016 0:00	20.7125	2016-05-23 00:00:00	1.36682657974912
5/23/2016 1:00	19.905	2016-05-23 01:00:00	0.0412587738060855
5/23/2016 2:00	19.38416667	2016-05-23 02:00:00	0.0803389829135173
5/23/2016 3:00	19.055	2016-05-23 03:00:00	0.118092912944802
5/23/2016 4:00	18.9425	2016-05-23 04:00:00	0.155402448694243
5/23/2016 5:00	18.9	2016-05-23 05:00:00	0.192545273753143
5/23/2016 6:00	19.11833334	2016-05-23 06:00:00	0.230551367567856
5/23/2016 7:00	21.08666667	2016-05-23 07:00:00	0.277120274609039
5/23/2016 8:00	21.865	2016-05-23 08:00:00	0.327462444783894
5/23/2016 9:00	23.425	2016-05-23 09:00:00	0.385968555990413
5/23/2016 10:00	24.53083334	2016-05-23 10:00:00	0.450635990945572
5/23/2016 11:00	24.77083334	2016-05-23 11:00:00	0.516664427635068
5/23/2016 12:00	25.2	2016-05-23 12:00:00	0.585134083443272
5/23/2016 13:00	25.4625	2016-05-23 13:00:00	0.655096043094963
5/23/2016 14:00	25.62	2016-05-23 14:00:00	0.725951002199101
5/23/2016 15:00	26.045	2016-05-23 15:00:00	0.799198082769423
5/23/2016 16:00	26.08	2016-05-23 16:00:00	0.872640576687555
5/23/2016 17:00	25.7125	2016-05-23 17:00:00	0.944018687563689
5/23/2016 18:00	24.94833334	2016-05-23 18:00:00	1.01105621539797
5/23/2016 19:00	25.02416667	2016-05-23 19:00:00	1.07852521740811
5/23/2016 20:00	24.96666667	2016-05-23 20:00:00	1.14566704456033
5/23/2016 21:00	25.14833334	2016-05-23 21:00:00	1.21384268400514
5/23/2016 22:00	24.805	2016-05-23 22:00:00	1.28006523301034
5/23/2016 23:00	22.03	2016-05-23 23:00:00	1.33123446056703
5/24/2016 0:00	20.5325	2016-05-24 00:00:00	1.37524951065257
5/24/2016 1:00	19.8475	2016-05-24 01:00:00	0.0410134122721459
5/24/2016 2:00	19.31083333	2016-05-24 02:00:00	0.079794774882744
5/24/2016 3:00	19.1225	2016-05-24 03:00:00	0.117817508669832
5/24/2016 4:00	18.96666667	2016-05-24 04:00:00	0.155222126906878
5/24/2016 5:00	18.87916667	2016-05-24 05:00:00	0.192283465159011
5/24/2016 6:00	19.0725	2016-05-24 06:00:00	0.230106928720985
5/24/2016 7:00	20.85416667	2016-05-24 07:00:00	0.275590753766454
5/24/2016 8:00	22.48916667	2016-05-24 08:00:00	0.329109286910698
5/24/2016 9:00	23.98166667	2016-05-24 09:00:00	0.390688790993311
5/24/2016 10:00	24.63916667	2016-05-24 10:00:00	0.455969951855891
5/24/2016 11:00	24.73666667	2016-05-24 11:00:00	0.521804351389038
5/24/2016 12:00	24.8875	2016-05-24 12:00:00	0.588495876366277
5/24/2016 13:00	24.91416667	2016-05-24 13:00:00	0.655339056898842
5/24/2016 14:00	25.035	2016-05-24 14:00:00	0.722869707609387
5/24/2016 15:00	25.39083334	2016-05-24 15:00:00	0.792424615258618
5/24/2016 16:00	25.87	2016-05-24 16:00:00	0.864690588098675
5/24/2016 17:00	25.74583333	2016-05-24 17:00:00	0.936256934826204
5/24/2016 18:00	25.22083334	2016-05-24 18:00:00	1.00484513179033
5/24/2016 19:00	25.29666667	2016-05-24 19:00:00	1.07386471176172
5/24/2016 20:00	25.27333333	2016-05-24 20:00:00	1.14275157956013
5/24/2016 21:00	25.44916667	2016-05-24 21:00:00	1.21263783712357
5/24/2016 22:00	24.95083334	2016-05-24 22:00:00	1.27968958700729
5/24/2016 23:00	22.24666667	2016-05-24 23:00:00	1.33195876845121
5/25/2016 0:00	20.81583334	2016-05-25 00:00:00	1.37726557677731
5/25/2016 1:00	20.04583334	2016-05-25 01:00:00	0.0418648348281052
5/25/2016 2:00	19.4225	2016-05-25 02:00:00	0.0811020314511793
5/25/2016 3:00	19.10416667	2016-05-25 03:00:00	0.119051595713889
5/25/2016 4:00	19	2016-05-25 04:00:00	0.156587703115987
5/25/2016 5:00	18.83083334	2016-05-25 05:00:00	0.193460584190192
5/25/2016 6:00	19.00166667	2016-05-25 06:00:00	0.231003276448885
5/25/2016 7:00	21.08083333	2016-05-25 07:00:00	0.277544719682319
5/25/2016 8:00	22.375	2016-05-25 08:00:00	0.330472708150219
5/25/2016 9:00	23.4175	2016-05-25 09:00:00	0.388937894592799
5/25/2016 10:00	23.72666667	2016-05-25 10:00:00	0.449101166849941
5/25/2016 11:00	24.155	2016-05-25 11:00:00	0.511650343433519
5/25/2016 12:00	25.40916667	2016-05-25 12:00:00	0.581309414962095
5/25/2016 13:00	26.74583334	2016-05-25 13:00:00	0.658397523608606
5/25/2016 14:00	27.25583334	2016-05-25 14:00:00	0.738145225677706
5/25/2016 15:00	27.20666667	2016-05-25 15:00:00	0.817643078471477
5/25/2016 16:00	26.16333333	2016-05-25 16:00:00	0.89154961871133
5/25/2016 17:00	25.58916667	2016-05-25 17:00:00	0.962229958789468
5/25/2016 18:00	25.75666667	2016-05-25 18:00:00	1.03385744661827
5/25/2016 19:00	25.94416667	2016-05-25 19:00:00	1.1065399965571
5/25/2016 20:00	25.95083334	2016-05-25 20:00:00	1.17925993822702
5/25/2016 21:00	26.41083334	2016-05-25 21:00:00	1.25453303303037
5/25/2016 22:00	25.5975	2016-05-25 22:00:00	1.32526057811347
5/25/2016 23:00	22.73416667	2016-05-25 23:00:00	1.38006021747764
5/26/2016 0:00	21.00866667	2016-05-26 00:00:00	1.42626291241361
5/26/2016 1:00	20.06083334	2016-05-26 01:00:00	0.0419298131347624
5/26/2016 2:00	19.33	2016-05-26 02:00:00	0.0807890962169278
5/26/2016 3:00	19.16583333	2016-05-26 03:00:00	0.118985254440988
5/26/2016 4:00	19.04333334	2016-05-26 04:00:00	0.156692889546907
5/26/2016 5:00	18.95166667	2016-05-26 05:00:00	0.194038466632885
5/26/2016 6:00	19.17	2016-05-26 06:00:00	0.232251335749137
5/26/2016 7:00	21.07416667	2016-05-26 07:00:00	0.278761406896883
5/26/2016 8:00	22.9	2016-05-26 08:00:00	0.33443852505318
5/26/2016 9:00	24.89416667	2016-05-26 09:00:00	0.401167961224279
5/26/2016 10:00	25.11583334	2016-05-26 10:00:00	0.469158639920332
5/26/2016 11:00	24.875	2016-05-26 11:00:00	0.535779086610987
5/26/2016 12:00	24.93583333	2016-05-26 12:00:00	0.602745507111724
5/26/2016 13:00	25.03083334	2016-05-26 13:00:00	0.67025244660814
5/26/2016 14:00	24.99916667	2016-05-26 14:00:00	0.737579189941173
5/26/2016 15:00	25.63833334	2016-05-26 15:00:00	0.808537923708959
5/26/2016 16:00	26.00833333	2016-05-26 16:00:00	0.881579979286516
5/26/2016 17:00	26.1775	2016-05-26 17:00:00	0.955565227018778
5/26/2016 18:00	25.83333334	2016-05-26 18:00:00	1.02762487080523
5/26/2016 19:00	25.77166667	2016-05-26 19:00:00	1.09933698566242
5/26/2016 20:00	25.7175	2016-05-26 20:00:00	1.17074334221639
5/26/2016 21:00	25.72083334	2016-05-26 21:00:00	1.24216852727096
5/26/2016 22:00	25.13666667	2016-05-26 22:00:00	1.31027777131685
5/26/2016 23:00	22.48666667	2016-05-26 23:00:00	1.36378332838984
5/27/2016 0:00	21.03333333	2016-05-27 00:00:00	1.41010159594853
5/27/2016 1:00	20.40083334	2016-05-27 01:00:00	0.0434247536324738
5/27/2016 2:00	19.71416667	2016-05-27 02:00:00	0.0838738522823026
5/27/2016 3:00	19.18416667	2016-05-27 03:00:00	0.122143584955577
5/27/2016 4:00	19.075	2016-05-27 04:00:00	0.159976990807028
5/27/2016 5:00	18.97	2016-05-27 05:00:00	0.197394740154193
5/27/2016 6:00	19.17166667	2016-05-27 06:00:00	0.235614295377816
5/27/2016 7:00	21.49333333	2016-05-27 07:00:00	0.284127940158395
5/27/2016 8:00	22.56166667	2016-05-27 08:00:00	0.338023635805148
5/27/2016 9:00	22.98	2016-05-27 09:00:00	0.394126938536008
5/27/2016 10:00	24.0475	2016-05-27 10:00:00	0.456074112018455
5/27/2016 11:00	25.335	2016-05-27 11:00:00	0.525311668337307
5/27/2016 12:00	26.46166667	2016-05-27 12:00:00	0.600862976029366
5/27/2016 13:00	27.5225	2016-05-27 13:00:00	0.681937179539205
5/27/2016 14:00	27.55333334	2016-05-27 14:00:00	0.763161427285352
5/27/2016 15:00	26.4625	2016-05-27 15:00:00	0.838717288156629
5/27/2016 16:00	25.6175	2016-05-27 16:00:00	0.909558093056287
5/27/2016 17:00	25.165	2016-05-27 17:00:00	0.977828580663715
5/27/2016 18:00	25.28166667	2016-05-27 18:00:00	1.04676284812461
5/27/2016 19:00	25.54666667	2016-05-27 19:00:00	1.11720232599584
5/27/2016 20:00	25.54083334	2016-05-27 20:00:00	1.18760872980908
5/27/2016 21:00	25.48083333	2016-05-27 21:00:00	1.25767475650727
5/27/2016 22:00	25.15	2016-05-27 22:00:00	1.32585988086992
5/27/2016 23:00	22.80833334	2016-05-27 23:00:00	1.38105095217319
5/28/2016 0:00	21.80166667	2016-05-28 00:00:00	1.43107813973573
5/28/2016 1:00	20.67916667	2016-05-28 01:00:00	0.0446800643013556
5/28/2016 2:00	19.64083333	2016-05-28 02:00:00	0.0848215499970066
5/28/2016 3:00	19.345	2016-05-28 03:00:00	0.123741906651485
5/28/2016 4:00	19.24916667	2016-05-28 04:00:00	0.162273465935488
5/28/2016 5:00	19.15416667	2016-05-28 05:00:00	0.200422866825575
5/28/2016 6:00	19.3625	2016-05-28 06:00:00	0.239414578515877
5/28/2016 7:00	21.57166667	2016-05-28 07:00:00	0.2883095875392
5/28/2016 8:00	23.02416667	2016-05-28 08:00:00	0.344648963431249
5/28/2016 9:00	24.13666667	2016-05-28 09:00:00	0.407095335336905
5/28/2016 10:00	25.43083333	2016-05-28 10:00:00	0.476877480278994
5/28/2016 11:00	25.1575	2016-05-28 11:00:00	0.545105286587626
5/28/2016 12:00	24.52583333	2016-05-28 12:00:00	0.609744424044905
5/28/2016 13:00	24.26916667	2016-05-28 13:00:00	0.672934988782827
5/28/2016 14:00	24.70583333	2016-05-28 14:00:00	0.738594352128222
5/28/2016 15:00	25.31333333	2016-05-28 15:00:00	0.807708712681118
5/28/2016 16:00	25.48166667	2016-05-28 16:00:00	0.877779469075801
5/28/2016 17:00	26.16	2016-05-28 17:00:00	0.951667482077569
5/28/2016 18:00	26.50916667	2016-05-28 18:00:00	1.02747791524913
5/28/2016 19:00	26.55666667	2016-05-28 19:00:00	1.1035466223925
5/28/2016 20:00	26.56416667	2016-05-28 20:00:00	1.17965602945006
5/28/2016 21:00	26.55	2016-05-28 21:00:00	1.25568854029915
5/28/2016 22:00	25.52583334	2016-05-28 22:00:00	1.32600988115838
5/28/2016 23:00	22.815	2016-05-28 23:00:00	1.38123621775612
5/29/2016 0:00	21.52166667	2016-05-29 00:00:00	1.42988755282793
5/29/2016 1:00	20.4425	2016-05-29 01:00:00	0.0436108697152983
5/29/2016 2:00	19.47083334	2016-05-29 02:00:00	0.0830467641504232
5/29/2016 3:00	19.20333334	2016-05-29 03:00:00	0.121393544438936
5/29/2016 4:00	19.14166667	2016-05-29 04:00:00	0.159492902268328
5/29/2016 5:00	18.96583333	2016-05-29 05:00:00	0.196894238315892
5/29/2016 6:00	18.92833334	2016-05-29 06:00:00	0.234148132595344
5/29/2016 7:00	20.78166667	2016-05-29 07:00:00	0.279297616268657
5/29/2016 8:00	22.33083333	2016-05-29 08:00:00	0.331998268318569
5/29/2016 9:00	24.79916667	2016-05-29 09:00:00	0.398187671197758
5/29/2016 10:00	26.0275	2016-05-29 10:00:00	0.471336937179721
5/29/2016 11:00	25.82333334	2016-05-29 11:00:00	0.543340268226653
5/29/2016 12:00	25.9825	2016-05-29 12:00:00	0.616237693804374
5/29/2016 13:00	26.45083334	2016-05-29 13:00:00	0.691729787158378
5/29/2016 14:00	26.62916667	2016-05-29 14:00:00	0.768190978968715
5/29/2016 15:00	26.13583333	2016-05-29 15:00:00	0.841944581279549
5/29/2016 16:00	26.39	2016-05-29 16:00:00	0.917103394250103
5/29/2016 17:00	26.50833334	2016-05-29 17:00:00	0.992909288613119
5/29/2016 18:00	26.4925	2016-05-29 18:00:00	1.06862889569422
5/29/2016 19:00	26.525	2016-05-29 19:00:00	1.1445255165422
5/29/2016 20:00	26.60166667	2016-05-29 20:00:00	1.22083808638272
5/29/2016 21:00	26.6525	2016-05-29 21:00:00	1.29742513412166
5/29/2016 22:00	25.55833334	2016-05-29 22:00:00	1.36793074988117
5/29/2016 23:00	22.32416667	2016-05-29 23:00:00	1.4205971418999
5/30/2016 0:00	20.35166667	2016-05-30 00:00:00	1.46380309642108
5/30/2016 1:00	19.435	2016-05-30 01:00:00	0.0392885029972151
5/30/2016 2:00	19.21166667	2016-05-30 02:00:00	0.0776688233460815
5/30/2016 3:00	19.1125	2016-05-30 03:00:00	0.115651631571044
5/30/2016 4:00	19.01916667	2016-05-30 04:00:00	0.153263524437887
5/30/2016 5:00	19.08666667	2016-05-30 05:00:00	0.19114335717708
5/30/2016 6:00	19.23	2016-05-30 06:00:00	0.229597553436124
5/30/2016 7:00	21.2	2016-05-30 07:00:00	0.276702478395072
5/30/2016 8:00	22.5725	2016-05-30 08:00:00	0.33065467311518
5/30/2016 9:00	24.46083334	2016-05-30 09:00:00	0.394926193920933
5/30/2016 10:00	24.57083333	2016-05-30 10:00:00	0.459820101878394
5/30/2016 11:00	24.72666667	2016-05-30 11:00:00	0.525597725324307
5/30/2016 12:00	24.935	2016-05-30 12:00:00	0.592559405540634
5/30/2016 13:00	25.21583333	2016-05-30 13:00:00	0.661119153498669
5/30/2016 14:00	25.43166667	2016-05-30 14:00:00	0.730906031408417
5/30/2016 15:00	25.81666667	2016-05-30 15:00:00	0.80287181107499
5/30/2016 16:00	26.38666667	2016-05-30 16:00:00	0.878012325267707
5/30/2016 17:00	26.34666667	2016-05-30 17:00:00	0.952932964871443
5/30/2016 18:00	25.76583334	2016-05-30 18:00:00	1.02461217339955
5/30/2016 19:00	25.91416667	2016-05-30 19:00:00	1.09712634934296
5/30/2016 20:00	25.91166667	2016-05-30 20:00:00	1.16962648604772
5/30/2016 21:00	26.1275	2016-05-30 21:00:00	1.243333704465
5/30/2016 22:00	25.42416667	2016-05-30 22:00:00	1.31307798420536
5/30/2016 23:00	22.06083333	2016-05-30 23:00:00	1.36440278650027
5/31/2016 0:00	20.3325	2016-05-31 00:00:00	1.40752368633939
5/31/2016 1:00	19.54833333	2016-05-31 01:00:00	0.0397562610522243
5/31/2016 2:00	19.1175	2016-05-31 02:00:00	0.0777590275859548
5/31/2016 3:00	19.0525	2016-05-31 03:00:00	0.115503033181125
5/31/2016 4:00	19.02833333	2016-05-31 04:00:00	0.153151217521331
5/31/2016 5:00	18.95	2016-05-31 05:00:00	0.190490239404732
5/31/2016 6:00	19.23916667	2016-05-31 06:00:00	0.228981418909439
5/31/2016 7:00	21.29833334	2016-05-31 07:00:00	0.276555160718986
5/31/2016 8:00	22.43916667	2016-05-31 08:00:00	0.329814549144713
5/31/2016 9:00	22.9875	2016-05-31 09:00:00	0.385957900762811
5/31/2016 10:00	23.55083334	2016-05-31 10:00:00	0.445152680885243
5/31/2016 11:00	24.67	2016-05-31 11:00:00	0.510608715066041
5/31/2016 12:00	25.525	2016-05-31 12:00:00	0.580925329532229
5/31/2016 13:00	25.75083333	2016-05-31 13:00:00	0.652519897430754
5/31/2016 14:00	25.59666667	2016-05-31 14:00:00	0.723242722380529
5/31/2016 15:00	25.31666667	2016-05-31 15:00:00	0.792376037611276
5/31/2016 16:00	24.93	2016-05-31 16:00:00	0.859309276501752
5/31/2016 17:00	26.14333334	2016-05-31 17:00:00	0.933104608963989
5/31/2016 18:00	25.56083333	2016-05-31 18:00:00	1.00362439525444
5/31/2016 19:00	25.3175	2016-05-31 19:00:00	1.07276244904622
5/31/2016 20:00	25.3225	2016-05-31 20:00:00	1.14192893363594
5/31/2016 21:00	25.4025	2016-05-31 21:00:00	1.21155012991174
5/31/2016 22:00	25.13916667	2016-05-31 22:00:00	1.2796736016319
5/31/2016 23:00	22.36666667	2016-05-31 23:00:00	1.33255864821763
6/1/2016 0:00	20.83933334	2016-06-01 00:00:00	1.37797391204041
6/1/2016 1:00	20.14	2016-06-01 01:00:00	0.042274118423063
6/1/2016 2:00	19.42083333	2016-06-01 02:00:00	0.0815044784494659
6/1/2016 3:00	19.07666667	2016-06-01 03:00:00	0.119344513747492
6/1/2016 4:00	18.85916667	2016-06-01 04:00:00	0.15632776938495
6/1/2016 5:00	18.66583334	2016-06-01 05:00:00	0.192563511371713
6/1/2016 6:00	19.0925	2016-06-01 06:00:00	0.230466575774581
6/1/2016 7:00	21.47	2016-06-01 07:00:00	0.278867041813361
6/1/2016 8:00	22.46583334	2016-06-01 08:00:00	0.332264541964867
6/1/2016 9:00	23.25833334	2016-06-01 09:00:00	0.389864566039076
6/1/2016 10:00	24.07916667	2016-06-01 10:00:00	0.451988868693774
6/1/2016 11:00	24.41416667	2016-06-01 11:00:00	0.515996762143876
6/1/2016 12:00	23.21583333	2016-06-01 12:00:00	0.573366884339133
6/1/2016 13:00	22.79916667	2016-06-01 13:00:00	0.628509487357041
6/1/2016 14:00	22.6225	2016-06-01 14:00:00	0.682722919934333
6/1/2016 15:00	22.2425	2016-06-01 15:00:00	0.734970801624856
6/1/2016 16:00	22.06333334	2016-06-01 16:00:00	0.786308232163284
6/1/2016 17:00	22.6525	2016-06-01 17:00:00	0.840678778410003
6/1/2016 18:00	22.61666667	2016-06-01 18:00:00	0.894861693342189
6/1/2016 19:00	22.69583334	2016-06-01 19:00:00	0.949459668862494
6/1/2016 20:00	22.73333334	2016-06-01 20:00:00	1.0042549195174
6/1/2016 21:00	22.6775	2016-06-01 21:00:00	1.05875660491589
6/1/2016 22:00	21.9	2016-06-01 22:00:00	1.10927343573654
6/1/2016 23:00	20.83916667	2016-06-01 23:00:00	1.15468792964796
6/2/2016 0:00	20.75583334	2016-06-02 00:00:00	1.19971874307057
6/2/2016 1:00	20.32166667	2016-06-02 01:00:00	0.0430728850085087
6/2/2016 2:00	19.42666667	2016-06-02 02:00:00	0.0823271774947896
6/2/2016 3:00	18.91916667	2016-06-02 03:00:00	0.119545106425706
6/2/2016 4:00	18.58833333	2016-06-02 04:00:00	0.155484889837631
6/2/2016 5:00	18.38083333	2016-06-02 05:00:00	0.190642590519627
6/2/2016 6:00	18.21916667	2016-06-02 06:00:00	0.225201297731548
6/2/2016 7:00	17.48833333	2016-06-02 07:00:00	0.257162940829646
6/2/2016 8:00	17.92833334	2016-06-02 08:00:00	0.290666612123851
6/2/2016 9:00	18.9875	2016-06-02 09:00:00	0.328153364733353
6/2/2016 10:00	20.52583333	2016-06-02 10:00:00	0.372138373833147
6/2/2016 11:00	21.68333334	2016-06-02 11:00:00	0.421580759286151
6/2/2016 12:00	22.54916667	2016-06-02 12:00:00	0.475411309218137
6/2/2016 13:00	23.03833334	2016-06-02 13:00:00	0.53182652338639
6/2/2016 14:00	23.71166667	2016-06-02 14:00:00	0.591906906510134
6/2/2016 15:00	23.10166667	2016-06-02 15:00:00	0.648661847695291
6/2/2016 16:00	22.145	2016-06-02 16:00:00	0.700412950654664
6/2/2016 17:00	22.23166667	2016-06-02 17:00:00	0.752605479748425
6/2/2016 18:00	22.255	2016-06-02 18:00:00	0.804917277745471
6/2/2016 19:00	22.6125	2016-06-02 19:00:00	0.85907840076843
6/2/2016 20:00	22.61333334	2016-06-02 20:00:00	0.913243881775122
6/2/2016 21:00	22.31916667	2016-06-02 21:00:00	0.965884588214761
6/2/2016 22:00	21.75833333	2016-06-02 22:00:00	1.01569705896973
6/2/2016 23:00	20.7525	2016-06-02 23:00:00	1.06071257779741
6/3/2016 0:00	20.285	2016-06-03 00:00:00	1.10362327004115
6/3/2016 1:00	19.615	2016-06-03 01:00:00	0.0400335877704972
6/3/2016 2:00	19.09333333	2016-06-03 02:00:00	0.0779399719639425
6/3/2016 3:00	18.86416667	2016-06-03 03:00:00	0.114942734969999
6/3/2016 4:00	18.56416667	2016-06-03 04:00:00	0.150790660390525
6/3/2016 5:00	18.3175	2016-06-03 05:00:00	0.185712629887419
6/3/2016 6:00	18.21666667	2016-06-03 06:00:00	0.220262144961354
6/3/2016 7:00	17.97666667	2016-06-03 07:00:00	0.253939159750433
6/3/2016 8:00	18.7675	2016-06-03 08:00:00	0.290566347395043
6/3/2016 9:00	19.94833333	2016-06-03 09:00:00	0.332010829254333
6/3/2016 10:00	20.56833334	2016-06-03 10:00:00	0.376187628223915
6/3/2016 11:00	21.36	2016-06-03 11:00:00	0.424057140140875
6/3/2016 12:00	22.45916667	2016-06-03 12:00:00	0.477420091139417
6/3/2016 13:00	22.95166667	2016-06-03 13:00:00	0.533372243008494
6/3/2016 14:00	22.555	2016-06-03 14:00:00	0.587233188177726
6/3/2016 15:00	22.30333333	2016-06-03 15:00:00	0.639792610538999
6/3/2016 16:00	22.38333334	2016-06-03 16:00:00	0.692763563317112
6/3/2016 17:00	22.52166667	2016-06-03 17:00:00	0.746450964967562
6/3/2016 18:00	22.47916667	2016-06-03 18:00:00	0.799917605696023
6/3/2016 19:00	22.595	2016-06-03 19:00:00	0.853987261466808
6/3/2016 20:00	22.66916667	2016-06-03 20:00:00	0.90844521257492
6/3/2016 21:00	22.6275	2016-06-03 21:00:00	0.962684811510852
6/3/2016 22:00	21.79583333	2016-06-03 22:00:00	1.0126830570298
6/3/2016 23:00	20.34583333	2016-06-03 23:00:00	1.05586311107154
6/4/2016 0:00	19.37333333	2016-06-04 00:00:00	1.09489905027415
6/4/2016 1:00	18.77083334	2016-06-04 01:00:00	0.0366400835938026
6/4/2016 2:00	18.53333334	2016-06-04 02:00:00	0.0723711071249795
6/4/2016 3:00	18.46583334	2016-06-04 03:00:00	0.107847367522849
6/4/2016 4:00	18.3225	2016-06-04 04:00:00	0.142787896989367
6/4/2016 5:00	18.26916667	2016-06-04 05:00:00	0.177530897922724
6/4/2016 6:00	18.28916667	2016-06-04 06:00:00	0.212347857170604
6/4/2016 7:00	18.16333334	2016-06-04 07:00:00	0.246701783900531
6/4/2016 8:00	18.80666667	2016-06-04 08:00:00	0.283480746342239
6/4/2016 9:00	20.06583334	2016-06-04 09:00:00	0.325432237208866
6/4/2016 10:00	21.195	2016-06-04 10:00:00	0.372513416772376
6/4/2016 11:00	22.54583334	2016-06-04 11:00:00	0.426326602785665
6/4/2016 12:00	23.93166667	2016-06-04 12:00:00	0.487627399450973
6/4/2016 13:00	23.70666667	2016-06-04 13:00:00	0.547680163728338
6/4/2016 14:00	23.69	2016-06-04 14:00:00	0.607640904645009
6/4/2016 15:00	23.34083334	2016-06-04 15:00:00	0.665688556267094
6/4/2016 16:00	22.48083333	2016-06-04 16:00:00	0.719163843498194
6/4/2016 17:00	21.86583334	2016-06-04 17:00:00	0.76951016741148
6/4/2016 18:00	21.59333334	2016-06-04 18:00:00	0.818511041867222
6/4/2016 19:00	21.79	2016-06-04 19:00:00	0.868480357150147
6/4/2016 20:00	21.99083334	2016-06-04 20:00:00	0.919452425409608
6/4/2016 21:00	22.02333334	2016-06-04 21:00:00	0.970588057350683
6/4/2016 22:00	21.61666667	2016-06-04 22:00:00	1.01970312513354
6/4/2016 23:00	20.68083334	2016-06-04 23:00:00	1.06439079161222
6/5/2016 0:00	20.29083333	2016-06-05 00:00:00	1.10732725428668
6/5/2016 1:00	19.6425	2016-06-05 01:00:00	0.0401484551944208
6/5/2016 2:00	18.86916667	2016-06-05 02:00:00	0.0771707344245429
6/5/2016 3:00	18.61666667	2016-06-05 03:00:00	0.113218473676924
6/5/2016 4:00	18.56083334	2016-06-05 04:00:00	0.149053745059828
6/5/2016 5:00	18.60416667	2016-06-05 05:00:00	0.185053822103019
6/5/2016 6:00	18.47666667	2016-06-05 06:00:00	0.220570863520953
6/5/2016 7:00	17.82916667	2016-06-05 07:00:00	0.253721348996672
6/5/2016 8:00	18.09833334	2016-06-05 08:00:00	0.287838218357598
6/5/2016 9:00	19.02833334	2016-06-05 09:00:00	0.325486402737412
6/5/2016 10:00	20.30416667	2016-06-05 10:00:00	0.368481816128781
6/5/2016 11:00	21.5875	2016-06-05 11:00:00	0.417454172089601
6/5/2016 12:00	22.40333333	2016-06-05 12:00:00	0.470528330200545
6/5/2016 13:00	23.41916667	2016-06-05 13:00:00	0.529002609849133
6/5/2016 14:00	23.15416667	2016-06-05 14:00:00	0.586040005691907
6/5/2016 15:00	22.56833334	2016-06-05 15:00:00	0.639970465694816
6/5/2016 16:00	21.89916667	2016-06-05 16:00:00	0.69048313306907
6/5/2016 17:00	22.39416667	2016-06-05 17:00:00	0.743509972793795
6/5/2016 18:00	22.65666667	2016-06-05 18:00:00	0.797902362286488
6/5/2016 19:00	22.66166667	2016-06-05 19:00:00	0.852320970681439
6/5/2016 20:00	22.725	2016-06-05 20:00:00	0.907072345571353
6/5/2016 21:00	22.4	2016-06-05 21:00:00	0.960129293880212
6/5/2016 22:00	21.5175	2016-06-05 22:00:00	1.00876036257773
6/5/2016 23:00	20.69833334	2016-06-05 23:00:00	1.05352791300884
6/6/2016 0:00	20.31583334	2016-06-06 00:00:00	1.09657496169345
6/6/2016 1:00	19.99416667	2016-06-06 01:00:00	0.0416416507036766
6/6/2016 2:00	18.95166667	2016-06-06 02:00:00	0.0789872277896549
6/6/2016 3:00	18.1125	2016-06-06 03:00:00	0.113155640506987
6/6/2016 4:00	17.6125	2016-06-06 04:00:00	0.145545918347753
6/6/2016 5:00	17.26666667	2016-06-06 05:00:00	0.176754917408885
6/6/2016 6:00	17.105	2016-06-06 06:00:00	0.207425043993328
6/6/2016 7:00	17.38	2016-06-06 07:00:00	0.239016850571198
6/6/2016 8:00	18.38166667	2016-06-06 08:00:00	0.274177662251676
6/6/2016 9:00	19.89583333	2016-06-06 09:00:00	0.315397239548996
6/6/2016 10:00	18.78583334	2016-06-06 10:00:00	0.352095403315187
6/6/2016 11:00	19.59166667	2016-06-06 11:00:00	0.392031743253032
6/6/2016 12:00	21.00583334	2016-06-06 12:00:00	0.438221177077478
6/6/2016 13:00	22.05083333	2016-06-06 13:00:00	0.48949548761896
6/6/2016 14:00	22.68	2016-06-06 14:00:00	0.544010297447401
6/6/2016 15:00	22.41583333	2016-06-06 15:00:00	0.597149024110461
6/6/2016 16:00	22.63666667	2016-06-06 16:00:00	0.65143661474346
6/6/2016 17:00	22.06	2016-06-06 17:00:00	0.702757208124447
6/6/2016 18:00	21.50416667	2016-06-06 18:00:00	0.751323465707487
6/6/2016 19:00	21.3275	2016-06-06 19:00:00	0.799036929439896
6/6/2016 20:00	21.295	2016-06-06 20:00:00	0.846594722368191
6/6/2016 21:00	21.54583334	2016-06-06 21:00:00	0.89536372316589
6/6/2016 22:00	21.26833334	2016-06-06 22:00:00	0.942794068547192
6/6/2016 23:00	20.5825	2016-06-06 23:00:00	0.987034944280358
6/7/2016 0:00	20.42083333	2016-06-07 00:00:00	1.03054895424728
6/7/2016 1:00	20.19333334	2016-06-07 01:00:00	0.042507365195007
6/7/2016 2:00	19.17666667	2016-06-07 02:00:00	0.0807469846755667
6/7/2016 3:00	18.235	2016-06-07 03:00:00	0.115363958586689
6/7/2016 4:00	17.81666667	2016-06-07 04:00:00	0.148470159543452
6/7/2016 5:00	17.54083333	2016-06-07 05:00:00	0.180612416878183
6/7/2016 6:00	17.38166667	2016-06-07 06:00:00	0.212209884184538
6/7/2016 7:00	17.0675	2016-06-07 07:00:00	0.24275621413361
6/7/2016 8:00	17.745	2016-06-07 08:00:00	0.275609527678305
6/7/2016 9:00	18.92416667	2016-06-07 09:00:00	0.312847070365951
6/7/2016 10:00	20.2675	2016-06-07 10:00:00	0.355680526070278
6/7/2016 11:00	21.39333333	2016-06-07 11:00:00	0.403710478705271
6/7/2016 12:00	22.74916667	2016-06-07 12:00:00	0.458589150965215
6/7/2016 13:00	23.29666667	2016-06-07 13:00:00	0.51639694435918
6/7/2016 14:00	23.15083333	2016-06-07 14:00:00	0.573416384177139
6/7/2016 15:00	22.63	2016-06-07 15:00:00	0.627669069184522
6/7/2016 16:00	22.25166667	2016-06-07 16:00:00	0.679963817836106
6/7/2016 17:00	22.07166667	2016-06-07 17:00:00	0.731343357502158
6/7/2016 18:00	22.03666667	2016-06-07 18:00:00	0.782546195720243
6/7/2016 19:00	22.19166667	2016-06-07 19:00:00	0.834534680868212
6/7/2016 20:00	22.40916667	2016-06-07 20:00:00	0.887638964772992
6/7/2016 21:00	22.50416667	2016-06-07 21:00:00	0.941235395828015
6/7/2016 22:00	21.89666667	2016-06-07 22:00:00	0.9917355742388
6/7/2016 23:00	20.42166667	2016-06-07 23:00:00	1.03525330643069
6/8/2016 0:00	20.02666667	2016-06-08 00:00:00	1.0770352332085
6/8/2016 1:00	19.30166667	2016-06-08 01:00:00	0.0387441431080596
6/8/2016 2:00	18.65666667	2016-06-08 02:00:00	0.0749447694139866
6/8/2016 3:00	18.26583334	2016-06-08 03:00:00	0.10967545736428
6/8/2016 4:00	18.05166667	2016-06-08 04:00:00	0.143623020503096
6/8/2016 5:00	18.08833334	2016-06-08 05:00:00	0.177703547509842
6/8/2016 6:00	18.2525	2016-06-08 06:00:00	0.212385021687256
6/8/2016 7:00	18.53	2016-06-08 07:00:00	0.24810342702707
6/8/2016 8:00	19.19666667	2016-06-08 08:00:00	0.286423393187477
6/8/2016 9:00	20.23666667	2016-06-08 09:00:00	0.329121038456583
6/8/2016 10:00	21.31083334	2016-06-08 10:00:00	0.37675462385644
6/8/2016 11:00	22.01583334	2016-06-08 11:00:00	0.427852478630413
6/8/2016 12:00	22.41	2016-06-08 12:00:00	0.480961067088394
6/8/2016 13:00	22.7025	2016-06-08 13:00:00	0.535594082528576
6/8/2016 14:00	22.65583334	2016-06-08 14:00:00	0.589982102966939
6/8/2016 15:00	22.695	2016-06-08 15:00:00	0.644575699408388
6/8/2016 16:00	22.51166667	2016-06-08 16:00:00	0.698211106048337
6/8/2016 17:00	22.33	2016-06-08 17:00:00	0.75090747481846
6/8/2016 18:00	22.35	2016-06-08 18:00:00	0.803706704832804
6/8/2016 19:00	22.41166667	2016-06-08 19:00:00	0.856823903116423
6/8/2016 20:00	22.45	2016-06-08 20:00:00	0.910139372108715
6/8/2016 21:00	22.51416667	2016-06-08 21:00:00	0.963787774549728
6/8/2016 22:00	21.82	2016-06-08 22:00:00	1.01390599917718
6/8/2016 23:00	20.56083334	2016-06-08 23:00:00	1.05804890486066
6/9/2016 0:00	20.205	2016-06-09 00:00:00	1.10060743161848
6/9/2016 1:00	19.37666667	2016-06-09 01:00:00	0.0390495562191679
6/9/2016 2:00	18.75666667	2016-06-09 02:00:00	0.0756348591904147
6/9/2016 3:00	18.66833334	2016-06-09 03:00:00	0.111880183297489
6/9/2016 4:00	18.58333333	2016-06-09 04:00:00	0.147800944847236
6/9/2016 5:00	18.49666667	2016-06-09 05:00:00	0.183393381621574
6/9/2016 6:00	18.265	2016-06-09 06:00:00	0.21812099189593
6/9/2016 7:00	17.085	2016-06-09 07:00:00	0.248725037628642
6/9/2016 8:00	17.33333334	2016-06-09 08:00:00	0.280158711793247
6/9/2016 9:00	18.36916667	2016-06-09 09:00:00	0.315272884112273
6/9/2016 10:00	19.845	2016-06-09 10:00:00	0.356275655869552
6/9/2016 11:00	20.99083334	2016-06-09 11:00:00	0.402394932192539
6/9/2016 12:00	22.1025	2016-06-09 12:00:00	0.453930478240966
6/9/2016 13:00	22.94083334	2016-06-09 13:00:00	0.509824897950715
6/9/2016 14:00	23.01666667	2016-06-09 14:00:00	0.566124147045952
6/9/2016 15:00	22.63916667	2016-06-09 15:00:00	0.620424830810967
6/9/2016 16:00	22.21083334	2016-06-09 16:00:00	0.672511021164914
6/9/2016 17:00	22.18083334	2016-06-09 17:00:00	0.724444335390008
6/9/2016 18:00	22.175	2016-06-09 18:00:00	0.776347958251004
6/9/2016 19:00	22.23583334	2016-06-09 19:00:00	0.828561772262152
6/9/2016 20:00	22.4675	2016-06-09 20:00:00	0.881967911868776
6/9/2016 21:00	22.52666667	2016-06-09 21:00:00	0.935681322822101
6/9/2016 22:00	21.91333334	2016-06-09 22:00:00	0.986264801382673
6/9/2016 23:00	20.38666667	2016-06-09 23:00:00	1.02962642037758
6/10/2016 0:00	20.17083334	2016-06-10 00:00:00	1.07203525756962
6/10/2016 1:00	20.16333333	2016-06-10 01:00:00	0.0423760356823676
6/10/2016 2:00	19.16083334	2016-06-10 02:00:00	0.0805521491053591
6/10/2016 3:00	18.19083334	2016-06-10 03:00:00	0.115006804332076
6/10/2016 4:00	17.83916667	2016-06-10 04:00:00	0.148192755187967
6/10/2016 5:00	17.7425	2016-06-10 05:00:00	0.181037278086757
6/10/2016 6:00	17.51916667	2016-06-10 06:00:00	0.213104886266734
6/10/2016 7:00	17.0525	2016-06-10 07:00:00	0.243601823421008
6/10/2016 8:00	17.655	2016-06-10 08:00:00	0.276139986312809
6/10/2016 9:00	18.99916667	2016-06-10 09:00:00	0.313672801677397
6/10/2016 10:00	20.19083333	2016-06-10 10:00:00	0.356169210116354
6/10/2016 11:00	21.3275	2016-06-10 11:00:00	0.403882673848762
6/10/2016 12:00	21.98166667	2016-06-10 12:00:00	0.454808673405296
6/10/2016 13:00	22.84916667	2016-06-10 13:00:00	0.510215951305528
6/10/2016 14:00	22.96166667	2016-06-10 14:00:00	0.566221424317392
6/10/2016 15:00	22.5325	2016-06-10 15:00:00	0.6199651893685
6/10/2016 16:00	22.21833334	2016-06-10 16:00:00	0.672089645198852
6/10/2016 17:00	22.185	2016-06-10 17:00:00	0.724044174384546
6/10/2016 18:00	22.20666667	2016-06-10 18:00:00	0.776109114141678
6/10/2016 19:00	22.365	2016-06-10 19:00:00	0.828985575018087
6/10/2016 20:00	22.4725	2016-06-10 20:00:00	0.882417638383603
6/10/2016 21:00	22.52666667	2016-06-10 21:00:00	0.936131049336928
6/10/2016 22:00	21.81166667	2016-06-10 22:00:00	0.986207879111945
6/10/2016 23:00	20.47833334	2016-06-10 23:00:00	1.02997931721948
6/11/2016 0:00	20.1975	2016-06-11 00:00:00	1.07250494865936
6/11/2016 1:00	19.81666667	2016-06-11 01:00:00	0.0408823386442016
6/11/2016 2:00	19.2325	2016-06-11 02:00:00	0.0793466182455107
6/11/2016 3:00	18.615	2016-06-11 03:00:00	0.115387999362138
6/11/2016 4:00	18.3575	2016-06-11 04:00:00	0.150458690380567
6/11/2016 5:00	18.0975	2016-06-11 05:00:00	0.184572529885535
6/11/2016 6:00	17.79333334	2016-06-11 06:00:00	0.217596206626036
6/11/2016 7:00	16.715	2016-06-11 07:00:00	0.247000646933114
6/11/2016 8:00	17.27583334	2016-06-11 08:00:00	0.278240453335508
6/11/2016 9:00	18.30416667	2016-06-11 09:00:00	0.313112971765875
6/11/2016 10:00	19.36916667	2016-06-11 10:00:00	0.352131895397549
6/11/2016 11:00	20.6675	2016-06-11 11:00:00	0.396758772959712
6/11/2016 12:00	21.55166667	2016-06-11 12:00:00	0.445556206667049
6/11/2016 13:00	22.01083333	2016-06-11 13:00:00	0.49662888717213
6/11/2016 14:00	22.315	2016-06-11 14:00:00	0.549248195150832
6/11/2016 15:00	22.455	2016-06-11 15:00:00	0.602589560095998
6/11/2016 16:00	22.8425	2016-06-11 16:00:00	0.657961505300645
6/11/2016 17:00	21.83	2016-06-11 17:00:00	0.708129435373569
6/11/2016 18:00	21.48333334	2016-06-11 18:00:00	0.756594551418987
6/11/2016 19:00	21.815	2016-06-11 19:00:00	0.806687936250739
6/11/2016 20:00	22.0425	2016-06-11 20:00:00	0.857920196057976
6/11/2016 21:00	22.31833333	2016-06-11 21:00:00	0.910556622323177
6/11/2016 22:00	21.97416667	2016-06-11 22:00:00	0.961444950517798
6/11/2016 23:00	20.78583333	2016-06-11 23:00:00	1.00661359731383
6/12/2016 0:00	20.33583334	2016-06-12 00:00:00	1.04974927963108
6/12/2016 1:00	19.5975	2016-06-12 01:00:00	0.0399606333517529
6/12/2016 2:00	18.94	2016-06-12 02:00:00	0.0772603448323125
6/12/2016 3:00	18.62166667	2016-06-12 03:00:00	0.113327164292613
6/12/2016 4:00	18.3825	2016-06-12 04:00:00	0.148491087174702
6/12/2016 5:00	18.2425	2016-06-12 05:00:00	0.183135691166664
6/12/2016 6:00	18.00833334	2016-06-12 06:00:00	0.216926704665739
6/12/2016 7:00	17.72916667	2016-06-12 07:00:00	0.24972437937297
6/12/2016 8:00	18.5625	2016-06-12 08:00:00	0.285565977270422
6/12/2016 9:00	19.56583333	2016-06-12 09:00:00	0.325394880464223
6/12/2016 10:00	20.62416667	2016-06-12 10:00:00	0.369824642775098
6/12/2016 11:00	22.9175	2016-06-12 11:00:00	0.42559483107397
6/12/2016 12:00	21.92083334	2016-06-12 12:00:00	0.476215825666836
6/12/2016 13:00	22.00083334	2016-06-12 13:00:00	0.52723818314924
6/12/2016 14:00	22.655	2016-06-12 14:00:00	0.581621834693863
6/12/2016 15:00	22.6625	2016-06-12 15:00:00	0.636044813633284
6/12/2016 16:00	22.89083334	2016-06-12 16:00:00	0.691673216310218
6/12/2016 17:00	22.97	2016-06-12 17:00:00	0.747723145464076
6/12/2016 18:00	22.1825	2016-06-12 18:00:00	0.799664944963115
6/12/2016 19:00	22.09833334	2016-06-12 19:00:00	0.851179390488054
6/12/2016 20:00	22.32333333	2016-06-12 20:00:00	0.90384150097879
6/12/2016 21:00	22.57833333	2016-06-12 21:00:00	0.95782413342316
6/12/2016 22:00	22.2125	2016-06-12 22:00:00	1.00991882557908
6/12/2016 23:00	20.63083334	2016-06-12 23:00:00	1.0543788686611
6/13/2016 0:00	20.575	2016-06-13 00:00:00	1.09858581224098
6/13/2016 1:00	20.21166667	2016-06-13 01:00:00	0.0425877843518504
6/13/2016 2:00	19.38166667	2016-06-13 02:00:00	0.081657773573936
6/13/2016 3:00	18.24833334	2016-06-13 03:00:00	0.116323881020206
6/13/2016 4:00	17.80666667	2016-06-13 04:00:00	0.149394692102157
6/13/2016 5:00	17.60583333	2016-06-13 05:00:00	0.181761826605277
6/13/2016 6:00	17.5125	2016-06-13 06:00:00	0.213806496905221
6/13/2016 7:00	18.43916667	2016-06-13 07:00:00	0.249182547037453
6/13/2016 8:00	19.79666667	2016-06-13 08:00:00	0.289980050362093
6/13/2016 9:00	21.31416667	2016-06-13 09:00:00	0.33762960347497
6/13/2016 10:00	21.76166667	2016-06-13 10:00:00	0.38745856785657
6/13/2016 11:00	22.19916667	2016-06-13 11:00:00	0.439485271015114
6/13/2016 12:00	22.4675	2016-06-13 12:00:00	0.492891410621738
6/13/2016 13:00	23.26583333	2016-06-13 13:00:00	0.550532054964995
6/13/2016 14:00	23.7425	2016-06-13 14:00:00	0.610782874004027
6/13/2016 15:00	23.4675	2016-06-13 15:00:00	0.669521153758428
6/13/2016 16:00	23.03916667	2016-06-13 16:00:00	0.725940830738451
6/13/2016 17:00	22.91916667	2016-06-13 17:00:00	0.781719887508269
6/13/2016 18:00	22.93683334	2016-06-13 18:00:00	0.837592999255929
6/13/2016 19:00	22.97416667	2016-06-13 19:00:00	0.893665163950198
6/13/2016 20:00	23.09666667	2016-06-13 20:00:00	0.950393244126147
6/13/2016 21:00	23.23833334	2016-06-13 21:00:00	1.00788501963222
6/13/2016 22:00	22.58333333	2016-06-13 22:00:00	1.06189375000136
6/13/2016 23:00	20.80916667	2016-06-13 23:00:00	1.10716982741994
6/14/2016 0:00	20.3	2016-06-14 00:00:00	1.15014681171036
6/14/2016 1:00	19.58	2016-06-14 01:00:00	0.0398877901256384
6/14/2016 2:00	19.05416667	2016-06-14 02:00:00	0.0776384117769144
6/14/2016 3:00	18.8675	2016-06-14 03:00:00	0.114654184601947
6/14/2016 4:00	18.7075	2016-06-14 04:00:00	0.151049915264627
6/14/2016 5:00	18.66	2016-06-14 05:00:00	0.187263307478781
6/14/2016 6:00	18.58583334	2016-06-14 06:00:00	0.223193578904546
6/14/2016 7:00	17.9925	2016-06-14 07:00:00	0.256927550543149
6/14/2016 8:00	18.56583334	2016-06-14 08:00:00	0.292781804457398
6/14/2016 9:00	20.95083334	2016-06-14 09:00:00	0.33871439295719
6/14/2016 10:00	22.008	2016-06-14 10:00:00	0.38977281184049
6/14/2016 11:00	22.23583334	2016-06-14 11:00:00	0.441986625851638
6/14/2016 12:00	22.06333334	2016-06-14 12:00:00	0.493324056390066
6/14/2016 13:00	21.7725	2016-06-14 13:00:00	0.543206651524991
6/14/2016 14:00	21.92583334	2016-06-14 14:00:00	0.593852667475615
6/14/2016 15:00	22.8025	2016-06-14 15:00:00	0.649012892409319
6/14/2016 16:00	23.3575	2016-06-14 16:00:00	0.707151186299712
6/14/2016 17:00	22.71083333	2016-06-14 17:00:00	0.761828020656275
6/14/2016 18:00	22.28833333	2016-06-14 18:00:00	0.814310512397421
6/14/2016 19:00	22.42	2016-06-14 19:00:00	0.867470773049826
6/14/2016 20:00	22.63583334	2016-06-14 20:00:00	0.921753999750532
6/14/2016 21:00	22.845	2016-06-14 21:00:00	0.977139193175361
6/14/2016 22:00	22.47916667	2016-06-14 22:00:00	1.03060583390382
6/14/2016 23:00	20.77416667	2016-06-14 23:00:00	1.07572083985051
6/15/2016 0:00	19.9425	2016-06-15 00:00:00	1.11714028259594
6/15/2016 1:00	19.77333334	2016-06-15 01:00:00	0.0406987131265345
6/15/2016 2:00	19.27166667	2016-06-15 02:00:00	0.0793212583523504
6/15/2016 3:00	18.6875	2016-06-15 03:00:00	0.115640118288912
6/15/2016 4:00	18.4825	2016-06-15 04:00:00	0.151179135623931
6/15/2016 5:00	18.33166667	2016-06-15 05:00:00	0.186153714129272
6/15/2016 6:00	18.12	2016-06-15 06:00:00	0.220349442244397
6/15/2016 7:00	17.92333334	2016-06-15 07:00:00	0.253835226515476
6/15/2016 8:00	18.56666667	2016-06-15 08:00:00	0.289692645021617
6/15/2016 9:00	21.425	2016-06-15 09:00:00	0.337875382731196
6/15/2016 10:00	22.47416667	2016-06-15 10:00:00	0.39131608912943
6/15/2016 11:00	22.69833333	2016-06-15 11:00:00	0.445927202996398
6/15/2016 12:00	22.535	2016-06-15 12:00:00	0.499683980224529
6/15/2016 13:00	22.30666667	2016-06-15 13:00:00	0.552260508271131
6/15/2016 14:00	22.42	2016-06-15 14:00:00	0.605420768923536
6/15/2016 15:00	22.7725	2016-06-15 15:00:00	0.660422515725436
6/15/2016 16:00	22.83416667	2016-06-15 16:00:00	0.715750313524173
6/15/2016 17:00	21.29416667	2016-06-15 17:00:00	0.7633041198774
6/15/2016 18:00	20.28083334	2016-06-15 18:00:00	0.806196412321909
6/15/2016 19:00	20.1785	2016-06-15 19:00:00	0.848638801164289
6/15/2016 20:00	20.6125	2016-06-15 20:00:00	0.893015611233213
6/15/2016 21:00	21.03916667	2016-06-15 21:00:00	0.939361242401151
6/15/2016 22:00	21.08	2016-06-15 22:00:00	0.985898763257306
6/15/2016 23:00	20.35916667	2016-06-15 23:00:00	1.02913803667383
6/16/2016 0:00	19.99916667	2016-06-16 00:00:00	1.07080124316766
6/16/2016 1:00	19.7975	2016-06-16 01:00:00	0.0408010352033049
6/16/2016 2:00	18.92666667	2016-06-16 02:00:00	0.0780483880983142
6/16/2016 3:00	18.42766667	2016-06-16 03:00:00	0.113381298791859
6/16/2016 4:00	18.1575	2016-06-16 04:00:00	0.147713892133908
6/16/2016 5:00	17.88666667	2016-06-16 05:00:00	0.181068762613269
6/16/2016 6:00	17.51166667	2016-06-16 06:00:00	0.213110566719814
6/16/2016 7:00	16.48833333	2016-06-16 07:00:00	0.241801254125398
6/16/2016 8:00	17.17166667	2016-06-16 08:00:00	0.272692576552188
6/16/2016 9:00	20.50666667	2016-06-16 09:00:00	0.316591308500948
6/16/2016 10:00	22.14166667	2016-06-16 10:00:00	0.368325483288303
6/16/2016 11:00	21.98416667	2016-06-16 11:00:00	0.419264044206399
6/16/2016 12:00	21.71666667	2016-06-16 12:00:00	0.46887067045988
6/16/2016 13:00	22.1625	2016-06-16 13:00:00	0.520710707037559
6/16/2016 14:00	22.845	2016-06-16 14:00:00	0.576095900462388
6/16/2016 15:00	22.8875	2016-06-16 15:00:00	0.631706594439194
6/16/2016 16:00	22.9675	2016-06-16 16:00:00	0.68774318465996
6/16/2016 17:00	21.1825	2016-06-16 17:00:00	0.73476504007382
6/16/2016 18:00	19.89583334	2016-06-16 18:00:00	0.775984617413883
6/16/2016 19:00	19.79416667	2016-06-16 19:00:00	0.81677152657934
6/16/2016 20:00	20.22416667	2016-06-16 20:00:00	0.859414212771872
6/16/2016 21:00	20.77166667	2016-06-16 21:00:00	0.904517730700463
6/16/2016 22:00	20.88833333	2016-06-16 22:00:00	0.950159782258312
6/16/2016 23:00	20.40166667	2016-06-16 23:00:00	0.993588251966592
6/17/2016 0:00	20.20166667	2016-06-17 00:00:00	1.03613215605412
6/17/2016 1:00	19.78833334	2016-06-17 01:00:00	0.0407621983363128
6/17/2016 2:00	18.95083333	2016-06-17 02:00:00	0.078104497677902
6/17/2016 3:00	18.23833333	2016-06-17 03:00:00	0.112733749226165
6/17/2016 4:00	17.83333333	2016-06-17 04:00:00	0.145899007839063
6/17/2016 5:00	17.54916667	2016-06-17 05:00:00	0.178070017625239
6/17/2016 6:00	17.05666667	2016-06-17 06:00:00	0.208580667805172
6/17/2016 7:00	16.29583334	2016-06-17 07:00:00	0.236677561011619
6/17/2016 8:00	17.125	2016-06-17 08:00:00	0.267413896570774
6/17/2016 9:00	20.56583333	2016-06-17 09:00:00	0.311579395446648
6/17/2016 10:00	21.2875	2016-06-17 10:00:00	0.359101318004532
6/17/2016 11:00	20.31416667	2016-06-17 11:00:00	0.402140987153063
6/17/2016 12:00	20.38833334	2016-06-17 12:00:00	0.445510029949874
6/17/2016 13:00	21.33916667	2016-06-17 13:00:00	0.493279467609966
6/17/2016 14:00	22.69833334	2016-06-17 14:00:00	0.547890581529492
6/17/2016 15:00	23.04083333	2016-06-17 15:00:00	0.604319184717364
6/17/2016 16:00	23.03083333	2016-06-17 16:00:00	0.660694242138171
6/17/2016 17:00	21.80916667	2016-06-17 17:00:00	0.710758658124074
6/17/2016 18:00	20.885	2016-06-17 18:00:00	0.75638525426992
6/17/2016 19:00	20.805	2016-06-17 19:00:00	0.801642133088064
6/17/2016 20:00	21.0175	2016-06-17 20:00:00	0.847886190188385
6/17/2016 21:00	21.365	2016-06-17 21:00:00	0.895779742971137
6/17/2016 22:00	21.19416667	2016-06-17 22:00:00	0.942856965858613
6/17/2016 23:00	20.65166667	2016-06-17 23:00:00	0.987411740990562
6/18/2016 0:00	20.11583334	2016-06-18 00:00:00	1.02958051242787
6/18/2016 1:00	19.3575	2016-06-18 01:00:00	0.0389713132664544
6/18/2016 2:00	19.0975	2016-06-18 02:00:00	0.0768943002162026
6/18/2016 3:00	18.84416667	2016-06-18 03:00:00	0.113819086861893
6/18/2016 4:00	18.5125	2016-06-18 04:00:00	0.149471310407784
6/18/2016 5:00	18.3725	2016-06-18 05:00:00	0.184597914589287
6/18/2016 6:00	18.3925	2016-06-18 06:00:00	0.219799190799653
6/18/2016 7:00	17.10916667	2016-06-18 07:00:00	0.250483100359947
6/18/2016 8:00	17.14666667	2016-06-18 08:00:00	0.281291307107773
6/18/2016 9:00	19.68416667	2016-06-18 09:00:00	0.321614327660727
6/18/2016 10:00	19.80416667	2016-06-18 10:00:00	0.362443627136244
6/18/2016 11:00	20.28916667	2016-06-18 11:00:00	0.405372725583687
6/18/2016 12:00	21.06916667	2016-06-18 12:00:00	0.451859278185106
6/18/2016 13:00	21.83666667	2016-06-18 13:00:00	0.502060364376522
6/18/2016 14:00	23.11083334	2016-06-18 14:00:00	0.558864568650695
6/18/2016 15:00	22.97666667	2016-06-18 15:00:00	0.614950077037142
6/18/2016 16:00	22.7225	2016-06-18 16:00:00	0.669688293302311
6/18/2016 17:00	21.95333334	2016-06-18 17:00:00	0.720472079085535
6/18/2016 18:00	21.4725	2016-06-18 18:00:00	0.768884662198249
6/18/2016 19:00	21.54366667	2016-06-18 19:00:00	0.817643105233523
6/18/2016 20:00	21.83666667	2016-06-18 20:00:00	0.867844191424939
6/18/2016 21:00	21.8725	2016-06-18 21:00:00	0.918223753526889
6/18/2016 22:00	21.5975	2016-06-18 22:00:00	0.96724500559968
6/18/2016 23:00	20.79583333	2016-06-18 23:00:00	1.01245966978272
6/19/2016 0:00	20.49416667	2016-06-19 00:00:00	1.05630220644992
6/19/2016 1:00	20.0425	2016-06-19 01:00:00	0.0418504063558063
6/19/2016 2:00	19.13083334	2016-06-19 02:00:00	0.0799064388064461
6/19/2016 3:00	18.56833333	2016-06-19 03:00:00	0.115770187224446
6/19/2016 4:00	18.25583333	2016-06-19 04:00:00	0.150463959093007
6/19/2016 5:00	17.92416667	2016-06-19 05:00:00	0.183952723936518
6/19/2016 6:00	17.47916667	2016-06-19 06:00:00	0.215882924209099
6/19/2016 7:00	16.36666667	2016-06-19 07:00:00	0.244197003342646
6/19/2016 8:00	16.8175	2016-06-19 08:00:00	0.273929446793488
6/19/2016 9:00	18.305	2016-06-19 09:00:00	0.30880505410732
6/19/2016 10:00	18.39333334	2016-06-19 10:00:00	0.344009444683573
6/19/2016 11:00	19.4275	2016-06-19 11:00:00	0.383267157079048
6/19/2016 12:00	20.5125	2016-06-19 12:00:00	0.427192133051209
6/19/2016 13:00	21.49083333	2016-06-19 13:00:00	0.47569364231838
6/19/2016 14:00	22.29166667	2016-06-19 14:00:00	0.528193223445733
6/19/2016 15:00	22.40916667	2016-06-19 15:00:00	0.581297507350513
6/19/2016 16:00	22.72083334	2016-06-19 16:00:00	0.636026952284983
6/19/2016 17:00	21.86166667	2016-06-19 17:00:00	0.686352510039892
6/19/2016 18:00	21.26333334	2016-06-19 18:00:00	0.733758987361742
6/19/2016 19:00	21.37083333	2016-06-19 19:00:00	0.781680599070967
6/19/2016 20:00	21.65666667	2016-06-19 20:00:00	0.830991870912734
6/19/2016 21:00	21.88333334	2016-06-19 21:00:00	0.881425477672686
6/19/2016 22:00	21.49333334	2016-06-19 22:00:00	0.929939122501811
6/19/2016 23:00	20.37	2016-06-19 23:00:00	0.973226559575731
6/20/2016 0:00	20.10833334	2016-06-20 00:00:00	1.01536268058833
6/20/2016 1:00	19.5025	2016-06-20 01:00:00	0.0395665340340368
6/20/2016 2:00	18.57416667	2016-06-20 02:00:00	0.0754524449033679
6/20/2016 3:00	18.1675	2016-06-20 03:00:00	0.109821616855628
6/20/2016 4:00	17.94916667	2016-06-20 04:00:00	0.143399908301149
6/20/2016 5:00	17.85083334	2016-06-20 05:00:00	0.176627277902168
6/20/2016 6:00	17.57	2016-06-20 06:00:00	0.208870269010638
6/20/2016 7:00	16.67833334	2016-06-20 07:00:00	0.238158171042426
6/20/2016 8:00	17.33083334	2016-06-20 08:00:00	0.269583393838882
6/20/2016 9:00	19.4775	2016-06-20 09:00:00	0.309046761157854
6/20/2016 10:00	20.4925	2016-06-20 10:00:00	0.352881809427571
6/20/2016 11:00	20.75666667	2016-06-20 11:00:00	0.397916447109227
6/20/2016 12:00	20.71583334	2016-06-20 12:00:00	0.442763993317583
6/20/2016 13:00	20.98833334	2016-06-20 13:00:00	0.48887158465207
6/20/2016 14:00	21.26583334	2016-06-20 14:00:00	0.536289994883563
6/20/2016 15:00	21.60416667	2016-06-20 15:00:00	0.585343863893909
6/20/2016 16:00	22.04166667	2016-06-20 16:00:00	0.636571919929311
6/20/2016 17:00	22.69666667	2016-06-20 17:00:00	0.691174274687238
6/20/2016 18:00	22.6125	2016-06-20 18:00:00	0.745335397710198
6/20/2016 19:00	22.32833333	2016-06-20 19:00:00	0.79802320054527
6/20/2016 20:00	22.35	2016-06-20 20:00:00	0.850822430559615
6/20/2016 21:00	22.38083334	2016-06-20 21:00:00	0.903780491707161
6/20/2016 22:00	21.825	2016-06-20 22:00:00	0.95392356474967
6/20/2016 23:00	20.80833333	2016-06-20 23:00:00	0.999195801914486
6/21/2016 0:00	20.28	2016-06-21 00:00:00	1.04208441512706
6/21/2016 1:00	19.48833334	2016-06-21 01:00:00	0.0395080451389521
6/21/2016 2:00	19.0725	2016-06-21 02:00:00	0.0773315087009259
6/21/2016 3:00	18.93333334	2016-06-21 03:00:00	0.114605033014161
6/21/2016 4:00	18.84833333	2016-06-21 04:00:00	0.151546053030574
6/21/2016 5:00	18.72833334	2016-06-21 05:00:00	0.188022007026469
6/21/2016 6:00	18.5825	2016-06-21 06:00:00	0.223939599128684
6/21/2016 7:00	17.58583333	2016-06-21 07:00:00	0.256237391924806
6/21/2016 8:00	17.84916667	2016-06-21 08:00:00	0.289458841751642
6/21/2016 9:00	19.32	2016-06-21 09:00:00	0.328277454169265
6/21/2016 10:00	19.61916667	2016-06-21 10:00:00	0.36832842844744
6/21/2016 11:00	20.44	2016-06-21 11:00:00	0.411928113265392
6/21/2016 12:00	21.85	2016-06-21 12:00:00	0.462195557532617
6/21/2016 13:00	22.5175	2016-06-21 13:00:00	0.515861290752673
6/21/2016 14:00	22.645	2016-06-21 14:00:00	0.570192532619986
6/21/2016 15:00	22.30583333	2016-06-21 15:00:00	0.622764783880414
6/21/2016 16:00	22.02666667	2016-06-21 16:00:00	0.673917211754167
6/21/2016 17:00	22.3825	2016-06-21 17:00:00	0.726883867064198
6/21/2016 18:00	22.66	2016-06-21 18:00:00	0.781293734956118
6/21/2016 19:00	22.74416667	2016-06-21 19:00:00	0.836146055383683
6/21/2016 20:00	22.82	2016-06-21 20:00:00	0.891398849630715
6/21/2016 21:00	22.67166667	2016-06-21 21:00:00	0.945869918802017
6/21/2016 22:00	22.105	2016-06-21 22:00:00	0.997418127972762
6/21/2016 23:00	20.8525	2016-06-21 23:00:00	1.04289424549923
6/22/2016 0:00	20.53916667	2016-06-22 00:00:00	1.08693935283543
6/22/2016 1:00	20.1275	2016-06-22 01:00:00	0.0422196018905777
6/22/2016 2:00	19.29166667	2016-06-22 02:00:00	0.0809231763808032
6/22/2016 3:00	18.3025	2016-06-22 03:00:00	0.115789517725632
6/22/2016 4:00	17.82916667	2016-06-22 04:00:00	0.148940003201351
6/22/2016 5:00	17.62333334	2016-06-22 05:00:00	0.181367920372619
6/22/2016 6:00	17.50333333	2016-06-22 06:00:00	0.213381074976396
6/22/2016 7:00	17.21916667	2016-06-22 07:00:00	0.244430871538692
6/22/2016 8:00	17.855	2016-06-22 08:00:00	0.277673044607157
6/22/2016 9:00	18.8075	2016-06-22 09:00:00	0.314455242172462
6/22/2016 10:00	19.67083334	2016-06-22 10:00:00	0.354722333139298
6/22/2016 11:00	20.65416667	2016-06-22 11:00:00	0.399288486778122
6/22/2016 12:00	21.27333333	2016-06-22 12:00:00	0.446742709130654
6/22/2016 13:00	21.60333334	2016-06-22 13:00:00	0.495792500188784
6/22/2016 14:00	21.90583334	2016-06-22 14:00:00	0.546338481935345
6/22/2016 15:00	22.235	2016-06-22 15:00:00	0.598548038475557
6/22/2016 16:00	22.55416667	2016-06-22 16:00:00	0.65240464083132
6/22/2016 17:00	22.59833334	2016-06-22 17:00:00	0.706491711652447
6/22/2016 18:00	22.53833334	2016-06-22 18:00:00	0.760265841535048
6/22/2016 19:00	22.56416667	2016-06-22 19:00:00	0.814174572183344
6/22/2016 20:00	22.40916667	2016-06-22 20:00:00	0.867278856088123
6/22/2016 21:00	22.38666667	2016-06-22 21:00:00	0.920267000818319
6/22/2016 22:00	21.75	2016-06-22 22:00:00	0.970038254461354
6/22/2016 23:00	20.335	2016-06-22 23:00:00	1.01317024075528
6/23/2016 0:00	19.56083334	2016-06-23 00:00:00	1.05297837775778
6/23/2016 1:00	18.93166667	2016-06-23 01:00:00	0.0372669799688688
6/23/2016 2:00	18.65166667	2016-06-23 02:00:00	0.0734484647049403
6/23/2016 3:00	18.55	2016-06-23 03:00:00	0.109242637205676
6/23/2016 4:00	18.55	2016-06-23 04:00:00	0.145036809706411
6/23/2016 5:00	18.55	2016-06-23 05:00:00	0.180830982207146
6/23/2016 6:00	18.48166667	2016-06-23 06:00:00	0.216366859411211
6/23/2016 7:00	18.0675	2016-06-23 07:00:00	0.250371782597898
6/23/2016 8:00	18.41666667	2016-06-23 08:00:00	0.285663472431779
6/23/2016 9:00	19.28416667	2016-06-23 09:00:00	0.324336644080542
6/23/2016 10:00	20.10916667	2016-06-23 10:00:00	0.366476391886686
6/23/2016 11:00	20.9675	2016-06-23 11:00:00	0.412486696416107
6/23/2016 12:00	21.93333334	2016-06-23 12:00:00	0.463170260396755
6/23/2016 13:00	22.73166667	2016-06-23 13:00:00	0.517956734209522
6/23/2016 14:00	23.25083334	2016-06-23 14:00:00	0.575516152727489
6/23/2016 15:00	21.49	2016-06-23 15:00:00	0.624013617331111
6/23/2016 16:00	21.08083333	2016-06-23 16:00:00	0.670555060564545
6/23/2016 17:00	21.82083334	2016-06-23 17:00:00	0.720677426029172
6/23/2016 18:00	22.2925	2016-06-23 18:00:00	0.773181280043926
6/23/2016 19:00	22.16166667	2016-06-23 19:00:00	0.82501707939673
6/23/2016 20:00	21.99166667	2016-06-23 20:00:00	0.875993337114215
6/23/2016 21:00	21.765	2016-06-23 21:00:00	0.925838798924017
6/23/2016 22:00	21.33	2016-06-23 22:00:00	0.973564252973222
6/23/2016 23:00	20.50166667	2016-06-23 23:00:00	1.01744049994565
6/24/2016 0:00	20.31916667	2016-06-24 00:00:00	1.06050231071112
6/24/2016 1:00	20.025	2016-06-24 01:00:00	0.0417747237203159
6/24/2016 2:00	19.3275	2016-06-24 02:00:00	0.08062383575819
6/24/2016 3:00	18.69333333	2016-06-24 03:00:00	0.116965101782203
6/24/2016 4:00	18.34166667	2016-06-24 04:00:00	0.151976857777799
6/24/2016 5:00	18.16166667	2016-06-24 05:00:00	0.186324688060622
6/24/2016 6:00	17.935	2016-06-24 06:00:00	0.219852221828036
6/24/2016 7:00	17.29166667	2016-06-24 07:00:00	0.251145305026294
6/24/2016 8:00	17.84916667	2016-06-24 08:00:00	0.28436675485313
6/24/2016 9:00	18.7375	2016-06-24 09:00:00	0.320878055486853
6/24/2016 10:00	20.1525	2016-06-24 10:00:00	0.363206747655387
6/24/2016 11:00	21.37166667	2016-06-24 11:00:00	0.411132368807225
6/24/2016 12:00	22.3525	2016-06-24 12:00:00	0.463944465582363
6/24/2016 13:00	23.01333333	2016-06-24 13:00:00	0.520225885603566
6/24/2016 14:00	22.60666667	2016-06-24 14:00:00	0.574356509018542
6/24/2016 15:00	22.26666667	2016-06-24 15:00:00	0.626728008486388
6/24/2016 16:00	22.1125	2016-06-24 16:00:00	0.678314219562757
6/24/2016 17:00	22.6375	2016-06-24 17:00:00	0.732606174341865
6/24/2016 18:00	22.12833333	2016-06-24 18:00:00	0.784272673345945
6/24/2016 19:00	21.6775	2016-06-24 19:00:00	0.833686356449034
6/24/2016 20:00	21.77166667	2016-06-24 20:00:00	0.883564824713373
6/24/2016 21:00	21.9325	2016-06-24 21:00:00	0.934244215709927
6/24/2016 22:00	21.70583334	2016-06-24 22:00:00	0.983797421258243
6/24/2016 23:00	20.77166667	2016-06-24 23:00:00	1.02890093918683
6/25/2016 0:00	20.45833334	2016-06-25 00:00:00	1.07258269976561
6/25/2016 1:00	20.1825	2016-06-25 01:00:00	0.0424599026120772
6/25/2016 2:00	19.45666667	2016-06-25 02:00:00	0.0818374704968228
6/25/2016 3:00	18.225	2016-06-25 03:00:00	0.116417634362944
6/25/2016 4:00	17.6025	2016-06-25 04:00:00	0.148773202733482
6/25/2016 5:00	17.43	2016-06-25 05:00:00	0.180535225569553
6/25/2016 6:00	17.38083334	2016-06-25 06:00:00	0.212129862415337
6/25/2016 7:00	16.72666667	2016-06-25 07:00:00	0.241571470887089
6/25/2016 8:00	17.12416667	2016-06-25 08:00:00	0.272305045189692
6/25/2016 9:00	18.59416667	2016-06-25 09:00:00	0.308267031853603
6/25/2016 10:00	19.76333333	2016-06-25 10:00:00	0.34892346702287
6/25/2016 11:00	20.6275	2016-06-25 11:00:00	0.393368367665776
6/25/2016 12:00	21.12833334	2016-06-25 12:00:00	0.440133801882161
6/25/2016 13:00	21.99833333	2016-06-25 13:00:00	0.491143583833627
6/25/2016 14:00	22.29166667	2016-06-25 14:00:00	0.54364316496098
6/25/2016 15:00	22.87666667	2016-06-25 15:00:00	0.599196328187308
6/25/2016 16:00	22.8525	2016-06-25 16:00:00	0.654621277314895
6/25/2016 17:00	22.22583334	2016-06-25 17:00:00	0.706784017162092
6/25/2016 18:00	22.015	2016-06-25 18:00:00	0.757877675612581
6/25/2016 19:00	22.0725	2016-06-25 19:00:00	0.80926142745907
6/25/2016 20:00	22.0275	2016-06-25 20:00:00	0.860418054889427
6/25/2016 21:00	21.9875	2016-06-25 21:00:00	0.911373367569755
6/25/2016 22:00	21.36916667	2016-06-25 22:00:00	0.959286961232555
6/25/2016 23:00	20.40416667	2016-06-25 23:00:00	1.00272658073903
6/26/2016 0:00	20.17	2016-06-26 00:00:00	1.04513177227729
6/26/2016 1:00	20.18083334	2016-06-26 01:00:00	0.0424526045250814
6/26/2016 2:00	19.18	2016-06-26 02:00:00	0.0807056051432495
6/26/2016 3:00	18.1275	2016-06-26 03:00:00	0.114928667861321
6/26/2016 4:00	17.67583333	2016-06-26 04:00:00	0.147539542431419
6/26/2016 5:00	17.54	2016-06-26 05:00:00	0.179678925794442
6/26/2016 6:00	17.35666667	2016-06-26 06:00:00	0.211191577472806
6/26/2016 7:00	16.65166667	2016-06-26 07:00:00	0.240394986817433
6/26/2016 8:00	17.11666667	2016-06-26 08:00:00	0.271103719732976
6/26/2016 9:00	17.9925	2016-06-26 09:00:00	0.304837691371578
6/26/2016 10:00	18.9425	2016-06-26 10:00:00	0.342147227121019
6/26/2016 11:00	20.18416667	2016-06-26 11:00:00	0.384614428881241
6/26/2016 12:00	21.495	2016-06-26 12:00:00	0.433136165248663
6/26/2016 13:00	22.1	2016-06-26 13:00:00	0.484659050265609
6/26/2016 14:00	22.57916667	2016-06-26 14:00:00	0.538646031858614
6/26/2016 15:00	22.44916667	2016-06-26 15:00:00	0.591957185649678
6/26/2016 16:00	22.1425	2016-06-26 16:00:00	0.643695592120614
6/26/2016 17:00	22.36583334	2016-06-26 17:00:00	0.696576345765401
6/26/2016 18:00	21.105	2016-06-26 18:00:00	0.743231647532359
6/26/2016 19:00	20.735	2016-06-26 19:00:00	0.788166936398422
6/26/2016 20:00	20.88416667	2016-06-26 20:00:00	0.833789669334159
6/26/2016 21:00	21.04916667	2016-06-26 21:00:00	0.880182238141349
6/26/2016 22:00	20.845	2016-06-26 22:00:00	0.92562368441296
6/26/2016 23:00	20.33083333	2016-06-26 23:00:00	0.968737194539493
6/27/2016 0:00	20.18	2016-06-27 00:00:00	1.0111861503588
6/27/2016 1:00	19.8475	2016-06-27 01:00:00	0.0410134122721459
6/27/2016 2:00	19.23083334	2016-06-27 02:00:00	0.0794709694227065
6/27/2016 3:00	18.74333334	2016-06-27 03:00:00	0.116004778824403
6/27/2016 4:00	18.59416667	2016-06-27 04:00:00	0.151966765488314
6/27/2016 5:00	18.48333333	2016-06-27 05:00:00	0.187508923195977
6/27/2016 6:00	18.31833334	2016-06-27 06:00:00	0.222433985446681
6/27/2016 7:00	17.59	2016-06-27 07:00:00	0.254746213529528
6/27/2016 8:00	18.12166667	2016-06-27 08:00:00	0.288948014353021
6/27/2016 9:00	19.04166667	2016-06-27 09:00:00	0.326649039846008
6/27/2016 10:00	19.73666667	2016-06-27 10:00:00	0.367192912061358
6/27/2016 11:00	20.46	2016-06-27 11:00:00	0.410882140143539
6/27/2016 12:00	21.15166667	2016-06-27 12:00:00	0.457757903121883
6/27/2016 13:00	21.7725	2016-06-27 13:00:00	0.507640498256809
6/27/2016 14:00	22.15416667	2016-06-27 14:00:00	0.559438172813431
6/27/2016 15:00	22.3	2016-06-27 15:00:00	0.61198049315965
6/27/2016 16:00	22.41166667	2016-06-27 16:00:00	0.665097691443268
6/27/2016 17:00	22.92166667	2016-06-27 17:00:00	0.720890052400036
6/27/2016 18:00	22.34833333	2016-06-27 18:00:00	0.77368070567977
6/27/2016 19:00	21.67833334	2016-06-27 19:00:00	0.82309848841961
6/27/2016 20:00	21.7425	2016-06-27 20:00:00	0.872832667246528
6/27/2016 21:00	21.97	2016-06-27 21:00:00	0.923700075140471
6/27/2016 22:00	21.59833333	2016-06-27 22:00:00	0.972725403458635
6/27/2016 23:00	20.81416667	2016-06-27 23:00:00	1.01802452752843
6/28/2016 0:00	20.48583334	2016-06-28 00:00:00	1.06182963246733
6/28/2016 1:00	19.8075	2016-06-28 01:00:00	0.0408434376679703
6/28/2016 2:00	19.10583333	2016-06-28 02:00:00	0.0787996487122464
6/28/2016 3:00	18.87083334	2016-06-28 03:00:00	0.115828435331611
6/28/2016 4:00	18.77416667	2016-06-28 04:00:00	0.152481418755815
6/28/2016 5:00	18.69333334	2016-06-28 05:00:00	0.188822684818248
6/28/2016 6:00	18.4975	2016-06-28 06:00:00	0.224418266075505
6/28/2016 7:00	17.23916667	2016-06-28 07:00:00	0.255535006357882
6/28/2016 8:00	17.2525	2016-06-28 08:00:00	0.286696447600155
6/28/2016 9:00	19.3	2016-06-28 09:00:00	0.325433826758283
6/28/2016 10:00	18.8775	2016-06-28 10:00:00	0.362488652699385
6/28/2016 11:00	19.675	2016-06-28 11:00:00	0.402773214691894
6/28/2016 12:00	21.07416667	2016-06-28 12:00:00	0.449283285839639
6/28/2016 13:00	21.98333334	2016-06-28 13:00:00	0.500217659418435
6/28/2016 14:00	22.57333334	2016-06-28 14:00:00	0.554174201773124
6/28/2016 15:00	22.2875	2016-06-28 15:00:00	0.606652421759972
6/28/2016 16:00	22.01	2016-06-28 16:00:00	0.657720907400447
6/28/2016 17:00	22.6525	2016-06-28 17:00:00	0.712091453647166
6/28/2016 18:00	22.35833333	2016-06-28 18:00:00	0.764933580704507
6/28/2016 19:00	22.47166667	2016-06-28 19:00:00	0.818361322909977
6/28/2016 20:00	22.30416667	2016-06-28 20:00:00	0.870925021379028
6/28/2016 21:00	22.62916667	2016-06-28 21:00:00	0.925173344165902
6/28/2016 22:00	22.12916667	2016-06-28 22:00:00	0.976844071202328
6/28/2016 23:00	20.53333334	2016-06-28 23:00:00	1.0208628775829
6/29/2016 0:00	20.14833334	2016-06-29 00:00:00	1.06317337217479
6/29/2016 1:00	20.08666667	2016-06-29 01:00:00	0.0420419132168093
6/29/2016 2:00	19.56583334	2016-06-29 02:00:00	0.081870816452152
6/29/2016 3:00	18.54333334	2016-06-29 03:00:00	0.117639717744874
6/29/2016 4:00	17.93166667	2016-06-29 04:00:00	0.151155318399251
6/29/2016 5:00	17.66166667	2016-06-29 05:00:00	0.183716733350306
6/29/2016 6:00	17.4725	2016-06-29 06:00:00	0.215624083420457
6/29/2016 7:00	16.825	2016-06-29 07:00:00	0.245380656279309
6/29/2016 8:00	17.36416667	2016-06-29 08:00:00	0.276918731249403
6/29/2016 9:00	18.46666667	2016-06-29 09:00:00	0.312398127188013
6/29/2016 10:00	19.57833334	2016-06-29 10:00:00	0.352278985688712
6/29/2016 11:00	20.61833334	2016-06-29 11:00:00	0.3966822656811
6/29/2016 12:00	21.62916667	2016-06-29 12:00:00	0.445858587034644
6/29/2016 13:00	22.2775	2016-06-29 13:00:00	0.498285563455416
6/29/2016 14:00	22.48333333	2016-06-29 14:00:00	0.551773822141948
6/29/2016 15:00	22.48166667	2016-06-29 15:00:00	0.6052534330062
6/29/2016 16:00	22.3575	2016-06-29 16:00:00	0.658091269364692
6/29/2016 17:00	22.8725	2016-06-29 17:00:00	0.713622314487104
6/29/2016 18:00	22.7	2016-06-29 18:00:00	0.768242188360499
6/29/2016 19:00	21.98333334	2016-06-29 19:00:00	0.819176561939295
6/29/2016 20:00	21.95833333	2016-06-29 20:00:00	0.869985424399437
6/29/2016 21:00	22.12583334	2016-06-29 21:00:00	0.921639240848255
6/29/2016 22:00	21.74333334	2016-06-29 22:00:00	0.971377538168001
6/29/2016 23:00	20.81333333	2016-06-29 23:00:00	1.01667282046606
6/30/2016 0:00	20.50333334	2016-06-30 00:00:00	1.06055656142877
6/30/2016 1:00	19.975	2016-06-30 01:00:00	0.0415591048471517
6/30/2016 2:00	19.1975	2016-06-30 02:00:00	0.079882421886341
6/30/2016 3:00	18.82083334	2016-06-30 03:00:00	0.116716415040953
6/30/2016 4:00	18.65083334	2016-06-30 04:00:00	0.152894710381042
6/30/2016 5:00	18.48	2016-06-30 05:00:00	0.188424308010552
6/30/2016 6:00	18.26083334	2016-06-30 06:00:00	0.223136533637575
6/30/2016 7:00	17.36666667	2016-06-30 07:00:00	0.254683087112453
6/30/2016 8:00	17.575	2016-06-30 08:00:00	0.28694337506951
6/30/2016 9:00	18.4775	2016-06-30 09:00:00	0.322463555168464
6/30/2016 10:00	19.59833334	2016-06-30 10:00:00	0.362427660046184
6/30/2016 11:00	21.1625	2016-06-30 11:00:00	0.409354713778405
6/30/2016 12:00	22.55916667	2016-06-30 12:00:00	0.463237376375298
6/30/2016 13:00	23.28083334	2016-06-30 13:00:00	0.52095930557241
6/30/2016 14:00	23	2016-06-30 14:00:00	0.577169440870528
6/30/2016 15:00	22.365	2016-06-30 15:00:00	0.630045901746937
6/30/2016 16:00	22.08666667	2016-06-30 16:00:00	0.681501296617584
6/30/2016 17:00	22.44416667	2016-06-30 17:00:00	0.734786563742428
6/30/2016 18:00	22.4675	2016-06-30 18:00:00	0.788192703349052
6/30/2016 19:00	22.39	2016-06-30 19:00:00	0.841198043605069
6/30/2016 20:00	22.565	2016-06-30 20:00:00	0.89511111967005
6/30/2016 21:00	22.45333333	2016-06-30 21:00:00	0.948443851729683
6/30/2016 22:00	21.68166667	2016-06-30 22:00:00	0.997878035292589
6/30/2016 23:00	20.2175	2016-06-30 23:00:00	1.04049143336624
7/1/2016 0:00	20.36666667	2016-07-01 00:00:00	1.08376404628442
7/1/2016 1:00	19.69166667	2016-07-01 01:00:00	0.0403545093735273
7/1/2016 2:00	18.89	2016-07-01 02:00:00	0.077458201551464
7/1/2016 3:00	18.4875	2016-07-01 03:00:00	0.113016064823447
7/1/2016 4:00	18.22583334	2016-07-01 04:00:00	0.147599294905978
7/1/2016 5:00	17.98666667	2016-07-01 05:00:00	0.181312272567554
7/1/2016 6:00	17.82083334	2016-07-01 06:00:00	0.214433229216654
7/1/2016 7:00	17.2175	2016-07-01 07:00:00	0.245477452955588
7/1/2016 8:00	17.65583333	2016-07-01 08:00:00	0.278018521534319
7/1/2016 9:00	18.7025	2016-07-01 09:00:00	0.314395021328377
7/1/2016 10:00	20.13416667	2016-07-01 10:00:00	0.356643691597925
7/1/2016 11:00	21.48333334	2016-07-01 11:00:00	0.405108807643344
7/1/2016 12:00	22.54	2016-07-01 12:00:00	0.458891615107848
7/1/2016 13:00	22.9775	2016-07-01 13:00:00	0.514981571770072
7/1/2016 14:00	22.73666667	2016-07-01 14:00:00	0.569794378572425
7/1/2016 15:00	22.52583334	2016-07-01 15:00:00	0.623503454113546
7/1/2016 16:00	22.22333334	2016-07-01 16:00:00	0.675653430562905
7/1/2016 17:00	22.29916667	2016-07-01 17:00:00	0.728191475983851
7/1/2016 18:00	22.32666667	2016-07-01 18:00:00	0.780870713836685
7/1/2016 19:00	22.45916667	2016-07-01 19:00:00	0.834233664835228
7/1/2016 20:00	22.58166667	2016-07-01 20:00:00	0.888233695066584
7/1/2016 21:00	22.73916667	2016-07-01 21:00:00	0.943059671192893
7/1/2016 22:00	22.05333333	2016-07-01 22:00:00	0.994346601518718
7/1/2016 23:00	20.26916667	2016-07-01 23:00:00	1.03718740826486
7/2/2016 0:00	19.94666667	2016-07-02 00:00:00	1.07862473484718
7/2/2016 1:00	19.5925	2016-07-02 01:00:00	0.0399398096573034
7/2/2016 2:00	19.13583333	2016-07-02 02:00:00	0.0780158331815469
7/2/2016 3:00	19.015	2016-07-02 03:00:00	0.115611239801153
7/2/2016 4:00	18.86666667	2016-07-02 04:00:00	0.152623759812192
7/2/2016 5:00	18.79	2016-07-02 05:00:00	0.189338071027972
7/2/2016 6:00	18.7075	2016-07-02 06:00:00	0.225733801690653
7/2/2016 7:00	18.13666667	2016-07-02 07:00:00	0.259990299472847
7/2/2016 8:00	18.38166667	2016-07-02 08:00:00	0.295151111153326
7/2/2016 9:00	19.14083334	2016-07-02 09:00:00	0.333247134781721
7/2/2016 10:00	20.28333333	2016-07-02 10:00:00	0.376150466316039
7/2/2016 11:00	21.48416667	2016-07-02 11:00:00	0.42461962505883
7/2/2016 12:00	22.51583334	2016-07-02 12:00:00	0.478276692478092
7/2/2016 13:00	22.805	2016-07-02 13:00:00	0.533450136030805
7/2/2016 14:00	22.665	2016-07-02 14:00:00	0.587886227932364
7/2/2016 15:00	22.54833334	2016-07-02 15:00:00	0.641712436571602
7/2/2016 16:00	22.4625	2016-07-02 16:00:00	0.695092660355617
7/2/2016 17:00	22.40666667	2016-07-02 17:00:00	0.748184031884657
7/2/2016 18:00	22.46833334	2016-07-02 18:00:00	0.801594491601374
7/2/2016 19:00	22.54	2016-07-02 19:00:00	0.855377299065878
7/2/2016 20:00	22.6175	2016-07-02 20:00:00	0.909564573003051
7/2/2016 21:00	22.62333334	2016-07-02 21:00:00	0.963782366139193
7/2/2016 22:00	22.0525	2016-07-02 22:00:00	1.01506508965336
7/2/2016 23:00	21.02916667	2016-07-02 23:00:00	1.06136381937133
7/3/2016 0:00	20.26416667	2016-07-03 00:00:00	1.104182576089
7/3/2016 1:00	19.3375	2016-07-03 01:00:00	0.0388898097301435
7/3/2016 2:00	18.79833333	2016-07-03 02:00:00	0.0756364342749915
7/3/2016 3:00	18.39666667	2016-07-03 03:00:00	0.11085328460882
7/3/2016 4:00	18.10833334	2016-07-03 04:00:00	0.145006530424976
7/3/2016 5:00	17.96083334	2016-07-03 05:00:00	0.178626673261494
7/3/2016 6:00	17.94166667	2016-07-03 06:00:00	0.212178084552339
7/3/2016 7:00	17.66166667	2016-07-03 07:00:00	0.244739499503393
7/3/2016 8:00	18.28666667	2016-07-03 08:00:00	0.27954720642708
7/3/2016 9:00	19.45083334	2016-07-03 09:00:00	0.318900778619766
7/3/2016 10:00	20.64583334	2016-07-03 10:00:00	0.363429012799398
7/3/2016 11:00	21.655	2016-07-03 11:00:00	0.41273209827484
7/3/2016 12:00	22.22916667	2016-07-03 12:00:00	0.464911859169948
7/3/2016 13:00	22.29666667	2016-07-03 13:00:00	0.517437081121818
7/3/2016 14:00	22.63083333	2016-07-03 14:00:00	0.571694128563801
7/3/2016 15:00	22.51333333	2016-07-03 15:00:00	0.625338198817729
7/3/2016 16:00	22.33583334	2016-07-03 16:00:00	0.678064555430306
7/3/2016 17:00	22.63	2016-07-03 17:00:00	0.732317240437688
7/3/2016 18:00	21.52	2016-07-03 18:00:00	0.780960468214328
7/3/2016 19:00	20.91166667	2016-07-03 19:00:00	0.826710820896454
7/3/2016 20:00	21	2016-07-03 20:00:00	0.872872961527894
7/3/2016 21:00	21.3075	2016-07-03 21:00:00	0.920490583140196
7/3/2016 22:00	21.19833334	2016-07-03 22:00:00	0.967587592000147
7/3/2016 23:00	20.385	2016-07-03 23:00:00	1.01094178821068
7/4/2016 0:00	19.87083333	2016-07-04 00:00:00	1.05205462193951
7/4/2016 1:00	19.43083333	2016-07-04 01:00:00	0.03927139458338
7/4/2016 2:00	18.78	2016-07-04 02:00:00	0.0759469621544382
7/4/2016 3:00	18.4325	2016-07-04 03:00:00	0.111297998310558
7/4/2016 4:00	18.1025	2016-07-04 04:00:00	0.145430020358256
7/4/2016 5:00	17.7875	2016-07-04 05:00:00	0.178433094524797
7/4/2016 6:00	17.4025	2016-07-04 06:00:00	0.210101397304795
7/4/2016 7:00	16.42083333	2016-07-04 07:00:00	0.238582587059441
7/4/2016 8:00	16.64583334	2016-07-04 08:00:00	0.267767543052486
7/4/2016 9:00	17.49833333	2016-07-04 09:00:00	0.299763518934152
7/4/2016 10:00	18.08	2016-07-04 10:00:00	0.333813786657119
7/4/2016 11:00	19.51083333	2016-07-04 11:00:00	0.373414759880475
7/4/2016 12:00	20.91	2016-07-04 12:00:00	0.419157370192345
7/4/2016 13:00	21.917	2016-07-04 13:00:00	0.469759187490724
7/4/2016 14:00	22.76166667	2016-07-04 14:00:00	0.524703772227571
7/4/2016 15:00	22.665	2016-07-04 15:00:00	0.57913986412913
7/4/2016 16:00	22.74	2016-07-04 16:00:00	0.63397023043142
7/4/2016 17:00	21.44333334	2016-07-04 17:00:00	0.682241585569311
7/4/2016 18:00	20.8525	2016-07-04 18:00:00	0.727717703095776
7/4/2016 19:00	20.99	2016-07-04 19:00:00	0.773833084139696
7/4/2016 20:00	21.26083334	2016-07-04 20:00:00	0.821227630792343
7/4/2016 21:00	21.71833334	2016-07-04 21:00:00	0.870842479260048
7/4/2016 22:00	21.52333334	2016-07-04 22:00:00	0.919501922607857
7/4/2016 23:00	19.99833334	2016-07-04 23:00:00	0.961161535849477
7/5/2016 0:00	20.00166667	2016-07-05 00:00:00	1.00283552366684
7/5/2016 1:00	19.65416667	2016-07-05 01:00:00	0.0401972698735955
7/5/2016 2:00	18.57	2016-07-05 02:00:00	0.0760673492122746
7/5/2016 3:00	17.87583334	2016-07-05 03:00:00	0.109383627348232
7/5/2016 4:00	17.44166667	2016-07-05 04:00:00	0.141185484992547
7/5/2016 5:00	17.21666667	2016-07-05 05:00:00	0.172226922672757
7/5/2016 6:00	17.255	2016-07-05 06:00:00	0.203396751749126
7/5/2016 7:00	17.86	2016-07-05 07:00:00	0.236656696712266
7/5/2016 8:00	18.81833333	2016-07-05 08:00:00	0.273480973373136
7/5/2016 9:00	20.97333333	2016-07-05 09:00:00	0.319518502317276
7/5/2016 10:00	19.87583334	2016-07-05 10:00:00	0.360652666546208
7/5/2016 11:00	19.545	2016-07-05 11:00:00	0.400395103606872
7/5/2016 12:00	20.59833334	2016-07-05 12:00:00	0.444707681478313
7/5/2016 13:00	22.02416667	2016-07-05 13:00:00	0.495847512038297
7/5/2016 14:00	22.595	2016-07-05 14:00:00	0.549917167809082
7/5/2016 15:00	22.84916667	2016-07-05 15:00:00	0.605324445709314
7/5/2016 16:00	23.3525	2016-07-05 16:00:00	0.663435539491457
7/5/2016 17:00	22.01916667	2016-07-05 17:00:00	0.714550181754859
7/5/2016 18:00	20.86916667	2016-07-05 18:00:00	0.760103419818963
7/5/2016 19:00	20.505	2016-07-05 19:00:00	0.803994655743809
7/5/2016 20:00	20.63166667	2016-07-05 20:00:00	0.848458485047504
7/5/2016 21:00	21.08916667	2016-07-05 21:00:00	0.895039166041823
7/5/2016 22:00	21.16333334	2016-07-05 22:00:00	0.941970167000398
7/5/2016 23:00	20.3875	2016-07-05 23:00:00	0.985335497746797
7/6/2016 0:00	19.92666667	2016-07-06 00:00:00	1.02668703984049
7/6/2016 1:00	19.7475	2016-07-06 01:00:00	0.040589569670272
7/6/2016 2:00	18.82333334	2016-07-06 02:00:00	0.0774332814895333
7/6/2016 3:00	18.36916667	2016-07-06 03:00:00	0.112547453808559
7/6/2016 4:00	18.14416667	2016-07-06 04:00:00	0.146831328900604
7/6/2016 5:00	17.91416667	2016-07-06 05:00:00	0.18028434220235
7/6/2016 6:00	17.625	2016-07-06 06:00:00	0.212718053465318
7/6/2016 7:00	16.47	2016-07-06 07:00:00	0.241351702501199
7/6/2016 8:00	16.69916667	2016-07-06 08:00:00	0.270705768144744
7/6/2016 9:00	18.29333334	2016-07-06 09:00:00	0.30553815273139
7/6/2016 10:00	19.24916667	2016-07-06 10:00:00	0.344069712015394
7/6/2016 11:00	19.52416667	2016-07-06 11:00:00	0.383725840323082
7/6/2016 12:00	20.51333334	2016-07-06 12:00:00	0.427654566490345
7/6/2016 13:00	21.535	2016-07-06 13:00:00	0.476370795078231
7/6/2016 14:00	21.92833333	2016-07-06 14:00:00	0.527029324856901
7/6/2016 15:00	22.61166667	2016-07-06 15:00:00	0.581186090163236
7/6/2016 16:00	22.75333333	2016-07-06 16:00:00	0.6360867279955
7/6/2016 17:00	22.74416667	2016-07-06 17:00:00	0.690939048423066
7/6/2016 18:00	22.64833334	2016-07-06 18:00:00	0.745287756805177
7/6/2016 19:00	22.65	2016-07-06 19:00:00	0.799645199672416
7/6/2016 20:00	22.5775	2016-07-06 20:00:00	0.85362348323653
7/6/2016 21:00	22.4175	2016-07-06 21:00:00	0.906770822838883
7/6/2016 22:00	21.9125	2016-07-06 22:00:00	0.957350134104131
7/6/2016 23:00	20.80833333	2016-07-06 23:00:00	1.00262237126895
7/7/2016 0:00	20.36916667	2016-07-07 00:00:00	1.04590610193346
7/7/2016 1:00	19.5725	2016-07-07 01:00:00	0.0398566056270037
7/7/2016 2:00	18.94416667	2016-07-07 02:00:00	0.0771726921360475
7/7/2016 3:00	18.61416667	2016-07-07 03:00:00	0.113210894568753
7/7/2016 4:00	18.26333333	2016-07-07 04:00:00	0.14793235024513
7/7/2016 5:00	18.01083334	2016-07-07 05:00:00	0.181732378122868
7/7/2016 6:00	17.80166667	2016-07-07 06:00:00	0.214785506840563
7/7/2016 7:00	17.155	2016-07-07 07:00:00	0.245621396479151
7/7/2016 8:00	17.84083334	2016-07-07 08:00:00	0.278813261508791
7/7/2016 9:00	19.04583334	2016-07-07 09:00:00	0.31653081287258
7/7/2016 10:00	20.1725	2016-07-07 10:00:00	0.358946942047653
7/7/2016 11:00	21.05916667	2016-07-07 11:00:00	0.4053864846704
7/7/2016 12:00	21.86916667	2016-07-07 12:00:00	0.45574942577155
7/7/2016 13:00	22.47833334	2016-07-07 13:00:00	0.509211743578702
7/7/2016 14:00	22.8225	2016-07-07 14:00:00	0.564477769428407
7/7/2016 15:00	22.64083334	2016-07-07 15:00:00	0.61878718303419
7/7/2016 16:00	22.38666667	2016-07-07 16:00:00	0.671775327764386
7/7/2016 17:00	22.60833334	2016-07-07 17:00:00	0.725914664300734
7/7/2016 18:00	22.62	2016-07-07 18:00:00	0.780115016592689
7/7/2016 19:00	22.595	2016-07-07 19:00:00	0.834184672363474
7/7/2016 20:00	22.65666667	2016-07-07 20:00:00	0.888577061856167
7/7/2016 21:00	22.69333334	2016-07-07 21:00:00	0.943161900879089
7/7/2016 22:00	22.08833333	2016-07-07 22:00:00	0.994625728729724
7/7/2016 23:00	20.69416667	2016-07-07 23:00:00	1.03937424901282
7/8/2016 0:00	20.20083334	2016-07-08 00:00:00	1.08191449807964
7/8/2016 1:00	19.38916667	2016-07-08 01:00:00	0.0391006556467454
7/8/2016 2:00	19.12	2016-07-08 02:00:00	0.0771134046889787
7/8/2016 3:00	19.0475	2016-07-08 03:00:00	0.114837568103855
7/8/2016 4:00	18.95416667	2016-07-08 04:00:00	0.152192979825634
7/8/2016 5:00	18.7825	2016-07-08 05:00:00	0.188878229998514
7/8/2016 6:00	18.64583333	2016-07-08 06:00:00	0.225037393964462
7/8/2016 7:00	17.7375	2016-07-08 07:00:00	0.257864341832524
7/8/2016 8:00	17.94166667	2016-07-08 08:00:00	0.291415753123369
7/8/2016 9:00	18.90166667	2016-07-08 09:00:00	0.328565103790721
7/8/2016 10:00	19.36416667	2016-07-08 10:00:00	0.367563616973327
7/8/2016 11:00	20.62833334	2016-07-08 11:00:00	0.412012302867949
7/8/2016 12:00	21.60166667	2016-07-08 12:00:00	0.461053938704096
7/8/2016 13:00	22.12083334	2016-07-08 13:00:00	0.512682396196136
7/8/2016 14:00	22.12	2016-07-08 14:00:00	0.564306627972716
7/8/2016 15:00	21.99416667	2016-07-08 15:00:00	0.615295455526305
7/8/2016 16:00	21.915	2016-07-08 16:00:00	0.665887269289276
7/8/2016 17:00	22.655	2016-07-08 17:00:00	0.720270920833899
7/8/2016 18:00	22.69083334	2016-07-08 18:00:00	0.774842625262247
7/8/2016 19:00	22.4825	2016-07-08 19:00:00	0.828326559927693
7/8/2016 20:00	22.3625	2016-07-08 20:00:00	0.881190143946772
7/8/2016 21:00	22.2275	2016-07-08 21:00:00	0.933361393835173
7/8/2016 22:00	21.96083334	2016-07-08 22:00:00	0.984182797897396
7/8/2016 23:00	20.86583334	2016-07-08 23:00:00	1.02972060378683
7/9/2016 0:00	20.45333333	2016-07-09 00:00:00	1.07337996782403
7/9/2016 1:00	19.94166667	2016-07-09 01:00:00	0.0414158667565898
7/9/2016 2:00	19.02083334	2016-07-09 02:00:00	0.0790343558629645
7/9/2016 3:00	18.6325	2016-07-09 03:00:00	0.115142545814807
7/9/2016 4:00	18.38583333	2016-07-09 04:00:00	0.150318915945471
7/9/2016 5:00	18.21483334	2016-07-09 05:00:00	0.184861691493945
7/9/2016 6:00	17.96833334	2016-07-09 06:00:00	0.218508763104314
7/9/2016 7:00	17.285	2016-07-09 07:00:00	0.249779404044218
7/9/2016 8:00	17.89666667	2016-07-09 08:00:00	0.283169933325352
7/9/2016 9:00	19.10166667	2016-07-09 09:00:00	0.321109529238352
7/9/2016 10:00	20.39083334	2016-07-09 10:00:00	0.364489709623574
7/9/2016 11:00	21.61916667	2016-07-09 11:00:00	0.413617023738372
7/9/2016 12:00	22.795	2016-07-09 12:00:00	0.46873760397309
7/9/2016 13:00	23.42	2016-07-09 13:00:00	0.527216430455602
7/9/2016 14:00	23.1425	2016-07-09 14:00:00	0.584190993529714
7/9/2016 15:00	22.40416667	2016-07-09 15:00:00	0.637269454686913
7/9/2016 16:00	22.0625	2016-07-09 16:00:00	0.68860267556056
7/9/2016 17:00	22.55666667	2016-07-09 17:00:00	0.742472307060161
7/9/2016 18:00	22.7975	2016-07-09 18:00:00	0.797606100333831
7/9/2016 19:00	22.7075	2016-07-09 19:00:00	0.852265404604347
7/9/2016 20:00	22.63583334	2016-07-09 20:00:00	0.906548631305053
7/9/2016 21:00	22.52166667	2016-07-09 21:00:00	0.960236032955504
7/9/2016 22:00	21.98166667	2016-07-09 22:00:00	1.01116203251204
7/9/2016 23:00	20.73666667	2016-07-09 23:00:00	1.05610495752808
7/10/2016 0:00	20.05666667	2016-07-10 00:00:00	1.09801671286025
7/10/2016 1:00	19.57916667	2016-07-10 01:00:00	0.0398843241871575
7/10/2016 2:00	18.95916667	2016-07-10 02:00:00	0.0772594118471199
7/10/2016 3:00	18.71583333	2016-07-10 03:00:00	0.113687213489517
7/10/2016 4:00	18.55333333	2016-07-10 04:00:00	0.149494027413812
7/10/2016 5:00	18.41166667	2016-07-10 05:00:00	0.184766994370067
7/10/2016 6:00	18.25833334	2016-07-10 06:00:00	0.219469992061239
7/10/2016 7:00	17.35083334	2016-07-10 07:00:00	0.250962882750431
7/10/2016 8:00	17.56666667	2016-07-10 08:00:00	0.283194347226508
7/10/2016 9:00	18.4125	2016-07-10 09:00:00	0.318470434047753
7/10/2016 10:00	19.76583334	2016-07-10 10:00:00	0.359137435321651
7/10/2016 11:00	21.07083334	2016-07-10 11:00:00	0.405631826450114
7/10/2016 12:00	21.7175	2016-07-10 12:00:00	0.455242563665239
7/10/2016 13:00	23.0325	2016-07-10 13:00:00	0.511626543448177
7/10/2016 14:00	22.87833334	2016-07-10 14:00:00	0.567188555348309
7/10/2016 15:00	22.51166667	2016-07-10 15:00:00	0.620823961988258
7/10/2016 16:00	22.46333333	2016-07-10 16:00:00	0.674208504507353
7/10/2016 17:00	22.77666667	2016-07-10 17:00:00	0.729232246104429
7/10/2016 18:00	22.1225	2016-07-10 18:00:00	0.78086915562133
7/10/2016 19:00	22.01833334	2016-07-10 19:00:00	0.831979600673027
7/10/2016 20:00	22.18916667	2016-07-10 20:00:00	0.883955350617997
7/10/2016 21:00	22.34	2016-07-10 21:00:00	0.936703133812934
7/10/2016 22:00	21.98416667	2016-07-10 22:00:00	0.98764169473103
7/10/2016 23:00	21.12166667	2016-07-10 23:00:00	1.03437564248165
7/11/2016 0:00	20.77916667	2016-07-11 00:00:00	1.07951363130082
7/11/2016 1:00	20.525	2016-07-11 01:00:00	0.0439812551371469
7/11/2016 2:00	19.39333334	2016-07-11 02:00:00	0.0830989564750621
7/11/2016 3:00	18.5175	2016-07-11 03:00:00	0.118770078208627
7/11/2016 4:00	18.01416667	2016-07-11 04:00:00	0.15258212854486
7/11/2016 5:00	17.72333334	2016-07-11 05:00:00	0.185359325830687
7/11/2016 6:00	17.78083334	2016-07-11 06:00:00	0.218338868201153
7/11/2016 7:00	18.25166667	2016-07-11 07:00:00	0.253017268562101
7/11/2016 8:00	19.70666667	2016-07-11 08:00:00	0.293434816980824
7/11/2016 9:00	22.89333334	2016-07-11 09:00:00	0.349076503281214
7/11/2016 10:00	24.02166667	2016-07-11 10:00:00	0.410879307941334
7/11/2016 11:00	24.07083334	2016-07-11 11:00:00	0.472956980707539
7/11/2016 12:00	24.10416667	2016-07-11 12:00:00	0.535221244773208
7/11/2016 13:00	24.09416667	2016-07-11 13:00:00	0.597429511448441
7/11/2016 14:00	24.15583333	2016-07-11 14:00:00	0.659983362258273
7/11/2016 15:00	24.025	2016-07-11 15:00:00	0.721804788421231
7/11/2016 16:00	23.95333334	2016-07-11 16:00:00	0.783226300368782
7/11/2016 17:00	23.66166667	2016-07-11 17:00:00	0.843030742183541
7/11/2016 18:00	22.8075	2016-07-11 18:00:00	0.898217406213204
7/11/2016 19:00	22.07916667	2016-07-11 19:00:00	0.949634864046365
7/11/2016 20:00	22.01583334	2016-07-11 20:00:00	1.00073271882034
7/11/2016 21:00	22.32416667	2016-07-11 21:00:00	1.05339911083907
7/11/2016 22:00	22.25166667	2016-07-11 22:00:00	1.10569385949066
7/11/2016 23:00	21.10666667	2016-07-11 23:00:00	1.15235702135872
7/12/2016 0:00	20.695	2016-07-12 00:00:00	1.19710934714599
7/12/2016 1:00	20.1225	2016-07-12 01:00:00	0.0421978112961787
7/12/2016 2:00	19.15666667	2016-07-12 02:00:00	0.0803572275149582
7/12/2016 3:00	18.84416667	2016-07-12 03:00:00	0.117282014160649
7/12/2016 4:00	18.4675	2016-07-12 04:00:00	0.152764545881498
7/12/2016 5:00	18.06416667	2016-07-12 05:00:00	0.186757386188718
7/12/2016 6:00	17.9585	2016-07-12 06:00:00	0.220369155042408
7/12/2016 7:00	19.0525	2016-07-12 07:00:00	0.258113160637578
7/12/2016 8:00	20.87583334	2016-07-12 08:00:00	0.303697275223343
7/12/2016 9:00	23.00666667	2016-07-12 09:00:00	0.359943046621628
7/12/2016 10:00	24.0125	2016-07-12 10:00:00	0.421694652426712
7/12/2016 11:00	24.72416667	2016-07-12 11:00:00	0.487458082974763
7/12/2016 12:00	25.50416667	2016-07-12 12:00:00	0.557656517505684
7/12/2016 13:00	25.57166667	2016-07-12 13:00:00	0.628237702171629
7/12/2016 14:00	25.36916667	2016-07-12 14:00:00	0.697669479742633
7/12/2016 15:00	25.34416667	2016-07-12 15:00:00	0.766959150367925
7/12/2016 16:00	25.10833333	2016-07-12 16:00:00	0.834907145083459
7/12/2016 17:00	24.8475	2016-07-12 17:00:00	0.901371244884686
7/12/2016 18:00	24.56916667	2016-07-12 18:00:00	0.966255713258932
7/12/2016 19:00	24.37333334	2016-07-12 19:00:00	1.03003315459884
7/12/2016 20:00	24.205	2016-07-12 20:00:00	1.09286298272854
7/12/2016 21:00	24.14583334	2016-07-12 21:00:00	1.1553607501207
7/12/2016 22:00	23.17416667	2016-07-12 22:00:00	1.21250594510448
7/12/2016 23:00	20.52083334	2016-07-12 23:00:00	1.25646843419573
7/13/2016 0:00	19.76666667	2016-07-13 00:00:00	1.29713895798244
7/13/2016 1:00	19.47666667	2016-07-13 01:00:00	0.0394599323391072
7/13/2016 2:00	18.82	2016-07-13 02:00:00	0.0762906864039965
7/13/2016 3:00	18.40333334	2016-07-13 03:00:00	0.111532467841996
7/13/2016 4:00	18.18083334	2016-07-13 04:00:00	0.145950464553
7/13/2016 5:00	18.02833334	2016-07-13 05:00:00	0.179813652478932
7/13/2016 6:00	18.03916667	2016-07-13 06:00:00	0.213715991591716
7/13/2016 7:00	19.18333334	2016-07-13 07:00:00	0.251982377371951
7/13/2016 8:00	20.61666667	2016-07-13 08:00:00	0.296378093253105
7/13/2016 9:00	22.74	2016-07-13 09:00:00	0.351208459555396
7/13/2016 10:00	23.8225	2016-07-13 10:00:00	0.411902432093766
7/13/2016 11:00	24.49666667	2016-07-13 11:00:00	0.476376554978705
7/13/2016 12:00	25.4575	2016-07-13 12:00:00	0.546310127976277
7/13/2016 13:00	25.775	2016-07-13 13:00:00	0.618041044038431
7/13/2016 14:00	25.5975	2016-07-13 14:00:00	0.688768589121526
7/13/2016 15:00	25.6	2016-07-13 15:00:00	0.759510294190564
7/13/2016 16:00	25.5	2016-07-13 16:00:00	0.829685087957106
7/13/2016 17:00	25.27916667	2016-07-13 17:00:00	0.89860513580509
7/13/2016 18:00	25.15833333	2016-07-13 18:00:00	0.96683768449488
7/13/2016 19:00	25.08	2016-07-13 19:00:00	1.0346244289782
7/13/2016 20:00	25.03166667	2016-07-13 20:00:00	1.10213611068614
7/13/2016 21:00	25	2016-07-13 21:00:00	1.16946759576177
7/13/2016 22:00	23.755	2016-07-13 22:00:00	1.22978756865077
7/13/2016 23:00	21.08916667	2016-07-13 23:00:00	1.27636824964509
7/14/2016 0:00	20.4925	2016-07-14 00:00:00	1.32020329791481
7/14/2016 1:00	20.15416667	2016-07-14 01:00:00	0.0423359730054905
7/14/2016 2:00	19.71583334	2016-07-14 02:00:00	0.0827920856124778
7/14/2016 3:00	18.96	2016-07-14 03:00:00	0.120170453446632
7/14/2016 4:00	18.69	2016-07-14 04:00:00	0.156498914532954
7/14/2016 5:00	18.46	2016-07-14 05:00:00	0.191953232793941
7/14/2016 6:00	18.4175	2016-07-14 06:00:00	0.227248043938001
7/14/2016 7:00	19.5775	2016-07-14 07:00:00	0.267125436962677
7/14/2016 8:00	20.99083334	2016-07-14 08:00:00	0.313244713285664
7/14/2016 9:00	22.1575	2016-07-14 09:00:00	0.36505932987199
7/14/2016 10:00	23.32166667	2016-07-14 10:00:00	0.423002830473508
7/14/2016 11:00	24.64166667	2016-07-14 11:00:00	0.48829816721788
7/14/2016 12:00	25.60333333	2016-07-14 12:00:00	0.559058751145708
7/14/2016 13:00	25.8425	2016-07-14 13:00:00	0.631169999624261
7/14/2016 14:00	25.6875	2016-07-14 14:00:00	0.702406829488752
7/14/2016 15:00	25.39	2016-07-14 15:00:00	0.771957001862051
7/14/2016 16:00	25.12416667	2016-07-14 16:00:00	0.839995106935659
7/14/2016 17:00	24.7625	2016-07-14 17:00:00	0.905976210244381
7/14/2016 18:00	24.52	2016-07-14 18:00:00	0.970582337410542
7/14/2016 19:00	24.34416667	2016-07-14 19:00:00	1.03419530293724
7/14/2016 20:00	24.3	2016-07-14 20:00:00	1.09755942523072
7/14/2016 21:00	24.3175	2016-07-14 21:00:00	1.16102211341035
7/14/2016 22:00	23.2675	2016-07-14 22:00:00	1.21867178651184
7/14/2016 23:00	21.03166667	2016-07-14 23:00:00	1.26498223819886
7/15/2016 0:00	20.37666667	2016-07-15 00:00:00	1.30829933583952
7/15/2016 1:00	20.00666667	2016-07-15 01:00:00	0.041695557321649
7/15/2016 2:00	19.0325	2016-07-15 02:00:00	0.079360247715761
7/15/2016 3:00	18.42	2016-07-15 03:00:00	0.114664424273266
7/15/2016 4:00	18.11166667	2016-07-15 04:00:00	0.148829803143687
7/15/2016 5:00	17.92916667	2016-07-15 05:00:00	0.182336456417198
7/15/2016 6:00	17.95416667	2016-07-15 06:00:00	0.215932678531103
7/15/2016 7:00	19.47416667	2016-07-15 07:00:00	0.255382307397481
7/15/2016 8:00	21.23166667	2016-07-15 08:00:00	0.302637828529651
7/15/2016 9:00	22.31833333	2016-07-15 09:00:00	0.355274254794853
7/15/2016 10:00	22.97833334	2016-07-15 10:00:00	0.41136865998425
7/15/2016 11:00	24.16166667	2016-07-15 11:00:00	0.473955233699207
7/15/2016 12:00	25.615	2016-07-15 12:00:00	0.544781883658011
7/15/2016 13:00	25.73166667	2016-07-15 13:00:00	0.616268250081879
7/15/2016 14:00	25.89	2016-07-15 14:00:00	0.688646662655691
7/15/2016 15:00	26.31916667	2016-07-15 15:00:00	0.763415835922143
7/15/2016 16:00	25.75833334	2016-07-15 16:00:00	0.835052728495724
7/15/2016 17:00	25.60083334	2016-07-15 17:00:00	0.905799153440467
7/15/2016 18:00	25.58416667	2016-07-15 18:00:00	0.976451166803539
7/15/2016 19:00	25.51166667	2016-07-15 19:00:00	1.04669215072937
7/15/2016 20:00	25.25416667	2016-07-15 20:00:00	1.11546998999557
7/15/2016 21:00	25.22866667	2016-07-15 21:00:00	1.18410275568995
7/15/2016 22:00	24.17583334	2016-07-15 22:00:00	1.24676882208122
7/15/2016 23:00	21.67416667	2016-07-15 23:00:00	1.29616610920903
7/16/2016 0:00	21.1525	2016-07-16 00:00:00	1.34304581611437
7/16/2016 1:00	20.705	2016-07-16 01:00:00	0.0447980117986116
7/16/2016 2:00	19.38416667	2016-07-16 02:00:00	0.0838782209060434
7/16/2016 3:00	18.70583334	2016-07-16 03:00:00	0.120267540327733
7/16/2016 4:00	18.37166667	2016-07-16 04:00:00	0.155391036192449
7/16/2016 5:00	18	2016-07-16 05:00:00	0.189152017051105
7/16/2016 6:00	17.78083334	2016-07-16 06:00:00	0.222131559421571
7/16/2016 7:00	18.7925	2016-07-16 07:00:00	0.258855562064938
7/16/2016 8:00	20.50416667	2016-07-16 08:00:00	0.302743050381616
7/16/2016 9:00	22.2875	2016-07-16 09:00:00	0.355221270368465
7/16/2016 10:00	23.805	2016-07-16 10:00:00	0.415818188908907
7/16/2016 11:00	25.32583334	2016-07-16 11:00:00	0.485003626742744
7/16/2016 12:00	25.86916667	2016-07-16 12:00:00	0.557264913000287
7/16/2016 13:00	26.01416667	2016-07-16 13:00:00	0.630339606615433
7/16/2016 14:00	25.79	2016-07-16 14:00:00	0.702155106258667
7/16/2016 15:00	25.5325	2016-07-16 15:00:00	0.772514255530383
7/16/2016 16:00	25.2925	2016-07-16 16:00:00	0.841510138474062
7/16/2016 17:00	25.33583333	2016-07-16 17:00:00	0.910752432614102
7/16/2016 18:00	25.035	2016-07-16 18:00:00	0.978283083324647
7/16/2016 19:00	24.69083334	2016-07-16 19:00:00	1.04385731983321
7/16/2016 20:00	24.09833334	2016-07-16 20:00:00	1.10608891670525
7/16/2016 21:00	23.68416667	2016-07-16 21:00:00	1.16601746388607
7/16/2016 22:00	23.12666667	2016-07-16 22:00:00	1.22290681326655
7/16/2016 23:00	21.23333334	2016-07-16 23:00:00	1.27017027050563
7/17/2016 0:00	20.39416667	2016-07-17 00:00:00	1.31356530455513
7/17/2016 1:00	19.88916667	2016-07-17 01:00:00	0.041191090059466
7/17/2016 2:00	18.98916667	2016-07-17 02:00:00	0.0786844201065266
7/17/2016 3:00	18.54666667	2016-07-17 03:00:00	0.114465955063613
7/17/2016 4:00	18.3225	2016-07-17 04:00:00	0.149406484530131
7/17/2016 5:00	18.17416667	2016-07-17 05:00:00	0.183800061251708
7/17/2016 6:00	18.2	2016-07-17 06:00:00	0.218288350203904
7/17/2016 7:00	19.38916667	2016-07-17 07:00:00	0.25738900585065
7/17/2016 8:00	21.2125	2016-07-17 08:00:00	0.304553333619355
7/17/2016 9:00	22.65	2016-07-17 09:00:00	0.358910776486594
7/17/2016 10:00	23.7425	2016-07-17 10:00:00	0.419161595525625
7/17/2016 11:00	25.44166667	2016-07-17 11:00:00	0.489005264616057
7/17/2016 12:00	25.86	2016-07-17 12:00:00	0.561214989853136
7/17/2016 13:00	25.96416667	2016-07-17 13:00:00	0.634009687327658
7/17/2016 14:00	25.18916667	2016-07-17 14:00:00	0.702417698119702
7/17/2016 15:00	25.50916667	2016-07-17 15:00:00	0.772644499482351
7/17/2016 16:00	25.48083334	2016-07-17 16:00:00	0.84271052623729
7/17/2016 17:00	25.67083334	2016-07-17 17:00:00	0.913853121466884
7/17/2016 18:00	25.255	2016-07-17 18:00:00	0.982635701345178
7/17/2016 19:00	25.31083334	2016-07-17 19:00:00	1.05173584564265
7/17/2016 20:00	25.545	2016-07-17 20:00:00	1.12216587410475
7/17/2016 21:00	25.52416667	2016-07-17 21:00:00	1.19247776216865
7/17/2016 22:00	24.6	2016-07-17 22:00:00	1.25753690744288
7/17/2016 23:00	21.56416667	2016-07-17 23:00:00	1.30639530921799
7/18/2016 0:00	20.64333334	2016-07-18 00:00:00	1.350912172504
7/18/2016 1:00	20.3575	2016-07-18 01:00:00	0.0432318674219448
7/18/2016 2:00	19.64333334	2016-07-18 02:00:00	0.0833838077652675
7/18/2016 3:00	19.15416667	2016-07-18 03:00:00	0.121533208655354
7/18/2016 4:00	18.86583334	2016-07-18 04:00:00	0.158542476098409
7/18/2016 5:00	18.575	2016-07-18 05:00:00	0.194431553986965
7/18/2016 6:00	18.425	2016-07-18 06:00:00	0.22975446787681
7/18/2016 7:00	20.22666667	2016-07-18 07:00:00	0.272408141305713
7/18/2016 8:00	22.48083333	2016-07-18 08:00:00	0.325883428536813
7/18/2016 9:00	23.865	2016-07-18 09:00:00	0.386813363736967
7/18/2016 10:00	25.16333334	2016-07-18 10:00:00	0.455074366709776
7/18/2016 11:00	25.68916667	2016-07-18 11:00:00	0.526320618008355
7/18/2016 12:00	25.96833334	2016-07-18 12:00:00	0.599138669066447
7/18/2016 13:00	25.96666667	2016-07-18 13:00:00	0.671947379118993
7/18/2016 14:00	25.98166667	2016-07-18 14:00:00	0.744840136812157
7/18/2016 15:00	25.54583334	2016-07-18 15:00:00	0.815274890041915
7/18/2016 16:00	25.76416667	2016-07-18 16:00:00	0.886944695760208
7/18/2016 17:00	25.77083334	2016-07-18 17:00:00	0.958652110056362
7/18/2016 18:00	25.47583334	2016-07-18 18:00:00	1.0286897576341
7/18/2016 19:00	25.53833334	2016-07-18 19:00:00	1.09908198581053
7/18/2016 20:00	25.38583334	2016-07-18 20:00:00	1.16860848137795
7/18/2016 21:00	25.38416667	2016-07-18 21:00:00	1.23812550588646
7/18/2016 22:00	23.9925	2016-07-18 22:00:00	1.29976545822619
7/18/2016 23:00	21.565	2016-07-18 23:00:00	1.34862792647931
7/19/2016 0:00	20.47	2016-07-19 00:00:00	1.39236198112088
7/19/2016 1:00	20.15583333	2016-07-19 01:00:00	0.0423432548159645
7/19/2016 2:00	19.3975	2016-07-19 02:00:00	0.08147800807293
7/19/2016 3:00	18.90333334	2016-07-19 03:00:00	0.118633885334225
7/19/2016 4:00	18.68333334	2016-07-19 04:00:00	0.154936748261486
7/19/2016 5:00	18.4075	2016-07-19 05:00:00	0.190194119430169
7/19/2016 6:00	18.45833334	2016-07-19 06:00:00	0.225642170714354
7/19/2016 7:00	20.26416667	2016-07-19 07:00:00	0.268460927432031
7/19/2016 8:00	22.3125	2016-07-19 08:00:00	0.32106739905382
7/19/2016 9:00	23.78666667	2016-07-19 09:00:00	0.381562710010763
7/19/2016 10:00	25.34333333	2016-07-19 10:00:00	0.450847643115268
7/19/2016 11:00	25.71	2016-07-19 11:00:00	0.522211629818728
7/19/2016 12:00	25.90416667	2016-07-19 12:00:00	0.594669641494964
7/19/2016 13:00	26.41833334	2016-07-19 13:00:00	0.669983841221082
7/19/2016 14:00	25.74583334	2016-07-19 14:00:00	0.741550188005056
7/19/2016 15:00	25.62083334	2016-07-19 15:00:00	0.812409865050782
7/19/2016 16:00	25.53583333	2016-07-19 16:00:00	0.882787916919738
7/19/2016 17:00	25.41083333	2016-07-19 17:00:00	0.952456456753259
7/19/2016 18:00	24.92916667	2016-07-19 18:00:00	1.01938495552516
7/19/2016 19:00	24.7075	2016-07-19 19:00:00	1.08505377850064
7/19/2016 20:00	24.59416667	2016-07-19 20:00:00	1.15007986978021
7/19/2016 21:00	24.465	2016-07-19 21:00:00	1.21437494134473
7/19/2016 22:00	23.44333334	2016-07-19 22:00:00	1.27298114937699
7/19/2016 23:00	21.245	2016-07-19 23:00:00	1.32030018713872
7/20/2016 0:00	20.4625	2016-07-20 00:00:00	1.36400061842796
7/20/2016 1:00	19.97583334	2016-07-20 01:00:00	0.0415626910324924
7/20/2016 2:00	19.09833334	2016-07-20 02:00:00	0.0794889993022184
7/20/2016 3:00	18.67333334	2016-07-20 03:00:00	0.115753494234376
7/20/2016 4:00	18.41583334	2016-07-20 04:00:00	0.151042062998968
7/20/2016 5:00	18.0525	2016-07-20 05:00:00	0.184992642949872
7/20/2016 6:00	17.915	2016-07-20 06:00:00	0.218448634245858
7/20/2016 7:00	19.22333333	2016-07-20 07:00:00	0.256875952554028
7/20/2016 8:00	21.11	2016-07-20 08:00:00	0.303554837585215
7/20/2016 9:00	23.53166667	2016-07-20 09:00:00	0.362644476080079
7/20/2016 10:00	24.4025	2016-07-20 10:00:00	0.426586504408714
7/20/2016 11:00	25.59083333	2016-07-20 11:00:00	0.497276286073714
7/20/2016 12:00	26.00166667	2016-07-20 12:00:00	0.570281031841931
7/20/2016 13:00	26.29333333	2016-07-20 13:00:00	0.644907700716391
7/20/2016 14:00	26.2275	2016-07-20 14:00:00	0.719170296834287
7/20/2016 15:00	25.3575	2016-07-20 15:00:00	0.788535762120383
7/20/2016 16:00	25.6375	2016-07-20 16:00:00	0.859489779707587
7/20/2016 17:00	25.515	2016-07-20 17:00:00	0.92974967280602
7/20/2016 18:00	25.32916667	2016-07-20 18:00:00	0.998954063290099
7/20/2016 19:00	24.9425	2016-07-20 19:00:00	1.06595840706404
7/20/2016 20:00	24.86833334	2016-07-20 20:00:00	1.13254094823292
7/20/2016 21:00	25.08833334	2016-07-20 21:00:00	1.2003751191197
7/20/2016 22:00	24.135	2016-07-20 22:00:00	1.26281214786288
7/20/2016 23:00	21.83166667	2016-07-20 23:00:00	1.31298836554301
7/21/2016 0:00	20.39166667	2016-07-21 00:00:00	1.35637225895161
7/21/2016 1:00	20.02833334	2016-07-21 01:00:00	0.0417891308514636
7/21/2016 2:00	19.20083334	2016-07-21 02:00:00	0.0801258539779965
7/21/2016 3:00	18.7225	2016-07-21 03:00:00	0.116579330022956
7/21/2016 4:00	18.155	2016-07-21 04:00:00	0.150902784059088
7/21/2016 5:00	17.61833334	2016-07-21 05:00:00	0.183313324409932
7/21/2016 6:00	18.26166667	2016-07-21 06:00:00	0.218028626481124
7/21/2016 7:00	20.92166667	2016-07-21 07:00:00	0.2638254544868
7/21/2016 8:00	22.99166667	2016-07-21 08:00:00	0.319991062419052
7/21/2016 9:00	24.41416667	2016-07-21 09:00:00	0.383998955869154
7/21/2016 10:00	25.4375	2016-07-21 10:00:00	0.453818962847297
7/21/2016 11:00	26.02416667	2016-07-21 11:00:00	0.526949589527818
7/21/2016 12:00	26.33083334	2016-07-21 12:00:00	0.601783050822601
7/21/2016 13:00	26.42166667	2016-07-21 13:00:00	0.677115513116822
7/21/2016 14:00	26.1175	2016-07-21 14:00:00	0.750767047259919
7/21/2016 15:00	25.91666667	2016-07-21 15:00:00	0.823295261216015
7/21/2016 16:00	25.48916667	2016-07-21 16:00:00	0.89340858187996
7/21/2016 17:00	25.70833334	2016-07-21 17:00:00	0.964763152014738
7/21/2016 18:00	25.22166667	2016-07-21 18:00:00	1.03335609039119
7/21/2016 19:00	25.1125	2016-07-21 19:00:00	1.10132779843047
7/21/2016 20:00	24.96333333	2016-07-21 20:00:00	1.16845066130736
7/21/2016 21:00	24.86333334	2016-07-21 21:00:00	1.23500477465652
7/21/2016 22:00	23.6825	2016-07-21 22:00:00	1.29492412498189
7/21/2016 23:00	20.95333334	2016-07-21 23:00:00	1.3408683644648
7/22/2016 0:00	20.31583334	2016-07-22 00:00:00	1.38391541314941
7/22/2016 1:00	19.55833334	2016-07-22 01:00:00	0.039797757286938
7/22/2016 2:00	18.64166667	2016-07-22 02:00:00	0.0759409851976961
7/22/2016 3:00	18.23	2016-07-22 03:00:00	0.110539549792601
7/22/2016 4:00	17.99	2016-07-22 04:00:00	0.144264522595239
7/22/2016 5:00	17.8	2016-07-22 05:00:00	0.177311759041795
7/22/2016 6:00	18.33916667	2016-07-22 06:00:00	0.212314217426059
7/22/2016 7:00	20.855	2016-07-22 07:00:00	0.257801896587005
7/22/2016 8:00	22.71	2016-07-22 08:00:00	0.312474348119116
7/22/2016 9:00	24.32916667	2016-07-22 09:00:00	0.376002770637426
7/22/2016 10:00	25.44333333	2016-07-22 10:00:00	0.445855904163456
7/22/2016 11:00	26.00833334	2016-07-22 11:00:00	0.518897959796969
7/22/2016 12:00	26.27083334	2016-07-22 12:00:00	0.593400344427952
7/22/2016 13:00	26.35916667	2016-07-22 13:00:00	0.668389751597618
7/22/2016 14:00	26.34416667	2016-07-22 14:00:00	0.743296631581013
7/22/2016 15:00	25.6825	2016-07-22 15:00:00	0.814505194944575
7/22/2016 16:00	25.5675	2016-07-22 16:00:00	0.885062766307186
7/22/2016 17:00	24.78916667	2016-07-22 17:00:00	0.951195351935948
7/22/2016 18:00	24.23666667	2016-07-22 18:00:00	1.01420312825466
7/22/2016 19:00	23.6275	2016-07-22 19:00:00	1.07381933018831
7/22/2016 20:00	23.09416667	2016-07-22 20:00:00	1.1305339824465
7/22/2016 21:00	22.89583333	2016-07-22 21:00:00	1.18618895413733
7/22/2016 22:00	22.335	2016-07-22 22:00:00	1.2389110260675
7/22/2016 23:00	19.96333333	2016-07-22 23:00:00	1.28041995136443
7/23/2016 0:00	18.74166667	2016-07-23 00:00:00	1.31694732846071
7/23/2016 1:00	17.75666667	2016-07-23 01:00:00	0.0328943641766216
7/23/2016 2:00	17.64416667	2016-07-23 02:00:00	0.0653947739835735
7/23/2016 3:00	17.76833333	2016-07-23 03:00:00	0.0983302342495398
7/23/2016 4:00	17.8325	2016-07-23 04:00:00	0.131492537775767
7/23/2016 5:00	17.85333333	2016-07-23 05:00:00	0.164728788735547
7/23/2016 6:00	18.56666667	2016-07-23 06:00:00	0.200586207241689
7/23/2016 7:00	22.64916667	2016-07-23 07:00:00	0.254939282759716
7/23/2016 8:00	24.16	2016-07-23 08:00:00	0.317516506502946
7/23/2016 9:00	24.12666667	2016-07-23 09:00:00	0.379906826444152
7/23/2016 10:00	24.90583333	2016-07-23 10:00:00	0.446702611536244
7/23/2016 11:00	25.7275	2016-07-23 11:00:00	0.518165448662235
7/23/2016 12:00	26.27333334	2016-07-23 12:00:00	0.592681650246542
7/23/2016 13:00	26.43	2016-07-23 13:00:00	0.668059752011968
7/23/2016 14:00	26.10833334	2016-07-23 14:00:00	0.74166021991565
7/23/2016 15:00	25.525	2016-07-23 15:00:00	0.811976834381839
7/23/2016 16:00	25.77666667	2016-07-23 16:00:00	0.883717150415164
7/23/2016 17:00	25.86333334	2016-07-23 17:00:00	0.955945626918255
7/23/2016 18:00	25.46416667	2016-07-23 18:00:00	1.02591704836404
7/23/2016 19:00	25.24083333	2016-07-23 19:00:00	1.09461903452498
7/23/2016 20:00	24.72166667	2016-07-23 20:00:00	1.16036827263032
7/23/2016 21:00	24.51083334	2016-07-23 21:00:00	1.22492253390053
7/23/2016 22:00	23.6325	2016-07-23 22:00:00	1.28456626669332
7/23/2016 23:00	21.40416667	2016-07-23 23:00:00	1.33264844779654
7/24/2016 0:00	20.23583333	2016-07-24 00:00:00	1.37534242731717
7/24/2016 1:00	19.2325	2016-07-24 01:00:00	0.038464279601309
7/24/2016 2:00	18.635	2016-07-24 02:00:00	0.0745820224346912
7/24/2016 3:00	18.39416667	2016-07-24 03:00:00	0.109789527580063
7/24/2016 4:00	18.20166667	2016-07-24 04:00:00	0.144283934867297
7/24/2016 5:00	17.81666667	2016-07-24 05:00:00	0.177390135824061
7/24/2016 6:00	18.2825	2016-07-24 06:00:00	0.212182426980276
7/24/2016 7:00	22.1725	2016-07-24 07:00:00	0.264073328438144
[truncated: 1,240 more rows]
