# Supplementary material for: Natural plant growth and development achieved in the IPK PhenoSphere by dynamic environment simulation
Source: Nat Commun. 2023 Sep 18;14:5783. doi: 10.1038/s41467-023-41332-4 (PMC10507097; doi:10.1038/s41467-023-41332-4)
Supplement: Supplementary file 5 — Supplementary Code 1 [file 41467_2023_41332_MOESM5_ESM.zip › Supplementary_Code_1/Thermal_Time_VPD/tt/IPK_ThermalTime_PS_2016_sim.csv]

Date_2016	Temperature	Date	thermaltime
5/2/2016 1:00	17.05	2016-05-02 01:00:00	0.0304887120050944
5/2/2016 2:00	17.34	2016-05-02 02:00:00	0.0619449330697101
5/2/2016 3:00	17.26	2016-05-02 03:00:00	0.0931315438821875
5/2/2016 4:00	17.03333333	2016-05-02 04:00:00	0.123565472497109
5/2/2016 5:00	17.36	2016-05-02 05:00:00	0.155089421141827
5/2/2016 6:00	21.05	2016-05-02 06:00:00	0.201485903036441
5/2/2016 7:00	25.42	2016-05-02 07:00:00	0.271206515377572
5/2/2016 8:00	23.54	2016-05-02 08:00:00	0.330341856951041
5/2/2016 9:00	22.36666667	2016-05-02 09:00:00	0.383226903536774
5/2/2016 10:00	22.38	2016-05-02 10:00:00	0.436180667886844
5/2/2016 11:00	23.76	2016-05-02 11:00:00	0.496528311637916
5/2/2016 12:00	19.28333333	2016-05-02 12:00:00	0.535198106415758
5/2/2016 13:00	19.2	2016-05-02 13:00:00	0.573531477626561
5/2/2016 14:00	20.1	2016-05-02 14:00:00	0.615631344511749
5/2/2016 15:00	20.88	2016-05-02 15:00:00	0.661234765092323
5/2/2016 16:00	20.9	2016-05-02 16:00:00	0.706930942474838
5/2/2016 17:00	21.05	2016-05-02 17:00:00	0.753327424369452
5/2/2016 18:00	20.48	2016-05-02 18:00:00	0.797106342185397
5/2/2016 19:00	19.38	2016-05-02 19:00:00	0.836169519390295
5/2/2016 20:00	17.6	2016-05-02 20:00:00	0.8685164155666
5/2/2016 21:00	14.88	2016-05-02 21:00:00	0.892578950077173
5/2/2016 22:00	13.25	2016-05-02 22:00:00	0.912661025027939
5/2/2016 23:00	10.92	2016-05-02 23:00:00	0.92810609297053
5/3/2016 0:00	9.4	2016-05-03 00:00:00	0.941088026242247
5/3/2016 1:00	8.716666667	2016-05-03 01:00:00	0.0119990957097524
5/3/2016 2:00	7	2016-05-03 02:00:00	0.021828170561769
5/3/2016 3:00	5.54	2016-05-03 03:00:00	0.0301074178569499
5/3/2016 4:00	4.966666667	2016-05-03 04:00:00	0.0378433737601679
5/3/2016 5:00	5.08	2016-05-03 05:00:00	0.0456839929810243
5/3/2016 6:00	5.366666667	2016-05-03 06:00:00	0.0537953205415615
5/3/2016 7:00	7.04	2016-05-03 07:00:00	0.0636704647339111
5/3/2016 8:00	8.16	2016-05-03 08:00:00	0.0749209513322265
5/3/2016 9:00	9.066666667	2016-05-03 09:00:00	0.0874143871795468
5/3/2016 10:00	9.4	2016-05-03 10:00:00	0.100396320451263
5/3/2016 11:00	10.26666667	2016-05-03 11:00:00	0.114733429618443
5/3/2016 12:00	11.52	2016-05-03 12:00:00	0.131266078660794
5/3/2016 13:00	12.88	2016-05-03 13:00:00	0.150534131459635
5/3/2016 14:00	14.35	2016-05-03 14:00:00	0.173228729152433
5/3/2016 15:00	14.92	2016-05-03 15:00:00	0.197397528844442
5/3/2016 16:00	15.02	2016-05-03 16:00:00	0.221833884623976
5/3/2016 17:00	15.01666667	2016-05-03 17:00:00	0.246261278134827
5/3/2016 18:00	14.6	2016-05-03 18:00:00	0.269591928198157
5/3/2016 19:00	13.66666667	2016-05-03 19:00:00	0.290628896064362
5/3/2016 20:00	13.54	2016-05-03 20:00:00	0.311371208518807
5/3/2016 21:00	9.94	2016-05-03 21:00:00	0.325182669458174
5/3/2016 22:00	6.7	2016-05-03 22:00:00	0.334672602556729
5/3/2016 23:00	4.62	2016-05-03 23:00:00	0.342096504671009
5/4/2016 0:00	5.56	2016-05-04 00:00:00	0.350395336152544
5/4/2016 1:00	7.466666667	2016-05-04 01:00:00	0.0103793307139291
5/4/2016 2:00	6.8	2016-05-04 02:00:00	0.0199810706138264
5/4/2016 3:00	5.4	2016-05-04 03:00:00	0.028124439780449
5/4/2016 4:00	4.66	2016-05-04 04:00:00	0.0355837345956316
5/4/2016 5:00	4.92	2016-05-04 05:00:00	0.043276976712894
5/4/2016 6:00	5.45	2016-05-04 06:00:00	0.0514686313884261
5/4/2016 7:00	6.78	2016-05-04 07:00:00	0.0610479114353597
5/4/2016 8:00	7.66	2016-05-04 08:00:00	0.0716635699706268
5/4/2016 9:00	8.45	2016-05-04 09:00:00	0.0832984035809756
5/4/2016 10:00	9.84	2016-05-04 10:00:00	0.0969525959233818
5/4/2016 11:00	11.4	2016-05-04 11:00:00	0.113262162863652
5/4/2016 12:00	12.62	2016-05-04 12:00:00	0.131976684740929
5/4/2016 13:00	13.94	2016-05-04 13:00:00	0.153662762978221
5/4/2016 14:00	15	2016-05-04 14:00:00	0.178045390444178
5/4/2016 15:00	15.62	2016-05-04 15:00:00	0.204145075255843
5/4/2016 16:00	15.58	2016-05-04 16:00:00	0.230130721343087
5/4/2016 17:00	15.55	2016-05-04 17:00:00	0.256031138025604
5/4/2016 18:00	15.24	2016-05-04 18:00:00	0.281065734500267
5/4/2016 19:00	14.3	2016-05-04 19:00:00	0.303635060331076
5/4/2016 20:00	12.12	2016-05-04 20:00:00	0.32132650189232
5/4/2016 21:00	9.54	2016-05-04 21:00:00	0.334518895258743
5/4/2016 22:00	6.433333333	2016-05-04 22:00:00	0.343716625243569
5/4/2016 23:00	4.34	2016-05-04 23:00:00	0.350897163129054
5/5/2016 0:00	5.5	2016-05-05 00:00:00	0.359137372268151
5/5/2016 1:00	7.766666667	2016-05-05 01:00:00	0.0107481990460732
5/5/2016 2:00	7.52	2016-05-05 02:00:00	0.0211922255136617
5/5/2016 3:00	7.083333333	2016-05-05 03:00:00	0.0311175069289421
5/5/2016 4:00	6.14	2016-05-05 04:00:00	0.0400035841198754
5/5/2016 5:00	5.98	2016-05-05 05:00:00	0.0487238779839545
5/5/2016 6:00	6.6	2016-05-05 06:00:00	0.0581032279082919
5/5/2016 7:00	8.94	2016-05-05 07:00:00	0.0704155953459855
5/5/2016 8:00	12.02	2016-05-05 08:00:00	0.0879087837662542
5/5/2016 9:00	15.06666667	2016-05-05 09:00:00	0.112470929506762
5/5/2016 10:00	17.72	2016-05-05 10:00:00	0.145236430474986
5/5/2016 11:00	18.41666667	2016-05-05 11:00:00	0.180528120308867
5/5/2016 12:00	19.38	2016-05-05 12:00:00	0.219591297513766
5/5/2016 13:00	18.84	2016-05-05 13:00:00	0.256499856894178
5/5/2016 14:00	20.83333333	2016-05-05 14:00:00	0.301887410787633
5/5/2016 15:00	23.7	2016-05-05 15:00:00	0.361903358406898
5/5/2016 16:00	23.68	2016-05-05 16:00:00	0.421808914627305
5/5/2016 17:00	24	2016-05-05 17:00:00	0.483490728441133
5/5/2016 18:00	23.76	2016-05-05 18:00:00	0.543838372192205
5/5/2016 19:00	22.68333333	2016-05-05 19:00:00	0.598370684210837
5/5/2016 20:00	21.14	2016-05-05 20:00:00	0.645191258251362
5/5/2016 21:00	19.94	2016-05-05 21:00:00	0.686599973748688
5/5/2016 22:00	18.56666667	2016-05-05 22:00:00	0.722457392254829
5/5/2016 23:00	17.3	2016-05-05 23:00:00	0.75377854852669
5/6/2016 0:00	13.7	2016-05-06 00:00:00	0.774893700162883
5/6/2016 1:00	11.68	2016-05-06 01:00:00	0.0168345275405788
5/6/2016 2:00	11.42	2016-05-06 02:00:00	0.0331810784539323
5/6/2016 3:00	10.33333333	2016-05-06 03:00:00	0.0476277389233296
5/6/2016 4:00	9.06	2016-05-06 04:00:00	0.0601115829435169
5/6/2016 5:00	8.5	2016-05-06 05:00:00	0.0718139156083471
5/6/2016 6:00	9.116666667	2016-05-06 06:00:00	0.0843795107140244
5/6/2016 7:00	14.72	2016-05-06 07:00:00	0.108021274835776
5/6/2016 8:00	20.96666667	2016-05-06 08:00:00	0.154027691184047
5/6/2016 9:00	21.12	2016-05-06 09:00:00	0.200753769811533
5/6/2016 10:00	21.36	2016-05-06 10:00:00	0.248623281728492
5/6/2016 11:00	22.63333333	2016-05-06 11:00:00	0.30289341781085
5/6/2016 12:00	24.44	2016-05-06 12:00:00	0.367047215328387
5/6/2016 13:00	25.28	2016-05-06 13:00:00	0.435972003054864
5/6/2016 14:00	25.68333333	2016-05-06 14:00:00	0.507185277717118
5/6/2016 15:00	24.72	2016-05-06 15:00:00	0.572925054429282
5/6/2016 16:00	24.96666667	2016-05-06 16:00:00	0.640066881581504
5/6/2016 17:00	24.54	2016-05-06 17:00:00	0.704786201998732
5/6/2016 18:00	24.08	2016-05-06 18:00:00	0.766915168286754
5/6/2016 19:00	23.63333333	2016-05-06 19:00:00	0.826563490088091
5/6/2016 20:00	21.82	2016-05-06 20:00:00	0.876681714715539
5/6/2016 21:00	19.54	2016-05-06 21:00:00	0.916403423322273
5/6/2016 22:00	17.5	2016-05-06 22:00:00	0.948405124542508
5/6/2016 23:00	15.14	2016-05-06 23:00:00	0.973166143939552
5/7/2016 0:00	11.81666667	2016-05-07 00:00:00	0.990262594224925
5/7/2016 1:00	11.78	2016-05-07 01:00:00	0.0170258073552211
5/7/2016 2:00	10.66	2016-05-07 02:00:00	0.0320206883428475
5/7/2016 3:00	10.28333333	2016-05-07 03:00:00	0.0463851121757869
5/7/2016 4:00	9.4	2016-05-07 04:00:00	0.0593670454475031
5/7/2016 5:00	9.44	2016-05-07 05:00:00	0.0724087868244033
5/7/2016 6:00	10.51666667	2016-05-07 06:00:00	0.0871607676157816
5/7/2016 7:00	12.74	2016-05-07 07:00:00	0.106128899278864
5/7/2016 8:00	15.73333333	2016-05-07 08:00:00	0.13255418571705
5/7/2016 9:00	18.14	2016-05-07 09:00:00	0.166822848806656
5/7/2016 10:00	20.5	2016-05-07 10:00:00	0.210691602805653
5/7/2016 11:00	22.65	2016-05-07 11:00:00	0.265049045672892
5/7/2016 12:00	24.18	2016-05-07 12:00:00	0.327738498334127
5/7/2016 13:00	25.2	2016-05-07 13:00:00	0.396208154142331
5/7/2016 14:00	24.05	2016-05-07 14:00:00	0.458169305107353
5/7/2016 15:00	23.58	2016-05-07 15:00:00	0.517524248578307
5/7/2016 16:00	24.15	2016-05-07 16:00:00	0.580045382064821
5/7/2016 17:00	23.28	2016-05-07 17:00:00	0.63776279386288
5/7/2016 18:00	23.42	2016-05-07 18:00:00	0.696241620345392
5/7/2016 19:00	22.58333333	2016-05-07 19:00:00	0.750250350714531
5/7/2016 20:00	21.22	2016-05-07 20:00:00	0.797450347121881
5/7/2016 21:00	19.7	2016-05-07 21:00:00	0.837839868064379
5/7/2016 22:00	17.93333333	2016-05-07 22:00:00	0.87136143478822
5/7/2016 23:00	14.92	2016-05-07 23:00:00	0.89553023448023
5/8/2016 0:00	11.86666667	2016-05-08 00:00:00	0.912723457056878
5/8/2016 1:00	11.54	2016-05-08 01:00:00	0.0165701053808705
5/8/2016 2:00	9.4	2016-05-08 02:00:00	0.0295520386525867
5/8/2016 3:00	9.6	2016-05-08 03:00:00	0.0428356044086998
5/8/2016 4:00	9.34	2016-05-08 04:00:00	0.0557283073444896
5/8/2016 5:00	9.1	2016-05-08 05:00:00	0.068269806059228
5/8/2016 6:00	9.983333333	2016-05-08 06:00:00	0.0821499422737371
5/8/2016 7:00	12.02	2016-05-08 07:00:00	0.0996431306940058
5/8/2016 8:00	15.13333333	2016-05-08 08:00:00	0.124386009668638
5/8/2016 9:00	18.22	2016-05-08 09:00:00	0.158947781391082
5/8/2016 10:00	20.2	2016-05-08 10:00:00	0.201484375647703
5/8/2016 11:00	22.45	2016-05-08 11:00:00	0.254799844639994
5/8/2016 12:00	24.18	2016-05-08 12:00:00	0.31748929730123
5/8/2016 13:00	24.45	2016-05-08 13:00:00	0.381699595543949
5/8/2016 14:00	24.24	2016-05-08 14:00:00	0.444726112117432
5/8/2016 15:00	24.82	2016-05-08 15:00:00	0.511033903072235
5/8/2016 16:00	24.7	2016-05-08 16:00:00	0.5766601594669
5/8/2016 17:00	24.48	2016-05-08 17:00:00	0.64104003055806
5/8/2016 18:00	23.88	2016-05-08 18:00:00	0.702053333389483
5/8/2016 19:00	23.06666667	2016-05-08 19:00:00	0.758620392754566
5/8/2016 20:00	21.4	2016-05-08 20:00:00	0.806682481039355
5/8/2016 21:00	19.03333333	2016-05-08 21:00:00	0.844350473371369
5/8/2016 22:00	17.36	2016-05-08 22:00:00	0.875874422016086
5/8/2016 23:00	15.16	2016-05-08 23:00:00	0.900689936032273
5/9/2016 0:00	10.8	2016-05-09 00:00:00	0.915925676903883
5/9/2016 1:00	7.54	2016-05-09 01:00:00	0.0104683848245395
5/9/2016 2:00	6.62	2016-05-09 02:00:00	0.0198697540938399
5/9/2016 3:00	7.066666667	2016-05-09 03:00:00	0.0297757237420996
5/9/2016 4:00	6.5	2016-05-09 04:00:00	0.039045701648098
5/9/2016 5:00	8.166666667	2016-05-09 05:00:00	0.0503048884094342
5/9/2016 6:00	13.16	2016-05-09 06:00:00	0.0701860664781855
5/9/2016 7:00	11.12	2016-05-09 07:00:00	0.0859860004888731
5/9/2016 8:00	15.85	2016-05-09 08:00:00	0.112750341033827
5/9/2016 9:00	19.52	2016-05-09 09:00:00	0.152389226452546
5/9/2016 10:00	22.6	2016-05-09 10:00:00	0.206485006039062
5/9/2016 11:00	23.5	2016-05-09 11:00:00	0.265401123209332
5/9/2016 12:00	24.2	2016-05-09 12:00:00	0.328202868399175
5/9/2016 13:00	26.11666667	2016-05-09 13:00:00	0.401849761052087
5/9/2016 14:00	25.94	2016-05-09 14:00:00	0.474508936530836
5/9/2016 15:00	24.1	2016-05-09 15:00:00	0.536749866264864
5/9/2016 16:00	23.86666667	2016-05-09 16:00:00	0.597689062339671
5/9/2016 17:00	24.44	2016-05-09 17:00:00	0.661842859857208
5/9/2016 18:00	23.28	2016-05-09 18:00:00	0.719560271655268
5/9/2016 19:00	23.13333333	2016-05-09 19:00:00	0.776485492116263
5/9/2016 20:00	20.96	2016-05-09 20:00:00	0.822460811945241
5/9/2016 21:00	20.03333333	2016-05-09 21:00:00	0.864271561028283
5/9/2016 22:00	19.08	2016-05-09 22:00:00	0.902124858156755
5/9/2016 23:00	17.62	2016-05-09 23:00:00	0.934541189837301
5/10/2016 0:00	14.08333333	2016-05-10 00:00:00	0.956575025806174
5/10/2016 1:00	11.44	2016-05-10 01:00:00	0.0163836132358214
5/10/2016 2:00	10.52	2016-05-10 02:00:00	0.0311412007959046
5/10/2016 3:00	9.55	2016-05-10 03:00:00	0.0443487487251754
5/10/2016 4:00	9.1	2016-05-10 04:00:00	0.0568902474399138
5/10/2016 5:00	8.55	2016-05-10 05:00:00	0.068660446370684
5/10/2016 6:00	8.36	2016-05-10 06:00:00	0.0801747011835151
5/10/2016 7:00	12.8	2016-05-10 07:00:00	0.0992708343392645
5/10/2016 8:00	16.7	2016-05-10 08:00:00	0.12862754932511
5/10/2016 9:00	19.72	2016-05-10 09:00:00	0.169101201186044
5/10/2016 10:00	22.46	2016-05-10 10:00:00	0.222468470036939
5/10/2016 11:00	23.11666667	2016-05-10 11:00:00	0.279304035549508
5/10/2016 12:00	24.32	2016-05-10 12:00:00	0.342780808068125
5/10/2016 13:00	25.71666667	2016-05-10 13:00:00	0.414182457275946
5/10/2016 14:00	26.08	2016-05-10 14:00:00	0.487624951194078
5/10/2016 15:00	24.62	2016-05-10 15:00:00	0.552797448679815
5/10/2016 16:00	24.43333333	2016-05-10 16:00:00	0.616913585708829
5/10/2016 17:00	23.9	2016-05-10 17:00:00	0.678038114652943
5/10/2016 18:00	24.26666667	2016-05-10 18:00:00	0.741214613193445
5/10/2016 19:00	23.46	2016-05-10 19:00:00	0.799911889897799
5/10/2016 20:00	21.76	2016-05-10 20:00:00	0.849732606984628
5/10/2016 21:00	19.46666667	2016-05-10 21:00:00	0.889151339004246
5/10/2016 22:00	18.54	2016-05-10 22:00:00	0.924907610473375
5/10/2016 23:00	17.62	2016-05-10 23:00:00	0.95732394215392
5/11/2016 0:00	13.53333333	2016-05-11 00:00:00	0.978050853029675
5/11/2016 1:00	11.76	2016-05-11 01:00:00	0.0169873898070022
5/11/2016 2:00	10.35	2016-05-11 02:00:00	0.031461560295814
5/11/2016 3:00	10	2016-05-11 03:00:00	0.0453681951391708
5/11/2016 4:00	9.6	2016-05-11 04:00:00	0.0586517608952839
5/11/2016 5:00	9.383333333	2016-05-11 05:00:00	0.0716088500739021
5/11/2016 6:00	9.32	2016-05-11 06:00:00	0.0844719375400285
5/11/2016 7:00	11.18	2016-05-11 07:00:00	0.10037980889037
5/11/2016 8:00	13.51666667	2016-05-11 08:00:00	0.121068262283454
5/11/2016 9:00	16.38	2016-05-11 09:00:00	0.149423393554051
5/11/2016 10:00	17.73333333	2016-05-11 10:00:00	0.182235701926971
5/11/2016 11:00	19.62	2016-05-11 11:00:00	0.222290154246771
5/11/2016 12:00	20.3	2016-05-11 12:00:00	0.265267138537187
5/11/2016 13:00	20.8	2016-05-11 13:00:00	0.310500987403254
5/11/2016 14:00	21.24	2016-05-11 14:00:00	0.35779619894592
5/11/2016 15:00	21.62	2016-05-11 15:00:00	0.406927595642055
5/11/2016 16:00	21.91666667	2016-05-11 16:00:00	0.457527745606329
5/11/2016 17:00	20.7	2016-05-11 17:00:00	0.502302909835117
5/11/2016 18:00	19.7	2016-05-11 18:00:00	0.542692430777615
5/11/2016 19:00	18.8	2016-05-11 19:00:00	0.579445520946986
5/11/2016 20:00	16.44	2016-05-11 20:00:00	0.607986056200863
5/11/2016 21:00	14.35	2016-05-11 21:00:00	0.630680653893661
5/11/2016 22:00	13.38	2016-05-11 22:00:00	0.651056245560891
5/11/2016 23:00	12.44	2016-05-11 23:00:00	0.669396269029515
5/12/2016 0:00	11.68333333	2016-05-12 00:00:00	0.686237140095539
5/12/2016 1:00	11.76	2016-05-12 01:00:00	0.0169873898070022
5/12/2016 2:00	10.95	2016-05-12 02:00:00	0.0324852082044726
5/12/2016 3:00	10.14	2016-05-12 03:00:00	0.0466163095026554
5/12/2016 4:00	9.52	2016-05-12 04:00:00	0.059778442616392
5/12/2016 5:00	8.166666667	2016-05-12 05:00:00	0.0710376293777282
5/12/2016 6:00	8.14	2016-05-12 06:00:00	0.0822620533220482
5/12/2016 7:00	10.96	2016-05-12 07:00:00	0.097777492614349
5/12/2016 8:00	17.26666667	2016-05-12 08:00:00	0.128986491675481
5/12/2016 9:00	19.16	2016-05-12 09:00:00	0.167159265135912
5/12/2016 10:00	21.33333333	2016-05-12 10:00:00	0.214900709731273
5/12/2016 11:00	24.28	2016-05-12 11:00:00	0.278152238509501
5/12/2016 12:00	24.72	2016-05-12 12:00:00	0.343892015221666
5/12/2016 13:00	25.3	2016-05-12 13:00:00	0.4129305522596
5/12/2016 14:00	24.94	2016-05-12 14:00:00	0.479920674642538
5/12/2016 15:00	23.82	2016-05-12 15:00:00	0.540600778465945
5/12/2016 16:00	21.73333333	2016-05-12 16:00:00	0.590289670133545
5/12/2016 17:00	21.28	2016-05-12 17:00:00	0.637775742460502
5/12/2016 18:00	20.56666667	2016-05-12 18:00:00	0.681945007795296
5/12/2016 19:00	18.54	2016-05-12 19:00:00	0.717701279264424
5/12/2016 20:00	17.18	2016-05-12 20:00:00	0.748620351580871
5/12/2016 21:00	16.03333333	2016-05-12 21:00:00	0.77592552413136
5/12/2016 22:00	15.64	2016-05-12 22:00:00	0.802082399946516
5/12/2016 23:00	14.76	2016-05-12 23:00:00	0.825828716055673
5/13/2016 0:00	12.95	2016-05-13 00:00:00	0.845248379005989
5/13/2016 1:00	10.24	2016-05-13 01:00:00	0.0142935068064691
5/13/2016 2:00	9.166666667	2016-05-13 02:00:00	0.0269316517753016
5/13/2016 3:00	9.22	2016-05-13 03:00:00	0.0396476159981709
5/13/2016 4:00	8.86	2016-05-13 04:00:00	0.0518468954313569
5/13/2016 5:00	8.916666667	2016-05-13 05:00:00	0.0641261777307731
5/13/2016 6:00	9.32	2016-05-13 06:00:00	0.0769892651968994
5/13/2016 7:00	11.8	2016-05-13 07:00:00	0.0940535712024041
5/13/2016 8:00	13.8	2016-05-13 08:00:00	0.115404894030612
5/13/2016 9:00	14.88	2016-05-13 09:00:00	0.139467428541185
5/13/2016 10:00	17.81666667	2016-05-13 10:00:00	0.172573629497949
5/13/2016 11:00	19.14	2016-05-13 11:00:00	0.210666319134011
5/13/2016 12:00	19.34	2016-05-13 12:00:00	0.249566308919103
5/13/2016 13:00	20.53333333	2016-05-13 13:00:00	0.293585115254603
5/13/2016 14:00	21.12	2016-05-13 14:00:00	0.340311193882089
5/13/2016 15:00	20.96666667	2016-05-13 15:00:00	0.38631761023036
5/13/2016 16:00	20.88	2016-05-13 16:00:00	0.431921030810933
5/13/2016 17:00	20.48	2016-05-13 17:00:00	0.475699948626878
5/13/2016 18:00	19.23333333	2016-05-13 18:00:00	0.514167589827761
5/13/2016 19:00	18.3	2016-05-13 19:00:00	0.549024667358792
5/13/2016 20:00	16.28	2016-05-13 20:00:00	0.577073220551443
5/13/2016 21:00	14.88333333	2016-05-13 21:00:00	0.601144594021751
5/13/2016 22:00	14.36	2016-05-13 22:00:00	0.623864323087885
5/13/2016 23:00	14.61666667	2016-05-13 23:00:00	0.647237956380253
5/14/2016 0:00	11.98	2016-05-14 00:00:00	0.664652425500074
5/14/2016 1:00	9.62	2016-05-14 01:00:00	0.0133140875289052
5/14/2016 2:00	8.783333333	2016-05-14 02:00:00	0.0254059056194391
5/14/2016 3:00	8.58	2016-05-14 03:00:00	0.037217001340349
5/14/2016 4:00	7.96	2016-05-14 04:00:00	0.0482093975047612
5/14/2016 5:00	8.366666667	2016-05-14 05:00:00	0.0597325437194207
5/14/2016 6:00	10.16	2016-05-14 06:00:00	0.0738959872385061
5/14/2016 7:00	12.03333333	2016-05-14 07:00:00	0.091415489115382
5/14/2016 8:00	12.98	2016-05-14 08:00:00	0.110900467004396
5/14/2016 9:00	16.34	2016-05-14 09:00:00	0.13913260368264
5/14/2016 10:00	18.03333333	2016-05-14 10:00:00	0.173013856401698
5/14/2016 11:00	18.92	2016-05-14 11:00:00	0.210235053662571
5/14/2016 12:00	19.28	2016-05-14 12:00:00	0.248891343577156
5/14/2016 13:00	19.96666667	2016-05-14 13:00:00	0.290414600835628
5/14/2016 14:00	18.22	2016-05-14 14:00:00	0.324976372558072
5/14/2016 15:00	12.45	2016-05-14 15:00:00	0.34333701692332
5/14/2016 16:00	10.44	2016-05-14 16:00:00	0.357960590835167
5/14/2016 17:00	9.66	2016-05-14 17:00:00	0.371335919154572
5/14/2016 18:00	10.73333333	2016-05-14 18:00:00	0.38645651694984
5/14/2016 19:00	9.28	2016-05-14 19:00:00	0.399260564677481
5/14/2016 20:00	8.48	2016-05-14 20:00:00	0.410935853758442
5/14/2016 21:00	7.866666667	2016-05-14 21:00:00	0.42180971875793
5/14/2016 22:00	8.04	2016-05-14 22:00:00	0.432904677074823
5/14/2016 23:00	8.15	2016-05-14 23:00:00	0.444142125256286
5/15/2016 0:00	8.3	2016-05-15 00:00:00	0.455576646599496
5/15/2016 1:00	8.22	2016-05-15 01:00:00	0.0113290156758196
5/15/2016 2:00	8.183333333	2016-05-15 02:00:00	0.0226099804700977
5/15/2016 3:00	8.3	2016-05-15 03:00:00	0.0340445018133074
5/15/2016 4:00	8.1	2016-05-15 04:00:00	0.0452169703203036
5/15/2016 5:00	7.533333333	2016-05-15 05:00:00	0.0556772297727689
5/15/2016 6:00	6.78	2016-05-15 06:00:00	0.0652565098197024
5/15/2016 7:00	6.966666667	2016-05-15 07:00:00	0.075047347802132
5/15/2016 8:00	7.72	2016-05-15 08:00:00	0.085737370392033
5/15/2016 9:00	9.16	2016-05-15 09:00:00	0.0983658194068947
5/15/2016 10:00	10.25	2016-05-15 10:00:00	0.112675662526808
5/15/2016 11:00	11.14	2016-05-15 11:00:00	0.128511499341361
5/15/2016 12:00	10.76	2016-05-15 12:00:00	0.14367805633192
5/15/2016 13:00	10.15	2016-05-15 13:00:00	0.157825320086099
5/15/2016 14:00	9.88	2016-05-15 14:00:00	0.171542217482267
5/15/2016 15:00	9.683333333	2016-05-15 15:00:00	0.184953391382142
5/15/2016 16:00	8.62	2016-05-15 16:00:00	0.196819223523617
5/15/2016 17:00	10	2016-05-15 17:00:00	0.210725858366974
5/15/2016 18:00	10.63333333	2016-05-15 18:00:00	0.225675267126007
5/15/2016 19:00	9.38	2016-05-15 19:00:00	0.238627392837212
5/15/2016 20:00	8.033333333	2016-05-15 20:00:00	0.249713770128814
5/15/2016 21:00	7.56	2016-05-15 21:00:00	0.260206566632591
5/15/2016 22:00	7.72	2016-05-15 22:00:00	0.270896589222492
5/15/2016 23:00	8.083333333	2016-05-15 23:00:00	0.282047476305211
5/16/2016 0:00	8.72	2016-05-16 00:00:00	0.294051192251086
5/16/2016 1:00	10.1	2016-05-16 01:00:00	0.0140666242230791
5/16/2016 2:00	10.33333333	2016-05-16 02:00:00	0.0285132846924764
5/16/2016 3:00	10.4	2016-05-16 03:00:00	0.0430702797497567
5/16/2016 4:00	9.433333333	2016-05-16 04:00:00	0.0561020352081262
5/16/2016 5:00	8.08	2016-05-16 05:00:00	0.0672486107034839
5/16/2016 6:00	8.02	2016-05-16 06:00:00	0.0783178446264729
5/16/2016 7:00	8.75	2016-05-16 07:00:00	0.0903632178507068
5/16/2016 8:00	9.72	2016-05-16 08:00:00	0.103830902427105
5/16/2016 9:00	9.02	2016-05-16 09:00:00	0.116257340329719
5/16/2016 10:00	10.06666667	2016-05-16 10:00:00	0.130270444223317
5/16/2016 11:00	11.6	2016-05-16 11:00:00	0.146953394781293
5/16/2016 12:00	11.76666667	2016-05-16 12:00:00	0.163953581442327
5/16/2016 13:00	10.96	2016-05-16 13:00:00	0.179469020734628
5/16/2016 14:00	10.84	2016-05-16 14:00:00	0.194774240623753
5/16/2016 15:00	11.3	2016-05-16 15:00:00	0.210900057671687
5/16/2016 16:00	11.64	2016-05-16 16:00:00	0.22765863667542
5/16/2016 17:00	11.88	2016-05-16 17:00:00	0.244877751408359
5/16/2016 18:00	11.35	2016-05-16 18:00:00	0.26109520020584
5/16/2016 19:00	11	2016-05-16 19:00:00	0.276681310611834
5/16/2016 20:00	10.93333333	2016-05-16 20:00:00	0.292149802429856
5/16/2016 21:00	11.16	2016-05-16 21:00:00	0.308021618308384
5/16/2016 22:00	10.62	2016-05-16 22:00:00	0.322948339379093
5/16/2016 23:00	9.15	2016-05-16 23:00:00	0.335562257538815
5/17/2016 0:00	7.84	2016-05-17 00:00:00	0.34640247745893
5/17/2016 1:00	7.04	2016-05-17 01:00:00	0.00987514419234952
5/17/2016 2:00	6.733333333	2016-05-17 02:00:00	0.0194022096465339
5/17/2016 3:00	6.16	2016-05-17 03:00:00	0.0283092167040238
5/17/2016 4:00	6.35	2016-05-17 04:00:00	0.0374173805031386
5/17/2016 5:00	7.08	2016-05-17 05:00:00	0.0473387967393696
5/17/2016 6:00	8.3	2016-05-17 06:00:00	0.0587733180825793
5/17/2016 7:00	9.116666667	2016-05-17 07:00:00	0.0713389131882566
5/17/2016 8:00	9.82	2016-05-17 08:00:00	0.0849618537971008
5/17/2016 9:00	10.02	2016-05-17 09:00:00	0.0989003495365567
5/17/2016 10:00	10.88333333	2016-05-17 10:00:00	0.114281172744228
5/17/2016 11:00	11.44	2016-05-17 11:00:00	0.130664785980049
5/17/2016 12:00	11.8	2016-05-17 12:00:00	0.147729091985554
5/17/2016 13:00	11.9	2016-05-17 13:00:00	0.164987113210344
5/17/2016 14:00	12.5	2016-05-17 14:00:00	0.183451186547806
5/17/2016 15:00	13.38333333	2016-05-17 15:00:00	0.203834356416257
5/17/2016 16:00	13.8	2016-05-17 16:00:00	0.225185679244465
5/17/2016 17:00	13.38	2016-05-17 17:00:00	0.245561270911695
5/17/2016 18:00	13.18333333	2016-05-17 18:00:00	0.265494353194071
5/17/2016 19:00	12.82	2016-05-17 19:00:00	0.284633331893372
5/17/2016 20:00	12.3	2016-05-17 20:00:00	0.302686920034962
5/17/2016 21:00	11.24	2016-05-17 21:00:00	0.318703417728563
5/17/2016 22:00	10.52	2016-05-17 22:00:00	0.333461005288646
5/17/2016 23:00	9.066666667	2016-05-17 23:00:00	0.345954441135967
5/18/2016 0:00	7.22	2016-05-18 00:00:00	0.356039417813481
5/18/2016 1:00	6.816666667	2016-05-18 01:00:00	0.00962049421305764
5/18/2016 2:00	6.8	2016-05-18 02:00:00	0.019222234112955
5/18/2016 3:00	6.14	2016-05-18 03:00:00	0.0281083113038883
5/18/2016 4:00	6.183333333	2016-05-18 04:00:00	0.0370397950702418
5/18/2016 5:00	6.58	2016-05-18 05:00:00	0.0463971740954814
5/18/2016 6:00	7.74	2016-05-18 06:00:00	0.0571120931671223
5/18/2016 7:00	8.9	2016-05-18 07:00:00	0.0693677942857739
5/18/2016 8:00	9.74	2016-05-18 08:00:00	0.0828663968241208
5/18/2016 9:00	10.65	2016-05-18 09:00:00	0.0978442105829209
5/18/2016 10:00	11.18	2016-05-18 10:00:00	0.113752081933263
5/18/2016 11:00	11.1	2016-05-18 11:00:00	0.129516189252694
5/18/2016 12:00	11.86666667	2016-05-18 12:00:00	0.146709411829342
5/18/2016 13:00	12.36	2016-05-18 13:00:00	0.164885243487776
5/18/2016 14:00	12.7	2016-05-18 14:00:00	0.183768485110643
5/18/2016 15:00	13.58333333	2016-05-18 15:00:00	0.204611166970519
5/18/2016 16:00	13.76	2016-05-18 16:00:00	0.22586772892739
5/18/2016 17:00	13.43333333	2016-05-18 17:00:00	0.246364886516471
5/18/2016 18:00	13.18	2016-05-18 18:00:00	0.266290546213165
5/18/2016 19:00	12.86	2016-05-18 19:00:00	0.285515484567197
5/18/2016 20:00	12.53333333	2016-05-18 20:00:00	0.304048811878623
5/18/2016 21:00	11.44	2016-05-18 21:00:00	0.320432425114444
5/18/2016 22:00	10.56	2016-05-18 22:00:00	0.335257449708257
5/18/2016 23:00	8.866666667	2016-05-18 23:00:00	0.347466115809228
5/19/2016 0:00	8.1	2016-05-19 00:00:00	0.358638584316224
5/19/2016 1:00	9.466666667	2016-05-19 01:00:00	0.0130817568098127
5/19/2016 2:00	9.06	2016-05-19 02:00:00	0.02556560083
5/19/2016 3:00	8.96	2016-05-19 03:00:00	0.0379063934711282
5/19/2016 4:00	9	2016-05-19 04:00:00	0.0503042212214863
5/19/2016 5:00	8.9	2016-05-19 05:00:00	0.0625599223401379
5/19/2016 6:00	9.06	2016-05-19 06:00:00	0.0750437663603252
5/19/2016 7:00	10.68333333	2016-05-19 07:00:00	0.0900785416689974
5/19/2016 8:00	13.92	2016-05-19 08:00:00	0.111716501780077
5/19/2016 9:00	16.28333333	2016-05-19 09:00:00	0.139775225517521
5/19/2016 10:00	16.82	2016-05-19 10:00:00	0.169515710142175
5/19/2016 11:00	19.66	2016-05-19 11:00:00	0.20973740589021
5/19/2016 12:00	19.7	2016-05-19 12:00:00	0.250126926832708
5/19/2016 13:00	19.92	2016-05-19 13:00:00	0.291449906561921
5/19/2016 14:00	20.74	2016-05-19 14:00:00	0.336408106872776
5/19/2016 15:00	20.46666667	2016-05-19 15:00:00	0.380127215274377
5/19/2016 16:00	20.22	2016-05-19 16:00:00	0.422751594479274
5/19/2016 17:00	20.96666667	2016-05-19 17:00:00	0.468758010827546
5/19/2016 18:00	20.3	2016-05-19 18:00:00	0.511734995117962
5/19/2016 19:00	20.28	2016-05-19 19:00:00	0.554623608330539
5/19/2016 20:00	19.33333333	2016-05-19 20:00:00	0.593496456295289
5/19/2016 21:00	18.38	2016-05-19 21:00:00	0.628651046256583
5/19/2016 22:00	17.36	2016-05-19 22:00:00	0.660174994901301
5/19/2016 23:00	16.43333333	2016-05-19 23:00:00	0.688694875524747
5/20/2016 0:00	14.78	2016-05-20 00:00:00	0.712493627321038
5/20/2016 1:00	13.08333333	2016-05-20 01:00:00	0.0197115189991356
5/20/2016 2:00	13	2016-05-20 02:00:00	0.039240153653796
5/20/2016 3:00	13.12	2016-05-20 03:00:00	0.0590326452856482
5/20/2016 4:00	13.25	2016-05-20 04:00:00	0.0791147202364142
5/20/2016 5:00	12.76	2016-05-20 05:00:00	0.0981254300402256
5/20/2016 6:00	11.88	2016-05-20 06:00:00	0.115344544773165
5/20/2016 7:00	11.1	2016-05-20 07:00:00	0.131108652092596
5/20/2016 8:00	11.28	2016-05-20 08:00:00	0.147197952106377
5/20/2016 9:00	10.81666667	2016-05-20 09:00:00	0.162462606641138
5/20/2016 10:00	12.8	2016-05-20 10:00:00	0.181558739796888
5/20/2016 11:00	14.86	2016-05-20 11:00:00	0.205568303248129
5/20/2016 12:00	15.18333333	2016-05-20 12:00:00	0.230447533620602
5/20/2016 13:00	14.74	2016-05-20 13:00:00	0.25414152056605
5/20/2016 14:00	15.16666667	2016-05-20 14:00:00	0.278975223946961
5/20/2016 15:00	15.26	2016-05-20 15:00:00	0.304064867959072
5/20/2016 16:00	15.38	2016-05-20 16:00:00	0.329487137643483
5/20/2016 17:00	15.41666667	2016-05-20 17:00:00	0.355011847160634
5/20/2016 18:00	15.38	2016-05-20 18:00:00	0.380434116845044
5/20/2016 19:00	15.08	2016-05-20 19:00:00	0.405032311808813
5/20/2016 20:00	15.11666667	2016-05-20 20:00:00	0.429729893208763
5/20/2016 21:00	14.66	2016-05-20 21:00:00	0.453215625067093
5/20/2016 22:00	13.76666667	2016-05-20 22:00:00	0.474487953382537
5/20/2016 23:00	13.38	2016-05-20 23:00:00	0.494863545049767
5/21/2016 0:00	14.46	2016-05-21 00:00:00	0.517836006167428
5/21/2016 1:00	17.96	2016-05-21 01:00:00	0.0336171519015359
5/21/2016 2:00	16.28	2016-05-21 02:00:00	0.0616657050941874
5/21/2016 3:00	15.5	2016-05-21 03:00:00	0.0874246416460802
5/21/2016 4:00	14.8	2016-05-21 04:00:00	0.111275935836456
5/21/2016 5:00	14.34	2016-05-21 05:00:00	0.133945427853018
5/21/2016 6:00	14.5	2016-05-21 06:00:00	0.15701970701678
5/21/2016 7:00	16.66	2016-05-21 07:00:00	0.186249496602986
5/21/2016 8:00	17.91666667	2016-05-21 08:00:00	0.219711444626171
5/21/2016 9:00	19.5	2016-05-21 09:00:00	0.259267651804331
5/21/2016 10:00	22.38	2016-05-21 10:00:00	0.312221416154401
5/21/2016 11:00	23.33333333	2016-05-21 11:00:00	0.370228301783444
5/21/2016 12:00	23.2	2016-05-21 12:00:00	0.427512896871987
5/21/2016 13:00	24.46	2016-05-21 13:00:00	0.491779707724423
5/21/2016 14:00	25.3	2016-05-21 14:00:00	0.560818244762357
5/21/2016 15:00	24.14	2016-05-21 15:00:00	0.623283304311481
5/21/2016 16:00	24.55	2016-05-21 16:00:00	0.688059237086527
5/21/2016 17:00	23.9	2016-05-21 17:00:00	0.74918376603064
5/21/2016 18:00	22.28	2016-05-21 18:00:00	0.80162355027989
5/21/2016 19:00	22.3	2016-05-21 19:00:00	0.854165870626109
5/21/2016 20:00	20.6	2016-05-21 20:00:00	0.898486001390981
5/21/2016 21:00	18.73333333	2016-05-21 21:00:00	0.934981231677898
5/21/2016 22:00	17.12	2016-05-21 22:00:00	0.965701002972168
5/21/2016 23:00	15.9	2016-05-21 23:00:00	0.992611865183252
5/22/2016 0:00	14.91666667	2016-05-22 00:00:00	1.0167717929735
5/22/2016 1:00	14	2016-05-22 01:00:00	0.0218310280124572
5/22/2016 2:00	13.28	2016-05-22 02:00:00	0.041980486760468
5/22/2016 3:00	12.58333333	2016-05-22 03:00:00	0.0606181489324337
5/22/2016 4:00	12.42	2016-05-22 04:00:00	0.0789169953430283
5/22/2016 5:00	12.56666667	2016-05-22 05:00:00	0.0975198185972544
5/22/2016 6:00	19	2016-05-22 06:00:00	0.135055925999352
5/22/2016 7:00	16.92	2016-05-22 07:00:00	0.165119670234362
5/22/2016 8:00	19.53333333	2016-05-22 08:00:00	0.204813754987982
5/22/2016 9:00	23.84	2016-05-22 09:00:00	0.265604844300043
5/22/2016 10:00	26.18	2016-05-22 10:00:00	0.339603975936899
5/22/2016 11:00	26.73333333	2016-05-22 11:00:00	0.416625203538719
5/22/2016 12:00	29	2016-05-22 12:00:00	0.503841178083046
5/22/2016 13:00	30.41666667	2016-05-22 13:00:00	0.59403843247591
5/22/2016 14:00	28.96	2016-05-22 14:00:00	0.681122498143397
5/22/2016 15:00	29.64	2016-05-22 15:00:00	0.770117350383289
5/22/2016 16:00	29.96666667	2016-05-22 16:00:00	0.859755647505197
5/22/2016 17:00	30.2	2016-05-22 17:00:00	0.949732957878344
5/22/2016 18:00	30.46	2016-05-22 18:00:00	1.0399629104039
5/22/2016 19:00	29.53333333	2016-05-22 19:00:00	1.1287071250503
5/22/2016 20:00	27.4	2016-05-22 20:00:00	1.20917819719936
5/22/2016 21:00	24	2016-05-22 21:00:00	1.27086001101318
5/22/2016 22:00	22.1	2016-05-22 22:00:00	1.32238289603013
5/22/2016 23:00	20.86	2016-05-22 23:00:00	1.36789370528347
5/23/2016 0:00	18.43333333	2016-05-23 00:00:00	1.40324786732863
5/23/2016 1:00	15.02	2016-05-23 01:00:00	0.0244363557795343
5/23/2016 2:00	13.64	2016-05-23 02:00:00	0.045410970063084
5/23/2016 3:00	13.03333333	2016-05-23 03:00:00	0.0650125682363983
5/23/2016 4:00	13.42	2016-05-23 04:00:00	0.0854792713626741
5/23/2016 5:00	14.05	2016-05-23 05:00:00	0.107431775729141
5/23/2016 6:00	14.14	2016-05-23 06:00:00	0.129604515880836
5/23/2016 7:00	15.06	2016-05-23 07:00:00	0.154148655224417
5/23/2016 8:00	14.86666667	2016-05-23 08:00:00	0.178175863757158
5/23/2016 9:00	15.68	2016-05-23 09:00:00	0.2044474657936
5/23/2016 10:00	16.88	2016-05-23 10:00:00	0.234381528023123
5/23/2016 11:00	18.5	2016-05-23 11:00:00	0.269986544218137
5/23/2016 12:00	20.96	2016-05-23 12:00:00	0.315961864047114
5/23/2016 13:00	19.83333333	2016-05-23 13:00:00	0.356915010208948
5/23/2016 14:00	20.98	2016-05-23 14:00:00	0.402983667915469
5/23/2016 15:00	20.92	2016-05-23 15:00:00	0.448772747495427
5/23/2016 16:00	20.65	2016-05-23 16:00:00	0.493319938209774
5/23/2016 17:00	21.2	2016-05-23 17:00:00	0.540424863168722
5/23/2016 18:00	19.96	2016-05-23 18:00:00	0.581919460608731
5/23/2016 19:00	18.11666667	2016-05-23 19:00:00	0.616103046188671
5/23/2016 20:00	17.4	2016-05-23 20:00:00	0.64776284122519
5/23/2016 21:00	17.63333333	2016-05-23 21:00:00	0.68022553686581
5/23/2016 22:00	17.38	2016-05-23 22:00:00	0.711817343443679
5/23/2016 23:00	16.44	2016-05-23 23:00:00	0.740357878697556
5/24/2016 0:00	14.55	2016-05-24 00:00:00	0.763560016424863
5/24/2016 1:00	13	2016-05-24 01:00:00	0.0195286346546604
5/24/2016 2:00	13.21666667	2016-05-24 02:00:00	0.0395360843759245
5/24/2016 3:00	12.98	2016-05-24 03:00:00	0.0590210622649381
5/24/2016 4:00	13.06	2016-05-24 04:00:00	0.0786812137410884
5/24/2016 5:00	12.88333333	2016-05-24 05:00:00	0.0979564610158809
5/24/2016 6:00	12.16	2016-05-24 06:00:00	0.115727789113838
5/24/2016 7:00	10.82	2016-05-24 07:00:00	0.130998232530275
5/24/2016 8:00	11.13333333	2016-05-24 08:00:00	0.146822093271497
5/24/2016 9:00	11.12	2016-05-24 09:00:00	0.162622027282185
5/24/2016 10:00	12.9	2016-05-24 10:00:00	0.181933284493569
5/24/2016 11:00	15.16	2016-05-24 11:00:00	0.206748798509755
5/24/2016 12:00	15.22	2016-05-24 12:00:00	0.23172845840164
5/24/2016 13:00	14.55	2016-05-24 13:00:00	0.254930596128947
5/24/2016 14:00	13.68	2016-05-24 14:00:00	0.275998805218309
5/24/2016 15:00	14.52	2016-05-24 15:00:00	0.299124149536934
5/24/2016 16:00	14.51666667	2016-05-24 16:00:00	0.32224097576468
5/24/2016 17:00	15.04	2016-05-24 17:00:00	0.34673116877515
5/24/2016 18:00	14.88333333	2016-05-24 18:00:00	0.370802542245458
5/24/2016 19:00	14.66	2016-05-24 19:00:00	0.394288274103788
5/24/2016 20:00	14.46	2016-05-24 20:00:00	0.417260735221448
5/24/2016 21:00	14.61666667	2016-05-24 21:00:00	0.440634368513816
5/24/2016 22:00	14.18	2016-05-24 22:00:00	0.462905646105486
5/24/2016 23:00	14.02	2016-05-24 23:00:00	0.484785189767863
5/25/2016 0:00	13.81666667	2016-05-25 00:00:00	0.506176111767175
5/25/2016 1:00	12.64	2016-05-25 01:00:00	0.0187565696844087
5/25/2016 2:00	12.96666667	2016-05-25 02:00:00	0.0382124935287368
5/25/2016 3:00	12.94	2016-05-25 03:00:00	0.0576104301380106
5/25/2016 4:00	12.98	2016-05-25 04:00:00	0.0770954080270242
5/25/2016 5:00	12.68333333	2016-05-25 05:00:00	0.0959433833139073
5/25/2016 6:00	11.88	2016-05-25 06:00:00	0.113162498046847
5/25/2016 7:00	11.38	2016-05-25 07:00:00	0.129435159212682
5/25/2016 8:00	11.06666667	2016-05-25 08:00:00	0.145139724125212
5/25/2016 9:00	10.64	2016-05-25 09:00:00	0.160100488833406
5/25/2016 10:00	12.46666667	2016-05-25 10:00:00	0.17849554938882
5/25/2016 11:00	14.52	2016-05-25 11:00:00	0.201620893707445
5/25/2016 12:00	14.96	2016-05-25 12:00:00	0.225896390559499
5/25/2016 13:00	13.95	2016-05-25 13:00:00	0.247606565016662
5/25/2016 14:00	14.14	2016-05-25 14:00:00	0.269779305168357
5/25/2016 15:00	14.18	2016-05-25 15:00:00	0.292050582760027
5/25/2016 16:00	14.83333333	2016-05-25 16:00:00	0.315989685223787
5/25/2016 17:00	15.02	2016-05-25 17:00:00	0.340426041003322
5/25/2016 18:00	14.93333333	2016-05-25 18:00:00	0.364630358336016
5/25/2016 19:00	14.82	2016-05-25 19:00:00	0.388534301811064
5/25/2016 20:00	14.82	2016-05-25 20:00:00	0.412438245286112
5/25/2016 21:00	14.95	2016-05-25 21:00:00	0.436687027269508
5/25/2016 22:00	14.56	2016-05-25 22:00:00	0.459914815071118
5/25/2016 23:00	14.32	2016-05-25 23:00:00	0.482534172736125
5/26/2016 0:00	14.25	2016-05-26 00:00:00	0.504978866310593
5/26/2016 1:00	14.32	2016-05-26 01:00:00	0.0226193576650078
5/26/2016 2:00	14.2	2016-05-26 02:00:00	0.0449400557723228
5/26/2016 3:00	14.04	2016-05-26 03:00:00	0.0668682149104831
5/26/2016 4:00	14	2016-05-26 04:00:00	0.0886992429229403
5/26/2016 5:00	14.25	2016-05-26 05:00:00	0.111143936497408
5/26/2016 6:00	14.42	2016-05-26 06:00:00	0.134014994709192
5/26/2016 7:00	15	2016-05-26 07:00:00	0.158397622175149
5/26/2016 8:00	14.48333333	2016-05-26 08:00:00	0.181429426600282
5/26/2016 9:00	16.38	2016-05-26 09:00:00	0.209784557870879
5/26/2016 10:00	17.25	2016-05-26 10:00:00	0.24093761330124
5/26/2016 11:00	19.04	2016-05-26 11:00:00	0.278632030172316
5/26/2016 12:00	19.86	2016-05-26 12:00:00	0.319698679233018
5/26/2016 13:00	20.03333333	2016-05-26 13:00:00	0.36150942831606
5/26/2016 14:00	21.78	2016-05-26 14:00:00	0.411429176253438
5/26/2016 15:00	20.95	2016-05-26 15:00:00	0.457357881565217
5/26/2016 16:00	21.24	2016-05-26 16:00:00	0.504653093107883
5/26/2016 17:00	20.78	2016-05-26 17:00:00	0.549794913276604
5/26/2016 18:00	19.55	2016-05-26 18:00:00	0.589558087856307
5/26/2016 19:00	17.96	2016-05-26 19:00:00	0.623175239757843
5/26/2016 20:00	17.36	2016-05-26 20:00:00	0.65469918840256
5/26/2016 21:00	17.1	2016-05-26 21:00:00	0.685352782769456
5/26/2016 22:00	16.34	2016-05-26 22:00:00	0.713584919447701
5/26/2016 23:00	15.7	2016-05-26 23:00:00	0.739914057074663
5/27/2016 0:00	14.26	2016-05-27 00:00:00	0.762383626067222
5/27/2016 1:00	13.06	2016-05-27 01:00:00	0.0196601514761503
5/27/2016 2:00	13.03333333	2016-05-27 02:00:00	0.0392617496494646
5/27/2016 3:00	13.12	2016-05-27 03:00:00	0.0590542412813168
5/27/2016 4:00	13.06	2016-05-27 04:00:00	0.0787143927574671
5/27/2016 5:00	12.78333333	2016-05-27 05:00:00	0.0977748895091738
5/27/2016 6:00	12.36	2016-05-27 06:00:00	0.115950721167608
5/27/2016 7:00	11.53333333	2016-05-27 07:00:00	0.13250833229706
5/27/2016 8:00	10.92	2016-05-27 08:00:00	0.147953400239652
5/27/2016 9:00	11.2	2016-05-27 09:00:00	0.16389740361761
5/27/2016 10:00	12.13333333	2016-05-27 10:00:00	0.181615436723855
5/27/2016 11:00	15.12	2016-05-27 11:00:00	0.206322071529251
5/27/2016 12:00	14.92	2016-05-27 12:00:00	0.23049087122126
5/27/2016 13:00	14.13333333	2016-05-27 13:00:00	0.252647227735018
5/27/2016 14:00	14.06	2016-05-27 14:00:00	0.274624102353138
5/27/2016 15:00	14.48333333	2016-05-27 15:00:00	0.297655906778271
5/27/2016 16:00	14.84	2016-05-27 16:00:00	0.321612606612323
5/27/2016 17:00	14.66	2016-05-27 17:00:00	0.345098338470653
5/27/2016 18:00	14.9	2016-05-27 18:00:00	0.36921395166676
5/27/2016 19:00	14.58	2016-05-27 19:00:00	0.392493118160744
5/27/2016 20:00	14.18	2016-05-27 20:00:00	0.414764395752414
5/27/2016 21:00	14.51666667	2016-05-27 21:00:00	0.43788122198016
5/27/2016 22:00	14.3	2016-05-27 22:00:00	0.460450547810969
5/27/2016 23:00	14.2	2016-05-27 23:00:00	0.482771245918284
5/28/2016 0:00	15.64	2016-05-28 00:00:00	0.50892812173344
5/28/2016 1:00	17.96	2016-05-28 01:00:00	0.0336171519015359
5/28/2016 2:00	16.4	2016-05-28 02:00:00	0.062033962702845
5/28/2016 3:00	15.76	2016-05-28 03:00:00	0.0885363992573257
5/28/2016 4:00	15.56	2016-05-28 04:00:00	0.114465197250987
5/28/2016 5:00	15.9	2016-05-28 05:00:00	0.141376059462071
5/28/2016 6:00	16	2016-05-28 06:00:00	0.168582163508848
5/28/2016 7:00	16.26666667	2016-05-28 07:00:00	0.196590067990843
5/28/2016 8:00	17.98	2016-05-28 08:00:00	0.230279066628383
5/28/2016 9:00	19.5	2016-05-28 09:00:00	0.269835273806544
5/28/2016 10:00	21.6	2016-05-28 10:00:00	0.318868755395995
5/28/2016 11:00	23.88	2016-05-28 11:00:00	0.379882058227419
5/28/2016 12:00	23.46	2016-05-28 12:00:00	0.438579334931773
5/28/2016 13:00	24.06666667	2016-05-28 13:00:00	0.500633697249778
5/28/2016 14:00	25.2	2016-05-28 14:00:00	0.569103353057982
5/28/2016 15:00	24.71666667	2016-05-28 15:00:00	0.634824207654428
5/28/2016 16:00	24.3	2016-05-28 16:00:00	0.69818832994791
5/28/2016 17:00	23.92	2016-05-28 17:00:00	0.759424163278792
5/28/2016 18:00	21.56666667	2016-05-28 18:00:00	0.808294765270121
5/28/2016 19:00	20.66	2016-05-28 19:00:00	0.852887477624394
5/28/2016 20:00	19.48	2016-05-28 20:00:00	0.892361151432348
5/28/2016 21:00	18.71666667	2016-05-28 21:00:00	0.928792161543664
5/28/2016 22:00	18.68	2016-05-28 22:00:00	0.965082231209988
5/28/2016 23:00	17.33333333	2016-05-28 23:00:00	0.996515905340783
5/29/2016 0:00	15.88	2016-05-29 00:00:00	1.02336807122461
5/29/2016 1:00	14.9	2016-05-29 01:00:00	0.024115613196108
5/29/2016 2:00	13.93333333	2016-05-29 02:00:00	0.0457856410460403
5/29/2016 3:00	12.88	2016-05-29 03:00:00	0.0650536938448808
5/29/2016 4:00	13.21666667	2016-05-29 04:00:00	0.0850611435661449
5/29/2016 5:00	13.54	2016-05-29 05:00:00	0.10580345602059
5/29/2016 6:00	13.66	2016-05-29 06:00:00	0.126824819384119
5/29/2016 7:00	14.91666667	2016-05-29 07:00:00	0.150984747174365
5/29/2016 8:00	14.88	2016-05-29 08:00:00	0.175047281684938
5/29/2016 9:00	15.22	2016-05-29 09:00:00	0.200026941576823
5/29/2016 10:00	16.71666667	2016-05-29 10:00:00	0.229436689033698
5/29/2016 11:00	18.08	2016-05-29 11:00:00	0.263486956756665
5/29/2016 12:00	19.06666667	2016-05-29 12:00:00	0.301287230337669
5/29/2016 13:00	18.48	2016-05-29 13:00:00	0.336816827967179
5/29/2016 14:00	18.52	2016-05-29 14:00:00	0.372497402062938
5/29/2016 15:00	18.85	2016-05-29 15:00:00	0.409444917171697
5/29/2016 16:00	18.82	2016-05-29 16:00:00	0.446275671236586
5/29/2016 17:00	20.26	2016-05-29 17:00:00	0.489076059912017
5/29/2016 18:00	19.06666667	2016-05-29 18:00:00	0.526876333493022
5/29/2016 19:00	18.42	2016-05-29 19:00:00	0.562180510050526
5/29/2016 20:00	17.21666667	2016-05-29 20:00:00	0.593221947730736
5/29/2016 21:00	16.4	2016-05-29 21:00:00	0.621638758532045
5/29/2016 22:00	15.66	2016-05-29 22:00:00	0.647852940026674
5/29/2016 23:00	16.13333333	2016-05-29 23:00:00	0.67545729387841
5/30/2016 0:00	15.72	2016-05-30 00:00:00	0.701844082330971
5/30/2016 1:00	15.96	2016-05-30 01:00:00	0.0270876545279251
5/30/2016 2:00	15.76666667	2016-05-30 02:00:00	0.0536094107665317
5/30/2016 3:00	16.44	2016-05-30 03:00:00	0.0821499460204081
5/30/2016 4:00	17.18333333	2016-05-30 04:00:00	0.113080124545698
5/30/2016 5:00	17.06	2016-05-30 05:00:00	0.143601749116778
5/30/2016 6:00	17.66	2016-05-30 06:00:00	0.176157349660063
5/30/2016 7:00	17.71666667	2016-05-30 07:00:00	0.208911158051097
5/30/2016 8:00	17.92	2016-05-30 08:00:00	0.242385022305201
5/30/2016 9:00	18.68	2016-05-30 09:00:00	0.278675091971525
5/30/2016 10:00	18.66666667	2016-05-30 10:00:00	0.314914027741772
5/30/2016 11:00	18.62	2016-05-30 11:00:00	0.350974486146834
5/30/2016 12:00	18.4	2016-05-30 12:00:00	0.386203800088555
5/30/2016 13:00	17.94	2016-05-30 13:00:00	0.419749240581662
5/30/2016 14:00	19.4	2016-05-30 14:00:00	0.458894228015773
5/30/2016 15:00	21.28333333	2016-05-30 15:00:00	0.506396231275916
5/30/2016 16:00	22.1	2016-05-30 16:00:00	0.557919116292862
5/30/2016 17:00	22.32	2016-05-30 17:00:00	0.610564103081237
5/30/2016 18:00	22.93333333	2016-05-30 18:00:00	0.66641857409023
5/30/2016 19:00	22.36	2016-05-30 19:00:00	0.719269283269746
5/30/2016 20:00	21	2016-05-30 20:00:00	0.765431423901186
5/30/2016 21:00	19.56	2016-05-30 21:00:00	0.805236100718918
5/30/2016 22:00	18.48	2016-05-30 22:00:00	0.840765698348428
5/30/2016 23:00	17.45	2016-05-30 23:00:00	0.872596036708777
5/31/2016 0:00	17.08	2016-05-31 00:00:00	0.903183582227018
5/31/2016 1:00	16.64	2016-05-31 01:00:00	0.0291665131576815
5/31/2016 2:00	15.9	2016-05-31 02:00:00	0.0560773753687654
5/31/2016 3:00	15.3	2016-05-31 03:00:00	0.0812774480623731
5/31/2016 4:00	15.08333333	2016-05-31 04:00:00	0.105884662925272
5/31/2016 5:00	15	2016-05-31 05:00:00	0.13026729039123
5/31/2016 6:00	15.62	2016-05-31 06:00:00	0.156366975202894
5/31/2016 7:00	17.81666667	2016-05-31 07:00:00	0.189473176159658
5/31/2016 8:00	20.5	2016-05-31 08:00:00	0.233341930158654
5/31/2016 9:00	22.03333333	2016-05-31 09:00:00	0.284527961147119
5/31/2016 10:00	21.86	2016-05-31 10:00:00	0.334845214097959
5/31/2016 11:00	24.04	2016-05-31 11:00:00	0.396750461777965
5/31/2016 12:00	24.93333333	2016-05-31 12:00:00	0.463702661438766
5/31/2016 13:00	25.18	2016-05-31 13:00:00	0.53205850934403
5/31/2016 14:00	26.06	2016-05-31 14:00:00	0.605389374200617
5/31/2016 15:00	26.25	2016-05-31 15:00:00	0.679776544845068
5/31/2016 16:00	26.52	2016-05-31 16:00:00	0.755645958827134
5/31/2016 17:00	27.18333333	2016-05-31 17:00:00	0.835024702644805
5/31/2016 18:00	26.74	2016-05-31 18:00:00	0.91208160899974
5/31/2016 19:00	25.62	2016-05-31 19:00:00	0.982936568103878
5/31/2016 20:00	22.21666667	2016-05-31 20:00:00	1.0350525188751
5/31/2016 21:00	20.52	2016-05-31 21:00:00	1.07901125548364
5/31/2016 22:00	19.56	2016-05-31 22:00:00	1.11881593230137
5/31/2016 23:00	18.35	2016-05-31 23:00:00	1.15385869592138
6/1/2016 0:00	17.78	2016-06-01 00:00:00	1.18683529783701
6/1/2016 1:00	17.41666667	2016-06-01 01:00:00	0.031716551927875
6/1/2016 2:00	17.02	2016-06-01 02:00:00	0.0621067175987259
6/1/2016 3:00	16.82	2016-06-01 03:00:00	0.0918472022233792
6/1/2016 4:00	16.9	2016-06-01 04:00:00	0.121846042308726
6/1/2016 5:00	17.08	2016-06-01 05:00:00	0.152433587826968
6/1/2016 6:00	17.24	2016-06-01 06:00:00	0.183553120224695
6/1/2016 7:00	17.68333333	2016-06-01 07:00:00	0.216190206328682
6/1/2016 8:00	18.18	2016-06-01 08:00:00	0.250605149685568
6/1/2016 9:00	18.2	2016-06-01 09:00:00	0.285093438637764
6/1/2016 10:00	18.72	2016-06-01 10:00:00	0.321537284953345
6/1/2016 11:00	19.2	2016-06-01 11:00:00	0.359870656164148
6/1/2016 12:00	18.75	2016-06-01 12:00:00	0.396430204498775
6/1/2016 13:00	19.78	2016-06-01 13:00:00	0.437157123120793
6/1/2016 14:00	20.84	2016-06-01 14:00:00	0.482575466597747
6/1/2016 15:00	21.11666667	2016-06-01 15:00:00	0.529285810032773
6/1/2016 16:00	22.64	2016-06-01 16:00:00	0.583590858585142
6/1/2016 17:00	22.55	2016-06-01 17:00:00	0.63742575002722
6/1/2016 18:00	22.76	2016-06-01 18:00:00	0.692361543704081
6/1/2016 19:00	23.04	2016-06-01 19:00:00	0.74878568369066
6/1/2016 20:00	21.38333333	2016-06-01 20:00:00	0.796767462541061
6/1/2016 21:00	19.94	2016-06-01 21:00:00	0.838176178038387
6/1/2016 22:00	18.48	2016-06-01 22:00:00	0.873705775667897
6/1/2016 23:00	17.38333333	2016-06-01 23:00:00	0.905308904575296
6/2/2016 0:00	17.02	2016-06-02 00:00:00	0.935699070246146
6/2/2016 1:00	17.33333333	2016-06-02 01:00:00	0.0314336741307953
6/2/2016 2:00	17.42	2016-06-02 02:00:00	0.06316158832352
6/2/2016 3:00	17	2016-06-02 03:00:00	0.0934862156853931
6/2/2016 4:00	16.8	2016-06-02 04:00:00	0.12316242582797
6/2/2016 5:00	17.04	2016-06-02 05:00:00	0.153618257175858
6/2/2016 6:00	17.38	2016-06-02 06:00:00	0.185210063753727
6/2/2016 7:00	17.86666667	2016-06-02 07:00:00	0.218493717668121
6/2/2016 8:00	18.1	2016-06-02 08:00:00	0.252616647378696
6/2/2016 9:00	18	2016-06-02 09:00:00	0.286377628237351
6/2/2016 10:00	17.54	2016-06-02 10:00:00	0.318517011600374
6/2/2016 11:00	19.08	2016-06-02 11:00:00	0.356370308728846
6/2/2016 12:00	18.55	2016-06-02 12:00:00	0.392164481229581
6/2/2016 13:00	18.18	2016-06-02 13:00:00	0.426579424586467
6/2/2016 14:00	19.38	2016-06-02 14:00:00	0.465642601791366
6/2/2016 15:00	20.06666667	2016-06-02 15:00:00	0.507597706488309
6/2/2016 16:00	21.12	2016-06-02 16:00:00	0.554323785115794
6/2/2016 17:00	21.93333333	2016-06-02 17:00:00	0.605007349046365
6/2/2016 18:00	22.9	2016-06-02 18:00:00	0.660684467202662
6/2/2016 19:00	22.74	2016-06-02 19:00:00	0.715514833504952
6/2/2016 20:00	21.03333333	2016-06-02 20:00:00	0.761833101063648
6/2/2016 21:00	19.46	2016-06-02 21:00:00	0.801224386293074
6/2/2016 22:00	18.31666667	2016-06-02 22:00:00	0.836143263312928
6/2/2016 23:00	17.44	2016-06-02 23:00:00	0.867939427531075
6/3/2016 0:00	17.02	2016-06-03 00:00:00	0.898329593201925
6/3/2016 1:00	16.73333333	2016-06-03 01:00:00	0.0294628664488572
6/3/2016 2:00	16.12	2016-06-03 02:00:00	0.0570271577009712
6/3/2016 3:00	15.38	2016-06-03 03:00:00	0.0824494273853815
6/3/2016 4:00	15.08333333	2016-06-03 04:00:00	0.107056642248281
6/3/2016 5:00	14.98	2016-06-03 05:00:00	0.131385650133291
6/3/2016 6:00	16.33333333	2016-06-03 06:00:00	0.159597334868824
6/3/2016 7:00	18.88	2016-06-03 07:00:00	0.196661929626141
6/3/2016 8:00	19.52	2016-06-03 08:00:00	0.23630081504486
6/3/2016 9:00	21.93333333	2016-06-03 09:00:00	0.286984378975431
6/3/2016 10:00	22.56	2016-06-03 10:00:00	0.340871385687991
6/3/2016 11:00	23.34	2016-06-03 11:00:00	0.398914507015613
6/3/2016 12:00	24.75	2016-06-03 12:00:00	0.464824618929681
6/3/2016 13:00	25.44	2016-06-03 13:00:00	0.534658823319246
6/3/2016 14:00	26.13333333	2016-06-03 14:00:00	0.608398512343531
6/3/2016 15:00	27.08	2016-06-03 15:00:00	0.687245773526519
6/3/2016 16:00	26.92	2016-06-03 16:00:00	0.765257991004796
6/3/2016 17:00	26.83333333	2016-06-03 17:00:00	0.842812221716355
6/3/2016 18:00	26.4	2016-06-03 18:00:00	0.918025908462421
6/3/2016 19:00	25.34	2016-06-03 19:00:00	0.987291891292471
6/3/2016 20:00	23.2	2016-06-03 20:00:00	1.04457648638101
6/3/2016 21:00	20.62	2016-06-03 21:00:00	1.08898733145479
6/3/2016 22:00	19.6	2016-06-03 22:00:00	1.12895838005756
6/3/2016 23:00	18.66	2016-06-03 23:00:00	1.16517177227171
6/4/2016 0:00	17.76	2016-06-04 00:00:00	1.19807787353959
6/4/2016 1:00	17.03333333	2016-06-04 01:00:00	0.0304339286149217
6/4/2016 2:00	15.1	2016-06-04 02:00:00	0.0550862886709404
6/4/2016 3:00	15.18	2016-06-04 03:00:00	0.0799564075190578
6/4/2016 4:00	15.18333333	2016-06-04 04:00:00	0.104835637891531
6/4/2016 5:00	15.34	2016-06-04 05:00:00	0.130146585313681
6/4/2016 6:00	16.2	2016-06-04 06:00:00	0.157952048444441
6/4/2016 7:00	17.24	2016-06-04 07:00:00	0.189071580842169
6/4/2016 8:00	20.42	2016-06-04 08:00:00	0.232581868883139
6/4/2016 9:00	21.9	2016-06-04 09:00:00	0.283098699703793
6/4/2016 10:00	21.38	2016-06-04 10:00:00	0.331064428556041
6/4/2016 11:00	24.1	2016-06-04 11:00:00	0.393305358290069
6/4/2016 12:00	23.58333333	2016-06-04 12:00:00	0.45267861873521
6/4/2016 13:00	23.26	2016-06-04 13:00:00	0.510287668236947
6/4/2016 14:00	26.45	2016-06-04 14:00:00	0.585775204857586
6/4/2016 15:00	26.14	2016-06-04 15:00:00	0.659551992386226
6/4/2016 16:00	26.42	2016-06-04 16:00:00	0.734875323852543
6/4/2016 17:00	27.85	2016-06-04 17:00:00	0.817503901696149
6/4/2016 18:00	27.58	2016-06-04 18:00:00	0.898857325923277
6/4/2016 19:00	26.92	2016-06-04 19:00:00	0.976869543401554
6/4/2016 20:00	24.15	2016-06-04 20:00:00	1.03939067688807
6/4/2016 21:00	21.56	2016-06-04 21:00:00	1.08822874984311
6/4/2016 22:00	19.56666667	2016-06-04 22:00:00	1.12806111498517
6/4/2016 23:00	18.56	2016-06-04 23:00:00	1.16389322343678
6/5/2016 0:00	17.6	2016-06-05 00:00:00	1.19624011961309
6/5/2016 1:00	16.71666667	2016-06-05 01:00:00	0.0294097474568754
6/5/2016 2:00	16.28	2016-06-05 02:00:00	0.0574583006495269
6/5/2016 3:00	15.76	2016-06-05 03:00:00	0.0839607372040076
6/5/2016 4:00	15.1	2016-06-05 04:00:00	0.108613097260026
6/5/2016 5:00	14.4	2016-06-05 05:00:00	0.131433609242744
6/5/2016 6:00	14.41666667	2016-06-05 06:00:00	0.154296235914252
6/5/2016 7:00	16.94	2016-06-05 07:00:00	0.184425010772444
6/5/2016 8:00	18.56	2016-06-05 08:00:00	0.220257119224056
6/5/2016 9:00	22.66666667	2016-06-05 09:00:00	0.274701954181079
6/5/2016 10:00	25.58	2016-06-05 10:00:00	0.345330359836806
6/5/2016 11:00	27.75	2016-06-05 11:00:00	0.427493850557272
6/5/2016 12:00	29.42	2016-06-05 12:00:00	0.515950883069276
6/5/2016 13:00	29.58	2016-06-05 13:00:00	0.604807129446292
6/5/2016 14:00	28.53333333	2016-06-05 14:00:00	0.690349546766965
6/5/2016 15:00	29.14	2016-06-05 15:00:00	0.778008968040549
6/5/2016 16:00	30.44	2016-06-05 16:00:00	0.868224303058213
6/5/2016 17:00	30.25	2016-06-05 17:00:00	0.958260620338407
6/5/2016 18:00	30.72	2016-06-05 18:00:00	1.04860551585107
6/5/2016 19:00	28.71666667	2016-06-05 19:00:00	1.13483953077618
6/5/2016 20:00	25.82	2016-06-05 20:00:00	1.20682408705164
6/5/2016 21:00	23.08	2016-06-05 21:00:00	1.2634626804007
6/5/2016 22:00	20.16666667	2016-06-05 22:00:00	1.30585329199832
6/5/2016 23:00	17.74	2016-06-05 23:00:00	1.33868902633834
6/6/2016 0:00	17.3	2016-06-06 00:00:00	1.3700101826102
6/6/2016 1:00	16.86666667	2016-06-06 01:00:00	0.0298909470774817
6/6/2016 2:00	16.64	2016-06-06 02:00:00	0.0590574602351632
6/6/2016 3:00	16.15	2016-06-06 03:00:00	0.0867119669080162
6/6/2016 4:00	15.46	2016-06-06 04:00:00	0.112358229668757
6/6/2016 5:00	15.3	2016-06-06 05:00:00	0.137558302362365
6/6/2016 6:00	16.35	2016-06-06 06:00:00	0.165821142187736
6/6/2016 7:00	19.92	2016-06-06 07:00:00	0.207144121916948
6/6/2016 8:00	21.92	2016-06-06 08:00:00	0.257760947079832
6/6/2016 9:00	24.11666667	2016-06-06 09:00:00	0.320095231695846
6/6/2016 10:00	26.04	2016-06-06 10:00:00	0.393314372461396
6/6/2016 11:00	26	2016-06-06 11:00:00	0.466309789212847
6/6/2016 12:00	26.98	2016-06-06 12:00:00	0.544636794403671
6/6/2016 13:00	27.58	2016-06-06 13:00:00	0.625990218630799
6/6/2016 14:00	26.75	2016-06-06 14:00:00	0.703100605019336
6/6/2016 15:00	27.98	2016-06-06 15:00:00	0.786320276094447
6/6/2016 16:00	27.66	2016-06-06 16:00:00	0.868057855699869
6/6/2016 17:00	27.33333333	2016-06-06 17:00:00	0.948196177757018
6/6/2016 18:00	26.64	2016-06-06 18:00:00	1.02471583122587
6/6/2016 19:00	25.73333333	2016-06-06 19:00:00	1.09621160861001
6/6/2016 20:00	25.12	2016-06-06 20:00:00	1.1642260004978
6/6/2016 21:00	23.62	2016-06-06 21:00:00	1.22380091677958
6/6/2016 22:00	20.23333333	2016-06-06 22:00:00	1.26648390066909
6/6/2016 23:00	16.62	2016-06-06 23:00:00	1.2955872613359
6/7/2016 0:00	15.44	2016-06-07 00:00:00	1.32117735679349
6/7/2016 1:00	17	2016-06-07 01:00:00	0.0303246273618731
6/7/2016 2:00	16.54	2016-06-07 02:00:00	0.0591766137865067
6/7/2016 3:00	16.2	2016-06-07 03:00:00	0.0869820769172669
6/7/2016 4:00	15.6	2016-06-07 04:00:00	0.113024685215073
6/7/2016 5:00	14.82	2016-06-07 05:00:00	0.136928628690121
6/7/2016 6:00	16.11666667	2016-06-07 06:00:00	0.164482912575893
6/7/2016 7:00	20.02	2016-06-07 07:00:00	0.206236033263681
6/7/2016 8:00	22.02	2016-06-07 08:00:00	0.257354872973376
6/7/2016 9:00	25.18333333	2016-06-07 09:00:00	0.325729689342295
6/7/2016 10:00	25.74	2016-06-07 10:00:00	0.397263106628384
6/7/2016 11:00	26.61666667	2016-06-07 11:00:00	0.473656781745826
6/7/2016 12:00	27.36	2016-06-07 12:00:00	0.553928573933739
6/7/2016 13:00	26.84	2016-06-07 13:00:00	0.631518168033695
6/7/2016 14:00	27.33333333	2016-06-07 14:00:00	0.711656490090843
6/7/2016 15:00	28	2016-06-07 15:00:00	0.794965686663984
6/7/2016 16:00	28.08333333	2016-06-07 16:00:00	0.878643703404967
6/7/2016 17:00	27.1	2016-06-07 17:00:00	0.95759433005667
6/7/2016 18:00	26.76	2016-06-07 18:00:00	1.03475815048142
6/7/2016 19:00	26.48333333	2016-06-07 19:00:00	1.11042775907699
6/7/2016 20:00	25.36	2016-06-07 20:00:00	1.17980743478294
6/7/2016 21:00	23.8	2016-06-07 21:00:00	1.24037663522793
6/7/2016 22:00	20.46666667	2016-06-07 22:00:00	1.28409574362953
6/7/2016 23:00	16.36	2016-06-07 23:00:00	1.31238931692062
6/8/2016 0:00	14.65	2016-06-08 00:00:00	1.3358491359417
6/8/2016 1:00	14.68	2016-06-08 01:00:00	0.0235376367613157
6/8/2016 2:00	14.8	2016-06-08 02:00:00	0.0473889309516919
6/8/2016 3:00	14.33333333	2016-06-08 03:00:00	0.0700417001074108
6/8/2016 4:00	14.2	2016-06-08 04:00:00	0.0923623982147258
6/8/2016 5:00	13.02	2016-06-08 05:00:00	0.111934780610016
6/8/2016 6:00	13.33333333	2016-06-08 06:00:00	0.132204551773559
6/8/2016 7:00	15.28	2016-06-08 07:00:00	0.157349354463421
6/8/2016 8:00	18.28333333	2016-06-08 08:00:00	0.192144728279864
6/8/2016 9:00	19.72	2016-06-08 09:00:00	0.232618380140798
6/8/2016 10:00	19.72	2016-06-08 10:00:00	0.273092032001733
6/8/2016 11:00	23.4	2016-06-08 11:00:00	0.331461781648908
6/8/2016 12:00	23.46	2016-06-08 12:00:00	0.390159058353262
6/8/2016 13:00	23.96	2016-06-08 13:00:00	0.45161773133837
6/8/2016 14:00	24.26666667	2016-06-08 14:00:00	0.514794229878872
6/8/2016 15:00	24.54	2016-06-08 15:00:00	0.5795135502961
6/8/2016 16:00	24.36666667	2016-06-08 16:00:00	0.643253387206613
6/8/2016 17:00	24.12	2016-06-08 17:00:00	0.705606348388463
6/8/2016 18:00	22.26	2016-06-08 18:00:00	0.757943727261144
6/8/2016 19:00	20.56666667	2016-06-08 19:00:00	0.802112992595938
6/8/2016 20:00	19.2	2016-06-08 20:00:00	0.84044636380674
6/8/2016 21:00	18.54	2016-06-08 21:00:00	0.876202635275869
6/8/2016 22:00	16.78333333	2016-06-08 22:00:00	0.905825379132508
6/8/2016 23:00	16	2016-06-08 23:00:00	0.933031483179285
6/9/2016 0:00	15.33333333	2016-06-09 00:00:00	0.95832392043219
6/9/2016 1:00	14.84	2016-06-09 01:00:00	0.0239566998340522
6/9/2016 2:00	14.46	2016-06-09 02:00:00	0.0469291609517124
6/9/2016 3:00	14.38333333	2016-06-09 03:00:00	0.0697076299407245
6/9/2016 4:00	13.18	2016-06-09 04:00:00	0.0896332896374178
6/9/2016 5:00	12.88	2016-06-09 05:00:00	0.108901342436258
6/9/2016 6:00	13.75	2016-06-09 06:00:00	0.130134275182436
6/9/2016 7:00	14.88	2016-06-09 07:00:00	0.154196809693009
6/9/2016 8:00	15.68333333	2016-06-09 08:00:00	0.180477992990428
6/9/2016 9:00	16.72	2016-06-09 09:00:00	0.209898357311742
6/9/2016 10:00	18.02	2016-06-09 10:00:00	0.243731456033537
6/9/2016 11:00	19.66666667	2016-06-09 11:00:00	0.283981082246876
6/9/2016 12:00	19.22	2016-06-09 12:00:00	0.322394967585425
6/9/2016 13:00	20.04	2016-06-09 13:00:00	0.36423455527649
6/9/2016 14:00	21	2016-06-09 14:00:00	0.410396695907929
6/9/2016 15:00	21.4	2016-06-09 15:00:00	0.458458784192718
6/9/2016 16:00	21.33333333	2016-06-09 16:00:00	0.506200228788079
6/9/2016 17:00	20.92	2016-06-09 17:00:00	0.551989308368037
6/9/2016 18:00	20.92	2016-06-09 18:00:00	0.597778387947995
6/9/2016 19:00	20.2	2016-06-09 19:00:00	0.640314982204615
6/9/2016 20:00	19.46	2016-06-09 20:00:00	0.679706267434041
6/9/2016 21:00	18.34	2016-06-09 21:00:00	0.714711824769743
6/9/2016 22:00	16.9	2016-06-09 22:00:00	0.74471066485509
6/9/2016 23:00	15.22	2016-06-09 23:00:00	0.769690324746974
6/10/2016 0:00	13.88333333	2016-06-10 00:00:00	0.791240325118386
6/10/2016 1:00	14.24	2016-06-10 01:00:00	0.0224198436279248
6/10/2016 2:00	14.2	2016-06-10 02:00:00	0.0447405417352398
6/10/2016 3:00	13.96666667	2016-06-10 03:00:00	0.0664909316906992
6/10/2016 4:00	13.8	2016-06-10 04:00:00	0.0878422545189076
6/10/2016 5:00	13.31666667	2016-06-10 05:00:00	0.108074356556431
6/10/2016 6:00	14.42	2016-06-10 06:00:00	0.130945414768214
6/10/2016 7:00	15.98	2016-06-10 07:00:00	0.158092235134052
6/10/2016 8:00	16.8	2016-06-10 08:00:00	0.187768445276629
6/10/2016 9:00	19.64	2016-06-10 09:00:00	0.227906446622396
6/10/2016 10:00	21.16	2016-06-10 10:00:00	0.274821660270933
6/10/2016 11:00	23.8	2016-06-10 11:00:00	0.335390860715919
6/10/2016 12:00	23.8	2016-06-10 12:00:00	0.395960061160905
6/10/2016 13:00	23.96666667	2016-06-10 13:00:00	0.457455903605624
6/10/2016 14:00	24.46	2016-06-10 14:00:00	0.52172271445806
6/10/2016 15:00	23.86	2016-06-10 15:00:00	0.58262487042421
6/10/2016 16:00	23.68333333	2016-06-10 16:00:00	0.642548819073045
6/10/2016 17:00	22.54	2016-06-10 17:00:00	0.696331626537549
6/10/2016 18:00	22.56	2016-06-10 18:00:00	0.75021863325011
6/10/2016 19:00	21.45	2016-06-10 19:00:00	0.798522242445477
6/10/2016 20:00	19.88	2016-06-10 20:00:00	0.839674188999472
6/10/2016 21:00	17.56666667	2016-06-10 21:00:00	0.87190565347555
6/10/2016 22:00	16.16	2016-06-10 22:00:00	0.899590291635797
6/10/2016 23:00	15.44	2016-06-10 23:00:00	0.925180387093386
6/11/2016 0:00	15.21666667	2016-06-11 00:00:00	0.950150901671513
6/11/2016 1:00	14.74	2016-06-11 01:00:00	0.0236939869454485
6/11/2016 2:00	14.36	2016-06-11 02:00:00	0.0464137160115824
6/11/2016 3:00	14.08333333	2016-06-11 03:00:00	0.0684475519804555
6/11/2016 4:00	14.1	2016-06-11 04:00:00	0.0905221582850896
6/11/2016 5:00	13.45	2016-06-11 05:00:00	0.111057443147105
6/11/2016 6:00	13.76	2016-06-11 06:00:00	0.132314005103976
6/11/2016 7:00	16.14	2016-06-11 07:00:00	0.159938410145143
6/11/2016 8:00	17.9	2016-06-11 08:00:00	0.193340833170916
6/11/2016 9:00	20.02	2016-06-11 09:00:00	0.235093953858704
6/11/2016 10:00	20.9	2016-06-11 10:00:00	0.280790131241219
6/11/2016 11:00	22.4	2016-06-11 11:00:00	0.333847079550078
6/11/2016 12:00	23.46	2016-06-11 12:00:00	0.392544356254432
6/11/2016 13:00	23.63333333	2016-06-11 13:00:00	0.452192678055769
6/11/2016 14:00	24.4	2016-06-11 14:00:00	0.51612059466157
6/11/2016 15:00	24.06	2016-06-11 15:00:00	0.578137666577575
6/11/2016 16:00	23.86666667	2016-06-11 16:00:00	0.639076862652382
6/11/2016 17:00	22.7	2016-06-11 17:00:00	0.693696736525777
6/11/2016 18:00	21.38	2016-06-11 18:00:00	0.741662465378025
6/11/2016 19:00	20.46666667	2016-06-11 19:00:00	0.785381573779626
6/11/2016 20:00	19.08	2016-06-11 20:00:00	0.823234870908098
6/11/2016 21:00	17.73333333	2016-06-11 21:00:00	0.856047179281018
6/11/2016 22:00	16.42	2016-06-11 22:00:00	0.884525791348657
6/11/2016 23:00	15.8	2016-06-11 23:00:00	0.911144339181808
6/12/2016 0:00	15.5	2016-06-12 00:00:00	0.9369032757337
6/12/2016 1:00	14.74	2016-06-12 01:00:00	0.0236939869454485
6/12/2016 2:00	14.3	2016-06-12 02:00:00	0.046263312776257
6/12/2016 3:00	14.1	2016-06-12 03:00:00	0.0683379190808911
6/12/2016 4:00	13.96	2016-06-12 04:00:00	0.0900722145586975
6/12/2016 5:00	13.51666667	2016-06-12 05:00:00	0.110760667951781
6/12/2016 6:00	14.1	2016-06-12 06:00:00	0.132835274256415
6/12/2016 7:00	15.48	2016-06-12 07:00:00	0.15853781731987
6/12/2016 8:00	17	2016-06-12 08:00:00	0.188862444681743
6/12/2016 9:00	18.32	2016-06-12 09:00:00	0.223793693084851
6/12/2016 10:00	18.98	2016-06-12 10:00:00	0.261250859521556
6/12/2016 11:00	20.83333333	2016-06-12 11:00:00	0.306638413415011
6/12/2016 12:00	23.12	2016-06-12 12:00:00	0.363491903820747
6/12/2016 13:00	23.65	2016-06-12 13:00:00	0.423232039084911
6/12/2016 14:00	23.38	2016-06-12 14:00:00	0.481492811761981
6/12/2016 15:00	22.92	2016-06-12 15:00:00	0.537276303042134
6/12/2016 16:00	22.76666667	2016-06-12 16:00:00	0.592247265906949
6/12/2016 17:00	22.04	2016-06-12 17:00:00	0.64346691505023
6/12/2016 18:00	21.46666667	2016-06-12 18:00:00	0.691851228451269
6/12/2016 19:00	20.58	2016-06-12 19:00:00	0.736080791180564
6/12/2016 20:00	19.44	2016-06-12 20:00:00	0.775389832542925
6/12/2016 21:00	18.06666667	2016-06-12 21:00:00	0.809391734664236
6/12/2016 22:00	16.66	2016-06-12 22:00:00	0.838621524250442
6/12/2016 23:00	15.66	2016-06-12 23:00:00	0.864835705745071
6/13/2016 0:00	15.5	2016-06-13 00:00:00	0.890594642296964
6/13/2016 1:00	14.58	2016-06-13 01:00:00	0.0232791664939835
6/13/2016 2:00	13.88333333	2016-06-13 02:00:00	0.0448291668653952
6/13/2016 3:00	13.26	2016-06-13 03:00:00	0.0649336797790188
6/13/2016 4:00	13.1	2016-06-13 04:00:00	0.0846819662619996
6/13/2016 5:00	13	2016-06-13 05:00:00	0.10421060091666
6/13/2016 6:00	13.56	2016-06-13 06:00:00	0.124999181842456
6/13/2016 7:00	15.94	2016-06-13 07:00:00	0.15202778818939
6/13/2016 8:00	16.91666667	2016-06-13 08:00:00	0.182080706298913
6/13/2016 9:00	17.64	2016-06-13 09:00:00	0.214566606046175
6/13/2016 10:00	19.61666667	2016-06-13 10:00:00	0.254607147671323
6/13/2016 11:00	20.88	2016-06-13 11:00:00	0.300210568251896
6/13/2016 12:00	20.54	2016-06-13 12:00:00	0.344259433871091
6/13/2016 13:00	20.43333333	2016-06-13 13:00:00	0.387829303471316
6/13/2016 14:00	21.8	2016-06-13 14:00:00	0.437848220672023
6/13/2016 15:00	21.6	2016-06-13 15:00:00	0.486881702261474
6/13/2016 16:00	20.36666667	2016-06-13 16:00:00	0.530154315179654
6/13/2016 17:00	20.12	2016-06-13 17:00:00	0.572341234611034
6/13/2016 18:00	18.56666667	2016-06-13 18:00:00	0.608198653117175
6/13/2016 19:00	17.48	2016-06-13 19:00:00	0.640131710678439
6/13/2016 20:00	16.34	2016-06-13 20:00:00	0.668363847356684
6/13/2016 21:00	15.81666667	2016-06-13 21:00:00	0.695030911954915
6/13/2016 22:00	15.46	2016-06-13 22:00:00	0.720677174715656
6/13/2016 23:00	14.78	2016-06-13 23:00:00	0.744475926511947
6/14/2016 0:00	13.9	2016-06-14 00:00:00	0.76606586743365
6/14/2016 1:00	14.1	2016-06-14 01:00:00	0.0220746063046341
6/14/2016 2:00	14.01666667	2016-06-14 02:00:00	0.04394605710591
6/14/2016 3:00	13.3	2016-06-14 03:00:00	0.064140555042623
6/14/2016 4:00	13.06	2016-06-14 04:00:00	0.0838007065187733
6/14/2016 5:00	12.9	2016-06-14 05:00:00	0.103111963730157
6/14/2016 6:00	14.24	2016-06-14 06:00:00	0.125531807358082
6/14/2016 7:00	16.04	2016-06-14 07:00:00	0.152856833040034
6/14/2016 8:00	16.81666667	2016-06-14 08:00:00	0.18258659654628
6/14/2016 9:00	18.62	2016-06-14 09:00:00	0.218647054951342
6/14/2016 10:00	19.31666667	2016-06-14 10:00:00	0.2574521185009
6/14/2016 11:00	20.22	2016-06-14 11:00:00	0.300076497705797
6/14/2016 12:00	19.64	2016-06-14 12:00:00	0.340214499051564
6/14/2016 13:00	20.48333333	2016-06-14 13:00:00	0.384008379380213
6/14/2016 14:00	21.22	2016-06-14 14:00:00	0.431208375787563
6/14/2016 15:00	21.82	2016-06-14 15:00:00	0.481326600415011
6/14/2016 16:00	21.15	2016-06-14 16:00:00	0.528194476242699
6/14/2016 17:00	20.06	2016-06-14 17:00:00	0.570120677282698
6/14/2016 18:00	18.41666667	2016-06-14 18:00:00	0.60541236711658
6/14/2016 19:00	16.88	2016-06-14 19:00:00	0.635346429346103
6/14/2016 20:00	16.54	2016-06-14 20:00:00	0.664198415770736
6/14/2016 21:00	15.91666667	2016-06-14 21:00:00	0.69115828103992
6/14/2016 22:00	15.52	2016-06-14 22:00:00	0.716973724452172
6/14/2016 23:00	14.71666667	2016-06-14 23:00:00	0.740606795104406
6/15/2016 0:00	14.16	2016-06-15 00:00:00	0.762828753437351
6/15/2016 1:00	13.9	2016-06-15 01:00:00	0.021589940921703
6/15/2016 2:00	13.71666667	2016-06-15 02:00:00	0.042744285441736
6/15/2016 3:00	13.7	2016-06-15 03:00:00	0.0638594370779285
6/15/2016 4:00	13.7	2016-06-15 04:00:00	0.0849745887141209
6/15/2016 5:00	13.83333333	2016-06-15 05:00:00	0.106405177932062
6/15/2016 6:00	14.26	2016-06-15 06:00:00	0.128874746924621
6/15/2016 7:00	14.83333333	2016-06-15 07:00:00	0.152813849388381
6/15/2016 8:00	15.98	2016-06-15 08:00:00	0.179960669754219
6/15/2016 9:00	17.26	2016-06-15 09:00:00	0.211147280566696
6/15/2016 10:00	18.41666667	2016-06-15 10:00:00	0.246438970400577
6/15/2016 11:00	17.9	2016-06-15 11:00:00	0.27984139342635
6/15/2016 12:00	16.5	2016-06-15 12:00:00	0.308568431599345
6/15/2016 13:00	15.15	2016-06-15 13:00:00	0.333356684540945
6/15/2016 14:00	16.32	2016-06-15 14:00:00	0.361527505788363
6/15/2016 15:00	17.48333333	2016-06-15 15:00:00	0.393471994819692
6/15/2016 16:00	17.98	2016-06-15 16:00:00	0.427160993457233
6/15/2016 17:00	18.58	2016-06-15 17:00:00	0.463069078636032
6/15/2016 18:00	18.83333333	2016-06-15 18:00:00	0.499951687177429
6/15/2016 19:00	18.54	2016-06-15 19:00:00	0.535707958646557
6/15/2016 20:00	17.58	2016-06-15 20:00:00	0.567985551713788
6/15/2016 21:00	15.85	2016-06-15 21:00:00	0.594749892258742
6/15/2016 22:00	13.84	2016-06-15 22:00:00	0.616196367461273
6/15/2016 23:00	11.86666667	2016-06-15 23:00:00	0.633389590037921
6/16/2016 0:00	11.24	2016-06-16 00:00:00	0.649406087731523
6/16/2016 1:00	12.42	2016-06-16 01:00:00	0.0182988464105946
6/16/2016 2:00	11.95	2016-06-16 02:00:00	0.0356544931156049
6/16/2016 3:00	11.42	2016-06-16 03:00:00	0.0520010440289584
6/16/2016 4:00	10.62	2016-06-16 04:00:00	0.0669277650996678
6/16/2016 5:00	9.7	2016-06-16 05:00:00	0.0803645980730666
6/16/2016 6:00	11.18	2016-06-16 06:00:00	0.0962724694234083
6/16/2016 7:00	14.3	2016-06-16 07:00:00	0.118841795254217
6/16/2016 8:00	17.88	2016-06-16 08:00:00	0.152172911902981
6/16/2016 9:00	19.16	2016-06-16 09:00:00	0.190345685363412
6/16/2016 10:00	19.56666667	2016-06-16 10:00:00	0.230178050505478
6/16/2016 11:00	21.58	2016-06-16 11:00:00	0.279113757445987
6/16/2016 12:00	23.62	2016-06-16 12:00:00	0.33868867372776
6/16/2016 13:00	22.86666667	2016-06-16 13:00:00	0.39418876208474
6/16/2016 14:00	22.92	2016-06-16 14:00:00	0.449972253364892
6/16/2016 15:00	22.6	2016-06-16 15:00:00	0.504068032951408
6/16/2016 16:00	22.4	2016-06-16 16:00:00	0.557124981260267
6/16/2016 17:00	21.98	2016-06-16 17:00:00	0.608042607736801
6/16/2016 18:00	19.61666667	2016-06-16 18:00:00	0.648083149361949
6/16/2016 19:00	18.92	2016-06-16 19:00:00	0.685304346622822
6/16/2016 20:00	17.26	2016-06-16 20:00:00	0.716490957435299
6/16/2016 21:00	16.56666667	2016-06-16 21:00:00	0.745426515998206
6/16/2016 22:00	16.76	2016-06-16 22:00:00	0.774974553171196
6/16/2016 23:00	16.45	2016-06-16 23:00:00	0.803546095795713
6/17/2016 0:00	15.24	2016-06-17 00:00:00	0.828580692270376
6/17/2016 1:00	14.84	2016-06-17 01:00:00	0.0239566998340522
6/17/2016 2:00	14.38333333	2016-06-17 02:00:00	0.0467351688230642
6/17/2016 3:00	14.16	2016-06-17 03:00:00	0.0689571271560094
6/17/2016 4:00	14.06	2016-06-17 04:00:00	0.090934001774129
6/17/2016 5:00	14.18333333	2016-06-17 05:00:00	0.113213509073597
6/17/2016 6:00	14.44	2016-06-17 06:00:00	0.136135216936567
6/17/2016 7:00	16.13333333	2016-06-17 07:00:00	0.163739570788304
6/17/2016 8:00	17.52	2016-06-17 08:00:00	0.195810047219267
6/17/2016 9:00	17.92	2016-06-17 09:00:00	0.22928391147337
6/17/2016 10:00	19.11666667	2016-06-17 10:00:00	0.267283351014506
6/17/2016 11:00	18.16	2016-06-17 11:00:00	0.30162508580083
6/17/2016 12:00	16.35	2016-06-17 12:00:00	0.329887925626201
6/17/2016 13:00	15.68	2016-06-17 13:00:00	0.356159527662643
6/17/2016 14:00	16.02	2016-06-17 14:00:00	0.383425033419453
6/17/2016 15:00	17	2016-06-17 15:00:00	0.413749660781326
6/17/2016 16:00	17.96	2016-06-17 16:00:00	0.447366812682862
6/17/2016 17:00	18.5	2016-06-17 17:00:00	0.482971828877875
6/17/2016 18:00	18.61666667	2016-06-17 18:00:00	0.519019568130256
6/17/2016 19:00	18.28	2016-06-17 19:00:00	0.553802612704033
6/17/2016 20:00	17.43333333	2016-06-17 20:00:00	0.585576012350723
6/17/2016 21:00	15.48	2016-06-17 21:00:00	0.611278555414178
6/17/2016 22:00	13.88	2016-06-17 22:00:00	0.632820575906048
6/17/2016 23:00	12.23333333	2016-06-17 23:00:00	0.650739237152193
6/18/2016 0:00	11.84	2016-06-18 00:00:00	0.667880784385131
6/18/2016 1:00	13.46	2016-06-18 01:00:00	0.0205581928208591
6/18/2016 2:00	13.96666667	2016-06-18 02:00:00	0.0423085827763185
6/18/2016 3:00	13.24	2016-06-18 03:00:00	0.062368243038592
6/18/2016 4:00	13.01666667	2016-06-18 04:00:00	0.0819333278262136
6/18/2016 5:00	12.98	2016-06-18 05:00:00	0.101418305715227
6/18/2016 6:00	14.28	2016-06-18 06:00:00	0.123937702048675
6/18/2016 7:00	16.13333333	2016-06-18 07:00:00	0.151542055900411
6/18/2016 8:00	16.92	2016-06-18 08:00:00	0.181605800135421
6/18/2016 9:00	18.46	2016-06-18 09:00:00	0.217060118396408
6/18/2016 10:00	19.15	2016-06-18 10:00:00	0.25519283203438
6/18/2016 11:00	20.42	2016-06-18 11:00:00	0.29870312007535
6/18/2016 12:00	20.45	2016-06-18 12:00:00	0.342347558215559
6/18/2016 13:00	21.1	2016-06-18 13:00:00	0.38897928574329
6/18/2016 14:00	21.28	2016-06-18 14:00:00	0.436465358070247
6/18/2016 15:00	21.73333333	2016-06-18 15:00:00	0.486154249737847
6/18/2016 16:00	21.14	2016-06-18 16:00:00	0.532974823778372
6/18/2016 17:00	20.42	2016-06-18 17:00:00	0.576485111819342
6/18/2016 18:00	18.1	2016-06-18 18:00:00	0.610608041529917
6/18/2016 19:00	17.06	2016-06-18 19:00:00	0.641129666100997
6/18/2016 20:00	16.28333333	2016-06-18 20:00:00	0.669188389838442
6/18/2016 21:00	15.52	2016-06-18 21:00:00	0.695003833250693
6/18/2016 22:00	15.42	2016-06-18 22:00:00	0.720537874218562
6/18/2016 23:00	14.63333333	2016-06-18 23:00:00	0.743954563777722
6/19/2016 0:00	14	2016-06-19 00:00:00	0.76578559179018
6/19/2016 1:00	14.2	2016-06-19 01:00:00	0.022320698107315
6/19/2016 2:00	14.3	2016-06-19 02:00:00	0.0448900239381236
6/19/2016 3:00	14.16	2016-06-19 03:00:00	0.0671119822710688
6/19/2016 4:00	14.01666667	2016-06-19 04:00:00	0.0889834330723447
6/19/2016 5:00	14.18	2016-06-19 05:00:00	0.111254710664015
6/19/2016 6:00	14.44	2016-06-19 06:00:00	0.134176418526986
6/19/2016 7:00	15.73333333	2016-06-19 07:00:00	0.160601704965171
6/19/2016 8:00	17.44	2016-06-19 08:00:00	0.192397869183318
6/19/2016 9:00	18.56	2016-06-19 09:00:00	0.22822997763493
6/19/2016 10:00	19.03333333	2016-06-19 10:00:00	0.265897969966944
6/19/2016 11:00	17.9	2016-06-19 11:00:00	0.299300392992717
6/19/2016 12:00	16.83333333	2016-06-19 12:00:00	0.329083797012823
6/19/2016 13:00	15.54	2016-06-19 13:00:00	0.354955860843579
6/19/2016 14:00	15.9	2016-06-19 14:00:00	0.381866723054663
6/19/2016 15:00	17.35	2016-06-19 15:00:00	0.413356791625992
6/19/2016 16:00	17.74	2016-06-19 16:00:00	0.446192525966011
6/19/2016 17:00	18.6	2016-06-19 17:00:00	0.482176727751377
6/19/2016 18:00	18.63333333	2016-06-19 18:00:00	0.518288101740864
6/19/2016 19:00	18.08	2016-06-19 19:00:00	0.552338369463831
6/19/2016 20:00	17.8	2016-06-19 20:00:00	0.585385605910387
6/19/2016 21:00	15.6	2016-06-19 21:00:00	0.611428214208193
6/19/2016 22:00	13.76	2016-06-19 22:00:00	0.632684776165064
6/19/2016 23:00	11.68333333	2016-06-19 23:00:00	0.649525647231088
6/20/2016 0:00	12.68	2016-06-20 00:00:00	0.668366576623419
6/20/2016 1:00	15.05	2016-06-20 01:00:00	0.0245171525276993
6/20/2016 2:00	15.66	2016-06-20 02:00:00	0.0507313340223284
6/20/2016 3:00	16.14	2016-06-20 03:00:00	0.0783557390634959
6/20/2016 4:00	16.1	2016-06-20 04:00:00	0.105860035670922
6/20/2016 5:00	15.92	2016-06-20 05:00:00	0.132829711307637
6/20/2016 6:00	16.7	2016-06-20 06:00:00	0.162186426293482
6/20/2016 7:00	18.46666667	2016-06-20 07:00:00	0.197665822232093
6/20/2016 8:00	21.04	2016-06-20 08:00:00	0.244015363472275
6/20/2016 9:00	22.78333333	2016-06-20 09:00:00	0.299074307478611
6/20/2016 10:00	24.42	2016-06-20 10:00:00	0.363115139829513
6/20/2016 11:00	25.66	2016-06-20 11:00:00	0.434196462847979
6/20/2016 12:00	25.31666667	2016-06-20 12:00:00	0.503329778078725
6/20/2016 13:00	26.66	2016-06-20 13:00:00	0.579957230480271
6/20/2016 14:00	27.34	2016-06-20 14:00:00	0.660128965801948
6/20/2016 15:00	26.48333333	2016-06-20 15:00:00	0.735798574397515
6/20/2016 16:00	26.66	2016-06-20 16:00:00	0.812426026799061
6/20/2016 17:00	27.61666667	2016-06-20 17:00:00	0.893956157634185
6/20/2016 18:00	25.38	2016-06-20 18:00:00	0.963449503776977
6/20/2016 19:00	24.64	2016-06-20 19:00:00	1.02873538985383
6/20/2016 20:00	22.88333333	2016-06-20 20:00:00	1.0843239525391
6/20/2016 21:00	22.44	2016-06-20 21:00:00	1.13758765351055
6/20/2016 22:00	20.96	2016-06-20 22:00:00	1.18356297333953
6/20/2016 23:00	19.21666667	2016-06-20 23:00:00	1.22196342969828
6/21/2016 0:00	17.54	2016-06-21 00:00:00	1.25410281306131
6/21/2016 1:00	17.06666667	2016-06-21 01:00:00	0.0305435840307927
6/21/2016 2:00	16.48	2016-06-21 02:00:00	0.0592083321533867
6/21/2016 3:00	16.43333333	2016-06-21 03:00:00	0.0877282127768327
6/21/2016 4:00	16.33333333	2016-06-21 04:00:00	0.115939897512366
6/21/2016 5:00	16.1	2016-06-21 05:00:00	0.143444194119793
6/21/2016 6:00	16.9	2016-06-21 06:00:00	0.173443034205139
6/21/2016 7:00	17.95	2016-06-21 07:00:00	0.207024313496383
6/21/2016 8:00	21.16666667	2016-06-21 08:00:00	0.253971105719099
6/21/2016 9:00	22.56666667	2016-06-21 09:00:00	0.307892873319731
6/21/2016 10:00	24.32	2016-06-21 10:00:00	0.371369645838348
6/21/2016 11:00	25.31666667	2016-06-21 11:00:00	0.440502961069094
6/21/2016 12:00	25.56666667	2016-06-21 12:00:00	0.511055809573586
6/21/2016 13:00	26.56666667	2016-06-21 13:00:00	0.587178778329005
6/21/2016 14:00	27.16	2016-06-21 14:00:00	0.666438074782887
6/21/2016 15:00	26.66666667	2016-06-21 15:00:00	0.743101422228268
6/21/2016 16:00	26.51666667	2016-06-21 16:00:00	0.818952693023858
6/21/2016 17:00	27.08333333	2016-06-21 17:00:00	0.897817198005931
6/21/2016 18:00	26.42	2016-06-21 18:00:00	0.973140529472248
6/21/2016 19:00	24.45	2016-06-21 19:00:00	1.03735082771497
6/21/2016 20:00	22.83333333	2016-06-21 20:00:00	1.09267421186331
6/21/2016 21:00	22.18333333	2016-06-21 21:00:00	1.14462025434431
6/21/2016 22:00	20.72	2016-06-21 22:00:00	1.1894868636141
6/21/2016 23:00	19.28333333	2016-06-21 23:00:00	1.22815665839194
6/22/2016 0:00	17.15	2016-06-22 00:00:00	1.25897593561182
6/22/2016 1:00	16.81666667	2016-06-22 01:00:00	0.0297297635062465
6/22/2016 2:00	16.34	2016-06-22 02:00:00	0.0579619001844914
6/22/2016 3:00	16.01666667	2016-06-22 03:00:00	0.0852174974618429
6/22/2016 4:00	16.01666667	2016-06-22 04:00:00	0.112473094739194
6/22/2016 5:00	16.33333333	2016-06-22 05:00:00	0.140684779474728
6/22/2016 6:00	17.02	2016-06-22 06:00:00	0.171074945145579
6/22/2016 7:00	19.56666667	2016-06-22 07:00:00	0.210907310287644
6/22/2016 8:00	20.63333333	2016-06-22 08:00:00	0.255378712796197
6/22/2016 9:00	23.55	2016-06-22 09:00:00	0.314568919708646
6/22/2016 10:00	24.7	2016-06-22 10:00:00	0.380195176103311
6/22/2016 11:00	25.51666667	2016-06-22 11:00:00	0.450464523431286
6/22/2016 12:00	25.86666667	2016-06-22 12:00:00	0.522711749119987
6/22/2016 13:00	26.35	2016-06-22 13:00:00	0.597650731708589
6/22/2016 14:00	27.4	2016-06-22 14:00:00	0.678121803857643
6/22/2016 15:00	26.4	2016-06-22 15:00:00	0.75333549060371
6/22/2016 16:00	26.45	2016-06-22 16:00:00	0.828823027224349
6/22/2016 17:00	26.73333333	2016-06-22 17:00:00	0.905844254826169
6/22/2016 18:00	25.68	2016-06-22 18:00:00	0.977038683678077
6/22/2016 19:00	24.73333333	2016-06-22 19:00:00	1.04285415701776
6/22/2016 20:00	23.21666667	2016-06-22 20:00:00	1.10022878252814
6/22/2016 21:00	22.58333333	2016-06-22 21:00:00	1.15423751289728
6/22/2016 22:00	20.84	2016-06-22 22:00:00	1.19965585637423
6/22/2016 23:00	18.96666667	2016-06-22 23:00:00	1.23706047461128
6/23/2016 0:00	17.83333333	2016-06-23 00:00:00	1.27022573322418
6/23/2016 1:00	16.65	2016-06-23 01:00:00	0.0291981358683293
6/23/2016 2:00	16.52	2016-06-23 02:00:00	0.0579875867474697
6/23/2016 3:00	16.26666667	2016-06-23 03:00:00	0.0859954912294646
6/23/2016 4:00	15.93333333	2016-06-23 04:00:00	0.113004440953386
6/23/2016 5:00	16.1	2016-06-23 05:00:00	0.140508737560812
6/23/2016 6:00	17.1	2016-06-23 06:00:00	0.171162331927708
6/23/2016 7:00	20.3	2016-06-23 07:00:00	0.214139316218124
6/23/2016 8:00	24.2	2016-06-23 08:00:00	0.276941061407967
6/23/2016 9:00	26.21666667	2016-06-23 09:00:00	0.351143625084785
6/23/2016 10:00	27.92	2016-06-23 10:00:00	0.434092435633886
6/23/2016 11:00	29.95	2016-06-23 11:00:00	0.523702585663189
6/23/2016 12:00	31.28333333	2016-06-23 12:00:00	0.613800720903606
6/23/2016 13:00	32.41666667	2016-06-23 13:00:00	0.701255502008155
6/23/2016 14:00	32.48	2016-06-23 14:00:00	0.788477819483922
6/23/2016 15:00	27.63333333	2016-06-23 15:00:00	0.87008791769117
6/23/2016 16:00	32.43333333	2016-06-23 16:00:00	0.957482375773194
6/23/2016 17:00	32.91666667	2016-06-23 17:00:00	1.04286717671291
6/23/2016 18:00	32.66	2016-06-23 18:00:00	1.12938122526421
6/23/2016 19:00	32.83333333	2016-06-23 19:00:00	1.21514779227386
6/23/2016 20:00	30.85	2016-06-23 20:00:00	1.30549686002388
6/23/2016 21:00	27.73333333	2016-06-23 21:00:00	1.38758199208717
6/23/2016 22:00	24.32	2016-06-23 22:00:00	1.45105876460579
6/23/2016 23:00	22.6	2016-06-23 23:00:00	1.5051545441923
6/24/2016 0:00	17.7	2016-06-24 00:00:00	1.53784994518046
6/24/2016 1:00	15.75	2016-06-24 01:00:00	0.0264734811644192
6/24/2016 2:00	15.4	2016-06-24 02:00:00	0.0519515802699117
6/24/2016 3:00	15.31666667	2016-06-24 03:00:00	0.0771977964839112
6/24/2016 4:00	15	2016-06-24 04:00:00	0.101580423949869
6/24/2016 5:00	15.35	2016-06-24 05:00:00	0.126919159923207
6/24/2016 6:00	15.94	2016-06-24 06:00:00	0.153947766270141
6/24/2016 7:00	20.9	2016-06-24 07:00:00	0.199643943652656
6/24/2016 8:00	23.56666667	2016-06-24 08:00:00	0.258925644968985
6/24/2016 9:00	27.18333333	2016-06-24 09:00:00	0.338304388786656
6/24/2016 10:00	28.64	2016-06-24 10:00:00	0.424254332240023
6/24/2016 11:00	30.2	2016-06-24 11:00:00	0.51423164261317
6/24/2016 12:00	31.43333333	2016-06-24 12:00:00	0.604146036829732
6/24/2016 13:00	31.51666667	2016-06-24 13:00:00	0.693936529634856
6/24/2016 14:00	32.72	2016-06-24 14:00:00	0.780199025175979
6/24/2016 15:00	32.68333333	2016-06-24 15:00:00	0.866616158548514
6/24/2016 16:00	33.43333333	2016-06-24 16:00:00	0.949323747047413
6/24/2016 17:00	33.15	2016-06-24 17:00:00	1.0335642783855
6/24/2016 18:00	33.18	2016-06-24 18:00:00	1.11764980783183
6/24/2016 19:00	32.73333333	2016-06-24 19:00:00	1.20385536393272
6/24/2016 20:00	30.43333333	2016-06-24 20:00:00	1.29406564573594
6/24/2016 21:00	27.48333333	2016-06-24 21:00:00	1.37494821352837
6/24/2016 22:00	24.6	2016-06-24 22:00:00	1.4400073588026
6/24/2016 23:00	22.48333333	2016-06-24 23:00:00	1.49349561748913
6/25/2016 0:00	19.15	2016-06-25 00:00:00	1.53162833112711
6/25/2016 1:00	14.81666667	2016-06-25 01:00:00	0.0238951611722963
6/25/2016 2:00	14.96	2016-06-25 02:00:00	0.0481706580243494
6/25/2016 3:00	14.51666667	2016-06-25 03:00:00	0.0712874842520956
6/25/2016 4:00	14.3	2016-06-25 04:00:00	0.0938568100829041
6/25/2016 5:00	13.76666667	2016-06-25 05:00:00	0.115129138398348
6/25/2016 6:00	13.88	2016-06-25 06:00:00	0.136671158890219
6/25/2016 7:00	15.1	2016-06-25 07:00:00	0.161323518946237
6/25/2016 8:00	18.15	2016-06-25 08:00:00	0.195628700784431
6/25/2016 9:00	19.4	2016-06-25 09:00:00	0.234773688218542
6/25/2016 10:00	20.58	2016-06-25 10:00:00	0.279003250947837
6/25/2016 11:00	21.16666667	2016-06-25 11:00:00	0.325950043170553
6/25/2016 12:00	21.95	2016-06-25 12:00:00	0.376717115827635
6/25/2016 13:00	22.64	2016-06-25 13:00:00	0.431022164380004
6/25/2016 14:00	22.8	2016-06-25 14:00:00	0.48616917255368
6/25/2016 15:00	22.66666667	2016-06-25 15:00:00	0.540614007510703
6/25/2016 16:00	23.01666667	2016-06-25 16:00:00	0.59691325660594
6/25/2016 17:00	22.7	2016-06-25 17:00:00	0.651533130479335
6/25/2016 18:00	22.41666667	2016-06-25 18:00:00	0.70467616352673
6/25/2016 19:00	22.21666667	2016-06-25 19:00:00	0.756792114297952
6/25/2016 20:00	21.4	2016-06-25 20:00:00	0.804854202582741
6/25/2016 21:00	19.86	2016-06-25 21:00:00	0.845920851643442
6/25/2016 22:00	17.9	2016-06-25 22:00:00	0.879323274669215
6/25/2016 23:00	16	2016-06-25 23:00:00	0.906529378715992
6/26/2016 0:00	14.83333333	2016-06-26 00:00:00	0.930468481179753
6/26/2016 1:00	15.74	2016-06-26 01:00:00	0.0264445546996094
6/26/2016 2:00	15.1	2016-06-26 02:00:00	0.0510969147556281
6/26/2016 3:00	14.3	2016-06-26 03:00:00	0.0736662405864367
6/26/2016 4:00	13.93333333	2016-06-26 04:00:00	0.095336268436369
6/26/2016 5:00	14.24	2016-06-26 05:00:00	0.117756112064294
6/26/2016 6:00	14.03333333	2016-06-26 06:00:00	0.139668054932988
6/26/2016 7:00	15.9	2016-06-26 07:00:00	0.166578917144072
6/26/2016 8:00	18	2016-06-26 08:00:00	0.200339898002727
6/26/2016 9:00	19.56	2016-06-26 09:00:00	0.240144574820459
6/26/2016 10:00	19.53333333	2016-06-26 10:00:00	0.279838659574079
6/26/2016 11:00	21.05	2016-06-26 11:00:00	0.326235141468694
6/26/2016 12:00	21.98333333	2016-06-26 12:00:00	0.377169514997242
6/26/2016 13:00	21.8	2016-06-26 13:00:00	0.427188432197949
6/26/2016 14:00	22.6	2016-06-26 14:00:00	0.481284211784465
6/26/2016 15:00	22.55	2016-06-26 15:00:00	0.535119103226543
6/26/2016 16:00	22.96666667	2016-06-26 16:00:00	0.591151247551065
6/26/2016 17:00	22.72	2016-06-26 17:00:00	0.645876307082886
6/26/2016 18:00	22.38333333	2016-06-26 18:00:00	0.698847259809428
6/26/2016 19:00	22.15	2016-06-26 19:00:00	0.750623761984604
6/26/2016 20:00	21.48333333	2016-06-26 20:00:00	0.799088877981511
6/26/2016 21:00	19.9	2016-06-26 21:00:00	0.840326268076991
6/26/2016 22:00	18.03333333	2016-06-26 22:00:00	0.874207520796048
6/26/2016 23:00	15.83333333	2016-06-26 23:00:00	0.900923182909499
6/27/2016 0:00	15.21666667	2016-06-27 00:00:00	0.925893697487626
6/27/2016 1:00	15.76	2016-06-27 01:00:00	0.0265024365544807
6/27/2016 2:00	15.33333333	2016-06-27 02:00:00	0.0517948738073851
6/27/2016 3:00	15.25	2016-06-27 03:00:00	0.0768569801698383
6/27/2016 4:00	15.15	2016-06-27 04:00:00	0.101645233111438
6/27/2016 5:00	14.8	2016-06-27 05:00:00	0.125496527301814
6/27/2016 6:00	16.16666667	2016-06-27 06:00:00	0.153201269728339
6/27/2016 7:00	19.9	2016-06-27 07:00:00	0.194438659823819
6/27/2016 8:00	24.45	2016-06-27 08:00:00	0.258648958066538
6/27/2016 9:00	26.58	2016-06-27 09:00:00	0.334844213865045
6/27/2016 10:00	27.95	2016-06-27 10:00:00	0.417928879580239
6/27/2016 11:00	30.28333333	2016-06-27 11:00:00	0.508001806324669
6/27/2016 12:00	31	2016-06-27 12:00:00	0.598310546751732
6/27/2016 13:00	32.16	2016-06-27 13:00:00	0.686616784467093
6/27/2016 14:00	31.91666667	2016-06-27 14:00:00	0.775594290256156
6/27/2016 15:00	33.28333333	2016-06-27 15:00:00	0.859132521312727
6/27/2016 16:00	32.68333333	2016-06-27 16:00:00	0.945549654685262
6/27/2016 17:00	33.56	2016-06-27 17:00:00	1.02752347956258
6/27/2016 18:00	32.9	2016-06-27 18:00:00	1.11298578298876
6/27/2016 19:00	32.63333333	2016-06-27 19:00:00	1.1996091666973
6/27/2016 20:00	30.41666667	2016-06-27 20:00:00	1.28980642109016
6/27/2016 21:00	27.5	2016-06-27 21:00:00	1.37077067672663
6/27/2016 22:00	24.73333333	2016-06-27 22:00:00	1.43658615006632
6/27/2016 23:00	22.53333333	2016-06-27 23:00:00	1.49033425227447
6/28/2016 0:00	17.56666667	2016-06-28 00:00:00	1.52256571675055
6/28/2016 1:00	15.46	2016-06-28 01:00:00	0.0256462627607411
6/28/2016 2:00	15.51666667	2016-06-28 02:00:00	0.051452280491404
6/28/2016 3:00	15.16666667	2016-06-28 03:00:00	0.0762859838723142
6/28/2016 4:00	14.35	2016-06-28 04:00:00	0.0989805815651124
6/28/2016 5:00	14.26	2016-06-28 05:00:00	0.121450150557671
6/28/2016 6:00	14.86666667	2016-06-28 06:00:00	0.145477359090412
6/28/2016 7:00	17.5	2016-06-28 07:00:00	0.177479060310647
6/28/2016 8:00	18.35	2016-06-28 08:00:00	0.212521823930656
6/28/2016 9:00	20.78	2016-06-28 09:00:00	0.257663644099377
6/28/2016 10:00	20.26666667	2016-06-28 10:00:00	0.300493424686458
6/28/2016 11:00	21.95	2016-06-28 11:00:00	0.351260497343539
6/28/2016 12:00	22.98333333	2016-06-28 12:00:00	0.407381597585018
6/28/2016 13:00	22.2	2016-06-28 13:00:00	0.459412548319937
6/28/2016 14:00	23	2016-06-28 14:00:00	0.515622683618055
6/28/2016 15:00	22.6	2016-06-28 15:00:00	0.569718463204571
6/28/2016 16:00	22.78333333	2016-06-28 16:00:00	0.624777407210907
6/28/2016 17:00	22.92	2016-06-28 17:00:00	0.68056089849106
6/28/2016 18:00	22.3	2016-06-28 18:00:00	0.733103218837279
6/28/2016 19:00	21.71666667	2016-06-28 19:00:00	0.782709845090761
6/28/2016 20:00	19.3	2016-06-28 20:00:00	0.821447224248888
6/28/2016 21:00	18.38	2016-06-28 21:00:00	0.856601814210182
6/28/2016 22:00	17.36666667	2016-06-28 22:00:00	0.88814836768506
6/28/2016 23:00	16.06666667	2016-06-28 23:00:00	0.915552937488744
6/29/2016 0:00	16.35	2016-06-29 00:00:00	0.943815777314115
6/29/2016 1:00	15.8	2016-06-29 01:00:00	0.0266185478331508
6/29/2016 2:00	15.48333333	2016-06-29 02:00:00	0.0523304819368049
6/29/2016 3:00	15.33333333	2016-06-29 03:00:00	0.0776229191897092
6/29/2016 4:00	14.46666667	2016-06-29 04:00:00	0.100612321121776
6/29/2016 5:00	13.62	2016-06-29 05:00:00	0.121540282796242
6/29/2016 6:00	14.96666667	2016-06-29 06:00:00	0.145833604618702
6/29/2016 7:00	16.36666667	2016-06-29 07:00:00	0.174147683752249
6/29/2016 8:00	19.51666667	2016-06-29 08:00:00	0.213772779414263
6/29/2016 9:00	20.08	2016-06-29 09:00:00	0.255785740176964
6/29/2016 10:00	20.13333333	2016-06-29 10:00:00	0.29803077598195
6/29/2016 11:00	21.63333333	2016-06-29 11:00:00	0.34722752732811
6/29/2016 12:00	21.83333333	2016-06-29 12:00:00	0.397412033522383
6/29/2016 13:00	21.98	2016-06-29 13:00:00	0.448329659998917
6/29/2016 14:00	22.3	2016-06-29 14:00:00	0.500871980345136
6/29/2016 15:00	23.01666667	2016-06-29 15:00:00	0.557171229440373
6/29/2016 16:00	22.78333333	2016-06-29 16:00:00	0.612230173446709
6/29/2016 17:00	23.28	2016-06-29 17:00:00	0.669947585244768
6/29/2016 18:00	22.56666667	2016-06-29 18:00:00	0.7238693528454
6/29/2016 19:00	20.88333333	2016-06-29 19:00:00	0.769488222777203
6/29/2016 20:00	19.45	2016-06-29 20:00:00	0.808838367989237
6/29/2016 21:00	17.92	2016-06-29 21:00:00	0.842312232243341
6/29/2016 22:00	17.4	2016-06-29 22:00:00	0.87397202727986
6/29/2016 23:00	15.98333333	2016-06-29 23:00:00	0.901128720060744
6/30/2016 0:00	16.36666667	2016-06-30 00:00:00	0.929442799194291
6/30/2016 1:00	15.86	2016-06-30 01:00:00	0.0267935864686863
6/30/2016 2:00	15.41666667	2016-06-30 02:00:00	0.0523182959858374
6/30/2016 3:00	14.96666667	2016-06-30 03:00:00	0.0766116178082977
6/30/2016 4:00	14.25	2016-06-30 04:00:00	0.0990563113827653
6/30/2016 5:00	14.38	2016-06-30 05:00:00	0.1218263803773
6/30/2016 6:00	14.96666667	2016-06-30 06:00:00	0.14611970219976
6/30/2016 7:00	17.3	2016-06-30 07:00:00	0.177440858471621
6/30/2016 8:00	17.75	2016-06-30 08:00:00	0.210311759570812
6/30/2016 9:00	19.54	2016-06-30 09:00:00	0.250033468177547
6/30/2016 10:00	19.56666667	2016-06-30 10:00:00	0.289865833319613
6/30/2016 11:00	20.63333333	2016-06-30 11:00:00	0.334337235828165
6/30/2016 12:00	22.1	2016-06-30 12:00:00	0.385860120845112
6/30/2016 13:00	21.04	2016-06-30 13:00:00	0.432209662085295
6/30/2016 14:00	21.73333333	2016-06-30 14:00:00	0.481898553752894
6/30/2016 15:00	20.48333333	2016-06-30 15:00:00	0.525692434081544
6/30/2016 16:00	21.7	2016-06-30 16:00:00	0.575216891519378
6/30/2016 17:00	22.54	2016-06-30 17:00:00	0.628999698983882
6/30/2016 18:00	22.2	2016-06-30 18:00:00	0.681030649718801
6/30/2016 19:00	21.45	2016-06-30 19:00:00	0.729334258914168
6/30/2016 20:00	19.55	2016-06-30 20:00:00	0.769097433493871
6/30/2016 21:00	18.44	2016-06-30 21:00:00	0.804476611444186
6/30/2016 22:00	16.76666667	2016-06-30 22:00:00	0.834045976019846
6/30/2016 23:00	15.38333333	2016-06-30 23:00:00	0.859477542797943
7/1/2016 0:00	15.58333333	2016-07-01 00:00:00	0.885472674647639
7/1/2016 1:00	15.34	2016-07-01 01:00:00	0.0253109474221506
7/1/2016 2:00	15.15	2016-07-01 02:00:00	0.0500992003637504
7/1/2016 3:00	14.73333333	2016-07-01 03:00:00	0.0737757678860904
7/1/2016 4:00	14.48333333	2016-07-01 04:00:00	0.0968075723112234
7/1/2016 5:00	14.6	2016-07-01 05:00:00	0.120138222374554
7/1/2016 6:00	16.13333333	2016-07-01 06:00:00	0.14774257622629
7/1/2016 7:00	19.83333333	2016-07-01 07:00:00	0.188695722388123
7/1/2016 8:00	24.48333333	2016-07-01 08:00:00	0.253094441304241
7/1/2016 9:00	26.5	2016-07-01 09:00:00	0.328854932992275
7/1/2016 10:00	27.63333333	2016-07-01 10:00:00	0.410465031199523
7/1/2016 11:00	29.46666667	2016-07-01 11:00:00	0.499042880587278
7/1/2016 12:00	30.18333333	2016-07-01 12:00:00	0.588999437292957
7/1/2016 13:00	31.46	2016-07-01 13:00:00	0.678875883248919
7/1/2016 14:00	31.76666667	2016-07-01 14:00:00	0.768200651933328
7/1/2016 15:00	33.15	2016-07-01 15:00:00	0.852441183271418
7/1/2016 16:00	33.56666667	2016-07-01 16:00:00	0.934375589348339
7/1/2016 17:00	33.02	2016-07-01 17:00:00	1.01926718374848
7/1/2016 18:00	32.65	2016-07-01 18:00:00	1.10582241136665
7/1/2016 19:00	32.65	2016-07-01 19:00:00	1.19237763898483
7/1/2016 20:00	30.23333333	2016-07-01 20:00:00	1.28239483132186
7/1/2016 21:00	27.38	2016-07-01 21:00:00	1.36276640353707
7/1/2016 22:00	24.03333333	2016-07-01 22:00:00	1.42463439222101
7/1/2016 23:00	22.05	2016-07-01 23:00:00	1.47590449665199
7/2/2016 0:00	18.03333333	2016-07-02 00:00:00	1.50978574937105
7/2/2016 1:00	16.08	2016-07-02 01:00:00	0.0274444209213761
7/2/2016 2:00	17.86666667	2016-07-02 02:00:00	0.0607280748357696
7/2/2016 3:00	18.95	2016-07-02 03:00:00	0.0980670967191707
7/2/2016 4:00	19.03333333	2016-07-02 04:00:00	0.135735089051184
7/2/2016 5:00	19.3	2016-07-02 05:00:00	0.174472468209312
7/2/2016 6:00	19.88333333	2016-07-02 06:00:00	0.215638645195873
7/2/2016 7:00	20.81666667	2016-07-02 07:00:00	0.260949296006521
7/2/2016 8:00	21.88333333	2016-07-02 08:00:00	0.311382902716568
7/2/2016 9:00	21.98	2016-07-02 09:00:00	0.362300529193102
7/2/2016 10:00	20.6	2016-07-02 10:00:00	0.406620659957974
7/2/2016 11:00	19.05	2016-07-02 11:00:00	0.444354743347745
7/2/2016 12:00	18.12	2016-07-02 12:00:00	0.47855047146287
7/2/2016 13:00	16.75	2016-07-02 13:00:00	0.508066543593578
7/2/2016 14:00	15.66666667	2016-07-02 14:00:00	0.534299852506693
7/2/2016 15:00	15.43333333	2016-07-02 15:00:00	0.559871250599393
7/2/2016 16:00	16.58	2016-07-02 16:00:00	0.588848677366717
7/2/2016 17:00	17.53333333	2016-07-02 17:00:00	0.620965077094746
7/2/2016 18:00	18.43333333	2016-07-02 18:00:00	0.656319239139906
7/2/2016 19:00	18.26666667	2016-07-02 19:00:00	0.691053004968205
7/2/2016 20:00	16.54	2016-07-02 20:00:00	0.719904991392839
7/2/2016 21:00	14.71666667	2016-07-02 21:00:00	0.743538062045073
7/2/2016 22:00	12.28333333	2016-07-02 22:00:00	0.761557829930894
7/2/2016 23:00	11.71666667	2016-07-02 23:00:00	0.77846225921062
7/3/2016 0:00	13.2	2016-07-03 00:00:00	0.798432493035202
7/3/2016 1:00	16.2	2016-07-03 01:00:00	0.0278054631307602
7/3/2016 2:00	18.41666667	2016-07-03 02:00:00	0.0630971529646413
7/3/2016 3:00	18.96666667	2016-07-03 03:00:00	0.100501771201688
7/3/2016 4:00	19.16	2016-07-03 04:00:00	0.138674544662119
7/3/2016 5:00	19.56666667	2016-07-03 05:00:00	0.178506909804184
7/3/2016 6:00	20.21666667	2016-07-03 06:00:00	0.221116648024148
7/3/2016 7:00	20.76666667	2016-07-03 07:00:00	0.266197196753453
7/3/2016 8:00	21.66	2016-07-03 08:00:00	0.315524844192208
7/3/2016 9:00	21.93333333	2016-07-03 09:00:00	0.366208408122779
7/3/2016 10:00	20.7	2016-07-03 10:00:00	0.410983572351567
7/3/2016 11:00	19.18333333	2016-07-03 11:00:00	0.449249958091641
7/3/2016 12:00	17.66	2016-07-03 12:00:00	0.481805558634926
7/3/2016 13:00	17.25	2016-07-03 13:00:00	0.512958614065286
7/3/2016 14:00	15.5	2016-07-03 14:00:00	0.538717550617179
7/3/2016 15:00	15.66666667	2016-07-03 15:00:00	0.564950859530294
7/3/2016 16:00	16.36	2016-07-03 16:00:00	0.593244432821381
7/3/2016 17:00	17.23333333	2016-07-03 17:00:00	0.624341634480675
7/3/2016 18:00	18.46666667	2016-07-03 18:00:00	0.659821030419285
7/3/2016 19:00	18.05	2016-07-03 19:00:00	0.693762560606276
7/3/2016 20:00	16.62	2016-07-03 20:00:00	0.722865921273086
7/3/2016 21:00	14.66666667	2016-07-03 21:00:00	0.746368943031191
7/3/2016 22:00	12.36666667	2016-07-03 22:00:00	0.764558404836749
7/3/2016 23:00	11.5	2016-07-03 23:00:00	0.78105367664711
7/4/2016 0:00	12.66	2016-07-04 00:00:00	0.799852382114949
7/4/2016 1:00	14.35	2016-07-04 01:00:00	0.0226945976927982
7/4/2016 2:00	13.6	2016-07-04 02:00:00	0.0435760030543021
7/4/2016 3:00	12.68333333	2016-07-04 03:00:00	0.0624239783411852
7/4/2016 4:00	12.74	2016-07-04 04:00:00	0.0813921100042681
7/4/2016 5:00	12.25	2016-07-04 05:00:00	0.0993444145453814
7/4/2016 6:00	13.16666667	2016-07-04 06:00:00	0.1192404095636
7/4/2016 7:00	16.06666667	2016-07-04 07:00:00	0.146644979367283
7/4/2016 8:00	16.9	2016-07-04 08:00:00	0.17664381945263
7/4/2016 9:00	19	2016-07-04 09:00:00	0.214179926854728
7/4/2016 10:00	20.83333333	2016-07-04 10:00:00	0.259567480748183
7/4/2016 11:00	22.43333333	2016-07-04 11:00:00	0.312796687402042
7/4/2016 12:00	22.56	2016-07-04 12:00:00	0.366683694114602
7/4/2016 13:00	22.85	2016-07-04 13:00:00	0.42209538950197
7/4/2016 14:00	23.7	2016-07-04 14:00:00	0.482111337121236
7/4/2016 15:00	23.96666667	2016-07-04 15:00:00	0.543607179565955
7/4/2016 16:00	23.8	2016-07-04 16:00:00	0.604176380010941
7/4/2016 17:00	24.01666667	2016-07-04 17:00:00	0.665951256147884
7/4/2016 18:00	23.41666667	2016-07-04 18:00:00	0.72441189627305
7/4/2016 19:00	22.76666667	2016-07-04 19:00:00	0.779382859137864
7/4/2016 20:00	22	2016-07-04 20:00:00	0.830401024524754
7/4/2016 21:00	19.73333333	2016-07-04 21:00:00	0.87093084455179
7/4/2016 22:00	18.16666667	2016-07-04 22:00:00	0.905296966991494
7/4/2016 23:00	16.88333333	2016-07-04 23:00:00	0.93524181675676
7/5/2016 0:00	16.62	2016-07-05 00:00:00	0.96434517742357
7/5/2016 1:00	16.03333333	2016-07-05 01:00:00	0.0273051725504883
7/5/2016 2:00	15.08333333	2016-07-05 02:00:00	0.0519123874133874
7/5/2016 3:00	14.41666667	2016-07-05 03:00:00	0.0747750140848949
7/5/2016 4:00	13.84	2016-07-05 04:00:00	0.0962214892874264
7/5/2016 5:00	13.73333333	2016-07-05 05:00:00	0.117415094127868
7/5/2016 6:00	13.31666667	2016-07-05 06:00:00	0.137647196165391
7/5/2016 7:00	13.7	2016-07-05 07:00:00	0.158762347801583
7/5/2016 8:00	15.22	2016-07-05 08:00:00	0.183742007693468
7/5/2016 9:00	15.95	2016-07-05 09:00:00	0.210800123435415
7/5/2016 10:00	16.96666667	2016-07-05 10:00:00	0.241015802848736
7/5/2016 11:00	17.85	2016-07-05 11:00:00	0.274240212428194
7/5/2016 12:00	17.74	2016-07-05 12:00:00	0.307075946768213
7/5/2016 13:00	18.86666667	2016-07-05 13:00:00	0.344088466779252
7/5/2016 14:00	18.98333333	2016-07-05 14:00:00	0.381558780141006
7/5/2016 15:00	19.45	2016-07-05 15:00:00	0.420908925353041
7/5/2016 16:00	19.54	2016-07-05 16:00:00	0.460630633959775
7/5/2016 17:00	19.85	2016-07-05 17:00:00	0.501654689027612
7/5/2016 18:00	19.68333333	2016-07-05 18:00:00	0.541974212057993
7/5/2016 19:00	19.6	2016-07-05 19:00:00	0.581945260660761
7/5/2016 20:00	18.84	2016-07-05 20:00:00	0.618853820041173
7/5/2016 21:00	17.33333333	2016-07-05 21:00:00	0.650287494171969
7/5/2016 22:00	15.3	2016-07-05 22:00:00	0.675487566865576
7/5/2016 23:00	13.91666667	2016-07-05 23:00:00	0.697117516920612
7/6/2016 0:00	15.02	2016-07-06 00:00:00	0.721553872700146
7/6/2016 1:00	15.88333333	2016-07-06 01:00:00	0.0268619404713301
7/6/2016 2:00	15.26666667	2016-07-06 02:00:00	0.051969958360457
7/6/2016 3:00	14.75	2016-07-06 03:00:00	0.0756900965837979
7/6/2016 4:00	13.54	2016-07-06 04:00:00	0.0964324090382428
7/6/2016 5:00	13.63333333	2016-07-06 05:00:00	0.117391461733966
7/6/2016 6:00	13.45	2016-07-06 06:00:00	0.137926746595981
7/6/2016 7:00	14.25	2016-07-06 07:00:00	0.160371440170449
7/6/2016 8:00	14.86	2016-07-06 08:00:00	0.18438100362169
7/6/2016 9:00	15.71666667	2016-07-06 09:00:00	0.210758175602587
7/6/2016 10:00	17.05	2016-07-06 10:00:00	0.241246887607681
7/6/2016 11:00	17.6	2016-07-06 11:00:00	0.273593783783986
7/6/2016 12:00	17.94	2016-07-06 12:00:00	0.307139224277093
7/6/2016 13:00	18.2	2016-07-06 13:00:00	0.341627513229289
7/6/2016 14:00	19.38333333	2016-07-06 14:00:00	0.380704315430343
7/6/2016 15:00	19.81666667	2016-07-06 15:00:00	0.421586654074544
7/6/2016 16:00	19.92	2016-07-06 16:00:00	0.462909633803757
7/6/2016 17:00	20.21666667	2016-07-06 17:00:00	0.50551937202372
7/6/2016 18:00	19.95	2016-07-06 18:00:00	0.546971010218131
7/6/2016 19:00	19.65	2016-07-06 19:00:00	0.58715084058885
7/6/2016 20:00	18.48	2016-07-06 20:00:00	0.62268043821836
7/6/2016 21:00	16.7	2016-07-06 21:00:00	0.652037153204205
7/6/2016 22:00	15.18333333	2016-07-06 22:00:00	0.676916383576678
7/6/2016 23:00	14.1	2016-07-06 23:00:00	0.698990989881312
7/7/2016 0:00	14.02	2016-07-07 00:00:00	0.720870533543688
7/7/2016 1:00	14.05	2016-07-07 01:00:00	0.021952504366467
7/7/2016 2:00	13.35	2016-07-07 02:00:00	0.042260009825881
7/7/2016 3:00	12.91666667	2016-07-07 03:00:00	0.0616073395676842
7/7/2016 4:00	12.7	2016-07-07 04:00:00	0.0804905811905506
7/7/2016 5:00	12.08333333	2016-07-07 05:00:00	0.0981090878095407
7/7/2016 6:00	13.43333333	2016-07-07 06:00:00	0.118606245398622
7/7/2016 7:00	16.2	2016-07-07 07:00:00	0.146411708529382
7/7/2016 8:00	20.56	2016-07-07 08:00:00	0.190550849532365
7/7/2016 9:00	19.3	2016-07-07 09:00:00	0.229288228690492
7/7/2016 10:00	20.63333333	2016-07-07 10:00:00	0.273759631199045
7/7/2016 11:00	22.11666667	2016-07-07 11:00:00	0.325366962584329
7/7/2016 12:00	23.44	2016-07-07 12:00:00	0.383954965008351
7/7/2016 13:00	23	2016-07-07 13:00:00	0.44016510030647
7/7/2016 14:00	24.13333333	2016-07-07 14:00:00	0.502592786346224
7/7/2016 15:00	22.58333333	2016-07-07 15:00:00	0.556601516715362
7/7/2016 16:00	24	2016-07-07 16:00:00	0.61828333052919
7/7/2016 17:00	23.85	2016-07-07 17:00:00	0.679129943082034
7/7/2016 18:00	23.4	2016-07-07 18:00:00	0.73749969272921
7/7/2016 19:00	22.25	2016-07-07 19:00:00	0.7897859180495
7/7/2016 20:00	21.42	2016-07-07 20:00:00	0.837944508098483
7/7/2016 21:00	20.03333333	2016-07-07 21:00:00	0.879755257181525
7/7/2016 22:00	17.81666667	2016-07-07 22:00:00	0.912861458138289
7/7/2016 23:00	16.75	2016-07-07 23:00:00	0.942377530268997
7/8/2016 0:00	16.8	2016-07-08 00:00:00	0.972053740411574
7/8/2016 1:00	17.33333333	2016-07-08 01:00:00	0.0314336741307953
7/8/2016 2:00	17.06666667	2016-07-08 02:00:00	0.061977258161588
7/8/2016 3:00	16.75	2016-07-08 03:00:00	0.0914933302922961
7/8/2016 4:00	16.78	2016-07-08 04:00:00	0.121105391344675
7/8/2016 5:00	16.68333333	2016-07-08 05:00:00	0.15040916030707
7/8/2016 6:00	17.48333333	2016-07-08 06:00:00	0.182353649338399
7/8/2016 7:00	21.05	2016-07-08 07:00:00	0.228750131233014
7/8/2016 8:00	23.14	2016-07-08 08:00:00	0.285711234963875
7/8/2016 9:00	25.05	2016-07-08 09:00:00	0.353327248065599
7/8/2016 10:00	26.8	2016-07-08 10:00:00	0.430704337561214
7/8/2016 11:00	28.1	2016-07-08 11:00:00	0.514455289882843
7/8/2016 12:00	28.6	2016-07-08 12:00:00	0.60025406343112
7/8/2016 13:00	28.48333333	2016-07-08 13:00:00	0.685600670461012
7/8/2016 14:00	29	2016-07-08 14:00:00	0.772816645005339
7/8/2016 15:00	29.86666667	2016-07-08 15:00:00	0.862278378729424
7/8/2016 16:00	31.44	2016-07-08 16:00:00	0.952183435750985
7/8/2016 17:00	32	2016-07-08 17:00:00	1.04094605839445
7/8/2016 18:00	31.08333333	2016-07-08 18:00:00	1.1312112293913
7/8/2016 19:00	29.73333333	2016-07-08 19:00:00	1.2204093298904
7/8/2016 20:00	28.26	2016-07-08 20:00:00	1.30484585598632
7/8/2016 21:00	25.13333333	2016-07-08 21:00:00	1.37293612969337
7/8/2016 22:00	21.9	2016-07-08 22:00:00	1.42345296051402
7/8/2016 23:00	20.36666667	2016-07-08 23:00:00	1.4667255734322
7/9/2016 0:00	17.12	2016-07-09 00:00:00	1.49744534472647
7/9/2016 1:00	13.65	2016-07-09 01:00:00	0.0209979767537468
7/9/2016 2:00	13.43333333	2016-07-09 02:00:00	0.0414951343428284
7/9/2016 3:00	12.55	2016-07-09 03:00:00	0.060063179334824
7/9/2016 4:00	12.74	2016-07-09 04:00:00	0.0790313109979069
7/9/2016 5:00	12.2	2016-07-09 05:00:00	0.0968828619855941
7/9/2016 6:00	13.48333333	2016-07-09 06:00:00	0.117494599008687
7/9/2016 7:00	15.53333333	2016-07-09 07:00:00	0.143347776728099
7/9/2016 8:00	17.76	2016-07-09 08:00:00	0.176253877995982
7/9/2016 9:00	19.01666667	2016-07-09 09:00:00	0.213855878379841
7/9/2016 10:00	20.58333333	2016-07-09 10:00:00	0.258100525607218
7/9/2016 11:00	23.1	2016-07-09 11:00:00	0.314846512338688
7/9/2016 12:00	23.28333333	2016-07-09 12:00:00	0.372581994655741
7/9/2016 13:00	23.03333333	2016-07-09 13:00:00	0.42897043588571
7/9/2016 14:00	23.65	2016-07-09 14:00:00	0.488710571149874
7/9/2016 15:00	24.6	2016-07-09 15:00:00	0.553769716424106
7/9/2016 16:00	24.23333333	2016-07-09 16:00:00	0.616758754109615
7/9/2016 17:00	24.06666667	2016-07-09 17:00:00	0.67881311642762
7/9/2016 18:00	23.36666667	2016-07-09 18:00:00	0.737001293661224
7/9/2016 19:00	22.46	2016-07-09 19:00:00	0.790368562512118
7/9/2016 20:00	21.51666667	2016-07-09 20:00:00	0.838995578690015
7/9/2016 21:00	19.63333333	2016-07-09 21:00:00	0.879105714196901
7/9/2016 22:00	18.11666667	2016-07-09 22:00:00	0.913289299776841
7/9/2016 23:00	17.1	2016-07-09 23:00:00	0.943942894143737
7/10/2016 0:00	16.65	2016-07-10 00:00:00	0.973141030012066
7/10/2016 1:00	17	2016-07-10 01:00:00	0.0303246273618731
7/10/2016 2:00	17.06666667	2016-07-10 02:00:00	0.0608682113926658
7/10/2016 3:00	16.88	2016-07-10 03:00:00	0.0908022736221891
7/10/2016 4:00	16.46666667	2016-07-10 04:00:00	0.119425563106218
7/10/2016 5:00	16.76666667	2016-07-10 05:00:00	0.148994927681878
7/10/2016 6:00	17.7	2016-07-10 06:00:00	0.181690328670034
7/10/2016 7:00	20.92	2016-07-10 07:00:00	0.227479408249992
7/10/2016 8:00	23.05	2016-07-10 08:00:00	0.283957119706517
7/10/2016 9:00	24.68333333	2016-07-10 09:00:00	0.349488799315748
7/10/2016 10:00	26.31666667	2016-07-10 10:00:00	0.42424419096764
7/10/2016 11:00	27.68	2016-07-10 11:00:00	0.506077000639456
7/10/2016 12:00	29.33333333	2016-07-10 12:00:00	0.594300303488549
7/10/2016 13:00	28.2	2016-07-10 13:00:00	0.678482893402221
7/10/2016 14:00	28.91666667	2016-07-10 14:00:00	0.765421507801014
7/10/2016 15:00	29.32	2016-07-10 15:00:00	0.853607787534748
7/10/2016 16:00	31.58333333	2016-07-10 16:00:00	0.94328789274126
7/10/2016 17:00	31.86666667	2016-07-10 17:00:00	1.03238680398857
7/10/2016 18:00	31.18333333	2016-07-10 18:00:00	1.12257953346629
7/10/2016 19:00	30.1	2016-07-10 19:00:00	1.21242426343746
7/10/2016 20:00	28.4	2016-07-10 20:00:00	1.29743794455543
7/10/2016 21:00	25.13333333	2016-07-10 21:00:00	1.36552821826247
7/10/2016 22:00	21.86666667	2016-07-10 22:00:00	1.41587869610273
7/10/2016 23:00	20.12	2016-07-10 23:00:00	1.45806561553411
7/11/2016 0:00	21.56666667	2016-07-11 00:00:00	1.50693621752544
7/11/2016 1:00	23.16666667	2016-07-11 01:00:00	0.0571047576283787
7/11/2016 2:00	22.71666667	2016-07-11 02:00:00	0.111812277810486
7/11/2016 3:00	21.68	2016-07-11 03:00:00	0.161238260452561
7/11/2016 4:00	20.9	2016-07-11 04:00:00	0.206934437835076
7/11/2016 5:00	20.03333333	2016-07-11 05:00:00	0.248745186918118
7/11/2016 6:00	19.75	2016-07-11 06:00:00	0.28934530822904
7/11/2016 7:00	21.46	2016-07-11 07:00:00	0.337697328119637
7/11/2016 8:00	22.76666667	2016-07-11 08:00:00	0.392668290984452
7/11/2016 9:00	23.6	2016-07-11 09:00:00	0.452133174913395
7/11/2016 10:00	25.01666667	2016-07-11 10:00:00	0.519559498126692
7/11/2016 11:00	27.48	2016-07-11 11:00:00	0.600425703549588
7/11/2016 12:00	27.43333333	2016-07-11 12:00:00	0.681061977596222
7/11/2016 13:00	26.96666667	2016-07-11 13:00:00	0.759319196303184
7/11/2016 14:00	27.01666667	2016-07-11 14:00:00	0.837837613296655
7/11/2016 15:00	27.24	2016-07-11 15:00:00	0.917505024723066
7/11/2016 16:00	26.65	2016-07-11 16:00:00	0.994078598910193
7/11/2016 17:00	26.2	2016-07-11 17:00:00	1.06818873993835
7/11/2016 18:00	25.61666667	2016-07-11 18:00:00	1.13902482662489
7/11/2016 19:00	24.4	2016-07-11 19:00:00	1.20295274323069
7/11/2016 20:00	23.65	2016-07-11 20:00:00	1.26269287849486
7/11/2016 21:00	22.7	2016-07-11 21:00:00	1.31731275236825
7/11/2016 22:00	20.8	2016-07-11 22:00:00	1.36254660123432
7/11/2016 23:00	19.12	2016-07-11 23:00:00	1.40055935027655
7/12/2016 0:00	20.86666667	2016-07-12 00:00:00	1.44610101381912
7/12/2016 1:00	23.45	2016-07-12 01:00:00	0.0586426273201209
7/12/2016 2:00	22.6	2016-07-12 02:00:00	0.112738406906637
7/12/2016 3:00	21.74	2016-07-12 03:00:00	0.162460231800535
7/12/2016 4:00	21	2016-07-12 04:00:00	0.208622372431975
7/12/2016 5:00	19.93333333	2016-07-12 05:00:00	0.250002493085962
7/12/2016 6:00	19.96666667	2016-07-12 06:00:00	0.291525750344434
7/12/2016 7:00	21.9	2016-07-12 07:00:00	0.342042581165088
7/12/2016 8:00	22.31666667	2016-07-12 08:00:00	0.39467044786123
7/12/2016 9:00	23.85	2016-07-12 09:00:00	0.455517060414074
7/12/2016 10:00	25.93333333	2016-07-12 10:00:00	0.528138829433083
7/12/2016 11:00	27.14	2016-07-12 11:00:00	0.607295476811101
7/12/2016 12:00	26.75	2016-07-12 12:00:00	0.684405863199638
7/12/2016 13:00	26.13333333	2016-07-12 13:00:00	0.758145552223923
7/12/2016 14:00	26.63333333	2016-07-12 14:00:00	0.834629235086108
7/12/2016 15:00	26.7	2016-07-12 15:00:00	0.911471768387743
7/12/2016 16:00	26.45	2016-07-12 16:00:00	0.986959305008382
7/12/2016 17:00	26.25	2016-07-12 17:00:00	1.06134647565283
7/12/2016 18:00	25.33333333	2016-07-12 18:00:00	1.13057455616758
7/12/2016 19:00	25.22	2016-07-12 19:00:00	1.19915801164506
7/12/2016 20:00	23.91666667	2016-07-12 20:00:00	1.26037528886926
7/12/2016 21:00	22.53333333	2016-07-12 21:00:00	1.31412339107741
7/12/2016 22:00	20.93333333	2016-07-12 22:00:00	1.35997448617491
7/12/2016 23:00	19.2	2016-07-12 23:00:00	1.39830785738572
7/13/2016 0:00	17.7	2016-07-13 00:00:00	1.43100325837387
7/13/2016 1:00	16.33333333	2016-07-13 01:00:00	0.0282116847355334
7/13/2016 2:00	16.35	2016-07-13 02:00:00	0.0564745245609045
7/13/2016 3:00	16.2	2016-07-13 03:00:00	0.0842799876916646
7/13/2016 4:00	15.56666667	2016-07-13 04:00:00	0.110227722391161
7/13/2016 5:00	15.18333333	2016-07-13 05:00:00	0.135106952763634
7/13/2016 6:00	14.8	2016-07-13 06:00:00	0.15895824695401
7/13/2016 7:00	17.14	2016-07-13 07:00:00	0.189744323431303
7/13/2016 8:00	17.3	2016-07-13 08:00:00	0.221065479703164
7/13/2016 9:00	18.75	2016-07-13 09:00:00	0.257625028037791
7/13/2016 10:00	20.15	2016-07-13 10:00:00	0.299942800879978
7/13/2016 11:00	22.36	2016-07-13 11:00:00	0.352793510059494
7/13/2016 12:00	23.36666667	2016-07-13 12:00:00	0.410981687293098
7/13/2016 13:00	22.36666667	2016-07-13 13:00:00	0.463866733878831
7/13/2016 14:00	23.56666667	2016-07-13 14:00:00	0.52314843519516
7/13/2016 15:00	22.86	2016-07-13 15:00:00	0.578613156566346
7/13/2016 16:00	23.31666667	2016-07-13 16:00:00	0.636529502836322
7/13/2016 17:00	22.85	2016-07-13 17:00:00	0.69194119822369
7/13/2016 18:00	22.51666667	2016-07-13 18:00:00	0.745602598434049
7/13/2016 19:00	21.32	2016-07-13 19:00:00	0.793280104615466
7/13/2016 20:00	20.13333333	2016-07-13 20:00:00	0.835525140420453
7/13/2016 21:00	19.13333333	2016-07-13 21:00:00	0.873591167269189
7/13/2016 22:00	17.43333333	2016-07-13 22:00:00	0.905364566915879
7/13/2016 23:00	15.86	2016-07-13 23:00:00	0.932158153384565
7/14/2016 0:00	14.1	2016-07-14 00:00:00	0.954232759689199
7/14/2016 1:00	13.53333333	2016-07-14 01:00:00	0.0207269108757542
7/14/2016 2:00	13.6	2016-07-14 02:00:00	0.0416083162372581
7/14/2016 3:00	13.56	2016-07-14 03:00:00	0.0623968971630544
7/14/2016 4:00	13.55	2016-07-14 04:00:00	0.0831623318924392
7/14/2016 5:00	13.51666667	2016-07-14 05:00:00	0.103850785285523
7/14/2016 6:00	13.6	2016-07-14 06:00:00	0.124732190647026
7/14/2016 7:00	13.42	2016-07-14 07:00:00	0.145198893773302
7/14/2016 8:00	13.66666667	2016-07-14 08:00:00	0.166235861639507
7/14/2016 9:00	13.16666667	2016-07-14 09:00:00	0.186131856657726
7/14/2016 10:00	13.65	2016-07-14 10:00:00	0.207129833411473
7/14/2016 11:00	13.8	2016-07-14 11:00:00	0.228481156239681
7/14/2016 12:00	16.15	2016-07-14 12:00:00	0.256135662912534
7/14/2016 13:00	16.55	2016-07-14 13:00:00	0.285018963232005
7/14/2016 14:00	19.2	2016-07-14 14:00:00	0.323352334442807
7/14/2016 15:00	20.14	2016-07-14 15:00:00	0.36562645286587
7/14/2016 16:00	19.9	2016-07-14 16:00:00	0.40686384296135
7/14/2016 17:00	20.13333333	2016-07-14 17:00:00	0.449108878766336
7/14/2016 18:00	20.11666667	2016-07-14 18:00:00	0.49128127928527
7/14/2016 19:00	19.78	2016-07-14 19:00:00	0.532008197907288
7/14/2016 20:00	18.63333333	2016-07-14 20:00:00	0.568119571896776
7/14/2016 21:00	17.1	2016-07-14 21:00:00	0.598773166263672
7/14/2016 22:00	15.33333333	2016-07-14 22:00:00	0.624065603516576
7/14/2016 23:00	13.8	2016-07-14 23:00:00	0.645416926344784
7/15/2016 0:00	13.61666667	2016-07-15 00:00:00	0.666337121959007
7/15/2016 1:00	13.65	2016-07-15 01:00:00	0.0209979767537468
7/15/2016 2:00	13.61666667	2016-07-15 02:00:00	0.0419181723679698
7/15/2016 3:00	13.74	2016-07-15 03:00:00	0.0631275002623138
7/15/2016 4:00	13.56666667	2016-07-15 04:00:00	0.0839315252938934
7/15/2016 5:00	13.9	2016-07-15 05:00:00	0.105521466215596
7/15/2016 6:00	13.2	2016-07-15 06:00:00	0.125491700040178
7/15/2016 7:00	13.42	2016-07-15 07:00:00	0.145958403166454
7/15/2016 8:00	13.68333333	2016-07-15 08:00:00	0.167034429277389
7/15/2016 9:00	13.56666667	2016-07-15 09:00:00	0.187838454308969
7/15/2016 10:00	13.55	2016-07-15 10:00:00	0.208603889038354
7/15/2016 11:00	14.4	2016-07-15 11:00:00	0.231424401021072
7/15/2016 12:00	14.96666667	2016-07-15 12:00:00	0.255717722843532
7/15/2016 13:00	17.55	2016-07-15 13:00:00	0.287891609120956
7/15/2016 14:00	19.06666667	2016-07-15 14:00:00	0.325691882701961
7/15/2016 15:00	19.88	2016-07-15 15:00:00	0.366843829255956
7/15/2016 16:00	20.1	2016-07-15 16:00:00	0.408943696141144
7/15/2016 17:00	20.15	2016-07-15 17:00:00	0.451261468983331
7/15/2016 18:00	20.11666667	2016-07-15 18:00:00	0.493433869502265
7/15/2016 19:00	19.76	2016-07-15 19:00:00	0.534076220145078
7/15/2016 20:00	18.36666667	2016-07-15 20:00:00	0.569181071081154
7/15/2016 21:00	17.2	2016-07-15 21:00:00	0.600166834406027
7/15/2016 22:00	15.26666667	2016-07-15 22:00:00	0.625274852295154
7/15/2016 23:00	13.9	2016-07-15 23:00:00	0.646864793216857
7/16/2016 0:00	14.68333333	2016-07-16 00:00:00	0.670411091066916
7/16/2016 1:00	16.36666667	2016-07-16 01:00:00	0.0283140791335468
7/16/2016 2:00	16.15	2016-07-16 02:00:00	0.0559685858063998
7/16/2016 3:00	15.7	2016-07-16 03:00:00	0.0822977234333618
7/16/2016 4:00	15.58333333	2016-07-16 04:00:00	0.108292855283057
7/16/2016 5:00	14.83333333	2016-07-16 05:00:00	0.132231957746818
7/16/2016 6:00	14.71666667	2016-07-16 06:00:00	0.155865028399052
7/16/2016 7:00	17.02	2016-07-16 07:00:00	0.186255194069903
7/16/2016 8:00	17.38333333	2016-07-16 08:00:00	0.217858322977301
7/16/2016 9:00	18.76666667	2016-07-16 09:00:00	0.254482287266371
7/16/2016 10:00	20.22	2016-07-16 10:00:00	0.297106666471268
7/16/2016 11:00	21.28333333	2016-07-16 11:00:00	0.34460866973141
7/16/2016 12:00	22.28333333	2016-07-16 12:00:00	0.397065534245332
7/16/2016 13:00	22.01666667	2016-07-16 13:00:00	0.448167585527111
7/16/2016 14:00	22.66	2016-07-16 14:00:00	0.502577453419031
7/16/2016 15:00	22.73333333	2016-07-16 15:00:00	0.55737270402127
7/16/2016 16:00	23.18333333	2016-07-16 16:00:00	0.614567343001556
7/16/2016 17:00	23.18333333	2016-07-16 17:00:00	0.671761981981842
7/16/2016 18:00	22.8	2016-07-16 18:00:00	0.726908990155519
7/16/2016 19:00	21.63333333	2016-07-16 19:00:00	0.776105741501679
7/16/2016 20:00	20.85	2016-07-16 20:00:00	0.821570299668332
7/16/2016 21:00	19.23333333	2016-07-16 21:00:00	0.860037940869215
7/16/2016 22:00	17.56	2016-07-16 22:00:00	0.892246363054764
7/16/2016 23:00	15.98333333	2016-07-16 23:00:00	0.919403055835648
7/17/2016 0:00	15.66666667	2016-07-17 00:00:00	0.945636364748762
7/17/2016 1:00	16.08333333	2016-07-17 01:00:00	0.0274543919392793
7/17/2016 2:00	16.1	2016-07-17 02:00:00	0.0549586885467058
7/17/2016 3:00	16	2016-07-17 03:00:00	0.082164792593483
7/17/2016 4:00	15.66666667	2016-07-17 04:00:00	0.108398101506598
7/17/2016 5:00	15.13333333	2016-07-17 05:00:00	0.13314098048123
7/17/2016 6:00	14.64	2016-07-17 06:00:00	0.156574913044095
7/17/2016 7:00	16.63333333	2016-07-17 07:00:00	0.185720361599122
7/17/2016 8:00	17.73333333	2016-07-17 08:00:00	0.218532669972042
7/17/2016 9:00	18.38333333	2016-07-17 09:00:00	0.25369970429621
7/17/2016 10:00	19.38	2016-07-17 10:00:00	0.292762881501109
7/17/2016 11:00	21.35	2016-07-17 11:00:00	0.340584338437595
7/17/2016 12:00	23.2	2016-07-17 12:00:00	0.397868933526138
7/17/2016 13:00	22.16666667	2016-07-17 13:00:00	0.449730159788119
7/17/2016 14:00	23.1	2016-07-17 14:00:00	0.506476146519589
7/17/2016 15:00	23.26666667	2016-07-17 15:00:00	0.564121305178147
7/17/2016 16:00	23.4	2016-07-17 16:00:00	0.622491054825323
7/17/2016 17:00	22.78333333	2016-07-17 17:00:00	0.677549998831659
7/17/2016 18:00	22.64	2016-07-17 18:00:00	0.731855047384028
7/17/2016 19:00	21.46666667	2016-07-17 19:00:00	0.780239360785067
7/17/2016 20:00	20.3	2016-07-17 20:00:00	0.823216345075483
7/17/2016 21:00	19.33333333	2016-07-17 21:00:00	0.862089193040233
7/17/2016 22:00	17.42	2016-07-17 22:00:00	0.893817107232958
7/17/2016 23:00	15.85	2016-07-17 23:00:00	0.920581447777911
7/18/2016 0:00	16.2	2016-07-18 00:00:00	0.948386910908672
7/18/2016 1:00	17.16666667	2016-07-18 01:00:00	0.0308746832130887
7/18/2016 2:00	16.84	2016-07-18 02:00:00	0.0606795678925458
7/18/2016 3:00	16.5	2016-07-18 03:00:00	0.0894066060655413
7/18/2016 4:00	16.01666667	2016-07-18 04:00:00	0.116662203342893
7/18/2016 5:00	15.55	2016-07-18 05:00:00	0.14256262002541
7/18/2016 6:00	15.72	2016-07-18 06:00:00	0.16894940847797
7/18/2016 7:00	17.35	2016-07-18 07:00:00	0.200439477049298
7/18/2016 8:00	20.28333333	2016-07-18 08:00:00	0.243342808583617
7/18/2016 9:00	23.28333333	2016-07-18 09:00:00	0.30107829090067
7/18/2016 10:00	24.82	2016-07-18 10:00:00	0.367386081855473
7/18/2016 11:00	25.53333333	2016-07-18 11:00:00	0.437749956863518
7/18/2016 12:00	26.8	2016-07-18 12:00:00	0.515127046359133
7/18/2016 13:00	26.63333333	2016-07-18 13:00:00	0.591610729221319
7/18/2016 14:00	25.66	2016-07-18 14:00:00	0.662692052239786
7/18/2016 15:00	26.2	2016-07-18 15:00:00	0.736802193267947
7/18/2016 16:00	26.06666667	2016-07-18 16:00:00	0.810170278504034
7/18/2016 17:00	26.25	2016-07-18 17:00:00	0.884557449148485
7/18/2016 18:00	26.28	2016-07-18 18:00:00	0.959110486674273
7/18/2016 19:00	26.08333333	2016-07-18 19:00:00	1.03257157601487
7/18/2016 20:00	25.38333333	2016-07-18 20:00:00	1.10208386490122
7/18/2016 21:00	22.16666667	2016-07-18 21:00:00	1.1539450911632
7/18/2016 22:00	18.38	2016-07-18 22:00:00	1.18909968112449
7/18/2016 23:00	15.93333333	2016-07-18 23:00:00	1.21610863084841
7/19/2016 0:00	15.21666667	2016-07-19 00:00:00	1.24107914542654
7/19/2016 1:00	15.33333333	2016-07-19 01:00:00	0.0252924372529044
7/19/2016 2:00	14.88	2016-07-19 02:00:00	0.0493549717634773
7/19/2016 3:00	14.75	2016-07-19 03:00:00	0.0730751099868181
7/19/2016 4:00	14	2016-07-19 04:00:00	0.0949061379992753
7/19/2016 5:00	13.56666667	2016-07-19 05:00:00	0.115710163030855
7/19/2016 6:00	14.68	2016-07-19 06:00:00	0.139247799792171
7/19/2016 7:00	17.25	2016-07-19 07:00:00	0.170400855222531
7/19/2016 8:00	20.98333333	2016-07-19 08:00:00	0.216485083330757
7/19/2016 9:00	24.93333333	2016-07-19 09:00:00	0.283437282991558
7/19/2016 10:00	25.8	2016-07-19 10:00:00	0.355309151442624
7/19/2016 11:00	28.3	2016-07-19 11:00:00	0.439912804451337
7/19/2016 12:00	27.68333333	2016-07-19 12:00:00	0.521761453759772
7/19/2016 13:00	29.53333333	2016-07-19 13:00:00	0.610505668406176
7/19/2016 14:00	29.88	2016-07-19 14:00:00	0.699992003530496
7/19/2016 15:00	30.55	2016-07-19 15:00:00	0.790277610021272
7/19/2016 16:00	31.51666667	2016-07-19 16:00:00	0.880068102826396
7/19/2016 17:00	32.03333333	2016-07-19 17:00:00	0.968740389495128
7/19/2016 18:00	31.66	2016-07-19 18:00:00	1.05828114352321
7/19/2016 19:00	30.33333333	2016-07-19 19:00:00	1.14840485885192
7/19/2016 20:00	28.7	2016-07-19 20:00:00	1.2345777609503
7/19/2016 21:00	26.6	2016-07-19 21:00:00	1.31088131338101
7/19/2016 22:00	24.48	2016-07-19 22:00:00	1.37526118447217
7/19/2016 23:00	22.08333333	2016-07-19 23:00:00	1.42669971607494
7/20/2016 0:00	18.23333333	2016-07-20 00:00:00	1.46131055258075
7/20/2016 1:00	14.44	2016-07-20 01:00:00	0.0229217078629708
7/20/2016 2:00	14.78	2016-07-20 02:00:00	0.0467204596592622
7/20/2016 3:00	14.71666667	2016-07-20 03:00:00	0.0703535303114964
7/20/2016 4:00	13.52	2016-07-20 04:00:00	0.0910496698935038
7/20/2016 5:00	13.7	2016-07-20 05:00:00	0.112164821529696
7/20/2016 6:00	14.72	2016-07-20 06:00:00	0.135806585651448
7/20/2016 7:00	18.08	2016-07-20 07:00:00	0.169856853374414
7/20/2016 8:00	21.43333333	2016-07-20 08:00:00	0.218079856906366
7/20/2016 9:00	23.76	2016-07-20 09:00:00	0.278427500657438
7/20/2016 10:00	27.34	2016-07-20 10:00:00	0.358599235979115
7/20/2016 11:00	28.53333333	2016-07-20 11:00:00	0.444141653299788
7/20/2016 12:00	27.62	2016-07-20 12:00:00	0.525687795414331
7/20/2016 13:00	29.55	2016-07-20 13:00:00	0.614472442706063
7/20/2016 14:00	29.82	2016-07-20 14:00:00	0.703845531952105
7/20/2016 15:00	30.32	2016-07-20 15:00:00	0.793956189733538
7/20/2016 16:00	31.48333333	2016-07-20 16:00:00	0.883798118847532
7/20/2016 17:00	32.2	2016-07-20 17:00:00	0.971981294505794
7/20/2016 18:00	32.14	2016-07-20 18:00:00	1.06034772152802
7/20/2016 19:00	30.43333333	2016-07-20 19:00:00	1.15055800333124
7/20/2016 20:00	28.98	2016-07-20 20:00:00	1.23770830787926
7/20/2016 21:00	26.71666667	2016-07-20 21:00:00	1.31464025061186
7/20/2016 22:00	24.44	2016-07-20 22:00:00	1.3787940481294
7/20/2016 23:00	22.06	2016-07-20 23:00:00	1.43011464151039
7/21/2016 0:00	17.91666667	2016-07-21 00:00:00	1.46357658953357
7/21/2016 1:00	15.42	2016-07-21 01:00:00	0.025534040967869
7/21/2016 2:00	15.2	2016-07-21 02:00:00	0.050458875046073
7/21/2016 3:00	13.61666667	2016-07-21 03:00:00	0.071379070660296
7/21/2016 4:00	13.38	2016-07-21 04:00:00	0.0917546623275264
7/21/2016 5:00	12.51666667	2016-07-21 05:00:00	0.110253332466156
7/21/2016 6:00	14.06	2016-07-21 06:00:00	0.132230207084276
7/21/2016 7:00	17.3	2016-07-21 07:00:00	0.163551363356137
7/21/2016 8:00	18.46666667	2016-07-21 08:00:00	0.199030759294747
7/21/2016 9:00	19.58	2016-07-21 09:00:00	0.238918549420385
7/21/2016 10:00	21.16666667	2016-07-21 10:00:00	0.285865341643102
7/21/2016 11:00	22.58	2016-07-21 11:00:00	0.339856672548711
7/21/2016 12:00	23.34	2016-07-21 12:00:00	0.397899793876333
7/21/2016 13:00	24.71666667	2016-07-21 13:00:00	0.463620648472779
7/21/2016 14:00	24.66	2016-07-21 14:00:00	0.529019958152913
7/21/2016 15:00	26.44	2016-07-21 15:00:00	0.604452795078151
7/21/2016 16:00	25.98333333	2016-07-21 16:00:00	0.677354888390903
7/21/2016 17:00	25.88	2016-07-21 17:00:00	0.749677090434479
7/21/2016 18:00	26.13333333	2016-07-21 18:00:00	0.823416779458763
7/21/2016 19:00	26	2016-07-21 19:00:00	0.896412196210215
7/21/2016 20:00	25.42	2016-07-21 20:00:00	0.966132808551345
7/21/2016 21:00	22.1	2016-07-21 21:00:00	1.01765569356829
7/21/2016 22:00	18.14	2016-07-21 22:00:00	1.0519243566579
7/21/2016 23:00	15.62	2016-07-21 23:00:00	1.07802404146956
7/22/2016 0:00	15.58333333	2016-07-22 00:00:00	1.10401917331926
7/22/2016 1:00	15.44	2016-07-22 01:00:00	0.0255900954575886
7/22/2016 2:00	15.11666667	2016-07-22 02:00:00	0.0502876768575388
7/22/2016 3:00	14.86	2016-07-22 03:00:00	0.07429724030878
7/22/2016 4:00	13.84	2016-07-22 04:00:00	0.0957437155113115
7/22/2016 5:00	13.45	2016-07-22 05:00:00	0.116279000373327
7/22/2016 6:00	14.64	2016-07-22 06:00:00	0.139712932936192
7/22/2016 7:00	17.2	2016-07-22 07:00:00	0.170698696261065
7/22/2016 8:00	21.13333333	2016-07-22 08:00:00	0.217487755787247
7/22/2016 9:00	25.2	2016-07-22 09:00:00	0.285957411595451
7/22/2016 10:00	26.18333333	2016-07-22 10:00:00	0.359975052430576
7/22/2016 11:00	27.88	2016-07-22 11:00:00	0.442741421621831
7/22/2016 12:00	28.02	2016-07-22 12:00:00	0.526139757047617
7/22/2016 13:00	28.13333333	2016-07-22 13:00:00	0.61003573523503
7/22/2016 14:00	22.68	2016-07-22 14:00:00	0.664550545063472
7/22/2016 15:00	24.84	2016-07-22 15:00:00	0.730972011242743
7/22/2016 16:00	29.21666667	2016-07-22 16:00:00	0.81886192144109
7/22/2016 17:00	32.16	2016-07-22 17:00:00	0.907168159156451
7/22/2016 18:00	31.66666667	2016-07-22 18:00:00	0.996696167918315
7/22/2016 19:00	30.98	2016-07-22 19:00:00	1.08701310598286
7/22/2016 20:00	28.96	2016-07-22 20:00:00	1.17409717165035
7/22/2016 21:00	26.48333333	2016-07-22 21:00:00	1.24976678024592
7/22/2016 22:00	24.46	2016-07-22 22:00:00	1.31403359109835
7/22/2016 23:00	21.7	2016-07-22 23:00:00	1.36355804853619
7/23/2016 0:00	18.46	2016-07-23 00:00:00	1.39901236679717
7/23/2016 1:00	16.22	2016-07-23 01:00:00	0.0278660553531371
7/23/2016 2:00	14.81666667	2016-07-23 02:00:00	0.0517612165254334
7/23/2016 3:00	13.74	2016-07-23 03:00:00	0.0729705444197774
7/23/2016 4:00	12.72	2016-07-23 04:00:00	0.0918961867444226
7/23/2016 5:00	12.61666667	2016-07-23 05:00:00	0.110603709202536
7/23/2016 6:00	14	2016-07-23 06:00:00	0.132434737214993
7/23/2016 7:00	16.75	2016-07-23 07:00:00	0.161950809345702
7/23/2016 8:00	18.2	2016-07-23 08:00:00	0.196439098297898
7/23/2016 9:00	19.92	2016-07-23 09:00:00	0.23776207802711
7/23/2016 10:00	21.03333333	2016-07-23 10:00:00	0.284080345585806
7/23/2016 11:00	22.6	2016-07-23 11:00:00	0.338176125172322
7/23/2016 12:00	23.66	2016-07-23 12:00:00	0.397971378457581
7/23/2016 13:00	24.46666667	2016-07-23 13:00:00	0.462275870926329
7/23/2016 14:00	25.56	2016-07-23 14:00:00	0.532790933778317
7/23/2016 15:00	26.33333333	2016-07-23 15:00:00	0.607638165376745
7/23/2016 16:00	26.18	2016-07-23 16:00:00	0.681637297013602
7/23/2016 17:00	26.14	2016-07-23 17:00:00	0.755414084542242
7/23/2016 18:00	26.26666667	2016-07-23 18:00:00	0.829893436722694
7/23/2016 19:00	26.1	2016-07-23 19:00:00	0.903447462340485
7/23/2016 20:00	25.58	2016-07-23 20:00:00	0.974075867996212
7/23/2016 21:00	22.66666667	2016-07-23 21:00:00	1.02852070295323
7/23/2016 22:00	18.46	2016-07-23 22:00:00	1.06397502121422
7/23/2016 23:00	15.78333333	2016-07-23 23:00:00	1.09054513295378
7/24/2016 0:00	15.62	2016-07-24 00:00:00	1.11664481776545
7/24/2016 1:00	15.24	2016-07-24 01:00:00	0.0250345964746635
7/24/2016 2:00	14.71666667	2016-07-24 02:00:00	0.0486676671268977
7/24/2016 3:00	14.72	2016-07-24 03:00:00	0.0723094312486492
7/24/2016 4:00	13.96666667	2016-07-24 04:00:00	0.0940598212041086
7/24/2016 5:00	13.76	2016-07-24 05:00:00	0.11531638316098
7/24/2016 6:00	14.18	2016-07-24 06:00:00	0.13758766075265
7/24/2016 7:00	18	2016-07-24 07:00:00	0.171348641611305
[truncated: 1,240 more rows]
