# Supplementary material for: Natural plant growth and development achieved in the IPK PhenoSphere by dynamic environment simulation
Source: Nat Commun. 2023 Sep 18;14:5783. doi: 10.1038/s41467-023-41332-4 (PMC10507097; doi:10.1038/s41467-023-41332-4)
Supplement: Supplementary file 5 — Supplementary Code 1 [file 41467_2023_41332_MOESM5_ESM.zip › Supplementary_Code_1/Thermal_Time_VPD/tt/IPK_ThermalTime_PS_avg.csv]

Date_2016	Temperature	Date	thermaltime
5/2/2016 1:00	7.383333333	2016-05-02 01:00:00	0.0102789963021132
5/2/2016 2:00	6.616666667	2016-05-02 02:00:00	0.0196766923124416
5/2/2016 3:00	6.2	2016-05-02 03:00:00	0.028625698114611
5/2/2016 4:00	5.416666667	2016-05-02 04:00:00	0.036785132653241
5/2/2016 5:00	5.291666667	2016-05-02 05:00:00	0.0448247992706377
5/2/2016 6:00	5.708333333	2016-05-02 06:00:00	0.0532702446758577
5/2/2016 7:00	7.666666667	2016-05-02 07:00:00	0.0638941418409455
5/2/2016 8:00	9.166666667	2016-05-02 08:00:00	0.0765322868097781
5/2/2016 9:00	10.725	2016-05-02 09:00:00	0.0916385491062574
5/2/2016 10:00	12.48333333	2016-05-02 10:00:00	0.110068085940539
5/2/2016 11:00	14.49166667	2016-05-02 11:00:00	0.133121118713637
5/2/2016 12:00	15.75833333	2016-05-02 12:00:00	0.159618727350433
5/2/2016 13:00	17.225	2016-05-02 13:00:00	0.190688035806707
5/2/2016 14:00	18.20833333	2016-05-02 14:00:00	0.225206925888436
5/2/2016 15:00	21.15833333	2016-05-02 15:00:00	0.27211424738269
5/2/2016 16:00	21.11666667	2016-05-02 16:00:00	0.318824590817715
5/2/2016 17:00	20.41666667	2016-05-02 17:00:00	0.362319993653658
5/2/2016 18:00	19.65	2016-05-02 18:00:00	0.402499824024377
5/2/2016 19:00	18.89166667	2016-05-02 19:00:00	0.439610035899257
5/2/2016 20:00	17.25	2016-05-02 20:00:00	0.470763091329618
5/2/2016 21:00	15.725	2016-05-02 21:00:00	0.497164310515899
5/2/2016 22:00	14.025	2016-05-02 22:00:00	0.519055998681584
5/2/2016 23:00	12.73333333	2016-05-02 23:00:00	0.538009957366033
5/3/2016 0:00	12.06666667	2016-05-03 00:00:00	0.555595404568076
5/3/2016 1:00	11.5	2016-05-03 01:00:00	0.0164952718103616
5/3/2016 2:00	11.33333333	2016-05-03 02:00:00	0.0326821227572562
5/3/2016 3:00	10.84	2016-05-03 03:00:00	0.0479873426463812
5/3/2016 4:00	10.03333333	2016-05-03 04:00:00	0.0619471169445577
5/3/2016 5:00	9.383333333	2016-05-03 05:00:00	0.074904206123176
5/3/2016 6:00	8.96	2016-05-03 06:00:00	0.0872449987643042
5/3/2016 7:00	9.433333333	2016-05-03 07:00:00	0.100276754222674
5/3/2016 8:00	11.78	2016-05-03 08:00:00	0.117302561577895
5/3/2016 9:00	14.06666667	2016-05-03 09:00:00	0.13929569695146
5/3/2016 10:00	15.44	2016-05-03 10:00:00	0.164885792409049
5/3/2016 11:00	17.3	2016-05-03 11:00:00	0.19620694868091
5/3/2016 12:00	15.56	2016-05-03 12:00:00	0.222135746674571
5/3/2016 13:00	16.53333333	2016-05-03 13:00:00	0.250966874246804
5/3/2016 14:00	17.6	2016-05-03 14:00:00	0.283313770423109
5/3/2016 15:00	17.94	2016-05-03 15:00:00	0.316859210916215
5/3/2016 16:00	19.7	2016-05-03 16:00:00	0.357248731858714
5/3/2016 17:00	19.76	2016-05-03 17:00:00	0.397891082501526
5/3/2016 18:00	18.61666667	2016-05-03 18:00:00	0.433938821753907
5/3/2016 19:00	18.14	2016-05-03 19:00:00	0.468207484843514
5/3/2016 20:00	15.98333333	2016-05-03 20:00:00	0.495364177624398
5/3/2016 21:00	14.78	2016-05-03 21:00:00	0.519162929420689
5/3/2016 22:00	13.63333333	2016-05-03 22:00:00	0.540121982116412
5/3/2016 23:00	12.61666667	2016-05-03 23:00:00	0.558829504574526
5/4/2016 0:00	11.66	2016-05-04 00:00:00	0.575626017758573
5/4/2016 1:00	10.76666667	2016-05-04 01:00:00	0.0151780671963204
5/4/2016 2:00	9.88	2016-05-04 02:00:00	0.0288949645924878
5/4/2016 3:00	8.5	2016-05-04 03:00:00	0.0405972972573181
5/4/2016 4:00	7.48	2016-05-04 04:00:00	0.0509927665452446
5/4/2016 5:00	7.133333333	2016-05-04 05:00:00	0.0609761955896134
5/4/2016 6:00	7.9	2016-05-04 06:00:00	0.0718922547629893
5/4/2016 7:00	10.03333333	2016-05-04 07:00:00	0.0858520290611658
5/4/2016 8:00	12.86666667	2016-05-04 08:00:00	0.10509132891789
5/4/2016 9:00	14.8	2016-05-04 09:00:00	0.128942623108266
5/4/2016 10:00	15.96666667	2016-05-04 10:00:00	0.156049986509837
5/4/2016 11:00	17.8	2016-05-04 11:00:00	0.189097222956393
5/4/2016 12:00	18.16666667	2016-05-04 12:00:00	0.223463345396098
5/4/2016 13:00	20.06	2016-05-04 13:00:00	0.265389546436097
5/4/2016 14:00	20.93333333	2016-05-04 14:00:00	0.311240641533598
5/4/2016 15:00	20.9	2016-05-04 15:00:00	0.356936818916113
5/4/2016 16:00	20.36	2016-05-04 16:00:00	0.400179795689309
5/4/2016 17:00	20.48333333	2016-05-04 17:00:00	0.443973676017959
5/4/2016 18:00	19.72	2016-05-04 18:00:00	0.484447327878893
5/4/2016 19:00	18.86666667	2016-05-04 19:00:00	0.521459847889932
5/4/2016 20:00	17.32	2016-05-04 20:00:00	0.552848471554665
5/4/2016 21:00	15.55	2016-05-04 21:00:00	0.578748888237181
5/4/2016 22:00	13.8	2016-05-04 22:00:00	0.60010021106539
5/4/2016 23:00	12.76666667	2016-05-04 23:00:00	0.619125133352388
5/5/2016 0:00	11.63333333	2016-05-05 00:00:00	0.635871085413437
5/5/2016 1:00	10.8	2016-05-05 01:00:00	0.0152357408716101
5/5/2016 2:00	9.65	2016-05-05 02:00:00	0.0285957342970248
5/5/2016 3:00	8.66	2016-05-05 03:00:00	0.04051654072404
5/5/2016 4:00	7.066666667	2016-05-05 04:00:00	0.0504225103722996
5/5/2016 5:00	6.06	2016-05-05 05:00:00	0.0592253292492746
5/5/2016 6:00	7.9	2016-05-05 06:00:00	0.0701413884226505
5/5/2016 7:00	12.06	2016-05-05 07:00:00	0.0877136280575386
5/5/2016 8:00	15.13333333	2016-05-05 08:00:00	0.112456507032171
5/5/2016 9:00	16.76666667	2016-05-05 09:00:00	0.142025871607832
5/5/2016 10:00	19.2	2016-05-05 10:00:00	0.180359242818634
5/5/2016 11:00	20.1	2016-05-05 11:00:00	0.222459109703823
5/5/2016 12:00	21.72	2016-05-05 12:00:00	0.272082181302758
5/5/2016 13:00	22.86666667	2016-05-05 13:00:00	0.327582269659737
5/5/2016 14:00	22.94	2016-05-05 14:00:00	0.383472249795272
5/5/2016 15:00	23.76666667	2016-05-05 15:00:00	0.443856796298205
5/5/2016 16:00	23.98	2016-05-05 16:00:00	0.50542700255573
5/5/2016 17:00	23.9	2016-05-05 17:00:00	0.566551531499844
5/5/2016 18:00	23.35	2016-05-05 18:00:00	0.62464902760923
5/5/2016 19:00	21.46	2016-05-05 19:00:00	0.673001047499828
5/5/2016 20:00	19.6	2016-05-05 20:00:00	0.712972096102596
5/5/2016 21:00	17.52	2016-05-05 21:00:00	0.745042572533559
5/5/2016 22:00	15.2	2016-05-05 22:00:00	0.769967406611763
5/5/2016 23:00	13.74	2016-05-05 23:00:00	0.791176734506107
5/6/2016 0:00	12.95	2016-05-06 00:00:00	0.810596397456423
5/6/2016 1:00	12.14	2016-05-06 01:00:00	0.0177313428651062
5/6/2016 2:00	11.68333333	2016-05-06 02:00:00	0.0345722139311302
5/6/2016 3:00	10.9	2016-05-06 03:00:00	0.049982208246959
5/6/2016 4:00	10.02	2016-05-06 04:00:00	0.0639207039864149
5/6/2016 5:00	9.266666667	2016-05-06 05:00:00	0.0767051283161279
5/6/2016 6:00	9.38	2016-05-06 06:00:00	0.0896572540273327
5/6/2016 7:00	9.416666667	2016-05-06 07:00:00	0.102664076034791
5/6/2016 8:00	11.38	2016-05-06 08:00:00	0.118936737200626
5/6/2016 9:00	14.11666667	2016-05-06 09:00:00	0.141052183660557
5/6/2016 10:00	14.92	2016-05-06 10:00:00	0.165220983352566
5/6/2016 11:00	17.18333333	2016-05-06 11:00:00	0.196151161877856
5/6/2016 12:00	18.13333333	2016-05-06 12:00:00	0.230395498113289
5/6/2016 13:00	18.26	2016-05-06 13:00:00	0.265104647498164
5/6/2016 14:00	18.53333333	2016-05-06 14:00:00	0.300835670991481
5/6/2016 15:00	18.68	2016-05-06 15:00:00	0.337125740657805
5/6/2016 16:00	18.46666667	2016-05-06 16:00:00	0.372605136596415
5/6/2016 17:00	18.54	2016-05-06 17:00:00	0.408361408065543
5/6/2016 18:00	17.63333333	2016-05-06 18:00:00	0.440824103706163
5/6/2016 19:00	16.43333333	2016-05-06 19:00:00	0.469343984329609
5/6/2016 20:00	15.5	2016-05-06 20:00:00	0.495102920881501
5/6/2016 21:00	14.53333333	2016-05-06 21:00:00	0.518262366578268
5/6/2016 22:00	13.74	2016-05-06 22:00:00	0.539471694472612
5/6/2016 23:00	12.3	2016-05-06 23:00:00	0.557525282614202
5/7/2016 0:00	9.26	2016-05-07 00:00:00	0.570299905819582
5/7/2016 1:00	8.083333333	2016-05-07 01:00:00	0.0111508870827188
5/7/2016 2:00	8.38	2016-05-07 02:00:00	0.0226918354276918
5/7/2016 3:00	7.633333333	2016-05-07 03:00:00	0.0332745993773419
5/7/2016 4:00	7.216666667	2016-05-07 04:00:00	0.0433556525100088
5/7/2016 5:00	6.72	2016-05-07 05:00:00	0.0528678486775385
5/7/2016 6:00	7.5	2016-05-07 06:00:00	0.0632875700022583
5/7/2016 7:00	10.62	2016-05-07 07:00:00	0.0782142910729677
5/7/2016 8:00	13.93333333	2016-05-07 08:00:00	0.0998843189229
5/7/2016 9:00	15.2	2016-05-07 09:00:00	0.124809153001104
5/7/2016 10:00	15.43333333	2016-05-07 10:00:00	0.150380551093805
5/7/2016 11:00	17.68	2016-05-07 11:00:00	0.183005985328768
5/7/2016 12:00	20.45	2016-05-07 12:00:00	0.226650423468977
5/7/2016 13:00	22.4	2016-05-07 13:00:00	0.279707371777836
5/7/2016 14:00	23.06	2016-05-07 14:00:00	0.336238682669885
5/7/2016 15:00	23.23333333	2016-05-07 15:00:00	0.393703412468996
5/7/2016 16:00	23.96	2016-05-07 16:00:00	0.455162085454103
5/7/2016 17:00	23.35	2016-05-07 17:00:00	0.51325958156349
5/7/2016 18:00	23.88	2016-05-07 18:00:00	0.574272884394913
5/7/2016 19:00	21.65	2016-05-07 19:00:00	0.623551416648952
5/7/2016 20:00	20	2016-05-07 20:00:00	0.665218216648952
5/7/2016 21:00	17.4	2016-05-07 21:00:00	0.696878011685471
5/7/2016 22:00	15.03333333	2016-05-07 22:00:00	0.721350246829984
5/7/2016 23:00	13.52	2016-05-07 23:00:00	0.742046386411992
5/8/2016 0:00	12.05	2016-05-08 00:00:00	0.759598832057225
5/8/2016 1:00	10.54	2016-05-08 01:00:00	0.0147912701091425
5/8/2016 2:00	9.616666667	2016-05-08 02:00:00	0.0281002661171059
5/8/2016 3:00	8.64	2016-05-08 03:00:00	0.0399935556085146
5/8/2016 4:00	7.666666667	2016-05-08 04:00:00	0.0506174527736024
5/8/2016 5:00	7.18	2016-05-08 05:00:00	0.0606554413958215
5/8/2016 6:00	8.133333333	2016-05-08 06:00:00	0.0718711903854986
5/8/2016 7:00	10.65	2016-05-08 07:00:00	0.0868490041442987
5/8/2016 8:00	13.2	2016-05-08 08:00:00	0.10681923796888
5/8/2016 9:00	14.88333333	2016-05-08 09:00:00	0.130890611439188
5/8/2016 10:00	16.08	2016-05-08 10:00:00	0.158335032360564
5/8/2016 11:00	16.75	2016-05-08 11:00:00	0.187851104491272
5/8/2016 12:00	17.98	2016-05-08 12:00:00	0.221540103128812
5/8/2016 13:00	18.91666667	2016-05-08 13:00:00	0.258748228509906
5/8/2016 14:00	20.1	2016-05-08 14:00:00	0.300848095395095
5/8/2016 15:00	21.15	2016-05-08 15:00:00	0.347715971222783
5/8/2016 16:00	20.96666667	2016-05-08 16:00:00	0.393722387571054
5/8/2016 17:00	20.34	2016-05-08 17:00:00	0.436876553643623
5/8/2016 18:00	19.65	2016-05-08 18:00:00	0.477056384014342
5/8/2016 19:00	18.56	2016-05-08 19:00:00	0.512888492465954
5/8/2016 20:00	17	2016-05-08 20:00:00	0.543213119827827
5/8/2016 21:00	15.6	2016-05-08 21:00:00	0.569255728125633
5/8/2016 22:00	14.03333333	2016-05-08 22:00:00	0.591167670994327
5/8/2016 23:00	12.66666667	2016-05-08 23:00:00	0.609980441309104
5/9/2016 0:00	11.76	2016-05-09 00:00:00	0.626967831116106
5/9/2016 1:00	10.63333333	2016-05-09 01:00:00	0.0149494087590331
5/9/2016 2:00	9.6	2016-05-09 02:00:00	0.0282329745151462
5/9/2016 3:00	8.733333333	2016-05-09 03:00:00	0.0402551880973969
5/9/2016 4:00	7.54	2016-05-09 04:00:00	0.0507235729219364
5/9/2016 5:00	7.033333333	2016-05-09 05:00:00	0.0605910248362222
5/9/2016 6:00	8.36	2016-05-09 06:00:00	0.0721052796490533
5/9/2016 7:00	11.11666667	2016-05-09 07:00:00	0.087899237268889
5/9/2016 8:00	12.96666667	2016-05-09 08:00:00	0.107355161113217
5/9/2016 9:00	15.22	2016-05-09 09:00:00	0.132334821005102
5/9/2016 10:00	16.28333333	2016-05-09 10:00:00	0.160393544742546
5/9/2016 11:00	17.54	2016-05-09 11:00:00	0.192532928105569
5/9/2016 12:00	18.5	2016-05-09 12:00:00	0.228137944300583
5/9/2016 13:00	19.16	2016-05-09 13:00:00	0.266310717761014
5/9/2016 14:00	20.13333333	2016-05-09 14:00:00	0.308555753566
5/9/2016 15:00	20.9	2016-05-09 15:00:00	0.354251930948515
5/9/2016 16:00	20.9	2016-05-09 16:00:00	0.399948108331031
5/9/2016 17:00	20.65	2016-05-09 17:00:00	0.444495299045378
5/9/2016 18:00	19.28	2016-05-09 18:00:00	0.483151588959963
5/9/2016 19:00	18.55	2016-05-09 19:00:00	0.518945761460698
5/9/2016 20:00	17	2016-05-09 20:00:00	0.549270388822571
5/9/2016 21:00	15.58333333	2016-05-09 21:00:00	0.575265520672267
5/9/2016 22:00	13.98	2016-05-09 22:00:00	0.597048132682526
5/9/2016 23:00	12.6	2016-05-09 23:00:00	0.615720694564422
5/10/2016 0:00	12.02	2016-05-10 00:00:00	0.633213882984691
5/10/2016 1:00	11.66666667	2016-05-10 01:00:00	0.0168091757265018
5/10/2016 2:00	11.43333333	2016-05-10 02:00:00	0.0331804261338533
5/10/2016 3:00	10.84	2016-05-10 03:00:00	0.0484856460229783
5/10/2016 4:00	10.03333333	2016-05-10 04:00:00	0.0624454203211548
5/10/2016 5:00	9.4	2016-05-10 05:00:00	0.075427353592871
5/10/2016 6:00	9.266666667	2016-05-10 06:00:00	0.088211777922584
5/10/2016 7:00	9.08	2016-05-10 07:00:00	0.100724418155849
5/10/2016 8:00	11.93333333	2016-05-10 08:00:00	0.118047465907066
5/10/2016 9:00	14.1	2016-05-10 09:00:00	0.1401220722117
5/10/2016 10:00	15.08333333	2016-05-10 10:00:00	0.164729287074599
5/10/2016 11:00	17.51666667	2016-05-10 11:00:00	0.19678829183917
5/10/2016 12:00	18.34	2016-05-10 12:00:00	0.231793849174872
5/10/2016 13:00	18.66666667	2016-05-10 13:00:00	0.268032784945119
5/10/2016 14:00	18.88	2016-05-10 14:00:00	0.305097379702435
5/10/2016 15:00	18.55	2016-05-10 15:00:00	0.34089155220317
5/10/2016 16:00	18.62	2016-05-10 16:00:00	0.376952010608232
5/10/2016 17:00	18.66666667	2016-05-10 17:00:00	0.41319094637848
5/10/2016 18:00	17.7	2016-05-10 18:00:00	0.445886347366636
5/10/2016 19:00	16.78333333	2016-05-10 19:00:00	0.475509091223275
5/10/2016 20:00	15.58333333	2016-05-10 20:00:00	0.501504223072971
5/10/2016 21:00	14.56	2016-05-10 21:00:00	0.524732010874581
5/10/2016 22:00	13.71666667	2016-05-10 22:00:00	0.545886355394613
5/10/2016 23:00	11.88	2016-05-10 23:00:00	0.563105470127553
5/11/2016 0:00	11.96666667	2016-05-11 00:00:00	0.580493773027904
5/11/2016 1:00	12.84	2016-05-11 01:00:00	0.0191819137098259
5/11/2016 2:00	12.8	2016-05-11 02:00:00	0.0382780468655753
5/11/2016 3:00	12.36666667	2016-05-11 03:00:00	0.0564675086711327
5/11/2016 4:00	11.48	2016-05-11 04:00:00	0.0729254822041444
5/11/2016 5:00	11.1	2016-05-11 05:00:00	0.0886895895235759
5/11/2016 6:00	12.34	2016-05-11 06:00:00	0.106824587865596
5/11/2016 7:00	14.76666667	2016-05-11 07:00:00	0.130588370700871
5/11/2016 8:00	16.88	2016-05-11 08:00:00	0.160522432930395
5/11/2016 9:00	18.4	2016-05-11 09:00:00	0.195751746872116
5/11/2016 10:00	20.14	2016-05-11 10:00:00	0.238025865295179
5/11/2016 11:00	21.18333333	2016-05-11 11:00:00	0.285051673887704
5/11/2016 12:00	22.51666667	2016-05-11 12:00:00	0.338713074098062
5/11/2016 13:00	23.48	2016-05-11 13:00:00	0.397519722645868
5/11/2016 14:00	24.51666667	2016-05-11 14:00:00	0.462106988438574
5/11/2016 15:00	24.92	2016-05-11 15:00:00	0.528983347296493
5/11/2016 16:00	24.65	2016-05-11 16:00:00	0.594325940884391
5/11/2016 17:00	24.24	2016-05-11 17:00:00	0.657352457457874
5/11/2016 18:00	23.4	2016-05-11 18:00:00	0.71572220710505
5/11/2016 19:00	22.9	2016-05-11 19:00:00	0.771399325261347
5/11/2016 20:00	21.18333333	2016-05-11 20:00:00	0.818425133853871
5/11/2016 21:00	19	2016-05-11 21:00:00	0.855961241255969
5/11/2016 22:00	16.84	2016-05-11 22:00:00	0.885766125935426
5/11/2016 23:00	16.26666667	2016-05-11 23:00:00	0.913774030417421
5/12/2016 0:00	14.7	2016-05-12 00:00:00	0.937363677872189
5/12/2016 1:00	13.01666667	2016-05-12 01:00:00	0.0195650847876216
5/12/2016 2:00	12.76	2016-05-12 02:00:00	0.038575794591433
5/12/2016 3:00	12.45	2016-05-12 03:00:00	0.0569364389566816
5/12/2016 4:00	11.8	2016-05-12 04:00:00	0.0740007449621862
5/12/2016 5:00	11.03333333	2016-05-12 05:00:00	0.0896459777845656
5/12/2016 6:00	13.53333333	2016-05-12 06:00:00	0.11037288866032
5/12/2016 7:00	17.12	2016-05-12 07:00:00	0.14109265995459
5/12/2016 8:00	20.75	2016-05-12 08:00:00	0.186096710518803
5/12/2016 9:00	23.26	2016-05-12 09:00:00	0.24370576002054
5/12/2016 10:00	24.83333333	2016-05-12 10:00:00	0.310089332067496
5/12/2016 11:00	27.36	2016-05-12 11:00:00	0.390361124255409
5/12/2016 12:00	28.01666667	2016-05-12 12:00:00	0.473744630223503
5/12/2016 13:00	28.42	2016-05-12 13:00:00	0.558838951987324
5/12/2016 14:00	29.16666667	2016-05-12 14:00:00	0.646579551925014
5/12/2016 15:00	30.38333333	2016-05-12 15:00:00	0.736749066442761
5/12/2016 16:00	29.78	2016-05-12 16:00:00	0.82604305444661
5/12/2016 17:00	28.75	2016-05-12 17:00:00	0.912398210853492
5/12/2016 18:00	27.02	2016-05-12 18:00:00	0.990933992012564
5/12/2016 19:00	27.13333333	2016-05-12 19:00:00	1.07005636910807
5/12/2016 20:00	24.9	2016-05-12 20:00:00	1.13681897905276
5/12/2016 21:00	22.5	2016-05-12 21:00:00	1.19039376465401
5/12/2016 22:00	20.18	2016-05-12 22:00:00	1.23284272047331
5/12/2016 23:00	18.76666667	2016-05-12 23:00:00	1.26946668476238
5/13/2016 0:00	16.66666667	2016-05-13 00:00:00	1.29871759407524
5/13/2016 1:00	15.14	2016-05-13 01:00:00	0.0247610193970447
5/13/2016 2:00	13.16666667	2016-05-13 02:00:00	0.0446570144152635
5/13/2016 3:00	11.42	2016-05-13 03:00:00	0.0610035653286169
5/13/2016 4:00	10.88333333	2016-05-13 04:00:00	0.0763843885362879
5/13/2016 5:00	10.48	2016-05-13 05:00:00	0.0910748262430044
5/13/2016 6:00	12.56666667	2016-05-13 06:00:00	0.109677649497231
5/13/2016 7:00	14.58333333	2016-05-13 07:00:00	0.132965389289482
5/13/2016 8:00	15.1	2016-05-13 08:00:00	0.1576177493455
5/13/2016 9:00	15.38333333	2016-05-13 09:00:00	0.183049316123597
5/13/2016 10:00	16.04	2016-05-13 10:00:00	0.210374341805549
5/13/2016 11:00	16.51666667	2016-05-13 11:00:00	0.239153382051854
5/13/2016 12:00	17.14	2016-05-13 12:00:00	0.269939458529146
5/13/2016 13:00	17.18333333	2016-05-13 13:00:00	0.300869637054436
5/13/2016 14:00	17.96	2016-05-13 14:00:00	0.334486788955972
5/13/2016 15:00	18.41666667	2016-05-13 15:00:00	0.369778478789853
5/13/2016 16:00	19.51666667	2016-05-13 16:00:00	0.409403574451868
5/13/2016 17:00	20.04	2016-05-13 17:00:00	0.451243162142932
5/13/2016 18:00	19.61666667	2016-05-13 18:00:00	0.49128370376808
5/13/2016 19:00	19.4	2016-05-13 19:00:00	0.530428691202191
5/13/2016 20:00	18.38333333	2016-05-13 20:00:00	0.565595725526359
5/13/2016 21:00	17.24	2016-05-13 21:00:00	0.596715257924086
5/13/2016 22:00	15.83333333	2016-05-13 22:00:00	0.623430920037537
5/13/2016 23:00	14.68	2016-05-13 23:00:00	0.646968556798853
5/14/2016 0:00	13.66666667	2016-05-14 00:00:00	0.668005524665057
5/14/2016 1:00	12.98333333	2016-05-14 01:00:00	0.0194922476987923
5/14/2016 2:00	12.76	2016-05-14 02:00:00	0.0385029575026037
5/14/2016 3:00	12.38333333	2016-05-14 03:00:00	0.0567265363407129
5/14/2016 4:00	11.42	2016-05-14 04:00:00	0.0730730872540664
5/14/2016 5:00	11.21666667	2016-05-14 05:00:00	0.0890472592481106
5/14/2016 6:00	13.04	2016-05-14 06:00:00	0.108663480527625
5/14/2016 7:00	16.8	2016-05-14 07:00:00	0.138339690670202
5/14/2016 8:00	20.3	2016-05-14 08:00:00	0.181316674960618
5/14/2016 9:00	23	2016-05-14 09:00:00	0.237526810258737
5/14/2016 10:00	25.21666667	2016-05-14 10:00:00	0.306091299788636
5/14/2016 11:00	27.24	2016-05-14 11:00:00	0.385758711215047
5/14/2016 12:00	28.35	2016-05-14 12:00:00	0.470568786577072
5/14/2016 13:00	28.06	2016-05-14 13:00:00	0.55414422537623
5/14/2016 14:00	29.18333333	2016-05-14 14:00:00	0.641935017487963
5/14/2016 15:00	30.56	2016-05-14 15:00:00	0.732225778765582
5/14/2016 16:00	30.06666667	2016-05-14 16:00:00	0.822022049893402
5/14/2016 17:00	28.24	2016-05-14 17:00:00	0.906374359685833
5/14/2016 18:00	27.46666667	2016-05-14 18:00:00	0.987175033359975
5/14/2016 19:00	26.53333333	2016-05-14 19:00:00	1.06311697768746
5/14/2016 20:00	24.6	2016-05-14 20:00:00	1.1281761229617
5/14/2016 21:00	22.41666667	2016-05-14 21:00:00	1.18131915600909
5/14/2016 22:00	20	2016-05-14 22:00:00	1.22298595600909
5/14/2016 23:00	18.83333333	2016-05-14 23:00:00	1.25986856455049
5/15/2016 0:00	15.6	2016-05-15 00:00:00	1.28591117284829
5/15/2016 1:00	12.91666667	2016-05-15 01:00:00	0.0193473297418032
5/15/2016 2:00	12.46	2016-05-15 02:00:00	0.0377286166091654
5/15/2016 3:00	12.31666667	2016-05-15 03:00:00	0.0558160841794397
5/15/2016 4:00	11.4	2016-05-15 04:00:00	0.0721256511197099
5/15/2016 5:00	11.22	2016-05-15 05:00:00	0.0881058632292795
5/15/2016 6:00	12.46666667	2016-05-15 06:00:00	0.106500923784694
5/15/2016 7:00	15	2016-05-15 07:00:00	0.130883551250651
5/15/2016 8:00	16.61666667	2016-05-15 08:00:00	0.1599763985495
5/15/2016 9:00	19.34	2016-05-15 09:00:00	0.198876388334592
5/15/2016 10:00	19.93333333	2016-05-15 10:00:00	0.240256508988579
5/15/2016 11:00	21.48333333	2016-05-15 11:00:00	0.288721624985487
5/15/2016 12:00	22.66	2016-05-15 12:00:00	0.343131492877407
5/15/2016 13:00	23.51666667	2016-05-15 13:00:00	0.40213890727487
5/15/2016 14:00	24.72	2016-05-15 14:00:00	0.467878683987034
5/15/2016 15:00	24.36666667	2016-05-15 15:00:00	0.531618520897547
5/15/2016 16:00	24.56	2016-05-15 16:00:00	0.596451076299132
5/15/2016 17:00	24.43333333	2016-05-15 17:00:00	0.660567213328147
5/15/2016 18:00	23.42	2016-05-15 18:00:00	0.719046039810659
5/15/2016 19:00	23	2016-05-15 19:00:00	0.775256175108778
5/15/2016 20:00	21	2016-05-15 20:00:00	0.821418315740218
5/15/2016 21:00	19.02	2016-05-15 21:00:00	0.859033506583263
5/15/2016 22:00	16.96666667	2016-05-15 22:00:00	0.889249185996585
5/15/2016 23:00	16.16	2016-05-15 23:00:00	0.916933824156832
5/16/2016 0:00	14.13333333	2016-05-16 00:00:00	0.93909018067059
5/16/2016 1:00	12.94	2016-05-16 01:00:00	0.0193979366092738
5/16/2016 2:00	12.68333333	2016-05-16 02:00:00	0.0382459118961569
5/16/2016 3:00	12.36	2016-05-16 03:00:00	0.056421743554591
5/16/2016 4:00	11.8	2016-05-16 04:00:00	0.0734860495600957
5/16/2016 5:00	11.11666667	2016-05-16 05:00:00	0.0892800071799314
5/16/2016 6:00	12.36	2016-05-16 06:00:00	0.107455838838366
5/16/2016 7:00	14.7	2016-05-16 07:00:00	0.131045486293134
5/16/2016 8:00	17.12	2016-05-16 08:00:00	0.161765257587404
5/16/2016 9:00	18.66666667	2016-05-16 09:00:00	0.198004193357651
5/16/2016 10:00	20.24	2016-05-16 10:00:00	0.240716504032624
5/16/2016 11:00	21.31666667	2016-05-16 11:00:00	0.288378035549337
5/16/2016 12:00	22.4	2016-05-16 12:00:00	0.341434983858196
5/16/2016 13:00	22.36666667	2016-05-16 13:00:00	0.394320030443929
5/16/2016 14:00	20.31666667	2016-05-16 14:00:00	0.437370769256066
5/16/2016 15:00	21.98	2016-05-16 15:00:00	0.4882883957326
5/16/2016 16:00	22.78333333	2016-05-16 16:00:00	0.543347339738936
5/16/2016 17:00	23.2	2016-05-16 17:00:00	0.600631934827479
5/16/2016 18:00	23.95	2016-05-16 18:00:00	0.662034869349527
5/16/2016 19:00	22.48	2016-05-16 19:00:00	0.715505833219314
5/16/2016 20:00	20.93333333	2016-05-16 20:00:00	0.761356928316816
5/16/2016 21:00	18.88	2016-05-16 21:00:00	0.798421523074132
5/16/2016 22:00	17.33333333	2016-05-16 22:00:00	0.829855197204927
5/16/2016 23:00	16.3	2016-05-16 23:00:00	0.857964824018771
5/17/2016 0:00	15.72	2016-05-17 00:00:00	0.884351612471331
5/17/2016 1:00	14.28333333	2016-05-17 01:00:00	0.0225277108089569
5/17/2016 2:00	13.08	2016-05-17 02:00:00	0.0422318839631844
5/17/2016 3:00	11.53333333	2016-05-17 03:00:00	0.0587894950926368
5/17/2016 4:00	10.46	2016-05-17 04:00:00	0.0734464652145794
5/17/2016 5:00	10.53333333	2016-05-17 05:00:00	0.0882264998158542
5/17/2016 6:00	12.46	2016-05-17 06:00:00	0.106607786683216
5/17/2016 7:00	14.71666667	2016-05-17 07:00:00	0.130240857335451
5/17/2016 8:00	15.23333333	2016-05-17 08:00:00	0.155257129287564
5/17/2016 9:00	16.06	2016-05-17 09:00:00	0.182641793295733
5/17/2016 10:00	16.3	2016-05-17 10:00:00	0.210751420109577
5/17/2016 11:00	15.94	2016-05-17 11:00:00	0.23778002645651
5/17/2016 12:00	16.36666667	2016-05-17 12:00:00	0.266094105590057
5/17/2016 13:00	17.25	2016-05-17 13:00:00	0.297247161020417
5/17/2016 14:00	17.5	2016-05-17 14:00:00	0.329248862240652
5/17/2016 15:00	18	2016-05-17 15:00:00	0.363009843099308
5/17/2016 16:00	19.5	2016-05-17 16:00:00	0.402566050277468
5/17/2016 17:00	20	2016-05-17 17:00:00	0.444232850277468
5/17/2016 18:00	20	2016-05-17 18:00:00	0.485899650277468
5/17/2016 19:00	19.5	2016-05-17 19:00:00	0.525455857455629
5/17/2016 20:00	19	2016-05-17 20:00:00	0.562991964857726
5/17/2016 21:00	18	2016-05-17 21:00:00	0.596752945716382
5/17/2016 22:00	16.5	2016-05-17 22:00:00	0.625479983889377
5/17/2016 23:00	15	2016-05-17 23:00:00	0.649862611355335
5/18/2016 0:00	14	2016-05-18 00:00:00	0.671693639367792
5/18/2016 1:00	16	2016-05-18 01:00:00	0.0272061040467772
5/18/2016 2:00	15	2016-05-18 02:00:00	0.0515887315127346
5/18/2016 3:00	15	2016-05-18 03:00:00	0.075971358978692
5/18/2016 4:00	14	2016-05-18 04:00:00	0.0978023869911492
5/18/2016 5:00	14	2016-05-18 05:00:00	0.119633415003606
5/18/2016 6:00	14	2016-05-18 06:00:00	0.141464443016064
5/18/2016 7:00	16	2016-05-18 07:00:00	0.168670547062841
5/18/2016 8:00	17	2016-05-18 08:00:00	0.198995174424714
5/18/2016 9:00	19	2016-05-18 09:00:00	0.236531281826812
5/18/2016 10:00	20.5	2016-05-18 10:00:00	0.280400035825808
5/18/2016 11:00	22	2016-05-18 11:00:00	0.331418201212698
5/18/2016 12:00	23	2016-05-18 12:00:00	0.387628336510817
5/18/2016 13:00	23.5	2016-05-18 13:00:00	0.446544453681087
5/18/2016 14:00	24	2016-05-18 14:00:00	0.508226267494915
5/18/2016 15:00	24	2016-05-18 15:00:00	0.569908081308742
5/18/2016 16:00	24	2016-05-18 16:00:00	0.63158989512257
5/18/2016 17:00	24.5	2016-05-18 17:00:00	0.696082872080617
5/18/2016 18:00	25	2016-05-18 18:00:00	0.76341435715624
5/18/2016 19:00	25	2016-05-18 19:00:00	0.830745842231863
5/18/2016 20:00	24	2016-05-18 20:00:00	0.892427656045691
5/18/2016 21:00	22	2016-05-18 21:00:00	0.94344582143258
5/18/2016 22:00	20	2016-05-18 22:00:00	0.98511262143258
5/18/2016 23:00	18	2016-05-18 23:00:00	1.01887360229124
5/19/2016 0:00	16	2016-05-19 00:00:00	1.04607970633801
5/19/2016 1:00	16	2016-05-19 01:00:00	0.0272061040467772
5/19/2016 2:00	16	2016-05-19 02:00:00	0.0544122080935545
5/19/2016 3:00	15	2016-05-19 03:00:00	0.0787948355595118
5/19/2016 4:00	15	2016-05-19 04:00:00	0.103177463025469
5/19/2016 5:00	13	2016-05-19 05:00:00	0.12270609768013
5/19/2016 6:00	12	2016-05-19 06:00:00	0.140159885039743
5/19/2016 7:00	13	2016-05-19 07:00:00	0.159688519694403
5/19/2016 8:00	16.3	2016-05-19 08:00:00	0.187798146508247
5/19/2016 9:00	19.6	2016-05-19 09:00:00	0.227769195111014
5/19/2016 10:00	23	2016-05-19 10:00:00	0.283979330409133
5/19/2016 11:00	24	2016-05-19 11:00:00	0.345661144222961
5/19/2016 12:00	24.5	2016-05-19 12:00:00	0.410154121181007
5/19/2016 13:00	25	2016-05-19 13:00:00	0.47748560625663
5/19/2016 14:00	25	2016-05-19 14:00:00	0.544817091332253
5/19/2016 15:00	27	2016-05-19 15:00:00	0.623248594754217
5/19/2016 16:00	27	2016-05-19 16:00:00	0.70168009817618
5/19/2016 17:00	27	2016-05-19 17:00:00	0.780111601598143
5/19/2016 18:00	27	2016-05-19 18:00:00	0.858543105020106
5/19/2016 19:00	27	2016-05-19 19:00:00	0.936974608442069
5/19/2016 20:00	26	2016-05-19 20:00:00	1.00997002519352
5/19/2016 21:00	24	2016-05-19 21:00:00	1.07165183900735
5/19/2016 22:00	22	2016-05-19 22:00:00	1.12267000439424
5/19/2016 23:00	20	2016-05-19 23:00:00	1.16433680439424
5/20/2016 0:00	17	2016-05-20 00:00:00	1.19466143175611
5/20/2016 1:00	16.5	2016-05-20 01:00:00	0.0287270381729955
5/20/2016 2:00	16	2016-05-20 02:00:00	0.0559331422197727
5/20/2016 3:00	15	2016-05-20 03:00:00	0.0803157696857301
5/20/2016 4:00	15	2016-05-20 04:00:00	0.104698397151687
5/20/2016 5:00	15	2016-05-20 05:00:00	0.129081024617645
5/20/2016 6:00	15	2016-05-20 06:00:00	0.153463652083602
5/20/2016 7:00	15.5	2016-05-20 07:00:00	0.179222588635495
5/20/2016 8:00	16	2016-05-20 08:00:00	0.206428692682272
5/20/2016 9:00	17	2016-05-20 09:00:00	0.236753320044145
5/20/2016 10:00	18.9	2016-05-20 10:00:00	0.273896145103046
5/20/2016 11:00	18.18	2016-05-20 11:00:00	0.308311088459932
5/20/2016 12:00	19.45	2016-05-20 12:00:00	0.347661233671966
5/20/2016 13:00	20.9	2016-05-20 13:00:00	0.393357411054482
5/20/2016 14:00	21.92	2016-05-20 14:00:00	0.443974236217366
5/20/2016 15:00	21.98333333	2016-05-20 15:00:00	0.494908609745914
5/20/2016 16:00	22.1	2016-05-20 16:00:00	0.546431494762861
5/20/2016 17:00	22.55	2016-05-20 17:00:00	0.600266386204939
5/20/2016 18:00	22.78	2016-05-20 18:00:00	0.655307727345968
5/20/2016 19:00	22.4	2016-05-20 19:00:00	0.708364675654826
5/20/2016 20:00	20.62	2016-05-20 20:00:00	0.752775520728601
5/20/2016 21:00	18.96666667	2016-05-20 21:00:00	0.790180138965648
5/20/2016 22:00	16.93333333	2016-05-20 22:00:00	0.820287222874909
5/20/2016 23:00	15.6	2016-05-20 23:00:00	0.846329831172715
5/21/2016 0:00	15.51666667	2016-05-21 00:00:00	0.872135848903378
5/21/2016 1:00	15.94	2016-05-21 01:00:00	0.0270286063469335
5/21/2016 2:00	15.6	2016-05-21 02:00:00	0.0530712146447396
5/21/2016 3:00	15.36	2016-05-21 03:00:00	0.0784377671633562
5/21/2016 4:00	14.25	2016-05-21 04:00:00	0.100882460737824
5/21/2016 5:00	12.54	2016-05-21 05:00:00	0.119429667861905
5/21/2016 6:00	11.9	2016-05-21 06:00:00	0.136687689086695
5/21/2016 7:00	15.41666667	2016-05-21 07:00:00	0.162212398603846
5/21/2016 8:00	18.04	2016-05-21 08:00:00	0.196117750987086
5/21/2016 9:00	23.05	2016-05-21 09:00:00	0.252595462443611
5/21/2016 10:00	22.34	2016-05-21 10:00:00	0.305343245638549
5/21/2016 11:00	25.06666667	2016-05-21 11:00:00	0.373054108679479
5/21/2016 12:00	24.66	2016-05-21 12:00:00	0.438453418359612
5/21/2016 13:00	25.05	2016-05-21 13:00:00	0.506069431461336
5/21/2016 14:00	25.88	2016-05-21 14:00:00	0.578391633504912
5/21/2016 15:00	25.76666667	2016-05-21 15:00:00	0.650075543247291
5/21/2016 16:00	25.85	2016-05-21 16:00:00	0.722229002754853
5/21/2016 17:00	27.74	2016-05-21 17:00:00	0.804345506699507
5/21/2016 18:00	25.81666667	2016-05-21 18:00:00	0.87631128636608
5/21/2016 19:00	27.2	2016-05-21 19:00:00	0.955775142841514
5/21/2016 20:00	24.91666667	2016-05-21 20:00:00	1.02263254250983
5/21/2016 21:00	22.88	2016-05-21 21:00:00	1.07820340384254
5/21/2016 22:00	20.65	2016-05-21 22:00:00	1.12275059455689
5/21/2016 23:00	18.15	2016-05-21 23:00:00	1.15705577639508
5/22/2016 0:00	16.84	2016-05-22 00:00:00	1.18686066107454
5/22/2016 1:00	15.83333333	2016-05-22 01:00:00	0.0267156621134511
5/22/2016 2:00	15.06	2016-05-22 02:00:00	0.0512598014570321
5/22/2016 3:00	14.75	2016-05-22 03:00:00	0.074979939680373
5/22/2016 4:00	14.56	2016-05-22 04:00:00	0.0982077274819827
5/22/2016 5:00	14.3	2016-05-22 05:00:00	0.120777053312791
5/22/2016 6:00	15.06	2016-05-22 06:00:00	0.145321192656372
5/22/2016 7:00	16.1	2016-05-22 07:00:00	0.172825489263799
5/22/2016 8:00	18.11666667	2016-05-22 08:00:00	0.207009074843739
5/22/2016 9:00	17.94	2016-05-22 09:00:00	0.240554515336846
5/22/2016 10:00	21.38333333	2016-05-22 10:00:00	0.288536294187247
5/22/2016 11:00	23.54	2016-05-22 11:00:00	0.347671635760717
5/22/2016 12:00	23.05	2016-05-22 12:00:00	0.404149347217242
5/22/2016 13:00	24.18	2016-05-22 13:00:00	0.466838799878477
5/22/2016 14:00	23.75	2016-05-22 14:00:00	0.527131107225218
5/22/2016 15:00	25.06	2016-05-22 15:00:00	0.594804029979497
5/22/2016 16:00	24.71666667	2016-05-22 16:00:00	0.660524884575942
5/22/2016 17:00	23.81666667	2016-05-22 17:00:00	0.721186498793958
5/22/2016 18:00	24.56	2016-05-22 18:00:00	0.786019054195543
5/22/2016 19:00	24.76666667	2016-05-22 19:00:00	0.852023823628723
5/22/2016 20:00	23.08	2016-05-22 20:00:00	0.908662416977783
5/22/2016 21:00	20.98333333	2016-05-22 21:00:00	0.954746645086009
5/22/2016 22:00	19.06	2016-05-22 22:00:00	0.992520430682523
5/22/2016 23:00	16.96666667	2016-05-22 23:00:00	1.02273611009584
5/23/2016 0:00	16	2016-05-23 00:00:00	1.04994221414262
5/23/2016 1:00	15.65	2016-05-23 01:00:00	0.0261855143087477
5/23/2016 2:00	15.03333333	2016-05-23 02:00:00	0.0506577494532613
5/23/2016 3:00	14.72	2016-05-23 03:00:00	0.0742995135750129
5/23/2016 4:00	14.41666667	2016-05-23 04:00:00	0.0971621402465204
5/23/2016 5:00	14.26	2016-05-23 05:00:00	0.119631709239079
5/23/2016 6:00	15.35	2016-05-23 06:00:00	0.144970445212418
5/23/2016 7:00	17.26	2016-05-23 07:00:00	0.176157056024895
5/23/2016 8:00	17.43333333	2016-05-23 08:00:00	0.207930455671585
5/23/2016 9:00	21.04	2016-05-23 09:00:00	0.254279996911768
5/23/2016 10:00	21.06666667	2016-05-23 10:00:00	0.300754793628956
5/23/2016 11:00	22.83333333	2016-05-23 11:00:00	0.356078177777299
5/23/2016 12:00	23.32	2016-05-23 12:00:00	0.414012626202697
5/23/2016 13:00	22.16666667	2016-05-23 13:00:00	0.465873852464678
5/23/2016 14:00	20.06	2016-05-23 14:00:00	0.507800053504678
5/23/2016 15:00	21.76666667	2016-05-23 15:00:00	0.557653765497121
5/23/2016 16:00	22.18	2016-05-23 16:00:00	0.609582837379376
5/23/2016 17:00	24.95	2016-05-23 17:00:00	0.676629846520658
5/23/2016 18:00	24.92	2016-05-23 18:00:00	0.743506205378577
5/23/2016 19:00	23.95	2016-05-23 19:00:00	0.804909139900625
5/23/2016 20:00	22.86666667	2016-05-23 20:00:00	0.860409228257605
5/23/2016 21:00	21.08	2016-05-23 21:00:00	0.90694674911376
5/23/2016 22:00	18.93333333	2016-05-23 22:00:00	0.944220273387725
5/23/2016 23:00	17.12	2016-05-23 23:00:00	0.974940044681995
5/24/2016 0:00	16.08333333	2016-05-24 00:00:00	1.00239443662127
5/24/2016 1:00	15.7	2016-05-24 01:00:00	0.026329137626962
5/24/2016 2:00	15.35	2016-05-24 02:00:00	0.0516678736003004
5/24/2016 3:00	15.08333333	2016-05-24 03:00:00	0.0762750884631995
5/24/2016 4:00	15.18	2016-05-24 04:00:00	0.101145207311317
5/24/2016 5:00	15.08333333	2016-05-24 05:00:00	0.125752422174216
5/24/2016 6:00	15.32	2016-05-24 06:00:00	0.151007876383317
5/24/2016 7:00	15.75	2016-05-24 07:00:00	0.177481357547737
5/24/2016 8:00	16.36	2016-05-24 08:00:00	0.205774930838824
5/24/2016 9:00	17.01666667	2016-05-24 09:00:00	0.236154164628919
5/24/2016 10:00	17.06	2016-05-24 10:00:00	0.266675789199999
5/24/2016 11:00	18.56666667	2016-05-24 11:00:00	0.30253320770614
5/24/2016 12:00	19.11666667	2016-05-24 12:00:00	0.340532647247276
5/24/2016 13:00	11.92	2016-05-24 13:00:00	0.357829657000083
5/24/2016 14:00	20.5	2016-05-24 14:00:00	0.401698410999079
5/24/2016 15:00	22.02	2016-05-24 15:00:00	0.452817250708775
5/24/2016 16:00	22.03333333	2016-05-24 16:00:00	0.50400328169724
5/24/2016 17:00	22.16	2016-05-24 17:00:00	0.555830607241292
5/24/2016 18:00	22.85	2016-05-24 18:00:00	0.61124230262866
5/24/2016 19:00	21.96	2016-05-24 19:00:00	0.662059525904011
5/24/2016 20:00	20.6	2016-05-24 20:00:00	0.706379656668883
5/24/2016 21:00	18.7	2016-05-24 21:00:00	0.742746544326031
5/24/2016 22:00	16.94	2016-05-24 22:00:00	0.772875319184223
5/24/2016 23:00	15.5	2016-05-24 23:00:00	0.798634255736116
5/25/2016 0:00	14.04	2016-05-25 00:00:00	0.820562414874276
5/25/2016 1:00	13.03333333	2016-05-25 01:00:00	0.0196015981733143
5/25/2016 2:00	12.46	2016-05-25 02:00:00	0.0379828850406764
5/25/2016 3:00	12.35	2016-05-25 03:00:00	0.056138289339417
5/25/2016 4:00	11.5	2016-05-25 04:00:00	0.0726335611497786
5/25/2016 5:00	11.05	2016-05-25 05:00:00	0.0883084337678559
5/25/2016 6:00	12.18333333	2016-05-25 06:00:00	0.106126517586782
5/25/2016 7:00	14.3	2016-05-25 07:00:00	0.12869584341759
5/25/2016 8:00	17.16666667	2016-05-25 08:00:00	0.159570526630679
5/25/2016 9:00	17.06	2016-05-25 09:00:00	0.190092151201759
5/25/2016 10:00	21.33333333	2016-05-25 10:00:00	0.23783359579712
5/25/2016 11:00	23.36	2016-05-25 11:00:00	0.29598549212013
5/25/2016 12:00	23.2	2016-05-25 12:00:00	0.353270087208673
5/25/2016 13:00	23.82	2016-05-25 13:00:00	0.41395019103208
5/25/2016 14:00	23.56666667	2016-05-25 14:00:00	0.473231892348409
5/25/2016 15:00	24.21666667	2016-05-25 15:00:00	0.536127262445189
5/25/2016 16:00	24.08	2016-05-25 16:00:00	0.598256228733211
5/25/2016 17:00	23.31666667	2016-05-25 17:00:00	0.656172575003187
5/25/2016 18:00	23.94	2016-05-25 18:00:00	0.717519790011951
5/25/2016 19:00	21.5	2016-05-25 19:00:00	0.766065806986425
5/25/2016 20:00	20.34	2016-05-25 20:00:00	0.809219973058994
5/25/2016 21:00	18.88333333	2016-05-25 21:00:00	0.846297596337697
5/25/2016 22:00	17.24	2016-05-25 22:00:00	0.877417128735424
5/25/2016 23:00	15.65	2016-05-25 23:00:00	0.903602643044172
5/26/2016 0:00	14.13333333	2016-05-26 00:00:00	0.92575899955793
5/26/2016 1:00	12.88	2016-05-26 01:00:00	0.0192680527988405
5/26/2016 2:00	12.53333333	2016-05-26 02:00:00	0.0378013801102665
5/26/2016 3:00	12.5	2016-05-26 03:00:00	0.056265453447728
5/26/2016 4:00	11.36666667	2016-05-26 04:00:00	0.0725135541394359
5/26/2016 5:00	11.16	2016-05-26 05:00:00	0.0883853700179635
5/26/2016 6:00	12.61666667	2016-05-26 06:00:00	0.107092892476077
5/26/2016 7:00	15.31666667	2016-05-26 07:00:00	0.132339108690077
5/26/2016 8:00	15.96	2016-05-26 08:00:00	0.159426763218002
5/26/2016 9:00	19.2	2016-05-26 09:00:00	0.197760134428804
5/26/2016 10:00	20.94	2016-05-26 10:00:00	0.243642261519396
5/26/2016 11:00	22.95	2016-05-26 11:00:00	0.2995855293023
5/26/2016 12:00	23.72	2016-05-26 12:00:00	0.35971195590397
5/26/2016 13:00	22.95	2016-05-26 13:00:00	0.415655223686873
5/26/2016 14:00	23.76	2016-05-26 14:00:00	0.476002867437946
5/26/2016 15:00	24.45	2016-05-26 15:00:00	0.540213165680665
5/26/2016 16:00	24.6	2016-05-26 16:00:00	0.605272310954897
5/26/2016 17:00	25.52	2016-05-26 17:00:00	0.675560565909386
5/26/2016 18:00	24.46666667	2016-05-26 18:00:00	0.739865058378134
5/26/2016 19:00	21.36	2016-05-26 19:00:00	0.787734570295093
5/26/2016 20:00	20.41666667	2016-05-26 20:00:00	0.831229973131036
5/26/2016 21:00	18.94	2016-05-26 21:00:00	0.868529684611596
5/26/2016 22:00	17.05	2016-05-26 22:00:00	0.89901839661669
5/26/2016 23:00	15.66	2016-05-26 23:00:00	0.925232578111319
5/27/2016 0:00	14.4	2016-05-27 00:00:00	0.948053090094038
5/27/2016 1:00	13.68333333	2016-05-27 01:00:00	0.0210760261109355
5/27/2016 2:00	12.38	2016-05-27 02:00:00	0.0392927767784474
5/27/2016 3:00	11.41666667	2016-05-27 03:00:00	0.0556331582655995
5/27/2016 4:00	11.04	2016-05-27 04:00:00	0.0712902407153913
5/27/2016 5:00	11.18333333	2016-05-27 05:00:00	0.0872041287439435
5/27/2016 6:00	12.14	2016-05-27 06:00:00	0.10493547160905
5/27/2016 7:00	15.2	2016-05-27 07:00:00	0.129860305687254
5/27/2016 8:00	17.86	2016-05-27 08:00:00	0.163120250650394
5/27/2016 9:00	19.56666667	2016-05-27 09:00:00	0.202952615792459
5/27/2016 10:00	20.55	2016-05-27 10:00:00	0.247046600808758
5/27/2016 11:00	21.76	2016-05-27 11:00:00	0.296867317895587
5/27/2016 12:00	22.08333333	2016-05-27 12:00:00	0.348305849498363
5/27/2016 13:00	22.64	2016-05-27 13:00:00	0.402610898050732
5/27/2016 14:00	22.91666667	2016-05-27 14:00:00	0.458376652442287
5/27/2016 15:00	22.8	2016-05-27 15:00:00	0.513523660615963
5/27/2016 16:00	22.9	2016-05-27 16:00:00	0.56920077877226
5/27/2016 17:00	22.88	2016-05-27 17:00:00	0.624771640104971
5/27/2016 18:00	22.58333333	2016-05-27 18:00:00	0.678780370474109
5/27/2016 19:00	22.1	2016-05-27 19:00:00	0.730303255491056
5/27/2016 20:00	21.24	2016-05-27 20:00:00	0.777598467033722
5/27/2016 21:00	19.08333333	2016-05-27 21:00:00	0.815465029962479
5/27/2016 22:00	17.34	2016-05-27 22:00:00	0.846921251027095
5/27/2016 23:00	16.53333333	2016-05-27 23:00:00	0.875752378599327
5/28/2016 0:00	14.46	2016-05-28 00:00:00	0.898724839716987
5/28/2016 1:00	12.98333333	2016-05-28 01:00:00	0.0194922476987923
5/28/2016 2:00	12.38	2016-05-28 02:00:00	0.0377089983663042
5/28/2016 3:00	12.25	2016-05-28 03:00:00	0.0556613029074174
5/28/2016 4:00	11.7	2016-05-28 04:00:00	0.0725339251344796
5/28/2016 5:00	11.34	2016-05-28 05:00:00	0.0887330087455988
5/28/2016 6:00	12.18333333	2016-05-28 06:00:00	0.106551092564524
5/28/2016 7:00	15.98	2016-05-28 07:00:00	0.133697912930362
5/28/2016 8:00	17.28333333	2016-05-28 08:00:00	0.164962945549308
5/28/2016 9:00	18.02	2016-05-28 09:00:00	0.198796044271103
5/28/2016 10:00	21.33333333	2016-05-28 10:00:00	0.246537488866463
5/28/2016 11:00	22.76666667	2016-05-28 11:00:00	0.301508451731278
5/28/2016 12:00	23.4	2016-05-28 12:00:00	0.359878201378453
5/28/2016 13:00	24.71666667	2016-05-28 13:00:00	0.425599055974899
5/28/2016 14:00	23.8	2016-05-28 14:00:00	0.486168256419885
5/28/2016 15:00	24.33333333	2016-05-28 15:00:00	0.549720159989335
5/28/2016 16:00	24.84	2016-05-28 16:00:00	0.616141626168606
5/28/2016 17:00	23.85	2016-05-28 17:00:00	0.67698823872145
5/28/2016 18:00	24.4	2016-05-28 18:00:00	0.740916155327251
5/28/2016 19:00	21.7	2016-05-28 19:00:00	0.790440612765085
5/28/2016 20:00	20.4	2016-05-28 20:00:00	0.833861650531529
5/28/2016 21:00	18.7	2016-05-28 21:00:00	0.870228538188677
5/28/2016 22:00	16.95	2016-05-28 22:00:00	0.900389875842112
5/28/2016 23:00	15.74	2016-05-28 23:00:00	0.926834430541721
5/29/2016 0:00	14.06666667	2016-05-29 00:00:00	0.948827565915287
5/29/2016 1:00	13.04	2016-05-29 01:00:00	0.0196162212795139
5/29/2016 2:00	12.75	2016-05-29 02:00:00	0.0386056309023143
5/29/2016 3:00	12.6	2016-05-29 03:00:00	0.0572781927842106
5/29/2016 4:00	11.85	2016-05-29 04:00:00	0.0744391012554357
5/29/2016 5:00	11.05	2016-05-29 05:00:00	0.090113973873513
5/29/2016 6:00	13	2016-05-29 06:00:00	0.109642608528173
5/29/2016 7:00	15.75	2016-05-29 07:00:00	0.136116089692593
5/29/2016 8:00	15.26	2016-05-29 08:00:00	0.161205733704704
5/29/2016 9:00	19.08333333	2016-05-29 09:00:00	0.199072296633461
5/29/2016 10:00	21	2016-05-29 10:00:00	0.245234437264901
5/29/2016 11:00	22.5	2016-05-29 11:00:00	0.298809222866148
5/29/2016 12:00	23.8	2016-05-29 12:00:00	0.359378423311134
5/29/2016 13:00	22.56666667	2016-05-29 13:00:00	0.413300190911766
5/29/2016 14:00	23.53333333	2016-05-29 14:00:00	0.472398968675843
5/29/2016 15:00	24.3	2016-05-29 15:00:00	0.535763090969325
5/29/2016 16:00	23.61666667	2016-05-29 16:00:00	0.595319662198112
5/29/2016 17:00	24.52	2016-05-29 17:00:00	0.659925789364273
5/29/2016 18:00	24.21666667	2016-05-29 18:00:00	0.722821159461052
5/29/2016 19:00	21.08	2016-05-29 19:00:00	0.769358680317207
5/29/2016 20:00	20.43333333	2016-05-29 20:00:00	0.812928549917432
5/29/2016 21:00	19.04	2016-05-29 21:00:00	0.850622966788508
5/29/2016 22:00	17.1	2016-05-29 22:00:00	0.881276561155404
5/29/2016 23:00	15.68333333	2016-05-29 23:00:00	0.907557744452823
5/30/2016 0:00	13.92	2016-05-30 00:00:00	0.929195704563903
5/30/2016 1:00	12.91666667	2016-05-30 01:00:00	0.0193473297418032
5/30/2016 2:00	12.82	2016-05-30 02:00:00	0.0384863084411039
5/30/2016 3:00	12.16666667	2016-05-30 03:00:00	0.0562709836350844
5/30/2016 4:00	11.46	2016-05-30 04:00:00	0.0726917376937257
5/30/2016 5:00	11.3	2016-05-30 05:00:00	0.0888175547416604
5/30/2016 6:00	12.32	2016-05-30 06:00:00	0.106911805298477
5/30/2016 7:00	13.81666667	2016-05-30 07:00:00	0.12830272729779
5/30/2016 8:00	17.33333333	2016-05-30 08:00:00	0.159736401428585
5/30/2016 9:00	19.26	2016-05-30 09:00:00	0.198311746022162
5/30/2016 10:00	20.51666667	2016-05-30 10:00:00	0.242255475376655
5/30/2016 11:00	23.54	2016-05-30 11:00:00	0.301390816950125
5/30/2016 12:00	23.4	2016-05-30 12:00:00	0.3597605665973
5/30/2016 13:00	24.36	2016-05-30 13:00:00	0.423462804935116
5/30/2016 14:00	24.31666667	2016-05-30 14:00:00	0.486920798547063
5/30/2016 15:00	23.55	2016-05-30 15:00:00	0.546111005459511
5/30/2016 16:00	23.78	2016-05-30 16:00:00	0.606569385571703
5/30/2016 17:00	24.06666667	2016-05-30 17:00:00	0.668623747889708
5/30/2016 18:00	22.82	2016-05-30 18:00:00	0.72387654213674
5/30/2016 19:00	21.9	2016-05-30 19:00:00	0.774393372957394
5/30/2016 20:00	21	2016-05-30 20:00:00	0.820555513588834
5/30/2016 21:00	19.05	2016-05-30 21:00:00	0.858289596978605
5/30/2016 22:00	17.14	2016-05-30 22:00:00	0.889075673455898
5/30/2016 23:00	15.6	2016-05-30 23:00:00	0.915118281753704
5/31/2016 0:00	14.48333333	2016-05-31 00:00:00	0.938150086178837
5/31/2016 1:00	13.72	2016-05-31 01:00:00	0.0211621911793493
5/31/2016 2:00	12.73333333	2016-05-31 02:00:00	0.0401161498637982
5/31/2016 3:00	11.94	2016-05-31 03:00:00	0.0574522303372696
5/31/2016 4:00	11.3	2016-05-31 04:00:00	0.0735780473852044
5/31/2016 5:00	10.92	2016-05-31 05:00:00	0.089023115327796
5/31/2016 6:00	12.2	2016-05-31 06:00:00	0.106874666315483
5/31/2016 7:00	15.14	2016-05-31 07:00:00	0.131635685712528
5/31/2016 8:00	17.7	2016-05-31 08:00:00	0.164331086700684
5/31/2016 9:00	19.4	2016-05-31 09:00:00	0.203476074134795
5/31/2016 10:00	20.6	2016-05-31 10:00:00	0.247796204899667
5/31/2016 11:00	21.66666667	2016-05-31 11:00:00	0.297156615231804
5/31/2016 12:00	21.74	2016-05-31 12:00:00	0.346878440125702
5/31/2016 13:00	22.36666667	2016-05-31 13:00:00	0.399763486711435
5/31/2016 14:00	22.68	2016-05-31 14:00:00	0.454278296539877
5/31/2016 15:00	22.81666667	2016-05-31 15:00:00	0.509513451548204
5/31/2016 16:00	22.82	2016-05-31 16:00:00	0.564766245795235
5/31/2016 17:00	22.93333333	2016-05-31 17:00:00	0.620620716804228
5/31/2016 18:00	22.35	2016-05-31 18:00:00	0.673419946818573
5/31/2016 19:00	22.3	2016-05-31 19:00:00	0.725962267164792
5/31/2016 20:00	20.51666667	2016-05-31 20:00:00	0.769905996519284
5/31/2016 21:00	18.94	2016-05-31 21:00:00	0.807205707999844
5/31/2016 22:00	17.58333333	2016-05-31 22:00:00	0.839494842386716
5/31/2016 23:00	16.62	2016-05-31 23:00:00	0.868598203053526
6/1/2016 0:00	15.4	2016-06-01 00:00:00	0.894076302159019
6/1/2016 1:00	13.88	2016-06-01 01:00:00	0.0215420204918702
6/1/2016 2:00	13.41666667	2016-06-01 02:00:00	0.0420011165767302
6/1/2016 3:00	12.63333333	2016-06-01 03:00:00	0.060743660551404
6/1/2016 4:00	12.38	2016-06-01 04:00:00	0.0789604112189158
6/1/2016 5:00	12.28333333	2016-06-01 05:00:00	0.0969801791047375
6/1/2016 6:00	13.62	2016-06-01 06:00:00	0.117908140779203
6/1/2016 7:00	16.06666667	2016-06-01 07:00:00	0.145312710582886
6/1/2016 8:00	16.04	2016-06-01 08:00:00	0.172637736264838
6/1/2016 9:00	19.66666667	2016-06-01 09:00:00	0.212887362478178
6/1/2016 10:00	21.1	2016-06-01 10:00:00	0.259519090005909
6/1/2016 11:00	21.83333333	2016-06-01 11:00:00	0.309703596200182
6/1/2016 12:00	22.73333333	2016-06-01 12:00:00	0.36449884680242
6/1/2016 13:00	22.38	2016-06-01 13:00:00	0.41745261115249
6/1/2016 14:00	20.53333333	2016-06-01 14:00:00	0.46147141748799
6/1/2016 15:00	21.58	2016-06-01 15:00:00	0.510407124428499
6/1/2016 16:00	21.95	2016-06-01 16:00:00	0.561174197085581
6/1/2016 17:00	22.92	2016-06-01 17:00:00	0.616957688365733
6/1/2016 18:00	19.95	2016-06-01 18:00:00	0.658409326560144
6/1/2016 19:00	20.63333333	2016-06-01 19:00:00	0.702880729068697
6/1/2016 20:00	20.18	2016-06-01 20:00:00	0.745329684888003
6/1/2016 21:00	18.46666667	2016-06-01 21:00:00	0.780809080826613
6/1/2016 22:00	16.62	2016-06-01 22:00:00	0.809912441493423
6/1/2016 23:00	15.3	2016-06-01 23:00:00	0.835112514187031
6/2/2016 0:00	14.75	2016-06-02 00:00:00	0.858832652410372
6/2/2016 1:00	13.34	2016-06-02 01:00:00	0.0202848570631749
6/2/2016 2:00	12.41666667	2016-06-02 02:00:00	0.0385768490204512
6/2/2016 3:00	12.26	2016-06-02 03:00:00	0.0565493677977141
6/2/2016 4:00	12.42	2016-06-02 04:00:00	0.0748482142083087
6/2/2016 5:00	12.43333333	2016-06-02 05:00:00	0.0931745023986662
6/2/2016 6:00	17.48	2016-06-02 06:00:00	0.12510755995993
6/2/2016 7:00	22.02	2016-06-02 07:00:00	0.176226399669625
6/2/2016 8:00	22.26666667	2016-06-02 08:00:00	0.228597899137471
6/2/2016 9:00	21.52	2016-06-02 09:00:00	0.27724112691411
6/2/2016 10:00	23.7	2016-06-02 10:00:00	0.337257074533376
6/2/2016 11:00	24.26	2016-06-02 11:00:00	0.40039606768294
6/2/2016 12:00	23.42	2016-06-02 12:00:00	0.458874894165452
6/2/2016 13:00	25.01666667	2016-06-02 13:00:00	0.526301217378749
6/2/2016 14:00	23.72	2016-06-02 14:00:00	0.586427643980419
6/2/2016 15:00	23.54	2016-06-02 15:00:00	0.645562985553888
6/2/2016 16:00	23.7	2016-06-02 16:00:00	0.705578933173154
6/2/2016 17:00	23.9	2016-06-02 17:00:00	0.766703462117267
6/2/2016 18:00	22.45	2016-06-02 18:00:00	0.820018931109559
6/2/2016 19:00	23.04	2016-06-02 19:00:00	0.876443071096137
6/2/2016 20:00	21.94	2016-06-02 20:00:00	0.927160027171291
6/2/2016 21:00	18.38333333	2016-06-02 21:00:00	0.962327061495458
6/2/2016 22:00	15.48	2016-06-02 22:00:00	0.988029604558913
6/2/2016 23:00	16.36	2016-06-02 23:00:00	1.01632317785
6/3/2016 0:00	14.95	2016-06-03 00:00:00	1.0405719598334
6/3/2016 1:00	14.02	2016-06-03 01:00:00	0.0218795436623762
6/3/2016 2:00	14.35	2016-06-03 02:00:00	0.0445741413551744
6/3/2016 3:00	14.24	2016-06-03 03:00:00	0.0669939849830993
6/3/2016 4:00	13.94	2016-06-03 04:00:00	0.0886800632203913
6/3/2016 5:00	13.43333333	2016-06-03 05:00:00	0.109177220809473
6/3/2016 6:00	13.22	2016-06-03 06:00:00	0.129192121432357
6/3/2016 7:00	14.08333333	2016-06-03 07:00:00	0.15122595740123
6/3/2016 8:00	15.94	2016-06-03 08:00:00	0.178254563748164
6/3/2016 9:00	17.96	2016-06-03 09:00:00	0.2118717156497
6/3/2016 10:00	17.93333333	2016-06-03 10:00:00	0.245393282373541
6/3/2016 11:00	17.32	2016-06-03 11:00:00	0.276781906038274
6/3/2016 12:00	17.74	2016-06-03 12:00:00	0.309617640378293
6/3/2016 13:00	18.66666667	2016-06-03 13:00:00	0.34585657614854
6/3/2016 14:00	19.52	2016-06-03 14:00:00	0.385495461567259
6/3/2016 15:00	18.75	2016-06-03 15:00:00	0.422055009901887
6/3/2016 16:00	17.98	2016-06-03 16:00:00	0.455744008539427
6/3/2016 17:00	18.08	2016-06-03 17:00:00	0.489794276262393
6/3/2016 18:00	16.75	2016-06-03 18:00:00	0.519310348393102
6/3/2016 19:00	15.52	2016-06-03 19:00:00	0.545125791805353
6/3/2016 20:00	16.1	2016-06-03 20:00:00	0.572630088412779
6/3/2016 21:00	14.43333333	2016-06-03 21:00:00	0.595534901547703
6/3/2016 22:00	13.04	2016-06-03 22:00:00	0.615151122827217
6/3/2016 23:00	13.15	2016-06-03 23:00:00	0.635010094716261
6/4/2016 0:00	13.48	2016-06-04 00:00:00	0.655614174655016
6/4/2016 1:00	13.16	2016-06-04 01:00:00	0.0198811780687512
6/4/2016 2:00	12.3	2016-06-04 02:00:00	0.0379347662103415
6/4/2016 3:00	12.28	2016-06-04 03:00:00	0.0559477771456752
6/4/2016 4:00	12.16	2016-06-04 04:00:00	0.0737191052436321
6/4/2016 5:00	12.36666667	2016-06-04 05:00:00	0.0919085670491895
6/4/2016 6:00	17.88	2016-06-04 06:00:00	0.125239683697954
6/4/2016 7:00	22.48333333	2016-06-04 07:00:00	0.178727942384486
6/4/2016 8:00	21.28	2016-06-04 08:00:00	0.226214014711443
6/4/2016 9:00	23.86	2016-06-04 09:00:00	0.287116170677593
6/4/2016 10:00	23.68333333	2016-06-04 10:00:00	0.347040119326428
6/4/2016 11:00	24.78	2016-06-04 11:00:00	0.413120627819795
6/4/2016 12:00	24.2	2016-06-04 12:00:00	0.475922373009638
6/4/2016 13:00	23.98333333	2016-06-04 13:00:00	0.537511175376826
6/4/2016 14:00	23.64	2016-06-04 14:00:00	0.597196215061806
6/4/2016 15:00	23.83333333	2016-06-04 15:00:00	0.65795030012725
6/4/2016 16:00	22.6	2016-06-04 16:00:00	0.712046079713766
6/4/2016 17:00	23.76	2016-06-04 17:00:00	0.772393723464838
6/4/2016 18:00	22.78333333	2016-06-04 18:00:00	0.827452667471174
6/4/2016 19:00	22.08	2016-06-04 19:00:00	0.878874339582302
6/4/2016 20:00	22.44	2016-06-04 20:00:00	0.932138040553748
6/4/2016 21:00	19.25	2016-06-04 21:00:00	0.970672966428198
6/4/2016 22:00	16.28	2016-06-04 22:00:00	0.99872151962085
6/4/2016 23:00	16.26666667	2016-06-04 23:00:00	1.02672942410284
6/5/2016 0:00	15.42	2016-06-05 00:00:00	1.05226346507071
6/5/2016 1:00	14.14	2016-06-05 01:00:00	0.0221727401516948
6/5/2016 2:00	12.78333333	2016-06-05 02:00:00	0.0412332369034015
6/5/2016 3:00	12.56	2016-06-05 03:00:00	0.0598221415726991
6/5/2016 4:00	12.56	2016-06-05 04:00:00	0.0784110462419966
6/5/2016 5:00	12.15	2016-06-05 05:00:00	0.0961623712224592
6/5/2016 6:00	14.4	2016-06-05 06:00:00	0.118982883205177
6/5/2016 7:00	16.5	2016-06-05 07:00:00	0.147709921378173
6/5/2016 8:00	17.44	2016-06-05 08:00:00	0.17950608559632
6/5/2016 9:00	18.52	2016-06-05 09:00:00	0.215186659692079
6/5/2016 10:00	20.35	2016-06-05 10:00:00	0.258385212797907
6/5/2016 11:00	22.22	2016-06-05 11:00:00	0.310518174551934
6/5/2016 12:00	21.08	2016-06-05 12:00:00	0.357055695408088
6/5/2016 13:00	21.86666667	2016-06-05 13:00:00	0.407406173248348
6/5/2016 14:00	22.24	2016-06-05 14:00:00	0.459641277834552
6/5/2016 15:00	20.63333333	2016-06-05 15:00:00	0.504112680343105
6/5/2016 16:00	22.1	2016-06-05 16:00:00	0.555635565360051
6/5/2016 17:00	22.58	2016-06-05 17:00:00	0.609626896265661
6/5/2016 18:00	20.5	2016-06-05 18:00:00	0.653495650264657
6/5/2016 19:00	20.8	2016-06-05 19:00:00	0.698729499130724
6/5/2016 20:00	20.03333333	2016-06-05 20:00:00	0.740540248213767
6/5/2016 21:00	18.48	2016-06-05 21:00:00	0.776069845843277
6/5/2016 22:00	16.68	2016-06-05 22:00:00	0.805363035978114
6/5/2016 23:00	15.43333333	2016-06-05 23:00:00	0.830934434070815
6/6/2016 0:00	14.46	2016-06-06 00:00:00	0.853906895188475
6/6/2016 1:00	13.7	2016-06-06 01:00:00	0.0211151516361925
6/6/2016 2:00	12.46666667	2016-06-06 02:00:00	0.0395102121916066
6/6/2016 3:00	12.06	2016-06-06 03:00:00	0.0570824518264947
6/6/2016 4:00	11.76666667	2016-06-06 04:00:00	0.0740826384875287
6/6/2016 5:00	12.24	2016-06-06 05:00:00	0.0920147499943464
6/6/2016 6:00	14.56	2016-06-06 06:00:00	0.115242537795956
6/6/2016 7:00	17.06666667	2016-06-06 07:00:00	0.145786121826749
6/6/2016 8:00	17.86	2016-06-06 08:00:00	0.179046066789889
6/6/2016 9:00	17.4	2016-06-06 09:00:00	0.210705861826408
6/6/2016 10:00	21.26666667	2016-06-06 10:00:00	0.258128250176364
6/6/2016 11:00	21.36	2016-06-06 11:00:00	0.305997762093323
6/6/2016 12:00	20.83333333	2016-06-06 12:00:00	0.351385315986778
6/6/2016 13:00	22.08	2016-06-06 13:00:00	0.402806988097906
6/6/2016 14:00	22.08	2016-06-06 14:00:00	0.454228660209033
6/6/2016 15:00	21.86666667	2016-06-06 15:00:00	0.504579138049293
6/6/2016 16:00	22.2	2016-06-06 16:00:00	0.556610088784212
6/6/2016 17:00	22.08	2016-06-06 17:00:00	0.608031760895339
6/6/2016 18:00	20.76666667	2016-06-06 18:00:00	0.653112309624645
6/6/2016 19:00	20.5	2016-06-06 19:00:00	0.696981063623641
6/6/2016 20:00	20	2016-06-06 20:00:00	0.738647863623641
6/6/2016 21:00	18.4	2016-06-06 21:00:00	0.773877177565363
6/6/2016 22:00	16.44	2016-06-06 22:00:00	0.802417712819239
6/6/2016 23:00	14.75	2016-06-06 23:00:00	0.82613785104258
6/7/2016 0:00	13.8	2016-06-07 00:00:00	0.847489173870789
6/7/2016 1:00	13.98	2016-06-07 01:00:00	0.0217826120102593
6/7/2016 2:00	14.05	2016-06-07 02:00:00	0.0437351163767263
6/7/2016 3:00	14.28	2016-06-07 03:00:00	0.0662545127101742
6/7/2016 4:00	13.4	2016-06-07 04:00:00	0.0866756129138428
6/7/2016 5:00	13.22	2016-06-07 05:00:00	0.106690513536727
6/7/2016 6:00	12.78	2016-06-07 06:00:00	0.125743890449406
6/7/2016 7:00	13.3	2016-06-07 07:00:00	0.145938388386119
6/7/2016 8:00	16.14	2016-06-07 08:00:00	0.173562793427287
6/7/2016 9:00	17.88	2016-06-07 09:00:00	0.206893910076051
6/7/2016 10:00	18.1	2016-06-07 10:00:00	0.241016839786626
6/7/2016 11:00	17.12	2016-06-07 11:00:00	0.271736611080896
6/7/2016 12:00	17.91666667	2016-06-07 12:00:00	0.305198559104081
6/7/2016 13:00	18.58	2016-06-07 13:00:00	0.34110664428288
6/7/2016 14:00	19.14	2016-06-07 14:00:00	0.379199333918942
6/7/2016 15:00	21.66666667	2016-06-07 15:00:00	0.428559744251079
6/7/2016 16:00	23.04	2016-06-07 16:00:00	0.484983884237657
6/7/2016 17:00	22.8	2016-06-07 17:00:00	0.540130892411334
6/7/2016 18:00	22.28333333	2016-06-07 18:00:00	0.592587756925255
6/7/2016 19:00	21.68	2016-06-07 19:00:00	0.64201373956733
6/7/2016 20:00	20.61666667	2016-06-07 20:00:00	0.686409455448485
6/7/2016 21:00	18.26	2016-06-07 21:00:00	0.72111860483336
6/7/2016 22:00	15.56	2016-06-07 22:00:00	0.747047402827021
6/7/2016 23:00	14.2	2016-06-07 23:00:00	0.769368100934336
6/8/2016 0:00	14.64	2016-06-08 00:00:00	0.792802033497201
6/8/2016 1:00	13.1	2016-06-08 01:00:00	0.0197482864829808
6/8/2016 2:00	9.36	2016-06-08 02:00:00	0.0326706687913735
6/8/2016 3:00	5.96	2016-06-08 03:00:00	0.0413704452740701
6/8/2016 4:00	8.85	2016-06-08 04:00:00	0.0535556573952925
6/8/2016 5:00	14.12	2016-06-08 05:00:00	0.0756792802639259
6/8/2016 6:00	14.74	2016-06-08 06:00:00	0.0993732672093743
6/8/2016 7:00	16.65	2016-06-08 07:00:00	0.128571403077704
6/8/2016 8:00	19.22	2016-06-08 08:00:00	0.166985288416253
6/8/2016 9:00	20.3	2016-06-08 09:00:00	0.209962272706669
6/8/2016 10:00	20.46	2016-06-08 10:00:00	0.25365150078885
6/8/2016 11:00	22.12	2016-06-08 11:00:00	0.30527573256543
6/8/2016 12:00	21.96666667	2016-06-08 12:00:00	0.356126408494328
6/8/2016 13:00	22.5	2016-06-08 13:00:00	0.409701194095575
6/8/2016 14:00	23.42	2016-06-08 14:00:00	0.468180020578087
6/8/2016 15:00	23.85	2016-06-08 15:00:00	0.529026633130932
6/8/2016 16:00	22.52	2016-06-08 16:00:00	0.582705366743366
6/8/2016 17:00	23.31666667	2016-06-08 17:00:00	0.640621713013342
6/8/2016 18:00	22.74	2016-06-08 18:00:00	0.695452079315632
6/8/2016 19:00	21.46	2016-06-08 19:00:00	0.74380409920623
6/8/2016 20:00	21.53333333	2016-06-08 20:00:00	0.792512212655379
6/8/2016 21:00	20.12	2016-06-08 21:00:00	0.834699132086759
6/8/2016 22:00	17.6	2016-06-08 22:00:00	0.867046028263063
6/8/2016 23:00	15.2	2016-06-08 23:00:00	0.891970862341267
6/9/2016 0:00	14.86	2016-06-09 00:00:00	0.915980425792509
6/9/2016 1:00	14.6	2016-06-09 01:00:00	0.0233306500633302
6/9/2016 2:00	14.26	2016-06-09 02:00:00	0.0458002190558891
6/9/2016 3:00	13.8	2016-06-09 03:00:00	0.0671515418840975
6/9/2016 4:00	12.61666667	2016-06-09 04:00:00	0.0858590643422111
6/9/2016 5:00	12.6	2016-06-09 05:00:00	0.104531626224107
6/9/2016 6:00	13.5	2016-06-09 06:00:00	0.125181688358764
6/9/2016 7:00	15.13333333	2016-06-09 07:00:00	0.149924567333396
6/9/2016 8:00	18.92	2016-06-09 08:00:00	0.187145764594269
6/9/2016 9:00	21.38333333	2016-06-09 09:00:00	0.235127543444671
6/9/2016 10:00	23.06	2016-06-09 10:00:00	0.29165885433672
6/9/2016 11:00	23.52	2016-06-09 11:00:00	0.350684536115904
6/9/2016 12:00	24.23333333	2016-06-09 12:00:00	0.413673573801413
6/9/2016 13:00	25.52	2016-06-09 13:00:00	0.483961828755903
6/9/2016 14:00	26.64	2016-06-09 14:00:00	0.560481482224756
6/9/2016 15:00	27.08333333	2016-06-09 15:00:00	0.63934598720683
6/9/2016 16:00	28.68	2016-06-09 16:00:00	0.725445080936357
6/9/2016 17:00	28.53333333	2016-06-09 17:00:00	0.81098749825703
6/9/2016 18:00	27.08	2016-06-09 18:00:00	0.889834759440019
6/9/2016 19:00	25.64	2016-06-09 19:00:00	0.96080292519925
6/9/2016 20:00	23.38333333	2016-06-09 20:00:00	1.01908185371946
6/9/2016 21:00	20.9	2016-06-09 21:00:00	1.06477803110198
6/9/2016 22:00	18.52	2016-06-09 22:00:00	1.10045860519774
6/9/2016 23:00	16.88333333	2016-06-09 23:00:00	1.130403454963
6/10/2016 0:00	15.06	2016-06-10 00:00:00	1.15494759430658
6/10/2016 1:00	13.81666667	2016-06-10 01:00:00	0.0213909219993126
6/10/2016 2:00	14.02	2016-06-10 02:00:00	0.0432704656616888
6/10/2016 3:00	13.64	2016-06-10 03:00:00	0.0642450799452385
6/10/2016 4:00	13.68333333	2016-06-10 04:00:00	0.085321106056174
6/10/2016 5:00	13.34	2016-06-10 05:00:00	0.105605963119349
6/10/2016 6:00	13.1	2016-06-10 06:00:00	0.12535424960233
6/10/2016 7:00	13.95	2016-06-10 07:00:00	0.147064424059493
6/10/2016 8:00	15.2	2016-06-10 08:00:00	0.171989258137697
6/10/2016 9:00	16.45	2016-06-10 09:00:00	0.200560800762214
6/10/2016 10:00	18.1	2016-06-10 10:00:00	0.234683730472789
6/10/2016 11:00	19.22	2016-06-10 11:00:00	0.273097615811338
6/10/2016 12:00	20	2016-06-10 12:00:00	0.314764415811338
6/10/2016 13:00	20.52	2016-06-10 13:00:00	0.358723152419877
6/10/2016 14:00	20.65	2016-06-10 14:00:00	0.403270343134224
6/10/2016 15:00	22.06	2016-06-10 15:00:00	0.454590936515211
6/10/2016 16:00	22.92	2016-06-10 16:00:00	0.510374427795364
6/10/2016 17:00	22.68333333	2016-06-10 17:00:00	0.564906739813996
6/10/2016 18:00	22.12	2016-06-10 18:00:00	0.616530971590576
6/10/2016 19:00	21.56	2016-06-10 19:00:00	0.665369044545615
6/10/2016 20:00	20.58333333	2016-06-10 20:00:00	0.709613691772991
6/10/2016 21:00	18.08	2016-06-10 21:00:00	0.743663959495958
6/10/2016 22:00	15.61666667	2016-06-10 22:00:00	0.769754123619195
6/10/2016 23:00	13.92	2016-06-10 23:00:00	0.791392083730275
6/11/2016 0:00	13.84	2016-06-11 00:00:00	0.812838558932806
6/11/2016 1:00	13.91666667	2016-06-11 01:00:00	0.0216299500550352
6/11/2016 2:00	14.12	2016-06-11 02:00:00	0.0437535729236685
6/11/2016 3:00	13.72	2016-06-11 03:00:00	0.0649157641030179
6/11/2016 4:00	12.36666667	2016-06-11 04:00:00	0.0831052259085753
6/11/2016 5:00	12.46	2016-06-11 05:00:00	0.101486512775937
6/11/2016 6:00	13.51666667	2016-06-11 06:00:00	0.122174966169021
6/11/2016 7:00	15.9	2016-06-11 07:00:00	0.149085828380105
6/11/2016 8:00	17.54	2016-06-11 08:00:00	0.181225211743128
6/11/2016 9:00	22.01666667	2016-06-11 09:00:00	0.232327263024907
6/11/2016 10:00	23.3	2016-06-11 10:00:00	0.290153141367657
6/11/2016 11:00	23.44	2016-06-11 11:00:00	0.348741143791679
6/11/2016 12:00	24.23333333	2016-06-11 12:00:00	0.411730181477188
6/11/2016 13:00	25.54	2016-06-11 13:00:00	0.482131860108812
6/11/2016 14:00	26.4	2016-06-11 14:00:00	0.557345546854878
6/11/2016 15:00	28.04	2016-06-11 15:00:00	0.640832630891062
6/11/2016 16:00	28.42	2016-06-11 16:00:00	0.725926952654882
6/11/2016 17:00	27.98333333	2016-06-11 17:00:00	0.809161571329372
6/11/2016 18:00	27.28	2016-06-11 18:00:00	0.889031507374123
6/11/2016 19:00	25.46	2016-06-11 19:00:00	0.958979273946839
6/11/2016 20:00	23.65	2016-06-11 20:00:00	1.018719409211
6/11/2016 21:00	20.88	2016-06-11 21:00:00	1.06432282979158
6/11/2016 22:00	18.06666667	2016-06-11 22:00:00	1.09832473191289
6/11/2016 23:00	15.96	2016-06-11 23:00:00	1.12541238644081
6/12/2016 0:00	15.48	2016-06-12 00:00:00	1.15111492950427
6/12/2016 1:00	15.2	2016-06-12 01:00:00	0.0249248340782041
6/12/2016 2:00	14.16	2016-06-12 02:00:00	0.0471467924111493
6/12/2016 3:00	14	2016-06-12 03:00:00	0.0689778204236065
6/12/2016 4:00	14.26666667	2016-06-12 04:00:00	0.0914639871985054
6/12/2016 5:00	14.36	2016-06-12 05:00:00	0.114183716264639
6/12/2016 6:00	15.06666667	2016-06-12 06:00:00	0.138745862005147
6/12/2016 7:00	15.98	2016-06-12 07:00:00	0.165892682370984
6/12/2016 8:00	18.52	2016-06-12 08:00:00	0.201573256466743
6/12/2016 9:00	18.68333333	2016-06-12 09:00:00	0.237876119355619
6/12/2016 10:00	19.98	2016-06-12 10:00:00	0.279456744951105
6/12/2016 11:00	22.28	2016-06-12 11:00:00	0.331896529200355
6/12/2016 12:00	21.98333333	2016-06-12 12:00:00	0.382830902728903
6/12/2016 13:00	23	2016-06-12 13:00:00	0.439041038027022
6/12/2016 14:00	22.83333333	2016-06-12 14:00:00	0.494364422175366
6/12/2016 15:00	23.36	2016-06-12 15:00:00	0.552516318498376
6/12/2016 16:00	22.96	2016-06-12 16:00:00	0.608512902645077
6/12/2016 17:00	23.76666667	2016-06-12 17:00:00	0.668897449148009
6/12/2016 18:00	23.06	2016-06-12 18:00:00	0.725428760040059
6/12/2016 19:00	21.91666667	2016-06-12 19:00:00	0.776028910004332
6/12/2016 20:00	21.5	2016-06-12 20:00:00	0.824574926978807
6/12/2016 21:00	20.1	2016-06-12 21:00:00	0.866674793863995
6/12/2016 22:00	17.63333333	2016-06-12 22:00:00	0.899137489504615
6/12/2016 23:00	15.66	2016-06-12 23:00:00	0.925351670999244
6/13/2016 0:00	14.88	2016-06-13 00:00:00	0.949414205509817
6/13/2016 1:00	15.11666667	2016-06-13 01:00:00	0.0246975813999501
6/13/2016 2:00	14.66	2016-06-13 02:00:00	0.0481833132582798
6/13/2016 3:00	14.31666667	2016-06-13 03:00:00	0.070794325178215
6/13/2016 4:00	14.04	2016-06-13 04:00:00	0.0927224843163752
6/13/2016 5:00	14.2	2016-06-13 05:00:00	0.11504318242369
6/13/2016 6:00	15.18333333	2016-06-13 06:00:00	0.139922412796163
6/13/2016 7:00	17.34	2016-06-13 07:00:00	0.171378633860779
6/13/2016 8:00	18.78	2016-06-13 08:00:00	0.208054201431837
6/13/2016 9:00	19.28333333	2016-06-13 09:00:00	0.246723996209679
6/13/2016 10:00	20.72	2016-06-13 10:00:00	0.29159060547947
6/13/2016 11:00	21.18333333	2016-06-13 11:00:00	0.338616414071994
6/13/2016 12:00	21.9	2016-06-13 12:00:00	0.389133244892648
6/13/2016 13:00	22.74	2016-06-13 13:00:00	0.443963611194939
6/13/2016 14:00	23.63333333	2016-06-13 14:00:00	0.503611932996276
6/13/2016 15:00	24.62	2016-06-13 15:00:00	0.568784430482013
6/13/2016 16:00	23.22	2016-06-13 16:00:00	0.626177070938283
6/13/2016 17:00	23.46666667	2016-06-13 17:00:00	0.684910794140214
6/13/2016 18:00	22.82	2016-06-13 18:00:00	0.740163588387246
6/13/2016 19:00	21.78333333	2016-06-13 19:00:00	0.790099854913339
6/13/2016 20:00	21.32	2016-06-13 20:00:00	0.837777361094756
6/13/2016 21:00	20.34	2016-06-13 21:00:00	0.880931527167325
6/13/2016 22:00	17.3	2016-06-13 22:00:00	0.912252683439186
6/13/2016 23:00	15.38	2016-06-13 23:00:00	0.937674953123597
6/14/2016 0:00	14.58	2016-06-14 00:00:00	0.96095411961758
6/14/2016 1:00	14.1	2016-06-14 01:00:00	0.0220746063046341
6/14/2016 2:00	14	2016-06-14 02:00:00	0.0439056343170913
6/14/2016 3:00	13.53333333	2016-06-14 03:00:00	0.0646325451928455
6/14/2016 4:00	13.16	2016-06-14 04:00:00	0.0845137232615967
6/14/2016 5:00	13.26	2016-06-14 05:00:00	0.10461823617522
6/14/2016 6:00	13.25	2016-06-14 06:00:00	0.124700311125986
6/14/2016 7:00	13.88	2016-06-14 07:00:00	0.146242331617857
6/14/2016 8:00	15.22	2016-06-14 08:00:00	0.171221991509741
6/14/2016 9:00	16.35	2016-06-14 09:00:00	0.199484831335112
6/14/2016 10:00	18.02	2016-06-14 10:00:00	0.233317930056907
6/14/2016 11:00	19.36666667	2016-06-14 11:00:00	0.272326647336568
6/14/2016 12:00	20.34	2016-06-14 12:00:00	0.315480813409137
6/14/2016 13:00	20.62	2016-06-14 13:00:00	0.359891658482912
6/14/2016 14:00	20.71666667	2016-06-14 14:00:00	0.404743016787438
6/14/2016 15:00	18.66	2016-06-14 15:00:00	0.440956409001592
6/14/2016 16:00	19.14	2016-06-14 16:00:00	0.479049098637654
6/14/2016 17:00	19.05	2016-06-14 17:00:00	0.516783182027425
6/14/2016 18:00	19.2	2016-06-14 18:00:00	0.555116553238228
6/14/2016 19:00	19.21666667	2016-06-14 19:00:00	0.593517009596983
6/14/2016 20:00	18.74	2016-06-14 20:00:00	0.630037955366563
6/14/2016 21:00	17.44	2016-06-14 21:00:00	0.66183411958471
6/14/2016 22:00	15.46666667	2016-06-14 22:00:00	0.687499129891033
6/14/2016 23:00	13.74	2016-06-14 23:00:00	0.708708457785377
6/15/2016 0:00	13.38	2016-06-15 00:00:00	0.729084049452607
6/15/2016 1:00	14.08333333	2016-06-15 01:00:00	0.0220338359688732
6/15/2016 2:00	13.6	2016-06-15 02:00:00	0.0429152413303771
6/15/2016 3:00	13.31666667	2016-06-15 03:00:00	0.0631473433679002
6/15/2016 4:00	12.38	2016-06-15 04:00:00	0.0813640940354121
6/15/2016 5:00	12.1	2016-06-15 05:00:00	0.0990157180627997
6/15/2016 6:00	12.98333333	2016-06-15 06:00:00	0.118507965761592
6/15/2016 7:00	15.26	2016-06-15 07:00:00	0.143597609773703
6/15/2016 8:00	17.2	2016-06-15 08:00:00	0.174583373098577
6/15/2016 9:00	19.44	2016-06-15 09:00:00	0.213892414460938
6/15/2016 10:00	19.22	2016-06-15 10:00:00	0.252306299799487
6/15/2016 11:00	20.91666667	2016-06-15 11:00:00	0.298079885601908
6/15/2016 12:00	21.02	2016-06-15 12:00:00	0.344335654110648
6/15/2016 13:00	20.76	2016-06-15 13:00:00	0.389385591407238
6/15/2016 14:00	21.63333333	2016-06-15 14:00:00	0.438582342753398
6/15/2016 15:00	23.1	2016-06-15 15:00:00	0.495328329484868
6/15/2016 16:00	23.18333333	2016-06-15 16:00:00	0.552522968465154
6/15/2016 17:00	22.28	2016-06-15 17:00:00	0.604962752714404
6/15/2016 18:00	23.22	2016-06-15 18:00:00	0.662355393170673
6/15/2016 19:00	20.86666667	2016-06-15 19:00:00	0.707897056713237
6/15/2016 20:00	21	2016-06-15 20:00:00	0.754059197344677
6/15/2016 21:00	19.14	2016-06-15 21:00:00	0.792151886980739
6/15/2016 22:00	17.13333333	2016-06-15 22:00:00	0.822915847457767
6/15/2016 23:00	15.68	2016-06-15 23:00:00	0.849187449494209
6/16/2016 0:00	12.91666667	2016-06-16 00:00:00	0.868534779236012
6/16/2016 1:00	10.88	2016-06-16 01:00:00	0.0153749951944419
6/16/2016 2:00	10.12	2016-06-16 02:00:00	0.0294738234392913
6/16/2016 3:00	9.316666667	2016-06-16 03:00:00	0.0423319811981617
6/16/2016 4:00	8.88	2016-06-16 04:00:00	0.0545594409560403
6/16/2016 5:00	8.18	2016-06-16 05:00:00	0.0658360469844565
6/16/2016 6:00	9.65	2016-06-16 06:00:00	0.0791960404098712
6/16/2016 7:00	13	2016-06-16 07:00:00	0.0987246750645316
6/16/2016 8:00	16.43333333	2016-06-16 08:00:00	0.127244555687978
6/16/2016 9:00	17.86	2016-06-16 09:00:00	0.160504500651117
6/16/2016 10:00	18.14	2016-06-16 10:00:00	0.194773163740724
6/16/2016 11:00	20.86666667	2016-06-16 11:00:00	0.240314827283287
6/16/2016 12:00	22.18	2016-06-16 12:00:00	0.292243899165542
6/16/2016 13:00	24.02	2016-06-16 13:00:00	0.354037393797515
6/16/2016 14:00	25	2016-06-16 14:00:00	0.421368878873138
6/16/2016 15:00	23.9	2016-06-16 15:00:00	0.482493407817251
6/16/2016 16:00	24.78333333	2016-06-16 16:00:00	0.54859285282202
6/16/2016 17:00	25.56	2016-06-16 17:00:00	0.619107915674008
6/16/2016 18:00	24.5	2016-06-16 18:00:00	0.683600892632055
6/16/2016 19:00	23.08333333	2016-06-16 19:00:00	0.740257377174156
6/16/2016 20:00	21.6	2016-06-16 20:00:00	0.789290858763607
6/16/2016 21:00	20.54	2016-06-16 21:00:00	0.833339724382802
6/16/2016 22:00	18.03333333	2016-06-16 22:00:00	0.86722097710186
6/16/2016 23:00	14.98	2016-06-16 23:00:00	0.89154998498687
6/17/2016 0:00	14.76666667	2016-06-17 00:00:00	0.915313767822145
6/17/2016 1:00	15.86	2016-06-17 01:00:00	0.0267935864686863
6/17/2016 2:00	15.66	2016-06-17 02:00:00	0.0530077679633153
6/17/2016 3:00	15.43333333	2016-06-17 03:00:00	0.0785791660560161
6/17/2016 4:00	13.8	2016-06-17 04:00:00	0.0999304888842245
6/17/2016 5:00	12.56	2016-06-17 05:00:00	0.118519393553522
6/17/2016 6:00	12.51666667	2016-06-17 06:00:00	0.137018063692152
6/17/2016 7:00	14.06	2016-06-17 07:00:00	0.158994938310272
6/17/2016 8:00	15.71666667	2016-06-17 08:00:00	0.185372110291168
6/17/2016 9:00	17.28	2016-06-17 09:00:00	0.216625929003591
6/17/2016 10:00	18.48	2016-06-17 10:00:00	0.252155526633101
6/17/2016 11:00	19.51666667	2016-06-17 11:00:00	0.291780622295116
6/17/2016 12:00	19.84	2016-06-17 12:00:00	0.332762119864752
6/17/2016 13:00	19.86	2016-06-17 13:00:00	0.373828768925453
6/17/2016 14:00	19.26666667	2016-06-17 14:00:00	0.412431079320618
6/17/2016 15:00	19.06	2016-06-17 15:00:00	0.450204864917133
6/17/2016 16:00	19.23333333	2016-06-17 16:00:00	0.488672506118016
6/17/2016 17:00	19.08	2016-06-17 17:00:00	0.526525803246487
6/17/2016 18:00	19.3	2016-06-17 18:00:00	0.565263182404615
6/17/2016 19:00	19.1	2016-06-17 19:00:00	0.603196133979446
6/17/2016 20:00	18.84	2016-06-17 20:00:00	0.640104693359858
6/17/2016 21:00	17.58333333	2016-06-17 21:00:00	0.672393827746731
6/17/2016 22:00	15.12	2016-06-17 22:00:00	0.697100462552126
6/17/2016 23:00	13.64	2016-06-17 23:00:00	0.718075076835676
6/18/2016 0:00	12.21666667	2016-06-18 00:00:00	0.73596015360832
6/18/2016 1:00	11.04	2016-06-18 01:00:00	0.0156570824497918
6/18/2016 2:00	10.14	2016-06-18 02:00:00	0.0297881837479746
6/18/2016 3:00	9.516666667	2016-06-18 03:00:00	0.0429452798151745
6/18/2016 4:00	8.66	2016-06-18 04:00:00	0.0548660862421897
6/18/2016 5:00	8.2	2016-06-18 05:00:00	0.0661688685914817
6/18/2016 6:00	10.84	2016-06-18 06:00:00	0.0814740884806068
6/18/2016 7:00	13.9	2016-06-18 07:00:00	0.10306402940231
6/18/2016 8:00	15.1	2016-06-18 08:00:00	0.127716389458328
6/18/2016 9:00	16.78	2016-06-18 09:00:00	0.157328450510707
6/18/2016 10:00	18.92	2016-06-18 10:00:00	0.19454964777158
6/18/2016 11:00	20.01666667	2016-06-18 11:00:00	0.236288371532512
6/18/2016 12:00	22.38	2016-06-18 12:00:00	0.289242135882581
6/18/2016 13:00	24.85	2016-06-18 13:00:00	0.355720447523893
6/18/2016 14:00	24.04	2016-06-18 14:00:00	0.417625695203899
6/18/2016 15:00	25.88	2016-06-18 15:00:00	0.489947897247475
6/18/2016 16:00	25.08333333	2016-06-18 16:00:00	0.557753612225806
6/18/2016 17:00	24.38	2016-06-18 17:00:00	0.621568663750207
6/18/2016 18:00	25.2	2016-06-18 18:00:00	0.690038319558411
6/18/2016 19:00	22.73333333	2016-06-18 19:00:00	0.74483357016065
6/18/2016 20:00	22.04	2016-06-18 20:00:00	0.796053219303931
6/18/2016 21:00	20.5	2016-06-18 21:00:00	0.839921973302928
6/18/2016 22:00	17.38	2016-06-18 22:00:00	0.871513779880797
6/18/2016 23:00	15.56	2016-06-18 23:00:00	0.897442577874458
6/19/2016 0:00	14.03333333	2016-06-19 00:00:00	0.919354520743152
6/19/2016 1:00	14.08	2016-06-19 01:00:00	0.0220256902807306
6/19/2016 2:00	13.4	2016-06-19 02:00:00	0.0424467904843992
6/19/2016 3:00	13.53333333	2016-06-19 03:00:00	0.0631737013601534
6/19/2016 4:00	12.88	2016-06-19 04:00:00	0.0824417541589939
6/19/2016 5:00	12.45	2016-06-19 05:00:00	0.100802398524242
6/19/2016 6:00	12.94	2016-06-19 06:00:00	0.120200335133516
6/19/2016 7:00	15.24	2016-06-19 07:00:00	0.14523493160818
6/19/2016 8:00	17	2016-06-19 08:00:00	0.175559558970053
6/19/2016 9:00	19.88	2016-06-19 09:00:00	0.216711505524048
6/19/2016 10:00	20.62	2016-06-19 10:00:00	0.261122350597823
6/19/2016 11:00	23.23333333	2016-06-19 11:00:00	0.318587080396934
6/19/2016 12:00	24.32	2016-06-19 12:00:00	0.38206385291555
6/19/2016 13:00	23.76666667	2016-06-19 13:00:00	0.442448399418483
6/19/2016 14:00	22.56	2016-06-19 14:00:00	0.496335406131043
6/19/2016 15:00	22.72	2016-06-19 15:00:00	0.551060465662864
6/19/2016 16:00	22.68333333	2016-06-19 16:00:00	0.605592777681496
6/19/2016 17:00	23.3	2016-06-19 17:00:00	0.663418656024246
6/19/2016 18:00	22.6	2016-06-19 18:00:00	0.717514435610761
6/19/2016 19:00	20.78333333	2016-06-19 19:00:00	0.762671583755322
6/19/2016 20:00	21.02	2016-06-19 20:00:00	0.808927352264061
6/19/2016 21:00	19.18333333	2016-06-19 21:00:00	0.847193738004135
6/19/2016 22:00	17.1	2016-06-19 22:00:00	0.877847332371031
6/19/2016 23:00	15.54	2016-06-19 23:00:00	0.903719396201787
6/20/2016 0:00	14.38333333	2016-06-20 00:00:00	0.926497865190799
6/20/2016 1:00	14.16	2016-06-20 01:00:00	0.0222219583329452
6/20/2016 2:00	13.76666667	2016-06-20 02:00:00	0.0434942866483894
6/20/2016 3:00	13.5	2016-06-20 03:00:00	0.0641443487830458
6/20/2016 4:00	12.84	2016-06-20 04:00:00	0.0833262624928717
6/20/2016 5:00	12.36666667	2016-06-20 05:00:00	0.101515724298429
6/20/2016 6:00	13.38	2016-06-20 06:00:00	0.121891315965659
6/20/2016 7:00	14.54	2016-06-20 07:00:00	0.145067829769547
6/20/2016 8:00	17.38333333	2016-06-20 08:00:00	0.176670958676945
6/20/2016 9:00	18.26	2016-06-20 09:00:00	0.21138010806182
6/20/2016 10:00	19.85	2016-06-20 10:00:00	0.252404163129657
6/20/2016 11:00	22.98	2016-06-20 11:00:00	0.308507465860517
6/20/2016 12:00	23.34	2016-06-20 12:00:00	0.366550587188139
6/20/2016 13:00	21.83333333	2016-06-20 13:00:00	0.416735093382411
6/20/2016 14:00	22.14	2016-06-20 14:00:00	0.468460805445428
6/20/2016 15:00	22.36	2016-06-20 15:00:00	0.521311514624944
6/20/2016 16:00	23.28333333	2016-06-20 16:00:00	0.579046996941997
6/20/2016 17:00	23.64	2016-06-20 17:00:00	0.638732036626977
6/20/2016 18:00	22.65	2016-06-20 18:00:00	0.693089479494216
6/20/2016 19:00	21.08	2016-06-20 19:00:00	0.739627000350371
6/20/2016 20:00	20.42	2016-06-20 20:00:00	0.783137288391341
6/20/2016 21:00	18.95	2016-06-20 21:00:00	0.820476310274743
6/20/2016 22:00	16.6	2016-06-20 22:00:00	0.849516642205702
6/20/2016 23:00	15.38	2016-06-20 23:00:00	0.874938911890113
6/21/2016 0:00	15.38333333	2016-06-21 00:00:00	0.900370478668209
6/21/2016 1:00	16.12	2016-06-21 01:00:00	0.027564291252114
6/21/2016 2:00	15.53333333	2016-06-21 02:00:00	0.0534174689715268
6/21/2016 3:00	15.3	2016-06-21 03:00:00	0.0786175416651345
6/21/2016 4:00	13.72	2016-06-21 04:00:00	0.0997797328444838
6/21/2016 5:00	12.33333333	2016-06-21 05:00:00	0.117901139089142
6/21/2016 6:00	12.4	2016-06-21 06:00:00	0.136158894620074
6/21/2016 7:00	14.14	2016-06-21 07:00:00	0.158331634771768
6/21/2016 8:00	15.76666667	2016-06-21 08:00:00	0.184853391010375
6/21/2016 9:00	17.24	2016-06-21 09:00:00	0.215972923408102
6/21/2016 10:00	18.73333333	2016-06-21 10:00:00	0.252468153695019
6/21/2016 11:00	19.64	2016-06-21 11:00:00	0.292606155040786
6/21/2016 12:00	20.24	2016-06-21 12:00:00	0.335318465715759
6/21/2016 13:00	19.48333333	2016-06-21 13:00:00	0.374805885014545
6/21/2016 14:00	19.54	2016-06-21 14:00:00	0.414527593621279
6/21/2016 15:00	20.62	2016-06-21 15:00:00	0.458938438695054
6/21/2016 16:00	22.16666667	2016-06-21 16:00:00	0.510799664957035
6/21/2016 17:00	23.24	2016-06-21 17:00:00	0.568300457113303
6/21/2016 18:00	23.71666667	2016-06-21 18:00:00	0.628408464525091
6/21/2016 19:00	22.46	2016-06-21 19:00:00	0.681775733375985
6/21/2016 20:00	21.72	2016-06-21 20:00:00	0.73139880497492
6/21/2016 21:00	17.78333333	2016-06-21 21:00:00	0.764387169998763
6/21/2016 22:00	13.5	2016-06-21 22:00:00	0.78503723213342
6/21/2016 23:00	12.64	2016-06-21 23:00:00	0.803793801817829
6/22/2016 0:00	13.46666667	2016-06-22 00:00:00	0.824367279798774
6/22/2016 1:00	13.86	2016-06-22 01:00:00	0.0214941986444614
6/22/2016 2:00	14.15	2016-06-22 02:00:00	0.0436915352633061
6/22/2016 3:00	13.6	2016-06-22 03:00:00	0.0645729406248101
6/22/2016 4:00	13.56	2016-06-22 04:00:00	0.0853615215506063
6/22/2016 5:00	13.8	2016-06-22 05:00:00	0.106712844378815
6/22/2016 6:00	14.3	2016-06-22 06:00:00	0.129282170209623
6/22/2016 7:00	15.38	2016-06-22 07:00:00	0.154704439894034
6/22/2016 8:00	17.06666667	2016-06-22 08:00:00	0.185248023924826
6/22/2016 9:00	21.92	2016-06-22 09:00:00	0.23586484908771
6/22/2016 10:00	24.15	2016-06-22 10:00:00	0.298385982574224
6/22/2016 11:00	26.34	2016-06-22 11:00:00	0.373269925343014
6/22/2016 12:00	26.08	2016-06-22 12:00:00	0.446712419261146
6/22/2016 13:00	25.8	2016-06-22 13:00:00	0.518584287712212
6/22/2016 14:00	24.62	2016-06-22 14:00:00	0.58375678519795
6/22/2016 15:00	24.8	2016-06-22 15:00:00	0.649950923099134
6/22/2016 16:00	24.78	2016-06-22 16:00:00	0.716031431592502
6/22/2016 17:00	24.12	2016-06-22 17:00:00	0.778384392774352
6/22/2016 18:00	25.16666667	2016-06-22 18:00:00	0.84666436503693
6/22/2016 19:00	23.2	2016-06-22 19:00:00	0.903948960125473
6/22/2016 20:00	22.08	2016-06-22 20:00:00	0.955370632236601
6/22/2016 21:00	20.13333333	2016-06-22 21:00:00	0.997615668041587
6/22/2016 22:00	18.04	2016-06-22 22:00:00	1.03152102042483
6/22/2016 23:00	16.2	2016-06-22 23:00:00	1.05932648355559
6/23/2016 0:00	15.04	2016-06-23 00:00:00	1.08381667656606
6/23/2016 1:00	13.64	2016-06-23 01:00:00	0.0209746142835497
6/23/2016 2:00	13.46666667	2016-06-23 02:00:00	0.0415480922644949
6/23/2016 3:00	13.46	2016-06-23 03:00:00	0.062106285085354
6/23/2016 4:00	13.48	2016-06-23 04:00:00	0.0827103650241089
6/23/2016 5:00	14.51666667	2016-06-23 05:00:00	0.105827191251855
6/23/2016 6:00	14.88	2016-06-23 06:00:00	0.129889725762428
6/23/2016 7:00	16.31666667	2016-06-23 07:00:00	0.158050339550194
6/23/2016 8:00	19.82	2016-06-23 08:00:00	0.198946831583146
6/23/2016 9:00	23	2016-06-23 09:00:00	0.255156966881264
6/23/2016 10:00	23.16666667	2016-06-23 10:00:00	0.312261724509643
6/23/2016 11:00	23.98	2016-06-23 11:00:00	0.373831930767169
6/23/2016 12:00	23.84	2016-06-23 12:00:00	0.434623020079229
6/23/2016 13:00	23.86666667	2016-06-23 13:00:00	0.495562216154036
6/23/2016 14:00	24.8	2016-06-23 14:00:00	0.56175635405522
6/23/2016 15:00	26.08333333	2016-06-23 15:00:00	0.635217443395813
6/23/2016 16:00	26.16	2016-06-23 16:00:00	0.709105456397581
6/23/2016 17:00	27.46	2016-06-23 17:00:00	0.78987331505483
6/23/2016 18:00	27.1	2016-06-23 18:00:00	0.868823941706533
6/23/2016 19:00	26.38	2016-06-23 19:00:00	0.943927847053533
6/23/2016 20:00	23.9	2016-06-23 20:00:00	1.00505237599765
6/23/2016 21:00	21.68333333	2016-06-23 21:00:00	1.05449476140144
6/23/2016 22:00	19.8	2016-06-23 22:00:00	1.09530639380237
6/23/2016 23:00	17.55	2016-06-23 23:00:00	1.12748028007979
6/24/2016 0:00	14.92	2016-06-24 00:00:00	1.1516490797718
6/24/2016 1:00	12.14	2016-06-24 01:00:00	0.0177313428651062
6/24/2016 2:00	10.16666667	2016-06-24 02:00:00	0.0319055825240032
6/24/2016 3:00	9.86	2016-06-24 03:00:00	0.0455910937512375
6/24/2016 4:00	9.3	2016-06-24 04:00:00	0.0584246295235907
6/24/2016 5:00	8.116666667	2016-06-24 05:00:00	0.0696187186446757
6/24/2016 6:00	9.28	2016-06-24 06:00:00	0.0824227663723165
6/24/2016 7:00	12.63333333	2016-06-24 07:00:00	0.10116531034699
6/24/2016 8:00	15.72	2016-06-24 08:00:00	0.127552098799551
6/24/2016 9:00	17.72	2016-06-24 09:00:00	0.160317599767774
6/24/2016 10:00	19	2016-06-24 10:00:00	0.197853707169872
6/24/2016 11:00	20.44	2016-06-24 11:00:00	0.241453391987824
6/24/2016 12:00	21.32	2016-06-24 12:00:00	0.289130898169241
6/24/2016 13:00	21.96666667	2016-06-24 13:00:00	0.33998157409814
6/24/2016 14:00	22.6	2016-06-24 14:00:00	0.394077353684655
6/24/2016 15:00	23.06666667	2016-06-24 15:00:00	0.450644413049738
6/24/2016 16:00	23.54	2016-06-24 16:00:00	0.509779754623208
6/24/2016 17:00	23.9	2016-06-24 17:00:00	0.570904283567322
6/24/2016 18:00	23.56666667	2016-06-24 18:00:00	0.630185984883651
6/24/2016 19:00	22.48	2016-06-24 19:00:00	0.683656948753438
6/24/2016 20:00	21.58	2016-06-24 20:00:00	0.732592655693947
6/24/2016 21:00	17.16666667	2016-06-24 21:00:00	0.763467338907036
6/24/2016 22:00	12.58	2016-06-24 22:00:00	0.782098028440975
6/24/2016 23:00	13.06666667	2016-06-24 23:00:00	0.801772843644195
6/25/2016 0:00	13.7	2016-06-25 00:00:00	0.822887995280387
6/25/2016 1:00	13.9	2016-06-25 01:00:00	0.021589940921703
6/25/2016 2:00	13.7	2016-06-25 02:00:00	0.0427050925578955
6/25/2016 3:00	13.34	2016-06-25 03:00:00	0.0629899496210704
6/25/2016 4:00	13.63333333	2016-06-25 04:00:00	0.0839490023167934
6/25/2016 5:00	14.66	2016-06-25 05:00:00	0.107434734175123
6/25/2016 6:00	15.08	2016-06-25 06:00:00	0.132032929138892
6/25/2016 7:00	17.08333333	2016-06-25 07:00:00	0.162631473900737
6/25/2016 8:00	19.28	2016-06-25 08:00:00	0.201287763815323
6/25/2016 9:00	21.28	2016-06-25 09:00:00	0.24877383614228
6/25/2016 10:00	23.08333333	2016-06-25 10:00:00	0.30543032068438
6/25/2016 11:00	24.1	2016-06-25 11:00:00	0.367671250418408
6/25/2016 12:00	23.88333333	2016-06-25 12:00:00	0.428703085439621
6/25/2016 13:00	24.62	2016-06-25 13:00:00	0.493875582925359
6/25/2016 14:00	25.5	2016-06-25 14:00:00	0.564050376691901
6/25/2016 15:00	26.1	2016-06-25 15:00:00	0.637604402309691
6/25/2016 16:00	25.94	2016-06-25 16:00:00	0.710263577788441
6/25/2016 17:00	27.32	2016-06-25 17:00:00	0.79033498264685
6/25/2016 18:00	27.65	2016-06-25 18:00:00	0.872024824407712
6/25/2016 19:00	26.2	2016-06-25 19:00:00	0.946134965435872
6/25/2016 20:00	23.9	2016-06-25 20:00:00	1.00725949437999
6/25/2016 21:00	21.24	2016-06-25 21:00:00	1.05455470592265
6/25/2016 22:00	19.34	2016-06-25 22:00:00	1.09345469570774
6/25/2016 23:00	17.6	2016-06-25 23:00:00	1.12580159188405
6/26/2016 0:00	15.64	2016-06-26 00:00:00	1.1519584676992
6/26/2016 1:00	14.18	2016-06-26 01:00:00	0.0222712775916703
6/26/2016 2:00	14.2	2016-06-26 02:00:00	0.0445919756989853
6/26/2016 3:00	13.5	2016-06-26 03:00:00	0.0652420378336417
6/26/2016 4:00	13.4	2016-06-26 04:00:00	0.0856631380373103
6/26/2016 5:00	13.36	2016-06-26 05:00:00	0.105993315381801
6/26/2016 6:00	13.36	2016-06-26 06:00:00	0.126323492726291
6/26/2016 7:00	15.73333333	2016-06-26 07:00:00	0.152748779164476
6/26/2016 8:00	17.24	2016-06-26 08:00:00	0.183868311562203
6/26/2016 9:00	19.8	2016-06-26 09:00:00	0.224679943963137
6/26/2016 10:00	20.05	2016-06-26 10:00:00	0.266562820033656
6/26/2016 11:00	20.42	2016-06-26 11:00:00	0.310073108074626
6/26/2016 12:00	21.25	2016-06-26 12:00:00	0.357415981025224
6/26/2016 13:00	22.34	2016-06-26 13:00:00	0.410163764220161
6/26/2016 14:00	23.56	2016-06-26 14:00:00	0.469408859963643
6/26/2016 15:00	24.23333333	2016-06-26 15:00:00	0.532397897649152
6/26/2016 16:00	24.34	2016-06-26 16:00:00	0.595987375915313
6/26/2016 17:00	24.82	2016-06-26 17:00:00	0.662295166870116
6/26/2016 18:00	24.05	2016-06-26 18:00:00	0.724256317835137
6/26/2016 19:00	23.88	2016-06-26 19:00:00	0.785269620666561
6/26/2016 20:00	22.01666667	2016-06-26 20:00:00	0.83637167194834
6/26/2016 21:00	19.92	2016-06-26 21:00:00	0.877694651677553
6/26/2016 22:00	18.22	2016-06-26 22:00:00	0.912256423399996
6/26/2016 23:00	16.71666667	2016-06-26 23:00:00	0.941666170856872
6/27/2016 0:00	15.18	2016-06-27 00:00:00	0.966536289704989
6/27/2016 1:00	14.28	2016-06-27 01:00:00	0.0225193963334479
6/27/2016 2:00	14	2016-06-27 02:00:00	0.0443504243459051
6/27/2016 3:00	13.7	2016-06-27 03:00:00	0.0654655759820976
6/27/2016 4:00	13.11666667	2016-06-27 04:00:00	0.0852506937129163
6/27/2016 5:00	13.36	2016-06-27 05:00:00	0.105580871057407
6/27/2016 6:00	13.86	2016-06-27 06:00:00	0.127075069701868
6/27/2016 7:00	15.65	2016-06-27 07:00:00	0.153260584010616
6/27/2016 8:00	16.76	2016-06-27 08:00:00	0.182808621183606
6/27/2016 9:00	19.6	2016-06-27 09:00:00	0.222779669786374
6/27/2016 10:00	20.14	2016-06-27 10:00:00	0.265053788209437
6/27/2016 11:00	20.24	2016-06-27 11:00:00	0.30776609888441
6/27/2016 12:00	21.38333333	2016-06-27 12:00:00	0.355747877734812
6/27/2016 13:00	21.72	2016-06-27 13:00:00	0.405370949333747
6/27/2016 14:00	23.72	2016-06-27 14:00:00	0.465497375935417
6/27/2016 15:00	24.46666667	2016-06-27 15:00:00	0.529801868404164
6/27/2016 16:00	23.94	2016-06-27 16:00:00	0.591149083412928
6/27/2016 17:00	24.83333333	2016-06-27 17:00:00	0.657532655459884
6/27/2016 18:00	23.88	2016-06-27 18:00:00	0.718545958291308
6/27/2016 19:00	23.82	2016-06-27 19:00:00	0.779226062114715
6/27/2016 20:00	21.73333333	2016-06-27 20:00:00	0.828914953782315
6/27/2016 21:00	19.48	2016-06-27 21:00:00	0.868388627590268
6/27/2016 22:00	18.32	2016-06-27 22:00:00	0.903319875993375
6/27/2016 23:00	16.13333333	2016-06-27 23:00:00	0.930924229845111
6/28/2016 0:00	13.92	2016-06-28 00:00:00	0.952562189956191
6/28/2016 1:00	11.2	2016-06-28 01:00:00	0.0159440033779579
6/28/2016 2:00	10.62	2016-06-28 02:00:00	0.0308707244486673
6/28/2016 3:00	10.12	2016-06-28 03:00:00	0.0449695526935167
6/28/2016 4:00	8.316666667	2016-06-28 04:00:00	0.0564261701043912
6/28/2016 5:00	7.78	2016-06-28 05:00:00	0.0671910454956764
6/28/2016 6:00	9.56	2016-06-28 06:00:00	0.0804137643003651
6/28/2016 7:00	12.68333333	2016-06-28 07:00:00	0.0992617395872482
6/28/2016 8:00	15.52	2016-06-28 08:00:00	0.125077182999499
6/28/2016 9:00	17.7	2016-06-28 09:00:00	0.157772583987656
6/28/2016 10:00	19.1	2016-06-28 10:00:00	0.195705535562487
6/28/2016 11:00	20.34	2016-06-28 11:00:00	0.238859701635056
6/28/2016 12:00	21.11666667	2016-06-28 12:00:00	0.285570045070081
6/28/2016 13:00	22	2016-06-28 13:00:00	0.336588210456971
6/28/2016 14:00	21.06	2016-06-28 14:00:00	0.383031669181229
6/28/2016 15:00	20.16666667	2016-06-28 15:00:00	0.42542228077885
6/28/2016 16:00	21.12	2016-06-28 16:00:00	0.472148359406336
6/28/2016 17:00	21.55	2016-06-28 17:00:00	0.520937668180592
6/28/2016 18:00	21.22	2016-06-28 18:00:00	0.568137664587942
6/28/2016 19:00	20	2016-06-28 19:00:00	0.609804464587942
6/28/2016 20:00	18.33333333	2016-06-28 20:00:00	0.644785236918038
6/28/2016 21:00	16.32	2016-06-28 21:00:00	0.672956058165456
6/28/2016 22:00	15.04	2016-06-28 22:00:00	0.697446251175926
6/28/2016 23:00	14.83333333	2016-06-28 23:00:00	0.721385353639686
6/29/2016 0:00	14.4	2016-06-29 00:00:00	0.744205865622405
6/29/2016 1:00	14.86666667	2016-06-29 01:00:00	0.0240272085327408
6/29/2016 2:00	14.84	2016-06-29 02:00:00	0.047983908366793
6/29/2016 3:00	14.38	2016-06-29 03:00:00	0.0707539773613275
6/29/2016 4:00	14.1	2016-06-29 04:00:00	0.0928285836659616
6/29/2016 5:00	13.92	2016-06-29 05:00:00	0.114466543777041
6/29/2016 6:00	14.5	2016-06-29 06:00:00	0.137540822940803
6/29/2016 7:00	16.15	2016-06-29 07:00:00	0.165195329613656
6/29/2016 8:00	17.42	2016-06-29 08:00:00	0.196923243806381
6/29/2016 9:00	17.43333333	2016-06-29 09:00:00	0.228696643453071
6/29/2016 10:00	18.6	2016-06-29 10:00:00	0.264680845238437
6/29/2016 11:00	20.4	2016-06-29 11:00:00	0.308101883004881
6/29/2016 12:00	20.96666667	2016-06-29 12:00:00	0.354108299353152
6/29/2016 13:00	22.32	2016-06-29 13:00:00	0.406753286141527
6/29/2016 14:00	22.24	2016-06-29 14:00:00	0.458988390727731
6/29/2016 15:00	22.6	2016-06-29 15:00:00	0.513084170314247
6/29/2016 16:00	22.78	2016-06-29 16:00:00	0.568125511455275
6/29/2016 17:00	22.5	2016-06-29 17:00:00	0.621700297056522
6/29/2016 18:00	23.54	2016-06-29 18:00:00	0.680835638629992
6/29/2016 19:00	22.92	2016-06-29 19:00:00	0.736619129910145
6/29/2016 20:00	20.91666667	2016-06-29 20:00:00	0.782392715712565
6/29/2016 21:00	18.9	2016-06-29 21:00:00	0.819535540771466
6/29/2016 22:00	16.7	2016-06-29 22:00:00	0.848892255757311
6/29/2016 23:00	15.36	2016-06-29 23:00:00	0.874258808275928
6/30/2016 0:00	16.28	2016-06-30 00:00:00	0.902307361468579
6/30/2016 1:00	16.93333333	2016-06-30 01:00:00	0.0301070839092615
6/30/2016 2:00	16.36	2016-06-30 02:00:00	0.0584006572003492
6/30/2016 3:00	16.38	2016-06-30 03:00:00	0.0867557884709466
6/30/2016 4:00	16.25	2016-06-30 04:00:00	0.114712957350369
6/30/2016 5:00	16.08	2016-06-30 05:00:00	0.142157378271746
6/30/2016 6:00	16.41666667	2016-06-30 06:00:00	0.170625681676951
6/30/2016 7:00	17.42	2016-06-30 07:00:00	0.202353595869676
6/30/2016 8:00	17.54	2016-06-30 08:00:00	0.234492979232699
6/30/2016 9:00	20.16666667	2016-06-30 09:00:00	0.27688359083032
6/30/2016 10:00	21.12	2016-06-30 10:00:00	0.323609669457806
6/30/2016 11:00	22.98	2016-06-30 11:00:00	0.379712972188666
6/30/2016 12:00	24.23333333	2016-06-30 12:00:00	0.442702009874175
6/30/2016 13:00	24.84	2016-06-30 13:00:00	0.509123476053446
6/30/2016 14:00	25.36666667	2016-06-30 14:00:00	0.578541044507583
6/30/2016 15:00	25.86	2016-06-30 15:00:00	0.650750769744663
6/30/2016 16:00	25.72	2016-06-30 16:00:00	0.722171247795687
6/30/2016 17:00	25	2016-06-30 17:00:00	0.78950273287131
6/30/2016 18:00	24.38	2016-06-30 18:00:00	0.853317784395711
6/30/2016 19:00	24.08	2016-06-30 19:00:00	0.915446750683733
6/30/2016 20:00	23.13333333	2016-06-30 20:00:00	0.972371971144729
6/30/2016 21:00	20.94	2016-06-30 21:00:00	1.01825409823532
6/30/2016 22:00	19.15	2016-06-30 22:00:00	1.05638681187329
6/30/2016 23:00	16.96	2016-06-30 23:00:00	1.08658074400762
7/1/2016 0:00	15.86	2016-07-01 00:00:00	1.1133743304763
7/1/2016 1:00	14.3	2016-07-01 01:00:00	0.0225693258308086
7/1/2016 2:00	13.98	2016-07-01 02:00:00	0.0443519378410678
7/1/2016 3:00	13.72	2016-07-01 03:00:00	0.0655141290204172
7/1/2016 4:00	13.53333333	2016-07-01 04:00:00	0.0862410398961714
7/1/2016 5:00	13.02	2016-07-01 05:00:00	0.105813422291462
7/1/2016 6:00	12.88333333	2016-07-01 06:00:00	0.125088669566254
7/1/2016 7:00	13.64	2016-07-01 07:00:00	0.146063283849804
7/1/2016 8:00	15.24	2016-07-01 08:00:00	0.171097880324467
7/1/2016 9:00	16.6	2016-07-01 09:00:00	0.200138212255427
7/1/2016 10:00	17.48	2016-07-01 10:00:00	0.232071269816691
7/1/2016 11:00	18.66	2016-07-01 11:00:00	0.268284662030844
7/1/2016 12:00	19.7	2016-07-01 12:00:00	0.308674182973343
7/1/2016 13:00	20.36	2016-07-01 13:00:00	0.351917159746539
7/1/2016 14:00	21.23333333	2016-07-01 14:00:00	0.399180616937993
7/1/2016 15:00	21.56	2016-07-01 15:00:00	0.448018689893032
7/1/2016 16:00	21.78	2016-07-01 16:00:00	0.497938437830411
7/1/2016 17:00	21.7	2016-07-01 17:00:00	0.547462895268245
7/1/2016 18:00	21.22	2016-07-01 18:00:00	0.594662891675595
7/1/2016 19:00	20.28	2016-07-01 19:00:00	0.637551504888171
7/1/2016 20:00	17.9	2016-07-01 20:00:00	0.670953927913944
7/1/2016 21:00	15.92	2016-07-01 21:00:00	0.697923603550659
7/1/2016 22:00	15.01666667	2016-07-01 22:00:00	0.722350997061509
7/1/2016 23:00	14.68	2016-07-01 23:00:00	0.745888633822825
7/2/2016 0:00	15.08	2016-07-02 00:00:00	0.770486828786594
7/2/2016 1:00	16.88333333	2016-07-02 01:00:00	0.0299448497652651
7/2/2016 2:00	16.58	2016-07-02 02:00:00	0.0589222765325891
7/2/2016 3:00	16.38	2016-07-02 03:00:00	0.0872774078031864
7/2/2016 4:00	16.3	2016-07-02 04:00:00	0.11538703461703
7/2/2016 5:00	16.42	2016-07-02 05:00:00	0.143865646684669
7/2/2016 6:00	16.33333333	2016-07-02 06:00:00	0.172077331420202
7/2/2016 7:00	17.12	2016-07-02 07:00:00	0.202797102714472
7/2/2016 8:00	18.02	2016-07-02 08:00:00	0.236630201436267
7/2/2016 9:00	19.01666667	2016-07-02 09:00:00	0.274232201820126
7/2/2016 10:00	21.26	2016-07-02 10:00:00	0.321622772049153
7/2/2016 11:00	23.4	2016-07-02 11:00:00	0.379992521696328
7/2/2016 12:00	24.28	2016-07-02 12:00:00	0.443244050474557
7/2/2016 13:00	26.12	2016-07-02 13:00:00	0.516909508083083
7/2/2016 14:00	25.25	2016-07-02 14:00:00	0.585663643840411
7/2/2016 15:00	25.98	2016-07-02 15:00:00	0.658547065260514
7/2/2016 16:00	25.82	2016-07-02 16:00:00	0.730531621535982
7/2/2016 17:00	25.38333333	2016-07-02 17:00:00	0.800043910422334
7/2/2016 18:00	24.2	2016-07-02 18:00:00	0.862845655612177
7/2/2016 19:00	24.3	2016-07-02 19:00:00	0.926209777905659
7/2/2016 20:00	22.62	2016-07-02 20:00:00	0.980410130197613
7/2/2016 21:00	21.16	2016-07-02 21:00:00	1.02732534384615
7/2/2016 22:00	18.86666667	2016-07-02 22:00:00	1.06433786385719
7/2/2016 23:00	17.38	2016-07-02 23:00:00	1.09592967043506
7/3/2016 0:00	16.14285714	2016-07-03 00:00:00	1.12356267288868
7/3/2016 1:00	14.8125	2016-07-03 01:00:00	0.0238841874553942
7/3/2016 2:00	14.5375	2016-07-03 02:00:00	0.0470542993618337
7/3/2016 3:00	14.3625	2016-07-03 03:00:00	0.0697803152891221
7/3/2016 4:00	14.1	2016-07-03 04:00:00	0.0918549215937561
7/3/2016 5:00	14.25	2016-07-03 05:00:00	0.114299615168224
7/3/2016 6:00	14.5375	2016-07-03 06:00:00	0.137469727074663
7/3/2016 7:00	15.6125	2016-07-03 07:00:00	0.163547994786886
7/3/2016 8:00	16.725	2016-07-03 08:00:00	0.192984290914083
7/3/2016 9:00	17.5875	2016-07-03 09:00:00	0.225287857142798
7/3/2016 10:00	18.65	2016-07-03 10:00:00	0.261462963292295
7/3/2016 11:00	20.375	2016-07-03 11:00:00	0.304772644253809
7/3/2016 12:00	21.05714286	2016-07-03 12:00:00	0.351202677349582
7/3/2016 13:00	21.6625	2016-07-03 13:00:00	0.400542609047136
7/3/2016 14:00	22.2625	2016-07-03 14:00:00	0.452892781430427
7/3/2016 15:00	22.7625	2016-07-03 15:00:00	0.507841761983533
7/3/2016 16:00	22.8375	2016-07-03 16:00:00	0.563187216275323
7/3/2016 17:00	23.075	2016-07-03 17:00:00	0.619798978586289
7/3/2016 18:00	22.8875	2016-07-03 18:00:00	0.675409672563095
7/3/2016 19:00	22.7125	2016-07-03 19:00:00	0.730095273253115
7/3/2016 20:00	20.8375	2016-07-03 20:00:00	0.775502068745739
7/3/2016 21:00	19.15	2016-07-03 21:00:00	0.81363478238371
7/3/2016 22:00	17.225	2016-07-03 22:00:00	0.844704090839985
7/3/2016 23:00	15.5	2016-07-03 23:00:00	0.870463027391878
7/4/2016 0:00	15.1625	2016-07-04 00:00:00	0.895285360980993
7/4/2016 1:00	14.9875	2016-07-04 01:00:00	0.0243491024974827
7/4/2016 2:00	14.6	2016-07-04 02:00:00	0.0476797525608129
7/4/2016 3:00	14.375	2016-07-04 03:00:00	0.0704372269184635
7/4/2016 4:00	14.44285714	2016-07-04 04:00:00	0.0933661788918412
7/4/2016 5:00	14.2625	2016-07-04 05:00:00	0.11584197072149
7/4/2016 6:00	14.475	2016-07-04 06:00:00	0.138852564879156
7/4/2016 7:00	15.4875	2016-07-04 07:00:00	0.164576242226823
7/4/2016 8:00	17.375	2016-07-04 08:00:00	0.196151072091369
7/4/2016 9:00	17.05	2016-07-04 09:00:00	0.226639784096464
7/4/2016 10:00	18.8	2016-07-04 10:00:00	0.263392874265835
7/4/2016 11:00	20.2125	2016-07-04 11:00:00	0.305984316945138
7/4/2016 12:00	21.575	2016-07-04 12:00:00	0.354895602194134
7/4/2016 13:00	21.525	2016-07-04 13:00:00	0.403563154750016
7/4/2016 14:00	22.5875	2016-07-04 14:00:00	0.457593639347295
7/4/2016 15:00	23.025	2016-07-04 15:00:00	0.513937474732984
7/4/2016 16:00	22.75	2016-07-04 16:00:00	0.568820539679049
7/4/2016 17:00	23.4375	2016-07-04 17:00:00	0.627394889716662
7/4/2016 18:00	22.4375	2016-07-04 18:00:00	0.6806456536637
7/4/2016 19:00	22.7625	2016-07-04 19:00:00	0.735594634216806
7/4/2016 20:00	20.9125	2016-07-04 20:00:00	0.781348858439344
7/4/2016 21:00	19.07142857	2016-07-04 21:00:00	0.819168061697837
7/4/2016 22:00	17.2	2016-07-04 22:00:00	0.85015382502271
7/4/2016 23:00	15.8375	2016-07-04 23:00:00	0.876881649163953
7/5/2016 0:00	14.7	2016-07-05 00:00:00	0.900471296618721
7/5/2016 1:00	14.1125	2016-07-05 01:00:00	0.0221052298637345
7/5/2016 2:00	13.9375	2016-07-05 02:00:00	0.0437852879185777
7/5/2016 3:00	13.7	2016-07-05 03:00:00	0.0649004395547702
7/5/2016 4:00	13.375	2016-07-05 04:00:00	0.0852646688155141
7/5/2016 5:00	13.2125	2016-07-05 05:00:00	0.105262808518391
7/5/2016 6:00	13.225	2016-07-05 06:00:00	0.1252888903406
7/5/2016 7:00	13.6625	2016-07-05 07:00:00	0.146316104130948
7/5/2016 8:00	15.0625	2016-07-05 08:00:00	0.170866994446623
7/5/2016 9:00	16.5125	2016-07-05 09:00:00	0.199633026175581
7/5/2016 10:00	17.625	2016-07-05 10:00:00	0.232066737438549
7/5/2016 11:00	18.65	2016-07-05 11:00:00	0.268241843588046
7/5/2016 12:00	19.6125	2016-07-05 12:00:00	0.30826500248924
7/5/2016 13:00	20.48571429	2016-07-05 13:00:00	0.352069572862444
7/5/2016 14:00	21.3	2016-07-05 14:00:00	0.399651290555791
7/5/2016 15:00	22.775	2016-07-05 15:00:00	0.454666233600763
7/5/2016 16:00	24.45	2016-07-05 16:00:00	0.518876531843482
7/5/2016 17:00	25.9625	2016-07-05 17:00:00	0.591661886850719
7/5/2016 18:00	26.1375	2016-07-05 18:00:00	0.665424763802415
7/5/2016 19:00	25.725	2016-07-05 19:00:00	0.736873482143514
7/5/2016 20:00	22.425	2016-07-05 20:00:00	0.790059590894091
7/5/2016 21:00	18.875	2016-07-05 21:00:00	0.82710465023409
7/5/2016 22:00	18.1875	2016-07-05 22:00:00	0.861547082123547
7/5/2016 23:00	17.775	2016-07-05 23:00:00	0.894506046332064
7/6/2016 0:00	17.2625	2016-07-06 00:00:00	0.925701051047235
7/6/2016 1:00	16.625	2016-07-06 01:00:00	0.0291191371803577
7/6/2016 2:00	15.7875	2016-07-06 02:00:00	0.0557013503935229
7/6/2016 3:00	15.2375	2016-07-06 03:00:00	0.0807290737313118
7/6/2016 4:00	14.575	2016-07-06 04:00:00	0.10399538572711
7/6/2016 5:00	14.1	2016-07-06 05:00:00	0.126069992031744
7/6/2016 6:00	14.775	2016-07-06 06:00:00	0.149855624909646
7/6/2016 7:00	17.575	2016-07-06 07:00:00	0.182115912866703
7/6/2016 8:00	19.4375	2016-07-06 08:00:00	0.221414683916651
7/6/2016 9:00	22.1375	2016-07-06 09:00:00	0.27312770365292
7/6/2016 10:00	23.6875	2016-07-06 10:00:00	0.333074646328135
7/6/2016 11:00	25.0875	2016-07-06 11:00:00	0.400904074529227
7/6/2016 12:00	26.1875	2016-07-06 12:00:00	0.474944847619513
7/6/2016 13:00	26.4875	2016-07-06 13:00:00	0.550637186666664
7/6/2016 14:00	27.625	2016-07-06 14:00:00	0.632207329047797
7/6/2016 15:00	27.6625	2016-07-06 15:00:00	0.713956830360563
7/6/2016 16:00	27.825	2016-07-06 16:00:00	0.796469962909767
7/6/2016 17:00	28.125	2016-07-06 17:00:00	0.880329790955746
7/6/2016 18:00	27	2016-07-06 18:00:00	0.958761294377709
7/6/2016 19:00	26.4625	2016-07-06 19:00:00	1.03431715524899
7/6/2016 20:00	24.7375	2016-07-06 20:00:00	1.10015628642493
7/6/2016 21:00	22.95714286	2016-07-06 21:00:00	1.15613763441407
7/6/2016 22:00	20.9875	2016-07-06 22:00:00	1.20224133122473
7/6/2016 23:00	18.8625	2016-07-06 23:00:00	1.23923759077773
7/7/2016 0:00	16.9375	2016-07-07 00:00:00	1.26935822988537
7/7/2016 1:00	14.975	2016-07-07 01:00:00	0.0243156199576074
7/7/2016 2:00	14.8	2016-07-07 02:00:00	0.0481669141479836
7/7/2016 3:00	14.4	2016-07-07 03:00:00	0.0709874261307018
7/7/2016 4:00	14.2125	2016-07-07 04:00:00	0.093339063559621
7/7/2016 5:00	13.6375	2016-07-07 05:00:00	0.114307840994869
7/7/2016 6:00	14.25	2016-07-07 06:00:00	0.136752534569337
7/7/2016 7:00	17.3625	2016-07-07 07:00:00	0.168284958323476
7/7/2016 8:00	19.8625	2016-07-07 08:00:00	0.209362261585381
7/7/2016 9:00	23.8625	2016-07-07 09:00:00	0.270278306542814
7/7/2016 10:00	25.6125	2016-07-07 10:00:00	0.34109080082831
7/7/2016 11:00	26.3125	2016-07-07 11:00:00	0.415823218729013
7/7/2016 12:00	26.15	2016-07-07 12:00:00	0.489655632199187
7/7/2016 13:00	27.77142857	2016-07-07 13:00:00	0.571919520014932
7/7/2016 14:00	28.4625	2016-07-07 14:00:00	0.657183658951666
7/7/2016 15:00	29.1	2016-07-07 15:00:00	0.744719319108952
7/7/2016 16:00	29.4125	2016-07-07 16:00:00	0.833156603301031
7/7/2016 17:00	30	2016-07-07 17:00:00	0.922849643548274
7/7/2016 18:00	29.375	2016-07-07 18:00:00	1.01118682149762
7/7/2016 19:00	28.3625	2016-07-07 19:00:00	1.09604806462111
7/7/2016 20:00	26.9	2016-07-07 20:00:00	1.17395493176718
7/7/2016 21:00	24.7	2016-07-07 21:00:00	1.23958118816184
7/7/2016 22:00	22.5	2016-07-07 22:00:00	1.29315597376309
7/7/2016 23:00	20.7625	2016-07-07 23:00:00	1.33821738844176
7/8/2016 0:00	18.1	2016-07-08 00:00:00	1.37234031815234
7/8/2016 1:00	15.7125	2016-07-08 01:00:00	0.0263651558770198
7/8/2016 2:00	15.075	2016-07-08 02:00:00	0.0509498266799634
7/8/2016 3:00	14.675	2016-07-08 03:00:00	0.0744744773048246
7/8/2016 4:00	13.5375	2016-07-08 04:00:00	0.0952110129257161
7/8/2016 5:00	12.525	2016-07-08 05:00:00	0.113727004095791
7/8/2016 6:00	13.62857143	2016-07-08 06:00:00	0.134674947947361
7/8/2016 7:00	15.825	2016-07-08 07:00:00	0.16136630119906
7/8/2016 8:00	17.5125	2016-07-08 08:00:00	0.193410971499004
7/8/2016 9:00	19.175	2016-07-08 09:00:00	0.23164390188466
7/8/2016 10:00	20.85	2016-07-08 10:00:00	0.277108460051313
7/8/2016 11:00	22.475	2016-07-08 11:00:00	0.330553488270298
7/8/2016 12:00	24.05	2016-07-08 12:00:00	0.392514639235319
7/8/2016 13:00	25.1	2016-07-08 13:00:00	0.460415207313384
7/8/2016 14:00	25.4	2016-07-08 14:00:00	0.530022199617809
7/8/2016 15:00	25.8375	2016-07-08 15:00:00	0.602105301887348
7/8/2016 16:00	25.9375	2016-07-08 16:00:00	0.674750451005382
7/8/2016 17:00	25.8625	2016-07-08 17:00:00	0.746974239853214
7/8/2016 18:00	25.875	2016-07-08 18:00:00	0.819268329612056
7/8/2016 19:00	25.65	2016-07-08 19:00:00	0.890293080301928
7/8/2016 20:00	22.55	2016-07-08 20:00:00	0.944127971744006
7/8/2016 21:00	18.7875	2016-07-08 21:00:00	0.980832593739005
7/8/2016 22:00	18.04285714	2016-07-08 22:00:00	1.0147482791582
7/8/2016 23:00	17.7875	2016-07-08 23:00:00	1.04775135332475
7/9/2016 0:00	16.2625	2016-07-09 00:00:00	1.07574656605735
7/9/2016 1:00	14.9375	2016-07-09 01:00:00	0.0242154264589648
7/9/2016 2:00	14.7125	2016-07-09 02:00:00	0.0478376344001992
7/9/2016 3:00	14.35	2016-07-09 03:00:00	0.0705322320929974
7/9/2016 4:00	14.125	2016-07-09 04:00:00	0.0926681248329898
7/9/2016 5:00	13.7375	2016-07-09 05:00:00	0.113871555317871
7/9/2016 6:00	14.1	2016-07-09 06:00:00	0.135946161622505
7/9/2016 7:00	16.8375	2016-07-09 07:00:00	0.165742989421677
7/9/2016 8:00	20.0375	2016-07-09 08:00:00	0.207571760734653
7/9/2016 9:00	23.3125	2016-07-09 09:00:00	0.265465483291129
7/9/2016 10:00	25.3625	2016-07-09 10:00:00	0.33485936906635
7/9/2016 11:00	26.05	2016-07-09 11:00:00	0.408134383610902
7/9/2016 12:00	26.5	2016-07-09 12:00:00	0.483894875298936
7/9/2016 13:00	27.5625	2016-07-09 13:00:00	0.565163589766108
7/9/2016 14:00	28.38571429	2016-07-09 14:00:00	0.650119388620767
7/9/2016 15:00	29.3625	2016-07-09 15:00:00	0.738422695109309
7/9/2016 16:00	29.0125	2016-07-09 16:00:00	0.825679422848656
7/9/2016 17:00	30	2016-07-09 17:00:00	0.915372463095898
7/9/2016 18:00	29.6	2016-07-09 18:00:00	1.00427559468944
7/9/2016 19:00	28.65	2016-07-09 19:00:00	1.09026301622782
7/9/2016 20:00	26.925	2016-07-09 20:00:00	1.16830153881513
7/9/2016 21:00	24.4375	2016-07-09 21:00:00	1.23244121302683
7/9/2016 22:00	22.1375	2016-07-09 22:00:00	1.2841542327631
7/9/2016 23:00	20.525	2016-07-09 23:00:00	1.32813548790024
7/10/2016 0:00	18.7	2016-07-10 00:00:00	1.36450237555739
7/10/2016 1:00	16.55	2016-07-10 01:00:00	0.0288833003194709
7/10/2016 2:00	15.6375	2016-07-10 02:00:00	0.0550330209916697
7/10/2016 3:00	15.0625	2016-07-10 03:00:00	0.0795839113073445
7/10/2016 4:00	14.425	2016-07-10 04:00:00	0.102467622229018
7/10/2016 5:00	14.0375	2016-07-10 05:00:00	0.124389698967386
7/10/2016 6:00	15.17142857	2016-07-10 06:00:00	0.149236402233443
7/10/2016 7:00	17.6	2016-07-10 07:00:00	0.181583298409748
7/10/2016 8:00	19.8375	2016-07-10 08:00:00	0.22255416230642
7/10/2016 9:00	22.1875	2016-07-10 09:00:00	0.274521423247961
7/10/2016 10:00	23.35	2016-07-10 10:00:00	0.332618919357348
7/10/2016 11:00	25.1875	2016-07-10 11:00:00	0.40101744608189
7/10/2016 12:00	26.3375	2016-07-10 12:00:00	0.475887623843575
7/10/2016 13:00	27.6	2016-07-10 13:00:00	0.557337565363505
7/10/2016 14:00	27.65	2016-07-10 14:00:00	0.639027407124367
7/10/2016 15:00	27.6	2016-07-10 15:00:00	0.720477348644298
7/10/2016 16:00	28	2016-07-10 16:00:00	0.803786545217438
7/10/2016 17:00	28.0125	2016-07-10 17:00:00	0.887151499111621
7/10/2016 18:00	27.825	2016-07-10 18:00:00	0.969664631660825
7/10/2016 19:00	26.5	2016-07-10 19:00:00	1.04542512334886
7/10/2016 20:00	25.2	2016-07-10 20:00:00	1.11389477915706
7/10/2016 21:00	23.05	2016-07-10 21:00:00	1.17037249061359
7/10/2016 22:00	21.05714286	2016-07-10 22:00:00	1.21680252370936
7/10/2016 23:00	19.2625	2016-07-10 23:00:00	1.25538797860053
7/11/2016 0:00	17.7375	2016-07-11 00:00:00	1.28821492646859
7/11/2016 1:00	16.575	2016-07-11 01:00:00	0.0289617197631349
7/11/2016 2:00	15.85	2016-07-11 02:00:00	0.0557260603080884
7/11/2016 3:00	15.2125	2016-07-11 03:00:00	0.080685147549054
7/11/2016 4:00	14.4375	2016-07-11 04:00:00	0.103600518543531
7/11/2016 5:00	13.9875	2016-07-11 05:00:00	0.125401274888448
7/11/2016 6:00	15.25	2016-07-11 06:00:00	0.150463381250901
7/11/2016 7:00	17.5625	2016-07-11 07:00:00	0.182680442571221
7/11/2016 8:00	19.9625	2016-07-11 08:00:00	0.22418578553389
7/11/2016 9:00	21.975	2016-07-11 09:00:00	0.275078298475911
7/11/2016 10:00	23.65	2016-07-11 10:00:00	0.334818433740075
7/11/2016 11:00	24.9875	2016-07-11 11:00:00	0.402078793977346
7/11/2016 12:00	26.1	2016-07-11 12:00:00	0.475632819595137
7/11/2016 13:00	26.7125	2016-07-11 13:00:00	0.552542421565807
7/11/2016 14:00	27.95	2016-07-11 14:00:00	0.635627087281
7/11/2016 15:00	27.9	2016-07-11 15:00:00	0.718484861547
7/11/2016 16:00	27.6	2016-07-11 16:00:00	0.799934803066931
7/11/2016 17:00	28.3625	2016-07-11 17:00:00	0.884796046190426
7/11/2016 18:00	27.325	2016-07-11 18:00:00	0.964892559137559
7/11/2016 19:00	26.575	2016-07-11 19:00:00	1.04106071560184
7/11/2016 20:00	25.05	2016-07-11 20:00:00	1.10867672870356
7/11/2016 21:00	23.0375	2016-07-11 21:00:00	1.16508748020132
7/11/2016 22:00	21.2375	2016-07-11 22:00:00	1.21237078199881
7/11/2016 23:00	19.175	2016-07-11 23:00:00	1.25060371238446
7/12/2016 0:00	16.925	2016-07-12 00:00:00	1.28068370241136
7/12/2016 1:00	15.65	2016-07-12 01:00:00	0.0261855143087477
7/12/2016 2:00	15.025	2016-07-12 02:00:00	0.0506353191777958
7/12/2016 3:00	14.6375	2016-07-12 03:00:00	0.0740627842451499
7/12/2016 4:00	13.675	2016-07-12 04:00:00	0.0951192728329299
7/12/2016 5:00	12.725	2016-07-12 05:00:00	0.114055529176031
7/12/2016 6:00	13.6	2016-07-12 06:00:00	0.134936934537535
7/12/2016 7:00	15.97142857	2016-07-12 07:00:00	0.162058383692561
7/12/2016 8:00	17.525	2016-07-12 08:00:00	0.19414607450105
7/12/2016 9:00	19.15	2016-07-12 09:00:00	0.232278788139022
7/12/2016 10:00	20.7875	2016-07-12 10:00:00	0.277455101983736
7/12/2016 11:00	22.6	2016-07-12 11:00:00	0.331550881570251
7/12/2016 12:00	24.2625	2016-07-12 12:00:00	0.39470393846777
7/12/2016 13:00	24.8625	2016-07-12 13:00:00	0.461253313923485
7/12/2016 14:00	25.55	2016-07-12 14:00:00	0.531711689719551
7/12/2016 15:00	25.925	2016-07-12 15:00:00	0.604286688122599
7/12/2016 16:00	25.825	2016-07-12 16:00:00	0.676299405785671
7/12/2016 17:00	25.9625	2016-07-12 17:00:00	0.749084760792909
7/12/2016 18:00	25.8375	2016-07-12 18:00:00	0.821167863062447
7/12/2016 19:00	25.2125	2016-07-12 19:00:00	0.8897086447383
7/12/2016 20:00	23.275	2016-07-12 20:00:00	0.947398956161418
7/12/2016 21:00	21.0125	2016-07-12 21:00:00	0.993619597235728
7/12/2016 22:00	18.8125	2016-07-12 22:00:00	1.03042121077371
7/12/2016 23:00	18.14285714	2016-07-12 23:00:00	1.06470030429241
7/13/2016 0:00	18.2125	2016-07-13 00:00:00	1.09923450389132
7/13/2016 1:00	18.3	2016-07-13 01:00:00	0.0348570775310311
7/13/2016 2:00	17.8	2016-07-13 02:00:00	0.0679043139775872
7/13/2016 3:00	17.25	2016-07-13 03:00:00	0.0990573694079475
7/13/2016 4:00	16.625	2016-07-13 04:00:00	0.128176506588305
7/13/2016 5:00	15.7625	2016-07-13 05:00:00	0.154686186512602
7/13/2016 6:00	16.1625	2016-07-13 06:00:00	0.18237836221237
7/13/2016 7:00	18.05	2016-07-13 07:00:00	0.216319892399361
7/13/2016 8:00	20.225	2016-07-13 08:00:00	0.258966240734985
7/13/2016 9:00	22.0125	2016-07-13 09:00:00	0.310047311724022
7/13/2016 10:00	24.025	2016-07-13 10:00:00	0.37186873788698
7/13/2016 11:00	25.3125	2016-07-13 11:00:00	0.440978359719502
7/13/2016 12:00	26.1375	2016-07-13 12:00:00	0.514741236671198
7/13/2016 13:00	27.5375	2016-07-13 13:00:00	0.595888525561467
7/13/2016 14:00	27.075	2016-07-13 14:00:00	0.674709908907866
7/13/2016 15:00	27.72857143	2016-07-13 15:00:00	0.756772609411286
7/13/2016 16:00	28	2016-07-13 16:00:00	0.840081805984427
7/13/2016 17:00	27.675	2016-07-13 17:00:00	0.921890838976448
7/13/2016 18:00	27.475	2016-07-13 18:00:00	1.00273248537994
7/13/2016 19:00	26.6875	2016-07-13 19:00:00	1.07950788088858
7/13/2016 20:00	25.25	2016-07-13 20:00:00	1.14826201664591
7/13/2016 21:00	23.025	2016-07-13 21:00:00	1.2046058520316
7/13/2016 22:00	20.9	2016-07-13 22:00:00	1.25030202941412
7/13/2016 23:00	19.4625	2016-07-13 23:00:00	1.28970360530029
7/14/2016 0:00	19.1125	2016-07-14 00:00:00	1.32768641352525
7/14/2016 1:00	19.175	2016-07-14 01:00:00	0.0382329303856557
7/14/2016 2:00	19.1875	2016-07-14 02:00:00	0.0765160531618732
7/14/2016 3:00	19.1375	2016-07-14 03:00:00	0.114598742392909
7/14/2016 4:00	18.6375	2016-07-14 04:00:00	0.150726040299159
7/14/2016 5:00	17.55	2016-07-14 05:00:00	0.182899926576583
7/14/2016 6:00	17.1375	2016-07-14 06:00:00	0.213677707885977
7/14/2016 7:00	18.25714286	2016-07-14 07:00:00	0.248376312063659
7/14/2016 8:00	21.7875	2016-07-14 08:00:00	0.298333232267833
7/14/2016 9:00	24.25	2016-07-14 09:00:00	0.361415979675326
7/14/2016 10:00	27.3875	2016-07-14 10:00:00	0.441824897364386
7/14/2016 11:00	28.975	2016-07-14 11:00:00	0.528958695378636
7/14/2016 12:00	30.0875	2016-07-14 12:00:00	0.61878550135616
7/14/2016 13:00	30.0375	2016-07-14 13:00:00	0.708537640309544
7/14/2016 14:00	30.8875	2016-07-14 14:00:00	0.798881188534782
7/14/2016 15:00	31.025	2016-07-14 15:00:00	0.889178454395806
7/14/2016 16:00	30.6375	2016-07-14 16:00:00	0.979502126392573
7/14/2016 17:00	30.5875	2016-07-14 17:00:00	1.06980599546733
7/14/2016 18:00	29.6125	2016-07-14 18:00:00	1.15873808416531
7/14/2016 19:00	27.875	2016-07-14 19:00:00	1.24148154487964
7/14/2016 20:00	26.6	2016-07-14 20:00:00	1.31778509731034
7/14/2016 21:00	23.6125	2016-07-14 21:00:00	1.37731874074429
7/14/2016 22:00	20.1625	2016-07-14 22:00:00	1.4196911331055
7/14/2016 23:00	18.7375	2016-07-14 23:00:00	1.45620243373922
7/15/2016 0:00	17.42857143	2016-07-15 00:00:00	1.48795958191292
7/15/2016 1:00	17.2375	2016-07-15 01:00:00	0.0311111566916165
7/15/2016 2:00	17.1125	2016-07-15 02:00:00	0.0618060966176588
7/15/2016 3:00	16.6625	2016-07-15 03:00:00	0.0910438044808855
7/15/2016 4:00	15.575	2016-07-15 04:00:00	0.117015227853545
7/15/2016 5:00	15.3	2016-07-15 05:00:00	0.142215300547153
7/15/2016 6:00	15.1625	2016-07-15 06:00:00	0.167037634136268
7/15/2016 7:00	16.35	2016-07-15 07:00:00	0.195300473961639
7/15/2016 8:00	18.6	2016-07-15 08:00:00	0.231284675747005
7/15/2016 9:00	20.95	2016-07-15 09:00:00	0.277213381058784
7/15/2016 10:00	22.525	2016-07-15 10:00:00	0.330918121353928
7/15/2016 11:00	23.6125	2016-07-15 11:00:00	0.390451764787874
7/15/2016 12:00	24.5	2016-07-15 12:00:00	0.454944741745921
7/15/2016 13:00	24.9875	2016-07-15 13:00:00	0.522205101983192
7/15/2016 14:00	25.45	2016-07-15 14:00:00	0.592096091315341
7/15/2016 15:00	25.8125	2016-07-15 15:00:00	0.664038397530615
7/15/2016 16:00	25.92857143	2016-07-15 16:00:00	0.736633442202382
7/15/2016 17:00	25.9375	2016-07-15 17:00:00	0.809278591320416
7/15/2016 18:00	25.8875	2016-07-15 18:00:00	0.881642953027298
7/15/2016 19:00	25.0875	2016-07-15 19:00:00	0.949472381228391
7/15/2016 20:00	23.1625	2016-07-15 20:00:00	1.00655468020931
7/15/2016 21:00	21.1875	2016-07-15 21:00:00	1.05360025853795
7/15/2016 22:00	19.225	2016-07-15 22:00:00	1.09203429484741
7/15/2016 23:00	18.175	2016-07-15 23:00:00	1.12643092322147
7/16/2016 0:00	18.475	2016-07-16 00:00:00	1.16194168796455
7/16/2016 1:00	18.4125	2016-07-16 01:00:00	0.0352760868212444
7/16/2016 2:00	18.8625	2016-07-16 02:00:00	0.0722723463742475
7/16/2016 3:00	18.9875	2016-07-16 03:00:00	0.10975909898375
7/16/2016 4:00	18.5	2016-07-16 04:00:00	0.145364115178763
7/16/2016 5:00	17.3375	2016-07-16 05:00:00	0.176811879452711
7/16/2016 6:00	17.1375	2016-07-16 06:00:00	0.207589660762105
7/16/2016 7:00	18.975	2016-07-16 07:00:00	0.245027114206085
7/16/2016 8:00	21.05714286	2016-07-16 08:00:00	0.291457147301858
7/16/2016 9:00	24.0875	2016-07-16 09:00:00	0.35362809184489
7/16/2016 10:00	26.9125	2016-07-16 10:00:00	0.431600827232117
7/16/2016 11:00	28.85	2016-07-16 11:00:00	0.51831057807288
7/16/2016 12:00	30.2625	2016-07-16 12:00:00	0.608360880669603
7/16/2016 13:00	30.25	2016-07-16 13:00:00	0.698397197949797
7/16/2016 14:00	30.475	2016-07-16 14:00:00	0.788637578770323
7/16/2016 15:00	30.825	2016-07-16 15:00:00	0.878988647025364
7/16/2016 16:00	30.5875	2016-07-16 16:00:00	0.969292516100122
7/16/2016 17:00	30.35	2016-07-16 17:00:00	1.05943205432696
7/16/2016 18:00	29.2375	2016-07-16 18:00:00	1.14738304974406
7/16/2016 19:00	27.9375	2016-07-16 19:00:00	1.23041121172374
7/16/2016 20:00	26.65	2016-07-16 20:00:00	1.30698478591087
7/16/2016 21:00	24.0875	2016-07-16 21:00:00	1.3691557304539
7/16/2016 22:00	20.5875	2016-07-16 22:00:00	1.41341923905279
7/16/2016 23:00	18.65	2016-07-16 23:00:00	1.44959434520229
7/17/2016 0:00	18.3	2016-07-17 00:00:00	1.48445142273332
7/17/2016 1:00	18.1625	2016-07-17 01:00:00	0.0343508783692544
7/17/2016 2:00	17.95	2016-07-17 02:00:00	0.0679321576604986
7/17/2016 3:00	17.075	2016-07-17 03:00:00	0.0985032109581144
7/17/2016 4:00	16.3375	2016-07-17 04:00:00	0.126727676584152
7/17/2016 5:00	15.65	2016-07-17 05:00:00	0.1529131908929
7/17/2016 6:00	16.2125	2016-07-17 06:00:00	0.180756510101673
7/17/2016 7:00	18.05	2016-07-17 07:00:00	0.214698040288664
7/17/2016 8:00	20.475	2016-07-17 08:00:00	0.258454521940712
7/17/2016 9:00	21.5	2016-07-17 09:00:00	0.307000538915187
7/17/2016 10:00	24.4125	2016-07-17 10:00:00	0.37099902200313
7/17/2016 11:00	25.9	2016-07-17 11:00:00	0.443433626159172
7/17/2016 12:00	25.9	2016-07-17 12:00:00	0.515868230315215
7/17/2016 13:00	26.825	2016-07-17 13:00:00	0.59337822623264
7/17/2016 14:00	27.8375	2016-07-17 14:00:00	0.67594915130196
7/17/2016 15:00	27.7625	2016-07-17 15:00:00	0.758171255047993
7/17/2016 16:00	27.68571429	2016-07-17 16:00:00	0.840031212802952
7/17/2016 17:00	28.5875	2016-07-17 17:00:00	0.925782336330588
7/17/2016 18:00	26.875	2016-07-17 18:00:00	1.00355722674268
7/17/2016 19:00	27.15	2016-07-17 19:00:00	1.08276522908911
7/17/2016 20:00	24.825	2016-07-17 20:00:00	1.14910143682939
7/17/2016 21:00	23.1	2016-07-17 21:00:00	1.20584742356086
7/17/2016 22:00	21.4125	2016-07-17 22:00:00	1.25396980877946
7/17/2016 23:00	19.525	2016-07-17 23:00:00	1.29362938640338
7/18/2016 0:00	18.8	2016-07-18 00:00:00	1.33038247657275
7/18/2016 1:00	18.05	2016-07-18 01:00:00	0.0339415301869908
7/18/2016 2:00	17.625	2016-07-18 02:00:00	0.0663752414499585
7/18/2016 3:00	17.2	2016-07-18 03:00:00	0.0973610047748319
7/18/2016 4:00	16.5875	2016-07-18 04:00:00	0.126362006509011
7/18/2016 5:00	15.725	2016-07-18 05:00:00	0.152763225695293
7/18/2016 6:00	15.6625	2016-07-18 06:00:00	0.178984578472292
7/18/2016 7:00	18.925	2016-07-18 07:00:00	0.216225390969368
7/18/2016 8:00	20.1	2016-07-18 08:00:00	0.258325257854556
7/18/2016 9:00	22.85714286	2016-07-18 09:00:00	0.313774825961449
7/18/2016 10:00	23.6375	2016-07-18 10:00:00	0.373446095270791
7/18/2016 11:00	25.6125	2016-07-18 11:00:00	0.444258589556287
7/18/2016 12:00	25.825	2016-07-18 12:00:00	0.516271307219358
7/18/2016 13:00	27.3375	2016-07-18 13:00:00	0.596430516129118
7/18/2016 14:00	27.4625	2016-07-18 14:00:00	0.677210684236302
7/18/2016 15:00	27.7375	2016-07-18 15:00:00	0.759315428160838
7/18/2016 16:00	28.15	2016-07-18 16:00:00	0.843283492464931
7/18/2016 17:00	27.8125	2016-07-18 17:00:00	0.925738693606411
7/18/2016 18:00	28.1375	2016-07-18 18:00:00	1.00965272015948
7/18/2016 19:00	26.6	2016-07-18 19:00:00	1.08595627259018
7/18/2016 20:00	25.2375	2016-07-18 20:00:00	1.15463929466515
7/18/2016 21:00	23.2125	2016-07-18 21:00:00	1.21199140561107
7/18/2016 22:00	21.05	2016-07-18 22:00:00	1.25838788750568
7/18/2016 23:00	19.7125	2016-07-18 23:00:00	1.29882997320955
7/19/2016 0:00	18.225	2016-07-19 00:00:00	1.33341013707567
7/19/2016 1:00	17.21428571	2016-07-19 01:00:00	0.0310334786901485
7/19/2016 2:00	17.1125	2016-07-19 02:00:00	0.0617284186161908
7/19/2016 3:00	16.65	2016-07-19 03:00:00	0.0909265544845201
7/19/2016 4:00	15.6875	2016-07-19 04:00:00	0.117219718875127
7/19/2016 5:00	14.875	2016-07-19 05:00:00	0.141269000538102
7/19/2016 6:00	15.05	2016-07-19 06:00:00	0.165786153065801
7/19/2016 7:00	16.15	2016-07-19 07:00:00	0.193440659738654
7/19/2016 8:00	18.475	2016-07-19 08:00:00	0.228951424481737
7/19/2016 9:00	20.9	2016-07-19 09:00:00	0.274647601864252
7/19/2016 10:00	22.45	2016-07-19 10:00:00	0.327963070856544
7/19/2016 11:00	23.5	2016-07-19 11:00:00	0.386879188026814
7/19/2016 12:00	24.525	2016-07-19 12:00:00	0.451513609521428
7/19/2016 13:00	25.1625	2016-07-19 13:00:00	0.519769870106685
7/19/2016 14:00	25.325	2016-07-19 14:00:00	0.588950569651082
7/19/2016 15:00	24.475	2016-07-19 15:00:00	0.653302171354898
7/19/2016 16:00	23.275	2016-07-19 16:00:00	0.710992482778016
7/19/2016 17:00	21.85714286	2016-07-19 17:00:00	0.761295501184379
7/19/2016 18:00	21.1875	2016-07-19 18:00:00	0.808341079513021
7/19/2016 19:00	20.275	2016-07-19 19:00:00	0.851207622853238
7/19/2016 20:00	18.15	2016-07-19 20:00:00	0.885512804691432
7/19/2016 21:00	16.25	2016-07-19 21:00:00	0.913469973570855
7/19/2016 22:00	14.975	2016-07-19 22:00:00	0.937785593528462
7/19/2016 23:00	14.875	2016-07-19 23:00:00	0.961834875191437
7/20/2016 0:00	14.5125	2016-07-20 00:00:00	0.984941057860545
7/20/2016 1:00	15.1	2016-07-20 01:00:00	0.0246523600560187
7/20/2016 2:00	14.6375	2016-07-20 02:00:00	0.0480798251233728
7/20/2016 3:00	14.3375	2016-07-20 03:00:00	0.0707430447333986
7/20/2016 4:00	14.0875	2016-07-20 04:00:00	0.0927870667524037
7/20/2016 5:00	13.9375	2016-07-20 05:00:00	0.114467124807247
7/20/2016 6:00	14.6125	2016-07-20 06:00:00	0.13783000544032
7/20/2016 7:00	16.375	2016-07-20 07:00:00	0.166169735827821
7/20/2016 8:00	18.0375	2016-07-20 08:00:00	0.200066049071585
7/20/2016 9:00	19.5	2016-07-20 09:00:00	0.239622256249745
7/20/2016 10:00	20.4875	2016-07-20 10:00:00	0.283434845473477
7/20/2016 11:00	22.825	2016-07-20 11:00:00	0.338714104776471
7/20/2016 12:00	23.3875	2016-07-20 12:00:00	0.397015732066536
7/20/2016 13:00	23.9375	2016-07-20 13:00:00	0.458349020172541
7/20/2016 14:00	25.0625	2016-07-20 14:00:00	0.526036170484815
7/20/2016 15:00	25.2875	2016-07-20 15:00:00	0.595003616083226
7/20/2016 16:00	26.1625	2016-07-20 16:00:00	0.668905524806281
7/20/2016 17:00	25.725	2016-07-20 17:00:00	0.74035424314738
7/20/2016 18:00	25.525	2016-07-20 18:00:00	0.810670857613568
7/20/2016 19:00	24.85	2016-07-20 19:00:00	0.87714916925488
7/20/2016 20:00	22.7625	2016-07-20 20:00:00	0.932098149807986
7/20/2016 21:00	21.0125	2016-07-20 21:00:00	0.978318790882296
7/20/2016 22:00	18.925	2016-07-20 22:00:00	1.01555960337937
7/20/2016 23:00	18.2375	2016-07-20 23:00:00	1.05018578516961
7/21/2016 0:00	18.225	2016-07-21 00:00:00	1.08476594903574
7/21/2016 1:00	18.1	2016-07-21 01:00:00	0.0341229297105749
7/21/2016 2:00	18.2125	2016-07-21 02:00:00	0.0686571293094844
7/21/2016 3:00	18.1375	2016-07-21 03:00:00	0.1029166680534
7/21/2016 4:00	18.125	2016-07-21 04:00:00	0.137130617102753
7/21/2016 5:00	18.1875	2016-07-21 05:00:00	0.17157304899221
7/21/2016 6:00	18.25	2016-07-21 06:00:00	0.206245302399786
7/21/2016 7:00	18.1625	2016-07-21 07:00:00	0.24059618076904
7/21/2016 8:00	18.2625	2016-07-21 08:00:00	0.275314559523346
7/21/2016 9:00	18.925	2016-07-21 09:00:00	0.312555372020422
7/21/2016 10:00	20.7375	2016-07-21 10:00:00	0.357502115468631
7/21/2016 11:00	23.3	2016-07-21 11:00:00	0.415327993811381
7/21/2016 12:00	26.0125	2016-07-21 12:00:00	0.488393363041432
7/21/2016 13:00	26.975	2016-07-21 13:00:00	0.566694209574322
7/21/2016 14:00	26.8625	2016-07-21 14:00:00	0.644402992923994
7/21/2016 15:00	26.5375	2016-07-21 15:00:00	0.720367588993238
7/21/2016 16:00	26.125	2016-07-21 16:00:00	0.794060888743489
7/21/2016 17:00	26.17142857	2016-07-21 17:00:00	0.868012411336405
7/21/2016 18:00	25.0875	2016-07-21 18:00:00	0.935841839537497
7/21/2016 19:00	24.5	2016-07-21 19:00:00	1.00033481649554
7/21/2016 20:00	23.7625	2016-07-21 20:00:00	1.06069629766813
7/21/2016 21:00	22.6375	2016-07-21 21:00:00	1.11498825244724
7/21/2016 22:00	21.625	2016-07-21 22:00:00	1.16414414984206
7/21/2016 23:00	20.4375	2016-07-21 23:00:00	1.20773265205153
7/22/2016 0:00	17.525	2016-07-22 00:00:00	1.23982034286002
7/22/2016 1:00	14.15	2016-07-22 01:00:00	0.0221973366188448
7/22/2016 2:00	12.925	2016-07-22 02:00:00	0.0415627261179976
7/22/2016 3:00	12.625	2016-07-22 03:00:00	0.0602877517082817
7/22/2016 4:00	12.2875	2016-07-22 04:00:00	0.0783159691207464
7/22/2016 5:00	11.6375	2016-07-22 05:00:00	0.0950698119816824
7/22/2016 6:00	11.7	2016-07-22 06:00:00	0.111942434208745
7/22/2016 7:00	13.15	2016-07-22 07:00:00	0.131801406097789
7/22/2016 8:00	15.25	2016-07-22 08:00:00	0.156863512460242
7/22/2016 9:00	17.3875	2016-07-22 09:00:00	0.188480799404898
7/22/2016 10:00	18.81428571	2016-07-22 10:00:00	0.225289349343443
7/22/2016 11:00	20.05	2016-07-22 11:00:00	0.267172225413962
7/22/2016 12:00	21.4125	2016-07-22 12:00:00	0.315294610632553
7/22/2016 13:00	22.6125	2016-07-22 13:00:00	0.369455733655513
7/22/2016 14:00	23.5375	2016-07-22 14:00:00	0.428577362576838
7/22/2016 15:00	23.975	2016-07-22 15:00:00	0.490119678512438
7/22/2016 16:00	23.975	2016-07-22 16:00:00	0.551661994448038
7/22/2016 17:00	23.975	2016-07-22 17:00:00	0.613204310383638
7/22/2016 18:00	23.575	2016-07-22 18:00:00	0.672531783196787
7/22/2016 19:00	22.45	2016-07-22 19:00:00	0.725847252189079
7/22/2016 20:00	20.4625	2016-07-22 20:00:00	0.769547683478318
7/22/2016 21:00	17.275	2016-07-22 21:00:00	0.80078468806698
7/22/2016 22:00	14.225	2016-07-22 22:00:00	0.82316730448502
7/22/2016 23:00	13.0625	2016-07-22 23:00:00	0.84283295366457
7/23/2016 0:00	15.8125	2016-07-23 00:00:00	0.869487881495401
7/23/2016 1:00	18.1625	2016-07-23 01:00:00	0.0343508783692544
7/23/2016 2:00	17.88571429	2016-07-23 02:00:00	0.0677023545328423
7/23/2016 3:00	18	2016-07-23 03:00:00	0.101463335391498
7/23/2016 4:00	18.0625	2016-07-23 04:00:00	0.135450135659043
7/23/2016 5:00	18.025	2016-07-23 05:00:00	0.169301285059017
7/23/2016 6:00	18	2016-07-23 06:00:00	0.203062265917673
7/23/2016 7:00	18.125	2016-07-23 07:00:00	0.237276214967026
7/23/2016 8:00	18.0625	2016-07-23 08:00:00	0.271263015234571
7/23/2016 9:00	18.225	2016-07-23 09:00:00	0.305843179100692
7/23/2016 10:00	20.825	2016-07-23 10:00:00	0.351192268807183
7/23/2016 11:00	23.8625	2016-07-23 11:00:00	0.412108313764616
7/23/2016 12:00	25.625	2016-07-23 12:00:00	0.482991579052907
7/23/2016 13:00	27.9375	2016-07-23 13:00:00	0.56601974103259
7/23/2016 14:00	26.4375	2016-07-23 14:00:00	0.641438897479948
7/23/2016 15:00	26.575	2016-07-23 15:00:00	0.717607053944229
7/23/2016 16:00	25.9875	2016-07-23 16:00:00	0.790532483795489
7/23/2016 17:00	26.15	2016-07-23 17:00:00	0.864364897265664
7/23/2016 18:00	24.38571429	2016-07-23 18:00:00	0.928212190738605
7/23/2016 19:00	24.5625	2016-07-23 19:00:00	0.993058903381935
7/23/2016 20:00	23.7125	2016-07-23 20:00:00	1.05314389015775
7/23/2016 21:00	22.625	2016-07-23 21:00:00	1.10737040495001
7/23/2016 22:00	21.6375	2016-07-23 22:00:00	1.15658759241881
7/23/2016 23:00	20.7125	2016-07-23 23:00:00	1.20141989268595
7/24/2016 0:00	18.64285714	2016-07-24 00:00:00	1.23756767311758
7/24/2016 1:00	16.42857143	2016-07-24 01:00:00	0.028505135640739
7/24/2016 2:00	15.8875	2016-07-24 02:00:00	0.0553792989366417
7/24/2016 3:00	15.64285714	2016-07-24 03:00:00	0.0815443542439314
7/24/2016 4:00	15.375	2016-07-24 04:00:00	0.106952684120225
7/24/2016 5:00	15.24285714	2016-07-24 05:00:00	0.131995137723479
7/24/2016 6:00	15.51428571	2016-07-24 06:00:00	0.15779442472695
7/24/2016 7:00	16.7875	2016-07-24 07:00:00	0.187430527005281
[truncated: 1,240 more rows]
