# Supplementary material for: Natural plant growth and development achieved in the IPK PhenoSphere by dynamic environment simulation
Source: Nat Commun. 2023 Sep 18;14:5783. doi: 10.1038/s41467-023-41332-4 (PMC10507097; doi:10.1038/s41467-023-41332-4)
Supplement: Supplementary file 5 — Supplementary Code 1 [file 41467_2023_41332_MOESM5_ESM.zip › Supplementary_Code_1/Weather_Data/IPK_GWH_clim_translate.csv]

Time	Environment	Temp	thermaltime	Date	DAS	Date_2016
1:00:00	GWH_Temp	18.46333333	0.035466855	10/22/2018 1:00	10	2016-05-05 01:00
2:00:00	GWH_Temp	18.59833334	0.071444709	10/22/2018 2:00	10	2016-05-05 02:00
3:00:00	GWH_Temp	21.99416667	0.122433536	10/22/2018 3:00	10	2016-05-05 03:00
4:00:00	GWH_Temp	25.45	0.192324525	10/22/2018 4:00	10	2016-05-05 04:00
5:00:00	GWH_Temp	26.66928571	0.269001969	10/22/2018 5:00	10	2016-05-05 05:00
6:00:00	GWH_Temp	28.3175	0.353678187	10/22/2018 6:00	10	2016-05-05 06:00
7:00:00	GWH_Temp	29.17333334	0.441438914	10/22/2018 7:00	10	2016-05-05 07:00
8:00:00	GWH_Temp	29.27583333	0.529500555	10/22/2018 8:00	10	2016-05-05 08:00
9:00:00	GWH_Temp	29.34333334	0.61775144	10/22/2018 9:00	10	2016-05-05 09:00
10:00:00	GWH_Temp	29.09666667	0.705276679	10/22/2018 10:00	10	2016-05-05 10:00
11:00:00	GWH_Temp	27.835	0.787836057	10/22/2018 11:00	10	2016-05-05 11:00
12:00:00	GWH_Temp	28.505	0.873267883	10/22/2018 12:00	10	2016-05-05 12:00
13:00:00	GWH_Temp	29.00583333	0.960502904	10/22/2018 13:00	10	2016-05-05 13:00
14:00:00	GWH_Temp	29.6375	1.049492104	10/22/2018 14:00	10	2016-05-05 14:00
15:00:00	GWH_Temp	29.0575	1.136893677	10/22/2018 15:00	10	2016-05-05 15:00
16:00:00	GWH_Temp	28.12666667	1.220760741	10/22/2018 16:00	10	2016-05-05 16:00
17:00:00	GWH_Temp	28.43166667	1.305901889	10/22/2018 17:00	10	2016-05-05 17:00
18:00:00	GWH_Temp	27.8125	1.38835709	10/22/2018 18:00	10	2016-05-05 18:00
19:00:00	GWH_Temp	22.93583334	1.444224876	10/22/2018 19:00	10	2016-05-05 19:00
20:00:00	GWH_Temp	20.47916667	1.488000054	10/22/2018 20:00	10	2016-05-05 20:00
21:00:00	GWH_Temp	19.472	1.527440755	10/22/2018 21:00	10	2016-05-05 21:00
22:00:00	GWH_Temp	19.0925	1.565343819	10/22/2018 22:00	10	2016-05-05 22:00
23:00:00	GWH_Temp	18.75083334	1.601906586	10/22/2018 23:00	10	2016-05-05 23:00
0:00:00	GWH_Temp	18.62333334	1.637979767	10/23/2018 0:00	11	2016-05-06 00:00
1:00:00	GWH_Temp	18.52666667	0.035705791	10/23/2018 1:00	11	2016-05-06 01:00
2:00:00	GWH_Temp	18.66833334	0.071951115	10/23/2018 2:00	11	2016-05-06 02:00
3:00:00	GWH_Temp	22.41166667	0.125068313	10/23/2018 3:00	11	2016-05-06 03:00
4:00:00	GWH_Temp	26.37333334	0.200135595	10/23/2018 4:00	11	2016-05-06 04:00
5:00:00	GWH_Temp	27.52428572	0.281218508	10/23/2018 5:00	11	2016-05-06 05:00
6:00:00	GWH_Temp	28.75083334	0.367576674	10/23/2018 6:00	11	2016-05-06 06:00
7:00:00	GWH_Temp	29.57916667	0.456430953	10/23/2018 7:00	11	2016-05-06 07:00
8:00:00	GWH_Temp	29.70416667	0.545567171	10/23/2018 8:00	11	2016-05-06 08:00
9:00:00	GWH_Temp	29.62666667	0.634531755	10/23/2018 9:00	11	2016-05-06 09:00
10:00:00	GWH_Temp	29.76166667	0.723788533	10/23/2018 10:00	11	2016-05-06 10:00
11:00:00	GWH_Temp	29.4725	0.812381234	10/23/2018 11:00	11	2016-05-06 11:00
12:00:00	GWH_Temp	28.87333334	0.899171782	10/23/2018 12:00	11	2016-05-06 12:00
13:00:00	GWH_Temp	28.37916667	0.984100973	10/23/2018 13:00	11	2016-05-06 13:00
14:00:00	GWH_Temp	28.745	1.070438051	10/23/2018 14:00	11	2016-05-06 14:00
15:00:00	GWH_Temp	28.88333333	1.157262999	10/23/2018 15:00	11	2016-05-06 15:00
16:00:00	GWH_Temp	28.65333333	1.243262885	10/23/2018 16:00	11	2016-05-06 16:00
17:00:00	GWH_Temp	28.61166667	1.329105956	10/23/2018 17:00	11	2016-05-06 17:00
18:00:00	GWH_Temp	25.77083333	1.400813371	10/23/2018 18:00	11	2016-05-06 18:00
19:00:00	GWH_Temp	22.035	1.452007805	10/23/2018 19:00	11	2016-05-06 19:00
20:00:00	GWH_Temp	20.685	1.496714481	10/23/2018 20:00	11	2016-05-06 20:00
21:00:00	GWH_Temp	20.501	1.540587731	10/23/2018 21:00	11	2016-05-06 21:00
22:00:00	GWH_Temp	20.37916667	1.583915955	10/23/2018 22:00	11	2016-05-06 22:00
23:00:00	GWH_Temp	20.28666667	1.626834009	10/23/2018 23:00	11	2016-05-06 23:00
0:00:00	GWH_Temp	20.18666667	1.669312162	10/24/2018 0:00	12	2016-05-07 00:00
1:00:00	GWH_Temp	19.97	0.041537593	10/24/2018 1:00	12	2016-05-07 01:00
2:00:00	GWH_Temp	20.44916667	0.085178301	10/24/2018 2:00	12	2016-05-07 02:00
3:00:00	GWH_Temp	24.47333334	0.14952048	10/24/2018 3:00	12	2016-05-07 03:00
4:00:00	GWH_Temp	27.1425	0.228689972	10/24/2018 4:00	12	2016-05-07 04:00
5:00:00	GWH_Temp	28.53857143	0.314252728	10/24/2018 5:00	12	2016-05-07 05:00
6:00:00	GWH_Temp	28.825	0.400875088	10/24/2018 6:00	12	2016-05-07 06:00
7:00:00	GWH_Temp	28.4475	0.486079533	10/24/2018 7:00	12	2016-05-07 07:00
8:00:00	GWH_Temp	28.8025	0.572622519	10/24/2018 8:00	12	2016-05-07 08:00
9:00:00	GWH_Temp	29.585	0.661490551	10/24/2018 9:00	12	2016-05-07 09:00
10:00:00	GWH_Temp	29.74833333	0.750719893	10/24/2018 10:00	12	2016-05-07 10:00
11:00:00	GWH_Temp	29.46833334	0.839301991	10/24/2018 11:00	12	2016-05-07 11:00
12:00:00	GWH_Temp	28.53166667	0.92483793	10/24/2018 12:00	12	2016-05-07 12:00
13:00:00	GWH_Temp	28.90333333	1.011731262	10/24/2018 13:00	12	2016-05-07 13:00
14:00:00	GWH_Temp	28.65416667	1.097734263	10/24/2018 14:00	12	2016-05-07 14:00
15:00:00	GWH_Temp	28.6275	1.183637181	10/24/2018 15:00	12	2016-05-07 15:00
16:00:00	GWH_Temp	28.71	1.269846794	10/24/2018 16:00	12	2016-05-07 16:00
17:00:00	GWH_Temp	28.82166667	1.356457438	10/24/2018 17:00	12	2016-05-07 17:00
18:00:00	GWH_Temp	26.01333334	1.429527469	10/24/2018 18:00	12	2016-05-07 18:00
19:00:00	GWH_Temp	22.0825	1.480961786	10/24/2018 19:00	12	2016-05-07 19:00
20:00:00	GWH_Temp	21.01	1.527170722	10/24/2018 20:00	12	2016-05-07 20:00
21:00:00	GWH_Temp	20.762	1.572229841	10/24/2018 21:00	12	2016-05-07 21:00
22:00:00	GWH_Temp	20.6125	1.616606651	10/24/2018 22:00	12	2016-05-07 22:00
23:00:00	GWH_Temp	20.5	1.660475405	10/24/2018 23:00	12	2016-05-07 23:00
0:00:00	GWH_Temp	20.38333334	1.70382218	10/25/2018 0:00	13	2016-05-08 00:00
1:00:00	GWH_Temp	20.35	0.043198553	10/25/2018 1:00	13	2016-05-08 01:00
2:00:00	GWH_Temp	21.24083334	0.090497735	10/25/2018 2:00	13	2016-05-08 02:00
3:00:00	GWH_Temp	25.58	0.161126141	10/25/2018 3:00	13	2016-05-08 03:00
4:00:00	GWH_Temp	27.915	0.244052227	10/25/2018 4:00	13	2016-05-08 04:00
5:00:00	GWH_Temp	28.60928572	0.329886272	10/25/2018 5:00	13	2016-05-08 05:00
6:00:00	GWH_Temp	28.36416667	0.414754324	10/25/2018 6:00	13	2016-05-08 06:00
7:00:00	GWH_Temp	29.275	0.502813584	10/25/2018 7:00	13	2016-05-08 07:00
8:00:00	GWH_Temp	29.805	0.592157346	10/25/2018 8:00	13	2016-05-08 08:00
9:00:00	GWH_Temp	29.7075	0.681300712	10/25/2018 9:00	13	2016-05-08 09:00
10:00:00	GWH_Temp	29.43916667	0.769807797	10/25/2018 10:00	13	2016-05-08 10:00
11:00:00	GWH_Temp	28.85	0.856517548	10/25/2018 11:00	13	2016-05-08 11:00
12:00:00	GWH_Temp	28.91833334	0.943461805	10/25/2018 12:00	13	2016-05-08 12:00
13:00:00	GWH_Temp	28.60083333	1.029263748	10/25/2018 13:00	13	2016-05-08 13:00
14:00:00	GWH_Temp	28.50333334	1.114689039	10/25/2018 14:00	13	2016-05-08 14:00
15:00:00	GWH_Temp	28.57666667	1.20039871	10/25/2018 15:00	13	2016-05-08 15:00
16:00:00	GWH_Temp	28.7875	1.286888404	10/25/2018 16:00	13	2016-05-08 16:00
17:00:00	GWH_Temp	28.79	1.373387002	10/25/2018 17:00	13	2016-05-08 17:00
18:00:00	GWH_Temp	26.065	1.446745783	10/25/2018 18:00	13	2016-05-08 18:00
19:00:00	GWH_Temp	21.89333334	1.497229312	10/25/2018 19:00	13	2016-05-08 19:00
20:00:00	GWH_Temp	20.80933334	1.542506158	10/25/2018 20:00	13	2016-05-08 20:00
21:00:00	GWH_Temp	20.466	1.586222278	10/25/2018 21:00	13	2016-05-08 21:00
22:00:00	GWH_Temp	20.1925	1.62872599	10/25/2018 22:00	13	2016-05-08 22:00
23:00:00	GWH_Temp	19.87916667	1.66987438	10/25/2018 23:00	13	2016-05-08 23:00
0:00:00	GWH_Temp	19.62416667	1.709946226	10/26/2018 0:00	14	2016-05-09 00:00
1:00:00	GWH_Temp	19.48333334	0.039487419	10/26/2018 1:00	14	2016-05-09 01:00
2:00:00	GWH_Temp	20.5275	0.083479937	10/26/2018 2:00	14	2016-05-09 02:00
3:00:00	GWH_Temp	24.50083334	0.147977628	10/26/2018 3:00	14	2016-05-09 03:00
4:00:00	GWH_Temp	26.1175	0.221629162	10/26/2018 4:00	14	2016-05-09 04:00
5:00:00	GWH_Temp	27.00785715	0.300101658	10/26/2018 5:00	14	2016-05-09 05:00
6:00:00	GWH_Temp	27.555	0.381333996	10/26/2018 6:00	14	2016-05-09 06:00
7:00:00	GWH_Temp	28.05666667	0.464894736	10/26/2018 7:00	14	2016-05-09 07:00
8:00:00	GWH_Temp	28.32583334	0.549605389	10/26/2018 8:00	14	2016-05-09 08:00
9:00:00	GWH_Temp	28.5425	0.635183378	10/26/2018 9:00	14	2016-05-09 09:00
10:00:00	GWH_Temp	29.1225	0.722788946	10/26/2018 10:00	14	2016-05-09 10:00
11:00:00	GWH_Temp	28.89	0.80963675	10/26/2018 11:00	14	2016-05-09 11:00
12:00:00	GWH_Temp	28.0975	0.89337678	10/26/2018 12:00	14	2016-05-09 12:00
13:00:00	GWH_Temp	27.71	0.975351814	10/26/2018 13:00	14	2016-05-09 13:00
14:00:00	GWH_Temp	27.72416667	1.057393748	10/26/2018 14:00	14	2016-05-09 14:00
15:00:00	GWH_Temp	27.6075	1.138879803	10/26/2018 15:00	14	2016-05-09 15:00
16:00:00	GWH_Temp	27.325	1.218976315	10/26/2018 16:00	14	2016-05-09 16:00
17:00:00	GWH_Temp	27.38083334	1.299352039	10/26/2018 17:00	14	2016-05-09 17:00
18:00:00	GWH_Temp	24.9975	1.366669299	10/26/2018 18:00	14	2016-05-09 18:00
19:00:00	GWH_Temp	21.56083334	1.415511437	10/26/2018 19:00	14	2016-05-09 19:00
20:00:00	GWH_Temp	20.34583334	1.458691491	10/26/2018 20:00	14	2016-05-09 20:00
21:00:00	GWH_Temp	19.915	1.49999306	10/26/2018 21:00	14	2016-05-09 21:00
22:00:00	GWH_Temp	19.6875	1.540330073	10/26/2018 22:00	14	2016-05-09 22:00
23:00:00	GWH_Temp	19.38916667	1.579430729	10/26/2018 23:00	14	2016-05-09 23:00
0:00:00	GWH_Temp	19.115	1.617423515	10/27/2018 0:00	15	2016-05-10 00:00
1:00:00	GWH_Temp	19.00083334	0.0375394	10/27/2018 1:00	15	2016-05-10 01:00
2:00:00	GWH_Temp	19.99583333	0.079188235	10/27/2018 2:00	15	2016-05-10 02:00
3:00:00	GWH_Temp	23.82083334	0.139872961	10/27/2018 3:00	15	2016-05-10 03:00
4:00:00	GWH_Temp	26.25416667	0.214283185	10/27/2018 4:00	15	2016-05-10 04:00
5:00:00	GWH_Temp	26.30571429	0.288978177	10/27/2018 5:00	15	2016-05-10 05:00
6:00:00	GWH_Temp	26.98583334	0.367335683	10/27/2018 6:00	15	2016-05-10 06:00
7:00:00	GWH_Temp	27.5975	0.448773577	10/27/2018 7:00	15	2016-05-10 07:00
8:00:00	GWH_Temp	27.92	0.531722388	10/27/2018 8:00	15	2016-05-10 08:00
9:00:00	GWH_Temp	27.97333333	0.614912132	10/27/2018 9:00	15	2016-05-10 09:00
10:00:00	GWH_Temp	28.12833334	0.698786429	10/27/2018 10:00	15	2016-05-10 10:00
11:00:00	GWH_Temp	27.77666667	0.781074798	10/27/2018 11:00	15	2016-05-10 11:00
12:00:00	GWH_Temp	27.775	0.86335538	10/27/2018 12:00	15	2016-05-10 12:00
13:00:00	GWH_Temp	27.60166667	0.94481335	10/27/2018 13:00	15	2016-05-10 13:00
14:00:00	GWH_Temp	27.65583334	1.026531049	10/27/2018 14:00	15	2016-05-10 14:00
15:00:00	GWH_Temp	27.20333333	1.106011907	10/27/2018 15:00	15	2016-05-10 15:00
16:00:00	GWH_Temp	26.92666667	1.184059195	10/27/2018 16:00	15	2016-05-10 16:00
17:00:00	GWH_Temp	26.8075	1.261476188	10/27/2018 17:00	15	2016-05-10 17:00
18:00:00	GWH_Temp	24.7775	1.327542495	10/27/2018 18:00	15	2016-05-10 18:00
19:00:00	GWH_Temp	21.63916667	1.376767858	10/27/2018 19:00	15	2016-05-10 19:00
20:00:00	GWH_Temp	20.50166667	1.420644105	10/27/2018 20:00	15	2016-05-10 20:00
21:00:00	GWH_Temp	19.798	1.46144726	10/27/2018 21:00	15	2016-05-10 21:00
22:00:00	GWH_Temp	19.18666667	1.499727035	10/27/2018 22:00	15	2016-05-10 22:00
23:00:00	GWH_Temp	18.89416667	1.536847028	10/27/2018 23:00	15	2016-05-10 23:00
1:00:00	GWH_Temp	18.58933334	1.572790617	10/28/2018 1:00	16	2016-05-11 01:00
2:00:00	GWH_Temp	18.445	0.03539795	10/28/2018 2:00	16	2016-05-11 02:00
3:00:00	GWH_Temp	18.6775	0.071678427	10/28/2018 3:00	16	2016-05-11 03:00
4:00:00	GWH_Temp	19.52916667	0.111355255	10/28/2018 4:00	16	2016-05-11 04:00
5:00:00	GWH_Temp	22.78333333	0.166414199	10/28/2018 5:00	16	2016-05-11 05:00
6:00:00	GWH_Temp	24.45142858	0.23063257	10/28/2018 6:00	16	2016-05-11 06:00
7:00:00	GWH_Temp	25.53583333	0.301010622	10/28/2018 7:00	16	2016-05-11 07:00
8:00:00	GWH_Temp	26.1275	0.37471784	10/28/2018 8:00	16	2016-05-11 08:00
9:00:00	GWH_Temp	26.8825	0.452532357	10/28/2018 9:00	16	2016-05-11 09:00
10:00:00	GWH_Temp	27.5975	0.533970251	10/28/2018 10:00	16	2016-05-11 10:00
11:00:00	GWH_Temp	27.57583333	0.615303528	10/28/2018 11:00	16	2016-05-11 11:00
12:00:00	GWH_Temp	27.53166667	0.696422415	10/28/2018 12:00	16	2016-05-11 12:00
13:00:00	GWH_Temp	27.45333334	0.777157426	10/28/2018 13:00	16	2016-05-11 13:00
14:00:00	GWH_Temp	27.32166667	0.857237203	10/28/2018 14:00	16	2016-05-11 14:00
15:00:00	GWH_Temp	27.0625	0.935993828	10/28/2018 15:00	16	2016-05-11 15:00
16:00:00	GWH_Temp	27.34916667	1.016211457	10/28/2018 16:00	16	2016-05-11 16:00
17:00:00	GWH_Temp	27.2025	1.095688065	10/28/2018 17:00	16	2016-05-11 17:00
18:00:00	GWH_Temp	26.78666667	1.172994149	10/28/2018 18:00	16	2016-05-11 18:00
19:00:00	GWH_Temp	26.63833334	1.249504811	10/28/2018 19:00	16	2016-05-11 19:00
20:00:00	GWH_Temp	24.59916667	1.314559235	10/28/2018 20:00	16	2016-05-11 20:00
21:00:00	GWH_Temp	21.4825	1.363020308	10/28/2018 21:00	16	2016-05-11 21:00
22:00:00	GWH_Temp	20.569	1.407200121	10/28/2018 22:00	16	2016-05-11 22:00
23:00:00	GWH_Temp	20.01666667	1.448938844	10/28/2018 23:00	16	2016-05-11 23:00
0:00:00	GWH_Temp	19.31333333	1.487730363	10/29/2018 0:00	17	2016-05-12 00:00
1:00:00	GWH_Temp	18.99333334	0.037509778	10/29/2018 1:00	17	2016-05-12 01:00
2:00:00	GWH_Temp	18.97916667	0.074963658	10/29/2018 2:00	17	2016-05-12 02:00
3:00:00	GWH_Temp	19.10333334	0.112909899	10/29/2018 3:00	17	2016-05-12 03:00
4:00:00	GWH_Temp	19.88083334	0.154065403	10/29/2018 4:00	17	2016-05-12 04:00
5:00:00	GWH_Temp	22.95666667	0.210044212	10/29/2018 5:00	17	2016-05-12 05:00
6:00:00	GWH_Temp	23.95357143	0.271467051	10/29/2018 6:00	17	2016-05-12 06:00
7:00:00	GWH_Temp	24.77416667	0.337514422	10/29/2018 7:00	17	2016-05-12 07:00
8:00:00	GWH_Temp	25.3575	0.406879888	10/29/2018 8:00	17	2016-05-12 08:00
9:00:00	GWH_Temp	26.08166667	0.48033168	10/29/2018 9:00	17	2016-05-12 09:00
10:00:00	GWH_Temp	26.83333333	0.55788591	10/29/2018 10:00	17	2016-05-12 10:00
11:00:00	GWH_Temp	27.25083334	0.637608275	10/29/2018 11:00	17	2016-05-12 11:00
12:00:00	GWH_Temp	27.48166667	0.718482663	10/29/2018 12:00	17	2016-05-12 12:00
13:00:00	GWH_Temp	28.14666667	0.802436333	10/29/2018 13:00	17	2016-05-12 13:00
14:00:00	GWH_Temp	28.17083333	0.8864941	10/29/2018 14:00	17	2016-05-12 14:00
15:00:00	GWH_Temp	28.395	0.971487549	10/29/2018 15:00	17	2016-05-12 15:00
16:00:00	GWH_Temp	28.89166667	1.058341057	10/29/2018 16:00	17	2016-05-12 16:00
17:00:00	GWH_Temp	29.08333334	1.145824451	10/29/2018 17:00	17	2016-05-12 17:00
18:00:00	GWH_Temp	29.345	1.234079917	10/29/2018 18:00	17	2016-05-12 18:00
19:00:00	GWH_Temp	29.4275	1.322556607	10/29/2018 19:00	17	2016-05-12 19:00
20:00:00	GWH_Temp	26.60583334	1.398891715	10/29/2018 20:00	17	2016-05-12 20:00
21:00:00	GWH_Temp	22.175	1.450795338	10/29/2018 21:00	17	2016-05-12 21:00
22:00:00	GWH_Temp	20.446	1.49442187	10/29/2018 22:00	17	2016-05-12 22:00
23:00:00	GWH_Temp	19.7625	1.535074784	10/29/2018 23:00	17	2016-05-12 23:00
0:00:00	GWH_Temp	19.47416667	1.574524413	10/30/2018 0:00	18	2016-05-13 00:00
1:00:00	GWH_Temp	19.16583334	0.038196158	10/30/2018 1:00	18	2016-05-13 01:00
2:00:00	GWH_Temp	18.95916667	0.075571246	10/30/2018 2:00	18	2016-05-13 02:00
3:00:00	GWH_Temp	18.7525	0.11214045	10/30/2018 3:00	18	2016-05-13 03:00
4:00:00	GWH_Temp	19.53	0.151820729	10/30/2018 4:00	18	2016-05-13 04:00
5:00:00	GWH_Temp	24.47083334	0.216148775	10/30/2018 5:00	18	2016-05-13 05:00
6:00:00	GWH_Temp	26.65285715	0.292737748	10/30/2018 6:00	18	2016-05-13 06:00
7:00:00	GWH_Temp	28.87333333	0.379528296	10/30/2018 7:00	18	2016-05-13 07:00
8:00:00	GWH_Temp	29.10333334	0.46707436	10/30/2018 8:00	18	2016-05-13 08:00
9:00:00	GWH_Temp	30.23833334	0.557097347	10/30/2018 9:00	18	2016-05-13 09:00
10:00:00	GWH_Temp	30.525	0.647369164	10/30/2018 10:00	18	2016-05-13 10:00
11:00:00	GWH_Temp	30.59416667	0.737675974	10/30/2018 11:00	18	2016-05-13 11:00
12:00:00	GWH_Temp	30.2425	0.827703753	10/30/2018 12:00	18	2016-05-13 12:00
13:00:00	GWH_Temp	30.20166667	0.917683109	10/30/2018 13:00	18	2016-05-13 13:00
14:00:00	GWH_Temp	30.0375	1.007435248	10/30/2018 14:00	18	2016-05-13 14:00
15:00:00	GWH_Temp	29.25166667	1.095427399	10/30/2018 15:00	18	2016-05-13 15:00
16:00:00	GWH_Temp	28.56083333	1.181076224	10/30/2018 16:00	18	2016-05-13 16:00
17:00:00	GWH_Temp	28.3625	1.265937467	10/30/2018 17:00	18	2016-05-13 17:00
18:00:00	GWH_Temp	28.325	1.35064468	10/30/2018 18:00	18	2016-05-13 18:00
19:00:00	GWH_Temp	28.5125	1.436105874	10/30/2018 19:00	18	2016-05-13 19:00
20:00:00	GWH_Temp	26.39666667	1.511301274	10/30/2018 20:00	18	2016-05-13 20:00
21:00:00	GWH_Temp	22.4025	1.564371129	10/30/2018 21:00	18	2016-05-13 21:00
22:00:00	GWH_Temp	20.854	1.609854183	10/30/2018 22:00	18	2016-05-13 22:00
23:00:00	GWH_Temp	19.85333334	1.650892432	10/30/2018 23:00	18	2016-05-13 23:00
0:00:00	GWH_Temp	19.47416667	1.690342061	10/31/2018 0:00	19	2016-05-14 00:00
1:00:00	GWH_Temp	19.38666667	0.039090431	10/31/2018 1:00	19	2016-05-14 01:00
2:00:00	GWH_Temp	19.1575	0.077253186	10/31/2018 2:00	19	2016-05-14 02:00
3:00:00	GWH_Temp	19.05416667	0.115003808	10/31/2018 3:00	19	2016-05-14 03:00
4:00:00	GWH_Temp	19.89	0.156198458	10/31/2018 4:00	19	2016-05-14 04:00
5:00:00	GWH_Temp	24.055	0.218187567	10/31/2018 5:00	19	2016-05-14 05:00
6:00:00	GWH_Temp	26.29142857	0.292803721	10/31/2018 6:00	19	2016-05-14 06:00
7:00:00	GWH_Temp	28.73916667	0.379119665	10/31/2018 7:00	19	2016-05-14 07:00
8:00:00	GWH_Temp	29.5875	0.467993574	10/31/2018 8:00	19	2016-05-14 08:00
9:00:00	GWH_Temp	29.45	0.556528683	10/31/2018 9:00	19	2016-05-14 09:00
10:00:00	GWH_Temp	30.21333334	0.646522207	10/31/2018 10:00	19	2016-05-14 10:00
11:00:00	GWH_Temp	30.44416667	0.736740654	10/31/2018 11:00	19	2016-05-14 11:00
12:00:00	GWH_Temp	30.51416667	0.827006095	10/31/2018 12:00	19	2016-05-14 12:00
13:00:00	GWH_Temp	30.0425	0.916765914	10/31/2018 13:00	19	2016-05-14 13:00
14:00:00	GWH_Temp	29.60333334	1.005676793	10/31/2018 14:00	19	2016-05-14 14:00
15:00:00	GWH_Temp	29.51083334	1.094365686	10/31/2018 15:00	19	2016-05-14 15:00
16:00:00	GWH_Temp	29.0775	1.181830689	10/31/2018 16:00	19	2016-05-14 16:00
17:00:00	GWH_Temp	29.30916667	1.269986681	10/31/2018 17:00	19	2016-05-14 17:00
18:00:00	GWH_Temp	29.57916667	1.358840959	10/31/2018 18:00	19	2016-05-14 18:00
19:00:00	GWH_Temp	29.56583333	1.447663584	10/31/2018 19:00	19	2016-05-14 19:00
20:00:00	GWH_Temp	26.7525	1.524787333	10/31/2018 20:00	19	2016-05-14 20:00
21:00:00	GWH_Temp	22.48166667	1.578266944	10/31/2018 21:00	19	2016-05-14 21:00
22:00:00	GWH_Temp	21.119	1.624988302	10/31/2018 22:00	19	2016-05-14 22:00
23:00:00	GWH_Temp	20.26166667	1.667796037	10/31/2018 23:00	19	2016-05-14 23:00
0:00:00	GWH_Temp	19.24333334	1.706304037	11/1/2018 0:00	20	2016-05-15 00:00
1:00:00	GWH_Temp	18.73833334	0.036514515	11/1/2018 1:00	20	2016-05-15 01:00
2:00:00	GWH_Temp	18.48916667	0.072078663	11/1/2018 2:00	20	2016-05-15 02:00
3:00:00	GWH_Temp	18.53083334	0.107800222	11/1/2018 3:00	20	2016-05-15 03:00
4:00:00	GWH_Temp	19.4225	0.147037419	11/1/2018 4:00	20	2016-05-15 04:00
5:00:00	GWH_Temp	23.49	0.20589879	11/1/2018 5:00	20	2016-05-15 05:00
6:00:00	GWH_Temp	25.81785715	0.277871275	11/1/2018 6:00	20	2016-05-15 06:00
7:00:00	GWH_Temp	26.60666667	0.354210891	11/1/2018 7:00	20	2016-05-15 07:00
8:00:00	GWH_Temp	24.84333334	0.420651305	11/1/2018 8:00	20	2016-05-15 08:00
9:00:00	GWH_Temp	23.70416667	0.480690262	11/1/2018 9:00	20	2016-05-15 09:00
10:00:00	GWH_Temp	22.99416667	0.536869226	11/1/2018 10:00	20	2016-05-15 10:00
11:00:00	GWH_Temp	24.44666667	0.601060689	11/1/2018 11:00	20	2016-05-15 11:00
12:00:00	GWH_Temp	28.6475	0.687038753	11/1/2018 12:00	20	2016-05-15 12:00
13:00:00	GWH_Temp	29.60583334	0.775955431	11/1/2018 13:00	20	2016-05-15 13:00
14:00:00	GWH_Temp	29.645	0.864961555	11/1/2018 14:00	20	2016-05-15 14:00
15:00:00	GWH_Temp	29.5925	0.953847184	11/1/2018 15:00	20	2016-05-15 15:00
16:00:00	GWH_Temp	29.1825	1.041635477	11/1/2018 16:00	20	2016-05-15 16:00
17:00:00	GWH_Temp	29.43666667	1.130136067	11/1/2018 17:00	20	2016-05-15 17:00
18:00:00	GWH_Temp	29.29416667	1.218249816	11/1/2018 18:00	20	2016-05-15 18:00
19:00:00	GWH_Temp	29.155	1.305955032	11/1/2018 19:00	20	2016-05-15 19:00
20:00:00	GWH_Temp	26.46166667	1.38150634	11/1/2018 20:00	20	2016-05-15 20:00
21:00:00	GWH_Temp	22.06333333	1.43284377	11/1/2018 21:00	20	2016-05-15 21:00
22:00:00	GWH_Temp	20.712	1.477673784	11/1/2018 22:00	20	2016-05-15 22:00
23:00:00	GWH_Temp	19.86333334	1.518754639	11/1/2018 23:00	20	2016-05-15 23:00
0:00:00	GWH_Temp	19.31583334	1.557556316	11/2/2018 0:00	21	2016-05-16 00:00
1:00:00	GWH_Temp	18.92666667	0.037247353	11/2/2018 1:00	21	2016-05-16 01:00
2:00:00	GWH_Temp	18.57833334	0.073149101	11/2/2018 2:00	21	2016-05-16 02:00
3:00:00	GWH_Temp	18.38583333	0.108325471	11/2/2018 3:00	21	2016-05-16 03:00
4:00:00	GWH_Temp	19.6075	0.148327779	11/2/2018 4:00	21	2016-05-16 04:00
5:00:00	GWH_Temp	24.79833334	0.214512447	11/2/2018 5:00	21	2016-05-16 05:00
6:00:00	GWH_Temp	26.91357143	0.292490825	11/2/2018 6:00	21	2016-05-16 06:00
7:00:00	GWH_Temp	28.73333333	0.378785592	11/2/2018 7:00	21	2016-05-16 07:00
8:00:00	GWH_Temp	29.74833334	0.468014934	11/2/2018 8:00	21	2016-05-16 08:00
9:00:00	GWH_Temp	28.94	0.555032196	11/2/2018 9:00	21	2016-05-16 09:00
10:00:00	GWH_Temp	28.37916667	0.639961387	11/2/2018 10:00	21	2016-05-16 10:00
11:00:00	GWH_Temp	28.62583334	0.725858021	11/2/2018 11:00	21	2016-05-16 11:00
12:00:00	GWH_Temp	29.35333334	0.814136329	11/2/2018 12:00	21	2016-05-16 12:00
13:00:00	GWH_Temp	30.29916667	0.904225876	11/2/2018 13:00	21	2016-05-16 13:00
14:00:00	GWH_Temp	29.66916667	0.993285872	11/2/2018 14:00	21	2016-05-16 14:00
15:00:00	GWH_Temp	29.38416667	1.08164773	11/2/2018 15:00	21	2016-05-16 15:00
16:00:00	GWH_Temp	29.16083334	1.169370663	11/2/2018 16:00	21	2016-05-16 16:00
17:00:00	GWH_Temp	29.23416667	1.25731193	11/2/2018 17:00	21	2016-05-16 17:00
18:00:00	GWH_Temp	29.19	1.345122681	11/2/2018 18:00	21	2016-05-16 18:00
19:00:00	GWH_Temp	29.23833333	1.433076106	11/2/2018 19:00	21	2016-05-16 19:00
20:00:00	GWH_Temp	26.30166667	1.507748767	11/2/2018 20:00	21	2016-05-16 20:00
21:00:00	GWH_Temp	22.20583334	1.559809457	11/2/2018 21:00	21	2016-05-16 21:00
22:00:00	GWH_Temp	20.857	1.605306387	11/2/2018 22:00	21	2016-05-16 22:00
23:00:00	GWH_Temp	20.0725	1.647286796	11/2/2018 23:00	21	2016-05-16 23:00
0:00:00	GWH_Temp	19.23916667	1.685777975	11/3/2018 0:00	22	2016-05-17 00:00
1:00:00	GWH_Temp	18.76416667	0.036614296	11/3/2018 1:00	22	2016-05-17 01:00
2:00:00	GWH_Temp	18.4975	0.072209877	11/3/2018 2:00	22	2016-05-17 02:00
3:00:00	GWH_Temp	18.2275	0.10679924	11/3/2018 3:00	22	2016-05-17 03:00
4:00:00	GWH_Temp	19.42416667	0.146043274	11/3/2018 4:00	22	2016-05-17 04:00
5:00:00	GWH_Temp	24.445	0.210225321	11/3/2018 5:00	22	2016-05-17 05:00
6:00:00	GWH_Temp	26.49857143	0.285978026	11/3/2018 6:00	22	2016-05-17 06:00
7:00:00	GWH_Temp	28.26583334	0.370439034	11/3/2018 7:00	22	2016-05-17 07:00
8:00:00	GWH_Temp	29.11916667	0.458034293	11/3/2018 8:00	22	2016-05-17 08:00
9:00:00	GWH_Temp	29.40416667	0.546449528	11/3/2018 9:00	22	2016-05-17 09:00
10:00:00	GWH_Temp	29.45083333	0.634986785	11/3/2018 10:00	22	2016-05-17 10:00
11:00:00	GWH_Temp	29.66916667	0.724046781	11/3/2018 11:00	22	2016-05-17 11:00
12:00:00	GWH_Temp	30.33	0.814167265	11/3/2018 12:00	22	2016-05-17 12:00
13:00:00	GWH_Temp	30.29416667	0.904251618	11/3/2018 13:00	22	2016-05-17 13:00
14:00:00	GWH_Temp	30.17166667	0.994193326	11/3/2018 14:00	22	2016-05-17 14:00
15:00:00	GWH_Temp	29.93083334	1.083770471	11/3/2018 15:00	22	2016-05-17 15:00
16:00:00	GWH_Temp	29.40333334	1.172183494	11/3/2018 16:00	22	2016-05-17 16:00
17:00:00	GWH_Temp	29.2075	1.260046316	11/3/2018 17:00	22	2016-05-17 17:00
18:00:00	GWH_Temp	29.08166667	1.34752446	11/3/2018 18:00	22	2016-05-17 18:00
19:00:00	GWH_Temp	29.0575	1.434926033	11/3/2018 19:00	22	2016-05-17 19:00
20:00:00	GWH_Temp	26.34916667	1.50986043	11/3/2018 20:00	22	2016-05-17 20:00
21:00:00	GWH_Temp	22.36166667	1.562719722	11/3/2018 21:00	22	2016-05-17 21:00
22:00:00	GWH_Temp	21.216	1.609900693	11/3/2018 22:00	22	2016-05-17 22:00
23:00:00	GWH_Temp	20.47333334	1.653649698	11/3/2018 23:00	22	2016-05-17 23:00
0:00:00	GWH_Temp	19.65083333	1.693833016	11/4/2018 0:00	23	2016-05-18 00:00
1:00:00	GWH_Temp	19.2625	0.038585455	11/4/2018 1:00	23	2016-05-18 01:00
2:00:00	GWH_Temp	19.01	0.076161086	11/4/2018 2:00	23	2016-05-18 02:00
3:00:00	GWH_Temp	18.81916667	0.112988601	11/4/2018 3:00	23	2016-05-18 03:00
4:00:00	GWH_Temp	19.9075	0.154258071	11/4/2018 4:00	23	2016-05-18 04:00
5:00:00	GWH_Temp	25.18	0.222613918	11/4/2018 5:00	23	2016-05-18 05:00
6:00:00	GWH_Temp	27.4	0.303084991	11/4/2018 6:00	23	2016-05-18 06:00
7:00:00	GWH_Temp	28.72	0.389331185	11/4/2018 7:00	23	2016-05-18 07:00
8:00:00	GWH_Temp	29.48416667	0.477953419	11/4/2018 8:00	23	2016-05-18 08:00
9:00:00	GWH_Temp	29.55333334	0.566746097	11/4/2018 9:00	23	2016-05-18 09:00
10:00:00	GWH_Temp	29.65916667	0.655783923	11/4/2018 10:00	23	2016-05-18 10:00
11:00:00	GWH_Temp	29.59666667	0.744679288	11/4/2018 11:00	23	2016-05-18 11:00
12:00:00	GWH_Temp	29.6525	0.833702239	11/4/2018 12:00	23	2016-05-18 12:00
13:00:00	GWH_Temp	30.335	0.923827561	11/4/2018 13:00	23	2016-05-18 13:00
14:00:00	GWH_Temp	29.95	1.013437711	11/4/2018 14:00	23	2016-05-18 14:00
15:00:00	GWH_Temp	29.66083334	1.102479245	11/4/2018 15:00	23	2016-05-18 15:00
16:00:00	GWH_Temp	29.33166667	1.190697935	11/4/2018 16:00	23	2016-05-18 16:00
17:00:00	GWH_Temp	29.98	1.280358378	11/4/2018 17:00	23	2016-05-18 17:00
18:00:00	GWH_Temp	30.0275	1.370095016	11/4/2018 18:00	23	2016-05-18 18:00
19:00:00	GWH_Temp	29.59916667	1.458996208	11/4/2018 19:00	23	2016-05-18 19:00
20:00:00	GWH_Temp	26.29416667	1.533627477	11/4/2018 20:00	23	2016-05-18 20:00
21:00:00	GWH_Temp	22.2525	1.585926488	11/4/2018 21:00	23	2016-05-18 21:00
22:00:00	GWH_Temp	20.957	1.631887819	11/4/2018 22:00	23	2016-05-18 22:00
23:00:00	GWH_Temp	20.50916667	1.675797797	11/4/2018 23:00	23	2016-05-18 23:00
0:00:00	GWH_Temp	20.31416667	1.718837466	11/5/2018 0:00	24	2016-05-19 00:00
1:00:00	GWH_Temp	20.16916667	0.042401546	11/5/2018 1:00	24	2016-05-19 01:00
2:00:00	GWH_Temp	19.99666667	0.084053974	11/5/2018 2:00	24	2016-05-19 02:00
3:00:00	GWH_Temp	19.79333334	0.124837352	11/5/2018 3:00	24	2016-05-19 03:00
4:00:00	GWH_Temp	20.84333333	0.170271096	11/5/2018 4:00	24	2016-05-19 04:00
5:00:00	GWH_Temp	25.8975	0.242691654	11/5/2018 5:00	24	2016-05-19 05:00
6:00:00	GWH_Temp	28.47142858	0.3279912	11/5/2018 6:00	24	2016-05-19 06:00
7:00:00	GWH_Temp	29.46166667	0.416556275	11/5/2018 7:00	24	2016-05-19 07:00
8:00:00	GWH_Temp	29.52916667	0.505290309	11/5/2018 8:00	24	2016-05-19 08:00
9:00:00	GWH_Temp	29.65583333	0.594320707	11/5/2018 9:00	24	2016-05-19 09:00
10:00:00	GWH_Temp	29.59	0.683200481	11/5/2018 10:00	24	2016-05-19 10:00
11:00:00	GWH_Temp	29.9775	0.772856797	11/5/2018 11:00	24	2016-05-19 11:00
12:00:00	GWH_Temp	29.52333334	0.861576529	11/5/2018 12:00	24	2016-05-19 12:00
13:00:00	GWH_Temp	30.07416667	0.951383887	11/5/2018 13:00	24	2016-05-19 13:00
14:00:00	GWH_Temp	30.295	1.041469109	11/5/2018 14:00	24	2016-05-19 14:00
15:00:00	GWH_Temp	29.975	1.131121286	11/5/2018 15:00	24	2016-05-19 15:00
16:00:00	GWH_Temp	28.65083333	1.217111825	11/5/2018 16:00	24	2016-05-19 16:00
17:00:00	GWH_Temp	28.24916667	1.301502787	11/5/2018 17:00	24	2016-05-19 17:00
18:00:00	GWH_Temp	29.1125	1.389077378	11/5/2018 18:00	24	2016-05-19 18:00
19:00:00	GWH_Temp	29.68166667	1.478164842	11/5/2018 19:00	24	2016-05-19 19:00
20:00:00	GWH_Temp	26.64166667	1.554693485	11/5/2018 20:00	24	2016-05-19 20:00
21:00:00	GWH_Temp	22.43916667	1.607952873	11/5/2018 21:00	24	2016-05-19 21:00
22:00:00	GWH_Temp	21.007	1.654147767	11/5/2018 22:00	24	2016-05-19 22:00
23:00:00	GWH_Temp	20.2825	1.697047419	11/5/2018 23:00	24	2016-05-19 23:00
0:00:00	GWH_Temp	19.82083334	1.73794745	11/6/2018 0:00	25	2016-05-20 00:00
1:00:00	GWH_Temp	19.33166667	0.038866065	11/6/2018 1:00	25	2016-05-20 01:00
2:00:00	GWH_Temp	19.0075	0.076431812	11/6/2018 2:00	25	2016-05-20 02:00
3:00:00	GWH_Temp	18.77833334	0.113100926	11/6/2018 3:00	25	2016-05-20 03:00
4:00:00	GWH_Temp	19.54166667	0.152829543	11/6/2018 4:00	25	2016-05-20 04:00
5:00:00	GWH_Temp	24.0575	0.214832633	11/6/2018 5:00	25	2016-05-20 05:00
6:00:00	GWH_Temp	26.50357143	0.290612586	11/6/2018 6:00	25	2016-05-20 06:00
7:00:00	GWH_Temp	28.57416667	0.37631267	11/6/2018 7:00	25	2016-05-20 07:00
8:00:00	GWH_Temp	29.13583334	0.46395931	11/6/2018 8:00	25	2016-05-20 08:00
9:00:00	GWH_Temp	28.625	0.5498528	11/6/2018 9:00	25	2016-05-20 09:00
10:00:00	GWH_Temp	28.5725	0.635546489	11/6/2018 10:00	25	2016-05-20 10:00
11:00:00	GWH_Temp	28.88666667	0.722382872	11/6/2018 11:00	25	2016-05-20 11:00
12:00:00	GWH_Temp	30.0775	0.812195124	11/6/2018 12:00	25	2016-05-20 12:00
13:00:00	GWH_Temp	29.80083334	0.901530668	11/6/2018 13:00	25	2016-05-20 13:00
14:00:00	GWH_Temp	29.64333333	0.99053304	11/6/2018 14:00	25	2016-05-20 14:00
15:00:00	GWH_Temp	29.47666667	1.079136314	11/6/2018 15:00	25	2016-05-20 15:00
16:00:00	GWH_Temp	29.34916667	1.167403215	11/6/2018 16:00	25	2016-05-20 16:00
17:00:00	GWH_Temp	29.81833334	1.256773066	11/6/2018 17:00	25	2016-05-20 17:00
18:00:00	GWH_Temp	29.40916667	1.345201544	11/6/2018 18:00	25	2016-05-20 18:00
19:00:00	GWH_Temp	29.42583334	1.433673873	11/6/2018 19:00	25	2016-05-20 19:00
20:00:00	GWH_Temp	26.58416667	1.509891704	11/6/2018 20:00	25	2016-05-20 20:00
21:00:00	GWH_Temp	22.13666667	1.561600493	11/6/2018 21:00	25	2016-05-20 21:00
22:00:00	GWH_Temp	20.71	1.606421362	11/6/2018 22:00	25	2016-05-20 22:00
23:00:00	GWH_Temp	20.00916667	1.648127707	11/6/2018 23:00	25	2016-05-20 23:00
0:00:00	GWH_Temp	19.56166667	1.687939305	11/7/2018 0:00	26	2016-05-21 00:00
1:00:00	GWH_Temp	19.15083333	0.038136051	11/7/2018 1:00	26	2016-05-21 01:00
2:00:00	GWH_Temp	19.05083334	0.075873441	11/7/2018 2:00	26	2016-05-21 02:00
3:00:00	GWH_Temp	18.99583334	0.113393091	11/7/2018 3:00	26	2016-05-21 03:00
4:00:00	GWH_Temp	19.72666667	0.153894819	11/7/2018 4:00	26	2016-05-21 04:00
5:00:00	GWH_Temp	23.93916667	0.215237391	11/7/2018 5:00	26	2016-05-21 05:00
6:00:00	GWH_Temp	25.755	0.286855474	11/7/2018 6:00	26	2016-05-21 06:00
7:00:00	GWH_Temp	27.65583333	0.368573173	11/7/2018 7:00	26	2016-05-21 07:00
8:00:00	GWH_Temp	28.17916667	0.452666695	11/7/2018 8:00	26	2016-05-21 08:00
9:00:00	GWH_Temp	28.365	0.53753815	11/7/2018 9:00	26	2016-05-21 09:00
10:00:00	GWH_Temp	29.10083333	0.625076413	11/7/2018 10:00	26	2016-05-21 10:00
11:00:00	GWH_Temp	30.03416667	0.714823406	11/7/2018 11:00	26	2016-05-21 11:00
12:00:00	GWH_Temp	30.50833334	0.805085314	11/7/2018 12:00	26	2016-05-21 12:00
13:00:00	GWH_Temp	29.92583334	0.894653737	11/7/2018 13:00	26	2016-05-21 13:00
14:00:00	GWH_Temp	30.05083333	0.98442625	11/7/2018 14:00	26	2016-05-21 14:00
15:00:00	GWH_Temp	29.875	1.073903398	11/7/2018 15:00	26	2016-05-21 15:00
16:00:00	GWH_Temp	29.32166667	1.162094321	11/7/2018 16:00	26	2016-05-21 16:00
17:00:00	GWH_Temp	29.38333333	1.25045394	11/7/2018 17:00	26	2016-05-21 17:00
18:00:00	GWH_Temp	29.41416667	1.338895621	11/7/2018 18:00	26	2016-05-21 18:00
19:00:00	GWH_Temp	29.4075	1.427319689	11/7/2018 19:00	26	2016-05-21 19:00
20:00:00	GWH_Temp	26.55416667	1.503374825	11/7/2018 20:00	26	2016-05-21 20:00
21:00:00	GWH_Temp	22.07	1.55474594	11/7/2018 21:00	26	2016-05-21 21:00
22:00:00	GWH_Temp	20.57325	1.59894497	11/7/2018 22:00	26	2016-05-21 22:00
23:00:00	GWH_Temp	19.615	1.638978557	11/7/2018 23:00	26	2016-05-21 23:00
0:00:00	GWH_Temp	19.2775	1.677624721	11/8/2018 0:00	27	2016-05-22 00:00
1:00:00	GWH_Temp	19.17833334	0.03824631	11/8/2018 1:00	27	2016-05-22 01:00
2:00:00	GWH_Temp	19.1625	0.076429104	11/8/2018 2:00	27	2016-05-22 02:00
3:00:00	GWH_Temp	19.16333333	0.114615238	11/8/2018 3:00	27	2016-05-22 03:00
4:00:00	GWH_Temp	20.29833334	0.157584853	11/8/2018 4:00	27	2016-05-22 04:00
5:00:00	GWH_Temp	25.4775	0.22763196	11/8/2018 5:00	27	2016-05-22 05:00
6:00:00	GWH_Temp	28.20428572	0.311832816	11/8/2018 6:00	27	2016-05-22 06:00
7:00:00	GWH_Temp	29.6575	0.400866931	11/8/2018 7:00	27	2016-05-22 07:00
8:00:00	GWH_Temp	30.085	0.490690116	11/8/2018 8:00	27	2016-05-22 08:00
9:00:00	GWH_Temp	30.65	0.581017923	11/8/2018 9:00	27	2016-05-22 09:00
10:00:00	GWH_Temp	31.04916667	0.671302798	11/8/2018 10:00	27	2016-05-22 10:00
11:00:00	GWH_Temp	30.965	0.761625312	11/8/2018 11:00	27	2016-05-22 11:00
12:00:00	GWH_Temp	30.57583333	0.851923812	11/8/2018 12:00	27	2016-05-22 12:00
13:00:00	GWH_Temp	30.53666667	0.942202224	11/8/2018 13:00	27	2016-05-22 13:00
14:00:00	GWH_Temp	30.39	1.032377466	11/8/2018 14:00	27	2016-05-22 14:00
15:00:00	GWH_Temp	30.36333334	1.122529262	11/8/2018 15:00	27	2016-05-22 15:00
16:00:00	GWH_Temp	30.81166667	1.21288085	11/8/2018 16:00	27	2016-05-22 16:00
17:00:00	GWH_Temp	30.05833334	1.302664676	11/8/2018 17:00	27	2016-05-22 17:00
18:00:00	GWH_Temp	30.08416667	1.392486652	11/8/2018 18:00	27	2016-05-22 18:00
19:00:00	GWH_Temp	30.24166667	1.482513475	11/8/2018 19:00	27	2016-05-22 19:00
20:00:00	GWH_Temp	27.25666667	1.562265398	11/8/2018 20:00	27	2016-05-22 20:00
21:00:00	GWH_Temp	22.48083334	1.615740685	11/8/2018 21:00	27	2016-05-22 21:00
22:00:00	GWH_Temp	20.803	1.660988351	11/8/2018 22:00	27	2016-05-22 22:00
23:00:00	GWH_Temp	20.23333334	1.703671335	11/8/2018 23:00	27	2016-05-22 23:00
0:00:00	GWH_Temp	19.8175	1.744557212	11/9/2018 0:00	28	2016-05-23 00:00
1:00:00	GWH_Temp	19.53	0.039680279	11/9/2018 1:00	28	2016-05-23 01:00
2:00:00	GWH_Temp	19.27	0.078296078	11/9/2018 2:00	28	2016-05-23 02:00
3:00:00	GWH_Temp	19.15	0.116428792	11/9/2018 3:00	28	2016-05-23 03:00
4:00:00	GWH_Temp	20.47583333	0.160189012	11/9/2018 4:00	28	2016-05-23 04:00
5:00:00	GWH_Temp	26.3925	0.235361547	11/9/2018 5:00	28	2016-05-23 05:00
6:00:00	GWH_Temp	28.43857143	0.320530334	11/9/2018 6:00	28	2016-05-23 06:00
7:00:00	GWH_Temp	29.64416667	0.409534582	11/9/2018 7:00	28	2016-05-23 07:00
8:00:00	GWH_Temp	30.53166667	0.499810202	11/9/2018 8:00	28	2016-05-23 08:00
9:00:00	GWH_Temp	30.395	0.589989681	11/9/2018 9:00	28	2016-05-23 09:00
10:00:00	GWH_Temp	30.67916667	0.680325861	11/9/2018 10:00	28	2016-05-23 10:00
11:00:00	GWH_Temp	30.83866667	0.770676002	11/9/2018 11:00	28	2016-05-23 11:00
12:00:00	GWH_Temp	30.85166667	0.861024889	11/9/2018 12:00	28	2016-05-23 12:00
13:00:00	GWH_Temp	30.53083333	0.951300038	11/9/2018 13:00	28	2016-05-23 13:00
14:00:00	GWH_Temp	30.1775	1.041249203	11/9/2018 14:00	28	2016-05-23 14:00
15:00:00	GWH_Temp	30.44	1.131464538	11/9/2018 15:00	28	2016-05-23 15:00
16:00:00	GWH_Temp	30.05416667	1.221242093	11/9/2018 16:00	28	2016-05-23 16:00
17:00:00	GWH_Temp	29.9725	1.31089012	11/9/2018 17:00	28	2016-05-23 17:00
18:00:00	GWH_Temp	29.90333334	1.400418726	11/9/2018 18:00	28	2016-05-23 18:00
19:00:00	GWH_Temp	29.945	1.490020332	11/9/2018 19:00	28	2016-05-23 19:00
20:00:00	GWH_Temp	27.145	1.569202664	11/9/2018 20:00	28	2016-05-23 20:00
21:00:00	GWH_Temp	22.53666667	1.622968117	11/9/2018 21:00	28	2016-05-23 21:00
22:00:00	GWH_Temp	20.983	1.669050788	11/9/2018 22:00	28	2016-05-23 22:00
23:00:00	GWH_Temp	20.43333334	1.712620658	11/9/2018 23:00	28	2016-05-23 23:00
0:00:00	GWH_Temp	20.03	1.754416994	11/10/2018 0:00	29	2016-05-24 00:00
1:00:00	GWH_Temp	19.52333334	0.039652679	11/10/2018 1:00	29	2016-05-24 01:00
2:00:00	GWH_Temp	19.17166667	0.077872234	11/10/2018 2:00	29	2016-05-24 02:00
3:00:00	GWH_Temp	19.04583334	0.115589786	11/10/2018 3:00	29	2016-05-24 03:00
4:00:00	GWH_Temp	20.01916667	0.157339307	11/10/2018 4:00	29	2016-05-24 04:00
5:00:00	GWH_Temp	25.21166667	0.225875347	11/10/2018 5:00	29	2016-05-24 05:00
6:00:00	GWH_Temp	27.09357143	0.304792775	11/10/2018 6:00	29	2016-05-24 06:00
7:00:00	GWH_Temp	29.40833334	0.393219048	11/10/2018 7:00	29	2016-05-24 07:00
8:00:00	GWH_Temp	29.9425	0.482816364	11/10/2018 8:00	29	2016-05-24 08:00
9:00:00	GWH_Temp	30.71416667	0.57316023	11/10/2018 9:00	29	2016-05-24 09:00
10:00:00	GWH_Temp	31.18833334	0.663348757	11/10/2018 10:00	29	2016-05-24 10:00
11:00:00	GWH_Temp	30.95166667	0.753675818	11/10/2018 11:00	29	2016-05-24 11:00
12:00:00	GWH_Temp	30.76166667	0.844025971	11/10/2018 12:00	29	2016-05-24 12:00
13:00:00	GWH_Temp	30.505	0.934285828	11/10/2018 13:00	29	2016-05-24 13:00
14:00:00	GWH_Temp	30.51583333	1.024552265	11/10/2018 14:00	29	2016-05-24 14:00
15:00:00	GWH_Temp	30.65	1.114880072	11/10/2018 15:00	29	2016-05-24 15:00
16:00:00	GWH_Temp	30.82583333	1.205231095	11/10/2018 16:00	29	2016-05-24 16:00
17:00:00	GWH_Temp	29.95916667	1.29485679	11/10/2018 17:00	29	2016-05-24 17:00
18:00:00	GWH_Temp	30.34666667	1.384993208	11/10/2018 18:00	29	2016-05-24 18:00
19:00:00	GWH_Temp	29.77083334	1.474268666	11/10/2018 19:00	29	2016-05-24 19:00
20:00:00	GWH_Temp	27.06083334	1.55301665	11/10/2018 20:00	29	2016-05-24 20:00
21:00:00	GWH_Temp	22.50583334	1.606621741	11/10/2018 21:00	29	2016-05-24 21:00
22:00:00	GWH_Temp	21.044	1.652990054	11/10/2018 22:00	29	2016-05-24 22:00
23:00:00	GWH_Temp	20.62166667	1.697408465	11/10/2018 23:00	29	2016-05-24 23:00
0:00:00	GWH_Temp	20.44333334	1.741023064	11/11/2018 0:00	30	2016-05-25 00:00
1:00:00	GWH_Temp	20.3175	0.043054429	11/11/2018 1:00	30	2016-05-25 01:00
2:00:00	GWH_Temp	20.06	0.08498063	11/11/2018 2:00	30	2016-05-25 02:00
3:00:00	GWH_Temp	19.71333334	0.125426222	11/11/2018 3:00	30	2016-05-25 03:00
4:00:00	GWH_Temp	20.57333334	0.169625628	11/11/2018 4:00	30	2016-05-25 04:00
5:00:00	GWH_Temp	25.85583334	0.241811912	11/11/2018 5:00	30	2016-05-25 05:00
6:00:00	GWH_Temp	28.16928572	0.325863031	11/11/2018 6:00	30	2016-05-25 06:00
7:00:00	GWH_Temp	29.79583334	0.415188672	11/11/2018 7:00	30	2016-05-25 07:00
8:00:00	GWH_Temp	30.38516667	0.505359771	11/11/2018 8:00	30	2016-05-25 08:00
9:00:00	GWH_Temp	30.81083334	0.595711378	11/11/2018 9:00	30	2016-05-25 09:00
10:00:00	GWH_Temp	30.92583334	0.686046149	11/11/2018 10:00	30	2016-05-25 10:00
11:00:00	GWH_Temp	31.2	0.776224655	11/11/2018 11:00	30	2016-05-25 11:00
12:00:00	GWH_Temp	31.61416667	0.865850313	11/11/2018 12:00	30	2016-05-25 12:00
13:00:00	GWH_Temp	30.82333334	0.956201467	11/11/2018 13:00	30	2016-05-25 13:00
14:00:00	GWH_Temp	30.51083334	1.046464898	11/11/2018 14:00	30	2016-05-25 14:00
15:00:00	GWH_Temp	30.87916667	1.136809934	11/11/2018 15:00	30	2016-05-25 15:00
16:00:00	GWH_Temp	30.22166667	1.226813415	11/11/2018 16:00	30	2016-05-25 16:00
17:00:00	GWH_Temp	29.3925	1.315197591	11/11/2018 17:00	30	2016-05-25 17:00
18:00:00	GWH_Temp	29.7075	1.404340958	11/11/2018 18:00	30	2016-05-25 18:00
19:00:00	GWH_Temp	29.54	1.493101402	11/11/2018 19:00	30	2016-05-25 19:00
20:00:00	GWH_Temp	26.76083334	1.570269673	11/11/2018 20:00	30	2016-05-25 20:00
21:00:00	GWH_Temp	22.3575	1.623107509	11/11/2018 21:00	30	2016-05-25 21:00
22:00:00	GWH_Temp	20.947	1.669022237	11/11/2018 22:00	30	2016-05-25 22:00
23:00:00	GWH_Temp	20.49166667	1.712853542	11/11/2018 23:00	30	2016-05-25 23:00
0:00:00	GWH_Temp	20.1625	1.755225934	11/12/2018 0:00	31	2016-05-26 00:00
1:00:00	GWH_Temp	19.91	0.041280167	11/12/2018 1:00	31	2016-05-26 01:00
2:00:00	GWH_Temp	19.65	0.081459997	11/12/2018 2:00	31	2016-05-26 02:00
3:00:00	GWH_Temp	19.45833334	0.120844423	11/12/2018 3:00	31	2016-05-26 03:00
4:00:00	GWH_Temp	20.48666667	0.16465327	11/12/2018 4:00	31	2016-05-26 04:00
5:00:00	GWH_Temp	26.17333334	0.238615374	11/12/2018 5:00	31	2016-05-26 05:00
6:00:00	GWH_Temp	28.46857143	0.3239036	11/12/2018 6:00	31	2016-05-26 06:00
7:00:00	GWH_Temp	29.58333334	0.412767707	11/12/2018 7:00	31	2016-05-26 07:00
8:00:00	GWH_Temp	30.36916667	0.502924755	11/12/2018 8:00	31	2016-05-26 08:00
9:00:00	GWH_Temp	30.98583333	0.593239392	11/12/2018 9:00	31	2016-05-26 09:00
10:00:00	GWH_Temp	31.03166667	0.683533367	11/12/2018 10:00	31	2016-05-26 10:00
11:00:00	GWH_Temp	31.26416667	0.773651356	11/12/2018 11:00	31	2016-05-26 11:00
12:00:00	GWH_Temp	31.18	0.863846856	11/12/2018 12:00	31	2016-05-26 12:00
13:00:00	GWH_Temp	29.52833333	0.95257885	11/12/2018 13:00	31	2016-05-26 13:00
14:00:00	GWH_Temp	28.48	1.037912297	11/12/2018 14:00	31	2016-05-26 14:00
15:00:00	GWH_Temp	27.89666667	1.120754863	11/12/2018 15:00	31	2016-05-26 15:00
16:00:00	GWH_Temp	27.655	1.202468583	11/12/2018 16:00	31	2016-05-26 16:00
17:00:00	GWH_Temp	27.4775	1.283322512	11/12/2018 17:00	31	2016-05-26 17:00
18:00:00	GWH_Temp	27.3875	1.363731429	11/12/2018 18:00	31	2016-05-26 18:00
19:00:00	GWH_Temp	27.11666667	1.442768014	11/12/2018 19:00	31	2016-05-26 19:00
20:00:00	GWH_Temp	25.03416667	1.510293922	11/12/2018 20:00	31	2016-05-26 20:00
21:00:00	GWH_Temp	22.35166667	1.56310173	11/12/2018 21:00	31	2016-05-26 21:00
22:00:00	GWH_Temp	21.687	1.612562163	11/12/2018 22:00	31	2016-05-26 22:00
23:00:00	GWH_Temp	21.44166667	1.660825457	11/12/2018 23:00	31	2016-05-26 23:00
0:00:00	GWH_Temp	21.23916667	1.708116698	11/13/2018 0:00	32	2016-05-27 00:00
1:00:00	GWH_Temp	21.11416667	0.046698545	11/13/2018 1:00	32	2016-05-27 01:00
2:00:00	GWH_Temp	20.76083334	0.091752307	11/13/2018 2:00	32	2016-05-27 02:00
3:00:00	GWH_Temp	20.475	0.135508789	11/13/2018 3:00	32	2016-05-27 03:00
4:00:00	GWH_Temp	20.90166667	0.181212703	11/13/2018 4:00	32	2016-05-27 04:00
5:00:00	GWH_Temp	23.53333333	0.240311481	11/13/2018 5:00	32	2016-05-27 05:00
6:00:00	GWH_Temp	24.09142858	0.302504418	11/13/2018 6:00	32	2016-05-27 06:00
7:00:00	GWH_Temp	24.64333334	0.367809205	11/13/2018 7:00	32	2016-05-27 07:00
8:00:00	GWH_Temp	24.96833334	0.434960515	11/13/2018 8:00	32	2016-05-27 08:00
9:00:00	GWH_Temp	25.4175	0.504666926	11/13/2018 9:00	32	2016-05-27 09:00
10:00:00	GWH_Temp	26.19916667	0.578772444	11/13/2018 10:00	32	2016-05-27 10:00
11:00:00	GWH_Temp	26.89666667	0.656661732	11/13/2018 11:00	32	2016-05-27 11:00
12:00:00	GWH_Temp	27.97166667	0.739843988	11/13/2018 12:00	32	2016-05-27 12:00
13:00:00	GWH_Temp	28.0525	0.82338634	11/13/2018 13:00	32	2016-05-27 13:00
14:00:00	GWH_Temp	27.49166667	0.904309778	11/13/2018 14:00	32	2016-05-27 14:00
15:00:00	GWH_Temp	26.8125	0.981753358	11/13/2018 15:00	32	2016-05-27 15:00
16:00:00	GWH_Temp	26.37833334	1.056848109	11/13/2018 16:00	32	2016-05-27 16:00
17:00:00	GWH_Temp	25.58416667	1.127500122	11/13/2018 17:00	32	2016-05-27 17:00
18:00:00	GWH_Temp	25.1625	1.195756383	11/13/2018 18:00	32	2016-05-27 18:00
19:00:00	GWH_Temp	25.24916667	1.264505778	11/13/2018 19:00	32	2016-05-27 19:00
20:00:00	GWH_Temp	24.62	1.329678275	11/13/2018 20:00	32	2016-05-27 20:00
21:00:00	GWH_Temp	21.94333334	1.380411933	11/13/2018 21:00	32	2016-05-27 21:00
22:00:00	GWH_Temp	20.761	1.425466461	11/13/2018 22:00	32	2016-05-27 22:00
23:00:00	GWH_Temp	19.94666667	1.466903788	11/13/2018 23:00	32	2016-05-27 23:00
0:00:00	GWH_Temp	19.19333334	1.505210353	11/14/2018 0:00	33	2016-05-28 00:00
1:00:00	GWH_Temp	19.10833334	0.037966183	11/14/2018 1:00	33	2016-05-28 01:00
2:00:00	GWH_Temp	19.0575	0.07573004	11/14/2018 2:00	33	2016-05-28 02:00
3:00:00	GWH_Temp	19.07666667	0.113570075	11/14/2018 3:00	33	2016-05-28 03:00
4:00:00	GWH_Temp	19.3025	0.152317601	11/14/2018 4:00	33	2016-05-28 04:00
5:00:00	GWH_Temp	20.96416667	0.198312354	11/14/2018 5:00	33	2016-05-28 05:00
6:00:00	GWH_Temp	21.91357143	0.248897023	11/14/2018 6:00	33	2016-05-28 06:00
7:00:00	GWH_Temp	22.7275	0.303661558	11/14/2018 7:00	33	2016-05-28 07:00
8:00:00	GWH_Temp	24.32333334	0.367157111	11/14/2018 8:00	33	2016-05-28 08:00
9:00:00	GWH_Temp	25.88083333	0.439483998	11/14/2018 9:00	33	2016-05-28 09:00
10:00:00	GWH_Temp	26.8275	0.517007268	11/14/2018 10:00	33	2016-05-28 10:00
11:00:00	GWH_Temp	27.28083334	0.596881412	11/14/2018 11:00	33	2016-05-28 11:00
12:00:00	GWH_Temp	27.6625	0.678630914	11/14/2018 12:00	33	2016-05-28 12:00
13:00:00	GWH_Temp	27.67833334	0.7604558	11/14/2018 13:00	33	2016-05-28 13:00
14:00:00	GWH_Temp	27.24	0.840123212	11/14/2018 14:00	33	2016-05-28 14:00
15:00:00	GWH_Temp	26.8125	0.917566792	11/14/2018 15:00	33	2016-05-28 15:00
16:00:00	GWH_Temp	26.59916667	0.993865835	11/14/2018 16:00	33	2016-05-28 16:00
17:00:00	GWH_Temp	26.155	1.067726052	11/14/2018 17:00	33	2016-05-28 17:00
18:00:00	GWH_Temp	25.65416667	1.138774376	11/14/2018 18:00	33	2016-05-28 18:00
19:00:00	GWH_Temp	25.44416667	1.208632242	11/14/2018 19:00	33	2016-05-28 19:00
20:00:00	GWH_Temp	24.68416667	1.27416865	11/14/2018 20:00	33	2016-05-28 20:00
21:00:00	GWH_Temp	21.5825	1.323116571	11/14/2018 21:00	33	2016-05-28 21:00
22:00:00	GWH_Temp	19.995	1.364761813	11/14/2018 22:00	33	2016-05-28 22:00
23:00:00	GWH_Temp	19.13416667	1.402831172	11/14/2018 23:00	33	2016-05-28 23:00
0:00:00	GWH_Temp	18.23583334	1.437451215	11/15/2018 0:00	34	2016-05-29 00:00
1:00:00	GWH_Temp	17.64	0.0324859	11/15/2018 1:00	34	2016-05-29 01:00
2:00:00	GWH_Temp	17.48583334	0.064438965	11/15/2018 2:00	34	2016-05-29 02:00
3:00:00	GWH_Temp	17.45583334	0.096289253	11/15/2018 3:00	34	2016-05-29 03:00
4:00:00	GWH_Temp	17.5625	0.128506315	11/15/2018 4:00	34	2016-05-29 04:00
5:00:00	GWH_Temp	20.5675	0.172679347	11/15/2018 5:00	34	2016-05-29 05:00
6:00:00	GWH_Temp	22.76857143	0.22766036	11/15/2018 6:00	34	2016-05-29 06:00
7:00:00	GWH_Temp	23.4775	0.286453332	11/15/2018 7:00	34	2016-05-29 07:00
8:00:00	GWH_Temp	24.58	0.351399163	11/15/2018 8:00	34	2016-05-29 08:00
9:00:00	GWH_Temp	25.62416667	0.422277711	11/15/2018 9:00	34	2016-05-29 09:00
10:00:00	GWH_Temp	26.2325	0.496568003	11/15/2018 10:00	34	2016-05-29 10:00
11:00:00	GWH_Temp	27.07	0.575363494	11/15/2018 11:00	34	2016-05-29 11:00
12:00:00	GWH_Temp	27.95	0.658448159	11/15/2018 12:00	34	2016-05-29 12:00
13:00:00	GWH_Temp	27.7	0.740375869	11/15/2018 13:00	34	2016-05-29 13:00
14:00:00	GWH_Temp	27.23583333	0.820022124	11/15/2018 14:00	34	2016-05-29 14:00
15:00:00	GWH_Temp	26.47166667	0.895628053	11/15/2018 15:00	34	2016-05-29 15:00
16:00:00	GWH_Temp	26.58333333	0.97184137	11/15/2018 16:00	34	2016-05-29 16:00
17:00:00	GWH_Temp	26.11	1.045451124	11/15/2018 17:00	34	2016-05-29 17:00
18:00:00	GWH_Temp	25.73916667	1.116979837	11/15/2018 18:00	34	2016-05-29 18:00
19:00:00	GWH_Temp	25.80666667	1.188889275	11/15/2018 19:00	34	2016-05-29 19:00
20:00:00	GWH_Temp	24.76333333	1.254875112	11/15/2018 20:00	34	2016-05-29 20:00
21:00:00	GWH_Temp	21.97083333	1.305746703	11/15/2018 21:00	34	2016-05-29 21:00
22:00:00	GWH_Temp	20.785	1.350911517	11/15/2018 22:00	34	2016-05-29 22:00
23:00:00	GWH_Temp	19.8425	1.39190365	11/15/2018 23:00	34	2016-05-29 23:00
0:00:00	GWH_Temp	19.18333334	1.430170036	11/16/2018 0:00	35	2016-05-30 00:00
1:00:00	GWH_Temp	19.00616667	0.037560476	11/16/2018 1:00	35	2016-05-30 01:00
2:00:00	GWH_Temp	18.92916667	0.074817642	11/16/2018 2:00	35	2016-05-30 02:00
3:00:00	GWH_Temp	18.79583334	0.11155457	11/16/2018 3:00	35	2016-05-30 03:00
4:00:00	GWH_Temp	18.85333334	0.148515078	11/16/2018 4:00	35	2016-05-30 04:00
5:00:00	GWH_Temp	20.81583333	0.193821886	11/16/2018 5:00	35	2016-05-30 05:00
6:00:00	GWH_Temp	21.81357143	0.243908175	11/16/2018 6:00	35	2016-05-30 06:00
7:00:00	GWH_Temp	21.90583333	0.294454157	11/16/2018 7:00	35	2016-05-30 07:00
8:00:00	GWH_Temp	23.08333333	0.351110642	11/16/2018 8:00	35	2016-05-30 08:00
9:00:00	GWH_Temp	24.23916667	0.414132473	11/16/2018 9:00	35	2016-05-30 09:00
10:00:00	GWH_Temp	25.33083333	0.48334634	11/16/2018 10:00	35	2016-05-30 10:00
11:00:00	GWH_Temp	26.2025	0.557470349	11/16/2018 11:00	35	2016-05-30 11:00
12:00:00	GWH_Temp	26.94083334	0.635592085	11/16/2018 12:00	35	2016-05-30 12:00
13:00:00	GWH_Temp	26.775	0.712835969	11/16/2018 13:00	35	2016-05-30 13:00
14:00:00	GWH_Temp	26.22333334	0.78707548	11/16/2018 14:00	35	2016-05-30 14:00
15:00:00	GWH_Temp	25.52333334	0.857382641	11/16/2018 15:00	35	2016-05-30 15:00
16:00:00	GWH_Temp	25.32	0.926534911	11/16/2018 16:00	35	2016-05-30 16:00
17:00:00	GWH_Temp	25.61333333	0.997352123	11/16/2018 17:00	35	2016-05-30 17:00
18:00:00	GWH_Temp	25.68416667	1.068570109	11/16/2018 18:00	35	2016-05-30 18:00
19:00:00	GWH_Temp	25.70833334	1.139924679	11/16/2018 19:00	35	2016-05-30 19:00
20:00:00	GWH_Temp	24.7725	1.205962583	11/16/2018 20:00	35	2016-05-30 20:00
21:00:00	GWH_Temp	22.13	1.257637539	11/16/2018 21:00	35	2016-05-30 21:00
22:00:00	GWH_Temp	20.853	1.303115968	11/16/2018 22:00	35	2016-05-30 22:00
23:00:00	GWH_Temp	20.20333334	1.345667183	11/16/2018 23:00	35	2016-05-30 23:00
0:00:00	GWH_Temp	19.51333333	1.385278493	11/17/2018 0:00	36	2016-05-31 00:00
1:00:00	GWH_Temp	19.14166667	0.038099358	11/17/2018 1:00	36	2016-05-31 01:00
2:00:00	GWH_Temp	18.96916667	0.075513824	11/17/2018 2:00	36	2016-05-31 02:00
3:00:00	GWH_Temp	18.87916667	0.112575162	11/17/2018 3:00	36	2016-05-31 03:00
4:00:00	GWH_Temp	19.00833334	0.150144204	11/17/2018 4:00	36	2016-05-31 04:00
5:00:00	GWH_Temp	20.69583334	0.194900335	11/17/2018 5:00	36	2016-05-31 05:00
6:00:00	GWH_Temp	23.31285715	0.252795997	11/17/2018 6:00	36	2016-05-31 06:00
7:00:00	GWH_Temp	24.9625	0.319914119	11/17/2018 7:00	36	2016-05-31 07:00
8:00:00	GWH_Temp	24.645	0.385228358	11/17/2018 8:00	36	2016-05-31 08:00
9:00:00	GWH_Temp	24.2775	0.448465816	11/17/2018 9:00	36	2016-05-31 09:00
10:00:00	GWH_Temp	24.635	0.513723352	11/17/2018 10:00	36	2016-05-31 10:00
11:00:00	GWH_Temp	26.07333333	0.587128647	11/17/2018 11:00	36	2016-05-31 11:00
12:00:00	GWH_Temp	26.80416667	0.664527908	11/17/2018 12:00	36	2016-05-31 12:00
13:00:00	GWH_Temp	26.86166667	0.742232282	11/17/2018 13:00	36	2016-05-31 13:00
14:00:00	GWH_Temp	25.65833334	0.813304177	11/17/2018 14:00	36	2016-05-31 14:00
15:00:00	GWH_Temp	26.1325	0.887039228	11/17/2018 15:00	36	2016-05-31 15:00
16:00:00	GWH_Temp	26.4025	0.962266628	11/17/2018 16:00	36	2016-05-31 16:00
17:00:00	GWH_Temp	26.56833333	1.038398636	11/17/2018 17:00	36	2016-05-31 17:00
18:00:00	GWH_Temp	26.59083333	1.114652573	11/17/2018 18:00	36	2016-05-31 18:00
19:00:00	GWH_Temp	26.58416667	1.190870403	11/17/2018 19:00	36	2016-05-31 19:00
20:00:00	GWH_Temp	24.98333334	1.258107056	11/17/2018 20:00	36	2016-05-31 20:00
21:00:00	GWH_Temp	21.9275	1.308761414	11/17/2018 21:00	36	2016-05-31 21:00
22:00:00	GWH_Temp	20.63	1.353217672	11/17/2018 22:00	36	2016-05-31 22:00
23:00:00	GWH_Temp	20.0925	1.395284931	11/17/2018 23:00	36	2016-05-31 23:00
0:00:00	GWH_Temp	19.18833333	1.433571402	11/18/2018 0:00	37	2016-06-01 00:00
1:00:00	GWH_Temp	18.96916667	0.037414466	11/18/2018 1:00	37	2016-06-01 01:00
2:00:00	GWH_Temp	18.84333334	0.074336007	11/18/2018 2:00	37	2016-06-01 02:00
3:00:00	GWH_Temp	18.72833334	0.110811961	11/18/2018 3:00	37	2016-06-01 03:00
4:00:00	GWH_Temp	19.19416667	0.149121876	11/18/2018 4:00	37	2016-06-01 04:00
5:00:00	GWH_Temp	23.44333334	0.207728084	11/18/2018 5:00	37	2016-06-01 05:00
6:00:00	GWH_Temp	25.34071429	0.276998127	11/18/2018 6:00	37	2016-06-01 06:00
7:00:00	GWH_Temp	26.12	0.350663585	11/18/2018 7:00	37	2016-06-01 07:00
8:00:00	GWH_Temp	25.48416667	0.42074853	11/18/2018 8:00	37	2016-06-01 08:00
9:00:00	GWH_Temp	25.83333334	0.492808174	11/18/2018 9:00	37	2016-06-01 09:00
10:00:00	GWH_Temp	26.62416667	0.569242367	11/18/2018 10:00	37	2016-06-01 10:00
11:00:00	GWH_Temp	26.84	0.646831961	11/18/2018 11:00	37	2016-06-01 11:00
12:00:00	GWH_Temp	27.0875	0.725718012	11/18/2018 12:00	37	2016-06-01 12:00
13:00:00	GWH_Temp	26.44666667	0.801187319	11/18/2018 13:00	37	2016-06-01 13:00
14:00:00	GWH_Temp	25.97083333	0.87401938	11/18/2018 14:00	37	2016-06-01 14:00
15:00:00	GWH_Temp	26.05166667	0.947303705	11/18/2018 15:00	37	2016-06-01 15:00
16:00:00	GWH_Temp	25.65166667	1.018337885	11/18/2018 16:00	37	2016-06-01 16:00
17:00:00	GWH_Temp	25.5175	1.088611959	11/18/2018 17:00	37	2016-06-01 17:00
18:00:00	GWH_Temp	25.41166667	1.158285233	11/18/2018 18:00	37	2016-06-01 18:00
19:00:00	GWH_Temp	25.18	1.226641081	11/18/2018 19:00	37	2016-06-01 19:00
20:00:00	GWH_Temp	24.5975	1.29168606	11/18/2018 20:00	37	2016-06-01 20:00
21:00:00	GWH_Temp	22.50166667	1.345269503	11/18/2018 21:00	37	2016-06-01 21:00
22:00:00	GWH_Temp	21.423	1.393442581	11/18/2018 22:00	37	2016-06-01 22:00
23:00:00	GWH_Temp	20.73416667	1.438374052	11/18/2018 23:00	37	2016-06-01 23:00
0:00:00	GWH_Temp	19.89166667	1.479575823	11/19/2018 0:00	38	2016-06-02 00:00
1:00:00	GWH_Temp	19.24583333	0.038518095	11/19/2018 1:00	38	2016-06-02 01:00
2:00:00	GWH_Temp	18.85916667	0.075501351	11/19/2018 2:00	38	2016-06-02 02:00
3:00:00	GWH_Temp	18.52583333	0.111203989	11/19/2018 3:00	38	2016-06-02 03:00
4:00:00	GWH_Temp	18.67333334	0.147468484	11/19/2018 4:00	38	2016-06-02 04:00
5:00:00	GWH_Temp	20.98416667	0.193556605	11/19/2018 5:00	38	2016-06-02 05:00
6:00:00	GWH_Temp	22.40214286	0.246624617	11/19/2018 6:00	38	2016-06-02 06:00
7:00:00	GWH_Temp	22.6925	0.301205077	11/19/2018 7:00	38	2016-06-02 07:00
8:00:00	GWH_Temp	23.0975	0.357937634	11/19/2018 8:00	38	2016-06-02 08:00
9:00:00	GWH_Temp	23.83083334	0.418677845	11/19/2018 9:00	38	2016-06-02 09:00
10:00:00	GWH_Temp	24.12666667	0.481068165	11/19/2018 10:00	38	2016-06-02 10:00
11:00:00	GWH_Temp	24.97333334	0.548247921	11/19/2018 11:00	38	2016-06-02 11:00
12:00:00	GWH_Temp	25.98833334	0.621178018	11/19/2018 12:00	38	2016-06-02 12:00
13:00:00	GWH_Temp	25.67583333	0.692348887	11/19/2018 13:00	38	2016-06-02 13:00
14:00:00	GWH_Temp	25.75333334	0.763957564	11/19/2018 14:00	38	2016-06-02 14:00
15:00:00	GWH_Temp	26.13583334	0.837711167	11/19/2018 15:00	38	2016-06-02 15:00
16:00:00	GWH_Temp	25.51416667	0.907966333	11/19/2018 16:00	38	2016-06-02 16:00
17:00:00	GWH_Temp	25.30083333	0.977009609	11/19/2018 17:00	38	2016-06-02 17:00
18:00:00	GWH_Temp	25.32	1.046161878	11/19/2018 18:00	38	2016-06-02 18:00
19:00:00	GWH_Temp	25.51333334	1.116412317	11/19/2018 19:00	38	2016-06-02 19:00
20:00:00	GWH_Temp	24.61583334	1.181561196	11/19/2018 20:00	38	2016-06-02 20:00
21:00:00	GWH_Temp	21.94	1.232278152	11/19/2018 21:00	38	2016-06-02 21:00
22:00:00	GWH_Temp	20.532	1.276290949	11/19/2018 22:00	38	2016-06-02 22:00
23:00:00	GWH_Temp	19.8525	1.317325649	11/19/2018 23:00	38	2016-06-02 23:00
0:00:00	GWH_Temp	19.29166667	1.356029223	11/20/2018 0:00	39	2016-06-03 00:00
1:00:00	GWH_Temp	19.16166667	0.038179454	11/20/2018 1:00	39	2016-06-03 01:00
2:00:00	GWH_Temp	19.175	0.076412384	11/20/2018 2:00	39	2016-06-03 02:00
3:00:00	GWH_Temp	19.02666667	0.114053968	11/20/2018 3:00	39	2016-06-03 03:00
4:00:00	GWH_Temp	18.9925	0.151560456	11/20/2018 4:00	39	2016-06-03 04:00
5:00:00	GWH_Temp	21.04333334	0.19792564	11/20/2018 5:00	39	2016-06-03 05:00
6:00:00	GWH_Temp	22.59642858	0.252002759	11/20/2018 6:00	39	2016-06-03 06:00
7:00:00	GWH_Temp	23.62333333	0.311596022	11/20/2018 7:00	39	2016-06-03 07:00
8:00:00	GWH_Temp	23.81583334	0.372253015	11/20/2018 8:00	39	2016-06-03 08:00
9:00:00	GWH_Temp	23.77083333	0.43266063	11/20/2018 9:00	39	2016-06-03 09:00
10:00:00	GWH_Temp	24.1725	0.495307989	11/20/2018 10:00	39	2016-06-03 10:00
11:00:00	GWH_Temp	24.54416667	0.560050897	11/20/2018 11:00	39	2016-06-03 11:00
12:00:00	GWH_Temp	25.42916667	0.629823576	11/20/2018 12:00	39	2016-06-03 12:00
13:00:00	GWH_Temp	26.02333333	0.702949542	11/20/2018 13:00	39	2016-06-03 13:00
14:00:00	GWH_Temp	26.24416667	0.77730443	11/20/2018 14:00	39	2016-06-03 14:00
15:00:00	GWH_Temp	26.02666667	0.850449036	11/20/2018 15:00	39	2016-06-03 15:00
16:00:00	GWH_Temp	25.08333334	0.918254751	11/20/2018 16:00	39	2016-06-03 16:00
17:00:00	GWH_Temp	25.03166667	0.985766433	11/20/2018 17:00	39	2016-06-03 17:00
18:00:00	GWH_Temp	25.23	1.054406785	11/20/2018 18:00	39	2016-06-03 18:00
19:00:00	GWH_Temp	25.51916667	1.124690313	11/20/2018 19:00	39	2016-06-03 19:00
20:00:00	GWH_Temp	24.675	1.190174712	11/20/2018 20:00	39	2016-06-03 20:00
21:00:00	GWH_Temp	21.97416667	1.241063041	11/20/2018 21:00	39	2016-06-03 21:00
22:00:00	GWH_Temp	20.624	1.285492046	11/20/2018 22:00	39	2016-06-03 22:00
23:00:00	GWH_Temp	19.905	1.32675082	11/20/2018 23:00	39	2016-06-03 23:00
0:00:00	GWH_Temp	19.38416667	1.365831029	11/21/2018 0:00	40	2016-06-04 00:00
1:00:00	GWH_Temp	19.055	0.03775393	11/21/2018 1:00	40	2016-06-04 01:00
2:00:00	GWH_Temp	18.9425	0.075063466	11/21/2018 2:00	40	2016-06-04 02:00
3:00:00	GWH_Temp	18.9	0.112206291	11/21/2018 3:00	40	2016-06-04 03:00
4:00:00	GWH_Temp	19.11833334	0.150212385	11/21/2018 4:00	40	2016-06-04 04:00
5:00:00	GWH_Temp	21.08666667	0.196781292	11/21/2018 5:00	40	2016-06-04 05:00
6:00:00	GWH_Temp	21.93142857	0.247455318	11/21/2018 6:00	40	2016-06-04 06:00
7:00:00	GWH_Temp	23.7875	0.307955246	11/21/2018 7:00	40	2016-06-04 07:00
8:00:00	GWH_Temp	24.52166667	0.372570804	11/21/2018 8:00	40	2016-06-04 08:00
9:00:00	GWH_Temp	24.87833334	0.439210204	11/21/2018 9:00	40	2016-06-04 09:00
10:00:00	GWH_Temp	25.24166667	0.507916931	11/21/2018 10:00	40	2016-06-04 10:00
11:00:00	GWH_Temp	25.49333334	0.578053897	11/21/2018 11:00	40	2016-06-04 11:00
12:00:00	GWH_Temp	25.68833334	0.649295437	11/21/2018 12:00	40	2016-06-04 12:00
13:00:00	GWH_Temp	26.06833334	0.722672826	11/21/2018 13:00	40	2016-06-04 13:00
14:00:00	GWH_Temp	26.09083333	0.796175745	11/21/2018 14:00	40	2016-06-04 14:00
15:00:00	GWH_Temp	25.52666667	0.866501812	11/21/2018 15:00	40	2016-06-04 15:00
16:00:00	GWH_Temp	24.955	0.933577266	11/21/2018 16:00	40	2016-06-04 16:00
17:00:00	GWH_Temp	25.01	1.000965653	11/21/2018 17:00	40	2016-06-04 17:00
18:00:00	GWH_Temp	24.9775	1.068169116	11/21/2018 18:00	40	2016-06-04 18:00
19:00:00	GWH_Temp	25.18916667	1.136577127	11/21/2018 19:00	40	2016-06-04 19:00
20:00:00	GWH_Temp	24.46083333	1.200848648	11/21/2018 20:00	40	2016-06-04 20:00
21:00:00	GWH_Temp	21.65	1.25012718	11/21/2018 21:00	40	2016-06-04 21:00
22:00:00	GWH_Temp	20.449	1.293767141	11/21/2018 22:00	40	2016-06-04 22:00
23:00:00	GWH_Temp	19.8475	1.334780553	11/21/2018 23:00	40	2016-06-04 23:00
0:00:00	GWH_Temp	19.31083333	1.373561916	11/22/2018 0:00	41	2016-06-05 00:00
1:00:00	GWH_Temp	19.1225	0.038022734	11/22/2018 1:00	41	2016-06-05 01:00
2:00:00	GWH_Temp	18.96666667	0.075427352	11/22/2018 2:00	41	2016-06-05 02:00
3:00:00	GWH_Temp	18.87916667	0.11248869	11/22/2018 3:00	41	2016-06-05 03:00
4:00:00	GWH_Temp	19.0725	0.150312154	11/22/2018 4:00	41	2016-06-05 04:00
5:00:00	GWH_Temp	20.85416667	0.195795979	11/22/2018 5:00	41	2016-06-05 05:00
6:00:00	GWH_Temp	22.61571429	0.249973912	11/22/2018 6:00	41	2016-06-05 06:00
7:00:00	GWH_Temp	24.185	0.312691432	11/22/2018 7:00	41	2016-06-05 07:00
8:00:00	GWH_Temp	24.6625	0.378104922	11/22/2018 8:00	41	2016-06-05 08:00
9:00:00	GWH_Temp	24.73666667	0.443939322	11/22/2018 9:00	41	2016-06-05 09:00
10:00:00	GWH_Temp	24.92333333	0.51083464	11/22/2018 10:00	41	2016-06-05 10:00
11:00:00	GWH_Temp	24.91916667	0.577706259	11/22/2018 11:00	41	2016-06-05 11:00
12:00:00	GWH_Temp	25.07166667	0.645445578	11/22/2018 12:00	41	2016-06-05 12:00
13:00:00	GWH_Temp	25.48916667	0.715558898	11/22/2018 13:00	41	2016-06-05 13:00
14:00:00	GWH_Temp	25.91833334	0.78809647	11/22/2018 14:00	41	2016-06-05 14:00
15:00:00	GWH_Temp	25.6	0.858838175	11/22/2018 15:00	41	2016-06-05 15:00
16:00:00	GWH_Temp	25.245	0.927563866	11/22/2018 16:00	41	2016-06-05 16:00
17:00:00	GWH_Temp	25.28166667	0.996498134	11/22/2018 17:00	41	2016-06-05 17:00
18:00:00	GWH_Temp	25.29416667	1.065503495	11/22/2018 18:00	41	2016-06-05 18:00
19:00:00	GWH_Temp	25.47333334	1.135526953	11/22/2018 19:00	41	2016-06-05 19:00
20:00:00	GWH_Temp	24.59583333	1.200562488	11/22/2018 20:00	41	2016-06-05 20:00
21:00:00	GWH_Temp	21.87833334	1.250971146	11/22/2018 21:00	41	2016-06-05 21:00
22:00:00	GWH_Temp	20.741	1.295933929	11/22/2018 22:00	41	2016-06-05 22:00
23:00:00	GWH_Temp	20.04583334	1.337798764	11/22/2018 23:00	41	2016-06-05 23:00
0:00:00	GWH_Temp	19.4225	1.377035961	11/23/2018 0:00	42	2016-06-06 00:00
1:00:00	GWH_Temp	19.10416667	0.037949564	11/23/2018 1:00	42	2016-06-06 01:00
2:00:00	GWH_Temp	19	0.075485672	11/23/2018 2:00	42	2016-06-06 02:00
3:00:00	GWH_Temp	18.83083334	0.112358553	11/23/2018 3:00	42	2016-06-06 03:00
4:00:00	GWH_Temp	19.00166667	0.149901245	11/23/2018 4:00	42	2016-06-06 04:00
5:00:00	GWH_Temp	21.08083333	0.196442688	11/23/2018 5:00	42	2016-06-06 05:00
6:00:00	GWH_Temp	22.47357143	0.249880308	11/23/2018 6:00	42	2016-06-06 06:00
7:00:00	GWH_Temp	23.50666667	0.308832936	11/23/2018 7:00	42	2016-06-06 07:00
8:00:00	GWH_Temp	23.79166667	0.369355951	11/23/2018 8:00	42	2016-06-06 08:00
9:00:00	GWH_Temp	24.25333334	0.432457445	11/23/2018 9:00	42	2016-06-06 09:00
10:00:00	GWH_Temp	25.73	0.5039344	11/23/2018 10:00	42	2016-06-06 10:00
11:00:00	GWH_Temp	26.84083334	0.581528413	11/23/2018 11:00	42	2016-06-06 11:00
12:00:00	GWH_Temp	27.29	0.661448816	11/23/2018 12:00	42	2016-06-06 12:00
13:00:00	GWH_Temp	27.13166667	0.740562622	11/23/2018 13:00	42	2016-06-06 13:00
14:00:00	GWH_Temp	25.98833334	0.813492719	11/23/2018 14:00	42	2016-06-06 14:00
15:00:00	GWH_Temp	25.56	0.884007781	11/23/2018 15:00	42	2016-06-06 15:00
16:00:00	GWH_Temp	25.81916667	0.955987644	11/23/2018 16:00	42	2016-06-06 16:00
17:00:00	GWH_Temp	25.92416667	1.028557964	11/23/2018 17:00	42	2016-06-06 17:00
18:00:00	GWH_Temp	26.00416667	1.101576702	11/23/2018 18:00	42	2016-06-06 18:00
19:00:00	GWH_Temp	26.47333334	1.177191732	11/23/2018 19:00	42	2016-06-06 19:00
20:00:00	GWH_Temp	25.12583334	1.245239322	11/23/2018 20:00	42	2016-06-06 20:00
21:00:00	GWH_Temp	22.36916667	1.298137249	11/23/2018 21:00	42	2016-06-06 21:00
22:00:00	GWH_Temp	20.89875	1.343827625	11/23/2018 22:00	42	2016-06-06 22:00
23:00:00	GWH_Temp	20.06083334	1.385757438	11/23/2018 23:00	42	2016-06-06 23:00
0:00:00	GWH_Temp	19.33	1.424616721	11/24/2018 0:00	43	2016-06-07 00:00
1:00:00	GWH_Temp	19.16583333	0.038196158	11/24/2018 1:00	43	2016-06-07 01:00
2:00:00	GWH_Temp	19.04333334	0.075903793	11/24/2018 2:00	43	2016-06-07 02:00
3:00:00	GWH_Temp	18.95166667	0.11324937	11/24/2018 3:00	43	2016-06-07 03:00
4:00:00	GWH_Temp	19.17	0.151462239	11/24/2018 4:00	43	2016-06-07 04:00
5:00:00	GWH_Temp	21.07416667	0.197972311	11/24/2018 5:00	43	2016-06-07 05:00
6:00:00	GWH_Temp	23.08642858	0.254645411	11/24/2018 6:00	43	2016-06-07 06:00
7:00:00	GWH_Temp	25.11666667	0.322640833	11/24/2018 7:00	43	2016-06-07 07:00
8:00:00	GWH_Temp	25.00416667	0.389996027	11/24/2018 8:00	43	2016-06-07 08:00
9:00:00	GWH_Temp	24.87916667	0.456640165	11/24/2018 9:00	43	2016-06-07 09:00
10:00:00	GWH_Temp	24.9575	0.523729842	11/24/2018 10:00	43	2016-06-07 10:00
11:00:00	GWH_Temp	25.01333334	0.591137197	11/24/2018 11:00	43	2016-06-07 11:00
12:00:00	GWH_Temp	25.04	0.658696301	11/24/2018 12:00	43	2016-06-07 12:00
13:00:00	GWH_Temp	25.76166667	0.730352002	11/24/2018 13:00	43	2016-06-07 13:00
14:00:00	GWH_Temp	26.06666667	0.803720087	11/24/2018 14:00	43	2016-06-07 14:00
15:00:00	GWH_Temp	26.11916667	0.877380904	11/24/2018 15:00	43	2016-06-07 15:00
16:00:00	GWH_Temp	25.81583334	0.949341989	11/24/2018 16:00	43	2016-06-07 16:00
17:00:00	GWH_Temp	25.75666667	1.020969477	11/24/2018 17:00	43	2016-06-07 17:00
18:00:00	GWH_Temp	25.73166667	1.092455843	11/24/2018 18:00	43	2016-06-07 18:00
19:00:00	GWH_Temp	25.705	1.163791579	11/24/2018 19:00	43	2016-06-07 19:00
20:00:00	GWH_Temp	24.79166667	1.229938368	11/24/2018 20:00	43	2016-06-07 20:00
21:00:00	GWH_Temp	22.11583333	1.281541475	11/24/2018 21:00	43	2016-06-07 21:00
22:00:00	GWH_Temp	20.959	1.327512132	11/24/2018 22:00	43	2016-06-07 22:00
23:00:00	GWH_Temp	20.40083334	1.370936885	11/24/2018 23:00	43	2016-06-07 23:00
0:00:00	GWH_Temp	19.71416667	1.411385984	11/25/2018 0:00	44	2016-06-08 00:00
1:00:00	GWH_Temp	19.18416667	0.038269733	11/25/2018 1:00	44	2016-06-08 01:00
2:00:00	GWH_Temp	19.075	0.076103139	11/25/2018 2:00	44	2016-06-08 02:00
3:00:00	GWH_Temp	18.97	0.113520888	11/25/2018 3:00	44	2016-06-08 03:00
4:00:00	GWH_Temp	19.17166667	0.151740443	11/25/2018 4:00	44	2016-06-08 04:00
5:00:00	GWH_Temp	21.49333333	0.200254088	11/25/2018 5:00	44	2016-06-08 05:00
6:00:00	GWH_Temp	22.57928572	0.254241691	11/25/2018 6:00	44	2016-06-08 06:00
7:00:00	GWH_Temp	23.11333334	0.311059334	11/25/2018 7:00	44	2016-06-08 07:00
8:00:00	GWH_Temp	24.27	0.374254588	11/25/2018 8:00	44	2016-06-08 08:00
9:00:00	GWH_Temp	25.54166667	0.444665717	11/25/2018 9:00	44	2016-06-08 09:00
10:00:00	GWH_Temp	26.64583334	0.521216829	11/25/2018 10:00	44	2016-06-08 10:00
11:00:00	GWH_Temp	27.62416667	0.602782973	11/25/2018 11:00	44	2016-06-08 11:00
12:00:00	GWH_Temp	27.40583334	0.683283013	11/25/2018 12:00	44	2016-06-08 12:00
13:00:00	GWH_Temp	26.30916667	0.757997048	11/25/2018 13:00	44	2016-06-08 13:00
14:00:00	GWH_Temp	25.4975	0.828157656	11/25/2018 14:00	44	2016-06-08 14:00
15:00:00	GWH_Temp	25.14	0.896285871	11/25/2018 15:00	44	2016-06-08 15:00
16:00:00	GWH_Temp	25.35333334	0.965627651	11/25/2018 16:00	44	2016-06-08 16:00
17:00:00	GWH_Temp	25.55	1.036086027	11/25/2018 17:00	44	2016-06-08 17:00
18:00:00	GWH_Temp	25.5375	1.10647353	11/25/2018 18:00	44	2016-06-08 18:00
19:00:00	GWH_Temp	25.4775	1.176520637	11/25/2018 19:00	44	2016-06-08 19:00
20:00:00	GWH_Temp	24.875	1.243141084	11/25/2018 20:00	44	2016-06-08 20:00
21:00:00	GWH_Temp	22.495	1.296689902	11/25/2018 21:00	44	2016-06-08 21:00
22:00:00	GWH_Temp	21.766	1.346540314	11/25/2018 22:00	44	2016-06-08 22:00
23:00:00	GWH_Temp	20.67916667	1.391220378	11/25/2018 23:00	44	2016-06-08 23:00
0:00:00	GWH_Temp	19.64083333	1.431361864	11/26/2018 0:00	45	2016-06-09 00:00
1:00:00	GWH_Temp	19.345	0.038920357	11/26/2018 1:00	45	2016-06-09 01:00
2:00:00	GWH_Temp	19.24916667	0.077451916	11/26/2018 2:00	45	2016-06-09 02:00
3:00:00	GWH_Temp	19.15416667	0.115601317	11/26/2018 3:00	45	2016-06-09 03:00
4:00:00	GWH_Temp	19.3625	0.154593028	11/26/2018 4:00	45	2016-06-09 04:00
5:00:00	GWH_Temp	21.57166667	0.203488037	11/26/2018 5:00	45	2016-06-09 05:00
6:00:00	GWH_Temp	23.07214286	0.260084471	11/26/2018 6:00	45	2016-06-09 06:00
7:00:00	GWH_Temp	24.44583334	0.324271226	11/26/2018 7:00	45	2016-06-09 07:00
8:00:00	GWH_Temp	25.46916667	0.394271031	11/26/2018 8:00	45	2016-06-09 08:00
9:00:00	GWH_Temp	25.04333334	0.461849105	11/26/2018 9:00	45	2016-06-09 09:00
10:00:00	GWH_Temp	24.45083334	0.526064112	11/26/2018 10:00	45	2016-06-09 10:00
11:00:00	GWH_Temp	24.27166667	0.589268744	11/26/2018 11:00	45	2016-06-09 11:00
12:00:00	GWH_Temp	24.84833334	0.655737581	11/26/2018 12:00	45	2016-06-09 12:00
13:00:00	GWH_Temp	25.3475	0.725046201	11/26/2018 13:00	45	2016-06-09 13:00
14:00:00	GWH_Temp	25.57083333	0.795622663	11/26/2018 14:00	45	2016-06-09 14:00
15:00:00	GWH_Temp	26.23833334	0.869945258	11/26/2018 15:00	45	2016-06-09 15:00
16:00:00	GWH_Temp	26.54333334	0.945941555	11/26/2018 16:00	45	2016-06-09 16:00
17:00:00	GWH_Temp	26.54833334	1.021965014	11/26/2018 17:00	45	2016-06-09 17:00
18:00:00	GWH_Temp	26.56583334	1.098083463	11/26/2018 18:00	45	2016-06-09 18:00
19:00:00	GWH_Temp	26.54416667	1.174084288	11/26/2018 19:00	45	2016-06-09 19:00
20:00:00	GWH_Temp	25.06666667	1.241795151	11/26/2018 20:00	45	2016-06-09 20:00
21:00:00	GWH_Temp	22.49166667	1.295326662	11/26/2018 21:00	45	2016-06-09 21:00
22:00:00	GWH_Temp	21.461	1.343683525	11/26/2018 22:00	45	2016-06-09 22:00
23:00:00	GWH_Temp	20.4425	1.387294395	11/26/2018 23:00	45	2016-06-09 23:00
0:00:00	GWH_Temp	19.47083334	1.426730289	11/27/2018 0:00	46	2016-06-10 00:00
1:00:00	GWH_Temp	19.20333334	0.03834678	11/27/2018 1:00	46	2016-06-10 01:00
2:00:00	GWH_Temp	19.14166667	0.076446138	11/27/2018 2:00	46	2016-06-10 02:00
3:00:00	GWH_Temp	18.96583333	0.113847474	11/27/2018 3:00	46	2016-06-10 03:00
4:00:00	GWH_Temp	18.92833334	0.151101368	11/27/2018 4:00	46	2016-06-10 04:00
5:00:00	GWH_Temp	20.78166667	0.196250852	11/27/2018 5:00	46	2016-06-10 05:00
6:00:00	GWH_Temp	22.54571429	0.250063418	11/27/2018 6:00	46	2016-06-10 06:00
7:00:00	GWH_Temp	25.13583333	0.318167919	11/27/2018 7:00	46	2016-06-10 07:00
8:00:00	GWH_Temp	26.05833334	0.391489477	11/27/2018 8:00	46	2016-06-10 08:00
9:00:00	GWH_Temp	25.77	0.463192191	11/27/2018 9:00	46	2016-06-10 09:00
10:00:00	GWH_Temp	26.09083334	0.53669511	11/27/2018 10:00	46	2016-06-10 10:00
11:00:00	GWH_Temp	26.49583334	0.612432891	11/27/2018 11:00	46	2016-06-10 11:00
12:00:00	GWH_Temp	26.58916667	0.688677803	11/27/2018 12:00	46	2016-06-10 12:00
13:00:00	GWH_Temp	26.115	0.762315412	11/27/2018 13:00	46	2016-06-10 13:00
14:00:00	GWH_Temp	26.44666667	0.837784719	11/27/2018 14:00	46	2016-06-10 14:00
15:00:00	GWH_Temp	26.4925	0.913504326	11/27/2018 15:00	46	2016-06-10 15:00
16:00:00	GWH_Temp	26.505	0.989292063	11/27/2018 16:00	46	2016-06-10 16:00
17:00:00	GWH_Temp	26.50583333	1.065084339	11/27/2018 17:00	46	2016-06-10 17:00
18:00:00	GWH_Temp	26.63583333	1.141581513	11/27/2018 18:00	46	2016-06-10 18:00
19:00:00	GWH_Temp	26.64583334	1.218132625	11/27/2018 19:00	46	2016-06-10 19:00
20:00:00	GWH_Temp	25.04583334	1.285724926	11/27/2018 20:00	46	2016-06-10 20:00
21:00:00	GWH_Temp	21.9025	1.336254249	11/27/2018 21:00	46	2016-06-10 21:00
22:00:00	GWH_Temp	20.214	1.378852277	11/27/2018 22:00	46	2016-06-10 22:00
23:00:00	GWH_Temp	19.435	1.41814078	11/27/2018 23:00	46	2016-06-10 23:00
0:00:00	GWH_Temp	19.21166667	1.456521101	11/28/2018 0:00	47	2016-06-11 00:00
1:00:00	GWH_Temp	19.1125	0.037982808	11/28/2018 1:00	47	2016-06-11 01:00
2:00:00	GWH_Temp	19.01916667	0.075594701	11/28/2018 2:00	47	2016-06-11 02:00
3:00:00	GWH_Temp	19.08666667	0.113474534	11/28/2018 3:00	47	2016-06-11 03:00
4:00:00	GWH_Temp	19.23	0.15192873	11/28/2018 4:00	47	2016-06-11 04:00
5:00:00	GWH_Temp	21.2	0.199033655	11/28/2018 5:00	47	2016-06-11 05:00
6:00:00	GWH_Temp	22.68785714	0.253589725	11/28/2018 6:00	47	2016-06-11 06:00
7:00:00	GWH_Temp	24.66833334	0.319036305	11/28/2018 7:00	47	2016-06-11 07:00
8:00:00	GWH_Temp	24.575	0.383953813	11/28/2018 8:00	47	2016-06-11 08:00
9:00:00	GWH_Temp	24.76	0.449920717	11/28/2018 9:00	47	2016-06-11 09:00
10:00:00	GWH_Temp	24.97666667	0.517119439	11/28/2018 10:00	47	2016-06-11 10:00
11:00:00	GWH_Temp	25.26583334	0.585963645	11/28/2018 11:00	47	2016-06-11 11:00
12:00:00	GWH_Temp	25.46416667	0.655935066	11/28/2018 12:00	47	2016-06-11 12:00
13:00:00	GWH_Temp	25.92	0.728481996	11/28/2018 13:00	47	2016-06-11 13:00
14:00:00	GWH_Temp	26.45083334	0.803974089	11/28/2018 14:00	47	2016-06-11 14:00
15:00:00	GWH_Temp	26.23166667	0.878259766	11/28/2018 15:00	47	2016-06-11 15:00
16:00:00	GWH_Temp	25.765	0.949934273	11/28/2018 16:00	47	2016-06-11 16:00
17:00:00	GWH_Temp	25.91333333	1.022443769	11/28/2018 17:00	47	2016-06-11 17:00
18:00:00	GWH_Temp	25.935	1.095074891	11/28/2018 18:00	47	2016-06-11 18:00
19:00:00	GWH_Temp	26.15416667	1.168930474	11/28/2018 19:00	47	2016-06-11 19:00
20:00:00	GWH_Temp	24.9575	1.23602015	11/28/2018 20:00	47	2016-06-11 20:00
21:00:00	GWH_Temp	21.6225	1.285163796	11/28/2018 21:00	47	2016-06-11 21:00
22:00:00	GWH_Temp	20.245	1.327898113	11/28/2018 22:00	47	2016-06-11 22:00
23:00:00	GWH_Temp	19.54833333	1.367654374	11/28/2018 23:00	47	2016-06-11 23:00
0:00:00	GWH_Temp	19.1175	1.40565714	11/29/2018 0:00	48	2016-06-12 00:00
1:00:00	GWH_Temp	19.0525	0.037744006	11/29/2018 1:00	48	2016-06-12 01:00
2:00:00	GWH_Temp	19.02833333	0.07539219	11/29/2018 2:00	48	2016-06-12 02:00
3:00:00	GWH_Temp	18.95	0.112731212	11/29/2018 3:00	48	2016-06-12 03:00
4:00:00	GWH_Temp	19.23916667	0.151222391	11/29/2018 4:00	48	2016-06-12 04:00
5:00:00	GWH_Temp	21.29833334	0.198796133	11/29/2018 5:00	48	2016-06-12 05:00
6:00:00	GWH_Temp	22.48928572	0.252315284	11/29/2018 6:00	48	2016-06-12 06:00
7:00:00	GWH_Temp	23.05666667	0.308828725	11/29/2018 7:00	48	2016-06-12 07:00
8:00:00	GWH_Temp	23.71166667	0.368909109	11/29/2018 8:00	48	2016-06-12 08:00
9:00:00	GWH_Temp	24.86416667	0.43546796	11/29/2018 9:00	48	2016-06-12 09:00
10:00:00	GWH_Temp	25.59916667	0.506204945	11/29/2018 10:00	48	2016-06-12 10:00
11:00:00	GWH_Temp	25.72916667	0.577677194	11/29/2018 11:00	48	2016-06-12 11:00
12:00:00	GWH_Temp	25.575	0.648277268	11/29/2018 12:00	48	2016-06-12 12:00
13:00:00	GWH_Temp	25.22583333	0.716893913	11/29/2018 13:00	48	2016-06-12 13:00
14:00:00	GWH_Temp	25.05833333	0.784557351	11/29/2018 14:00	48	2016-06-12 14:00
15:00:00	GWH_Temp	26.19833334	0.858658245	11/29/2018 15:00	48	2016-06-12 15:00
16:00:00	GWH_Temp	25.43416667	0.928459322	11/29/2018 16:00	48	2016-06-12 16:00
17:00:00	GWH_Temp	25.32333334	0.997630545	11/29/2018 17:00	48	2016-06-12 17:00
18:00:00	GWH_Temp	25.31416667	1.066749644	11/29/2018 18:00	48	2016-06-12 18:00
19:00:00	GWH_Temp	25.45083334	1.136645365	11/29/2018 19:00	48	2016-06-12 19:00
20:00:00	GWH_Temp	24.7925	1.202796889	11/29/2018 20:00	48	2016-06-12 20:00
21:00:00	GWH_Temp	21.9875	1.253752202	11/29/2018 21:00	48	2016-06-12 21:00
22:00:00	GWH_Temp	20.744	1.298728738	11/29/2018 22:00	48	2016-06-12 22:00
23:00:00	GWH_Temp	20.14	1.341002856	11/29/2018 23:00	48	2016-06-12 23:00
0:00:00	GWH_Temp	19.42083333	1.380233216	11/30/2018 0:00	49	2016-06-13 00:00
1:00:00	GWH_Temp	19.07666667	0.037840035	11/30/2018 1:00	49	2016-06-13 01:00
2:00:00	GWH_Temp	18.85916667	0.074823291	11/30/2018 2:00	49	2016-06-13 02:00
3:00:00	GWH_Temp	18.66583334	0.111059033	11/30/2018 3:00	49	2016-06-13 03:00
4:00:00	GWH_Temp	19.0925	0.148962097	11/30/2018 4:00	49	2016-06-13 04:00
5:00:00	GWH_Temp	21.47	0.197362563	11/30/2018 5:00	49	2016-06-13 05:00
6:00:00	GWH_Temp	22.52714286	0.251078452	11/30/2018 6:00	49	2016-06-13 06:00
7:00:00	GWH_Temp	23.39666667	0.309430032	11/30/2018 7:00	49	2016-06-13 07:00
8:00:00	GWH_Temp	24.21416667	0.372311355	11/30/2018 8:00	49	2016-06-13 08:00
9:00:00	GWH_Temp	24.24833334	0.43538473	11/30/2018 9:00	49	2016-06-13 09:00
10:00:00	GWH_Temp	23.11333333	0.492202373	11/30/2018 10:00	49	2016-06-13 10:00
11:00:00	GWH_Temp	22.77	0.547190926	11/30/2018 11:00	49	2016-06-13 11:00
12:00:00	GWH_Temp	22.56083334	0.601082277	11/30/2018 12:00	49	2016-06-13 12:00
13:00:00	GWH_Temp	22.19583333	0.653091992	11/30/2018 13:00	49	2016-06-13 13:00
14:00:00	GWH_Temp	22.10833334	0.704657089	11/30/2018 14:00	49	2016-06-13 14:00
15:00:00	GWH_Temp	22.70083334	0.759281343	11/30/2018 15:00	49	2016-06-13 15:00
16:00:00	GWH_Temp	22.615	0.81345554	11/30/2018 16:00	49	2016-06-13 16:00
17:00:00	GWH_Temp	22.7125	0.868141141	11/30/2018 17:00	49	2016-06-13 17:00
18:00:00	GWH_Temp	22.725	0.922892516	11/30/2018 18:00	49	2016-06-13 18:00
19:00:00	GWH_Temp	22.6625	0.977315495	11/30/2018 19:00	49	2016-06-13 19:00
20:00:00	GWH_Temp	21.60666667	1.026381599	11/30/2018 20:00	49	2016-06-13 20:00
21:00:00	GWH_Temp	20.82416667	1.071726844	11/30/2018 21:00	49	2016-06-13 21:00
22:00:00	GWH_Temp	20.755	1.116753833	11/30/2018 22:00	49	2016-06-13 22:00
23:00:00	GWH_Temp	20.32166667	1.159826718	11/30/2018 23:00	49	2016-06-13 23:00
0:00:00	GWH_Temp	19.42666667	1.199081011	12/1/2018 0:00	50	2016-06-14 00:00
1:00:00	GWH_Temp	18.91916667	0.037217929	12/1/2018 1:00	50	2016-06-14 01:00
2:00:00	GWH_Temp	18.58833333	0.073157712	12/1/2018 2:00	50	2016-06-14 02:00
3:00:00	GWH_Temp	18.38083333	0.108315413	12/1/2018 3:00	50	2016-06-14 03:00
4:00:00	GWH_Temp	18.21916667	0.14287412	12/1/2018 4:00	50	2016-06-14 04:00
5:00:00	GWH_Temp	17.48833333	0.174835763	12/1/2018 5:00	50	2016-06-14 05:00
6:00:00	GWH_Temp	18.00142857	0.208601891	12/1/2018 6:00	50	2016-06-14 06:00
7:00:00	GWH_Temp	19.22083334	0.247019134	12/1/2018 7:00	50	2016-06-14 07:00
8:00:00	GWH_Temp	20.77166667	0.292122652	12/1/2018 8:00	50	2016-06-14 08:00
9:00:00	GWH_Temp	21.83083334	0.342294726	12/1/2018 9:00	50	2016-06-14 09:00
10:00:00	GWH_Temp	22.67	0.396757049	12/1/2018 10:00	50	2016-06-14 10:00
11:00:00	GWH_Temp	23.10166667	0.453511991	12/1/2018 11:00	50	2016-06-14 11:00
12:00:00	GWH_Temp	23.75833334	0.51385041	12/1/2018 12:00	50	2016-06-14 12:00
13:00:00	GWH_Temp	22.905	0.569554111	12/1/2018 13:00	50	2016-06-14 13:00
14:00:00	GWH_Temp	22.09166667	0.621034807	12/1/2018 14:00	50	2016-06-14 14:00
15:00:00	GWH_Temp	22.2575	0.673359395	12/1/2018 15:00	50	2016-06-14 15:00
16:00:00	GWH_Temp	22.3025	0.725914541	12/1/2018 16:00	50	2016-06-14 16:00
17:00:00	GWH_Temp	22.63	0.780167226	12/1/2018 17:00	50	2016-06-14 17:00
18:00:00	GWH_Temp	22.5975	0.834249943	12/1/2018 18:00	50	2016-06-14 18:00
19:00:00	GWH_Temp	22.27916667	0.886685458	12/1/2018 19:00	50	2016-06-14 19:00
20:00:00	GWH_Temp	21.53416667	0.935397629	12/1/2018 20:00	50	2016-06-14 20:00
21:00:00	GWH_Temp	20.675	0.980058692	12/1/2018 21:00	50	2016-06-14 21:00
22:00:00	GWH_Temp	20.245	1.022793008	12/1/2018 22:00	50	2016-06-14 22:00
23:00:00	GWH_Temp	19.615	1.062826596	12/1/2018 23:00	50	2016-06-14 23:00
0:00:00	GWH_Temp	19.09333333	1.10073298	12/2/2018 0:00	51	2016-06-15 00:00
1:00:00	GWH_Temp	18.86416667	0.037002763	12/2/2018 1:00	51	2016-06-15 01:00
2:00:00	GWH_Temp	18.56416667	0.072850688	12/2/2018 2:00	51	2016-06-15 02:00
3:00:00	GWH_Temp	18.3175	0.107772658	12/2/2018 3:00	51	2016-06-15 03:00
4:00:00	GWH_Temp	18.21666667	0.142322173	12/2/2018 4:00	51	2016-06-15 04:00
5:00:00	GWH_Temp	17.97666667	0.175999188	12/2/2018 5:00	51	2016-06-15 05:00
6:00:00	GWH_Temp	18.88142857	0.213069366	12/2/2018 6:00	51	2016-06-15 06:00
7:00:00	GWH_Temp	20.07583334	0.255064239	12/2/2018 7:00	51	2016-06-15 07:00
8:00:00	GWH_Temp	20.6675	0.299691117	12/2/2018 8:00	51	2016-06-15 08:00
9:00:00	GWH_Temp	21.55416667	0.34850074	12/2/2018 9:00	51	2016-06-15 09:00
10:00:00	GWH_Temp	22.6	0.402596519	12/2/2018 10:00	51	2016-06-15 10:00
11:00:00	GWH_Temp	22.92416667	0.458402186	12/2/2018 11:00	51	2016-06-15 11:00
12:00:00	GWH_Temp	22.48583334	0.511903419	12/2/2018 12:00	51	2016-06-15 12:00
13:00:00	GWH_Temp	22.29416667	0.564415819	12/2/2018 13:00	51	2016-06-15 13:00
14:00:00	GWH_Temp	22.40833333	0.617515799	12/2/2018 14:00	51	2016-06-15 14:00
15:00:00	GWH_Temp	22.53833334	0.671289928	12/2/2018 15:00	51	2016-06-15 15:00
16:00:00	GWH_Temp	22.47083333	0.72471335	12/2/2018 16:00	51	2016-06-15 16:00
17:00:00	GWH_Temp	22.61916667	0.778909342	12/2/2018 17:00	51	2016-06-15 17:00
18:00:00	GWH_Temp	22.67	0.833371666	12/2/2018 18:00	51	2016-06-15 18:00
19:00:00	GWH_Temp	22.60333334	0.887484866	12/2/2018 19:00	51	2016-06-15 19:00
20:00:00	GWH_Temp	21.5	0.936030883	12/2/2018 20:00	51	2016-06-15 20:00
21:00:00	GWH_Temp	20.18666667	0.978509035	12/2/2018 21:00	51	2016-06-15 21:00
22:00:00	GWH_Temp	19.293	1.017218017	12/2/2018 22:00	51	2016-06-15 22:00
23:00:00	GWH_Temp	18.77083334	1.0538581	12/2/2018 23:00	51	2016-06-15 23:00
0:00:00	GWH_Temp	18.53333334	1.089589124	12/3/2018 0:00	52	2016-06-16 00:00
1:00:00	GWH_Temp	18.46583334	0.03547626	12/3/2018 1:00	52	2016-06-16 01:00
2:00:00	GWH_Temp	18.3225	0.07041679	12/3/2018 2:00	52	2016-06-16 02:00
3:00:00	GWH_Temp	18.26916667	0.105159791	12/3/2018 3:00	52	2016-06-16 03:00
4:00:00	GWH_Temp	18.28916667	0.13997675	12/3/2018 4:00	52	2016-06-16 04:00
5:00:00	GWH_Temp	18.16333334	0.174330677	12/3/2018 5:00	52	2016-06-16 05:00
6:00:00	GWH_Temp	18.91642857	0.211537869	12/3/2018 6:00	52	2016-06-16 06:00
7:00:00	GWH_Temp	20.2475	0.254283191	12/3/2018 7:00	52	2016-06-16 07:00
8:00:00	GWH_Temp	21.39666667	0.30232921	12/3/2018 8:00	52	2016-06-16 08:00
9:00:00	GWH_Temp	22.85583334	0.357771833	12/3/2018 9:00	52	2016-06-16 09:00
10:00:00	GWH_Temp	23.9475	0.419160836	12/3/2018 10:00	52	2016-06-16 10:00
11:00:00	GWH_Temp	23.70166667	0.479185987	12/3/2018 11:00	52	2016-06-16 11:00
12:00:00	GWH_Temp	23.64	0.538871027	12/3/2018 12:00	52	2016-06-16 12:00
13:00:00	GWH_Temp	23.2325	0.59633125	12/3/2018 13:00	52	2016-06-16 13:00
14:00:00	GWH_Temp	22.34833334	0.649121903	12/3/2018 14:00	52	2016-06-16 14:00
15:00:00	GWH_Temp	21.80083334	0.699144955	12/3/2018 15:00	52	2016-06-16 15:00
16:00:00	GWH_Temp	21.59416667	0.748149905	12/3/2018 16:00	52	2016-06-16 16:00
17:00:00	GWH_Temp	21.83583334	0.798346846	12/3/2018 17:00	52	2016-06-16 17:00
18:00:00	GWH_Temp	22	0.849365011	12/3/2018 18:00	52	2016-06-16 18:00
19:00:00	GWH_Temp	22.04	0.90058466	12/3/2018 19:00	52	2016-06-16 19:00
20:00:00	GWH_Temp	21.40416667	0.948666841	12/3/2018 20:00	52	2016-06-16 20:00
21:00:00	GWH_Temp	20.61083333	0.993036091	12/3/2018 21:00	52	2016-06-16 21:00
22:00:00	GWH_Temp	20.268	1.035871752	12/3/2018 22:00	52	2016-06-16 22:00
23:00:00	GWH_Temp	19.6425	1.076020207	12/3/2018 23:00	52	2016-06-16 23:00
0:00:00	GWH_Temp	18.86916667	1.113042486	12/4/2018 0:00	53	2016-06-17 00:00
1:00:00	GWH_Temp	18.61666667	0.036047739	12/4/2018 1:00	53	2016-06-17 01:00
2:00:00	GWH_Temp	18.56083334	0.071883011	12/4/2018 2:00	53	2016-06-17 02:00
3:00:00	GWH_Temp	18.60416667	0.107883088	12/4/2018 3:00	53	2016-06-17 03:00
4:00:00	GWH_Temp	18.47666667	0.143400129	12/4/2018 4:00	53	2016-06-17 04:00
5:00:00	GWH_Temp	17.82916667	0.176550614	12/4/2018 5:00	53	2016-06-17 05:00
6:00:00	GWH_Temp	18.16642858	0.210915866	12/4/2018 6:00	53	2016-06-17 06:00
7:00:00	GWH_Temp	19.21	0.249289476	12/4/2018 7:00	53	2016-06-17 07:00
8:00:00	GWH_Temp	20.5475	0.293372178	12/4/2018 8:00	53	2016-06-17 08:00
9:00:00	GWH_Temp	21.75583333	0.343172281	12/4/2018 9:00	53	2016-06-17 09:00
10:00:00	GWH_Temp	22.5675	0.397098394	12/4/2018 10:00	53	2016-06-17 10:00
11:00:00	GWH_Temp	23.445	0.455713706	12/4/2018 11:00	53	2016-06-17 11:00
12:00:00	GWH_Temp	23.08416667	0.512374664	12/4/2018 12:00	53	2016-06-17 12:00
13:00:00	GWH_Temp	22.45333334	0.565707396	12/4/2018 13:00	53	2016-06-17 13:00
14:00:00	GWH_Temp	21.88166667	0.616132686	12/4/2018 14:00	53	2016-06-17 14:00
15:00:00	GWH_Temp	22.4875	0.669642568	12/4/2018 15:00	53	2016-06-17 15:00
16:00:00	GWH_Temp	22.67833333	0.724148628	12/4/2018 16:00	53	2016-06-17 16:00
17:00:00	GWH_Temp	22.63666667	0.778436219	12/4/2018 17:00	53	2016-06-17 17:00
18:00:00	GWH_Temp	22.72916667	0.833209529	12/4/2018 18:00	53	2016-06-17 18:00
19:00:00	GWH_Temp	22.3375	0.885944455	12/4/2018 19:00	53	2016-06-17 19:00
20:00:00	GWH_Temp	21.2675	0.933370822	12/4/2018 20:00	53	2016-06-17 20:00
21:00:00	GWH_Temp	20.65916667	0.977959739	12/4/2018 21:00	53	2016-06-17 21:00
22:00:00	GWH_Temp	20.276	1.020830696	12/4/2018 22:00	53	2016-06-17 22:00
23:00:00	GWH_Temp	19.99416667	1.062472347	12/4/2018 23:00	53	2016-06-17 23:00
0:00:00	GWH_Temp	18.95166667	1.099817924	12/5/2018 0:00	54	2016-06-18 00:00
1:00:00	GWH_Temp	18.1125	0.034168413	12/5/2018 1:00	54	2016-06-18 01:00
2:00:00	GWH_Temp	17.6125	0.066558691	12/5/2018 2:00	54	2016-06-18 02:00
3:00:00	GWH_Temp	17.26666667	0.09776769	12/5/2018 3:00	54	2016-06-18 03:00
4:00:00	GWH_Temp	17.105	0.128437816	12/5/2018 4:00	54	2016-06-18 04:00
5:00:00	GWH_Temp	17.38	0.160029623	12/5/2018 5:00	54	2016-06-18 05:00
6:00:00	GWH_Temp	18.605	0.196032876	12/5/2018 6:00	54	2016-06-18 06:00
7:00:00	GWH_Temp	19.74833334	0.236625962	12/5/2018 7:00	54	2016-06-18 07:00
8:00:00	GWH_Temp	18.78333334	0.27331444	12/5/2018 8:00	54	2016-06-18 08:00
9:00:00	GWH_Temp	19.82416667	0.31422863	12/5/2018 9:00	54	2016-06-18 09:00
10:00:00	GWH_Temp	21.21333334	0.36139692	12/5/2018 10:00	54	2016-06-18 10:00
11:00:00	GWH_Temp	22.185	0.413351449	12/5/2018 11:00	54	2016-06-18 11:00
12:00:00	GWH_Temp	22.6875	0.467905644	12/5/2018 12:00	54	2016-06-18 12:00
13:00:00	GWH_Temp	22.385	0.520885192	12/5/2018 13:00	54	2016-06-18 13:00
14:00:00	GWH_Temp	22.6675	0.575334399	12/5/2018 14:00	54	2016-06-18 14:00
15:00:00	GWH_Temp	21.915	0.625926212	12/5/2018 15:00	54	2016-06-18 15:00
16:00:00	GWH_Temp	21.45916667	0.674274197	12/5/2018 16:00	54	2016-06-18 16:00
17:00:00	GWH_Temp	21.30333334	0.721871869	12/5/2018 17:00	54	2016-06-18 17:00
18:00:00	GWH_Temp	21.32583334	0.769577341	12/5/2018 18:00	54	2016-06-18 18:00
19:00:00	GWH_Temp	21.57416667	0.818484556	12/5/2018 19:00	54	2016-06-18 19:00
20:00:00	GWH_Temp	21.13166667	0.86526574	12/5/2018 20:00	54	2016-06-18 20:00
21:00:00	GWH_Temp	20.51666667	0.909209469	12/5/2018 21:00	54	2016-06-18 21:00
22:00:00	GWH_Temp	20.427	0.95275103	12/5/2018 22:00	54	2016-06-18 22:00
23:00:00	GWH_Temp	20.19333334	0.995258395	12/5/2018 23:00	54	2016-06-18 23:00
0:00:00	GWH_Temp	19.17666667	1.033498014	12/6/2018 0:00	55	2016-06-19 00:00
1:00:00	GWH_Temp	18.235	0.034616974	12/6/2018 1:00	55	2016-06-19 01:00
2:00:00	GWH_Temp	17.81666667	0.067723175	12/6/2018 2:00	55	2016-06-19 02:00
3:00:00	GWH_Temp	17.54083333	0.099865432	12/6/2018 3:00	55	2016-06-19 03:00
4:00:00	GWH_Temp	17.38166667	0.131462899	12/6/2018 4:00	55	2016-06-19 04:00
5:00:00	GWH_Temp	17.0675	0.162009229	12/6/2018 5:00	55	2016-06-19 05:00
6:00:00	GWH_Temp	17.845	0.195215884	12/6/2018 6:00	55	2016-06-19 06:00
7:00:00	GWH_Temp	19.13583334	0.233291907	12/6/2018 7:00	55	2016-06-19 07:00
8:00:00	GWH_Temp	20.48333333	0.277085788	12/6/2018 8:00	55	2016-06-19 08:00
9:00:00	GWH_Temp	21.57	0.32597266	12/6/2018 9:00	55	2016-06-19 09:00
10:00:00	GWH_Temp	22.9625	0.381982578	12/6/2018 10:00	55	2016-06-19 10:00
11:00:00	GWH_Temp	23.2975	0.439794892	12/6/2018 11:00	55	2016-06-19 11:00
12:00:00	GWH_Temp	23.04916667	0.496268138	12/6/2018 12:00	55	2016-06-19 12:00
13:00:00	GWH_Temp	22.57416667	0.550229028	12/6/2018 13:00	55	2016-06-19 13:00
14:00:00	GWH_Temp	22.2	0.602259979	12/6/2018 14:00	55	2016-06-19 14:00
15:00:00	GWH_Temp	22.06333334	0.65359741	12/6/2018 15:00	55	2016-06-19 15:00
16:00:00	GWH_Temp	22.04083334	0.704821262	12/6/2018 16:00	55	2016-06-19 16:00
17:00:00	GWH_Temp	22.2375	0.757043592	12/6/2018 17:00	55	2016-06-19 17:00
18:00:00	GWH_Temp	22.42583333	0.810234009	12/6/2018 18:00	55	2016-06-19 18:00
19:00:00	GWH_Temp	22.52083334	0.863917077	12/6/2018 19:00	55	2016-06-19 19:00
20:00:00	GWH_Temp	21.5975	0.912938329	12/6/2018 20:00	55	2016-06-19 20:00
21:00:00	GWH_Temp	20.33916667	0.956088798	12/6/2018 21:00	55	2016-06-19 21:00
22:00:00	GWH_Temp	19.98	0.997669423	12/6/2018 22:00	55	2016-06-19 22:00
23:00:00	GWH_Temp	19.30166667	1.036413566	12/6/2018 23:00	55	2016-06-19 23:00
0:00:00	GWH_Temp	18.65666667	1.072614193	12/7/2018 0:00	56	2016-06-20 00:00
1:00:00	GWH_Temp	18.26583334	0.034730688	12/7/2018 1:00	56	2016-06-20 01:00
2:00:00	GWH_Temp	18.05166667	0.068678251	12/7/2018 2:00	56	2016-06-20 02:00
3:00:00	GWH_Temp	18.08833334	0.102758778	12/7/2018 3:00	56	2016-06-20 03:00
4:00:00	GWH_Temp	18.2525	0.137440252	12/7/2018 4:00	56	2016-06-20 04:00
5:00:00	GWH_Temp	18.53	0.173158658	12/7/2018 5:00	56	2016-06-20 05:00
6:00:00	GWH_Temp	19.27714286	0.211803375	12/7/2018 6:00	56	2016-06-20 06:00
7:00:00	GWH_Temp	20.42583333	0.255339722	12/7/2018 7:00	56	2016-06-20 07:00
8:00:00	GWH_Temp	21.46166667	0.303699814	12/7/2018 8:00	56	2016-06-20 08:00
9:00:00	GWH_Temp	22.1	0.355222699	12/7/2018 9:00	56	2016-06-20 09:00
10:00:00	GWH_Temp	22.46583334	0.408620199	12/7/2018 10:00	56	2016-06-20 10:00
11:00:00	GWH_Temp	22.70416667	0.463261976	12/7/2018 11:00	56	2016-06-20 11:00
12:00:00	GWH_Temp	22.66416667	0.517693697	12/7/2018 12:00	56	2016-06-20 12:00
13:00:00	GWH_Temp	22.67833334	0.572199757	12/7/2018 13:00	56	2016-06-20 13:00
14:00:00	GWH_Temp	22.47166667	0.625627499	12/7/2018 14:00	56	2016-06-20 14:00
15:00:00	GWH_Temp	22.32833334	0.678315302	12/7/2018 15:00	56	2016-06-20 15:00
16:00:00	GWH_Temp	22.35	0.731114532	12/7/2018 16:00	56	2016-06-20 16:00
17:00:00	GWH_Temp	22.42833334	0.784317878	12/7/2018 17:00	56	2016-06-20 17:00
18:00:00	GWH_Temp	22.45	0.837633347	12/7/2018 18:00	56	2016-06-20 18:00
19:00:00	GWH_Temp	22.53083334	0.891368438	12/7/2018 19:00	56	2016-06-20 19:00
20:00:00	GWH_Temp	21.46833334	0.939760827	12/7/2018 20:00	56	2016-06-20 20:00
21:00:00	GWH_Temp	20.54833333	0.98384729	12/7/2018 21:00	56	2016-06-20 21:00
22:00:00	GWH_Temp	20.173	1.026265607	12/7/2018 22:00	56	2016-06-20 22:00
23:00:00	GWH_Temp	19.37666667	1.065315163	12/7/2018 23:00	56	2016-06-20 23:00
0:00:00	GWH_Temp	18.75666667	1.101900466	12/8/2018 0:00	57	2016-06-21 00:00
1:00:00	GWH_Temp	18.66833334	0.036245324	12/8/2018 1:00	57	2016-06-21 01:00
2:00:00	GWH_Temp	18.58333333	0.072166086	12/8/2018 2:00	57	2016-06-21 02:00
3:00:00	GWH_Temp	18.49666667	0.107758522	12/8/2018 3:00	57	2016-06-21 03:00
4:00:00	GWH_Temp	18.265	0.142486133	12/8/2018 4:00	57	2016-06-21 04:00
5:00:00	GWH_Temp	17.085	0.173090178	12/8/2018 5:00	57	2016-06-21 05:00
6:00:00	GWH_Temp	17.41357143	0.204796183	12/8/2018 6:00	57	2016-06-21 06:00
7:00:00	GWH_Temp	18.6	0.240780385	12/8/2018 7:00	57	2016-06-21 07:00
8:00:00	GWH_Temp	20.04333334	0.282634398	12/8/2018 8:00	57	2016-06-21 08:00
9:00:00	GWH_Temp	21.20666667	0.329770997	12/8/2018 9:00	57	2016-06-21 09:00
10:00:00	GWH_Temp	22.2675	0.382146763	12/8/2018 10:00	57	2016-06-21 10:00
11:00:00	GWH_Temp	23.00666667	0.438392534	12/8/2018 11:00	57	2016-06-21 11:00
12:00:00	GWH_Temp	22.955	0.494362457	12/8/2018 12:00	57	2016-06-21 12:00
13:00:00	GWH_Temp	22.57833334	0.548345089	12/8/2018 13:00	57	2016-06-21 13:00
14:00:00	GWH_Temp	22.16416667	0.600193601	12/8/2018 14:00	57	2016-06-21 14:00
15:00:00	GWH_Temp	22.2	0.652224551	12/8/2018 15:00	57	2016-06-21 15:00
16:00:00	GWH_Temp	22.16666667	0.704085778	12/8/2018 16:00	57	2016-06-21 16:00
17:00:00	GWH_Temp	22.2575	0.756410365	12/8/2018 17:00	57	2016-06-21 17:00
18:00:00	GWH_Temp	22.49583334	0.809963511	12/8/2018 18:00	57	2016-06-21 18:00
19:00:00	GWH_Temp	22.535	0.863720288	12/8/2018 19:00	57	2016-06-21 19:00
20:00:00	GWH_Temp	21.6175	0.912839438	12/8/2018 20:00	57	2016-06-21 20:00
21:00:00	GWH_Temp	20.23666667	0.955537083	12/8/2018 21:00	57	2016-06-21 21:00
22:00:00	GWH_Temp	20.23	0.99820541	12/8/2018 22:00	57	2016-06-21 22:00
23:00:00	GWH_Temp	20.16333333	1.040581445	12/8/2018 23:00	57	2016-06-21 23:00
0:00:00	GWH_Temp	19.16083334	1.078757559	12/9/2018 0:00	58	2016-06-22 00:00
1:00:00	GWH_Temp	18.19083334	0.034454655	12/9/2018 1:00	58	2016-06-22 01:00
2:00:00	GWH_Temp	17.83916667	0.067640606	12/9/2018 2:00	58	2016-06-22 02:00
3:00:00	GWH_Temp	17.7425	0.100485129	12/9/2018 3:00	58	2016-06-22 03:00
4:00:00	GWH_Temp	17.51916667	0.132552737	12/9/2018 4:00	58	2016-06-22 04:00
5:00:00	GWH_Temp	17.0525	0.163049674	12/9/2018 5:00	58	2016-06-22 05:00
6:00:00	GWH_Temp	17.775	0.196008638	12/9/2018 6:00	58	2016-06-22 06:00
7:00:00	GWH_Temp	19.19416667	0.234318553	12/9/2018 7:00	58	2016-06-22 07:00
8:00:00	GWH_Temp	20.40416667	0.277758173	12/9/2018 8:00	58	2016-06-22 08:00
9:00:00	GWH_Temp	21.44833334	0.326053717	12/9/2018 9:00	58	2016-06-22 09:00
10:00:00	GWH_Temp	22.14	0.377779429	12/9/2018 10:00	58	2016-06-22 10:00
11:00:00	GWH_Temp	22.89583333	0.433434401	12/9/2018 11:00	58	2016-06-22 11:00
12:00:00	GWH_Temp	22.94333333	0.48934214	12/9/2018 12:00	58	2016-06-22 12:00
13:00:00	GWH_Temp	22.45083333	0.542661925	12/9/2018 13:00	58	2016-06-22 13:00
14:00:00	GWH_Temp	22.19333334	0.594658901	12/9/2018 14:00	58	2016-06-22 14:00
15:00:00	GWH_Temp	22.19416667	0.646660124	12/9/2018 15:00	58	2016-06-22 15:00
16:00:00	GWH_Temp	22.21416667	0.698763318	12/9/2018 16:00	58	2016-06-22 16:00
17:00:00	GWH_Temp	22.395	0.751794459	12/9/2018 17:00	58	2016-06-22 17:00
18:00:00	GWH_Temp	22.49166667	0.80532597	12/9/2018 18:00	58	2016-06-22 18:00
19:00:00	GWH_Temp	22.51583334	0.858983037	12/9/2018 19:00	58	2016-06-22 19:00
20:00:00	GWH_Temp	21.51916667	0.907622212	12/9/2018 20:00	58	2016-06-22 20:00
21:00:00	GWH_Temp	20.3775	0.950943018	12/9/2018 21:00	58	2016-06-22 21:00
22:00:00	GWH_Temp	20.213	0.993536656	12/9/2018 22:00	58	2016-06-22 22:00
23:00:00	GWH_Temp	19.81666667	1.034418995	12/9/2018 23:00	58	2016-06-22 23:00
0:00:00	GWH_Temp	19.2325	1.072883274	12/10/2018 0:00	59	2016-06-23 00:00
1:00:00	GWH_Temp	18.615	0.036041381	12/10/2018 1:00	59	2016-06-23 01:00
2:00:00	GWH_Temp	18.3575	0.071112072	12/10/2018 2:00	59	2016-06-23 02:00
3:00:00	GWH_Temp	18.0975	0.105225912	12/10/2018 3:00	59	2016-06-23 03:00
4:00:00	GWH_Temp	17.79333334	0.138249588	12/10/2018 4:00	59	2016-06-23 04:00
5:00:00	GWH_Temp	16.715	0.167654029	12/10/2018 5:00	59	2016-06-23 05:00
6:00:00	GWH_Temp	17.38071429	0.199248261	12/10/2018 6:00	59	2016-06-23 06:00
7:00:00	GWH_Temp	18.4375	0.234618056	12/10/2018 7:00	59	2016-06-23 07:00
8:00:00	GWH_Temp	19.58583334	0.274530115	12/10/2018 8:00	59	2016-06-23 08:00
9:00:00	GWH_Temp	20.87	0.320087212	12/10/2018 9:00	59	2016-06-23 09:00
10:00:00	GWH_Temp	21.64666667	0.36934938	12/10/2018 10:00	59	2016-06-23 10:00
11:00:00	GWH_Temp	22.045	0.420594253	12/10/2018 11:00	59	2016-06-23 11:00
12:00:00	GWH_Temp	22.3875	0.473586696	12/10/2018 12:00	59	2016-06-23 12:00
13:00:00	GWH_Temp	22.4525	0.526915112	12/10/2018 13:00	59	2016-06-23 13:00
14:00:00	GWH_Temp	22.79583333	0.582040096	12/10/2018 14:00	59	2016-06-23 14:00
15:00:00	GWH_Temp	21.705	0.631589194	12/10/2018 15:00	59	2016-06-23 15:00
16:00:00	GWH_Temp	21.515	0.680208106	12/10/2018 16:00	59	2016-06-23 16:00
17:00:00	GWH_Temp	21.85833334	0.730517055	12/10/2018 17:00	59	2016-06-23 17:00
18:00:00	GWH_Temp	22.09333334	0.782006188	12/10/2018 18:00	59	2016-06-23 18:00
19:00:00	GWH_Temp	22.34416667	0.834775403	12/10/2018 19:00	59	2016-06-23 19:00
20:00:00	GWH_Temp	21.7725	0.884657998	12/10/2018 20:00	59	2016-06-23 20:00
21:00:00	GWH_Temp	20.66666667	0.929281079	12/10/2018 21:00	59	2016-06-23 21:00
22:00:00	GWH_Temp	20.308	0.972293453	12/10/2018 22:00	59	2016-06-23 22:00
23:00:00	GWH_Temp	19.5975	1.012254086	12/10/2018 23:00	59	2016-06-23 23:00
0:00:00	GWH_Temp	18.94	1.049553797	12/11/2018 0:00	60	2016-06-24 00:00
1:00:00	GWH_Temp	18.62166667	0.036066819	12/11/2018 1:00	60	2016-06-24 01:00
2:00:00	GWH_Temp	18.3825	0.071230742	12/11/2018 2:00	60	2016-06-24 02:00
3:00:00	GWH_Temp	18.2425	0.105875346	12/11/2018 3:00	60	2016-06-24 03:00
4:00:00	GWH_Temp	18.00833334	0.13966636	12/11/2018 4:00	60	2016-06-24 04:00
5:00:00	GWH_Temp	17.72916667	0.172464035	12/11/2018 5:00	60	2016-06-24 05:00
6:00:00	GWH_Temp	18.67142857	0.208721225	12/11/2018 6:00	60	2016-06-24 06:00
7:00:00	GWH_Temp	19.65416667	0.248918495	12/11/2018 7:00	60	2016-06-24 07:00
8:00:00	GWH_Temp	21.04583334	0.295295414	12/11/2018 8:00	60	2016-06-24 08:00
9:00:00	GWH_Temp	22.91666667	0.351061168	12/11/2018 9:00	60	2016-06-24 09:00
10:00:00	GWH_Temp	21.79916667	0.401075951	12/11/2018 10:00	60	2016-06-24 10:00
11:00:00	GWH_Temp	22.17583334	0.452983815	12/11/2018 11:00	60	2016-06-24 11:00
12:00:00	GWH_Temp	22.63833334	0.507280134	12/11/2018 12:00	60	2016-06-24 12:00
13:00:00	GWH_Temp	22.69333334	0.561864973	12/11/2018 13:00	60	2016-06-24 13:00
14:00:00	GWH_Temp	22.96833333	0.617906009	12/11/2018 14:00	60	2016-06-24 14:00
15:00:00	GWH_Temp	22.82333334	0.673176446	12/11/2018 15:00	60	2016-06-24 15:00
16:00:00	GWH_Temp	22.12916667	0.724847173	12/11/2018 16:00	60	2016-06-24 16:00
17:00:00	GWH_Temp	22.12333334	0.776488309	12/11/2018 17:00	60	2016-06-24 17:00
18:00:00	GWH_Temp	22.37416667	0.829412002	12/11/2018 18:00	60	2016-06-24 18:00
19:00:00	GWH_Temp	22.60666667	0.883542625	12/11/2018 19:00	60	2016-06-24 19:00
20:00:00	GWH_Temp	21.945	0.934284635	12/11/2018 20:00	60	2016-06-24 20:00
21:00:00	GWH_Temp	20.55916667	0.978420012	12/11/2018 21:00	60	2016-06-24 21:00
22:00:00	GWH_Temp	20.562	1.022568189	12/11/2018 22:00	60	2016-06-24 22:00
23:00:00	GWH_Temp	20.21166667	1.065155973	12/11/2018 23:00	60	2016-06-24 23:00
0:00:00	GWH_Temp	19.38166667	1.104225962	12/12/2018 0:00	61	2016-06-25 00:00
1:00:00	GWH_Temp	18.24833334	0.034666107	12/12/2018 1:00	61	2016-06-25 01:00
2:00:00	GWH_Temp	17.80666667	0.067736919	12/12/2018 2:00	61	2016-06-25 02:00
3:00:00	GWH_Temp	17.60583333	0.100104053	12/12/2018 3:00	61	2016-06-25 03:00
4:00:00	GWH_Temp	17.5125	0.132148723	12/12/2018 4:00	61	2016-06-25 04:00
5:00:00	GWH_Temp	18.43916667	0.167524773	12/12/2018 5:00	61	2016-06-25 05:00
6:00:00	GWH_Temp	19.935	0.208912041	12/12/2018 6:00	61	2016-06-25 06:00
7:00:00	GWH_Temp	21.47166667	0.257320585	12/12/2018 7:00	61	2016-06-25 07:00
8:00:00	GWH_Temp	21.82	0.30743881	12/12/2018 8:00	61	2016-06-25 08:00
9:00:00	GWH_Temp	22.245	0.359699471	12/12/2018 9:00	61	2016-06-25 09:00
10:00:00	GWH_Temp	22.5675	0.413625584	12/12/2018 10:00	61	2016-06-25 10:00
11:00:00	GWH_Temp	23.38166667	0.471895435	12/12/2018 11:00	61	2016-06-25 11:00
12:00:00	GWH_Temp	23.7625	0.532256916	12/12/2018 12:00	61	2016-06-25 12:00
13:00:00	GWH_Temp	23.36583334	0.590440557	12/12/2018 13:00	61	2016-06-25 13:00
14:00:00	GWH_Temp	23.0075	0.646690784	12/12/2018 14:00	61	2016-06-25 14:00
15:00:00	GWH_Temp	22.91916667	0.702469841	12/12/2018 15:00	61	2016-06-25 15:00
16:00:00	GWH_Temp	22.93683334	0.758342952	12/12/2018 16:00	61	2016-06-25 16:00
17:00:00	GWH_Temp	22.99083334	0.814504109	12/12/2018 17:00	61	2016-06-25 17:00
18:00:00	GWH_Temp	23.12166667	0.871366563	12/12/2018 18:00	61	2016-06-25 18:00
19:00:00	GWH_Temp	23.255	0.928948538	12/12/2018 19:00	61	2016-06-25 19:00
20:00:00	GWH_Temp	22.22916667	0.981128299	12/12/2018 20:00	61	2016-06-25 20:00
21:00:00	GWH_Temp	20.69166667	1.025865404	12/12/2018 21:00	61	2016-06-25 21:00
22:00:00	GWH_Temp	20.266	1.068692245	12/12/2018 22:00	61	2016-06-25 22:00
23:00:00	GWH_Temp	19.58	1.108580035	12/12/2018 23:00	61	2016-06-25 23:00
0:00:00	GWH_Temp	19.05416667	1.146330657	12/13/2018 0:00	62	2016-06-26 00:00
1:00:00	GWH_Temp	18.8675	0.037015773	12/13/2018 1:00	62	2016-06-26 01:00
2:00:00	GWH_Temp	18.7075	0.073411503	12/13/2018 2:00	62	2016-06-26 02:00
3:00:00	GWH_Temp	18.66	0.109624896	12/13/2018 3:00	62	2016-06-26 03:00
4:00:00	GWH_Temp	18.58583334	0.145555167	12/13/2018 4:00	62	2016-06-26 04:00
5:00:00	GWH_Temp	17.9925	0.179289139	12/13/2018 5:00	62	2016-06-26 05:00
6:00:00	GWH_Temp	18.77	0.215925998	12/13/2018 6:00	62	2016-06-26 06:00
7:00:00	GWH_Temp	21.25166667	0.263276818	12/13/2018 7:00	62	2016-06-26 07:00
8:00:00	GWH_Temp	22.08783334	0.314738116	12/13/2018 8:00	62	2016-06-26 08:00
9:00:00	GWH_Temp	22.2175	0.366858319	12/13/2018 9:00	62	2016-06-26 09:00
10:00:00	GWH_Temp	22.03666667	0.418061157	12/13/2018 10:00	62	2016-06-26 10:00
11:00:00	GWH_Temp	21.73666667	0.467766514	12/13/2018 11:00	62	2016-06-26 11:00
12:00:00	GWH_Temp	22.00833333	0.51882661	12/13/2018 12:00	62	2016-06-26 12:00
13:00:00	GWH_Temp	22.98	0.574929913	12/13/2018 13:00	62	2016-06-26 13:00
14:00:00	GWH_Temp	23.3425	0.632986625	12/13/2018 14:00	62	2016-06-26 14:00
15:00:00	GWH_Temp	22.56583333	0.686904047	12/13/2018 15:00	62	2016-06-26 15:00
16:00:00	GWH_Temp	22.28583333	0.739373724	12/13/2018 16:00	62	2016-06-26 16:00
17:00:00	GWH_Temp	22.45666667	0.792723723	12/13/2018 17:00	62	2016-06-26 17:00
18:00:00	GWH_Temp	22.66916667	0.847181674	12/13/2018 18:00	62	2016-06-26 18:00
19:00:00	GWH_Temp	22.87833333	0.902743686	12/13/2018 19:00	62	2016-06-26 19:00
20:00:00	GWH_Temp	22.20416667	0.954795878	12/13/2018 20:00	62	2016-06-26 20:00
21:00:00	GWH_Temp	20.58583334	0.999051841	12/13/2018 21:00	62	2016-06-26 21:00
22:00:00	GWH_Temp	19.897	1.040276406	12/13/2018 22:00	62	2016-06-26 22:00
23:00:00	GWH_Temp	19.77333334	1.080975119	12/13/2018 23:00	62	2016-06-26 23:00
0:00:00	GWH_Temp	19.27166667	1.119597664	12/14/2018 0:00	63	2016-06-27 00:00
1:00:00	GWH_Temp	18.6875	0.03631886	12/14/2018 1:00	63	2016-06-27 01:00
2:00:00	GWH_Temp	18.4825	0.071857877	12/14/2018 2:00	63	2016-06-27 02:00
3:00:00	GWH_Temp	18.33166667	0.106832456	12/14/2018 3:00	63	2016-06-27 03:00
4:00:00	GWH_Temp	18.12	0.141028184	12/14/2018 4:00	63	2016-06-27 04:00
5:00:00	GWH_Temp	17.92333334	0.174513968	12/14/2018 5:00	63	2016-06-27 05:00
6:00:00	GWH_Temp	18.805	0.211286461	12/14/2018 6:00	63	2016-06-27 06:00
7:00:00	GWH_Temp	21.7725	0.261169056	12/14/2018 7:00	63	2016-06-27 07:00
8:00:00	GWH_Temp	22.53166667	0.314908484	12/14/2018 8:00	63	2016-06-27 08:00
9:00:00	GWH_Temp	22.69333334	0.369493323	12/14/2018 9:00	63	2016-06-27 09:00
10:00:00	GWH_Temp	22.50833333	0.423111405	12/14/2018 10:00	63	2016-06-27 10:00
11:00:00	GWH_Temp	22.28583334	0.475581082	12/14/2018 11:00	63	2016-06-27 11:00
12:00:00	GWH_Temp	22.465	0.528974263	12/14/2018 12:00	63	2016-06-27 12:00
13:00:00	GWH_Temp	22.815	0.5842006	12/14/2018 13:00	63	2016-06-27 13:00
14:00:00	GWH_Temp	22.725	0.638951975	12/14/2018 14:00	63	2016-06-27 14:00
15:00:00	GWH_Temp	21.01083334	0.685164812	12/14/2018 15:00	63	2016-06-27 15:00
16:00:00	GWH_Temp	20.21083334	0.727748939	12/14/2018 16:00	63	2016-06-27 16:00
17:00:00	GWH_Temp	20.2345	0.770437053	12/14/2018 17:00	63	2016-06-27 17:00
18:00:00	GWH_Temp	20.68666667	0.815151335	12/14/2018 18:00	63	2016-06-27 18:00
19:00:00	GWH_Temp	21.11416667	0.86184988	12/14/2018 19:00	63	2016-06-27 19:00
20:00:00	GWH_Temp	20.95916667	0.907821314	12/14/2018 20:00	63	2016-06-27 20:00
21:00:00	GWH_Temp	20.285	0.950732006	12/14/2018 21:00	63	2016-06-27 21:00
22:00:00	GWH_Temp	19.972	0.992278203	12/14/2018 22:00	63	2016-06-27 22:00
23:00:00	GWH_Temp	19.7975	1.033079238	12/14/2018 23:00	63	2016-06-27 23:00
0:00:00	GWH_Temp	18.92666667	1.070326591	12/15/2018 0:00	64	2016-06-28 00:00
1:00:00	GWH_Temp	18.42766667	0.035332911	12/15/2018 1:00	64	2016-06-28 01:00
2:00:00	GWH_Temp	18.1575	0.069665504	12/15/2018 2:00	64	2016-06-28 02:00
3:00:00	GWH_Temp	17.88666667	0.103020374	12/15/2018 3:00	64	2016-06-28 03:00
4:00:00	GWH_Temp	17.51166667	0.135062179	12/15/2018 4:00	64	2016-06-28 04:00
5:00:00	GWH_Temp	16.48833333	0.163752866	12/15/2018 5:00	64	2016-06-28 05:00
6:00:00	GWH_Temp	17.42357143	0.195492958	12/15/2018 6:00	64	2016-06-28 06:00
7:00:00	GWH_Temp	20.9975	0.241643405	12/15/2018 7:00	64	2016-06-28 07:00
8:00:00	GWH_Temp	22.2	0.293674356	12/15/2018 8:00	64	2016-06-28 08:00
9:00:00	GWH_Temp	21.89833334	0.34418286	12/15/2018 9:00	64	2016-06-28 09:00
10:00:00	GWH_Temp	21.6875	0.393645755	12/15/2018 10:00	64	2016-06-28 10:00
11:00:00	GWH_Temp	22.3575	0.446483591	12/15/2018 11:00	64	2016-06-28 11:00
12:00:00	GWH_Temp	22.87166667	0.502010213	12/15/2018 12:00	64	2016-06-28 12:00
13:00:00	GWH_Temp	22.90916667	0.557736071	12/15/2018 13:00	64	2016-06-28 13:00
14:00:00	GWH_Temp	22.85416667	0.613169857	12/15/2018 14:00	64	2016-06-28 14:00
15:00:00	GWH_Temp	20.82666667	0.658526638	12/15/2018 15:00	64	2016-06-28 15:00
16:00:00	GWH_Temp	19.815	0.699401901	12/15/2018 16:00	64	2016-06-28 16:00
17:00:00	GWH_Temp	19.8375	0.740372765	12/15/2018 17:00	64	2016-06-28 17:00
18:00:00	GWH_Temp	20.32666667	0.783467805	12/15/2018 18:00	64	2016-06-28 18:00
19:00:00	GWH_Temp	20.85583334	0.828959339	12/15/2018 19:00	64	2016-06-28 19:00
20:00:00	GWH_Temp	20.81583333	0.874266147	12/15/2018 20:00	64	2016-06-28 20:00
21:00:00	GWH_Temp	20.335	0.917398134	12/15/2018 21:00	64	2016-06-28 21:00
22:00:00	GWH_Temp	20.193	0.959904038	12/15/2018 22:00	64	2016-06-28 22:00
23:00:00	GWH_Temp	19.78833334	1.000666236	12/15/2018 23:00	64	2016-06-28 23:00
0:00:00	GWH_Temp	18.95083333	1.038008535	12/16/2018 0:00	65	2016-06-29 00:00
1:00:00	GWH_Temp	18.23833333	0.034629252	12/16/2018 1:00	65	2016-06-29 01:00
2:00:00	GWH_Temp	17.83333333	0.06779451	12/16/2018 2:00	65	2016-06-29 02:00
3:00:00	GWH_Temp	17.54916667	0.09996552	12/16/2018 3:00	65	2016-06-29 03:00
4:00:00	GWH_Temp	17.05666667	0.13047617	12/16/2018 4:00	65	2016-06-29 04:00
5:00:00	GWH_Temp	16.29583334	0.158573063	12/16/2018 5:00	65	2016-06-29 05:00
6:00:00	GWH_Temp	17.375	0.190147893	12/16/2018 6:00	65	2016-06-29 06:00
7:00:00	GWH_Temp	21.01666667	0.236388047	12/16/2018 7:00	65	2016-06-29 07:00
8:00:00	GWH_Temp	21.15833333	0.283295368	12/16/2018 8:00	65	2016-06-29 08:00
9:00:00	GWH_Temp	20.16583334	0.325682336	12/16/2018 9:00	65	2016-06-29 09:00
10:00:00	GWH_Temp	20.555	0.369798894	12/16/2018 10:00	65	2016-06-29 10:00
11:00:00	GWH_Temp	21.56833334	0.418677631	12/16/2018 11:00	65	2016-06-29 11:00
12:00:00	GWH_Temp	22.81083334	0.473881925	12/16/2018 12:00	65	2016-06-29 12:00
13:00:00	GWH_Temp	23.0375	0.530292677	12/16/2018 13:00	65	2016-06-29 13:00
14:00:00	GWH_Temp	22.98583334	0.586427127	12/16/2018 14:00	65	2016-06-29 14:00
15:00:00	GWH_Temp	21.54416667	0.635188006	12/16/2018 15:00	65	2016-06-29 15:00
16:00:00	GWH_Temp	20.83666667	0.680590953	12/16/2018 16:00	65	2016-06-29 16:00
17:00:00	GWH_Temp	20.8175	0.725905447	12/16/2018 17:00	65	2016-06-29 17:00
18:00:00	GWH_Temp	21.0775	0.772431202	12/16/2018 18:00	65	2016-06-29 18:00
19:00:00	GWH_Temp	21.41	0.820541523	12/16/2018 19:00	65	2016-06-29 19:00
20:00:00	GWH_Temp	21.05333334	0.86695366	12/16/2018 20:00	65	2016-06-29 20:00
21:00:00	GWH_Temp	20.6175	0.911353158	12/16/2018 21:00	65	2016-06-29 21:00
22:00:00	GWH_Temp	20.049	0.953231703	12/16/2018 22:00	65	2016-06-29 22:00
23:00:00	GWH_Temp	19.3575	0.992203017	12/16/2018 23:00	65	2016-06-29 23:00
0:00:00	GWH_Temp	19.0975	1.030126004	12/17/2018 0:00	66	2016-06-30 00:00
1:00:00	GWH_Temp	18.84416667	0.036924787	12/17/2018 1:00	66	2016-06-30 01:00
2:00:00	GWH_Temp	18.5125	0.07257701	12/17/2018 2:00	66	2016-06-30 02:00
3:00:00	GWH_Temp	18.3725	0.107703614	12/17/2018 3:00	66	2016-06-30 03:00
4:00:00	GWH_Temp	18.3925	0.142904891	12/17/2018 4:00	66	2016-06-30 04:00
5:00:00	GWH_Temp	17.10916667	0.1735888	12/17/2018 5:00	66	2016-06-30 05:00
6:00:00	GWH_Temp	17.36785715	0.205139392	12/17/2018 6:00	66	2016-06-30 06:00
7:00:00	GWH_Temp	19.92666667	0.246490934	12/17/2018 7:00	66	2016-06-30 07:00
8:00:00	GWH_Temp	19.76333334	0.287147369	12/17/2018 8:00	66	2016-06-30 08:00
9:00:00	GWH_Temp	20.4225	0.330668824	12/17/2018 9:00	66	2016-06-30 09:00
10:00:00	GWH_Temp	21.20583334	0.377801463	12/17/2018 10:00	66	2016-06-30 10:00
11:00:00	GWH_Temp	21.9875	0.428756776	12/17/2018 11:00	66	2016-06-30 11:00
12:00:00	GWH_Temp	23.2675	0.486406449	12/17/2018 12:00	66	2016-06-30 12:00
13:00:00	GWH_Temp	22.84833334	0.541809309	12/17/2018 13:00	66	2016-06-30 13:00
14:00:00	GWH_Temp	22.67583334	0.596302246	12/17/2018 14:00	66	2016-06-30 14:00
15:00:00	GWH_Temp	21.8275	0.646457747	12/17/2018 15:00	66	2016-06-30 15:00
16:00:00	GWH_Temp	21.45166667	0.694769422	12/17/2018 16:00	66	2016-06-30 16:00
17:00:00	GWH_Temp	21.594	0.743773556	12/17/2018 17:00	66	2016-06-30 17:00
18:00:00	GWH_Temp	21.86666667	0.794124034	12/17/2018 18:00	66	2016-06-30 18:00
19:00:00	GWH_Temp	21.88583334	0.844570118	12/17/2018 19:00	66	2016-06-30 19:00
20:00:00	GWH_Temp	21.41833334	0.892720661	12/17/2018 20:00	66	2016-06-30 20:00
21:00:00	GWH_Temp	20.73083334	0.937636864	12/17/2018 21:00	66	2016-06-30 21:00
22:00:00	GWH_Temp	20.49	0.981460682	12/17/2018 22:00	66	2016-06-30 22:00
23:00:00	GWH_Temp	20.0425	1.023311088	12/17/2018 23:00	66	2016-06-30 23:00
0:00:00	GWH_Temp	19.13083334	1.061367121	12/18/2018 0:00	67	2016-07-01 00:00
1:00:00	GWH_Temp	18.56833333	0.035863748	12/18/2018 1:00	67	2016-07-01 01:00
2:00:00	GWH_Temp	18.25583333	0.07055752	12/18/2018 2:00	67	2016-07-01 02:00
3:00:00	GWH_Temp	17.92416667	0.104046285	12/18/2018 3:00	67	2016-07-01 03:00
4:00:00	GWH_Temp	17.47916667	0.135976485	12/18/2018 4:00	67	2016-07-01 04:00
5:00:00	GWH_Temp	16.36666667	0.164290565	12/18/2018 5:00	67	2016-07-01 05:00
6:00:00	GWH_Temp	17.00642857	0.194636244	12/18/2018 6:00	67	2016-07-01 06:00
7:00:00	GWH_Temp	18.34083334	0.2296449	12/18/2018 7:00	67	2016-07-01 07:00
8:00:00	GWH_Temp	18.4875	0.265202764	12/18/2018 8:00	67	2016-07-01 08:00
9:00:00	GWH_Temp	19.62166667	0.305264173	12/18/2018 9:00	67	2016-07-01 09:00
10:00:00	GWH_Temp	20.685	0.349970849	12/18/2018 10:00	67	2016-07-01 10:00
11:00:00	GWH_Temp	21.63666667	0.399183949	12/18/2018 11:00	67	2016-07-01 11:00
12:00:00	GWH_Temp	22.35083334	0.451987468	12/18/2018 12:00	67	2016-07-01 12:00
13:00:00	GWH_Temp	22.47583334	0.505436818	12/18/2018 13:00	67	2016-07-01 13:00
14:00:00	GWH_Temp	22.68583333	0.559982259	12/18/2018 14:00	67	2016-07-01 14:00
15:00:00	GWH_Temp	21.65916667	0.609305812	12/18/2018 15:00	67	2016-07-01 15:00
16:00:00	GWH_Temp	21.25916667	0.656692406	12/18/2018 16:00	67	2016-07-01 16:00
17:00:00	GWH_Temp	21.41166667	0.70481077	12/18/2018 17:00	67	2016-07-01 17:00
18:00:00	GWH_Temp	21.70583334	0.754363975	12/18/2018 18:00	67	2016-07-01 18:00
19:00:00	GWH_Temp	21.90416667	0.804901627	12/18/2018 19:00	67	2016-07-01 19:00
20:00:00	GWH_Temp	21.26916667	0.852335951	12/18/2018 20:00	67	2016-07-01 20:00
21:00:00	GWH_Temp	20.28166667	0.895231923	12/18/2018 21:00	67	2016-07-01 21:00
22:00:00	GWH_Temp	20.112	0.937384004	12/18/2018 22:00	67	2016-07-01 22:00
23:00:00	GWH_Temp	19.5025	0.976950538	12/18/2018 23:00	67	2016-07-01 23:00
0:00:00	GWH_Temp	18.57416667	1.012836449	12/19/2018 0:00	68	2016-07-02 00:00
1:00:00	GWH_Temp	18.1675	0.034369172	12/19/2018 1:00	68	2016-07-02 01:00
2:00:00	GWH_Temp	17.94916667	0.067947463	12/19/2018 2:00	68	2016-07-02 02:00
3:00:00	GWH_Temp	17.85083334	0.101174833	12/19/2018 3:00	68	2016-07-02 03:00
4:00:00	GWH_Temp	17.57	0.133417824	12/19/2018 4:00	68	2016-07-02 04:00
5:00:00	GWH_Temp	16.67833334	0.162705726	12/19/2018 5:00	68	2016-07-02 05:00
6:00:00	GWH_Temp	17.50142857	0.194712335	12/19/2018 6:00	68	2016-07-02 06:00
7:00:00	GWH_Temp	19.77	0.235396952	12/19/2018 7:00	68	2016-07-02 07:00
8:00:00	GWH_Temp	20.575	0.279603895	12/19/2018 8:00	68	2016-07-02 08:00
9:00:00	GWH_Temp	20.75916667	0.324650007	12/19/2018 9:00	68	2016-07-02 09:00
10:00:00	GWH_Temp	20.71416667	0.36948993	12/19/2018 10:00	68	2016-07-02 10:00
11:00:00	GWH_Temp	21.07083334	0.415984321	12/19/2018 11:00	68	2016-07-02 11:00
12:00:00	GWH_Temp	21.27333334	0.463438544	12/19/2018 12:00	68	2016-07-02 12:00
13:00:00	GWH_Temp	21.7175	0.513049281	12/19/2018 13:00	68	2016-07-02 13:00
14:00:00	GWH_Temp	22.11	0.564622823	12/19/2018 14:00	68	2016-07-02 14:00
15:00:00	GWH_Temp	22.77	0.619611375	12/19/2018 15:00	68	2016-07-02 15:00
16:00:00	GWH_Temp	22.53	0.67334213	12/19/2018 16:00	68	2016-07-02 16:00
17:00:00	GWH_Temp	22.3275	0.72602565	12/19/2018 17:00	68	2016-07-02 17:00
18:00:00	GWH_Temp	22.35	0.77882488	12/19/2018 18:00	68	2016-07-02 18:00
19:00:00	GWH_Temp	22.38916667	0.831825921	12/19/2018 19:00	68	2016-07-02 19:00
20:00:00	GWH_Temp	21.57916667	0.880757557	12/19/2018 20:00	68	2016-07-02 20:00
21:00:00	GWH_Temp	20.74083333	0.925719577	12/19/2018 21:00	68	2016-07-02 21:00
22:00:00	GWH_Temp	20.232	0.968396697	12/19/2018 22:00	68	2016-07-02 22:00
23:00:00	GWH_Temp	19.48833334	1.007904743	12/19/2018 23:00	68	2016-07-02 23:00
0:00:00	GWH_Temp	19.0725	1.045728206	12/20/2018 0:00	69	2016-07-03 00:00
1:00:00	GWH_Temp	18.93333334	0.037273524	12/20/2018 1:00	69	2016-07-03 01:00
2:00:00	GWH_Temp	18.84833333	0.074214544	12/20/2018 2:00	69	2016-07-03 02:00
3:00:00	GWH_Temp	18.72833334	0.110690498	12/20/2018 3:00	69	2016-07-03 03:00
4:00:00	GWH_Temp	18.5825	0.14660809	12/20/2018 4:00	69	2016-07-03 04:00
5:00:00	GWH_Temp	17.58583333	0.178905883	12/20/2018 5:00	69	2016-07-03 05:00
6:00:00	GWH_Temp	18.00857143	0.212697755	12/20/2018 6:00	69	2016-07-03 06:00
7:00:00	GWH_Temp	19.39583334	0.251825687	12/20/2018 7:00	69	2016-07-03 07:00
8:00:00	GWH_Temp	19.72166667	0.292306356	12/20/2018 8:00	69	2016-07-03 08:00
9:00:00	GWH_Temp	20.64166667	0.33681564	12/20/2018 9:00	69	2016-07-03 09:00
10:00:00	GWH_Temp	22.03666667	0.388018478	12/20/2018 10:00	69	2016-07-03 10:00
11:00:00	GWH_Temp	22.56916667	0.441953285	12/20/2018 11:00	69	2016-07-03 11:00
12:00:00	GWH_Temp	22.61166667	0.49611005	12/20/2018 12:00	69	2016-07-03 12:00
13:00:00	GWH_Temp	22.24416667	0.548366451	12/20/2018 13:00	69	2016-07-03 13:00
14:00:00	GWH_Temp	22.04083334	0.599590303	12/20/2018 14:00	69	2016-07-03 14:00
15:00:00	GWH_Temp	22.44333334	0.652871257	12/20/2018 15:00	69	2016-07-03 15:00
16:00:00	GWH_Temp	22.6875	0.707425451	12/20/2018 16:00	69	2016-07-03 16:00
17:00:00	GWH_Temp	22.76583333	0.762392017	12/20/2018 17:00	69	2016-07-03 17:00
18:00:00	GWH_Temp	22.7975	0.817525811	12/20/2018 18:00	69	2016-07-03 18:00
19:00:00	GWH_Temp	22.65333334	0.871900725	12/20/2018 19:00	69	2016-07-03 19:00
20:00:00	GWH_Temp	21.83333334	0.922085231	12/20/2018 20:00	69	2016-07-03 20:00
21:00:00	GWH_Temp	20.8025	0.967330594	12/20/2018 21:00	69	2016-07-03 21:00
22:00:00	GWH_Temp	20.512	1.01125332	12/20/2018 22:00	69	2016-07-03 22:00
23:00:00	GWH_Temp	20.1275	1.053472922	12/20/2018 23:00	69	2016-07-03 23:00
0:00:00	GWH_Temp	19.29166667	1.092176496	12/21/2018 0:00	70	2016-07-04 00:00
1:00:00	GWH_Temp	18.3025	0.034866341	12/21/2018 1:00	70	2016-07-04 01:00
2:00:00	GWH_Temp	17.82916667	0.068016827	12/21/2018 2:00	70	2016-07-04 02:00
3:00:00	GWH_Temp	17.62333334	0.100444744	12/21/2018 3:00	70	2016-07-04 03:00
4:00:00	GWH_Temp	17.50333333	0.132457899	12/21/2018 4:00	70	2016-07-04 04:00
5:00:00	GWH_Temp	17.21916667	0.163507695	12/21/2018 5:00	70	2016-07-04 05:00
6:00:00	GWH_Temp	17.94071429	0.197055694	12/21/2018 6:00	70	2016-07-04 06:00
7:00:00	GWH_Temp	18.94333333	0.234368505	12/21/2018 7:00	70	2016-07-04 07:00
8:00:00	GWH_Temp	19.83166667	0.275314566	12/21/2018 8:00	70	2016-07-04 08:00
9:00:00	GWH_Temp	20.79666667	0.320533067	12/21/2018 9:00	70	2016-07-04 09:00
10:00:00	GWH_Temp	21.33083333	0.368262518	12/21/2018 10:00	70	2016-07-04 10:00
11:00:00	GWH_Temp	21.66416667	0.417610641	12/21/2018 11:00	70	2016-07-04 11:00
12:00:00	GWH_Temp	21.95083334	0.468381891	12/21/2018 12:00	70	2016-07-04 12:00
13:00:00	GWH_Temp	22.30583334	0.520954142	12/21/2018 13:00	70	2016-07-04 13:00
14:00:00	GWH_Temp	22.57166667	0.57490199	12/21/2018 14:00	70	2016-07-04 14:00
15:00:00	GWH_Temp	22.59083333	0.628949882	12/21/2018 15:00	70	2016-07-04 15:00
16:00:00	GWH_Temp	22.54416667	0.682754387	12/21/2018 16:00	70	2016-07-04 16:00
17:00:00	GWH_Temp	22.54166667	0.736545873	12/21/2018 17:00	70	2016-07-04 17:00
18:00:00	GWH_Temp	22.4	0.789602821	12/21/2018 18:00	70	2016-07-04 18:00
19:00:00	GWH_Temp	22.3925	0.84262106	12/21/2018 19:00	70	2016-07-04 19:00
20:00:00	GWH_Temp	21.43166667	0.890836009	12/21/2018 20:00	70	2016-07-04 20:00
21:00:00	GWH_Temp	20.23666667	0.933533654	12/21/2018 21:00	70	2016-07-04 21:00
22:00:00	GWH_Temp	19.486	0.973032073	12/21/2018 22:00	70	2016-07-04 22:00
23:00:00	GWH_Temp	18.93166667	1.010299053	12/21/2018 23:00	70	2016-07-04 23:00
0:00:00	GWH_Temp	18.65166667	1.046480537	12/22/2018 0:00	71	2016-07-05 00:00
1:00:00	GWH_Temp	18.55	0.035794173	12/22/2018 1:00	71	2016-07-05 01:00
2:00:00	GWH_Temp	18.55	0.071588345	12/22/2018 2:00	71	2016-07-05 02:00
3:00:00	GWH_Temp	18.55	0.107382518	12/22/2018 3:00	71	2016-07-05 03:00
4:00:00	GWH_Temp	18.48166667	0.142918395	12/22/2018 4:00	71	2016-07-05 04:00
5:00:00	GWH_Temp	18.0675	0.176923318	12/22/2018 5:00	71	2016-07-05 05:00
6:00:00	GWH_Temp	18.48714286	0.212479835	12/22/2018 6:00	71	2016-07-05 06:00
7:00:00	GWH_Temp	19.43	0.251747808	12/22/2018 7:00	71	2016-07-05 07:00
8:00:00	GWH_Temp	20.2325	0.294427128	12/22/2018 8:00	71	2016-07-05 08:00
9:00:00	GWH_Temp	21.15083334	0.341298947	12/22/2018 9:00	71	2016-07-05 09:00
10:00:00	GWH_Temp	22.04333333	0.392535411	12/22/2018 10:00	71	2016-07-05 10:00
11:00:00	GWH_Temp	22.935	0.448398758	12/22/2018 11:00	71	2016-07-05 11:00
12:00:00	GWH_Temp	23.00666667	0.504644529	12/22/2018 12:00	71	2016-07-05 12:00
13:00:00	GWH_Temp	21.32083334	0.55232603	12/22/2018 13:00	71	2016-07-05 13:00
14:00:00	GWH_Temp	21.15166667	0.599201793	12/22/2018 14:00	71	2016-07-05 14:00
15:00:00	GWH_Temp	21.95916667	0.650014835	12/22/2018 15:00	71	2016-07-05 15:00
16:00:00	GWH_Temp	22.2875	0.702493055	12/22/2018 16:00	71	2016-07-05 16:00
17:00:00	GWH_Temp	22.12833333	0.754159554	12/22/2018 17:00	71	2016-07-05 17:00
18:00:00	GWH_Temp	21.95083334	0.804930805	12/22/2018 18:00	71	2016-07-05 18:00
19:00:00	GWH_Temp	21.76416667	0.854772142	12/22/2018 19:00	71	2016-07-05 19:00
20:00:00	GWH_Temp	21.13	0.90154545	12/22/2018 20:00	71	2016-07-05 20:00
21:00:00	GWH_Temp	20.48416667	0.945343072	12/22/2018 21:00	71	2016-07-05 21:00
22:00:00	GWH_Temp	20.284	0.988249348	12/22/2018 22:00	71	2016-07-05 22:00
23:00:00	GWH_Temp	20.025	1.030024071	12/22/2018 23:00	71	2016-07-05 23:00
0:00:00	GWH_Temp	19.3275	1.068873183	12/23/2018 0:00	72	2016-07-06 00:00
1:00:00	GWH_Temp	18.69333333	0.036341266	12/23/2018 1:00	72	2016-07-06 01:00
2:00:00	GWH_Temp	18.34166667	0.071353022	12/23/2018 2:00	72	2016-07-06 02:00
3:00:00	GWH_Temp	18.16166667	0.105700852	12/23/2018 3:00	72	2016-07-06 03:00
4:00:00	GWH_Temp	17.935	0.139228386	12/23/2018 4:00	72	2016-07-06 04:00
5:00:00	GWH_Temp	17.29166667	0.170521469	12/23/2018 5:00	72	2016-07-06 05:00
6:00:00	GWH_Temp	17.91928572	0.20399278	12/23/2018 6:00	72	2016-07-06 06:00
7:00:00	GWH_Temp	18.9275	0.241243403	12/23/2018 7:00	72	2016-07-06 07:00
8:00:00	GWH_Temp	20.38833334	0.284612446	12/23/2018 8:00	72	2016-07-06 08:00
9:00:00	GWH_Temp	21.55583334	0.333430196	12/23/2018 9:00	72	2016-07-06 09:00
10:00:00	GWH_Temp	22.51333333	0.387074266	12/23/2018 10:00	72	2016-07-06 10:00
11:00:00	GWH_Temp	22.98666667	0.443213167	12/23/2018 11:00	72	2016-07-06 11:00
12:00:00	GWH_Temp	22.5375	0.496982959	12/23/2018 12:00	72	2016-07-06 12:00
13:00:00	GWH_Temp	22.22666667	0.549149953	12/23/2018 13:00	72	2016-07-06 13:00
14:00:00	GWH_Temp	22.15	0.600926456	12/23/2018 14:00	72	2016-07-06 14:00
15:00:00	GWH_Temp	22.69	0.655493782	12/23/2018 15:00	72	2016-07-06 15:00
16:00:00	GWH_Temp	21.955	0.706285926	12/23/2018 16:00	72	2016-07-06 16:00
17:00:00	GWH_Temp	21.68666667	0.755744718	12/23/2018 17:00	72	2016-07-06 17:00
18:00:00	GWH_Temp	21.79583334	0.805742964	12/23/2018 18:00	72	2016-07-06 18:00
19:00:00	GWH_Temp	21.96583334	0.856589457	12/23/2018 19:00	72	2016-07-06 19:00
20:00:00	GWH_Temp	21.5425	0.905342216	12/23/2018 20:00	72	2016-07-06 20:00
21:00:00	GWH_Temp	20.6775	0.950014679	12/23/2018 21:00	72	2016-07-06 21:00
22:00:00	GWH_Temp	20.449	0.99365464	12/23/2018 22:00	72	2016-07-06 22:00
23:00:00	GWH_Temp	20.1825	1.036114543	12/23/2018 23:00	72	2016-07-06 23:00
0:00:00	GWH_Temp	19.45666667	1.075492111	12/24/2018 0:00	73	2016-07-07 00:00
1:00:00	GWH_Temp	18.225	0.034580164	12/24/2018 1:00	73	2016-07-07 01:00
2:00:00	GWH_Temp	17.6025	0.066935732	12/24/2018 2:00	73	2016-07-07 02:00
3:00:00	GWH_Temp	17.43	0.098697755	12/24/2018 3:00	73	2016-07-07 03:00
4:00:00	GWH_Temp	17.38083334	0.130292392	12/24/2018 4:00	73	2016-07-07 04:00
5:00:00	GWH_Temp	16.72666667	0.159734	12/24/2018 5:00	73	2016-07-07 05:00
6:00:00	GWH_Temp	17.23357143	0.190831999	12/24/2018 6:00	73	2016-07-07 06:00
7:00:00	GWH_Temp	18.84166667	0.227747049	12/24/2018 7:00	73	2016-07-07 07:00
8:00:00	GWH_Temp	19.92583334	0.26909502	12/24/2018 8:00	73	2016-07-07 08:00
9:00:00	GWH_Temp	20.705	0.313893032	12/24/2018 9:00	73	2016-07-07 09:00
10:00:00	GWH_Temp	21.27583333	0.361359196	12/24/2018 10:00	73	2016-07-07 10:00
11:00:00	GWH_Temp	22.07916667	0.412776654	12/24/2018 11:00	73	2016-07-07 11:00
12:00:00	GWH_Temp	22.40083334	0.465837904	12/24/2018 12:00	73	2016-07-07 12:00
13:00:00	GWH_Temp	22.87833334	0.521399916	12/24/2018 13:00	73	2016-07-07 13:00
14:00:00	GWH_Temp	22.80333334	0.576564547	12/24/2018 14:00	73	2016-07-07 14:00
15:00:00	GWH_Temp	22.1375	0.628277567	12/24/2018 15:00	73	2016-07-07 15:00
16:00:00	GWH_Temp	22.0225	0.679409	12/24/2018 16:00	73	2016-07-07 16:00
17:00:00	GWH_Temp	22.06416667	0.73075064	12/24/2018 17:00	73	2016-07-07 17:00
18:00:00	GWH_Temp	22.04083333	0.781974493	12/24/2018 18:00	73	2016-07-07 18:00
19:00:00	GWH_Temp	21.95416667	0.832762457	12/24/2018 19:00	73	2016-07-07 19:00
20:00:00	GWH_Temp	21.09583334	0.879374547	12/24/2018 20:00	73	2016-07-07 20:00
21:00:00	GWH_Temp	20.4075	0.922829036	12/24/2018 21:00	73	2016-07-07 21:00
22:00:00	GWH_Temp	20.148	0.965138075	12/24/2018 22:00	73	2016-07-07 22:00
23:00:00	GWH_Temp	20.18083334	1.00759068	12/24/2018 23:00	73	2016-07-07 23:00
0:00:00	GWH_Temp	19.18	1.04584368	12/25/2018 0:00	74	2016-07-08 00:00
1:00:00	GWH_Temp	18.1275	0.034223063	12/25/2018 1:00	74	2016-07-08 01:00
2:00:00	GWH_Temp	17.67583333	0.066833937	12/25/2018 2:00	74	2016-07-08 02:00
3:00:00	GWH_Temp	17.54	0.098973321	12/25/2018 3:00	74	2016-07-08 03:00
4:00:00	GWH_Temp	17.35666667	0.130485972	12/25/2018 4:00	74	2016-07-08 04:00
5:00:00	GWH_Temp	16.65166667	0.159689382	12/25/2018 5:00	74	2016-07-08 05:00
6:00:00	GWH_Temp	17.19714286	0.19066561	12/25/2018 6:00	74	2016-07-08 06:00
7:00:00	GWH_Temp	18.11333333	0.224837057	12/25/2018 7:00	74	2016-07-08 07:00
8:00:00	GWH_Temp	19.14916667	0.262966434	12/25/2018 8:00	74	2016-07-08 08:00
9:00:00	GWH_Temp	20.4125	0.306443236	12/25/2018 9:00	74	2016-07-08 09:00
10:00:00	GWH_Temp	21.63583333	0.355652248	12/25/2018 10:00	74	2016-07-08 10:00
11:00:00	GWH_Temp	22.20916667	0.407729937	12/25/2018 11:00	74	2016-07-08 11:00
12:00:00	GWH_Temp	22.5925	0.461786534	12/25/2018 12:00	74	2016-07-08 12:00
13:00:00	GWH_Temp	22.385	0.514766082	12/25/2018 13:00	74	2016-07-08 13:00
14:00:00	GWH_Temp	22.19583334	0.566775797	12/25/2018 14:00	74	2016-07-08 14:00
15:00:00	GWH_Temp	22.19583333	0.618785512	12/25/2018 15:00	74	2016-07-08 15:00
16:00:00	GWH_Temp	20.98583334	0.664881421	12/25/2018 16:00	74	2016-07-08 16:00
17:00:00	GWH_Temp	20.73	0.709793808	12/25/2018 17:00	74	2016-07-08 17:00
18:00:00	GWH_Temp	20.93083333	0.75563327	12/25/2018 18:00	74	2016-07-08 18:00
19:00:00	GWH_Temp	21.05	0.802029752	12/25/2018 19:00	74	2016-07-08 19:00
20:00:00	GWH_Temp	20.74	0.846987952	12/25/2018 20:00	74	2016-07-08 20:00
21:00:00	GWH_Temp	20.2775	0.889865529	12/25/2018 21:00	74	2016-07-08 21:00
22:00:00	GWH_Temp	20.196	0.932384584	12/25/2018 22:00	74	2016-07-08 22:00
23:00:00	GWH_Temp	19.8475	0.973397996	12/25/2018 23:00	74	2016-07-08 23:00
0:00:00	GWH_Temp	19.23083334	1.011855553	12/26/2018 0:00	75	2016-07-09 00:00
1:00:00	GWH_Temp	18.74333334	0.036533809	12/26/2018 1:00	75	2016-07-09 01:00
2:00:00	GWH_Temp	18.59416667	0.072495796	12/26/2018 2:00	75	2016-07-09 02:00
3:00:00	GWH_Temp	18.48333333	0.108037954	12/26/2018 3:00	75	2016-07-09 03:00
4:00:00	GWH_Temp	18.31833334	0.142963016	12/26/2018 4:00	75	2016-07-09 04:00
5:00:00	GWH_Temp	17.59	0.175275244	12/26/2018 5:00	75	2016-07-09 05:00
6:00:00	GWH_Temp	18.20857143	0.209795009	12/26/2018 6:00	75	2016-07-09 06:00
7:00:00	GWH_Temp	19.15583333	0.247951086	12/26/2018 7:00	75	2016-07-09 07:00
8:00:00	GWH_Temp	19.8525	0.288985786	12/26/2018 8:00	75	2016-07-09 08:00
9:00:00	GWH_Temp	20.5875	0.333249295	12/26/2018 9:00	75	2016-07-09 09:00
10:00:00	GWH_Temp	21.26416667	0.38065975	12/26/2018 10:00	75	2016-07-09 10:00
11:00:00	GWH_Temp	21.85166667	0.430935493	12/26/2018 11:00	75	2016-07-09 11:00
12:00:00	GWH_Temp	22.2	0.482966444	12/26/2018 12:00	75	2016-07-09 12:00
13:00:00	GWH_Temp	22.3075	0.535547249	12/26/2018 13:00	75	2016-07-09 13:00
14:00:00	GWH_Temp	22.4775	0.589005244	12/26/2018 14:00	75	2016-07-09 14:00
15:00:00	GWH_Temp	22.95833334	0.64499294	12/26/2018 15:00	75	2016-07-09 15:00
16:00:00	GWH_Temp	22.145	0.696744043	12/26/2018 16:00	75	2016-07-09 16:00
17:00:00	GWH_Temp	21.66333334	0.74608807	12/26/2018 17:00	75	2016-07-09 17:00
18:00:00	GWH_Temp	21.78	0.796007818	12/26/2018 18:00	75	2016-07-09 18:00
19:00:00	GWH_Temp	22.0075	0.84706372	12/26/2018 19:00	75	2016-07-09 19:00
20:00:00	GWH_Temp	21.3825	0.895041486	12/26/2018 20:00	75	2016-07-09 20:00
21:00:00	GWH_Temp	20.8	0.940275335	12/26/2018 21:00	75	2016-07-09 21:00
22:00:00	GWH_Temp	20.439	0.983870547	12/26/2018 22:00	75	2016-07-09 22:00
23:00:00	GWH_Temp	19.8075	1.024713984	12/26/2018 23:00	75	2016-07-09 23:00
0:00:00	GWH_Temp	19.10583333	1.062670195	12/27/2018 0:00	76	2016-07-10 00:00
1:00:00	GWH_Temp	18.87083334	0.037028787	12/27/2018 1:00	76	2016-07-10 01:00
2:00:00	GWH_Temp	18.77416667	0.07368177	12/27/2018 2:00	76	2016-07-10 02:00
3:00:00	GWH_Temp	18.69333334	0.110023036	12/27/2018 3:00	76	2016-07-10 03:00
4:00:00	GWH_Temp	18.4975	0.145618617	12/27/2018 4:00	76	2016-07-10 04:00
5:00:00	GWH_Temp	17.23916667	0.176735358	12/27/2018 5:00	76	2016-07-10 05:00
6:00:00	GWH_Temp	17.41571429	0.208448664	12/27/2018 6:00	76	2016-07-10 06:00
7:00:00	GWH_Temp	19.43166667	0.24772348	12/27/2018 7:00	76	2016-07-10 07:00
8:00:00	GWH_Temp	18.86333334	0.284722991	12/27/2018 8:00	76	2016-07-10 08:00
9:00:00	GWH_Temp	19.92333334	0.32606025	12/27/2018 9:00	76	2016-07-10 09:00
10:00:00	GWH_Temp	21.24166667	0.373363402	12/27/2018 10:00	76	2016-07-10 10:00
11:00:00	GWH_Temp	22.13583334	0.425067962	12/27/2018 11:00	76	2016-07-10 11:00
12:00:00	GWH_Temp	22.56833333	0.478998422	12/27/2018 12:00	76	2016-07-10 12:00
13:00:00	GWH_Temp	22.2075	0.531067611	12/27/2018 13:00	76	2016-07-10 13:00
14:00:00	GWH_Temp	22.09333334	0.582556743	12/27/2018 14:00	76	2016-07-10 14:00
15:00:00	GWH_Temp	22.6375	0.636848698	12/27/2018 15:00	76	2016-07-10 15:00
16:00:00	GWH_Temp	22.3725	0.689763802	12/27/2018 16:00	76	2016-07-10 16:00
17:00:00	GWH_Temp	22.43416667	0.742997319	12/27/2018 17:00	76	2016-07-10 17:00
18:00:00	GWH_Temp	22.34666667	0.795779397	12/27/2018 18:00	76	2016-07-10 18:00
19:00:00	GWH_Temp	22.66833334	0.850232976	12/27/2018 19:00	76	2016-07-10 19:00
20:00:00	GWH_Temp	21.80916667	0.900297392	12/27/2018 20:00	76	2016-07-10 20:00
21:00:00	GWH_Temp	20.44333333	0.94391199	12/27/2018 21:00	76	2016-07-10 21:00
22:00:00	GWH_Temp	20.118	0.986090198	12/27/2018 22:00	76	2016-07-10 22:00
23:00:00	GWH_Temp	20.08666667	1.028132111	12/27/2018 23:00	76	2016-07-10 23:00
0:00:00	GWH_Temp	19.56583334	1.067961014	12/28/2018 0:00	77	2016-07-11 00:00
1:00:00	GWH_Temp	18.54333334	0.035768901	12/28/2018 1:00	77	2016-07-11 01:00
2:00:00	GWH_Temp	17.93166667	0.069284502	12/28/2018 2:00	77	2016-07-11 02:00
3:00:00	GWH_Temp	17.66166667	0.101845917	12/28/2018 3:00	77	2016-07-11 03:00
4:00:00	GWH_Temp	17.4725	0.133753267	12/28/2018 4:00	77	2016-07-11 04:00
5:00:00	GWH_Temp	16.825	0.16350984	12/28/2018 5:00	77	2016-07-11 05:00
6:00:00	GWH_Temp	17.44714286	0.195330411	12/28/2018 6:00	77	2016-07-11 06:00
7:00:00	GWH_Temp	18.6625	0.23155338	12/28/2018 7:00	77	2016-07-11 07:00
8:00:00	GWH_Temp	19.75166667	0.272160537	12/28/2018 8:00	77	2016-07-11 08:00
9:00:00	GWH_Temp	20.8025	0.3174059	12/28/2018 9:00	77	2016-07-11 09:00
10:00:00	GWH_Temp	21.76416667	0.367247237	12/28/2018 10:00	77	2016-07-11 10:00
11:00:00	GWH_Temp	22.34	0.41999502	12/28/2018 11:00	77	2016-07-11 11:00
12:00:00	GWH_Temp	22.5	0.473569806	12/28/2018 12:00	77	2016-07-11 12:00
13:00:00	GWH_Temp	22.44916667	0.526880959	12/28/2018 13:00	77	2016-07-11 13:00
14:00:00	GWH_Temp	22.41416667	0.580011074	12/28/2018 14:00	77	2016-07-11 14:00
15:00:00	GWH_Temp	22.93166667	0.63585667	12/28/2018 15:00	77	2016-07-11 15:00
16:00:00	GWH_Temp	22.54	0.689639477	12/28/2018 16:00	77	2016-07-11 16:00
17:00:00	GWH_Temp	21.95166667	0.740414906	12/28/2018 17:00	77	2016-07-11 17:00
18:00:00	GWH_Temp	21.99166667	0.791391164	12/28/2018 18:00	77	2016-07-11 18:00
19:00:00	GWH_Temp	22.13416667	0.843087263	12/28/2018 19:00	77	2016-07-11 19:00
20:00:00	GWH_Temp	21.53583334	0.89180755	12/28/2018 20:00	77	2016-07-11 20:00
21:00:00	GWH_Temp	20.76166667	0.936865139	12/28/2018 21:00	77	2016-07-11 21:00
22:00:00	GWH_Temp	20.485	0.980666502	12/28/2018 22:00	77	2016-07-11 22:00
23:00:00	GWH_Temp	19.975	1.022225607	12/28/2018 23:00	77	2016-07-11 23:00
0:00:00	GWH_Temp	19.1975	1.060548924	12/29/2018 0:00	78	2016-07-12 00:00
1:00:00	GWH_Temp	18.82083334	0.036833993	12/29/2018 1:00	78	2016-07-12 01:00
2:00:00	GWH_Temp	18.65083334	0.073012288	12/29/2018 2:00	78	2016-07-12 02:00
3:00:00	GWH_Temp	18.48	0.108541886	12/29/2018 3:00	78	2016-07-12 03:00
4:00:00	GWH_Temp	18.26083334	0.143254112	12/29/2018 4:00	78	2016-07-12 04:00
5:00:00	GWH_Temp	17.36666667	0.174800665	12/29/2018 5:00	78	2016-07-12 05:00
6:00:00	GWH_Temp	17.64642858	0.207308954	12/29/2018 6:00	78	2016-07-12 06:00
7:00:00	GWH_Temp	18.62916667	0.24340441	12/29/2018 7:00	78	2016-07-12 07:00
8:00:00	GWH_Temp	19.8625	0.284481714	12/29/2018 8:00	78	2016-07-12 08:00
9:00:00	GWH_Temp	21.42166667	0.332648352	12/29/2018 9:00	78	2016-07-12 09:00
10:00:00	GWH_Temp	22.71	0.387320804	12/29/2018 10:00	78	2016-07-12 10:00
11:00:00	GWH_Temp	23.33333334	0.445327689	12/29/2018 11:00	78	2016-07-12 11:00
12:00:00	GWH_Temp	22.865	0.500818935	12/29/2018 12:00	78	2016-07-12 12:00
13:00:00	GWH_Temp	22.29666667	0.553344156	12/29/2018 13:00	78	2016-07-12 13:00
14:00:00	GWH_Temp	22.115	0.604943039	12/29/2018 14:00	78	2016-07-12 14:00
15:00:00	GWH_Temp	22.495	0.658491857	12/29/2018 15:00	78	2016-07-12 15:00
16:00:00	GWH_Temp	22.41916667	0.711647811	12/29/2018 16:00	78	2016-07-12 16:00
17:00:00	GWH_Temp	22.4275	0.764846847	12/29/2018 17:00	78	2016-07-12 17:00
18:00:00	GWH_Temp	22.56916667	0.818781653	12/29/2018 18:00	78	2016-07-12 18:00
19:00:00	GWH_Temp	22.41083334	0.871894546	12/29/2018 19:00	78	2016-07-12 19:00
20:00:00	GWH_Temp	21.365	0.919788099	12/29/2018 20:00	78	2016-07-12 20:00
21:00:00	GWH_Temp	20.26333334	0.962603182	12/29/2018 21:00	78	2016-07-12 21:00
22:00:00	GWH_Temp	20.304	1.005597858	12/29/2018 22:00	78	2016-07-12 22:00
23:00:00	GWH_Temp	19.69166667	1.045952367	12/29/2018 23:00	78	2016-07-12 23:00
0:00:00	GWH_Temp	18.89	1.083056059	12/30/2018 0:00	79	2016-07-13 00:00
1:00:00	GWH_Temp	18.4875	0.035557863	12/30/2018 1:00	79	2016-07-13 01:00
2:00:00	GWH_Temp	18.22583334	0.070141093	12/30/2018 2:00	79	2016-07-13 02:00
3:00:00	GWH_Temp	17.98666667	0.103854071	12/30/2018 3:00	79	2016-07-13 03:00
4:00:00	GWH_Temp	17.82083334	0.136975028	12/30/2018 4:00	79	2016-07-13 04:00
5:00:00	GWH_Temp	17.2175	0.168019251	12/30/2018 5:00	79	2016-07-13 05:00
6:00:00	GWH_Temp	17.72571429	0.200804805	12/30/2018 6:00	79	2016-07-13 06:00
7:00:00	GWH_Temp	18.91916667	0.238022734	12/30/2018 7:00	79	2016-07-13 07:00
8:00:00	GWH_Temp	20.39833333	0.281436341	12/30/2018 8:00	79	2016-07-13 08:00
9:00:00	GWH_Temp	21.67833334	0.330854124	12/30/2018 9:00	79	2016-07-13 09:00
10:00:00	GWH_Temp	22.64583334	0.385189732	12/30/2018 10:00	79	2016-07-13 10:00
11:00:00	GWH_Temp	22.98916667	0.441341986	12/30/2018 11:00	79	2016-07-13 11:00
12:00:00	GWH_Temp	22.68916667	0.495904935	12/30/2018 12:00	79	2016-07-13 12:00
13:00:00	GWH_Temp	22.4725	0.549336998	12/30/2018 13:00	79	2016-07-13 13:00
14:00:00	GWH_Temp	22.20833333	0.601410437	12/30/2018 14:00	79	2016-07-13 14:00
15:00:00	GWH_Temp	22.3225	0.654068267	12/30/2018 15:00	79	2016-07-13 15:00
16:00:00	GWH_Temp	22.32833334	0.706756069	12/30/2018 16:00	79	2016-07-13 16:00
17:00:00	GWH_Temp	22.4825	0.760240004	12/30/2018 17:00	79	2016-07-13 17:00
18:00:00	GWH_Temp	22.615	0.814414202	12/30/2018 18:00	79	2016-07-13 18:00
19:00:00	GWH_Temp	22.75583334	0.869328021	12/30/2018 19:00	79	2016-07-13 19:00
20:00:00	GWH_Temp	21.715	0.918926426	12/30/2018 20:00	79	2016-07-13 20:00
21:00:00	GWH_Temp	20.14416667	0.96121873	12/30/2018 21:00	79	2016-07-13 21:00
22:00:00	GWH_Temp	19.932	1.002593133	12/30/2018 22:00	79	2016-07-13 22:00
23:00:00	GWH_Temp	19.5925	1.042532943	12/30/2018 23:00	79	2016-07-13 23:00
0:00:00	GWH_Temp	19.13583333	1.080608966	12/31/2018 0:00	80	2016-07-14 00:00
1:00:00	GWH_Temp	19.015	0.037595407	12/31/2018 1:00	80	2016-07-14 01:00
2:00:00	GWH_Temp	18.86666667	0.074607927	12/31/2018 2:00	80	2016-07-14 02:00
3:00:00	GWH_Temp	18.79	0.111322238	12/31/2018 3:00	80	2016-07-14 03:00
4:00:00	GWH_Temp	18.7075	0.147717969	12/31/2018 4:00	80	2016-07-14 04:00
5:00:00	GWH_Temp	18.13666667	0.181974466	12/31/2018 5:00	80	2016-07-14 05:00
6:00:00	GWH_Temp	18.43142857	0.217321484	12/31/2018 6:00	80	2016-07-14 06:00
7:00:00	GWH_Temp	19.31333334	0.256113002	12/31/2018 7:00	80	2016-07-14 07:00
8:00:00	GWH_Temp	20.48583334	0.299918107	12/31/2018 8:00	80	2016-07-14 08:00
9:00:00	GWH_Temp	21.69583334	0.349422038	12/31/2018 9:00	80	2016-07-14 09:00
10:00:00	GWH_Temp	22.59583333	0.403496047	12/31/2018 10:00	80	2016-07-14 10:00
11:00:00	GWH_Temp	22.80916667	0.458691526	12/31/2018 11:00	80	2016-07-14 11:00
12:00:00	GWH_Temp	22.63916667	0.512992209	12/31/2018 12:00	80	2016-07-14 12:00
13:00:00	GWH_Temp	22.53166667	0.566731637	12/31/2018 13:00	80	2016-07-14 13:00
14:00:00	GWH_Temp	22.45416667	0.620068686	12/31/2018 14:00	80	2016-07-14 14:00
15:00:00	GWH_Temp	22.40666667	0.673160057	12/31/2018 15:00	80	2016-07-14 15:00
16:00:00	GWH_Temp	22.47666667	0.72661373	12/31/2018 16:00	80	2016-07-14 16:00
17:00:00	GWH_Temp	22.55416667	0.780470332	12/31/2018 17:00	80	2016-07-14 17:00
18:00:00	GWH_Temp	22.62	0.834670685	12/31/2018 18:00	80	2016-07-14 18:00
19:00:00	GWH_Temp	22.63166667	0.888932095	12/31/2018 19:00	80	2016-07-14 19:00
20:00:00	GWH_Temp	21.8375	0.939137326	12/31/2018 20:00	80	2016-07-14 20:00
21:00:00	GWH_Temp	20.89916667	0.984829636	12/31/2018 21:00	80	2016-07-14 21:00
22:00:00	GWH_Temp	20.201	1.027370616	12/31/2018 22:00	80	2016-07-14 22:00
23:00:00	GWH_Temp	19.745	1.067949636	12/31/2018 23:00	80	2016-07-14 23:00
23:00:00	GWH_Temp	19.43083333	1.107221031	1/1/2019 23:00	81	2016-07-15 23:00
0:00:00	GWH_Temp	18.78	0.036675568	1/2/2019 0:00	82	2016-07-16 00:00
1:00:00	GWH_Temp	18.4325	0.035351036	1/2/2019 1:00	82	2016-07-16 01:00
2:00:00	GWH_Temp	18.1025	0.069483058	1/2/2019 2:00	82	2016-07-16 02:00
3:00:00	GWH_Temp	17.7875	0.102486132	1/2/2019 3:00	82	2016-07-16 03:00
4:00:00	GWH_Temp	17.4025	0.134154435	1/2/2019 4:00	82	2016-07-16 04:00
5:00:00	GWH_Temp	16.42083333	0.162635625	1/2/2019 5:00	82	2016-07-16 05:00
6:00:00	GWH_Temp	16.735	0.192103808	1/2/2019 6:00	82	2016-07-16 06:00
7:00:00	GWH_Temp	17.55083334	0.224280571	1/2/2019 7:00	82	2016-07-16 07:00
8:00:00	GWH_Temp	18.29666667	0.2591253	1/2/2019 8:00	82	2016-07-16 08:00
9:00:00	GWH_Temp	19.7525	0.299735975	1/2/2019 9:00	82	2016-07-16 09:00
10:00:00	GWH_Temp	21.12	0.346462054	1/2/2019 10:00	82	2016-07-16 10:00
11:00:00	GWH_Temp	22.06316667	0.397798643	1/2/2019 11:00	82	2016-07-16 11:00
12:00:00	GWH_Temp	22.82333334	0.453069079	1/2/2019 12:00	82	2016-07-16 12:00
13:00:00	GWH_Temp	22.64666667	0.507409054	1/2/2019 13:00	82	2016-07-16 13:00
14:00:00	GWH_Temp	22.64583333	0.561744662	1/2/2019 14:00	82	2016-07-16 14:00
15:00:00	GWH_Temp	21.24583334	0.609067672	1/2/2019 15:00	82	2016-07-16 15:00
16:00:00	GWH_Temp	20.85166667	0.654539936	1/2/2019 16:00	82	2016-07-16 16:00
17:00:00	GWH_Temp	21.02916667	0.700838666	1/2/2019 17:00	82	2016-07-16 17:00
18:00:00	GWH_Temp	21.31833334	0.748508184	1/2/2019 18:00	82	2016-07-16 18:00
19:00:00	GWH_Temp	21.81666667	0.798609848	1/2/2019 19:00	82	2016-07-16 19:00
20:00:00	GWH_Temp	21.26083334	0.846004395	1/2/2019 20:00	82	2016-07-16 20:00
21:00:00	GWH_Temp	19.93416667	0.887388089	1/2/2019 21:00	82	2016-07-16 21:00
22:00:00	GWH_Temp	19.98	0.928968714	1/2/2019 22:00	82	2016-07-16 22:00
23:00:00	GWH_Temp	19.65416667	0.969165984	1/2/2019 23:00	82	2016-07-16 23:00
0:00:00	GWH_Temp	18.57	1.005036063	1/3/2019 0:00	83	2016-07-17 00:00
1:00:00	GWH_Temp	17.87583334	0.033316278	1/3/2019 1:00	83	2016-07-17 01:00
2:00:00	GWH_Temp	17.44166667	0.065118136	1/3/2019 2:00	83	2016-07-17 02:00
3:00:00	GWH_Temp	17.21666667	0.096159573	1/3/2019 3:00	83	2016-07-17 03:00
4:00:00	GWH_Temp	17.255	0.127329402	1/3/2019 4:00	83	2016-07-17 04:00
5:00:00	GWH_Temp	17.86	0.160589347	1/3/2019 5:00	83	2016-07-17 05:00
6:00:00	GWH_Temp	18.98357143	0.1980606	1/3/2019 6:00	83	2016-07-17 06:00
7:00:00	GWH_Temp	21.09	0.244645206	1/3/2019 7:00	83	2016-07-17 07:00
8:00:00	GWH_Temp	19.6475	0.284814576	1/3/2019 8:00	83	2016-07-17 08:00
9:00:00	GWH_Temp	19.66833334	0.325071187	1/3/2019 9:00	83	2016-07-17 09:00
10:00:00	GWH_Temp	20.83583334	0.370470285	1/3/2019 10:00	83	2016-07-17 10:00
11:00:00	GWH_Temp	22.20416667	0.422522477	1/3/2019 11:00	83	2016-07-17 11:00
12:00:00	GWH_Temp	22.61166667	0.476679243	1/3/2019 12:00	83	2016-07-17 12:00
13:00:00	GWH_Temp	22.97416667	0.532751407	1/3/2019 13:00	83	2016-07-17 13:00
14:00:00	GWH_Temp	23.28166667	0.590477854	1/3/2019 14:00	83	2016-07-17 14:00
15:00:00	GWH_Temp	21.72083334	0.640105038	1/3/2019 15:00	83	2016-07-17 15:00
16:00:00	GWH_Temp	20.76833334	0.685193242	1/3/2019 16:00	83	2016-07-17 16:00
17:00:00	GWH_Temp	20.4925	0.72902829	1/3/2019 17:00	83	2016-07-17 17:00
18:00:00	GWH_Temp	20.68666667	0.773742572	1/3/2019 18:00	83	2016-07-17 18:00
19:00:00	GWH_Temp	21.1875	0.82078815	1/3/2019 19:00	83	2016-07-17 19:00
20:00:00	GWH_Temp	21.01666667	0.867028304	1/3/2019 20:00	83	2016-07-17 20:00
21:00:00	GWH_Temp	20.3125	0.910060595	1/3/2019 21:00	83	2016-07-17 21:00
22:00:00	GWH_Temp	19.893	0.951268063	1/3/2019 22:00	83	2016-07-17 22:00
23:00:00	GWH_Temp	19.7475	0.991857633	1/3/2019 23:00	83	2016-07-17 23:00
0:00:00	GWH_Temp	18.82333334	1.028701345	1/4/2019 0:00	84	2016-07-18 00:00
1:00:00	GWH_Temp	18.36916667	0.035114172	1/4/2019 1:00	84	2016-07-18 01:00
2:00:00	GWH_Temp	18.14416667	0.069398047	1/4/2019 2:00	84	2016-07-18 02:00
3:00:00	GWH_Temp	17.91416667	0.102851061	1/4/2019 3:00	84	2016-07-18 03:00
4:00:00	GWH_Temp	17.625	0.135284772	1/4/2019 4:00	84	2016-07-18 04:00
5:00:00	GWH_Temp	16.47	0.163918421	1/4/2019 5:00	84	2016-07-18 05:00
6:00:00	GWH_Temp	16.79571429	0.193580874	1/4/2019 6:00	84	2016-07-18 06:00
7:00:00	GWH_Temp	18.5525	0.229384528	1/4/2019 7:00	84	2016-07-18 07:00
8:00:00	GWH_Temp	19.32833334	0.26823703	1/4/2019 8:00	84	2016-07-18 08:00
9:00:00	GWH_Temp	19.6075	0.308239338	1/4/2019 9:00	84	2016-07-18 09:00
10:00:00	GWH_Temp	20.74416667	0.353216638	1/4/2019 10:00	84	2016-07-18 10:00
11:00:00	GWH_Temp	21.595	0.402225663	1/4/2019 11:00	84	2016-07-18 11:00
12:00:00	GWH_Temp	22.0575	0.453533631	1/4/2019 12:00	84	2016-07-18 12:00
13:00:00	GWH_Temp	22.66416667	0.507965351	1/4/2019 13:00	84	2016-07-18 13:00
14:00:00	GWH_Temp	22.76	0.562901145	1/4/2019 14:00	84	2016-07-18 14:00
15:00:00	GWH_Temp	22.73083334	0.617683231	1/4/2019 15:00	84	2016-07-18 15:00
16:00:00	GWH_Temp	22.64	0.671988279	1/4/2019 16:00	84	2016-07-18 16:00
17:00:00	GWH_Temp	22.64	0.726293328	1/4/2019 17:00	84	2016-07-18 17:00
18:00:00	GWH_Temp	22.56333334	0.780197713	1/4/2019 18:00	84	2016-07-18 18:00
19:00:00	GWH_Temp	22.39166667	0.833211653	1/4/2019 19:00	84	2016-07-18 19:00
20:00:00	GWH_Temp	21.72	0.882834724	1/4/2019 20:00	84	2016-07-18 20:00
21:00:00	GWH_Temp	20.6925	0.927575634	1/4/2019 21:00	84	2016-07-18 21:00
22:00:00	GWH_Temp	20.343	0.970743112	1/4/2019 22:00	84	2016-07-18 22:00
23:00:00	GWH_Temp	19.5725	1.010599718	1/4/2019 23:00	84	2016-07-18 23:00
0:00:00	GWH_Temp	18.94416667	1.047915805	1/5/2019 0:00	85	2016-07-19 00:00
1:00:00	GWH_Temp	18.61416667	0.036038202	1/5/2019 1:00	85	2016-07-19 01:00
2:00:00	GWH_Temp	18.26333333	0.070759658	1/5/2019 2:00	85	2016-07-19 02:00
3:00:00	GWH_Temp	18.01083334	0.104559686	1/5/2019 3:00	85	2016-07-19 03:00
4:00:00	GWH_Temp	17.80166667	0.137612815	1/5/2019 4:00	85	2016-07-19 04:00
5:00:00	GWH_Temp	17.155	0.168448704	1/5/2019 5:00	85	2016-07-19 05:00
6:00:00	GWH_Temp	17.93857143	0.201989028	1/5/2019 6:00	85	2016-07-19 06:00
7:00:00	GWH_Temp	19.24916667	0.240520587	1/5/2019 7:00	85	2016-07-19 07:00
8:00:00	GWH_Temp	20.33416667	0.283648878	1/5/2019 8:00	85	2016-07-19 08:00
9:00:00	GWH_Temp	21.20833333	0.330793398	1/5/2019 9:00	85	2016-07-19 09:00
10:00:00	GWH_Temp	21.96916667	0.381656623	1/5/2019 10:00	85	2016-07-19 10:00
11:00:00	GWH_Temp	22.5575	0.435530598	1/5/2019 11:00	85	2016-07-19 11:00
12:00:00	GWH_Temp	22.8425	0.490902543	1/5/2019 12:00	85	2016-07-19 12:00
13:00:00	GWH_Temp	22.5775	0.544880826	1/5/2019 13:00	85	2016-07-19 13:00
14:00:00	GWH_Temp	22.3975	0.59792487	1/5/2019 14:00	85	2016-07-19 14:00
15:00:00	GWH_Temp	22.64333333	0.65224738	1/5/2019 15:00	85	2016-07-19 15:00
16:00:00	GWH_Temp	22.60333334	0.706360579	1/5/2019 16:00	85	2016-07-19 16:00
17:00:00	GWH_Temp	22.595	0.760430235	1/5/2019 17:00	85	2016-07-19 17:00
18:00:00	GWH_Temp	22.66666667	0.81487507	1/5/2019 18:00	85	2016-07-19 18:00
19:00:00	GWH_Temp	22.7	0.869494944	1/5/2019 19:00	85	2016-07-19 19:00
20:00:00	GWH_Temp	21.7925	0.919476656	1/5/2019 20:00	85	2016-07-19 20:00
21:00:00	GWH_Temp	20.6075	0.963830788	1/5/2019 21:00	85	2016-07-19 21:00
22:00:00	GWH_Temp	20.16	1.006192252	1/5/2019 22:00	85	2016-07-19 22:00
23:00:00	GWH_Temp	19.38916667	1.045292907	1/5/2019 23:00	85	2016-07-19 23:00
0:00:00	GWH_Temp	19.12	1.083305656	1/6/2019 0:00	86	2016-07-20 00:00
1:00:00	GWH_Temp	19.0475	0.037724163	1/6/2019 1:00	86	2016-07-20 01:00
2:00:00	GWH_Temp	18.95416667	0.075079575	1/6/2019 2:00	86	2016-07-20 02:00
3:00:00	GWH_Temp	18.7825	0.111764825	1/6/2019 3:00	86	2016-07-20 03:00
4:00:00	GWH_Temp	18.64583333	0.147923989	1/6/2019 4:00	86	2016-07-20 04:00
5:00:00	GWH_Temp	17.7375	0.180750937	1/6/2019 5:00	86	2016-07-20 05:00
6:00:00	GWH_Temp	18.02642857	0.214607245	1/6/2019 6:00	86	2016-07-20 06:00
7:00:00	GWH_Temp	18.97916667	0.252061126	1/6/2019 7:00	86	2016-07-20 07:00
8:00:00	GWH_Temp	19.54	0.291782834	1/6/2019 8:00	86	2016-07-20 08:00
9:00:00	GWH_Temp	20.84416667	0.33722043	1/6/2019 9:00	86	2016-07-20 09:00
10:00:00	GWH_Temp	21.7125	0.386806504	1/6/2019 10:00	86	2016-07-20 10:00
11:00:00	GWH_Temp	22.14333333	0.438549143	1/6/2019 11:00	86	2016-07-20 11:00
12:00:00	GWH_Temp	22.10333334	0.49008891	1/6/2019 12:00	86	2016-07-20 12:00
13:00:00	GWH_Temp	21.96916667	0.540952134	1/6/2019 13:00	86	2016-07-20 13:00
14:00:00	GWH_Temp	21.96833334	0.591811176	1/6/2019 14:00	86	2016-07-20 14:00
15:00:00	GWH_Temp	22.76416667	0.646768949	1/6/2019 15:00	86	2016-07-20 15:00
16:00:00	GWH_Temp	22.63	0.701021634	1/6/2019 16:00	86	2016-07-20 16:00
17:00:00	GWH_Temp	22.465	0.754414814	1/6/2019 17:00	86	2016-07-20 17:00
18:00:00	GWH_Temp	22.33833334	0.807154026	1/6/2019 18:00	86	2016-07-20 18:00
19:00:00	GWH_Temp	22.23166667	0.859346555	1/6/2019 19:00	86	2016-07-20 19:00
20:00:00	GWH_Temp	21.79666667	0.909348935	1/6/2019 20:00	86	2016-07-20 20:00
21:00:00	GWH_Temp	20.74333334	0.954322414	1/6/2019 21:00	86	2016-07-20 21:00
22:00:00	GWH_Temp	20.431	0.997881852	1/6/2019 22:00	86	2016-07-20 22:00
23:00:00	GWH_Temp	19.94166667	1.039297719	1/6/2019 23:00	86	2016-07-20 23:00
0:00:00	GWH_Temp	19.02083334	1.076916208	1/7/2019 0:00	87	2016-07-21 00:00
1:00:00	GWH_Temp	18.6325	0.03610819	1/7/2019 1:00	87	2016-07-21 01:00
2:00:00	GWH_Temp	18.38583333	0.07128456	1/7/2019 2:00	87	2016-07-21 02:00
3:00:00	GWH_Temp	18.21483334	0.105827336	1/7/2019 3:00	87	2016-07-21 03:00
4:00:00	GWH_Temp	17.96833334	0.139474407	1/7/2019 4:00	87	2016-07-21 04:00
5:00:00	GWH_Temp	17.285	0.170745048	1/7/2019 5:00	87	2016-07-21 05:00
6:00:00	GWH_Temp	17.99714286	0.204495738	1/7/2019 6:00	87	2016-07-21 06:00
7:00:00	GWH_Temp	19.3	0.243233117	1/7/2019 7:00	87	2016-07-21 07:00
8:00:00	GWH_Temp	20.61916667	0.287640179	1/7/2019 8:00	87	2016-07-21 08:00
9:00:00	GWH_Temp	21.8225	0.337770827	1/7/2019 9:00	87	2016-07-21 09:00
10:00:00	GWH_Temp	22.94833334	0.393705211	1/7/2019 10:00	87	2016-07-21 10:00
11:00:00	GWH_Temp	23.42333333	0.452202227	1/7/2019 11:00	87	2016-07-21 11:00
12:00:00	GWH_Temp	23.04	0.508626367	1/7/2019 12:00	87	2016-07-21 12:00
13:00:00	GWH_Temp	22.30583334	0.561198618	1/7/2019 13:00	87	2016-07-21 13:00
14:00:00	GWH_Temp	22.0825	0.612632935	1/7/2019 14:00	87	2016-07-21 14:00
15:00:00	GWH_Temp	22.65666667	0.667025324	1/7/2019 15:00	87	2016-07-21 15:00
16:00:00	GWH_Temp	22.78333334	0.722084268	1/7/2019 16:00	87	2016-07-21 16:00
17:00:00	GWH_Temp	22.69083333	0.776655973	1/7/2019 17:00	87	2016-07-21 17:00
18:00:00	GWH_Temp	22.6225	0.830869405	1/7/2019 18:00	87	2016-07-21 18:00
19:00:00	GWH_Temp	22.50166667	0.884452848	1/7/2019 19:00	87	2016-07-21 19:00
20:00:00	GWH_Temp	21.76833334	0.934314811	1/7/2019 20:00	87	2016-07-21 20:00
21:00:00	GWH_Temp	20.55666667	0.978438896	1/7/2019 21:00	87	2016-07-21 21:00
22:00:00	GWH_Temp	20.05	1.020321772	1/7/2019 22:00	87	2016-07-21 22:00
23:00:00	GWH_Temp	19.57916667	1.060206097	1/7/2019 23:00	87	2016-07-21 23:00
0:00:00	GWH_Temp	18.95916667	1.097581184	1/8/2019 0:00	88	2016-07-22 00:00
1:00:00	GWH_Temp	18.71583333	0.036427802	1/8/2019 1:00	88	2016-07-22 01:00
2:00:00	GWH_Temp	18.55333333	0.072234616	1/8/2019 2:00	88	2016-07-22 02:00
3:00:00	GWH_Temp	18.41166667	0.107507583	1/8/2019 3:00	88	2016-07-22 03:00
4:00:00	GWH_Temp	18.25833334	0.14221058	1/8/2019 4:00	88	2016-07-22 04:00
5:00:00	GWH_Temp	17.35083334	0.173703471	1/8/2019 5:00	88	2016-07-22 05:00
6:00:00	GWH_Temp	17.62642857	0.206142149	1/8/2019 6:00	88	2016-07-22 06:00
7:00:00	GWH_Temp	18.59666667	0.242113655	1/8/2019 7:00	88	2016-07-22 07:00
8:00:00	GWH_Temp	20.05083333	0.28400014	1/8/2019 8:00	88	2016-07-22 08:00
9:00:00	GWH_Temp	21.145	0.330844361	1/8/2019 9:00	88	2016-07-22 09:00
10:00:00	GWH_Temp	21.92083334	0.381465355	1/8/2019 10:00	88	2016-07-22 10:00
11:00:00	GWH_Temp	23.16416667	0.438556637	1/8/2019 11:00	88	2016-07-22 11:00
12:00:00	GWH_Temp	22.76083334	0.493496826	1/8/2019 12:00	88	2016-07-22 12:00
13:00:00	GWH_Temp	22.50333334	0.547088928	1/8/2019 13:00	88	2016-07-22 13:00
14:00:00	GWH_Temp	22.4825	0.600572862	1/8/2019 14:00	88	2016-07-22 14:00
15:00:00	GWH_Temp	22.745	0.655429574	1/8/2019 15:00	88	2016-07-22 15:00
16:00:00	GWH_Temp	22.0425	0.706661834	1/8/2019 16:00	88	2016-07-22 16:00
17:00:00	GWH_Temp	22.04666667	0.757915116	1/8/2019 17:00	88	2016-07-22 17:00
18:00:00	GWH_Temp	22.21166667	0.810005557	1/8/2019 18:00	88	2016-07-22 18:00
19:00:00	GWH_Temp	22.37333334	0.862924956	1/8/2019 19:00	88	2016-07-22 19:00
20:00:00	GWH_Temp	21.8	0.912943873	1/8/2019 20:00	88	2016-07-22 20:00
21:00:00	GWH_Temp	21.03916667	0.959289504	1/8/2019 21:00	88	2016-07-22 21:00
22:00:00	GWH_Temp	20.765	1.004362398	1/8/2019 22:00	88	2016-07-22 22:00
23:00:00	GWH_Temp	20.525	1.048343654	1/8/2019 23:00	88	2016-07-22 23:00
0:00:00	GWH_Temp	19.39333334	1.087461355	1/9/2019 0:00	89	2016-07-23 00:00
1:00:00	GWH_Temp	18.5175	0.035671122	1/9/2019 1:00	89	2016-07-23 01:00
2:00:00	GWH_Temp	18.01416667	0.069483172	1/9/2019 2:00	89	2016-07-23 02:00
3:00:00	GWH_Temp	17.72333334	0.102260369	1/9/2019 3:00	89	2016-07-23 03:00
4:00:00	GWH_Temp	17.78083334	0.135239912	1/9/2019 4:00	89	2016-07-23 04:00
5:00:00	GWH_Temp	18.25166667	0.169918312	1/9/2019 5:00	89	2016-07-23 05:00
6:00:00	GWH_Temp	19.99	0.211542007	1/9/2019 6:00	89	2016-07-23 06:00
7:00:00	GWH_Temp	23.24916667	0.269092404	1/9/2019 7:00	89	2016-07-23 07:00
8:00:00	GWH_Temp	24.06833333	0.33115609	1/9/2019 8:00	89	2016-07-23 08:00
9:00:00	GWH_Temp	24.07833334	0.393275729	1/9/2019 9:00	89	2016-07-23 09:00
10:00:00	GWH_Temp	24.0925	0.455474664	1/9/2019 10:00	89	2016-07-23 10:00
11:00:00	GWH_Temp	24.10583334	0.517748263	1/9/2019 11:00	89	2016-07-23 11:00
12:00:00	GWH_Temp	24.155	0.580297439	1/9/2019 12:00	89	2016-07-23 12:00
13:00:00	GWH_Temp	23.9975	0.641965298	1/9/2019 13:00	89	2016-07-23 13:00
14:00:00	GWH_Temp	23.93583333	0.703289302	1/9/2019 14:00	89	2016-07-23 14:00
15:00:00	GWH_Temp	23.56166667	0.762543549	1/9/2019 15:00	89	2016-07-23 15:00
16:00:00	GWH_Temp	22.63	0.816796234	1/9/2019 16:00	89	2016-07-23 16:00
17:00:00	GWH_Temp	22.03416667	0.867986466	1/9/2019 17:00	89	2016-07-23 17:00
18:00:00	GWH_Temp	22.05833334	0.919298642	1/9/2019 18:00	89	2016-07-23 18:00
19:00:00	GWH_Temp	22.375	0.972226631	1/9/2019 19:00	89	2016-07-23 19:00
20:00:00	GWH_Temp	22.085	1.023673593	1/9/2019 20:00	89	2016-07-23 20:00
21:00:00	GWH_Temp	20.99	1.069788975	1/9/2019 21:00	89	2016-07-23 21:00
22:00:00	GWH_Temp	20.674	1.114445479	1/9/2019 22:00	89	2016-07-23 22:00
23:00:00	GWH_Temp	20.1225	1.15664329	1/9/2019 23:00	89	2016-07-23 23:00
0:00:00	GWH_Temp	19.15666667	1.194802706	1/10/2019 0:00	90	2016-07-24 00:00
1:00:00	GWH_Temp	18.84416667	0.036924787	1/10/2019 1:00	90	2016-07-24 01:00
2:00:00	GWH_Temp	18.4675	0.072407318	1/10/2019 2:00	90	2016-07-24 02:00
3:00:00	GWH_Temp	18.06416667	0.106400159	1/10/2019 3:00	90	2016-07-24 03:00
4:00:00	GWH_Temp	17.9585	0.140011928	1/10/2019 4:00	90	2016-07-24 04:00
5:00:00	GWH_Temp	19.0525	0.177755933	1/10/2019 5:00	90	2016-07-24 05:00
6:00:00	GWH_Temp	21.03071429	0.224061919	1/10/2019 6:00	90	2016-07-24 06:00
7:00:00	GWH_Temp	23.31416667	0.281964691	1/10/2019 7:00	90	2016-07-24 07:00
8:00:00	GWH_Temp	24.105	0.344233622	1/10/2019 8:00	90	2016-07-24 08:00
9:00:00	GWH_Temp	24.87	0.410825639	1/10/2019 9:00	90	2016-07-24 09:00
10:00:00	GWH_Temp	25.57333333	0.481416269	1/10/2019 10:00	90	2016-07-24 10:00
11:00:00	GWH_Temp	25.52916667	0.551756514	1/10/2019 11:00	90	2016-07-24 11:00
12:00:00	GWH_Temp	25.37	0.621193028	1/10/2019 12:00	90	2016-07-24 12:00
13:00:00	GWH_Temp	25.315	0.690316866	1/10/2019 13:00	90	2016-07-24 13:00
14:00:00	GWH_Temp	25.06166667	0.757999274	1/10/2019 14:00	90	2016-07-24 14:00
15:00:00	GWH_Temp	24.80333334	0.824212352	1/10/2019 15:00	90	2016-07-24 15:00
16:00:00	GWH_Temp	24.53083334	0.888879787	1/10/2019 16:00	90	2016-07-24 16:00
17:00:00	GWH_Temp	24.34	0.952469265	1/10/2019 17:00	90	2016-07-24 17:00
18:00:00	GWH_Temp	24.18833333	1.015205499	1/10/2019 18:00	90	2016-07-24 18:00
19:00:00	GWH_Temp	24.13	1.077614501	1/10/2019 19:00	90	2016-07-24 19:00
20:00:00	GWH_Temp	22.76666667	1.132585464	1/10/2019 20:00	90	2016-07-24 20:00
21:00:00	GWH_Temp	20.25083333	1.175345465	1/10/2019 21:00	90	2016-07-24 21:00
22:00:00	GWH_Temp	19.722	1.215827538	1/10/2019 22:00	90	2016-07-24 22:00
23:00:00	GWH_Temp	19.47666667	1.25528747	1/10/2019 23:00	90	2016-07-24 23:00
0:00:00	GWH_Temp	18.82	1.292118225	1/11/2019 0:00	91	2016-07-25 00:00
1:00:00	GWH_Temp	18.40333334	0.035241781	1/11/2019 1:00	91	2016-07-25 01:00
2:00:00	GWH_Temp	18.18083334	0.069659778	1/11/2019 2:00	91	2016-07-25 02:00
3:00:00	GWH_Temp	18.02833334	0.103522966	1/11/2019 3:00	91	2016-07-25 03:00
4:00:00	GWH_Temp	18.03916667	0.137425305	1/11/2019 4:00	91	2016-07-25 04:00
5:00:00	GWH_Temp	19.18333334	0.175691691	1/11/2019 5:00	91	2016-07-25 05:00
6:00:00	GWH_Temp	20.76357143	0.220758025	1/11/2019 6:00	91	2016-07-25 06:00
7:00:00	GWH_Temp	23.07	0.277342963	1/11/2019 7:00	91	2016-07-25 07:00
8:00:00	GWH_Temp	23.895	0.338439678	1/11/2019 8:00	91	2016-07-25 08:00
9:00:00	GWH_Temp	24.6875	0.403995	1/11/2019 9:00	91	2016-07-25 09:00
10:00:00	GWH_Temp	25.54666667	0.474434478	1/11/2019 10:00	91	2016-07-25 10:00
11:00:00	GWH_Temp	25.765	0.546108985	1/11/2019 11:00	91	2016-07-25 11:00
12:00:00	GWH_Temp	25.58416667	0.616760999	1/11/2019 12:00	91	2016-07-25 12:00
13:00:00	GWH_Temp	25.6	0.687502704	1/11/2019 13:00	91	2016-07-25 13:00
14:00:00	GWH_Temp	25.46333333	0.757469394	1/11/2019 14:00	91	2016-07-25 14:00
15:00:00	GWH_Temp	25.24916667	0.826218789	1/11/2019 15:00	91	2016-07-25 15:00
16:00:00	GWH_Temp	25.13916667	0.894342261	1/11/2019 16:00	91	2016-07-25 16:00
17:00:00	GWH_Temp	25.07416667	0.962095807	1/11/2019 17:00	91	2016-07-25 17:00
18:00:00	GWH_Temp	25.02333334	1.029560067	1/11/2019 18:00	91	2016-07-25 18:00
19:00:00	GWH_Temp	25.005	1.096920003	1/11/2019 19:00	91	2016-07-25 19:00
20:00:00	GWH_Temp	23.1525	1.15394842	1/11/2019 20:00	91	2016-07-25 20:00
21:00:00	GWH_Temp	20.9525	1.199888776	1/11/2019 21:00	91	2016-07-25 21:00
22:00:00	GWH_Temp	20.472	1.2436318	1/11/2019 22:00	91	2016-07-25 22:00
23:00:00	GWH_Temp	20.15416667	1.285967773	1/11/2019 23:00	91	2016-07-25 23:00
0:00:00	GWH_Temp	19.71583334	1.326423886	1/12/2019 0:00	92	2016-07-26 00:00
1:00:00	GWH_Temp	18.96	0.037378368	1/12/2019 1:00	92	2016-07-26 01:00
2:00:00	GWH_Temp	18.69	0.073706829	1/12/2019 2:00	92	2016-07-26 02:00
3:00:00	GWH_Temp	18.46	0.109161147	1/12/2019 3:00	92	2016-07-26 03:00
4:00:00	GWH_Temp	18.4175	0.144455958	1/12/2019 4:00	92	2016-07-26 04:00
5:00:00	GWH_Temp	19.5775	0.184333351	1/12/2019 5:00	92	2016-07-26 05:00
6:00:00	GWH_Temp	21.09714286	0.230951612	1/12/2019 6:00	92	2016-07-26 06:00
7:00:00	GWH_Temp	22.32333333	0.283613722	1/12/2019 7:00	92	2016-07-26 07:00
8:00:00	GWH_Temp	23.54583334	0.342781066	1/12/2019 8:00	92	2016-07-26 08:00
9:00:00	GWH_Temp	24.845	0.409230954	1/12/2019 9:00	92	2016-07-26 09:00
10:00:00	GWH_Temp	25.7025	0.480552563	1/12/2019 10:00	92	2016-07-26 10:00
11:00:00	GWH_Temp	25.815	0.552508954	1/12/2019 11:00	92	2016-07-26 11:00
12:00:00	GWH_Temp	25.65583334	0.623566707	1/12/2019 12:00	92	2016-07-26 12:00
13:00:00	GWH_Temp	25.3425	0.692846902	1/12/2019 13:00	92	2016-07-26 13:00
14:00:00	GWH_Temp	25.06583334	0.760553023	1/12/2019 14:00	92	2016-07-26 14:00
15:00:00	GWH_Temp	24.7125	0.826250226	1/12/2019 15:00	92	2016-07-26 15:00
16:00:00	GWH_Temp	24.48666667	0.890667794	1/12/2019 16:00	92	2016-07-26 16:00
17:00:00	GWH_Temp	24.3275	0.954186824	1/12/2019 17:00	92	2016-07-26 17:00
18:00:00	GWH_Temp	24.3	1.017550947	1/12/2019 18:00	92	2016-07-26 18:00
19:00:00	GWH_Temp	24.33416667	1.081107547	1/12/2019 19:00	92	2016-07-26 19:00
20:00:00	GWH_Temp	22.75916667	1.136038945	1/12/2019 20:00	92	2016-07-26 20:00
21:00:00	GWH_Temp	20.905	1.181758335	1/12/2019 21:00	92	2016-07-26 21:00
22:00:00	GWH_Temp	20.334	1.224885886	1/12/2019 22:00	92	2016-07-26 22:00
23:00:00	GWH_Temp	20.00666667	1.266581443	1/12/2019 23:00	92	2016-07-26 23:00
0:00:00	GWH_Temp	19.0325	1.304246134	1/13/2019 0:00	93	2016-07-27 00:00
1:00:00	GWH_Temp	18.42	0.035304177	1/13/2019 1:00	93	2016-07-27 01:00
2:00:00	GWH_Temp	18.11166667	0.069469555	1/13/2019 2:00	93	2016-07-27 02:00
3:00:00	GWH_Temp	17.92916667	0.102976209	1/13/2019 3:00	93	2016-07-27 03:00
4:00:00	GWH_Temp	17.95416667	0.136572431	1/13/2019 4:00	93	2016-07-27 04:00
5:00:00	GWH_Temp	19.47416667	0.17602206	1/13/2019 5:00	93	2016-07-27 05:00
6:00:00	GWH_Temp	21.345	0.223819502	1/13/2019 6:00	93	2016-07-27 06:00
7:00:00	GWH_Temp	22.425	0.277005611	1/13/2019 7:00	93	2016-07-27 07:00
8:00:00	GWH_Temp	23.12083334	0.333863583	1/13/2019 8:00	93	2016-07-27 08:00
9:00:00	GWH_Temp	24.44333334	0.398036213	1/13/2019 9:00	93	2016-07-27 09:00
10:00:00	GWH_Temp	25.6925	0.469301306	1/13/2019 10:00	93	2016-07-27 10:00
11:00:00	GWH_Temp	25.76916667	0.540999319	1/13/2019 11:00	93	2016-07-27 11:00
12:00:00	GWH_Temp	25.94	0.613658494	1/13/2019 12:00	93	2016-07-27 12:00
13:00:00	GWH_Temp	26.295	0.688294363	1/13/2019 13:00	93	2016-07-27 13:00
14:00:00	GWH_Temp	25.66583334	0.759408681	1/13/2019 14:00	93	2016-07-27 14:00
15:00:00	GWH_Temp	25.60333334	0.830169265	1/13/2019 15:00	93	2016-07-27 15:00
16:00:00	GWH_Temp	25.59	0.900854326	1/13/2019 16:00	93	2016-07-27 16:00
17:00:00	GWH_Temp	25.48583334	0.97094873	1/13/2019 17:00	93	2016-07-27 17:00
18:00:00	GWH_Temp	25.22083334	1.039536927	1/13/2019 18:00	93	2016-07-27 18:00
19:00:00	GWH_Temp	25.20933334	1.10805969	1/13/2019 19:00	93	2016-07-27 19:00
20:00:00	GWH_Temp	23.70333334	1.168094045	1/13/2019 20:00	93	2016-07-27 20:00
21:00:00	GWH_Temp	21.50083334	1.216644109	1/13/2019 21:00	93	2016-07-27 21:00
22:00:00	GWH_Temp	21.139	1.263459955	1/13/2019 22:00	93	2016-07-27 22:00
23:00:00	GWH_Temp	20.705	1.308257967	1/13/2019 23:00	93	2016-07-27 23:00
0:00:00	GWH_Temp	19.38416667	1.347338176	1/14/2019 0:00	94	2016-07-28 00:00
1:00:00	GWH_Temp	18.70583334	0.036389319	1/14/2019 1:00	94	2016-07-28 01:00
2:00:00	GWH_Temp	18.37166667	0.071512815	1/14/2019 2:00	94	2016-07-28 02:00
3:00:00	GWH_Temp	18	0.105273796	1/14/2019 3:00	94	2016-07-28 03:00
4:00:00	GWH_Temp	17.78083334	0.138253338	1/14/2019 4:00	94	2016-07-28 04:00
5:00:00	GWH_Temp	18.7925	0.174977341	1/14/2019 5:00	94	2016-07-28 05:00
6:00:00	GWH_Temp	20.65285715	0.219537534	1/14/2019 6:00	94	2016-07-28 06:00
7:00:00	GWH_Temp	22.57583334	0.273507121	1/14/2019 7:00	94	2016-07-28 07:00
[truncated: 2,558 more rows]
