# Supplementary material for: Natural plant growth and development achieved in the IPK PhenoSphere by dynamic environment simulation
Source: Nat Commun. 2023 Sep 18;14:5783. doi: 10.1038/s41467-023-41332-4 (PMC10507097; doi:10.1038/s41467-023-41332-4)
Supplement: Supplementary file 5 — Supplementary Code 1 [file 41467_2023_41332_MOESM5_ESM.zip › Supplementary_Code_1/Weather_Data/PKH_2016_sim_clim_translate.csv]

hour	Temp	DAS	Time	Date_2016
2019-12-01 00:00	21.48333333	-5	0:00:00	2016-04-20 00:00
2019-12-01 01:00	21.32	-5	1:00:00	2016-04-20 01:00
2019-12-01 02:00	21.52	-5	2:00:00	2016-04-20 02:00
2019-12-01 03:00	21.58333333	-5	3:00:00	2016-04-20 03:00
2019-12-01 04:00	21.42	-5	4:00:00	2016-04-20 04:00
2019-12-01 05:00	21.45	-5	5:00:00	2016-04-20 05:00
2019-12-01 06:00	21.56	-5	6:00:00	2016-04-20 06:00
2019-12-01 07:00	21.38	-5	7:00:00	2016-04-20 07:00
2019-12-01 08:00	21.18333333	-5	8:00:00	2016-04-20 08:00
2019-12-01 09:00	21.6	-5	9:00:00	2016-04-20 09:00
2019-12-01 10:00	21.66	-5	10:00:00	2016-04-20 10:00
2019-12-01 11:00	21.78333333	-5	11:00:00	2016-04-20 11:00
2019-12-01 12:00	21.56	-5	12:00:00	2016-04-20 12:00
2019-12-01 13:00	21.26666667	-5	13:00:00	2016-04-20 13:00
2019-12-01 14:00	21.38	-5	14:00:00	2016-04-20 14:00
2019-12-01 15:00	21.28	-5	15:00:00	2016-04-20 15:00
2019-12-01 16:00	21.3	-5	16:00:00	2016-04-20 16:00
2019-12-01 17:00	21.38	-5	17:00:00	2016-04-20 17:00
2019-12-01 18:00	21.46	-5	18:00:00	2016-04-20 18:00
2019-12-01 19:00	21.5	-5	19:00:00	2016-04-20 19:00
2019-12-01 20:00	21.48	-5	20:00:00	2016-04-20 20:00
2019-12-01 21:00	21.5	-5	21:00:00	2016-04-20 21:00
2019-12-01 22:00	21.46	-5	22:00:00	2016-04-20 22:00
2019-12-01 23:00	21.44	-5	23:00:00	2016-04-20 23:00
2019-12-02 00:00	21.53333333	-4	0:00:00	2016-04-21 00:00
2019-12-02 01:00	21.58	-4	1:00:00	2016-04-21 01:00
2019-12-02 02:00	21.58	-4	2:00:00	2016-04-21 02:00
2019-12-02 03:00	21.56666667	-4	3:00:00	2016-04-21 03:00
2019-12-02 04:00	21.52	-4	4:00:00	2016-04-21 04:00
2019-12-02 05:00	21.56666667	-4	5:00:00	2016-04-21 05:00
2019-12-02 06:00	21.56	-4	6:00:00	2016-04-21 06:00
2019-12-02 07:00	21.42	-4	7:00:00	2016-04-21 07:00
2019-12-02 08:00	21.26666667	-4	8:00:00	2016-04-21 08:00
2019-12-02 09:00	21.4	-4	9:00:00	2016-04-21 09:00
2019-12-02 10:00	21.58333333	-4	10:00:00	2016-04-21 10:00
2019-12-02 11:00	21.58	-4	11:00:00	2016-04-21 11:00
2019-12-02 12:00	20.9	-4	12:00:00	2016-04-21 12:00
2019-12-02 13:00	21.38333333	-4	13:00:00	2016-04-21 13:00
2019-12-02 14:00	21.94	-4	14:00:00	2016-04-21 14:00
2019-12-02 15:00	21.14	-4	15:00:00	2016-04-21 15:00
2019-12-02 16:00	21.3	-4	16:00:00	2016-04-21 16:00
2019-12-02 17:00	21.5	-4	17:00:00	2016-04-21 17:00
2019-12-02 18:00	21.36666667	-4	18:00:00	2016-04-21 18:00
2019-12-02 19:00	21.22	-4	19:00:00	2016-04-21 19:00
2019-12-02 20:00	21.26	-4	20:00:00	2016-04-21 20:00
2019-12-02 21:00	21.23333333	-4	21:00:00	2016-04-21 21:00
2019-12-02 22:00	21.26	-4	22:00:00	2016-04-21 22:00
2019-12-02 23:00	21.22	-4	23:00:00	2016-04-21 23:00
2019-12-03 00:00	21.26666667	-3	0:00:00	2016-04-22 00:00
2019-12-03 01:00	21.26	-3	1:00:00	2016-04-22 01:00
2019-12-03 02:00	21.25	-3	2:00:00	2016-04-22 02:00
2019-12-03 03:00	21.28	-3	3:00:00	2016-04-22 03:00
2019-12-03 04:00	21.28	-3	4:00:00	2016-04-22 04:00
2019-12-03 05:00	21.25	-3	5:00:00	2016-04-22 05:00
2019-12-03 06:00	21.22	-3	6:00:00	2016-04-22 06:00
2019-12-03 07:00	21.28	-3	7:00:00	2016-04-22 07:00
2019-12-03 08:00	21.15	-3	8:00:00	2016-04-22 08:00
2019-12-03 09:00	20.72	-3	9:00:00	2016-04-22 09:00
2019-12-03 10:00	20	-3	10:00:00	2016-04-22 10:00
2019-12-03 11:00	20.2	-3	11:00:00	2016-04-22 11:00
2019-12-03 12:00	20	-3	12:00:00	2016-04-22 12:00
2019-12-03 13:00	20.5	-3	13:00:00	2016-04-22 13:00
2019-12-03 14:00	23.22	-3	14:00:00	2016-04-22 14:00
2019-12-03 15:00	20.38	-3	15:00:00	2016-04-22 15:00
2019-12-03 16:00	20	-3	16:00:00	2016-04-22 16:00
2019-12-03 17:00	20.12	-3	17:00:00	2016-04-22 17:00
2019-12-03 18:00	19.9	-3	18:00:00	2016-04-22 18:00
2019-12-03 19:00	20.02	-3	19:00:00	2016-04-22 19:00
2019-12-03 20:00	20.3	-3	20:00:00	2016-04-22 20:00
2019-12-03 21:00	20.23333333	-3	21:00:00	2016-04-22 21:00
2019-12-03 22:00	20.14	-3	22:00:00	2016-04-22 22:00
2019-12-03 23:00	20.12	-3	23:00:00	2016-04-22 23:00
2019-12-04 00:00	20.3	-2	0:00:00	2016-04-23 00:00
2019-12-04 01:00	20.3	-2	1:00:00	2016-04-23 01:00
2019-12-04 02:00	20.3	-2	2:00:00	2016-04-23 02:00
2019-12-04 03:00	20.18	-2	3:00:00	2016-04-23 03:00
2019-12-04 04:00	20.1	-2	4:00:00	2016-04-23 04:00
2019-12-04 05:00	20.1	-2	5:00:00	2016-04-23 05:00
2019-12-04 06:00	20.1	-2	6:00:00	2016-04-23 06:00
2019-12-04 07:00	20.24	-2	7:00:00	2016-04-23 07:00
2019-12-04 08:00	20.1	-2	8:00:00	2016-04-23 08:00
2019-12-04 09:00	20.58	-2	9:00:00	2016-04-23 09:00
2019-12-04 10:00	20.65	-2	10:00:00	2016-04-23 10:00
2019-12-04 11:00	20.14	-2	11:00:00	2016-04-23 11:00
2019-12-04 12:00	19.94	-2	12:00:00	2016-04-23 12:00
2019-12-04 13:00	20.01666667	-2	13:00:00	2016-04-23 13:00
2019-12-04 14:00	20.02	-2	14:00:00	2016-04-23 14:00
2019-12-04 15:00	20.6	-2	15:00:00	2016-04-23 15:00
2019-12-04 16:00	20.8	-2	16:00:00	2016-04-23 16:00
2019-12-04 17:00	20.16	-2	17:00:00	2016-04-23 17:00
2019-12-04 18:00	19.93333333	-2	18:00:00	2016-04-23 18:00
2019-12-04 19:00	19.94	-2	19:00:00	2016-04-23 19:00
2019-12-04 20:00	19.72	-2	20:00:00	2016-04-23 20:00
2019-12-04 21:00	19.68333333	-2	21:00:00	2016-04-23 21:00
2019-12-04 22:00	19.56	-2	22:00:00	2016-04-23 22:00
2019-12-04 23:00	19.46666667	-2	23:00:00	2016-04-23 23:00
2019-12-05 00:00	19.42	-1	0:00:00	2016-04-24 00:00
2019-12-05 01:00	19.28	-1	1:00:00	2016-04-24 01:00
2019-12-05 02:00	19.38333333	-1	2:00:00	2016-04-24 02:00
2019-12-05 03:00	19.36	-1	3:00:00	2016-04-24 03:00
2019-12-05 04:00	19.12	-1	4:00:00	2016-04-24 04:00
2019-12-05 05:00	19.01666667	-1	5:00:00	2016-04-24 05:00
2019-12-05 06:00	19.24	-1	6:00:00	2016-04-24 06:00
2019-12-05 07:00	18.9	-1	7:00:00	2016-04-24 07:00
2019-12-05 08:00	18.9	-1	8:00:00	2016-04-24 08:00
2019-12-05 09:00	20.02	-1	9:00:00	2016-04-24 09:00
2019-12-05 10:00	21.26666667	-1	10:00:00	2016-04-24 10:00
2019-12-05 11:00	23.88	-1	11:00:00	2016-04-24 11:00
2019-12-05 12:00	24.66	-1	12:00:00	2016-04-24 12:00
2019-12-05 13:00	25.61666667	-1	13:00:00	2016-04-24 13:00
2019-12-05 14:00	23.4	-1	14:00:00	2016-04-24 14:00
2019-12-05 15:00	21.13333333	-1	15:00:00	2016-04-24 15:00
2019-12-05 16:00	21.22	-1	16:00:00	2016-04-24 16:00
2019-12-05 17:00	20.56	-1	17:00:00	2016-04-24 17:00
2019-12-05 18:00	20.35	-1	18:00:00	2016-04-24 18:00
2019-12-05 19:00	20.06	-1	19:00:00	2016-04-24 19:00
2019-12-05 20:00	19.84	-1	20:00:00	2016-04-24 20:00
2019-12-05 21:00	19.88333333	-1	21:00:00	2016-04-24 21:00
2019-12-05 22:00	19.7	-1	22:00:00	2016-04-24 22:00
2019-12-05 23:00	19.71666667	-1	23:00:00	2016-04-24 23:00
2019-12-06 00:00	19.58	0	0:00:00	2016-04-25 00:00
2019-12-06 01:00	19.48	0	1:00:00	2016-04-25 01:00
2019-12-06 02:00	19.55	0	2:00:00	2016-04-25 02:00
2019-12-06 03:00	19.54	0	3:00:00	2016-04-25 03:00
2019-12-06 04:00	19.5	0	4:00:00	2016-04-25 04:00
2019-12-06 05:00	19.36666667	0	5:00:00	2016-04-25 05:00
2019-12-06 06:00	19.64	0	6:00:00	2016-04-25 06:00
2019-12-06 07:00	19.71666667	0	7:00:00	2016-04-25 07:00
2019-12-06 08:00	21.5	0	8:00:00	2016-04-25 08:00
2019-12-06 09:00	24.46	0	9:00:00	2016-04-25 09:00
2019-12-06 10:00	24.48333333	0	10:00:00	2016-04-25 10:00
2019-12-06 11:00	24.12	0	11:00:00	2016-04-25 11:00
2019-12-06 12:00	24.02	0	12:00:00	2016-04-25 12:00
2019-12-06 13:00	24.1	0	13:00:00	2016-04-25 13:00
2019-12-07 09:00	24.3	1	9:00:00	2016-04-26 09:00
2019-12-07 10:00	24.45	1	10:00:00	2016-04-26 10:00
2019-12-07 11:00	24.6	1	11:00:00	2016-04-26 11:00
2019-12-07 12:00	24.95	1	12:00:00	2016-04-26 12:00
2019-12-07 13:00	25.14	1	13:00:00	2016-04-26 13:00
2019-12-07 14:00	25.38	1	14:00:00	2016-04-26 14:00
2019-12-07 15:00	25.5	1	15:00:00	2016-04-26 15:00
2019-12-07 16:00	25.48	1	16:00:00	2016-04-26 16:00
2019-12-07 17:00	25.44	1	17:00:00	2016-04-26 17:00
2019-12-07 18:00	25.5	1	18:00:00	2016-04-26 18:00
2019-12-07 19:00	25.56	1	19:00:00	2016-04-26 19:00
2019-12-07 20:00	25.63333333	1	20:00:00	2016-04-26 20:00
2019-12-07 21:00	25.66	1	21:00:00	2016-04-26 21:00
2019-12-07 22:00	23.52	1	22:00:00	2016-04-26 22:00
2019-12-07 23:00	19.56666667	1	23:00:00	2016-04-26 23:00
2019-12-08 00:00	18.22	2	0:00:00	2016-04-27 00:00
2019-12-08 01:00	18.26	2	1:00:00	2016-04-27 01:00
2019-12-08 02:00	18.23333333	2	2:00:00	2016-04-27 02:00
2019-12-08 03:00	18.12	2	3:00:00	2016-04-27 03:00
2019-12-08 04:00	17.9	2	4:00:00	2016-04-27 04:00
2019-12-08 05:00	17.84	2	5:00:00	2016-04-27 05:00
2019-12-08 06:00	21.04	2	6:00:00	2016-04-27 06:00
2019-12-08 07:00	24.95	2	7:00:00	2016-04-27 07:00
2019-12-08 08:00	24.12	2	8:00:00	2016-04-27 08:00
2019-12-08 09:00	24.38	2	9:00:00	2016-04-27 09:00
2019-12-08 10:00	24.7	2	10:00:00	2016-04-27 10:00
2019-12-08 11:00	25.06	2	11:00:00	2016-04-27 11:00
2019-12-08 12:00	25.26666667	2	12:00:00	2016-04-27 12:00
2019-12-08 13:00	25.44	2	13:00:00	2016-04-27 13:00
2019-12-08 14:00	25.64	2	14:00:00	2016-04-27 14:00
2019-12-08 15:00	25.73333333	2	15:00:00	2016-04-27 15:00
2019-12-08 16:00	25.8	2	16:00:00	2016-04-27 16:00
2019-12-08 17:00	25.76	2	17:00:00	2016-04-27 17:00
2019-12-08 18:00	25.73333333	2	18:00:00	2016-04-27 18:00
2019-12-08 19:00	25.78	2	19:00:00	2016-04-27 19:00
2019-12-08 20:00	25.76666667	2	20:00:00	2016-04-27 20:00
2019-12-08 21:00	25.76	2	21:00:00	2016-04-27 21:00
2019-12-08 22:00	23.12	2	22:00:00	2016-04-27 22:00
2019-12-08 23:00	19.86666667	2	23:00:00	2016-04-27 23:00
2019-12-09 00:00	18.2	3	0:00:00	2016-04-28 00:00
2019-12-09 01:00	18.34	3	1:00:00	2016-04-28 01:00
2019-12-09 02:00	18.4	3	2:00:00	2016-04-28 02:00
2019-12-09 03:00	18.18	3	3:00:00	2016-04-28 03:00
2019-12-09 04:00	17.98333333	3	4:00:00	2016-04-28 04:00
2019-12-09 05:00	17.64	3	5:00:00	2016-04-28 05:00
2019-12-09 06:00	20.7	3	6:00:00	2016-04-28 06:00
2019-12-09 07:00	25.01666667	3	7:00:00	2016-04-28 07:00
2019-12-09 08:00	24.08	3	8:00:00	2016-04-28 08:00
2019-12-09 09:00	24.34	3	9:00:00	2016-04-28 09:00
2019-12-09 10:00	24.7	3	10:00:00	2016-04-28 10:00
2019-12-09 11:00	25.18	3	11:00:00	2016-04-28 11:00
2019-12-09 12:00	25.48333333	3	12:00:00	2016-04-28 12:00
2019-12-09 13:00	25.56	3	13:00:00	2016-04-28 13:00
2019-12-09 14:00	26.52	3	14:00:00	2016-04-28 14:00
2019-12-09 15:00	24.05	3	15:00:00	2016-04-28 15:00
2019-12-09 16:00	24.88	3	16:00:00	2016-04-28 16:00
2019-12-09 17:00	25.13333333	3	17:00:00	2016-04-28 17:00
2019-12-09 18:00	25.22	3	18:00:00	2016-04-28 18:00
2019-12-09 19:00	25.34	3	19:00:00	2016-04-28 19:00
2019-12-09 20:00	25.4	3	20:00:00	2016-04-28 20:00
2019-12-09 21:00	25.22	3	21:00:00	2016-04-28 21:00
2019-12-09 22:00	22.46	3	22:00:00	2016-04-28 22:00
2019-12-09 23:00	18.05	3	23:00:00	2016-04-28 23:00
2019-12-10 00:00	17.3	4	0:00:00	2016-04-29 00:00
2019-12-10 01:00	17.16666667	4	1:00:00	2016-04-29 01:00
2019-12-10 02:00	17.5	4	2:00:00	2016-04-29 02:00
2019-12-10 03:00	17.38	4	3:00:00	2016-04-29 03:00
2019-12-10 04:00	17.55	4	4:00:00	2016-04-29 04:00
2019-12-10 05:00	17.44	4	5:00:00	2016-04-29 05:00
2019-12-10 06:00	21.3	4	6:00:00	2016-04-29 06:00
2019-12-10 07:00	25.06666667	4	7:00:00	2016-04-29 07:00
2019-12-10 08:00	24.22	4	8:00:00	2016-04-29 08:00
2019-12-10 09:00	24.4	4	9:00:00	2016-04-29 09:00
2019-12-10 10:00	24.22	4	10:00:00	2016-04-29 10:00
2019-12-10 11:00	24.4	4	11:00:00	2016-04-29 11:00
2019-12-10 12:00	24.56666667	4	12:00:00	2016-04-29 12:00
2019-12-10 13:00	24.74	4	13:00:00	2016-04-29 13:00
2019-12-10 14:00	24.96	4	14:00:00	2016-04-29 14:00
2019-12-10 15:00	24.86666667	4	15:00:00	2016-04-29 15:00
2019-12-10 16:00	24.54	4	16:00:00	2016-04-29 16:00
2019-12-10 17:00	24.38333333	4	17:00:00	2016-04-29 17:00
2019-12-10 18:00	24.16	4	18:00:00	2016-04-29 18:00
2019-12-10 19:00	24.1	4	19:00:00	2016-04-29 19:00
2019-12-10 20:00	24.21666667	4	20:00:00	2016-04-29 20:00
2019-12-10 21:00	24.28	4	21:00:00	2016-04-29 21:00
2019-12-10 22:00	22.42	4	22:00:00	2016-04-29 22:00
2019-12-10 23:00	17.73333333	4	23:00:00	2016-04-29 23:00
2019-12-11 00:00	17.06	5	0:00:00	2016-04-30 00:00
2019-12-11 01:00	17.31666667	5	1:00:00	2016-04-30 01:00
2019-12-11 02:00	17.44	5	2:00:00	2016-04-30 02:00
2019-12-11 03:00	17.36	5	3:00:00	2016-04-30 03:00
2019-12-11 04:00	17.38333333	5	4:00:00	2016-04-30 04:00
2019-12-11 05:00	17.52	5	5:00:00	2016-04-30 05:00
2019-12-11 06:00	20.64	5	6:00:00	2016-04-30 06:00
2019-12-11 07:00	25.2	5	7:00:00	2016-04-30 07:00
2019-12-11 08:00	24.08	5	8:00:00	2016-04-30 08:00
2019-12-11 09:00	24.43333333	5	9:00:00	2016-04-30 09:00
2019-12-11 10:00	24.24	5	10:00:00	2016-04-30 10:00
2019-12-11 11:00	24.24	5	11:00:00	2016-04-30 11:00
2019-12-11 12:00	24.43333333	5	12:00:00	2016-04-30 12:00
2019-12-11 13:00	24.36	5	13:00:00	2016-04-30 13:00
2019-12-11 14:00	24.36	5	14:00:00	2016-04-30 14:00
2019-12-11 15:00	24.36666667	5	15:00:00	2016-04-30 15:00
2019-12-11 16:00	24.42	5	16:00:00	2016-04-30 16:00
2019-12-11 17:00	24.45	5	17:00:00	2016-04-30 17:00
2019-12-11 18:00	24.36	5	18:00:00	2016-04-30 18:00
2019-12-11 19:00	24.38	5	19:00:00	2016-04-30 19:00
2019-12-11 20:00	24.36666667	5	20:00:00	2016-04-30 20:00
2019-12-11 21:00	24.32	5	21:00:00	2016-04-30 21:00
2019-12-11 22:00	22.52	5	22:00:00	2016-04-30 22:00
2019-12-11 23:00	17.1	5	23:00:00	2016-04-30 23:00
2019-12-12 00:00	16.94	6	0:00:00	2016-05-01 00:00
2019-12-12 01:00	17.31666667	6	1:00:00	2016-05-01 01:00
2019-12-12 02:00	17.26	6	2:00:00	2016-05-01 02:00
2019-12-12 03:00	17.3	6	3:00:00	2016-05-01 03:00
2019-12-12 04:00	17.16666667	6	4:00:00	2016-05-01 04:00
2019-12-12 05:00	17.3	6	5:00:00	2016-05-01 05:00
2019-12-12 06:00	21	6	6:00:00	2016-05-01 06:00
2019-12-12 07:00	25.2	6	7:00:00	2016-05-01 07:00
2019-12-12 08:00	24.18	6	8:00:00	2016-05-01 08:00
2019-12-12 09:00	24.1	6	9:00:00	2016-05-01 09:00
2019-12-12 10:00	24.24	6	10:00:00	2016-05-01 10:00
2019-12-12 11:00	24.2	6	11:00:00	2016-05-01 11:00
2019-12-12 12:00	24.16666667	6	12:00:00	2016-05-01 12:00
2019-12-12 13:00	24.36	6	13:00:00	2016-05-01 13:00
2019-12-12 14:00	24.4	6	14:00:00	2016-05-01 14:00
2019-12-12 15:00	24.4	6	15:00:00	2016-05-01 15:00
2019-12-12 16:00	24.32	6	16:00:00	2016-05-01 16:00
2019-12-12 17:00	24.4	6	17:00:00	2016-05-01 17:00
2019-12-12 18:00	24.28	6	18:00:00	2016-05-01 18:00
2019-12-12 19:00	24.36	6	19:00:00	2016-05-01 19:00
2019-12-12 20:00	24.43333333	6	20:00:00	2016-05-01 20:00
2019-12-12 21:00	24.42	6	21:00:00	2016-05-01 21:00
2019-12-12 22:00	21.2	6	22:00:00	2016-05-01 22:00
2019-12-12 23:00	17.34	6	23:00:00	2016-05-01 23:00
2019-12-13 00:00	17.18	7	0:00:00	2016-05-02 00:00
2019-12-13 01:00	17.05	7	1:00:00	2016-05-02 01:00
2019-12-13 02:00	17.34	7	2:00:00	2016-05-02 02:00
2019-12-13 03:00	17.26	7	3:00:00	2016-05-02 03:00
2019-12-13 04:00	17.03333333	7	4:00:00	2016-05-02 04:00
2019-12-13 05:00	17.36	7	5:00:00	2016-05-02 05:00
2019-12-13 06:00	21.05	7	6:00:00	2016-05-02 06:00
2019-12-13 07:00	25.42	7	7:00:00	2016-05-02 07:00
2019-12-13 08:00	23.54	7	8:00:00	2016-05-02 08:00
2019-12-13 09:00	22.36666667	7	9:00:00	2016-05-02 09:00
2019-12-13 10:00	22.38	7	10:00:00	2016-05-02 10:00
2019-12-13 11:00	23.76	7	11:00:00	2016-05-02 11:00
2019-12-13 12:00	19.28333333	7	12:00:00	2016-05-02 12:00
2019-12-13 13:00	19.2	7	13:00:00	2016-05-02 13:00
2019-12-13 14:00	20.1	7	14:00:00	2016-05-02 14:00
2019-12-13 15:00	20.88	7	15:00:00	2016-05-02 15:00
2019-12-13 16:00	20.9	7	16:00:00	2016-05-02 16:00
2019-12-13 17:00	21.05	7	17:00:00	2016-05-02 17:00
2019-12-13 18:00	20.48	7	18:00:00	2016-05-02 18:00
2019-12-13 19:00	19.38	7	19:00:00	2016-05-02 19:00
2019-12-13 20:00	17.6	7	20:00:00	2016-05-02 20:00
2019-12-13 21:00	14.88	7	21:00:00	2016-05-02 21:00
2019-12-13 22:00	13.25	7	22:00:00	2016-05-02 22:00
2019-12-13 23:00	10.92	7	23:00:00	2016-05-02 23:00
2019-12-14 00:00	9.4	8	0:00:00	2016-05-03 00:00
2019-12-14 01:00	8.716666667	8	1:00:00	2016-05-03 01:00
2019-12-14 02:00	7	8	2:00:00	2016-05-03 02:00
2019-12-14 03:00	5.54	8	3:00:00	2016-05-03 03:00
2019-12-14 04:00	4.966666667	8	4:00:00	2016-05-03 04:00
2019-12-14 05:00	5.08	8	5:00:00	2016-05-03 05:00
2019-12-14 06:00	5.366666667	8	6:00:00	2016-05-03 06:00
2019-12-14 07:00	7.04	8	7:00:00	2016-05-03 07:00
2019-12-14 08:00	8.16	8	8:00:00	2016-05-03 08:00
2019-12-14 09:00	9.066666667	8	9:00:00	2016-05-03 09:00
2019-12-14 10:00	9.4	8	10:00:00	2016-05-03 10:00
2019-12-14 11:00	10.26666667	8	11:00:00	2016-05-03 11:00
2019-12-14 12:00	11.52	8	12:00:00	2016-05-03 12:00
2019-12-14 13:00	12.88	8	13:00:00	2016-05-03 13:00
2019-12-14 14:00	14.35	8	14:00:00	2016-05-03 14:00
2019-12-14 15:00	14.92	8	15:00:00	2016-05-03 15:00
2019-12-14 16:00	15.02	8	16:00:00	2016-05-03 16:00
2019-12-14 17:00	15.01666667	8	17:00:00	2016-05-03 17:00
2019-12-14 18:00	14.6	8	18:00:00	2016-05-03 18:00
2019-12-14 19:00	13.66666667	8	19:00:00	2016-05-03 19:00
2019-12-14 20:00	13.54	8	20:00:00	2016-05-03 20:00
2019-12-14 21:00	9.94	8	21:00:00	2016-05-03 21:00
2019-12-14 22:00	6.7	8	22:00:00	2016-05-03 22:00
2019-12-14 23:00	4.62	8	23:00:00	2016-05-03 23:00
2019-12-15 00:00	5.56	9	0:00:00	2016-05-04 00:00
2019-12-15 01:00	7.466666667	9	1:00:00	2016-05-04 01:00
2019-12-15 02:00	6.8	9	2:00:00	2016-05-04 02:00
2019-12-15 03:00	5.4	9	3:00:00	2016-05-04 03:00
2019-12-15 04:00	4.66	9	4:00:00	2016-05-04 04:00
2019-12-15 05:00	4.92	9	5:00:00	2016-05-04 05:00
2019-12-15 06:00	5.45	9	6:00:00	2016-05-04 06:00
2019-12-15 07:00	6.78	9	7:00:00	2016-05-04 07:00
2019-12-15 08:00	7.66	9	8:00:00	2016-05-04 08:00
2019-12-15 09:00	8.45	9	9:00:00	2016-05-04 09:00
2019-12-15 10:00	9.84	9	10:00:00	2016-05-04 10:00
2019-12-15 11:00	11.4	9	11:00:00	2016-05-04 11:00
2019-12-15 12:00	12.62	9	12:00:00	2016-05-04 12:00
2019-12-15 13:00	13.94	9	13:00:00	2016-05-04 13:00
2019-12-15 14:00	15	9	14:00:00	2016-05-04 14:00
2019-12-15 15:00	15.62	9	15:00:00	2016-05-04 15:00
2019-12-15 16:00	15.58	9	16:00:00	2016-05-04 16:00
2019-12-15 17:00	15.55	9	17:00:00	2016-05-04 17:00
2019-12-15 18:00	15.24	9	18:00:00	2016-05-04 18:00
2019-12-15 19:00	14.3	9	19:00:00	2016-05-04 19:00
2019-12-15 20:00	12.12	9	20:00:00	2016-05-04 20:00
2019-12-15 21:00	9.54	9	21:00:00	2016-05-04 21:00
2019-12-15 22:00	6.433333333	9	22:00:00	2016-05-04 22:00
2019-12-15 23:00	4.34	9	23:00:00	2016-05-04 23:00
2019-12-16 00:00	5.5	10	0:00:00	2016-05-05 00:00
2019-12-16 01:00	7.766666667	10	1:00:00	2016-05-05 01:00
2019-12-16 02:00	7.52	10	2:00:00	2016-05-05 02:00
2019-12-16 03:00	7.083333333	10	3:00:00	2016-05-05 03:00
2019-12-16 04:00	6.14	10	4:00:00	2016-05-05 04:00
2019-12-16 05:00	5.98	10	5:00:00	2016-05-05 05:00
2019-12-16 06:00	6.6	10	6:00:00	2016-05-05 06:00
2019-12-16 07:00	8.94	10	7:00:00	2016-05-05 07:00
2019-12-16 08:00	12.02	10	8:00:00	2016-05-05 08:00
2019-12-16 09:00	15.06666667	10	9:00:00	2016-05-05 09:00
2019-12-16 10:00	17.72	10	10:00:00	2016-05-05 10:00
2019-12-16 11:00	18.41666667	10	11:00:00	2016-05-05 11:00
2019-12-16 12:00	19.38	10	12:00:00	2016-05-05 12:00
2019-12-16 13:00	18.84	10	13:00:00	2016-05-05 13:00
2019-12-16 14:00	20.83333333	10	14:00:00	2016-05-05 14:00
2019-12-16 15:00	23.7	10	15:00:00	2016-05-05 15:00
2019-12-16 16:00	23.68	10	16:00:00	2016-05-05 16:00
2019-12-16 17:00	24	10	17:00:00	2016-05-05 17:00
2019-12-16 18:00	23.76	10	18:00:00	2016-05-05 18:00
2019-12-16 19:00	22.68333333	10	19:00:00	2016-05-05 19:00
2019-12-16 20:00	21.14	10	20:00:00	2016-05-05 20:00
2019-12-16 21:00	19.94	10	21:00:00	2016-05-05 21:00
2019-12-16 22:00	18.56666667	10	22:00:00	2016-05-05 22:00
2019-12-16 23:00	17.3	10	23:00:00	2016-05-05 23:00
2019-12-17 00:00	13.7	11	0:00:00	2016-05-06 00:00
2019-12-17 01:00	11.68	11	1:00:00	2016-05-06 01:00
2019-12-17 02:00	11.42	11	2:00:00	2016-05-06 02:00
2019-12-17 03:00	10.33333333	11	3:00:00	2016-05-06 03:00
2019-12-17 04:00	9.06	11	4:00:00	2016-05-06 04:00
2019-12-17 05:00	8.5	11	5:00:00	2016-05-06 05:00
2019-12-17 06:00	9.116666667	11	6:00:00	2016-05-06 06:00
2019-12-17 07:00	14.72	11	7:00:00	2016-05-06 07:00
2019-12-17 08:00	20.96666667	11	8:00:00	2016-05-06 08:00
2019-12-17 09:00	21.12	11	9:00:00	2016-05-06 09:00
2019-12-17 10:00	21.36	11	10:00:00	2016-05-06 10:00
2019-12-17 11:00	22.63333333	11	11:00:00	2016-05-06 11:00
2019-12-17 12:00	24.44	11	12:00:00	2016-05-06 12:00
2019-12-17 13:00	25.28	11	13:00:00	2016-05-06 13:00
2019-12-17 14:00	25.68333333	11	14:00:00	2016-05-06 14:00
2019-12-17 15:00	24.72	11	15:00:00	2016-05-06 15:00
2019-12-17 16:00	24.96666667	11	16:00:00	2016-05-06 16:00
2019-12-17 17:00	24.54	11	17:00:00	2016-05-06 17:00
2019-12-17 18:00	24.08	11	18:00:00	2016-05-06 18:00
2019-12-17 19:00	23.63333333	11	19:00:00	2016-05-06 19:00
2019-12-17 20:00	21.82	11	20:00:00	2016-05-06 20:00
2019-12-17 21:00	19.54	11	21:00:00	2016-05-06 21:00
2019-12-17 22:00	17.5	11	22:00:00	2016-05-06 22:00
2019-12-17 23:00	15.14	11	23:00:00	2016-05-06 23:00
2019-12-18 00:00	11.81666667	12	0:00:00	2016-05-07 00:00
2019-12-18 01:00	11.78	12	1:00:00	2016-05-07 01:00
2019-12-18 02:00	10.66	12	2:00:00	2016-05-07 02:00
2019-12-18 03:00	10.28333333	12	3:00:00	2016-05-07 03:00
2019-12-18 04:00	9.4	12	4:00:00	2016-05-07 04:00
2019-12-18 05:00	9.44	12	5:00:00	2016-05-07 05:00
2019-12-18 06:00	10.51666667	12	6:00:00	2016-05-07 06:00
2019-12-18 07:00	12.74	12	7:00:00	2016-05-07 07:00
2019-12-18 08:00	15.73333333	12	8:00:00	2016-05-07 08:00
2019-12-18 09:00	18.14	12	9:00:00	2016-05-07 09:00
2019-12-18 10:00	20.5	12	10:00:00	2016-05-07 10:00
2019-12-18 11:00	22.65	12	11:00:00	2016-05-07 11:00
2019-12-18 12:00	24.18	12	12:00:00	2016-05-07 12:00
2019-12-18 13:00	25.2	12	13:00:00	2016-05-07 13:00
2019-12-18 14:00	24.05	12	14:00:00	2016-05-07 14:00
2019-12-18 15:00	23.58	12	15:00:00	2016-05-07 15:00
2019-12-18 16:00	24.15	12	16:00:00	2016-05-07 16:00
2019-12-18 17:00	23.28	12	17:00:00	2016-05-07 17:00
2019-12-18 18:00	23.42	12	18:00:00	2016-05-07 18:00
2019-12-18 19:00	22.58333333	12	19:00:00	2016-05-07 19:00
2019-12-18 20:00	21.22	12	20:00:00	2016-05-07 20:00
2019-12-18 21:00	19.7	12	21:00:00	2016-05-07 21:00
2019-12-18 22:00	17.93333333	12	22:00:00	2016-05-07 22:00
2019-12-18 23:00	14.92	12	23:00:00	2016-05-07 23:00
2019-12-19 00:00	11.86666667	13	0:00:00	2016-05-08 00:00
2019-12-19 01:00	11.54	13	1:00:00	2016-05-08 01:00
2019-12-19 02:00	9.4	13	2:00:00	2016-05-08 02:00
2019-12-19 03:00	9.6	13	3:00:00	2016-05-08 03:00
2019-12-19 04:00	9.34	13	4:00:00	2016-05-08 04:00
2019-12-19 05:00	9.1	13	5:00:00	2016-05-08 05:00
2019-12-19 06:00	9.983333333	13	6:00:00	2016-05-08 06:00
2019-12-19 07:00	12.02	13	7:00:00	2016-05-08 07:00
2019-12-19 08:00	15.13333333	13	8:00:00	2016-05-08 08:00
2019-12-19 09:00	18.22	13	9:00:00	2016-05-08 09:00
2019-12-19 10:00	20.2	13	10:00:00	2016-05-08 10:00
2019-12-19 11:00	22.45	13	11:00:00	2016-05-08 11:00
2019-12-19 12:00	24.18	13	12:00:00	2016-05-08 12:00
2019-12-19 13:00	24.45	13	13:00:00	2016-05-08 13:00
2019-12-19 14:00	24.24	13	14:00:00	2016-05-08 14:00
2019-12-19 15:00	24.82	13	15:00:00	2016-05-08 15:00
2019-12-19 16:00	24.7	13	16:00:00	2016-05-08 16:00
2019-12-19 17:00	24.48	13	17:00:00	2016-05-08 17:00
2019-12-19 18:00	23.88	13	18:00:00	2016-05-08 18:00
2019-12-19 19:00	23.06666667	13	19:00:00	2016-05-08 19:00
2019-12-19 20:00	21.4	13	20:00:00	2016-05-08 20:00
2019-12-19 21:00	19.03333333	13	21:00:00	2016-05-08 21:00
2019-12-19 22:00	17.36	13	22:00:00	2016-05-08 22:00
2019-12-19 23:00	15.16	13	23:00:00	2016-05-08 23:00
2019-12-20 00:00	10.8	14	0:00:00	2016-05-09 00:00
2019-12-20 01:00	7.54	14	1:00:00	2016-05-09 01:00
2019-12-20 02:00	6.62	14	2:00:00	2016-05-09 02:00
2019-12-20 03:00	7.066666667	14	3:00:00	2016-05-09 03:00
2019-12-20 04:00	6.5	14	4:00:00	2016-05-09 04:00
2019-12-20 05:00	8.166666667	14	5:00:00	2016-05-09 05:00
2019-12-20 06:00	13.16	14	6:00:00	2016-05-09 06:00
2019-12-20 07:00	11.12	14	7:00:00	2016-05-09 07:00
2019-12-20 08:00	15.85	14	8:00:00	2016-05-09 08:00
2019-12-20 09:00	19.52	14	9:00:00	2016-05-09 09:00
2019-12-20 10:00	22.6	14	10:00:00	2016-05-09 10:00
2019-12-20 11:00	23.5	14	11:00:00	2016-05-09 11:00
2019-12-20 12:00	24.2	14	12:00:00	2016-05-09 12:00
2019-12-20 13:00	26.11666667	14	13:00:00	2016-05-09 13:00
2019-12-20 14:00	25.94	14	14:00:00	2016-05-09 14:00
2019-12-20 15:00	24.1	14	15:00:00	2016-05-09 15:00
2019-12-20 16:00	23.86666667	14	16:00:00	2016-05-09 16:00
2019-12-20 17:00	24.44	14	17:00:00	2016-05-09 17:00
2019-12-20 18:00	23.28	14	18:00:00	2016-05-09 18:00
2019-12-20 19:00	23.13333333	14	19:00:00	2016-05-09 19:00
2019-12-20 20:00	20.96	14	20:00:00	2016-05-09 20:00
2019-12-20 21:00	20.03333333	14	21:00:00	2016-05-09 21:00
2019-12-20 22:00	19.08	14	22:00:00	2016-05-09 22:00
2019-12-20 23:00	17.62	14	23:00:00	2016-05-09 23:00
2019-12-21 00:00	14.08333333	15	0:00:00	2016-05-10 00:00
2019-12-21 01:00	11.44	15	1:00:00	2016-05-10 01:00
2019-12-21 02:00	10.52	15	2:00:00	2016-05-10 02:00
2019-12-21 03:00	9.55	15	3:00:00	2016-05-10 03:00
2019-12-21 04:00	9.1	15	4:00:00	2016-05-10 04:00
2019-12-21 05:00	8.55	15	5:00:00	2016-05-10 05:00
2019-12-21 06:00	8.36	15	6:00:00	2016-05-10 06:00
2019-12-21 07:00	12.8	15	7:00:00	2016-05-10 07:00
2019-12-21 08:00	16.7	15	8:00:00	2016-05-10 08:00
2019-12-21 09:00	19.72	15	9:00:00	2016-05-10 09:00
2019-12-21 10:00	22.46	15	10:00:00	2016-05-10 10:00
2019-12-21 11:00	23.11666667	15	11:00:00	2016-05-10 11:00
2019-12-21 12:00	24.32	15	12:00:00	2016-05-10 12:00
2019-12-21 13:00	25.71666667	15	13:00:00	2016-05-10 13:00
2019-12-21 14:00	26.08	15	14:00:00	2016-05-10 14:00
2019-12-21 15:00	24.62	15	15:00:00	2016-05-10 15:00
2019-12-21 16:00	24.43333333	15	16:00:00	2016-05-10 16:00
2019-12-21 17:00	23.9	15	17:00:00	2016-05-10 17:00
2019-12-21 18:00	24.26666667	15	18:00:00	2016-05-10 18:00
2019-12-21 19:00	23.46	15	19:00:00	2016-05-10 19:00
2019-12-21 20:00	21.76	15	20:00:00	2016-05-10 20:00
2019-12-21 21:00	19.46666667	15	21:00:00	2016-05-10 21:00
2019-12-21 22:00	18.54	15	22:00:00	2016-05-10 22:00
2019-12-21 23:00	17.62	15	23:00:00	2016-05-10 23:00
2019-12-22 00:00	13.53333333	16	0:00:00	2016-05-11 00:00
2019-12-22 01:00	11.76	16	1:00:00	2016-05-11 01:00
2019-12-22 02:00	10.35	16	2:00:00	2016-05-11 02:00
2019-12-22 03:00	10	16	3:00:00	2016-05-11 03:00
2019-12-22 04:00	9.6	16	4:00:00	2016-05-11 04:00
2019-12-22 05:00	9.383333333	16	5:00:00	2016-05-11 05:00
2019-12-22 06:00	9.32	16	6:00:00	2016-05-11 06:00
2019-12-22 07:00	11.18	16	7:00:00	2016-05-11 07:00
2019-12-22 08:00	13.51666667	16	8:00:00	2016-05-11 08:00
2019-12-22 09:00	16.38	16	9:00:00	2016-05-11 09:00
2019-12-22 10:00	17.73333333	16	10:00:00	2016-05-11 10:00
2019-12-22 11:00	19.62	16	11:00:00	2016-05-11 11:00
2019-12-22 12:00	20.3	16	12:00:00	2016-05-11 12:00
2019-12-22 13:00	20.8	16	13:00:00	2016-05-11 13:00
2019-12-22 14:00	21.24	16	14:00:00	2016-05-11 14:00
2019-12-22 15:00	21.62	16	15:00:00	2016-05-11 15:00
2019-12-22 16:00	21.91666667	16	16:00:00	2016-05-11 16:00
2019-12-22 17:00	20.7	16	17:00:00	2016-05-11 17:00
2019-12-22 18:00	19.7	16	18:00:00	2016-05-11 18:00
2019-12-22 19:00	18.8	16	19:00:00	2016-05-11 19:00
2019-12-22 20:00	16.44	16	20:00:00	2016-05-11 20:00
2019-12-22 21:00	14.35	16	21:00:00	2016-05-11 21:00
2019-12-22 22:00	13.38	16	22:00:00	2016-05-11 22:00
2019-12-22 23:00	12.44	16	23:00:00	2016-05-11 23:00
2019-12-23 00:00	11.68333333	17	0:00:00	2016-05-12 00:00
2019-12-23 01:00	11.76	17	1:00:00	2016-05-12 01:00
2019-12-23 02:00	10.95	17	2:00:00	2016-05-12 02:00
2019-12-23 03:00	10.14	17	3:00:00	2016-05-12 03:00
2019-12-23 04:00	9.52	17	4:00:00	2016-05-12 04:00
2019-12-23 05:00	8.166666667	17	5:00:00	2016-05-12 05:00
2019-12-23 06:00	8.14	17	6:00:00	2016-05-12 06:00
2019-12-23 07:00	10.96	17	7:00:00	2016-05-12 07:00
2019-12-23 08:00	17.26666667	17	8:00:00	2016-05-12 08:00
2019-12-23 09:00	19.16	17	9:00:00	2016-05-12 09:00
2019-12-23 10:00	21.33333333	17	10:00:00	2016-05-12 10:00
2019-12-23 11:00	24.28	17	11:00:00	2016-05-12 11:00
2019-12-23 12:00	24.72	17	12:00:00	2016-05-12 12:00
2019-12-23 13:00	25.3	17	13:00:00	2016-05-12 13:00
2019-12-23 14:00	24.94	17	14:00:00	2016-05-12 14:00
2019-12-23 15:00	23.82	17	15:00:00	2016-05-12 15:00
2019-12-23 16:00	21.73333333	17	16:00:00	2016-05-12 16:00
2019-12-23 17:00	21.28	17	17:00:00	2016-05-12 17:00
2019-12-23 18:00	20.56666667	17	18:00:00	2016-05-12 18:00
2019-12-23 19:00	18.54	17	19:00:00	2016-05-12 19:00
2019-12-23 20:00	17.18	17	20:00:00	2016-05-12 20:00
2019-12-23 21:00	16.03333333	17	21:00:00	2016-05-12 21:00
2019-12-23 22:00	15.64	17	22:00:00	2016-05-12 22:00
2019-12-23 23:00	14.76	17	23:00:00	2016-05-12 23:00
2019-12-24 00:00	12.95	18	0:00:00	2016-05-13 00:00
2019-12-24 01:00	10.24	18	1:00:00	2016-05-13 01:00
2019-12-24 02:00	9.166666667	18	2:00:00	2016-05-13 02:00
2019-12-24 03:00	9.22	18	3:00:00	2016-05-13 03:00
2019-12-24 04:00	8.86	18	4:00:00	2016-05-13 04:00
2019-12-24 05:00	8.916666667	18	5:00:00	2016-05-13 05:00
2019-12-24 06:00	9.32	18	6:00:00	2016-05-13 06:00
2019-12-24 07:00	11.8	18	7:00:00	2016-05-13 07:00
2019-12-24 08:00	13.8	18	8:00:00	2016-05-13 08:00
2019-12-24 09:00	14.88	18	9:00:00	2016-05-13 09:00
2019-12-24 10:00	17.81666667	18	10:00:00	2016-05-13 10:00
2019-12-24 11:00	19.14	18	11:00:00	2016-05-13 11:00
2019-12-24 12:00	19.34	18	12:00:00	2016-05-13 12:00
2019-12-24 13:00	20.53333333	18	13:00:00	2016-05-13 13:00
2019-12-24 14:00	21.12	18	14:00:00	2016-05-13 14:00
2019-12-24 15:00	20.96666667	18	15:00:00	2016-05-13 15:00
2019-12-24 16:00	20.88	18	16:00:00	2016-05-13 16:00
2019-12-24 17:00	20.48	18	17:00:00	2016-05-13 17:00
2019-12-24 18:00	19.23333333	18	18:00:00	2016-05-13 18:00
2019-12-24 19:00	18.3	18	19:00:00	2016-05-13 19:00
2019-12-24 20:00	16.28	18	20:00:00	2016-05-13 20:00
2019-12-24 21:00	14.88333333	18	21:00:00	2016-05-13 21:00
2019-12-24 22:00	14.36	18	22:00:00	2016-05-13 22:00
2019-12-24 23:00	14.61666667	18	23:00:00	2016-05-13 23:00
2019-12-25 00:00	11.98	19	0:00:00	2016-05-14 00:00
2019-12-25 01:00	9.62	19	1:00:00	2016-05-14 01:00
2019-12-25 02:00	8.783333333	19	2:00:00	2016-05-14 02:00
2019-12-25 03:00	8.58	19	3:00:00	2016-05-14 03:00
2019-12-25 04:00	7.96	19	4:00:00	2016-05-14 04:00
2019-12-25 05:00	8.366666667	19	5:00:00	2016-05-14 05:00
2019-12-25 06:00	10.16	19	6:00:00	2016-05-14 06:00
2019-12-25 07:00	12.03333333	19	7:00:00	2016-05-14 07:00
2019-12-25 08:00	12.98	19	8:00:00	2016-05-14 08:00
2019-12-25 09:00	16.34	19	9:00:00	2016-05-14 09:00
2019-12-25 10:00	18.03333333	19	10:00:00	2016-05-14 10:00
2019-12-25 11:00	18.92	19	11:00:00	2016-05-14 11:00
2019-12-25 12:00	19.28	19	12:00:00	2016-05-14 12:00
2019-12-25 13:00	19.96666667	19	13:00:00	2016-05-14 13:00
2019-12-25 14:00	18.22	19	14:00:00	2016-05-14 14:00
2019-12-25 15:00	12.45	19	15:00:00	2016-05-14 15:00
2019-12-25 16:00	10.44	19	16:00:00	2016-05-14 16:00
2019-12-25 17:00	9.66	19	17:00:00	2016-05-14 17:00
2019-12-25 18:00	10.73333333	19	18:00:00	2016-05-14 18:00
2019-12-25 19:00	9.28	19	19:00:00	2016-05-14 19:00
2019-12-25 20:00	8.48	19	20:00:00	2016-05-14 20:00
2019-12-25 21:00	7.866666667	19	21:00:00	2016-05-14 21:00
2019-12-25 22:00	8.04	19	22:00:00	2016-05-14 22:00
2019-12-25 23:00	8.15	19	23:00:00	2016-05-14 23:00
2019-12-26 00:00	8.3	20	0:00:00	2016-05-15 00:00
2019-12-26 01:00	8.22	20	1:00:00	2016-05-15 01:00
2019-12-26 02:00	8.183333333	20	2:00:00	2016-05-15 02:00
2019-12-26 03:00	8.3	20	3:00:00	2016-05-15 03:00
2019-12-26 04:00	8.1	20	4:00:00	2016-05-15 04:00
2019-12-26 05:00	7.533333333	20	5:00:00	2016-05-15 05:00
2019-12-26 06:00	6.78	20	6:00:00	2016-05-15 06:00
2019-12-26 07:00	6.966666667	20	7:00:00	2016-05-15 07:00
2019-12-26 08:00	7.72	20	8:00:00	2016-05-15 08:00
2019-12-26 09:00	9.16	20	9:00:00	2016-05-15 09:00
2019-12-26 10:00	10.25	20	10:00:00	2016-05-15 10:00
2019-12-26 11:00	11.14	20	11:00:00	2016-05-15 11:00
2019-12-26 12:00	10.76	20	12:00:00	2016-05-15 12:00
2019-12-26 13:00	10.15	20	13:00:00	2016-05-15 13:00
2019-12-26 14:00	9.88	20	14:00:00	2016-05-15 14:00
2019-12-26 15:00	9.683333333	20	15:00:00	2016-05-15 15:00
2019-12-26 16:00	8.62	20	16:00:00	2016-05-15 16:00
2019-12-26 17:00	10	20	17:00:00	2016-05-15 17:00
2019-12-26 18:00	10.63333333	20	18:00:00	2016-05-15 18:00
2019-12-26 19:00	9.38	20	19:00:00	2016-05-15 19:00
2019-12-26 20:00	8.033333333	20	20:00:00	2016-05-15 20:00
2019-12-26 21:00	7.56	20	21:00:00	2016-05-15 21:00
2019-12-26 22:00	7.72	20	22:00:00	2016-05-15 22:00
2019-12-26 23:00	8.083333333	20	23:00:00	2016-05-15 23:00
2019-12-27 00:00	8.72	21	0:00:00	2016-05-16 00:00
2019-12-27 01:00	10.1	21	1:00:00	2016-05-16 01:00
2019-12-27 02:00	10.33333333	21	2:00:00	2016-05-16 02:00
2019-12-27 03:00	10.4	21	3:00:00	2016-05-16 03:00
2019-12-27 04:00	9.433333333	21	4:00:00	2016-05-16 04:00
2019-12-27 05:00	8.08	21	5:00:00	2016-05-16 05:00
2019-12-27 06:00	8.02	21	6:00:00	2016-05-16 06:00
2019-12-27 07:00	8.75	21	7:00:00	2016-05-16 07:00
2019-12-27 08:00	9.72	21	8:00:00	2016-05-16 08:00
2019-12-27 09:00	9.02	21	9:00:00	2016-05-16 09:00
2019-12-27 10:00	10.06666667	21	10:00:00	2016-05-16 10:00
2019-12-27 11:00	11.6	21	11:00:00	2016-05-16 11:00
2019-12-27 12:00	11.76666667	21	12:00:00	2016-05-16 12:00
2019-12-27 13:00	10.96	21	13:00:00	2016-05-16 13:00
2019-12-27 14:00	10.84	21	14:00:00	2016-05-16 14:00
2019-12-27 15:00	11.3	21	15:00:00	2016-05-16 15:00
2019-12-27 16:00	11.64	21	16:00:00	2016-05-16 16:00
2019-12-27 17:00	11.88	21	17:00:00	2016-05-16 17:00
2019-12-27 18:00	11.35	21	18:00:00	2016-05-16 18:00
2019-12-27 19:00	11	21	19:00:00	2016-05-16 19:00
2019-12-27 20:00	10.93333333	21	20:00:00	2016-05-16 20:00
2019-12-27 21:00	11.16	21	21:00:00	2016-05-16 21:00
2019-12-27 22:00	10.62	21	22:00:00	2016-05-16 22:00
2019-12-27 23:00	9.15	21	23:00:00	2016-05-16 23:00
2019-12-28 00:00	7.84	22	0:00:00	2016-05-17 00:00
2019-12-28 01:00	7.04	22	1:00:00	2016-05-17 01:00
2019-12-28 02:00	6.733333333	22	2:00:00	2016-05-17 02:00
2019-12-28 03:00	6.16	22	3:00:00	2016-05-17 03:00
2019-12-28 04:00	6.35	22	4:00:00	2016-05-17 04:00
2019-12-28 05:00	7.08	22	5:00:00	2016-05-17 05:00
2019-12-28 06:00	8.3	22	6:00:00	2016-05-17 06:00
2019-12-28 07:00	9.116666667	22	7:00:00	2016-05-17 07:00
2019-12-28 08:00	9.82	22	8:00:00	2016-05-17 08:00
2019-12-28 09:00	10.02	22	9:00:00	2016-05-17 09:00
2019-12-28 10:00	10.88333333	22	10:00:00	2016-05-17 10:00
2019-12-28 11:00	11.44	22	11:00:00	2016-05-17 11:00
2019-12-28 12:00	11.8	22	12:00:00	2016-05-17 12:00
2019-12-28 13:00	11.9	22	13:00:00	2016-05-17 13:00
2019-12-28 14:00	12.5	22	14:00:00	2016-05-17 14:00
2019-12-28 15:00	13.38333333	22	15:00:00	2016-05-17 15:00
2019-12-28 16:00	13.8	22	16:00:00	2016-05-17 16:00
2019-12-28 17:00	13.38	22	17:00:00	2016-05-17 17:00
2019-12-28 18:00	13.18333333	22	18:00:00	2016-05-17 18:00
2019-12-28 19:00	12.82	22	19:00:00	2016-05-17 19:00
2019-12-28 20:00	12.3	22	20:00:00	2016-05-17 20:00
2019-12-28 21:00	11.24	22	21:00:00	2016-05-17 21:00
2019-12-28 22:00	10.52	22	22:00:00	2016-05-17 22:00
2019-12-28 23:00	9.066666667	22	23:00:00	2016-05-17 23:00
2019-12-29 00:00	7.22	23	0:00:00	2016-05-18 00:00
2019-12-29 01:00	6.816666667	23	1:00:00	2016-05-18 01:00
2019-12-29 02:00	6.8	23	2:00:00	2016-05-18 02:00
2019-12-29 03:00	6.14	23	3:00:00	2016-05-18 03:00
2019-12-29 04:00	6.183333333	23	4:00:00	2016-05-18 04:00
2019-12-29 05:00	6.58	23	5:00:00	2016-05-18 05:00
2019-12-29 06:00	7.74	23	6:00:00	2016-05-18 06:00
2019-12-29 07:00	8.9	23	7:00:00	2016-05-18 07:00
2019-12-29 08:00	9.74	23	8:00:00	2016-05-18 08:00
2019-12-29 09:00	10.65	23	9:00:00	2016-05-18 09:00
2019-12-29 10:00	11.18	23	10:00:00	2016-05-18 10:00
2019-12-29 11:00	11.1	23	11:00:00	2016-05-18 11:00
2019-12-29 12:00	11.86666667	23	12:00:00	2016-05-18 12:00
2019-12-29 13:00	12.36	23	13:00:00	2016-05-18 13:00
2019-12-29 14:00	12.7	23	14:00:00	2016-05-18 14:00
2019-12-29 15:00	13.58333333	23	15:00:00	2016-05-18 15:00
2019-12-29 16:00	13.76	23	16:00:00	2016-05-18 16:00
2019-12-29 17:00	13.43333333	23	17:00:00	2016-05-18 17:00
2019-12-29 18:00	13.18	23	18:00:00	2016-05-18 18:00
2019-12-29 19:00	12.86	23	19:00:00	2016-05-18 19:00
2019-12-29 20:00	12.53333333	23	20:00:00	2016-05-18 20:00
2019-12-29 21:00	11.44	23	21:00:00	2016-05-18 21:00
2019-12-29 22:00	10.56	23	22:00:00	2016-05-18 22:00
2019-12-29 23:00	8.866666667	23	23:00:00	2016-05-18 23:00
2019-12-30 00:00	8.1	24	0:00:00	2016-05-19 00:00
2019-12-30 01:00	9.466666667	24	1:00:00	2016-05-19 01:00
2019-12-30 02:00	9.06	24	2:00:00	2016-05-19 02:00
2019-12-30 03:00	8.96	24	3:00:00	2016-05-19 03:00
2019-12-30 04:00	9	24	4:00:00	2016-05-19 04:00
2019-12-30 05:00	8.9	24	5:00:00	2016-05-19 05:00
2019-12-30 06:00	9.06	24	6:00:00	2016-05-19 06:00
2019-12-30 07:00	10.68333333	24	7:00:00	2016-05-19 07:00
2019-12-30 08:00	13.92	24	8:00:00	2016-05-19 08:00
2019-12-30 09:00	16.28333333	24	9:00:00	2016-05-19 09:00
2019-12-30 10:00	16.82	24	10:00:00	2016-05-19 10:00
2019-12-30 11:00	19.66	24	11:00:00	2016-05-19 11:00
2019-12-30 12:00	19.7	24	12:00:00	2016-05-19 12:00
2019-12-30 13:00	19.92	24	13:00:00	2016-05-19 13:00
2019-12-30 14:00	20.74	24	14:00:00	2016-05-19 14:00
2019-12-30 15:00	20.46666667	24	15:00:00	2016-05-19 15:00
2019-12-30 16:00	20.22	24	16:00:00	2016-05-19 16:00
2019-12-30 17:00	20.96666667	24	17:00:00	2016-05-19 17:00
2019-12-30 18:00	20.3	24	18:00:00	2016-05-19 18:00
2019-12-30 19:00	20.28	24	19:00:00	2016-05-19 19:00
2019-12-30 20:00	19.33333333	24	20:00:00	2016-05-19 20:00
2019-12-30 21:00	18.38	24	21:00:00	2016-05-19 21:00
2019-12-30 22:00	17.36	24	22:00:00	2016-05-19 22:00
2019-12-30 23:00	16.43333333	24	23:00:00	2016-05-19 23:00
2019-12-31 00:00	14.78	25	0:00:00	2016-05-20 00:00
2019-12-31 01:00	13.08333333	25	1:00:00	2016-05-20 01:00
2019-12-31 02:00	13	25	2:00:00	2016-05-20 02:00
2019-12-31 03:00	13.12	25	3:00:00	2016-05-20 03:00
2019-12-31 04:00	13.25	25	4:00:00	2016-05-20 04:00
2019-12-31 05:00	12.76	25	5:00:00	2016-05-20 05:00
2019-12-31 06:00	11.88	25	6:00:00	2016-05-20 06:00
2019-12-31 07:00	11.1	25	7:00:00	2016-05-20 07:00
2019-12-31 08:00	11.28	25	8:00:00	2016-05-20 08:00
2019-12-31 09:00	10.81666667	25	9:00:00	2016-05-20 09:00
2019-12-31 10:00	12.8	25	10:00:00	2016-05-20 10:00
2019-12-31 11:00	14.86	25	11:00:00	2016-05-20 11:00
2019-12-31 12:00	15.18333333	25	12:00:00	2016-05-20 12:00
2019-12-31 13:00	14.74	25	13:00:00	2016-05-20 13:00
2019-12-31 14:00	15.16666667	25	14:00:00	2016-05-20 14:00
2019-12-31 15:00	15.26	25	15:00:00	2016-05-20 15:00
2019-12-31 16:00	15.38	25	16:00:00	2016-05-20 16:00
2019-12-31 17:00	15.41666667	25	17:00:00	2016-05-20 17:00
2019-12-31 18:00	15.38	25	18:00:00	2016-05-20 18:00
2019-12-31 19:00	15.08	25	19:00:00	2016-05-20 19:00
2019-12-31 20:00	15.11666667	25	20:00:00	2016-05-20 20:00
2019-12-31 21:00	14.66	25	21:00:00	2016-05-20 21:00
2019-12-31 22:00	13.76666667	25	22:00:00	2016-05-20 22:00
2019-12-31 23:00	13.38	25	23:00:00	2016-05-20 23:00
2020-01-01 00:00	14.46	26	0:00:00	2016-05-21 00:00
2020-01-01 01:00	17.96	26	1:00:00	2016-05-21 01:00
2020-01-01 02:00	16.28	26	2:00:00	2016-05-21 02:00
2020-01-01 03:00	15.5	26	3:00:00	2016-05-21 03:00
2020-01-01 04:00	14.8	26	4:00:00	2016-05-21 04:00
2020-01-01 05:00	14.34	26	5:00:00	2016-05-21 05:00
2020-01-01 06:00	14.5	26	6:00:00	2016-05-21 06:00
2020-01-01 07:00	16.66	26	7:00:00	2016-05-21 07:00
2020-01-01 08:00	17.91666667	26	8:00:00	2016-05-21 08:00
2020-01-01 09:00	19.5	26	9:00:00	2016-05-21 09:00
2020-01-01 10:00	22.38	26	10:00:00	2016-05-21 10:00
2020-01-01 11:00	23.33333333	26	11:00:00	2016-05-21 11:00
2020-01-01 12:00	23.2	26	12:00:00	2016-05-21 12:00
2020-01-01 13:00	24.46	26	13:00:00	2016-05-21 13:00
2020-01-01 14:00	25.3	26	14:00:00	2016-05-21 14:00
2020-01-01 15:00	24.14	26	15:00:00	2016-05-21 15:00
2020-01-01 16:00	24.55	26	16:00:00	2016-05-21 16:00
2020-01-01 17:00	23.9	26	17:00:00	2016-05-21 17:00
2020-01-01 18:00	22.28	26	18:00:00	2016-05-21 18:00
2020-01-01 19:00	22.3	26	19:00:00	2016-05-21 19:00
2020-01-01 20:00	20.6	26	20:00:00	2016-05-21 20:00
2020-01-01 21:00	18.73333333	26	21:00:00	2016-05-21 21:00
2020-01-01 22:00	17.12	26	22:00:00	2016-05-21 22:00
2020-01-01 23:00	15.9	26	23:00:00	2016-05-21 23:00
2020-01-02 00:00	14.91666667	27	0:00:00	2016-05-22 00:00
2020-01-02 01:00	14	27	1:00:00	2016-05-22 01:00
2020-01-02 02:00	13.28	27	2:00:00	2016-05-22 02:00
2020-01-02 03:00	12.58333333	27	3:00:00	2016-05-22 03:00
2020-01-02 04:00	12.42	27	4:00:00	2016-05-22 04:00
2020-01-02 05:00	12.56666667	27	5:00:00	2016-05-22 05:00
2020-01-02 06:00	19	27	6:00:00	2016-05-22 06:00
2020-01-02 07:00	16.92	27	7:00:00	2016-05-22 07:00
2020-01-02 08:00	19.53333333	27	8:00:00	2016-05-22 08:00
2020-01-02 09:00	23.84	27	9:00:00	2016-05-22 09:00
2020-01-02 10:00	26.18	27	10:00:00	2016-05-22 10:00
2020-01-02 11:00	26.73333333	27	11:00:00	2016-05-22 11:00
2020-01-02 12:00	29	27	12:00:00	2016-05-22 12:00
2020-01-02 13:00	30.41666667	27	13:00:00	2016-05-22 13:00
2020-01-02 14:00	28.96	27	14:00:00	2016-05-22 14:00
2020-01-02 15:00	29.64	27	15:00:00	2016-05-22 15:00
2020-01-02 16:00	29.96666667	27	16:00:00	2016-05-22 16:00
2020-01-02 17:00	30.2	27	17:00:00	2016-05-22 17:00
2020-01-02 18:00	30.46	27	18:00:00	2016-05-22 18:00
2020-01-02 19:00	29.53333333	27	19:00:00	2016-05-22 19:00
2020-01-02 20:00	27.4	27	20:00:00	2016-05-22 20:00
2020-01-02 21:00	24	27	21:00:00	2016-05-22 21:00
2020-01-02 22:00	22.1	27	22:00:00	2016-05-22 22:00
2020-01-02 23:00	20.86	27	23:00:00	2016-05-22 23:00
2020-01-03 00:00	18.43333333	28	0:00:00	2016-05-23 00:00
2020-01-03 01:00	15.02	28	1:00:00	2016-05-23 01:00
2020-01-03 02:00	13.64	28	2:00:00	2016-05-23 02:00
2020-01-03 03:00	13.03333333	28	3:00:00	2016-05-23 03:00
2020-01-03 04:00	13.42	28	4:00:00	2016-05-23 04:00
2020-01-03 05:00	14.05	28	5:00:00	2016-05-23 05:00
2020-01-03 06:00	14.14	28	6:00:00	2016-05-23 06:00
2020-01-03 07:00	15.06	28	7:00:00	2016-05-23 07:00
2020-01-03 08:00	14.86666667	28	8:00:00	2016-05-23 08:00
2020-01-03 09:00	15.68	28	9:00:00	2016-05-23 09:00
2020-01-03 10:00	16.88	28	10:00:00	2016-05-23 10:00
2020-01-03 11:00	18.5	28	11:00:00	2016-05-23 11:00
2020-01-03 12:00	20.96	28	12:00:00	2016-05-23 12:00
2020-01-03 13:00	19.83333333	28	13:00:00	2016-05-23 13:00
2020-01-03 14:00	20.98	28	14:00:00	2016-05-23 14:00
2020-01-03 15:00	20.92	28	15:00:00	2016-05-23 15:00
2020-01-03 16:00	20.65	28	16:00:00	2016-05-23 16:00
2020-01-03 17:00	21.2	28	17:00:00	2016-05-23 17:00
2020-01-03 18:00	19.96	28	18:00:00	2016-05-23 18:00
2020-01-03 19:00	18.11666667	28	19:00:00	2016-05-23 19:00
2020-01-03 20:00	17.4	28	20:00:00	2016-05-23 20:00
2020-01-03 21:00	17.63333333	28	21:00:00	2016-05-23 21:00
2020-01-03 22:00	17.38	28	22:00:00	2016-05-23 22:00
2020-01-03 23:00	16.44	28	23:00:00	2016-05-23 23:00
2020-01-04 00:00	14.55	29	0:00:00	2016-05-24 00:00
2020-01-04 01:00	13	29	1:00:00	2016-05-24 01:00
2020-01-04 02:00	13.21666667	29	2:00:00	2016-05-24 02:00
2020-01-04 03:00	12.98	29	3:00:00	2016-05-24 03:00
2020-01-04 04:00	13.06	29	4:00:00	2016-05-24 04:00
2020-01-04 05:00	12.88333333	29	5:00:00	2016-05-24 05:00
2020-01-04 06:00	12.16	29	6:00:00	2016-05-24 06:00
2020-01-04 07:00	10.82	29	7:00:00	2016-05-24 07:00
2020-01-04 08:00	11.13333333	29	8:00:00	2016-05-24 08:00
2020-01-04 09:00	11.12	29	9:00:00	2016-05-24 09:00
2020-01-04 10:00	12.9	29	10:00:00	2016-05-24 10:00
2020-01-04 11:00	15.16	29	11:00:00	2016-05-24 11:00
2020-01-04 12:00	15.22	29	12:00:00	2016-05-24 12:00
2020-01-04 13:00	14.55	29	13:00:00	2016-05-24 13:00
2020-01-04 14:00	13.68	29	14:00:00	2016-05-24 14:00
2020-01-04 15:00	14.52	29	15:00:00	2016-05-24 15:00
2020-01-04 16:00	14.51666667	29	16:00:00	2016-05-24 16:00
2020-01-04 17:00	15.04	29	17:00:00	2016-05-24 17:00
2020-01-04 18:00	14.88333333	29	18:00:00	2016-05-24 18:00
2020-01-04 19:00	14.66	29	19:00:00	2016-05-24 19:00
2020-01-04 20:00	14.46	29	20:00:00	2016-05-24 20:00
2020-01-04 21:00	14.61666667	29	21:00:00	2016-05-24 21:00
2020-01-04 22:00	14.18	29	22:00:00	2016-05-24 22:00
2020-01-04 23:00	14.02	29	23:00:00	2016-05-24 23:00
2020-01-05 00:00	13.81666667	30	0:00:00	2016-05-25 00:00
2020-01-05 01:00	12.64	30	1:00:00	2016-05-25 01:00
2020-01-05 02:00	12.96666667	30	2:00:00	2016-05-25 02:00
2020-01-05 03:00	12.94	30	3:00:00	2016-05-25 03:00
2020-01-05 04:00	12.98	30	4:00:00	2016-05-25 04:00
2020-01-05 05:00	12.68333333	30	5:00:00	2016-05-25 05:00
2020-01-05 06:00	11.88	30	6:00:00	2016-05-25 06:00
2020-01-05 07:00	11.38	30	7:00:00	2016-05-25 07:00
2020-01-05 08:00	11.06666667	30	8:00:00	2016-05-25 08:00
2020-01-05 09:00	10.64	30	9:00:00	2016-05-25 09:00
2020-01-05 10:00	12.46666667	30	10:00:00	2016-05-25 10:00
2020-01-05 11:00	14.52	30	11:00:00	2016-05-25 11:00
2020-01-05 12:00	14.96	30	12:00:00	2016-05-25 12:00
2020-01-05 13:00	13.95	30	13:00:00	2016-05-25 13:00
2020-01-05 14:00	14.14	30	14:00:00	2016-05-25 14:00
2020-01-05 15:00	14.18	30	15:00:00	2016-05-25 15:00
2020-01-05 16:00	14.83333333	30	16:00:00	2016-05-25 16:00
2020-01-05 17:00	15.02	30	17:00:00	2016-05-25 17:00
2020-01-05 18:00	14.93333333	30	18:00:00	2016-05-25 18:00
2020-01-05 19:00	14.82	30	19:00:00	2016-05-25 19:00
2020-01-05 20:00	14.82	30	20:00:00	2016-05-25 20:00
2020-01-05 21:00	14.95	30	21:00:00	2016-05-25 21:00
2020-01-05 22:00	14.56	30	22:00:00	2016-05-25 22:00
2020-01-05 23:00	14.32	30	23:00:00	2016-05-25 23:00
2020-01-06 00:00	14.25	31	0:00:00	2016-05-26 00:00
2020-01-06 01:00	14.32	31	1:00:00	2016-05-26 01:00
2020-01-06 02:00	14.2	31	2:00:00	2016-05-26 02:00
2020-01-06 03:00	14.04	31	3:00:00	2016-05-26 03:00
2020-01-06 04:00	14	31	4:00:00	2016-05-26 04:00
2020-01-06 05:00	14.25	31	5:00:00	2016-05-26 05:00
2020-01-06 06:00	14.42	31	6:00:00	2016-05-26 06:00
2020-01-06 07:00	15	31	7:00:00	2016-05-26 07:00
2020-01-06 08:00	14.48333333	31	8:00:00	2016-05-26 08:00
2020-01-06 09:00	16.38	31	9:00:00	2016-05-26 09:00
2020-01-06 10:00	17.25	31	10:00:00	2016-05-26 10:00
2020-01-06 11:00	19.04	31	11:00:00	2016-05-26 11:00
2020-01-06 12:00	19.86	31	12:00:00	2016-05-26 12:00
2020-01-06 13:00	20.03333333	31	13:00:00	2016-05-26 13:00
2020-01-06 14:00	21.78	31	14:00:00	2016-05-26 14:00
2020-01-06 15:00	20.95	31	15:00:00	2016-05-26 15:00
2020-01-06 16:00	21.24	31	16:00:00	2016-05-26 16:00
2020-01-06 17:00	20.78	31	17:00:00	2016-05-26 17:00
2020-01-06 18:00	19.55	31	18:00:00	2016-05-26 18:00
2020-01-06 19:00	17.96	31	19:00:00	2016-05-26 19:00
2020-01-06 20:00	17.36	31	20:00:00	2016-05-26 20:00
2020-01-06 21:00	17.1	31	21:00:00	2016-05-26 21:00
2020-01-06 22:00	16.34	31	22:00:00	2016-05-26 22:00
2020-01-06 23:00	15.7	31	23:00:00	2016-05-26 23:00
2020-01-07 00:00	14.26	32	0:00:00	2016-05-27 00:00
2020-01-07 01:00	13.06	32	1:00:00	2016-05-27 01:00
2020-01-07 02:00	13.03333333	32	2:00:00	2016-05-27 02:00
2020-01-07 03:00	13.12	32	3:00:00	2016-05-27 03:00
2020-01-07 04:00	13.06	32	4:00:00	2016-05-27 04:00
2020-01-07 05:00	12.78333333	32	5:00:00	2016-05-27 05:00
2020-01-07 06:00	12.36	32	6:00:00	2016-05-27 06:00
2020-01-07 07:00	11.53333333	32	7:00:00	2016-05-27 07:00
2020-01-07 08:00	10.92	32	8:00:00	2016-05-27 08:00
2020-01-07 09:00	11.2	32	9:00:00	2016-05-27 09:00
2020-01-07 10:00	12.13333333	32	10:00:00	2016-05-27 10:00
2020-01-07 11:00	15.12	32	11:00:00	2016-05-27 11:00
2020-01-07 12:00	14.92	32	12:00:00	2016-05-27 12:00
2020-01-07 13:00	14.13333333	32	13:00:00	2016-05-27 13:00
2020-01-07 14:00	14.06	32	14:00:00	2016-05-27 14:00
2020-01-07 15:00	14.48333333	32	15:00:00	2016-05-27 15:00
2020-01-07 16:00	14.84	32	16:00:00	2016-05-27 16:00
2020-01-07 17:00	14.66	32	17:00:00	2016-05-27 17:00
2020-01-07 18:00	14.9	32	18:00:00	2016-05-27 18:00
2020-01-07 19:00	14.58	32	19:00:00	2016-05-27 19:00
2020-01-07 20:00	14.18	32	20:00:00	2016-05-27 20:00
2020-01-07 21:00	14.51666667	32	21:00:00	2016-05-27 21:00
2020-01-07 22:00	14.3	32	22:00:00	2016-05-27 22:00
2020-01-07 23:00	14.2	32	23:00:00	2016-05-27 23:00
2020-01-08 00:00	15.64	33	0:00:00	2016-05-28 00:00
2020-01-08 01:00	17.96	33	1:00:00	2016-05-28 01:00
2020-01-08 02:00	16.4	33	2:00:00	2016-05-28 02:00
2020-01-08 03:00	15.76	33	3:00:00	2016-05-28 03:00
2020-01-08 04:00	15.56	33	4:00:00	2016-05-28 04:00
2020-01-08 05:00	15.9	33	5:00:00	2016-05-28 05:00
2020-01-08 06:00	16	33	6:00:00	2016-05-28 06:00
2020-01-08 07:00	16.26666667	33	7:00:00	2016-05-28 07:00
2020-01-08 08:00	17.98	33	8:00:00	2016-05-28 08:00
2020-01-08 09:00	19.5	33	9:00:00	2016-05-28 09:00
2020-01-08 10:00	21.6	33	10:00:00	2016-05-28 10:00
2020-01-08 11:00	23.88	33	11:00:00	2016-05-28 11:00
2020-01-08 12:00	23.46	33	12:00:00	2016-05-28 12:00
2020-01-08 13:00	24.06666667	33	13:00:00	2016-05-28 13:00
2020-01-08 14:00	25.2	33	14:00:00	2016-05-28 14:00
2020-01-08 15:00	24.71666667	33	15:00:00	2016-05-28 15:00
2020-01-08 16:00	24.3	33	16:00:00	2016-05-28 16:00
2020-01-08 17:00	23.92	33	17:00:00	2016-05-28 17:00
2020-01-08 18:00	21.56666667	33	18:00:00	2016-05-28 18:00
2020-01-08 19:00	20.66	33	19:00:00	2016-05-28 19:00
2020-01-08 20:00	19.48	33	20:00:00	2016-05-28 20:00
2020-01-08 21:00	18.71666667	33	21:00:00	2016-05-28 21:00
2020-01-08 22:00	18.68	33	22:00:00	2016-05-28 22:00
2020-01-08 23:00	17.33333333	33	23:00:00	2016-05-28 23:00
2020-01-09 00:00	15.88	34	0:00:00	2016-05-29 00:00
2020-01-09 01:00	14.9	34	1:00:00	2016-05-29 01:00
2020-01-09 02:00	13.93333333	34	2:00:00	2016-05-29 02:00
2020-01-09 03:00	12.88	34	3:00:00	2016-05-29 03:00
2020-01-09 04:00	13.21666667	34	4:00:00	2016-05-29 04:00
2020-01-09 05:00	13.54	34	5:00:00	2016-05-29 05:00
2020-01-09 06:00	13.66	34	6:00:00	2016-05-29 06:00
2020-01-09 07:00	14.91666667	34	7:00:00	2016-05-29 07:00
2020-01-09 08:00	14.88	34	8:00:00	2016-05-29 08:00
2020-01-09 09:00	15.22	34	9:00:00	2016-05-29 09:00
2020-01-09 10:00	16.71666667	34	10:00:00	2016-05-29 10:00
2020-01-09 11:00	18.08	34	11:00:00	2016-05-29 11:00
2020-01-09 12:00	19.06666667	34	12:00:00	2016-05-29 12:00
2020-01-09 13:00	18.48	34	13:00:00	2016-05-29 13:00
2020-01-09 14:00	18.52	34	14:00:00	2016-05-29 14:00
2020-01-09 15:00	18.85	34	15:00:00	2016-05-29 15:00
2020-01-09 16:00	18.82	34	16:00:00	2016-05-29 16:00
2020-01-09 17:00	20.26	34	17:00:00	2016-05-29 17:00
2020-01-09 18:00	19.06666667	34	18:00:00	2016-05-29 18:00
2020-01-09 19:00	18.42	34	19:00:00	2016-05-29 19:00
2020-01-09 20:00	17.21666667	34	20:00:00	2016-05-29 20:00
2020-01-09 21:00	16.4	34	21:00:00	2016-05-29 21:00
2020-01-09 22:00	15.66	34	22:00:00	2016-05-29 22:00
2020-01-09 23:00	16.13333333	34	23:00:00	2016-05-29 23:00
2020-01-10 00:00	15.72	35	0:00:00	2016-05-30 00:00
2020-01-10 01:00	15.96	35	1:00:00	2016-05-30 01:00
2020-01-10 02:00	15.76666667	35	2:00:00	2016-05-30 02:00
2020-01-10 03:00	16.44	35	3:00:00	2016-05-30 03:00
2020-01-10 04:00	17.18333333	35	4:00:00	2016-05-30 04:00
2020-01-10 05:00	17.06	35	5:00:00	2016-05-30 05:00
2020-01-10 06:00	17.66	35	6:00:00	2016-05-30 06:00
2020-01-10 07:00	17.71666667	35	7:00:00	2016-05-30 07:00
2020-01-10 08:00	17.92	35	8:00:00	2016-05-30 08:00
2020-01-10 09:00	18.68	35	9:00:00	2016-05-30 09:00
2020-01-10 10:00	18.66666667	35	10:00:00	2016-05-30 10:00
2020-01-10 11:00	18.62	35	11:00:00	2016-05-30 11:00
2020-01-10 12:00	18.4	35	12:00:00	2016-05-30 12:00
2020-01-10 13:00	17.94	35	13:00:00	2016-05-30 13:00
2020-01-10 14:00	19.4	35	14:00:00	2016-05-30 14:00
2020-01-10 15:00	21.28333333	35	15:00:00	2016-05-30 15:00
2020-01-10 16:00	22.1	35	16:00:00	2016-05-30 16:00
2020-01-10 17:00	22.32	35	17:00:00	2016-05-30 17:00
2020-01-10 18:00	22.93333333	35	18:00:00	2016-05-30 18:00
2020-01-10 19:00	22.36	35	19:00:00	2016-05-30 19:00
2020-01-10 20:00	21	35	20:00:00	2016-05-30 20:00
2020-01-10 21:00	19.56	35	21:00:00	2016-05-30 21:00
2020-01-10 22:00	18.48	35	22:00:00	2016-05-30 22:00
2020-01-10 23:00	17.45	35	23:00:00	2016-05-30 23:00
2020-01-11 00:00	17.08	36	0:00:00	2016-05-31 00:00
2020-01-11 01:00	16.64	36	1:00:00	2016-05-31 01:00
2020-01-11 02:00	15.9	36	2:00:00	2016-05-31 02:00
2020-01-11 03:00	15.3	36	3:00:00	2016-05-31 03:00
2020-01-11 04:00	15.08333333	36	4:00:00	2016-05-31 04:00
2020-01-11 05:00	15	36	5:00:00	2016-05-31 05:00
2020-01-11 06:00	15.62	36	6:00:00	2016-05-31 06:00
2020-01-11 07:00	17.81666667	36	7:00:00	2016-05-31 07:00
2020-01-11 08:00	20.5	36	8:00:00	2016-05-31 08:00
2020-01-11 09:00	22.03333333	36	9:00:00	2016-05-31 09:00
2020-01-11 10:00	21.86	36	10:00:00	2016-05-31 10:00
2020-01-11 11:00	24.04	36	11:00:00	2016-05-31 11:00
2020-01-11 12:00	24.93333333	36	12:00:00	2016-05-31 12:00
2020-01-11 13:00	25.18	36	13:00:00	2016-05-31 13:00
2020-01-11 14:00	26.06	36	14:00:00	2016-05-31 14:00
2020-01-11 15:00	26.25	36	15:00:00	2016-05-31 15:00
2020-01-11 16:00	26.52	36	16:00:00	2016-05-31 16:00
2020-01-11 17:00	27.18333333	36	17:00:00	2016-05-31 17:00
2020-01-11 18:00	26.74	36	18:00:00	2016-05-31 18:00
2020-01-11 19:00	25.62	36	19:00:00	2016-05-31 19:00
2020-01-11 20:00	22.21666667	36	20:00:00	2016-05-31 20:00
2020-01-11 21:00	20.52	36	21:00:00	2016-05-31 21:00
2020-01-11 22:00	19.56	36	22:00:00	2016-05-31 22:00
2020-01-11 23:00	18.35	36	23:00:00	2016-05-31 23:00
2020-01-12 00:00	17.78	37	0:00:00	2016-06-01 00:00
2020-01-12 01:00	17.41666667	37	1:00:00	2016-06-01 01:00
2020-01-12 02:00	17.02	37	2:00:00	2016-06-01 02:00
2020-01-12 03:00	16.82	37	3:00:00	2016-06-01 03:00
2020-01-12 04:00	16.9	37	4:00:00	2016-06-01 04:00
2020-01-12 05:00	17.08	37	5:00:00	2016-06-01 05:00
2020-01-12 06:00	17.24	37	6:00:00	2016-06-01 06:00
2020-01-12 07:00	17.68333333	37	7:00:00	2016-06-01 07:00
2020-01-12 08:00	18.18	37	8:00:00	2016-06-01 08:00
2020-01-12 09:00	18.2	37	9:00:00	2016-06-01 09:00
2020-01-12 10:00	18.72	37	10:00:00	2016-06-01 10:00
2020-01-12 11:00	19.2	37	11:00:00	2016-06-01 11:00
2020-01-12 12:00	18.75	37	12:00:00	2016-06-01 12:00
2020-01-12 13:00	19.78	37	13:00:00	2016-06-01 13:00
2020-01-12 14:00	20.84	37	14:00:00	2016-06-01 14:00
2020-01-12 15:00	21.11666667	37	15:00:00	2016-06-01 15:00
2020-01-12 16:00	22.64	37	16:00:00	2016-06-01 16:00
2020-01-12 17:00	22.55	37	17:00:00	2016-06-01 17:00
2020-01-12 18:00	22.76	37	18:00:00	2016-06-01 18:00
2020-01-12 19:00	23.04	37	19:00:00	2016-06-01 19:00
2020-01-12 20:00	21.38333333	37	20:00:00	2016-06-01 20:00
2020-01-12 21:00	19.94	37	21:00:00	2016-06-01 21:00
2020-01-12 22:00	18.48	37	22:00:00	2016-06-01 22:00
2020-01-12 23:00	17.38333333	37	23:00:00	2016-06-01 23:00
2020-01-13 00:00	17.02	38	0:00:00	2016-06-02 00:00
2020-01-13 01:00	17.33333333	38	1:00:00	2016-06-02 01:00
2020-01-13 02:00	17.42	38	2:00:00	2016-06-02 02:00
2020-01-13 03:00	17	38	3:00:00	2016-06-02 03:00
2020-01-13 04:00	16.8	38	4:00:00	2016-06-02 04:00
2020-01-13 05:00	17.04	38	5:00:00	2016-06-02 05:00
2020-01-13 06:00	17.38	38	6:00:00	2016-06-02 06:00
2020-01-13 07:00	17.86666667	38	7:00:00	2016-06-02 07:00
2020-01-13 08:00	18.1	38	8:00:00	2016-06-02 08:00
2020-01-13 09:00	18	38	9:00:00	2016-06-02 09:00
2020-01-13 10:00	17.54	38	10:00:00	2016-06-02 10:00
2020-01-13 11:00	19.08	38	11:00:00	2016-06-02 11:00
2020-01-13 12:00	18.55	38	12:00:00	2016-06-02 12:00
2020-01-13 13:00	18.18	38	13:00:00	2016-06-02 13:00
2020-01-13 14:00	19.38	38	14:00:00	2016-06-02 14:00
2020-01-13 15:00	20.06666667	38	15:00:00	2016-06-02 15:00
2020-01-13 16:00	21.12	38	16:00:00	2016-06-02 16:00
2020-01-13 17:00	21.93333333	38	17:00:00	2016-06-02 17:00
2020-01-13 18:00	22.9	38	18:00:00	2016-06-02 18:00
2020-01-13 19:00	22.74	38	19:00:00	2016-06-02 19:00
2020-01-13 20:00	21.03333333	38	20:00:00	2016-06-02 20:00
2020-01-13 21:00	19.46	38	21:00:00	2016-06-02 21:00
2020-01-13 22:00	18.31666667	38	22:00:00	2016-06-02 22:00
2020-01-13 23:00	17.44	38	23:00:00	2016-06-02 23:00
2020-01-14 00:00	17.02	39	0:00:00	2016-06-03 00:00
2020-01-14 01:00	16.73333333	39	1:00:00	2016-06-03 01:00
2020-01-14 02:00	16.12	39	2:00:00	2016-06-03 02:00
2020-01-14 03:00	15.38	39	3:00:00	2016-06-03 03:00
2020-01-14 04:00	15.08333333	39	4:00:00	2016-06-03 04:00
2020-01-14 05:00	14.98	39	5:00:00	2016-06-03 05:00
2020-01-14 06:00	16.33333333	39	6:00:00	2016-06-03 06:00
2020-01-14 07:00	18.88	39	7:00:00	2016-06-03 07:00
2020-01-14 08:00	19.52	39	8:00:00	2016-06-03 08:00
2020-01-14 09:00	21.93333333	39	9:00:00	2016-06-03 09:00
2020-01-14 10:00	22.56	39	10:00:00	2016-06-03 10:00
2020-01-14 11:00	23.34	39	11:00:00	2016-06-03 11:00
2020-01-14 12:00	24.75	39	12:00:00	2016-06-03 12:00
2020-01-14 13:00	25.44	39	13:00:00	2016-06-03 13:00
2020-01-14 14:00	26.13333333	39	14:00:00	2016-06-03 14:00
2020-01-14 15:00	27.08	39	15:00:00	2016-06-03 15:00
2020-01-14 16:00	26.92	39	16:00:00	2016-06-03 16:00
2020-01-14 17:00	26.83333333	39	17:00:00	2016-06-03 17:00
2020-01-14 18:00	26.4	39	18:00:00	2016-06-03 18:00
2020-01-14 19:00	25.34	39	19:00:00	2016-06-03 19:00
2020-01-14 20:00	23.2	39	20:00:00	2016-06-03 20:00
2020-01-14 21:00	20.62	39	21:00:00	2016-06-03 21:00
2020-01-14 22:00	19.6	39	22:00:00	2016-06-03 22:00
2020-01-14 23:00	18.66	39	23:00:00	2016-06-03 23:00
2020-01-15 00:00	17.76	40	0:00:00	2016-06-04 00:00
2020-01-15 01:00	17.03333333	40	1:00:00	2016-06-04 01:00
2020-01-15 02:00	15.1	40	2:00:00	2016-06-04 02:00
2020-01-15 03:00	15.18	40	3:00:00	2016-06-04 03:00
2020-01-15 04:00	15.18333333	40	4:00:00	2016-06-04 04:00
2020-01-15 05:00	15.34	40	5:00:00	2016-06-04 05:00
2020-01-15 06:00	16.2	40	6:00:00	2016-06-04 06:00
2020-01-15 07:00	17.24	40	7:00:00	2016-06-04 07:00
2020-01-15 08:00	20.42	40	8:00:00	2016-06-04 08:00
2020-01-15 09:00	21.9	40	9:00:00	2016-06-04 09:00
2020-01-15 10:00	21.38	40	10:00:00	2016-06-04 10:00
2020-01-15 11:00	24.1	40	11:00:00	2016-06-04 11:00
2020-01-15 12:00	23.58333333	40	12:00:00	2016-06-04 12:00
2020-01-15 13:00	23.26	40	13:00:00	2016-06-04 13:00
2020-01-15 14:00	26.45	40	14:00:00	2016-06-04 14:00
2020-01-15 15:00	26.14	40	15:00:00	2016-06-04 15:00
2020-01-15 16:00	26.42	40	16:00:00	2016-06-04 16:00
2020-01-15 17:00	27.85	40	17:00:00	2016-06-04 17:00
2020-01-15 18:00	27.58	40	18:00:00	2016-06-04 18:00
2020-01-15 19:00	26.92	40	19:00:00	2016-06-04 19:00
2020-01-15 20:00	24.15	40	20:00:00	2016-06-04 20:00
2020-01-15 21:00	21.56	40	21:00:00	2016-06-04 21:00
2020-01-15 22:00	19.56666667	40	22:00:00	2016-06-04 22:00
2020-01-15 23:00	18.56	40	23:00:00	2016-06-04 23:00
2020-01-16 00:00	17.6	41	0:00:00	2016-06-05 00:00
2020-01-16 01:00	16.71666667	41	1:00:00	2016-06-05 01:00
2020-01-16 02:00	16.28	41	2:00:00	2016-06-05 02:00
2020-01-16 03:00	15.76	41	3:00:00	2016-06-05 03:00
2020-01-16 04:00	15.1	41	4:00:00	2016-06-05 04:00
2020-01-16 05:00	14.4	41	5:00:00	2016-06-05 05:00
2020-01-16 06:00	14.41666667	41	6:00:00	2016-06-05 06:00
2020-01-16 07:00	16.94	41	7:00:00	2016-06-05 07:00
2020-01-16 08:00	18.56	41	8:00:00	2016-06-05 08:00
2020-01-16 09:00	22.66666667	41	9:00:00	2016-06-05 09:00
2020-01-16 10:00	25.58	41	10:00:00	2016-06-05 10:00
2020-01-16 11:00	27.75	41	11:00:00	2016-06-05 11:00
2020-01-16 12:00	29.42	41	12:00:00	2016-06-05 12:00
2020-01-16 13:00	29.58	41	13:00:00	2016-06-05 13:00
2020-01-16 14:00	28.53333333	41	14:00:00	2016-06-05 14:00
2020-01-16 15:00	29.14	41	15:00:00	2016-06-05 15:00
2020-01-16 16:00	30.44	41	16:00:00	2016-06-05 16:00
2020-01-16 17:00	30.25	41	17:00:00	2016-06-05 17:00
2020-01-16 18:00	30.72	41	18:00:00	2016-06-05 18:00
2020-01-16 19:00	28.71666667	41	19:00:00	2016-06-05 19:00
2020-01-16 20:00	25.82	41	20:00:00	2016-06-05 20:00
2020-01-16 21:00	23.08	41	21:00:00	2016-06-05 21:00
2020-01-16 22:00	20.16666667	41	22:00:00	2016-06-05 22:00
2020-01-16 23:00	17.74	41	23:00:00	2016-06-05 23:00
2020-01-17 00:00	17.3	42	0:00:00	2016-06-06 00:00
2020-01-17 01:00	16.86666667	42	1:00:00	2016-06-06 01:00
2020-01-17 02:00	16.64	42	2:00:00	2016-06-06 02:00
2020-01-17 03:00	16.15	42	3:00:00	2016-06-06 03:00
2020-01-17 04:00	15.46	42	4:00:00	2016-06-06 04:00
2020-01-17 05:00	15.3	42	5:00:00	2016-06-06 05:00
2020-01-17 06:00	16.35	42	6:00:00	2016-06-06 06:00
2020-01-17 07:00	19.92	42	7:00:00	2016-06-06 07:00
2020-01-17 08:00	21.92	42	8:00:00	2016-06-06 08:00
2020-01-17 09:00	24.11666667	42	9:00:00	2016-06-06 09:00
2020-01-17 10:00	26.04	42	10:00:00	2016-06-06 10:00
2020-01-17 11:00	26	42	11:00:00	2016-06-06 11:00
2020-01-17 12:00	26.98	42	12:00:00	2016-06-06 12:00
2020-01-17 13:00	27.58	42	13:00:00	2016-06-06 13:00
2020-01-17 14:00	26.75	42	14:00:00	2016-06-06 14:00
2020-01-17 15:00	27.98	42	15:00:00	2016-06-06 15:00
2020-01-17 16:00	27.66	42	16:00:00	2016-06-06 16:00
2020-01-17 17:00	27.33333333	42	17:00:00	2016-06-06 17:00
2020-01-17 18:00	26.64	42	18:00:00	2016-06-06 18:00
2020-01-17 19:00	25.73333333	42	19:00:00	2016-06-06 19:00
2020-01-17 20:00	25.12	42	20:00:00	2016-06-06 20:00
2020-01-17 21:00	23.62	42	21:00:00	2016-06-06 21:00
2020-01-17 22:00	20.23333333	42	22:00:00	2016-06-06 22:00
2020-01-17 23:00	16.62	42	23:00:00	2016-06-06 23:00
2020-01-18 00:00	15.44	43	0:00:00	2016-06-07 00:00
2020-01-18 01:00	17	43	1:00:00	2016-06-07 01:00
2020-01-18 02:00	16.54	43	2:00:00	2016-06-07 02:00
2020-01-18 03:00	16.2	43	3:00:00	2016-06-07 03:00
2020-01-18 04:00	15.6	43	4:00:00	2016-06-07 04:00
2020-01-18 05:00	14.82	43	5:00:00	2016-06-07 05:00
2020-01-18 06:00	16.11666667	43	6:00:00	2016-06-07 06:00
2020-01-18 07:00	20.02	43	7:00:00	2016-06-07 07:00
2020-01-18 08:00	22.02	43	8:00:00	2016-06-07 08:00
2020-01-18 09:00	25.18333333	43	9:00:00	2016-06-07 09:00
2020-01-18 10:00	25.74	43	10:00:00	2016-06-07 10:00
2020-01-18 11:00	26.61666667	43	11:00:00	2016-06-07 11:00
2020-01-18 12:00	27.36	43	12:00:00	2016-06-07 12:00
2020-01-18 13:00	26.84	43	13:00:00	2016-06-07 13:00
2020-01-18 14:00	27.33333333	43	14:00:00	2016-06-07 14:00
2020-01-18 15:00	28	43	15:00:00	2016-06-07 15:00
2020-01-18 16:00	28.08333333	43	16:00:00	2016-06-07 16:00
2020-01-18 17:00	27.1	43	17:00:00	2016-06-07 17:00
2020-01-18 18:00	26.76	43	18:00:00	2016-06-07 18:00
2020-01-18 19:00	26.48333333	43	19:00:00	2016-06-07 19:00
2020-01-18 20:00	25.36	43	20:00:00	2016-06-07 20:00
2020-01-18 21:00	23.8	43	21:00:00	2016-06-07 21:00
2020-01-18 22:00	20.46666667	43	22:00:00	2016-06-07 22:00
2020-01-18 23:00	16.36	43	23:00:00	2016-06-07 23:00
2020-01-19 00:00	14.65	44	0:00:00	2016-06-08 00:00
2020-01-19 01:00	14.68	44	1:00:00	2016-06-08 01:00
2020-01-19 02:00	14.8	44	2:00:00	2016-06-08 02:00
2020-01-19 03:00	14.33333333	44	3:00:00	2016-06-08 03:00
2020-01-19 04:00	14.2	44	4:00:00	2016-06-08 04:00
2020-01-19 05:00	13.02	44	5:00:00	2016-06-08 05:00
2020-01-19 06:00	13.33333333	44	6:00:00	2016-06-08 06:00
2020-01-19 07:00	15.28	44	7:00:00	2016-06-08 07:00
2020-01-19 08:00	18.28333333	44	8:00:00	2016-06-08 08:00
2020-01-19 09:00	19.72	44	9:00:00	2016-06-08 09:00
2020-01-19 10:00	19.72	44	10:00:00	2016-06-08 10:00
2020-01-19 11:00	23.4	44	11:00:00	2016-06-08 11:00
2020-01-19 12:00	23.46	44	12:00:00	2016-06-08 12:00
2020-01-19 13:00	23.96	44	13:00:00	2016-06-08 13:00
2020-01-19 14:00	24.26666667	44	14:00:00	2016-06-08 14:00
2020-01-19 15:00	24.54	44	15:00:00	2016-06-08 15:00
2020-01-19 16:00	24.36666667	44	16:00:00	2016-06-08 16:00
2020-01-19 17:00	24.12	44	17:00:00	2016-06-08 17:00
2020-01-19 18:00	22.26	44	18:00:00	2016-06-08 18:00
2020-01-19 19:00	20.56666667	44	19:00:00	2016-06-08 19:00
2020-01-19 20:00	19.2	44	20:00:00	2016-06-08 20:00
2020-01-19 21:00	18.54	44	21:00:00	2016-06-08 21:00
2020-01-19 22:00	16.78333333	44	22:00:00	2016-06-08 22:00
2020-01-19 23:00	16	44	23:00:00	2016-06-08 23:00
2020-01-20 00:00	15.33333333	45	0:00:00	2016-06-09 00:00
2020-01-20 01:00	14.84	45	1:00:00	2016-06-09 01:00
2020-01-20 02:00	14.46	45	2:00:00	2016-06-09 02:00
2020-01-20 03:00	14.38333333	45	3:00:00	2016-06-09 03:00
2020-01-20 04:00	13.18	45	4:00:00	2016-06-09 04:00
2020-01-20 05:00	12.88	45	5:00:00	2016-06-09 05:00
2020-01-20 06:00	13.75	45	6:00:00	2016-06-09 06:00
2020-01-20 07:00	14.88	45	7:00:00	2016-06-09 07:00
2020-01-20 08:00	15.68333333	45	8:00:00	2016-06-09 08:00
2020-01-20 09:00	16.72	45	9:00:00	2016-06-09 09:00
2020-01-20 10:00	18.02	45	10:00:00	2016-06-09 10:00
2020-01-20 11:00	19.66666667	45	11:00:00	2016-06-09 11:00
2020-01-20 12:00	19.22	45	12:00:00	2016-06-09 12:00
2020-01-20 13:00	20.04	45	13:00:00	2016-06-09 13:00
2020-01-20 14:00	21	45	14:00:00	2016-06-09 14:00
2020-01-20 15:00	21.4	45	15:00:00	2016-06-09 15:00
2020-01-20 16:00	21.33333333	45	16:00:00	2016-06-09 16:00
2020-01-20 17:00	20.92	45	17:00:00	2016-06-09 17:00
2020-01-20 18:00	20.92	45	18:00:00	2016-06-09 18:00
2020-01-20 19:00	20.2	45	19:00:00	2016-06-09 19:00
2020-01-20 20:00	19.46	45	20:00:00	2016-06-09 20:00
2020-01-20 21:00	18.34	45	21:00:00	2016-06-09 21:00
2020-01-20 22:00	16.9	45	22:00:00	2016-06-09 22:00
2020-01-20 23:00	15.22	45	23:00:00	2016-06-09 23:00
2020-01-21 00:00	13.88333333	46	0:00:00	2016-06-10 00:00
2020-01-21 01:00	14.24	46	1:00:00	2016-06-10 01:00
2020-01-21 02:00	14.2	46	2:00:00	2016-06-10 02:00
2020-01-21 03:00	13.96666667	46	3:00:00	2016-06-10 03:00
2020-01-21 04:00	13.8	46	4:00:00	2016-06-10 04:00
2020-01-21 05:00	13.31666667	46	5:00:00	2016-06-10 05:00
2020-01-21 06:00	14.42	46	6:00:00	2016-06-10 06:00
2020-01-21 07:00	15.98	46	7:00:00	2016-06-10 07:00
2020-01-21 08:00	16.8	46	8:00:00	2016-06-10 08:00
2020-01-21 09:00	19.64	46	9:00:00	2016-06-10 09:00
2020-01-21 10:00	21.16	46	10:00:00	2016-06-10 10:00
2020-01-21 11:00	23.8	46	11:00:00	2016-06-10 11:00
2020-01-21 12:00	23.8	46	12:00:00	2016-06-10 12:00
2020-01-21 13:00	23.96666667	46	13:00:00	2016-06-10 13:00
2020-01-21 14:00	24.46	46	14:00:00	2016-06-10 14:00
2020-01-21 15:00	23.86	46	15:00:00	2016-06-10 15:00
2020-01-21 16:00	23.68333333	46	16:00:00	2016-06-10 16:00
2020-01-21 17:00	22.54	46	17:00:00	2016-06-10 17:00
2020-01-21 18:00	22.56	46	18:00:00	2016-06-10 18:00
2020-01-21 19:00	21.45	46	19:00:00	2016-06-10 19:00
2020-01-21 20:00	19.88	46	20:00:00	2016-06-10 20:00
2020-01-21 21:00	17.56666667	46	21:00:00	2016-06-10 21:00
2020-01-21 22:00	16.16	46	22:00:00	2016-06-10 22:00
2020-01-21 23:00	15.44	46	23:00:00	2016-06-10 23:00
2020-01-22 00:00	15.21666667	47	0:00:00	2016-06-11 00:00
2020-01-22 01:00	14.74	47	1:00:00	2016-06-11 01:00
2020-01-22 02:00	14.36	47	2:00:00	2016-06-11 02:00
2020-01-22 03:00	14.08333333	47	3:00:00	2016-06-11 03:00
2020-01-22 04:00	14.1	47	4:00:00	2016-06-11 04:00
2020-01-22 05:00	13.45	47	5:00:00	2016-06-11 05:00
2020-01-22 06:00	13.76	47	6:00:00	2016-06-11 06:00
2020-01-22 07:00	16.14	47	7:00:00	2016-06-11 07:00
2020-01-22 08:00	17.9	47	8:00:00	2016-06-11 08:00
2020-01-22 09:00	20.02	47	9:00:00	2016-06-11 09:00
2020-01-22 10:00	20.9	47	10:00:00	2016-06-11 10:00
2020-01-22 11:00	22.4	47	11:00:00	2016-06-11 11:00
2020-01-22 12:00	23.46	47	12:00:00	2016-06-11 12:00
2020-01-22 13:00	23.63333333	47	13:00:00	2016-06-11 13:00
2020-01-22 14:00	24.4	47	14:00:00	2016-06-11 14:00
2020-01-22 15:00	24.06	47	15:00:00	2016-06-11 15:00
2020-01-22 16:00	23.86666667	47	16:00:00	2016-06-11 16:00
2020-01-22 17:00	22.7	47	17:00:00	2016-06-11 17:00
2020-01-22 18:00	21.38	47	18:00:00	2016-06-11 18:00
2020-01-22 19:00	20.46666667	47	19:00:00	2016-06-11 19:00
2020-01-22 20:00	19.08	47	20:00:00	2016-06-11 20:00
2020-01-22 21:00	17.73333333	47	21:00:00	2016-06-11 21:00
2020-01-22 22:00	16.42	47	22:00:00	2016-06-11 22:00
2020-01-22 23:00	15.8	47	23:00:00	2016-06-11 23:00
2020-01-23 00:00	15.5	48	0:00:00	2016-06-12 00:00
2020-01-23 01:00	14.74	48	1:00:00	2016-06-12 01:00
2020-01-23 02:00	14.3	48	2:00:00	2016-06-12 02:00
2020-01-23 03:00	14.1	48	3:00:00	2016-06-12 03:00
2020-01-23 04:00	13.96	48	4:00:00	2016-06-12 04:00
2020-01-23 05:00	13.51666667	48	5:00:00	2016-06-12 05:00
2020-01-23 06:00	14.1	48	6:00:00	2016-06-12 06:00
2020-01-23 07:00	15.48	48	7:00:00	2016-06-12 07:00
2020-01-23 08:00	17	48	8:00:00	2016-06-12 08:00
2020-01-23 09:00	18.32	48	9:00:00	2016-06-12 09:00
2020-01-23 10:00	18.98	48	10:00:00	2016-06-12 10:00
2020-01-23 11:00	20.83333333	48	11:00:00	2016-06-12 11:00
2020-01-23 12:00	23.12	48	12:00:00	2016-06-12 12:00
2020-01-23 13:00	23.65	48	13:00:00	2016-06-12 13:00
2020-01-23 14:00	23.38	48	14:00:00	2016-06-12 14:00
2020-01-23 15:00	22.92	48	15:00:00	2016-06-12 15:00
2020-01-23 16:00	22.76666667	48	16:00:00	2016-06-12 16:00
2020-01-23 17:00	22.04	48	17:00:00	2016-06-12 17:00
2020-01-23 18:00	21.46666667	48	18:00:00	2016-06-12 18:00
2020-01-23 19:00	20.58	48	19:00:00	2016-06-12 19:00
2020-01-23 20:00	19.44	48	20:00:00	2016-06-12 20:00
2020-01-23 21:00	18.06666667	48	21:00:00	2016-06-12 21:00
2020-01-23 22:00	16.66	48	22:00:00	2016-06-12 22:00
2020-01-23 23:00	15.66	48	23:00:00	2016-06-12 23:00
2020-01-24 00:00	15.5	49	0:00:00	2016-06-13 00:00
2020-01-24 01:00	14.58	49	1:00:00	2016-06-13 01:00
2020-01-24 02:00	13.88333333	49	2:00:00	2016-06-13 02:00
2020-01-24 03:00	13.26	49	3:00:00	2016-06-13 03:00
2020-01-24 04:00	13.1	49	4:00:00	2016-06-13 04:00
2020-01-24 05:00	13	49	5:00:00	2016-06-13 05:00
2020-01-24 06:00	13.56	49	6:00:00	2016-06-13 06:00
2020-01-24 07:00	15.94	49	7:00:00	2016-06-13 07:00
2020-01-24 08:00	16.91666667	49	8:00:00	2016-06-13 08:00
2020-01-24 09:00	17.64	49	9:00:00	2016-06-13 09:00
2020-01-24 10:00	19.61666667	49	10:00:00	2016-06-13 10:00
2020-01-24 11:00	20.88	49	11:00:00	2016-06-13 11:00
2020-01-24 12:00	20.54	49	12:00:00	2016-06-13 12:00
2020-01-24 13:00	20.43333333	49	13:00:00	2016-06-13 13:00
2020-01-24 14:00	21.8	49	14:00:00	2016-06-13 14:00
2020-01-24 15:00	21.6	49	15:00:00	2016-06-13 15:00
2020-01-24 16:00	20.36666667	49	16:00:00	2016-06-13 16:00
2020-01-24 17:00	20.12	49	17:00:00	2016-06-13 17:00
2020-01-24 18:00	18.56666667	49	18:00:00	2016-06-13 18:00
2020-01-24 19:00	17.48	49	19:00:00	2016-06-13 19:00
2020-01-24 20:00	16.34	49	20:00:00	2016-06-13 20:00
2020-01-24 21:00	15.81666667	49	21:00:00	2016-06-13 21:00
2020-01-24 22:00	15.46	49	22:00:00	2016-06-13 22:00
2020-01-24 23:00	14.78	49	23:00:00	2016-06-13 23:00
2020-01-25 00:00	13.9	50	0:00:00	2016-06-14 00:00
2020-01-25 01:00	14.1	50	1:00:00	2016-06-14 01:00
2020-01-25 02:00	14.01666667	50	2:00:00	2016-06-14 02:00
2020-01-25 03:00	13.3	50	3:00:00	2016-06-14 03:00
2020-01-25 04:00	13.06	50	4:00:00	2016-06-14 04:00
2020-01-25 05:00	12.9	50	5:00:00	2016-06-14 05:00
2020-01-25 06:00	14.24	50	6:00:00	2016-06-14 06:00
2020-01-25 07:00	16.04	50	7:00:00	2016-06-14 07:00
2020-01-25 08:00	16.81666667	50	8:00:00	2016-06-14 08:00
2020-01-25 09:00	18.62	50	9:00:00	2016-06-14 09:00
2020-01-25 10:00	19.31666667	50	10:00:00	2016-06-14 10:00
2020-01-25 11:00	20.22	50	11:00:00	2016-06-14 11:00
2020-01-25 12:00	19.64	50	12:00:00	2016-06-14 12:00
2020-01-25 13:00	20.48333333	50	13:00:00	2016-06-14 13:00
2020-01-25 14:00	21.22	50	14:00:00	2016-06-14 14:00
2020-01-25 15:00	21.82	50	15:00:00	2016-06-14 15:00
2020-01-25 16:00	21.15	50	16:00:00	2016-06-14 16:00
2020-01-25 17:00	20.06	50	17:00:00	2016-06-14 17:00
2020-01-25 18:00	18.41666667	50	18:00:00	2016-06-14 18:00
2020-01-25 19:00	16.88	50	19:00:00	2016-06-14 19:00
2020-01-25 20:00	16.54	50	20:00:00	2016-06-14 20:00
2020-01-25 21:00	15.91666667	50	21:00:00	2016-06-14 21:00
2020-01-25 22:00	15.52	50	22:00:00	2016-06-14 22:00
2020-01-25 23:00	14.71666667	50	23:00:00	2016-06-14 23:00
2020-01-26 00:00	14.16	51	0:00:00	2016-06-15 00:00
2020-01-26 01:00	13.9	51	1:00:00	2016-06-15 01:00
2020-01-26 02:00	13.71666667	51	2:00:00	2016-06-15 02:00
2020-01-26 03:00	13.7	51	3:00:00	2016-06-15 03:00
2020-01-26 04:00	13.7	51	4:00:00	2016-06-15 04:00
2020-01-26 05:00	13.83333333	51	5:00:00	2016-06-15 05:00
2020-01-26 06:00	14.26	51	6:00:00	2016-06-15 06:00
2020-01-26 07:00	14.83333333	51	7:00:00	2016-06-15 07:00
2020-01-26 08:00	15.98	51	8:00:00	2016-06-15 08:00
2020-01-26 09:00	17.26	51	9:00:00	2016-06-15 09:00
2020-01-26 10:00	18.41666667	51	10:00:00	2016-06-15 10:00
2020-01-26 11:00	17.9	51	11:00:00	2016-06-15 11:00
2020-01-26 12:00	16.5	51	12:00:00	2016-06-15 12:00
2020-01-26 13:00	15.15	51	13:00:00	2016-06-15 13:00
2020-01-26 14:00	16.32	51	14:00:00	2016-06-15 14:00
2020-01-26 15:00	17.48333333	51	15:00:00	2016-06-15 15:00
2020-01-26 16:00	17.98	51	16:00:00	2016-06-15 16:00
2020-01-26 17:00	18.58	51	17:00:00	2016-06-15 17:00
2020-01-26 18:00	18.83333333	51	18:00:00	2016-06-15 18:00
2020-01-26 19:00	18.54	51	19:00:00	2016-06-15 19:00
2020-01-26 20:00	17.58	51	20:00:00	2016-06-15 20:00
2020-01-26 21:00	15.85	51	21:00:00	2016-06-15 21:00
2020-01-26 22:00	13.84	51	22:00:00	2016-06-15 22:00
2020-01-26 23:00	11.86666667	51	23:00:00	2016-06-15 23:00
2020-01-27 00:00	11.24	52	0:00:00	2016-06-16 00:00
2020-01-27 01:00	12.42	52	1:00:00	2016-06-16 01:00
2020-01-27 02:00	11.95	52	2:00:00	2016-06-16 02:00
2020-01-27 03:00	11.42	52	3:00:00	2016-06-16 03:00
2020-01-27 04:00	10.62	52	4:00:00	2016-06-16 04:00
2020-01-27 05:00	9.7	52	5:00:00	2016-06-16 05:00
2020-01-27 06:00	11.18	52	6:00:00	2016-06-16 06:00
2020-01-27 07:00	14.3	52	7:00:00	2016-06-16 07:00
2020-01-27 08:00	17.88	52	8:00:00	2016-06-16 08:00
2020-01-27 09:00	19.16	52	9:00:00	2016-06-16 09:00
2020-01-27 10:00	19.56666667	52	10:00:00	2016-06-16 10:00
2020-01-27 11:00	21.58	52	11:00:00	2016-06-16 11:00
2020-01-27 12:00	23.62	52	12:00:00	2016-06-16 12:00
2020-01-27 13:00	22.86666667	52	13:00:00	2016-06-16 13:00
2020-01-27 14:00	22.92	52	14:00:00	2016-06-16 14:00
2020-01-27 15:00	22.6	52	15:00:00	2016-06-16 15:00
2020-01-27 16:00	22.4	52	16:00:00	2016-06-16 16:00
2020-01-27 17:00	21.98	52	17:00:00	2016-06-16 17:00
2020-01-27 18:00	19.61666667	52	18:00:00	2016-06-16 18:00
2020-01-27 19:00	18.92	52	19:00:00	2016-06-16 19:00
2020-01-27 20:00	17.26	52	20:00:00	2016-06-16 20:00
2020-01-27 21:00	16.56666667	52	21:00:00	2016-06-16 21:00
2020-01-27 22:00	16.76	52	22:00:00	2016-06-16 22:00
2020-01-27 23:00	16.45	52	23:00:00	2016-06-16 23:00
2020-01-28 00:00	15.24	53	0:00:00	2016-06-17 00:00
2020-01-28 01:00	14.84	53	1:00:00	2016-06-17 01:00
2020-01-28 02:00	14.38333333	53	2:00:00	2016-06-17 02:00
2020-01-28 03:00	14.16	53	3:00:00	2016-06-17 03:00
2020-01-28 04:00	14.06	53	4:00:00	2016-06-17 04:00
2020-01-28 05:00	14.18333333	53	5:00:00	2016-06-17 05:00
2020-01-28 06:00	14.44	53	6:00:00	2016-06-17 06:00
2020-01-28 07:00	16.13333333	53	7:00:00	2016-06-17 07:00
2020-01-28 08:00	17.52	53	8:00:00	2016-06-17 08:00
2020-01-28 09:00	17.92	53	9:00:00	2016-06-17 09:00
2020-01-28 10:00	19.11666667	53	10:00:00	2016-06-17 10:00
2020-01-28 11:00	18.16	53	11:00:00	2016-06-17 11:00
2020-01-28 12:00	16.35	53	12:00:00	2016-06-17 12:00
2020-01-28 13:00	15.68	53	13:00:00	2016-06-17 13:00
2020-01-28 14:00	16.02	53	14:00:00	2016-06-17 14:00
2020-01-28 15:00	17	53	15:00:00	2016-06-17 15:00
2020-01-28 16:00	17.96	53	16:00:00	2016-06-17 16:00
2020-01-28 17:00	18.5	53	17:00:00	2016-06-17 17:00
2020-01-28 18:00	18.61666667	53	18:00:00	2016-06-17 18:00
2020-01-28 19:00	18.28	53	19:00:00	2016-06-17 19:00
2020-01-28 20:00	17.43333333	53	20:00:00	2016-06-17 20:00
2020-01-28 21:00	15.48	53	21:00:00	2016-06-17 21:00
2020-01-28 22:00	13.88	53	22:00:00	2016-06-17 22:00
2020-01-28 23:00	12.23333333	53	23:00:00	2016-06-17 23:00
2020-01-29 00:00	11.84	54	0:00:00	2016-06-18 00:00
2020-01-29 01:00	13.46	54	1:00:00	2016-06-18 01:00
2020-01-29 02:00	13.96666667	54	2:00:00	2016-06-18 02:00
2020-01-29 03:00	13.24	54	3:00:00	2016-06-18 03:00
2020-01-29 04:00	13.01666667	54	4:00:00	2016-06-18 04:00
2020-01-29 05:00	12.98	54	5:00:00	2016-06-18 05:00
2020-01-29 06:00	14.28	54	6:00:00	2016-06-18 06:00
2020-01-29 07:00	16.13333333	54	7:00:00	2016-06-18 07:00
2020-01-29 08:00	16.92	54	8:00:00	2016-06-18 08:00
2020-01-29 09:00	18.46	54	9:00:00	2016-06-18 09:00
2020-01-29 10:00	19.15	54	10:00:00	2016-06-18 10:00
2020-01-29 11:00	20.42	54	11:00:00	2016-06-18 11:00
2020-01-29 12:00	20.45	54	12:00:00	2016-06-18 12:00
2020-01-29 13:00	21.1	54	13:00:00	2016-06-18 13:00
2020-01-29 14:00	21.28	54	14:00:00	2016-06-18 14:00
2020-01-29 15:00	21.73333333	54	15:00:00	2016-06-18 15:00
2020-01-29 16:00	21.14	54	16:00:00	2016-06-18 16:00
2020-01-29 17:00	20.42	54	17:00:00	2016-06-18 17:00
2020-01-29 18:00	18.1	54	18:00:00	2016-06-18 18:00
2020-01-29 19:00	17.06	54	19:00:00	2016-06-18 19:00
2020-01-29 20:00	16.28333333	54	20:00:00	2016-06-18 20:00
2020-01-29 21:00	15.52	54	21:00:00	2016-06-18 21:00
2020-01-29 22:00	15.42	54	22:00:00	2016-06-18 22:00
2020-01-29 23:00	14.63333333	54	23:00:00	2016-06-18 23:00
2020-01-30 00:00	14	55	0:00:00	2016-06-19 00:00
2020-01-30 01:00	14.2	55	1:00:00	2016-06-19 01:00
2020-01-30 02:00	14.3	55	2:00:00	2016-06-19 02:00
2020-01-30 03:00	14.16	55	3:00:00	2016-06-19 03:00
2020-01-30 04:00	14.01666667	55	4:00:00	2016-06-19 04:00
2020-01-30 05:00	14.18	55	5:00:00	2016-06-19 05:00
2020-01-30 06:00	14.44	55	6:00:00	2016-06-19 06:00
2020-01-30 07:00	15.73333333	55	7:00:00	2016-06-19 07:00
2020-01-30 08:00	17.44	55	8:00:00	2016-06-19 08:00
2020-01-30 09:00	18.56	55	9:00:00	2016-06-19 09:00
2020-01-30 10:00	19.03333333	55	10:00:00	2016-06-19 10:00
2020-01-30 11:00	17.9	55	11:00:00	2016-06-19 11:00
2020-01-30 12:00	16.83333333	55	12:00:00	2016-06-19 12:00
2020-01-30 13:00	15.54	55	13:00:00	2016-06-19 13:00
2020-01-30 14:00	15.9	55	14:00:00	2016-06-19 14:00
2020-01-30 15:00	17.35	55	15:00:00	2016-06-19 15:00
2020-01-30 16:00	17.74	55	16:00:00	2016-06-19 16:00
2020-01-30 17:00	18.6	55	17:00:00	2016-06-19 17:00
2020-01-30 18:00	18.63333333	55	18:00:00	2016-06-19 18:00
2020-01-30 19:00	18.08	55	19:00:00	2016-06-19 19:00
2020-01-30 20:00	17.8	55	20:00:00	2016-06-19 20:00
2020-01-30 21:00	15.6	55	21:00:00	2016-06-19 21:00
2020-01-30 22:00	13.76	55	22:00:00	2016-06-19 22:00
2020-01-30 23:00	11.68333333	55	23:00:00	2016-06-19 23:00
2020-01-31 00:00	12.68	56	0:00:00	2016-06-20 00:00
2020-01-31 01:00	15.05	56	1:00:00	2016-06-20 01:00
2020-01-31 02:00	15.66	56	2:00:00	2016-06-20 02:00
2020-01-31 03:00	16.14	56	3:00:00	2016-06-20 03:00
2020-01-31 04:00	16.1	56	4:00:00	2016-06-20 04:00
2020-01-31 05:00	15.92	56	5:00:00	2016-06-20 05:00
2020-01-31 06:00	16.7	56	6:00:00	2016-06-20 06:00
2020-01-31 07:00	18.46666667	56	7:00:00	2016-06-20 07:00
2020-01-31 08:00	21.04	56	8:00:00	2016-06-20 08:00
2020-01-31 09:00	22.78333333	56	9:00:00	2016-06-20 09:00
2020-01-31 10:00	24.42	56	10:00:00	2016-06-20 10:00
2020-01-31 11:00	25.66	56	11:00:00	2016-06-20 11:00
2020-01-31 12:00	25.31666667	56	12:00:00	2016-06-20 12:00
2020-01-31 13:00	26.66	56	13:00:00	2016-06-20 13:00
2020-01-31 14:00	27.34	56	14:00:00	2016-06-20 14:00
2020-01-31 15:00	26.48333333	56	15:00:00	2016-06-20 15:00
2020-01-31 16:00	26.66	56	16:00:00	2016-06-20 16:00
2020-01-31 17:00	27.61666667	56	17:00:00	2016-06-20 17:00
2020-01-31 18:00	25.38	56	18:00:00	2016-06-20 18:00
2020-01-31 19:00	24.64	56	19:00:00	2016-06-20 19:00
2020-01-31 20:00	22.88333333	56	20:00:00	2016-06-20 20:00
2020-01-31 21:00	22.44	56	21:00:00	2016-06-20 21:00
2020-01-31 22:00	20.96	56	22:00:00	2016-06-20 22:00
2020-01-31 23:00	19.21666667	56	23:00:00	2016-06-20 23:00
2020-02-01 00:00	17.54	57	0:00:00	2016-06-21 00:00
2020-02-01 01:00	17.06666667	57	1:00:00	2016-06-21 01:00
2020-02-01 02:00	16.48	57	2:00:00	2016-06-21 02:00
2020-02-01 03:00	16.43333333	57	3:00:00	2016-06-21 03:00
2020-02-01 04:00	16.33333333	57	4:00:00	2016-06-21 04:00
2020-02-01 05:00	16.1	57	5:00:00	2016-06-21 05:00
2020-02-01 06:00	16.9	57	6:00:00	2016-06-21 06:00
2020-02-01 07:00	17.95	57	7:00:00	2016-06-21 07:00
2020-02-01 08:00	21.16666667	57	8:00:00	2016-06-21 08:00
2020-02-01 09:00	22.56666667	57	9:00:00	2016-06-21 09:00
2020-02-01 10:00	24.32	57	10:00:00	2016-06-21 10:00
2020-02-01 11:00	25.31666667	57	11:00:00	2016-06-21 11:00
2020-02-01 12:00	25.56666667	57	12:00:00	2016-06-21 12:00
2020-02-01 13:00	26.56666667	57	13:00:00	2016-06-21 13:00
2020-02-01 14:00	27.16	57	14:00:00	2016-06-21 14:00
2020-02-01 15:00	26.66666667	57	15:00:00	2016-06-21 15:00
2020-02-01 16:00	26.51666667	57	16:00:00	2016-06-21 16:00
2020-02-01 17:00	27.08333333	57	17:00:00	2016-06-21 17:00
2020-02-01 18:00	26.42	57	18:00:00	2016-06-21 18:00
2020-02-01 19:00	24.45	57	19:00:00	2016-06-21 19:00
2020-02-01 20:00	22.83333333	57	20:00:00	2016-06-21 20:00
2020-02-01 21:00	22.18333333	57	21:00:00	2016-06-21 21:00
2020-02-01 22:00	20.72	57	22:00:00	2016-06-21 22:00
2020-02-01 23:00	19.28333333	57	23:00:00	2016-06-21 23:00
2020-02-02 00:00	17.15	58	0:00:00	2016-06-22 00:00
2020-02-02 01:00	16.81666667	58	1:00:00	2016-06-22 01:00
2020-02-02 02:00	16.34	58	2:00:00	2016-06-22 02:00
2020-02-02 03:00	16.01666667	58	3:00:00	2016-06-22 03:00
2020-02-02 04:00	16.01666667	58	4:00:00	2016-06-22 04:00
2020-02-02 05:00	16.33333333	58	5:00:00	2016-06-22 05:00
2020-02-02 06:00	17.02	58	6:00:00	2016-06-22 06:00
2020-02-02 07:00	19.56666667	58	7:00:00	2016-06-22 07:00
2020-02-02 08:00	20.63333333	58	8:00:00	2016-06-22 08:00
2020-02-02 09:00	23.55	58	9:00:00	2016-06-22 09:00
2020-02-02 10:00	24.7	58	10:00:00	2016-06-22 10:00
2020-02-02 11:00	25.51666667	58	11:00:00	2016-06-22 11:00
2020-02-02 12:00	25.86666667	58	12:00:00	2016-06-22 12:00
2020-02-02 13:00	26.35	58	13:00:00	2016-06-22 13:00
2020-02-02 14:00	27.4	58	14:00:00	2016-06-22 14:00
2020-02-02 15:00	26.4	58	15:00:00	2016-06-22 15:00
2020-02-02 16:00	26.45	58	16:00:00	2016-06-22 16:00
2020-02-02 17:00	26.73333333	58	17:00:00	2016-06-22 17:00
2020-02-02 18:00	25.68	58	18:00:00	2016-06-22 18:00
2020-02-02 19:00	24.73333333	58	19:00:00	2016-06-22 19:00
2020-02-02 20:00	23.21666667	58	20:00:00	2016-06-22 20:00
2020-02-02 21:00	22.58333333	58	21:00:00	2016-06-22 21:00
2020-02-02 22:00	20.84	58	22:00:00	2016-06-22 22:00
2020-02-02 23:00	18.96666667	58	23:00:00	2016-06-22 23:00
2020-02-03 00:00	17.83333333	59	0:00:00	2016-06-23 00:00
2020-02-03 01:00	16.65	59	1:00:00	2016-06-23 01:00
2020-02-03 02:00	16.52	59	2:00:00	2016-06-23 02:00
2020-02-03 03:00	16.26666667	59	3:00:00	2016-06-23 03:00
2020-02-03 04:00	15.93333333	59	4:00:00	2016-06-23 04:00
2020-02-03 05:00	16.1	59	5:00:00	2016-06-23 05:00
2020-02-03 06:00	17.1	59	6:00:00	2016-06-23 06:00
2020-02-03 07:00	20.3	59	7:00:00	2016-06-23 07:00
2020-02-03 08:00	24.2	59	8:00:00	2016-06-23 08:00
2020-02-03 09:00	26.21666667	59	9:00:00	2016-06-23 09:00
2020-02-03 10:00	27.92	59	10:00:00	2016-06-23 10:00
2020-02-03 11:00	29.95	59	11:00:00	2016-06-23 11:00
2020-02-03 12:00	31.28333333	59	12:00:00	2016-06-23 12:00
2020-02-03 13:00	32.41666667	59	13:00:00	2016-06-23 13:00
2020-02-03 14:00	32.48	59	14:00:00	2016-06-23 14:00
2020-02-03 15:00	27.63333333	59	15:00:00	2016-06-23 15:00
2020-02-03 16:00	32.43333333	59	16:00:00	2016-06-23 16:00
2020-02-03 17:00	32.91666667	59	17:00:00	2016-06-23 17:00
2020-02-03 18:00	32.66	59	18:00:00	2016-06-23 18:00
2020-02-03 19:00	32.83333333	59	19:00:00	2016-06-23 19:00
2020-02-03 20:00	30.85	59	20:00:00	2016-06-23 20:00
2020-02-03 21:00	27.73333333	59	21:00:00	2016-06-23 21:00
2020-02-03 22:00	24.32	59	22:00:00	2016-06-23 22:00
2020-02-03 23:00	22.6	59	23:00:00	2016-06-23 23:00
2020-02-04 00:00	17.7	60	0:00:00	2016-06-24 00:00
2020-02-04 01:00	15.75	60	1:00:00	2016-06-24 01:00
2020-02-04 02:00	15.4	60	2:00:00	2016-06-24 02:00
2020-02-04 03:00	15.31666667	60	3:00:00	2016-06-24 03:00
2020-02-04 04:00	15	60	4:00:00	2016-06-24 04:00
2020-02-04 05:00	15.35	60	5:00:00	2016-06-24 05:00
2020-02-04 06:00	15.94	60	6:00:00	2016-06-24 06:00
2020-02-04 07:00	20.9	60	7:00:00	2016-06-24 07:00
2020-02-04 08:00	23.56666667	60	8:00:00	2016-06-24 08:00
2020-02-04 09:00	27.18333333	60	9:00:00	2016-06-24 09:00
2020-02-04 10:00	28.64	60	10:00:00	2016-06-24 10:00
2020-02-04 11:00	30.2	60	11:00:00	2016-06-24 11:00
2020-02-04 12:00	31.43333333	60	12:00:00	2016-06-24 12:00
2020-02-04 13:00	31.51666667	60	13:00:00	2016-06-24 13:00
2020-02-04 14:00	32.72	60	14:00:00	2016-06-24 14:00
2020-02-04 15:00	32.68333333	60	15:00:00	2016-06-24 15:00
2020-02-04 16:00	33.43333333	60	16:00:00	2016-06-24 16:00
2020-02-04 17:00	33.15	60	17:00:00	2016-06-24 17:00
2020-02-04 18:00	33.18	60	18:00:00	2016-06-24 18:00
2020-02-04 19:00	32.73333333	60	19:00:00	2016-06-24 19:00
2020-02-04 20:00	30.43333333	60	20:00:00	2016-06-24 20:00
2020-02-04 21:00	27.48333333	60	21:00:00	2016-06-24 21:00
2020-02-04 22:00	24.6	60	22:00:00	2016-06-24 22:00
2020-02-04 23:00	22.48333333	60	23:00:00	2016-06-24 23:00
2020-02-05 00:00	19.15	61	0:00:00	2016-06-25 00:00
2020-02-05 01:00	14.81666667	61	1:00:00	2016-06-25 01:00
2020-02-05 02:00	14.96	61	2:00:00	2016-06-25 02:00
2020-02-05 03:00	14.51666667	61	3:00:00	2016-06-25 03:00
2020-02-05 04:00	14.3	61	4:00:00	2016-06-25 04:00
2020-02-05 05:00	13.76666667	61	5:00:00	2016-06-25 05:00
2020-02-05 06:00	13.88	61	6:00:00	2016-06-25 06:00
2020-02-05 07:00	15.1	61	7:00:00	2016-06-25 07:00
2020-02-05 08:00	18.15	61	8:00:00	2016-06-25 08:00
2020-02-05 09:00	19.4	61	9:00:00	2016-06-25 09:00
2020-02-05 10:00	20.58	61	10:00:00	2016-06-25 10:00
2020-02-05 11:00	21.16666667	61	11:00:00	2016-06-25 11:00
2020-02-05 12:00	21.95	61	12:00:00	2016-06-25 12:00
2020-02-05 13:00	22.64	61	13:00:00	2016-06-25 13:00
2020-02-05 14:00	22.8	61	14:00:00	2016-06-25 14:00
2020-02-05 15:00	22.66666667	61	15:00:00	2016-06-25 15:00
2020-02-05 16:00	23.01666667	61	16:00:00	2016-06-25 16:00
2020-02-05 17:00	22.7	61	17:00:00	2016-06-25 17:00
2020-02-05 18:00	22.41666667	61	18:00:00	2016-06-25 18:00
2020-02-05 19:00	22.21666667	61	19:00:00	2016-06-25 19:00
2020-02-05 20:00	21.4	61	20:00:00	2016-06-25 20:00
2020-02-05 21:00	19.86	61	21:00:00	2016-06-25 21:00
2020-02-05 22:00	17.9	61	22:00:00	2016-06-25 22:00
2020-02-05 23:00	16	61	23:00:00	2016-06-25 23:00
2020-02-06 00:00	14.83333333	62	0:00:00	2016-06-26 00:00
2020-02-06 01:00	15.74	62	1:00:00	2016-06-26 01:00
2020-02-06 02:00	15.1	62	2:00:00	2016-06-26 02:00
2020-02-06 03:00	14.3	62	3:00:00	2016-06-26 03:00
2020-02-06 04:00	13.93333333	62	4:00:00	2016-06-26 04:00
2020-02-06 05:00	14.24	62	5:00:00	2016-06-26 05:00
2020-02-06 06:00	14.03333333	62	6:00:00	2016-06-26 06:00
2020-02-06 07:00	15.9	62	7:00:00	2016-06-26 07:00
2020-02-06 08:00	18	62	8:00:00	2016-06-26 08:00
2020-02-06 09:00	19.56	62	9:00:00	2016-06-26 09:00
2020-02-06 10:00	19.53333333	62	10:00:00	2016-06-26 10:00
2020-02-06 11:00	21.05	62	11:00:00	2016-06-26 11:00
2020-02-06 12:00	21.98333333	62	12:00:00	2016-06-26 12:00
2020-02-06 13:00	21.8	62	13:00:00	2016-06-26 13:00
2020-02-06 14:00	22.6	62	14:00:00	2016-06-26 14:00
2020-02-06 15:00	22.55	62	15:00:00	2016-06-26 15:00
2020-02-06 16:00	22.96666667	62	16:00:00	2016-06-26 16:00
2020-02-06 17:00	22.72	62	17:00:00	2016-06-26 17:00
2020-02-06 18:00	22.38333333	62	18:00:00	2016-06-26 18:00
2020-02-06 19:00	22.15	62	19:00:00	2016-06-26 19:00
2020-02-06 20:00	21.48333333	62	20:00:00	2016-06-26 20:00
2020-02-06 21:00	19.9	62	21:00:00	2016-06-26 21:00
2020-02-06 22:00	18.03333333	62	22:00:00	2016-06-26 22:00
2020-02-06 23:00	15.83333333	62	23:00:00	2016-06-26 23:00
2020-02-07 00:00	15.21666667	63	0:00:00	2016-06-27 00:00
2020-02-07 01:00	15.76	63	1:00:00	2016-06-27 01:00
2020-02-07 02:00	15.33333333	63	2:00:00	2016-06-27 02:00
2020-02-07 03:00	15.25	63	3:00:00	2016-06-27 03:00
2020-02-07 04:00	15.15	63	4:00:00	2016-06-27 04:00
2020-02-07 05:00	14.8	63	5:00:00	2016-06-27 05:00
2020-02-07 06:00	16.16666667	63	6:00:00	2016-06-27 06:00
2020-02-07 07:00	19.9	63	7:00:00	2016-06-27 07:00
2020-02-07 08:00	24.45	63	8:00:00	2016-06-27 08:00
2020-02-07 09:00	26.58	63	9:00:00	2016-06-27 09:00
2020-02-07 10:00	27.95	63	10:00:00	2016-06-27 10:00
2020-02-07 11:00	30.28333333	63	11:00:00	2016-06-27 11:00
2020-02-07 12:00	31	63	12:00:00	2016-06-27 12:00
2020-02-07 13:00	32.16	63	13:00:00	2016-06-27 13:00
2020-02-07 14:00	31.91666667	63	14:00:00	2016-06-27 14:00
2020-02-07 15:00	33.28333333	63	15:00:00	2016-06-27 15:00
2020-02-07 16:00	32.68333333	63	16:00:00	2016-06-27 16:00
2020-02-07 17:00	33.56	63	17:00:00	2016-06-27 17:00
2020-02-07 18:00	32.9	63	18:00:00	2016-06-27 18:00
2020-02-07 19:00	32.63333333	63	19:00:00	2016-06-27 19:00
2020-02-07 20:00	30.41666667	63	20:00:00	2016-06-27 20:00
2020-02-07 21:00	27.5	63	21:00:00	2016-06-27 21:00
2020-02-07 22:00	24.73333333	63	22:00:00	2016-06-27 22:00
2020-02-07 23:00	22.53333333	63	23:00:00	2016-06-27 23:00
2020-02-08 00:00	17.56666667	64	0:00:00	2016-06-28 00:00
2020-02-08 01:00	15.46	64	1:00:00	2016-06-28 01:00
2020-02-08 02:00	15.51666667	64	2:00:00	2016-06-28 02:00
2020-02-08 03:00	15.16666667	64	3:00:00	2016-06-28 03:00
2020-02-08 04:00	14.35	64	4:00:00	2016-06-28 04:00
2020-02-08 05:00	14.26	64	5:00:00	2016-06-28 05:00
2020-02-08 06:00	14.86666667	64	6:00:00	2016-06-28 06:00
2020-02-08 07:00	17.5	64	7:00:00	2016-06-28 07:00
2020-02-08 08:00	18.35	64	8:00:00	2016-06-28 08:00
2020-02-08 09:00	20.78	64	9:00:00	2016-06-28 09:00
2020-02-08 10:00	20.26666667	64	10:00:00	2016-06-28 10:00
2020-02-08 11:00	21.95	64	11:00:00	2016-06-28 11:00
2020-02-08 12:00	22.98333333	64	12:00:00	2016-06-28 12:00
2020-02-08 13:00	22.2	64	13:00:00	2016-06-28 13:00
2020-02-08 14:00	23	64	14:00:00	2016-06-28 14:00
2020-02-08 15:00	22.6	64	15:00:00	2016-06-28 15:00
2020-02-08 16:00	22.78333333	64	16:00:00	2016-06-28 16:00
2020-02-08 17:00	22.92	64	17:00:00	2016-06-28 17:00
2020-02-08 18:00	22.3	64	18:00:00	2016-06-28 18:00
2020-02-08 19:00	21.71666667	64	19:00:00	2016-06-28 19:00
2020-02-08 20:00	19.3	64	20:00:00	2016-06-28 20:00
2020-02-08 21:00	18.38	64	21:00:00	2016-06-28 21:00
2020-02-08 22:00	17.36666667	64	22:00:00	2016-06-28 22:00
2020-02-08 23:00	16.06666667	64	23:00:00	2016-06-28 23:00
2020-02-09 00:00	16.35	65	0:00:00	2016-06-29 00:00
2020-02-09 01:00	15.8	65	1:00:00	2016-06-29 01:00
2020-02-09 02:00	15.48333333	65	2:00:00	2016-06-29 02:00
2020-02-09 03:00	15.33333333	65	3:00:00	2016-06-29 03:00
2020-02-09 04:00	14.46666667	65	4:00:00	2016-06-29 04:00
2020-02-09 05:00	13.62	65	5:00:00	2016-06-29 05:00
2020-02-09 06:00	14.96666667	65	6:00:00	2016-06-29 06:00
2020-02-09 07:00	16.36666667	65	7:00:00	2016-06-29 07:00
2020-02-09 08:00	19.51666667	65	8:00:00	2016-06-29 08:00
2020-02-09 09:00	20.08	65	9:00:00	2016-06-29 09:00
2020-02-09 10:00	20.13333333	65	10:00:00	2016-06-29 10:00
2020-02-09 11:00	21.63333333	65	11:00:00	2016-06-29 11:00
2020-02-09 12:00	21.83333333	65	12:00:00	2016-06-29 12:00
2020-02-09 13:00	21.98	65	13:00:00	2016-06-29 13:00
2020-02-09 14:00	22.3	65	14:00:00	2016-06-29 14:00
2020-02-09 15:00	23.01666667	65	15:00:00	2016-06-29 15:00
2020-02-09 16:00	22.78333333	65	16:00:00	2016-06-29 16:00
2020-02-09 17:00	23.28	65	17:00:00	2016-06-29 17:00
2020-02-09 18:00	22.56666667	65	18:00:00	2016-06-29 18:00
2020-02-09 19:00	20.88333333	65	19:00:00	2016-06-29 19:00
2020-02-09 20:00	19.45	65	20:00:00	2016-06-29 20:00
2020-02-09 21:00	17.92	65	21:00:00	2016-06-29 21:00
2020-02-09 22:00	17.4	65	22:00:00	2016-06-29 22:00
2020-02-09 23:00	15.98333333	65	23:00:00	2016-06-29 23:00
2020-02-10 00:00	16.36666667	66	0:00:00	2016-06-30 00:00
2020-02-10 01:00	15.86	66	1:00:00	2016-06-30 01:00
2020-02-10 02:00	15.41666667	66	2:00:00	2016-06-30 02:00
2020-02-10 03:00	14.96666667	66	3:00:00	2016-06-30 03:00
2020-02-10 04:00	14.25	66	4:00:00	2016-06-30 04:00
2020-02-10 05:00	14.38	66	5:00:00	2016-06-30 05:00
2020-02-10 06:00	14.96666667	66	6:00:00	2016-06-30 06:00
2020-02-10 07:00	17.3	66	7:00:00	2016-06-30 07:00
2020-02-10 08:00	17.75	66	8:00:00	2016-06-30 08:00
2020-02-10 09:00	19.54	66	9:00:00	2016-06-30 09:00
2020-02-10 10:00	19.56666667	66	10:00:00	2016-06-30 10:00
2020-02-10 11:00	20.63333333	66	11:00:00	2016-06-30 11:00
2020-02-10 12:00	22.1	66	12:00:00	2016-06-30 12:00
2020-02-10 13:00	21.04	66	13:00:00	2016-06-30 13:00
2020-02-10 14:00	21.73333333	66	14:00:00	2016-06-30 14:00
2020-02-10 15:00	20.48333333	66	15:00:00	2016-06-30 15:00
2020-02-10 16:00	21.7	66	16:00:00	2016-06-30 16:00
2020-02-10 17:00	22.54	66	17:00:00	2016-06-30 17:00
2020-02-10 18:00	22.2	66	18:00:00	2016-06-30 18:00
2020-02-10 19:00	21.45	66	19:00:00	2016-06-30 19:00
2020-02-10 20:00	19.55	66	20:00:00	2016-06-30 20:00
2020-02-10 21:00	18.44	66	21:00:00	2016-06-30 21:00
2020-02-10 22:00	16.76666667	66	22:00:00	2016-06-30 22:00
2020-02-10 23:00	15.38333333	66	23:00:00	2016-06-30 23:00
2020-02-11 00:00	15.58333333	67	0:00:00	2016-07-01 00:00
2020-02-11 01:00	15.34	67	1:00:00	2016-07-01 01:00
2020-02-11 02:00	15.15	67	2:00:00	2016-07-01 02:00
2020-02-11 03:00	14.73333333	67	3:00:00	2016-07-01 03:00
2020-02-11 04:00	14.48333333	67	4:00:00	2016-07-01 04:00
2020-02-11 05:00	14.6	67	5:00:00	2016-07-01 05:00
2020-02-11 06:00	16.13333333	67	6:00:00	2016-07-01 06:00
2020-02-11 07:00	19.83333333	67	7:00:00	2016-07-01 07:00
2020-02-11 08:00	24.48333333	67	8:00:00	2016-07-01 08:00
2020-02-11 09:00	26.5	67	9:00:00	2016-07-01 09:00
2020-02-11 10:00	27.63333333	67	10:00:00	2016-07-01 10:00
2020-02-11 11:00	29.46666667	67	11:00:00	2016-07-01 11:00
2020-02-11 12:00	30.18333333	67	12:00:00	2016-07-01 12:00
2020-02-11 13:00	31.46	67	13:00:00	2016-07-01 13:00
2020-02-11 14:00	31.76666667	67	14:00:00	2016-07-01 14:00
2020-02-11 15:00	33.15	67	15:00:00	2016-07-01 15:00
2020-02-11 16:00	33.56666667	67	16:00:00	2016-07-01 16:00
2020-02-11 17:00	33.02	67	17:00:00	2016-07-01 17:00
2020-02-11 18:00	32.65	67	18:00:00	2016-07-01 18:00
2020-02-11 19:00	32.65	67	19:00:00	2016-07-01 19:00
2020-02-11 20:00	30.23333333	67	20:00:00	2016-07-01 20:00
2020-02-11 21:00	27.38	67	21:00:00	2016-07-01 21:00
2020-02-11 22:00	24.03333333	67	22:00:00	2016-07-01 22:00
2020-02-11 23:00	22.05	67	23:00:00	2016-07-01 23:00
2020-02-12 00:00	18.03333333	68	0:00:00	2016-07-02 00:00
2020-02-12 01:00	16.08	68	1:00:00	2016-07-02 01:00
2020-02-12 02:00	17.86666667	68	2:00:00	2016-07-02 02:00
2020-02-12 03:00	18.95	68	3:00:00	2016-07-02 03:00
2020-02-12 04:00	19.03333333	68	4:00:00	2016-07-02 04:00
2020-02-12 05:00	19.3	68	5:00:00	2016-07-02 05:00
2020-02-12 06:00	19.88333333	68	6:00:00	2016-07-02 06:00
2020-02-12 07:00	20.81666667	68	7:00:00	2016-07-02 07:00
2020-02-12 08:00	21.88333333	68	8:00:00	2016-07-02 08:00
2020-02-12 09:00	21.98	68	9:00:00	2016-07-02 09:00
2020-02-12 10:00	20.6	68	10:00:00	2016-07-02 10:00
2020-02-12 11:00	19.05	68	11:00:00	2016-07-02 11:00
2020-02-12 12:00	18.12	68	12:00:00	2016-07-02 12:00
2020-02-12 13:00	16.75	68	13:00:00	2016-07-02 13:00
2020-02-12 14:00	15.66666667	68	14:00:00	2016-07-02 14:00
2020-02-12 15:00	15.43333333	68	15:00:00	2016-07-02 15:00
2020-02-12 16:00	16.58	68	16:00:00	2016-07-02 16:00
2020-02-12 17:00	17.53333333	68	17:00:00	2016-07-02 17:00
2020-02-12 18:00	18.43333333	68	18:00:00	2016-07-02 18:00
2020-02-12 19:00	18.26666667	68	19:00:00	2016-07-02 19:00
2020-02-12 20:00	16.54	68	20:00:00	2016-07-02 20:00
2020-02-12 21:00	14.71666667	68	21:00:00	2016-07-02 21:00
2020-02-12 22:00	12.28333333	68	22:00:00	2016-07-02 22:00
2020-02-12 23:00	11.71666667	68	23:00:00	2016-07-02 23:00
2020-02-13 00:00	13.2	69	0:00:00	2016-07-03 00:00
2020-02-13 01:00	16.2	69	1:00:00	2016-07-03 01:00
2020-02-13 02:00	18.41666667	69	2:00:00	2016-07-03 02:00
2020-02-13 03:00	18.96666667	69	3:00:00	2016-07-03 03:00
2020-02-13 04:00	19.16	69	4:00:00	2016-07-03 04:00
2020-02-13 05:00	19.56666667	69	5:00:00	2016-07-03 05:00
2020-02-13 06:00	20.21666667	69	6:00:00	2016-07-03 06:00
2020-02-13 07:00	20.76666667	69	7:00:00	2016-07-03 07:00
2020-02-13 08:00	21.66	69	8:00:00	2016-07-03 08:00
2020-02-13 09:00	21.93333333	69	9:00:00	2016-07-03 09:00
2020-02-13 10:00	20.7	69	10:00:00	2016-07-03 10:00
2020-02-13 11:00	19.18333333	69	11:00:00	2016-07-03 11:00
2020-02-13 12:00	17.66	69	12:00:00	2016-07-03 12:00
2020-02-13 13:00	17.25	69	13:00:00	2016-07-03 13:00
2020-02-13 14:00	15.5	69	14:00:00	2016-07-03 14:00
2020-02-13 15:00	15.66666667	69	15:00:00	2016-07-03 15:00
2020-02-13 16:00	16.36	69	16:00:00	2016-07-03 16:00
2020-02-13 17:00	17.23333333	69	17:00:00	2016-07-03 17:00
2020-02-13 18:00	18.46666667	69	18:00:00	2016-07-03 18:00
2020-02-13 19:00	18.05	69	19:00:00	2016-07-03 19:00
2020-02-13 20:00	16.62	69	20:00:00	2016-07-03 20:00
2020-02-13 21:00	14.66666667	69	21:00:00	2016-07-03 21:00
2020-02-13 22:00	12.36666667	69	22:00:00	2016-07-03 22:00
2020-02-13 23:00	11.5	69	23:00:00	2016-07-03 23:00
2020-02-14 00:00	12.66	70	0:00:00	2016-07-04 00:00
2020-02-14 01:00	14.35	70	1:00:00	2016-07-04 01:00
2020-02-14 02:00	13.6	70	2:00:00	2016-07-04 02:00
2020-02-14 03:00	12.68333333	70	3:00:00	2016-07-04 03:00
2020-02-14 04:00	12.74	70	4:00:00	2016-07-04 04:00
2020-02-14 05:00	12.25	70	5:00:00	2016-07-04 05:00
2020-02-14 06:00	13.16666667	70	6:00:00	2016-07-04 06:00
2020-02-14 07:00	16.06666667	70	7:00:00	2016-07-04 07:00
2020-02-14 08:00	16.9	70	8:00:00	2016-07-04 08:00
2020-02-14 09:00	19	70	9:00:00	2016-07-04 09:00
2020-02-14 10:00	20.83333333	70	10:00:00	2016-07-04 10:00
2020-02-14 11:00	22.43333333	70	11:00:00	2016-07-04 11:00
2020-02-14 12:00	22.56	70	12:00:00	2016-07-04 12:00
2020-02-14 13:00	22.85	70	13:00:00	2016-07-04 13:00
2020-02-14 14:00	23.7	70	14:00:00	2016-07-04 14:00
2020-02-14 15:00	23.96666667	70	15:00:00	2016-07-04 15:00
2020-02-14 16:00	23.8	70	16:00:00	2016-07-04 16:00
2020-02-14 17:00	24.01666667	70	17:00:00	2016-07-04 17:00
2020-02-14 18:00	23.41666667	70	18:00:00	2016-07-04 18:00
2020-02-14 19:00	22.76666667	70	19:00:00	2016-07-04 19:00
2020-02-14 20:00	22	70	20:00:00	2016-07-04 20:00
2020-02-14 21:00	19.73333333	70	21:00:00	2016-07-04 21:00
2020-02-14 22:00	18.16666667	70	22:00:00	2016-07-04 22:00
2020-02-14 23:00	16.88333333	70	23:00:00	2016-07-04 23:00
2020-02-15 00:00	16.62	71	0:00:00	2016-07-05 00:00
2020-02-15 01:00	16.03333333	71	1:00:00	2016-07-05 01:00
2020-02-15 02:00	15.08333333	71	2:00:00	2016-07-05 02:00
2020-02-15 03:00	14.41666667	71	3:00:00	2016-07-05 03:00
2020-02-15 04:00	13.84	71	4:00:00	2016-07-05 04:00
2020-02-15 05:00	13.73333333	71	5:00:00	2016-07-05 05:00
2020-02-15 06:00	13.31666667	71	6:00:00	2016-07-05 06:00
2020-02-15 07:00	13.7	71	7:00:00	2016-07-05 07:00
2020-02-15 08:00	15.22	71	8:00:00	2016-07-05 08:00
2020-02-15 09:00	15.95	71	9:00:00	2016-07-05 09:00
2020-02-15 10:00	16.96666667	71	10:00:00	2016-07-05 10:00
2020-02-15 11:00	17.85	71	11:00:00	2016-07-05 11:00
2020-02-15 12:00	17.74	71	12:00:00	2016-07-05 12:00
2020-02-15 13:00	18.86666667	71	13:00:00	2016-07-05 13:00
2020-02-15 14:00	18.98333333	71	14:00:00	2016-07-05 14:00
2020-02-15 15:00	19.45	71	15:00:00	2016-07-05 15:00
2020-02-15 16:00	19.54	71	16:00:00	2016-07-05 16:00
2020-02-15 17:00	19.85	71	17:00:00	2016-07-05 17:00
2020-02-15 18:00	19.68333333	71	18:00:00	2016-07-05 18:00
2020-02-15 19:00	19.6	71	19:00:00	2016-07-05 19:00
2020-02-15 20:00	18.84	71	20:00:00	2016-07-05 20:00
2020-02-15 21:00	17.33333333	71	21:00:00	2016-07-05 21:00
2020-02-15 22:00	15.3	71	22:00:00	2016-07-05 22:00
2020-02-15 23:00	13.91666667	71	23:00:00	2016-07-05 23:00
2020-02-16 00:00	15.02	72	0:00:00	2016-07-06 00:00
2020-02-16 01:00	15.88333333	72	1:00:00	2016-07-06 01:00
2020-02-16 02:00	15.26666667	72	2:00:00	2016-07-06 02:00
2020-02-16 03:00	14.75	72	3:00:00	2016-07-06 03:00
2020-02-16 04:00	13.54	72	4:00:00	2016-07-06 04:00
2020-02-16 05:00	13.63333333	72	5:00:00	2016-07-06 05:00
2020-02-16 06:00	13.45	72	6:00:00	2016-07-06 06:00
2020-02-16 07:00	14.25	72	7:00:00	2016-07-06 07:00
2020-02-16 08:00	14.86	72	8:00:00	2016-07-06 08:00
2020-02-16 09:00	15.71666667	72	9:00:00	2016-07-06 09:00
2020-02-16 10:00	17.05	72	10:00:00	2016-07-06 10:00
2020-02-16 11:00	17.6	72	11:00:00	2016-07-06 11:00
2020-02-16 12:00	17.94	72	12:00:00	2016-07-06 12:00
2020-02-16 13:00	18.2	72	13:00:00	2016-07-06 13:00
2020-02-16 14:00	19.38333333	72	14:00:00	2016-07-06 14:00
2020-02-16 15:00	19.81666667	72	15:00:00	2016-07-06 15:00
2020-02-16 16:00	19.92	72	16:00:00	2016-07-06 16:00
2020-02-16 17:00	20.21666667	72	17:00:00	2016-07-06 17:00
2020-02-16 18:00	19.95	72	18:00:00	2016-07-06 18:00
2020-02-16 19:00	19.65	72	19:00:00	2016-07-06 19:00
2020-02-16 20:00	18.48	72	20:00:00	2016-07-06 20:00
2020-02-16 21:00	16.7	72	21:00:00	2016-07-06 21:00
2020-02-16 22:00	15.18333333	72	22:00:00	2016-07-06 22:00
2020-02-16 23:00	14.1	72	23:00:00	2016-07-06 23:00
2020-02-17 00:00	14.02	73	0:00:00	2016-07-07 00:00
2020-02-17 01:00	14.05	73	1:00:00	2016-07-07 01:00
2020-02-17 02:00	13.35	73	2:00:00	2016-07-07 02:00
2020-02-17 03:00	12.91666667	73	3:00:00	2016-07-07 03:00
2020-02-17 04:00	12.7	73	4:00:00	2016-07-07 04:00
2020-02-17 05:00	12.08333333	73	5:00:00	2016-07-07 05:00
2020-02-17 06:00	13.43333333	73	6:00:00	2016-07-07 06:00
2020-02-17 07:00	16.2	73	7:00:00	2016-07-07 07:00
2020-02-17 08:00	20.56	73	8:00:00	2016-07-07 08:00
2020-02-17 09:00	19.3	73	9:00:00	2016-07-07 09:00
2020-02-17 10:00	20.63333333	73	10:00:00	2016-07-07 10:00
2020-02-17 11:00	22.11666667	73	11:00:00	2016-07-07 11:00
2020-02-17 12:00	23.44	73	12:00:00	2016-07-07 12:00
2020-02-17 13:00	23	73	13:00:00	2016-07-07 13:00
2020-02-17 14:00	24.13333333	73	14:00:00	2016-07-07 14:00
2020-02-17 15:00	22.58333333	73	15:00:00	2016-07-07 15:00
2020-02-17 16:00	24	73	16:00:00	2016-07-07 16:00
2020-02-17 17:00	23.85	73	17:00:00	2016-07-07 17:00
2020-02-17 18:00	23.4	73	18:00:00	2016-07-07 18:00
2020-02-17 19:00	22.25	73	19:00:00	2016-07-07 19:00
2020-02-17 20:00	21.42	73	20:00:00	2016-07-07 20:00
2020-02-17 21:00	20.03333333	73	21:00:00	2016-07-07 21:00
2020-02-17 22:00	17.81666667	73	22:00:00	2016-07-07 22:00
2020-02-17 23:00	16.75	73	23:00:00	2016-07-07 23:00
2020-02-18 00:00	16.8	74	0:00:00	2016-07-08 00:00
2020-02-18 01:00	17.33333333	74	1:00:00	2016-07-08 01:00
2020-02-18 02:00	17.06666667	74	2:00:00	2016-07-08 02:00
2020-02-18 03:00	16.75	74	3:00:00	2016-07-08 03:00
2020-02-18 04:00	16.78	74	4:00:00	2016-07-08 04:00
2020-02-18 05:00	16.68333333	74	5:00:00	2016-07-08 05:00
2020-02-18 06:00	17.48333333	74	6:00:00	2016-07-08 06:00
2020-02-18 07:00	21.05	74	7:00:00	2016-07-08 07:00
2020-02-18 08:00	23.14	74	8:00:00	2016-07-08 08:00
2020-02-18 09:00	25.05	74	9:00:00	2016-07-08 09:00
2020-02-18 10:00	26.8	74	10:00:00	2016-07-08 10:00
2020-02-18 11:00	28.1	74	11:00:00	2016-07-08 11:00
2020-02-18 12:00	28.6	74	12:00:00	2016-07-08 12:00
2020-02-18 13:00	28.48333333	74	13:00:00	2016-07-08 13:00
2020-02-18 14:00	29	74	14:00:00	2016-07-08 14:00
2020-02-18 15:00	29.86666667	74	15:00:00	2016-07-08 15:00
2020-02-18 16:00	31.44	74	16:00:00	2016-07-08 16:00
2020-02-18 17:00	32	74	17:00:00	2016-07-08 17:00
2020-02-18 18:00	31.08333333	74	18:00:00	2016-07-08 18:00
2020-02-18 19:00	29.73333333	74	19:00:00	2016-07-08 19:00
2020-02-18 20:00	28.26	74	20:00:00	2016-07-08 20:00
2020-02-18 21:00	25.13333333	74	21:00:00	2016-07-08 21:00
2020-02-18 22:00	21.9	74	22:00:00	2016-07-08 22:00
2020-02-18 23:00	20.36666667	74	23:00:00	2016-07-08 23:00
2020-02-19 00:00	17.12	75	0:00:00	2016-07-09 00:00
2020-02-19 01:00	13.65	75	1:00:00	2016-07-09 01:00
2020-02-19 02:00	13.43333333	75	2:00:00	2016-07-09 02:00
2020-02-19 03:00	12.55	75	3:00:00	2016-07-09 03:00
2020-02-19 04:00	12.74	75	4:00:00	2016-07-09 04:00
2020-02-19 05:00	12.2	75	5:00:00	2016-07-09 05:00
2020-02-19 06:00	13.48333333	75	6:00:00	2016-07-09 06:00
2020-02-19 07:00	15.53333333	75	7:00:00	2016-07-09 07:00
2020-02-19 08:00	17.76	75	8:00:00	2016-07-09 08:00
2020-02-19 09:00	19.01666667	75	9:00:00	2016-07-09 09:00
2020-02-19 10:00	20.58333333	75	10:00:00	2016-07-09 10:00
2020-02-19 11:00	23.1	75	11:00:00	2016-07-09 11:00
2020-02-19 12:00	23.28333333	75	12:00:00	2016-07-09 12:00
2020-02-19 13:00	23.03333333	75	13:00:00	2016-07-09 13:00
2020-02-19 14:00	23.65	75	14:00:00	2016-07-09 14:00
2020-02-19 15:00	24.6	75	15:00:00	2016-07-09 15:00
2020-02-19 16:00	24.23333333	75	16:00:00	2016-07-09 16:00
2020-02-19 17:00	24.06666667	75	17:00:00	2016-07-09 17:00
2020-02-19 18:00	23.36666667	75	18:00:00	2016-07-09 18:00
2020-02-19 19:00	22.46	75	19:00:00	2016-07-09 19:00
2020-02-19 20:00	21.51666667	75	20:00:00	2016-07-09 20:00
2020-02-19 21:00	19.63333333	75	21:00:00	2016-07-09 21:00
2020-02-19 22:00	18.11666667	75	22:00:00	2016-07-09 22:00
2020-02-19 23:00	17.1	75	23:00:00	2016-07-09 23:00
2020-02-20 00:00	16.65	76	0:00:00	2016-07-10 00:00
2020-02-20 01:00	17	76	1:00:00	2016-07-10 01:00
2020-02-20 02:00	17.06666667	76	2:00:00	2016-07-10 02:00
2020-02-20 03:00	16.88	76	3:00:00	2016-07-10 03:00
2020-02-20 04:00	16.46666667	76	4:00:00	2016-07-10 04:00
2020-02-20 05:00	16.76666667	76	5:00:00	2016-07-10 05:00
2020-02-20 06:00	17.7	76	6:00:00	2016-07-10 06:00
2020-02-20 07:00	20.92	76	7:00:00	2016-07-10 07:00
2020-02-20 08:00	23.05	76	8:00:00	2016-07-10 08:00
2020-02-20 09:00	24.68333333	76	9:00:00	2016-07-10 09:00
2020-02-20 10:00	26.31666667	76	10:00:00	2016-07-10 10:00
2020-02-20 11:00	27.68	76	11:00:00	2016-07-10 11:00
2020-02-20 12:00	29.33333333	76	12:00:00	2016-07-10 12:00
2020-02-20 13:00	28.2	76	13:00:00	2016-07-10 13:00
2020-02-20 14:00	28.91666667	76	14:00:00	2016-07-10 14:00
2020-02-20 15:00	29.32	76	15:00:00	2016-07-10 15:00
2020-02-20 16:00	31.58333333	76	16:00:00	2016-07-10 16:00
2020-02-20 17:00	31.86666667	76	17:00:00	2016-07-10 17:00
2020-02-20 18:00	31.18333333	76	18:00:00	2016-07-10 18:00
2020-02-20 19:00	30.1	76	19:00:00	2016-07-10 19:00
2020-02-20 20:00	28.4	76	20:00:00	2016-07-10 20:00
2020-02-20 21:00	25.13333333	76	21:00:00	2016-07-10 21:00
2020-02-20 22:00	21.86666667	76	22:00:00	2016-07-10 22:00
2020-02-20 23:00	20.12	76	23:00:00	2016-07-10 23:00
2020-02-21 00:00	21.56666667	77	0:00:00	2016-07-11 00:00
2020-02-21 01:00	23.16666667	77	1:00:00	2016-07-11 01:00
2020-02-21 02:00	22.71666667	77	2:00:00	2016-07-11 02:00
2020-02-21 03:00	21.68	77	3:00:00	2016-07-11 03:00
2020-02-21 04:00	20.9	77	4:00:00	2016-07-11 04:00
2020-02-21 05:00	20.03333333	77	5:00:00	2016-07-11 05:00
2020-02-21 06:00	19.75	77	6:00:00	2016-07-11 06:00
2020-02-21 07:00	21.46	77	7:00:00	2016-07-11 07:00
2020-02-21 08:00	22.76666667	77	8:00:00	2016-07-11 08:00
2020-02-21 09:00	23.6	77	9:00:00	2016-07-11 09:00
2020-02-21 10:00	25.01666667	77	10:00:00	2016-07-11 10:00
2020-02-21 11:00	27.48	77	11:00:00	2016-07-11 11:00
2020-02-21 12:00	27.43333333	77	12:00:00	2016-07-11 12:00
2020-02-21 13:00	26.96666667	77	13:00:00	2016-07-11 13:00
2020-02-21 14:00	27.01666667	77	14:00:00	2016-07-11 14:00
2020-02-21 15:00	27.24	77	15:00:00	2016-07-11 15:00
2020-02-21 16:00	26.65	77	16:00:00	2016-07-11 16:00
2020-02-21 17:00	26.2	77	17:00:00	2016-07-11 17:00
2020-02-21 18:00	25.61666667	77	18:00:00	2016-07-11 18:00
2020-02-21 19:00	24.4	77	19:00:00	2016-07-11 19:00
2020-02-21 20:00	23.65	77	20:00:00	2016-07-11 20:00
2020-02-21 21:00	22.7	77	21:00:00	2016-07-11 21:00
2020-02-21 22:00	20.8	77	22:00:00	2016-07-11 22:00
2020-02-21 23:00	19.12	77	23:00:00	2016-07-11 23:00
2020-02-22 00:00	20.86666667	78	0:00:00	2016-07-12 00:00
2020-02-22 01:00	23.45	78	1:00:00	2016-07-12 01:00
2020-02-22 02:00	22.6	78	2:00:00	2016-07-12 02:00
2020-02-22 03:00	21.74	78	3:00:00	2016-07-12 03:00
2020-02-22 04:00	21	78	4:00:00	2016-07-12 04:00
2020-02-22 05:00	19.93333333	78	5:00:00	2016-07-12 05:00
2020-02-22 06:00	19.96666667	78	6:00:00	2016-07-12 06:00
2020-02-22 07:00	21.9	78	7:00:00	2016-07-12 07:00
2020-02-22 08:00	22.31666667	78	8:00:00	2016-07-12 08:00
2020-02-22 09:00	23.85	78	9:00:00	2016-07-12 09:00
2020-02-22 10:00	25.93333333	78	10:00:00	2016-07-12 10:00
2020-02-22 11:00	27.14	78	11:00:00	2016-07-12 11:00
2020-02-22 12:00	26.75	78	12:00:00	2016-07-12 12:00
2020-02-22 13:00	26.13333333	78	13:00:00	2016-07-12 13:00
2020-02-22 14:00	26.63333333	78	14:00:00	2016-07-12 14:00
2020-02-22 15:00	26.7	78	15:00:00	2016-07-12 15:00
2020-02-22 16:00	26.45	78	16:00:00	2016-07-12 16:00
2020-02-22 17:00	26.25	78	17:00:00	2016-07-12 17:00
2020-02-22 18:00	25.33333333	78	18:00:00	2016-07-12 18:00
2020-02-22 19:00	25.22	78	19:00:00	2016-07-12 19:00
2020-02-22 20:00	23.91666667	78	20:00:00	2016-07-12 20:00
2020-02-22 21:00	22.53333333	78	21:00:00	2016-07-12 21:00
2020-02-22 22:00	20.93333333	78	22:00:00	2016-07-12 22:00
2020-02-22 23:00	19.2	78	23:00:00	2016-07-12 23:00
2020-02-23 00:00	17.7	79	0:00:00	2016-07-13 00:00
2020-02-23 01:00	16.33333333	79	1:00:00	2016-07-13 01:00
[truncated: 1,628 more rows]
