# Supplementary material for: Natural plant growth and development achieved in the IPK PhenoSphere by dynamic environment simulation
Source: Nat Commun. 2023 Sep 18;14:5783. doi: 10.1038/s41467-023-41332-4 (PMC10507097; doi:10.1038/s41467-023-41332-4)
Supplement: Supplementary file 5 — Supplementary Code 1 [file 41467_2023_41332_MOESM5_ESM.zip › Supplementary_Code_1/Weather_Data/PKH_avg_clim_translate.csv]

hour	Temp	DAS	Time	Date_201X
10/19/2018 8:00	9.72	7	8:00:00	5/2/2016 8:00
10/19/2018 9:00	11.05833333	7	9:00:00	5/2/2016 9:00
10/19/2018 10:00	12.15833333	7	10:00:00	5/2/2016 10:00
10/19/2018 11:00	13.95	7	11:00:00	5/2/2016 11:00
10/19/2018 12:00	15.90833333	7	12:00:00	5/2/2016 12:00
10/19/2018 13:00	17.01666667	7	13:00:00	5/2/2016 13:00
10/19/2018 14:00	17.64166667	7	14:00:00	5/2/2016 14:00
10/19/2018 15:00	17.59166667	7	15:00:00	5/2/2016 15:00
10/19/2018 16:00	18.29166667	7	16:00:00	5/2/2016 16:00
10/19/2018 17:00	18.91666667	7	17:00:00	5/2/2016 17:00
10/19/2018 18:00	18.95	7	18:00:00	5/2/2016 18:00
10/19/2018 19:00	18.00833333	7	19:00:00	5/2/2016 19:00
10/19/2018 20:00	15.68333333	7	20:00:00	5/2/2016 20:00
10/19/2018 21:00	13.31666667	7	21:00:00	5/2/2016 21:00
10/19/2018 22:00	11.18333333	7	22:00:00	5/2/2016 22:00
10/19/2018 23:00	9.316666667	7	23:00:00	5/2/2016 23:00
10/20/2018 0:00	3.241666667	8	0:00:00	5/3/2016 0:00
10/20/2018 1:00	-0.791666667	8	1:00:00	5/3/2016 1:00
10/20/2018 2:00	-0.775	8	2:00:00	5/3/2016 2:00
10/20/2018 3:00	-0.691666667	8	3:00:00	5/3/2016 3:00
10/20/2018 4:00	-0.483333333	8	4:00:00	5/3/2016 4:00
10/20/2018 5:00	-0.4	8	5:00:00	5/3/2016 5:00
10/20/2018 6:00	1.291666667	8	6:00:00	5/3/2016 6:00
10/20/2018 7:00	6.7	8	7:00:00	5/3/2016 7:00
10/20/2018 8:00	9.308333333	8	8:00:00	5/3/2016 8:00
10/20/2018 9:00	12.43333333	8	9:00:00	5/3/2016 9:00
10/20/2018 10:00	15.31666667	8	10:00:00	5/3/2016 10:00
10/20/2018 11:00	18.35833333	8	11:00:00	5/3/2016 11:00
10/20/2018 12:00	20.35833333	8	12:00:00	5/3/2016 12:00
10/20/2018 13:00	21.475	8	13:00:00	5/3/2016 13:00
10/20/2018 14:00	22.28333333	8	14:00:00	5/3/2016 14:00
10/20/2018 15:00	23.475	8	15:00:00	5/3/2016 15:00
10/20/2018 16:00	23.98333333	8	16:00:00	5/3/2016 16:00
10/20/2018 17:00	23.94166667	8	17:00:00	5/3/2016 17:00
10/20/2018 18:00	24.05833333	8	18:00:00	5/3/2016 18:00
10/20/2018 19:00	22.66666667	8	19:00:00	5/3/2016 19:00
10/20/2018 20:00	19.73333333	8	20:00:00	5/3/2016 20:00
10/20/2018 21:00	16.725	8	21:00:00	5/3/2016 21:00
10/20/2018 22:00	12.81666667	8	22:00:00	5/3/2016 22:00
10/20/2018 23:00	10.15833333	8	23:00:00	5/3/2016 23:00
10/21/2018 0:00	8.75	9	0:00:00	5/4/2016 0:00
10/21/2018 1:00	6.775	9	1:00:00	5/4/2016 1:00
10/21/2018 2:00	5.666666667	9	2:00:00	5/4/2016 2:00
10/21/2018 3:00	5.325	9	3:00:00	5/4/2016 3:00
10/21/2018 4:00	4.691666667	9	4:00:00	5/4/2016 4:00
10/21/2018 5:00	4.533333333	9	5:00:00	5/4/2016 5:00
10/21/2018 6:00	5.833333333	9	6:00:00	5/4/2016 6:00
10/21/2018 7:00	6.941666667	9	7:00:00	5/4/2016 7:00
10/21/2018 8:00	8.408333333	9	8:00:00	5/4/2016 8:00
10/21/2018 9:00	9.341666667	9	9:00:00	5/4/2016 9:00
10/21/2018 10:00	10.55	9	10:00:00	5/4/2016 10:00
10/21/2018 11:00	12.05833333	9	11:00:00	5/4/2016 11:00
10/21/2018 12:00	13.325	9	12:00:00	5/4/2016 12:00
10/21/2018 13:00	14.53333333	9	13:00:00	5/4/2016 13:00
10/21/2018 14:00	15.01666667	9	14:00:00	5/4/2016 14:00
10/21/2018 15:00	15.93333333	9	15:00:00	5/4/2016 15:00
10/21/2018 16:00	15.79166667	9	16:00:00	5/4/2016 16:00
10/21/2018 17:00	15.83333333	9	17:00:00	5/4/2016 17:00
10/21/2018 18:00	15.1	9	18:00:00	5/4/2016 18:00
10/21/2018 19:00	13.06666667	9	19:00:00	5/4/2016 19:00
10/21/2018 20:00	11.1	9	20:00:00	5/4/2016 20:00
10/21/2018 21:00	9.116666667	9	21:00:00	5/4/2016 21:00
10/21/2018 22:00	8.008333333	9	22:00:00	5/4/2016 22:00
10/21/2018 23:00	8.1	9	23:00:00	5/4/2016 23:00
10/22/2018 0:00	1.925	10	0:00:00	5/5/2016 0:00
10/22/2018 1:00	-1.141666667	10	1:00:00	5/5/2016 1:00
10/22/2018 2:00	-1.55	10	2:00:00	5/5/2016 2:00
10/22/2018 3:00	-1.425	10	3:00:00	5/5/2016 3:00
10/22/2018 4:00	-1.258333333	10	4:00:00	5/5/2016 4:00
10/22/2018 5:00	-1.066666667	10	5:00:00	5/5/2016 5:00
10/22/2018 6:00	4.625	10	6:00:00	5/5/2016 6:00
10/22/2018 7:00	6.616666667	10	7:00:00	5/5/2016 7:00
10/22/2018 8:00	9.441666667	10	8:00:00	5/5/2016 8:00
10/22/2018 9:00	12.65833333	10	9:00:00	5/5/2016 9:00
10/22/2018 10:00	15.30833333	10	10:00:00	5/5/2016 10:00
10/22/2018 11:00	18.36666667	10	11:00:00	5/5/2016 11:00
10/22/2018 12:00	20.425	10	12:00:00	5/5/2016 12:00
10/22/2018 13:00	21.33333333	10	13:00:00	5/5/2016 13:00
10/22/2018 14:00	22.375	10	14:00:00	5/5/2016 14:00
10/22/2018 15:00	23.325	10	15:00:00	5/5/2016 15:00
10/22/2018 16:00	23.85	10	16:00:00	5/5/2016 16:00
10/22/2018 17:00	23.76666667	10	17:00:00	5/5/2016 17:00
10/22/2018 18:00	23.86666667	10	18:00:00	5/5/2016 18:00
10/22/2018 19:00	22.44166667	10	19:00:00	5/5/2016 19:00
10/22/2018 20:00	19.125	10	20:00:00	5/5/2016 20:00
10/22/2018 21:00	15.91666667	10	21:00:00	5/5/2016 21:00
10/22/2018 22:00	12.19166667	10	22:00:00	5/5/2016 22:00
10/22/2018 23:00	8.741666667	10	23:00:00	5/5/2016 23:00
10/23/2018 0:00	7.058333333	11	0:00:00	5/6/2016 0:00
10/23/2018 1:00	6.666666667	11	1:00:00	5/6/2016 1:00
10/23/2018 2:00	6.258333333	11	2:00:00	5/6/2016 2:00
10/23/2018 3:00	5.858333333	11	3:00:00	5/6/2016 3:00
10/23/2018 4:00	5.45	11	4:00:00	5/6/2016 4:00
10/23/2018 5:00	5.241666667	11	5:00:00	5/6/2016 5:00
10/23/2018 6:00	5.841666667	11	6:00:00	5/6/2016 6:00
10/23/2018 7:00	7.675	11	7:00:00	5/6/2016 7:00
10/23/2018 8:00	9.025	11	8:00:00	5/6/2016 8:00
10/23/2018 9:00	11.05833333	11	9:00:00	5/6/2016 9:00
10/23/2018 10:00	12.33333333	11	10:00:00	5/6/2016 10:00
10/23/2018 11:00	14.26666667	11	11:00:00	5/6/2016 11:00
10/23/2018 12:00	15.94166667	11	12:00:00	5/6/2016 12:00
10/23/2018 13:00	16.975	11	13:00:00	5/6/2016 13:00
10/23/2018 14:00	17.5	11	14:00:00	5/6/2016 14:00
10/23/2018 15:00	17.70833333	11	15:00:00	5/6/2016 15:00
10/23/2018 16:00	18.375	11	16:00:00	5/6/2016 16:00
10/23/2018 17:00	18.89166667	11	17:00:00	5/6/2016 17:00
10/23/2018 18:00	18.70833333	11	18:00:00	5/6/2016 18:00
10/23/2018 19:00	17.89166667	11	19:00:00	5/6/2016 19:00
10/23/2018 20:00	15.71666667	11	20:00:00	5/6/2016 20:00
10/23/2018 21:00	13.225	11	21:00:00	5/6/2016 21:00
10/23/2018 22:00	11.08333333	11	22:00:00	5/6/2016 22:00
10/23/2018 23:00	9.291666667	11	23:00:00	5/6/2016 23:00
10/24/2018 0:00	7.941666667	12	0:00:00	5/7/2016 0:00
10/24/2018 1:00	7.258333333	12	1:00:00	5/7/2016 1:00
10/24/2018 2:00	6.758333333	12	2:00:00	5/7/2016 2:00
10/24/2018 3:00	6.041666667	12	3:00:00	5/7/2016 3:00
10/24/2018 4:00	5.533333333	12	4:00:00	5/7/2016 4:00
10/24/2018 5:00	5.2	12	5:00:00	5/7/2016 5:00
10/24/2018 6:00	5.975	12	6:00:00	5/7/2016 6:00
10/24/2018 7:00	7.533333333	12	7:00:00	5/7/2016 7:00
10/24/2018 8:00	9.275	12	8:00:00	5/7/2016 8:00
10/24/2018 9:00	10.75	12	9:00:00	5/7/2016 9:00
10/24/2018 10:00	12.50833333	12	10:00:00	5/7/2016 10:00
10/24/2018 11:00	14.20833333	12	11:00:00	5/7/2016 11:00
10/24/2018 12:00	15.94166667	12	12:00:00	5/7/2016 12:00
10/24/2018 13:00	16.95833333	12	13:00:00	5/7/2016 13:00
10/24/2018 14:00	18.14166667	12	14:00:00	5/7/2016 14:00
10/24/2018 15:00	18.81666667	12	15:00:00	5/7/2016 15:00
10/24/2018 16:00	18.64166667	12	16:00:00	5/7/2016 16:00
10/24/2018 17:00	19.00833333	12	17:00:00	5/7/2016 17:00
10/24/2018 18:00	18.88333333	12	18:00:00	5/7/2016 18:00
10/24/2018 19:00	17.825	12	19:00:00	5/7/2016 19:00
10/24/2018 20:00	15.61666667	12	20:00:00	5/7/2016 20:00
10/24/2018 21:00	13.20833333	12	21:00:00	5/7/2016 21:00
10/24/2018 22:00	11.075	12	22:00:00	5/7/2016 22:00
10/24/2018 23:00	9.241666667	12	23:00:00	5/7/2016 23:00
10/25/2018 0:00	7.75	13	0:00:00	5/8/2016 0:00
10/25/2018 1:00	6.516666667	13	1:00:00	5/8/2016 1:00
10/25/2018 2:00	5.891666667	13	2:00:00	5/8/2016 2:00
10/25/2018 3:00	4.991666667	13	3:00:00	5/8/2016 3:00
10/25/2018 4:00	4.875	13	4:00:00	5/8/2016 4:00
10/25/2018 5:00	4.366666667	13	5:00:00	5/8/2016 5:00
10/25/2018 6:00	5.966666667	13	6:00:00	5/8/2016 6:00
10/25/2018 7:00	6.933333333	13	7:00:00	5/8/2016 7:00
10/25/2018 8:00	8.216666667	13	8:00:00	5/8/2016 8:00
10/25/2018 9:00	9.433333333	13	9:00:00	5/8/2016 9:00
10/25/2018 10:00	10.65833333	13	10:00:00	5/8/2016 10:00
10/25/2018 11:00	12.125	13	11:00:00	5/8/2016 11:00
10/25/2018 12:00	13.14166667	13	12:00:00	5/8/2016 12:00
10/25/2018 13:00	14.40833333	13	13:00:00	5/8/2016 13:00
10/25/2018 14:00	15.34166667	13	14:00:00	5/8/2016 14:00
10/25/2018 15:00	15.89166667	13	15:00:00	5/8/2016 15:00
10/25/2018 16:00	16.05	13	16:00:00	5/8/2016 16:00
10/25/2018 17:00	15.96666667	13	17:00:00	5/8/2016 17:00
10/25/2018 18:00	15.025	13	18:00:00	5/8/2016 18:00
10/25/2018 19:00	13.11666667	13	19:00:00	5/8/2016 19:00
10/25/2018 20:00	11.06666667	13	20:00:00	5/8/2016 20:00
10/25/2018 21:00	9.116666667	13	21:00:00	5/8/2016 21:00
10/25/2018 22:00	8.166666667	13	22:00:00	5/8/2016 22:00
10/25/2018 23:00	8.258333333	13	23:00:00	5/8/2016 23:00
10/26/2018 0:00	9.05	14	0:00:00	5/9/2016 0:00
10/26/2018 1:00	9.683333333	14	1:00:00	5/9/2016 1:00
10/26/2018 2:00	9.209090909	14	2:00:00	5/9/2016 2:00
10/26/2018 3:00	8.858333333	14	3:00:00	5/9/2016 3:00
10/26/2018 4:00	8.108333333	14	4:00:00	5/9/2016 4:00
10/26/2018 5:00	7.791666667	14	5:00:00	5/9/2016 5:00
10/26/2018 6:00	7.916666667	14	6:00:00	5/9/2016 6:00
10/26/2018 7:00	9.85	14	7:00:00	5/9/2016 7:00
10/26/2018 8:00	11.8	14	8:00:00	5/9/2016 8:00
10/26/2018 9:00	13.89166667	14	9:00:00	5/9/2016 9:00
10/26/2018 10:00	16.13333333	14	10:00:00	5/9/2016 10:00
10/26/2018 11:00	17.71666667	14	11:00:00	5/9/2016 11:00
10/26/2018 12:00	19.125	14	12:00:00	5/9/2016 12:00
10/26/2018 13:00	19.875	14	13:00:00	5/9/2016 13:00
10/26/2018 14:00	21.375	14	14:00:00	5/9/2016 14:00
10/26/2018 15:00	19.49166667	14	15:00:00	5/9/2016 15:00
10/26/2018 16:00	19.20833333	14	16:00:00	5/9/2016 16:00
10/26/2018 17:00	21.825	14	17:00:00	5/9/2016 17:00
10/26/2018 18:00	21.36666667	14	18:00:00	5/9/2016 18:00
10/26/2018 19:00	19.81666667	14	19:00:00	5/9/2016 19:00
10/26/2018 20:00	17.98333333	14	20:00:00	5/9/2016 20:00
10/26/2018 21:00	16.175	14	21:00:00	5/9/2016 21:00
10/26/2018 22:00	14.325	14	22:00:00	5/9/2016 22:00
10/26/2018 23:00	12.30833333	14	23:00:00	5/9/2016 23:00
10/27/2018 0:00	10.39166667	15	0:00:00	5/10/2016 0:00
10/27/2018 1:00	8.683333333	15	1:00:00	5/10/2016 1:00
10/27/2018 2:00	8.15	15	2:00:00	5/10/2016 2:00
10/27/2018 3:00	7.791666667	15	3:00:00	5/10/2016 3:00
10/27/2018 4:00	7.3	15	4:00:00	5/10/2016 4:00
10/27/2018 5:00	6.708333333	15	5:00:00	5/10/2016 5:00
10/27/2018 6:00	7.375	15	6:00:00	5/10/2016 6:00
10/27/2018 7:00	10.31666667	15	7:00:00	5/10/2016 7:00
10/27/2018 8:00	13.30833333	15	8:00:00	5/10/2016 8:00
10/27/2018 9:00	15.24166667	15	9:00:00	5/10/2016 9:00
10/27/2018 10:00	15.24166667	15	10:00:00	5/10/2016 10:00
10/27/2018 11:00	15.7	15	11:00:00	5/10/2016 11:00
10/27/2018 12:00	17.4	15	12:00:00	5/10/2016 12:00
10/27/2018 13:00	18.925	15	13:00:00	5/10/2016 13:00
10/27/2018 14:00	20.825	15	14:00:00	5/10/2016 14:00
10/27/2018 15:00	22.84166667	15	15:00:00	5/10/2016 15:00
10/27/2018 16:00	24.05833333	15	16:00:00	5/10/2016 16:00
10/27/2018 17:00	23	15	17:00:00	5/10/2016 17:00
10/27/2018 18:00	21.175	15	18:00:00	5/10/2016 18:00
10/27/2018 19:00	19.35	15	19:00:00	5/10/2016 19:00
10/27/2018 20:00	17.175	15	20:00:00	5/10/2016 20:00
10/27/2018 21:00	15.25	15	21:00:00	5/10/2016 21:00
10/27/2018 22:00	13.225	15	22:00:00	5/10/2016 22:00
10/27/2018 23:00	11.31666667	15	23:00:00	5/10/2016 23:00
10/28/2018 0:00	10.34166667	16	0:00:00	5/11/2016 0:00
10/28/2018 1:00	10.71666667	16	1:00:00	5/11/2016 1:00
10/28/2018 2:00	9.484615385	16	2:00:00	5/11/2016 2:00
10/28/2018 3:00	8.775	16	3:00:00	5/11/2016 3:00
10/28/2018 4:00	7.775	16	4:00:00	5/11/2016 4:00
10/28/2018 5:00	7.1	16	5:00:00	5/11/2016 5:00
10/28/2018 6:00	7.933333333	16	6:00:00	5/11/2016 6:00
10/28/2018 7:00	9.866666667	16	7:00:00	5/11/2016 7:00
10/28/2018 8:00	12.24166667	16	8:00:00	5/11/2016 8:00
10/28/2018 9:00	14.96666667	16	9:00:00	5/11/2016 9:00
10/28/2018 10:00	16	16	10:00:00	5/11/2016 10:00
10/28/2018 11:00	16.18333333	16	11:00:00	5/11/2016 11:00
10/28/2018 12:00	15.825	16	12:00:00	5/11/2016 12:00
10/28/2018 13:00	16.53333333	16	13:00:00	5/11/2016 13:00
10/28/2018 14:00	17.86666667	16	14:00:00	5/11/2016 14:00
10/28/2018 15:00	19.19166667	16	15:00:00	5/11/2016 15:00
10/28/2018 16:00	19.98333333	16	16:00:00	5/11/2016 16:00
10/28/2018 17:00	19.6	16	17:00:00	5/11/2016 17:00
10/28/2018 18:00	19.06666667	16	18:00:00	5/11/2016 18:00
10/28/2018 19:00	17.90833333	16	19:00:00	5/11/2016 19:00
10/28/2018 20:00	15.98333333	16	20:00:00	5/11/2016 20:00
10/28/2018 21:00	14.65833333	16	21:00:00	5/11/2016 21:00
10/28/2018 22:00	13.71666667	16	22:00:00	5/11/2016 22:00
10/28/2018 23:00	12.725	16	23:00:00	5/11/2016 23:00
10/29/2018 0:00	11.40833333	17	0:00:00	5/12/2016 0:00
10/29/2018 1:00	9.741666667	17	1:00:00	5/12/2016 1:00
10/29/2018 2:00	8.108333333	17	2:00:00	5/12/2016 2:00
10/29/2018 3:00	6.891666667	17	3:00:00	5/12/2016 3:00
10/29/2018 4:00	6.191666667	17	4:00:00	5/12/2016 4:00
10/29/2018 5:00	5.525	17	5:00:00	5/12/2016 5:00
10/29/2018 6:00	5.3	17	6:00:00	5/12/2016 6:00
10/29/2018 7:00	6.475	17	7:00:00	5/12/2016 7:00
10/29/2018 8:00	9.4	17	8:00:00	5/12/2016 8:00
10/29/2018 9:00	12.35833333	17	9:00:00	5/12/2016 9:00
10/29/2018 10:00	15.45833333	17	10:00:00	5/12/2016 10:00
10/29/2018 11:00	18.36666667	17	11:00:00	5/12/2016 11:00
10/29/2018 12:00	20.35	17	12:00:00	5/12/2016 12:00
10/29/2018 13:00	21.46666667	17	13:00:00	5/12/2016 13:00
10/29/2018 14:00	22.47692308	17	14:00:00	5/12/2016 14:00
10/29/2018 15:00	23.38333333	17	15:00:00	5/12/2016 15:00
10/29/2018 16:00	23.94166667	17	16:00:00	5/12/2016 16:00
10/29/2018 17:00	23.66666667	17	17:00:00	5/12/2016 17:00
10/29/2018 18:00	23.78333333	17	18:00:00	5/12/2016 18:00
10/29/2018 19:00	22.7	17	19:00:00	5/12/2016 19:00
10/29/2018 20:00	19.24166667	17	20:00:00	5/12/2016 20:00
10/29/2018 21:00	15.9	17	21:00:00	5/12/2016 21:00
10/29/2018 22:00	12.29166667	17	22:00:00	5/12/2016 22:00
10/29/2018 23:00	8.783333333	17	23:00:00	5/12/2016 23:00
10/30/2018 0:00	7.075	18	0:00:00	5/13/2016 0:00
10/30/2018 1:00	6.583333333	18	1:00:00	5/13/2016 1:00
10/30/2018 2:00	6.391666667	18	2:00:00	5/13/2016 2:00
10/30/2018 3:00	5.8	18	3:00:00	5/13/2016 3:00
10/30/2018 4:00	5.533333333	18	4:00:00	5/13/2016 4:00
10/30/2018 5:00	5.058333333	18	5:00:00	5/13/2016 5:00
10/30/2018 6:00	5.95	18	6:00:00	5/13/2016 6:00
10/30/2018 7:00	7.508333333	18	7:00:00	5/13/2016 7:00
10/30/2018 8:00	9.233333333	18	8:00:00	5/13/2016 8:00
10/30/2018 9:00	10.775	18	9:00:00	5/13/2016 9:00
10/30/2018 10:00	12.46666667	18	10:00:00	5/13/2016 10:00
10/30/2018 11:00	14.6	18	11:00:00	5/13/2016 11:00
10/30/2018 12:00	15.84166667	18	12:00:00	5/13/2016 12:00
10/30/2018 13:00	16.95	18	13:00:00	5/13/2016 13:00
10/30/2018 14:00	17.55	18	14:00:00	5/13/2016 14:00
10/30/2018 15:00	17.60833333	18	15:00:00	5/13/2016 15:00
10/30/2018 16:00	18.41666667	18	16:00:00	5/13/2016 16:00
10/30/2018 17:00	18.76666667	18	17:00:00	5/13/2016 17:00
10/30/2018 18:00	18.85	18	18:00:00	5/13/2016 18:00
10/30/2018 19:00	18.19166667	18	19:00:00	5/13/2016 19:00
10/30/2018 20:00	15.7	18	20:00:00	5/13/2016 20:00
10/30/2018 21:00	13.36666667	18	21:00:00	5/13/2016 21:00
10/30/2018 22:00	11.16666667	18	22:00:00	5/13/2016 22:00
10/30/2018 23:00	9.266666667	18	23:00:00	5/13/2016 23:00
10/31/2018 0:00	7.841666667	19	0:00:00	5/14/2016 0:00
10/31/2018 1:00	7.383333333	19	1:00:00	5/14/2016 1:00
10/31/2018 2:00	6.616666667	19	2:00:00	5/14/2016 2:00
10/31/2018 3:00	6.2	19	3:00:00	5/14/2016 3:00
10/31/2018 4:00	5.416666667	19	4:00:00	5/14/2016 4:00
10/31/2018 5:00	5.291666667	19	5:00:00	5/14/2016 5:00
10/31/2018 6:00	5.708333333	19	6:00:00	5/14/2016 6:00
10/31/2018 7:00	7.666666667	19	7:00:00	5/14/2016 7:00
10/31/2018 8:00	9.166666667	19	8:00:00	5/14/2016 8:00
10/31/2018 9:00	10.725	19	9:00:00	5/14/2016 9:00
10/31/2018 10:00	12.48333333	19	10:00:00	5/14/2016 10:00
10/31/2018 11:00	14.49166667	19	11:00:00	5/14/2016 11:00
10/31/2018 12:00	15.75833333	19	12:00:00	5/14/2016 12:00
10/31/2018 13:00	17.225	19	13:00:00	5/14/2016 13:00
10/31/2018 14:00	18.20833333	19	14:00:00	5/14/2016 14:00
10/31/2018 15:00	21.15833333	19	15:00:00	5/14/2016 15:00
10/31/2018 16:00	21.11666667	19	16:00:00	5/14/2016 16:00
10/31/2018 17:00	20.41666667	19	17:00:00	5/14/2016 17:00
10/31/2018 18:00	19.65	19	18:00:00	5/14/2016 18:00
10/31/2018 19:00	18.89166667	19	19:00:00	5/14/2016 19:00
10/31/2018 20:00	17.25	19	20:00:00	5/14/2016 20:00
10/31/2018 21:00	15.725	19	21:00:00	5/14/2016 21:00
10/31/2018 22:00	14.025	19	22:00:00	5/14/2016 22:00
10/31/2018 23:00	12.73333333	19	23:00:00	5/14/2016 23:00
11/1/2018 0:00	12.06666667	20	0:00:00	5/15/2016 0:00
11/1/2018 1:00	11.5	20	1:00:00	5/15/2016 1:00
11/1/2018 2:00	11.33333333	20	2:00:00	5/15/2016 2:00
11/1/2018 3:00	10.84	20	3:00:00	5/15/2016 3:00
11/1/2018 4:00	10.03333333	20	4:00:00	5/15/2016 4:00
11/1/2018 5:00	9.383333333	20	5:00:00	5/15/2016 5:00
11/1/2018 6:00	8.96	20	6:00:00	5/15/2016 6:00
11/1/2018 7:00	9.433333333	20	7:00:00	5/15/2016 7:00
11/1/2018 8:00	11.78	20	8:00:00	5/15/2016 8:00
11/1/2018 9:00	14.06666667	20	9:00:00	5/15/2016 9:00
11/1/2018 10:00	15.44	20	10:00:00	5/15/2016 10:00
11/1/2018 11:00	17.3	20	11:00:00	5/15/2016 11:00
11/1/2018 12:00	15.56	20	12:00:00	5/15/2016 12:00
11/1/2018 13:00	16.53333333	20	13:00:00	5/15/2016 13:00
11/1/2018 14:00	17.6	20	14:00:00	5/15/2016 14:00
11/1/2018 15:00	17.94	20	15:00:00	5/15/2016 15:00
11/1/2018 16:00	19.7	20	16:00:00	5/15/2016 16:00
11/1/2018 17:00	19.76	20	17:00:00	5/15/2016 17:00
11/1/2018 18:00	18.61666667	20	18:00:00	5/15/2016 18:00
11/1/2018 19:00	18.14	20	19:00:00	5/15/2016 19:00
11/1/2018 20:00	15.98333333	20	20:00:00	5/15/2016 20:00
11/1/2018 21:00	14.78	20	21:00:00	5/15/2016 21:00
11/1/2018 22:00	13.63333333	20	22:00:00	5/15/2016 22:00
11/1/2018 23:00	12.61666667	20	23:00:00	5/15/2016 23:00
11/2/2018 0:00	11.66	21	0:00:00	5/16/2016 0:00
11/2/2018 1:00	10.76666667	21	1:00:00	5/16/2016 1:00
11/2/2018 2:00	9.88	21	2:00:00	5/16/2016 2:00
11/2/2018 3:00	8.5	21	3:00:00	5/16/2016 3:00
11/2/2018 4:00	7.48	21	4:00:00	5/16/2016 4:00
11/2/2018 5:00	7.133333333	21	5:00:00	5/16/2016 5:00
11/2/2018 6:00	7.9	21	6:00:00	5/16/2016 6:00
11/2/2018 7:00	10.03333333	21	7:00:00	5/16/2016 7:00
11/2/2018 8:00	12.86666667	21	8:00:00	5/16/2016 8:00
11/2/2018 9:00	14.8	21	9:00:00	5/16/2016 9:00
11/2/2018 10:00	15.96666667	21	10:00:00	5/16/2016 10:00
11/2/2018 11:00	17.8	21	11:00:00	5/16/2016 11:00
11/2/2018 12:00	18.16666667	21	12:00:00	5/16/2016 12:00
11/2/2018 13:00	20.06	21	13:00:00	5/16/2016 13:00
11/2/2018 14:00	20.93333333	21	14:00:00	5/16/2016 14:00
11/2/2018 15:00	20.9	21	15:00:00	5/16/2016 15:00
11/2/2018 16:00	20.36	21	16:00:00	5/16/2016 16:00
11/2/2018 17:00	20.48333333	21	17:00:00	5/16/2016 17:00
11/2/2018 18:00	19.72	21	18:00:00	5/16/2016 18:00
11/2/2018 19:00	18.86666667	21	19:00:00	5/16/2016 19:00
11/2/2018 20:00	17.32	21	20:00:00	5/16/2016 20:00
11/2/2018 21:00	15.55	21	21:00:00	5/16/2016 21:00
11/2/2018 22:00	13.8	21	22:00:00	5/16/2016 22:00
11/2/2018 23:00	12.76666667	21	23:00:00	5/16/2016 23:00
11/3/2018 0:00	11.63333333	22	0:00:00	5/17/2016 0:00
11/3/2018 1:00	10.8	22	1:00:00	5/17/2016 1:00
11/3/2018 2:00	9.65	22	2:00:00	5/17/2016 2:00
11/3/2018 3:00	8.66	22	3:00:00	5/17/2016 3:00
11/3/2018 4:00	7.066666667	22	4:00:00	5/17/2016 4:00
11/3/2018 5:00	6.06	22	5:00:00	5/17/2016 5:00
11/3/2018 6:00	7.9	22	6:00:00	5/17/2016 6:00
11/3/2018 7:00	12.06	22	7:00:00	5/17/2016 7:00
11/3/2018 8:00	15.13333333	22	8:00:00	5/17/2016 8:00
11/3/2018 9:00	16.76666667	22	9:00:00	5/17/2016 9:00
11/3/2018 10:00	19.2	22	10:00:00	5/17/2016 10:00
11/3/2018 11:00	20.1	22	11:00:00	5/17/2016 11:00
11/3/2018 12:00	21.72	22	12:00:00	5/17/2016 12:00
11/3/2018 13:00	22.86666667	22	13:00:00	5/17/2016 13:00
11/3/2018 14:00	22.94	22	14:00:00	5/17/2016 14:00
11/3/2018 15:00	23.76666667	22	15:00:00	5/17/2016 15:00
11/3/2018 16:00	23.98	22	16:00:00	5/17/2016 16:00
11/3/2018 17:00	23.9	22	17:00:00	5/17/2016 17:00
11/3/2018 18:00	23.35	22	18:00:00	5/17/2016 18:00
11/3/2018 19:00	21.46	22	19:00:00	5/17/2016 19:00
11/3/2018 20:00	19.6	22	20:00:00	5/17/2016 20:00
11/3/2018 21:00	17.52	22	21:00:00	5/17/2016 21:00
11/3/2018 22:00	15.2	22	22:00:00	5/17/2016 22:00
11/3/2018 23:00	13.74	22	23:00:00	5/17/2016 23:00
11/4/2018 0:00	12.95	23	0:00:00	5/18/2016 0:00
11/4/2018 1:00	12.14	23	1:00:00	5/18/2016 1:00
11/4/2018 2:00	11.68333333	23	2:00:00	5/18/2016 2:00
11/4/2018 3:00	10.9	23	3:00:00	5/18/2016 3:00
11/4/2018 4:00	10.02	23	4:00:00	5/18/2016 4:00
11/4/2018 5:00	9.266666667	23	5:00:00	5/18/2016 5:00
11/4/2018 6:00	9.38	23	6:00:00	5/18/2016 6:00
11/4/2018 7:00	9.416666667	23	7:00:00	5/18/2016 7:00
11/4/2018 8:00	11.38	23	8:00:00	5/18/2016 8:00
11/4/2018 9:00	14.11666667	23	9:00:00	5/18/2016 9:00
11/4/2018 10:00	14.92	23	10:00:00	5/18/2016 10:00
11/4/2018 11:00	17.18333333	23	11:00:00	5/18/2016 11:00
11/4/2018 12:00	18.13333333	23	12:00:00	5/18/2016 12:00
11/4/2018 13:00	18.26	23	13:00:00	5/18/2016 13:00
11/4/2018 14:00	18.53333333	23	14:00:00	5/18/2016 14:00
11/4/2018 15:00	18.68	23	15:00:00	5/18/2016 15:00
11/4/2018 16:00	18.46666667	23	16:00:00	5/18/2016 16:00
11/4/2018 17:00	18.54	23	17:00:00	5/18/2016 17:00
11/4/2018 18:00	17.63333333	23	18:00:00	5/18/2016 18:00
11/4/2018 19:00	16.43333333	23	19:00:00	5/18/2016 19:00
11/4/2018 20:00	15.5	23	20:00:00	5/18/2016 20:00
11/4/2018 21:00	14.53333333	23	21:00:00	5/18/2016 21:00
11/4/2018 22:00	13.74	23	22:00:00	5/18/2016 22:00
11/4/2018 23:00	12.3	23	23:00:00	5/18/2016 23:00
11/5/2018 0:00	9.26	24	0:00:00	5/19/2016 0:00
11/5/2018 1:00	8.083333333	24	1:00:00	5/19/2016 1:00
11/5/2018 2:00	8.38	24	2:00:00	5/19/2016 2:00
11/5/2018 3:00	7.633333333	24	3:00:00	5/19/2016 3:00
11/5/2018 4:00	7.216666667	24	4:00:00	5/19/2016 4:00
11/5/2018 5:00	6.72	24	5:00:00	5/19/2016 5:00
11/5/2018 6:00	7.5	24	6:00:00	5/19/2016 6:00
11/5/2018 7:00	10.62	24	7:00:00	5/19/2016 7:00
11/5/2018 8:00	13.93333333	24	8:00:00	5/19/2016 8:00
11/5/2018 9:00	15.2	24	9:00:00	5/19/2016 9:00
11/5/2018 10:00	15.43333333	24	10:00:00	5/19/2016 10:00
11/5/2018 11:00	17.68	24	11:00:00	5/19/2016 11:00
11/5/2018 12:00	20.45	24	12:00:00	5/19/2016 12:00
11/5/2018 13:00	22.4	24	13:00:00	5/19/2016 13:00
11/5/2018 14:00	23.06	24	14:00:00	5/19/2016 14:00
11/5/2018 15:00	23.23333333	24	15:00:00	5/19/2016 15:00
11/5/2018 16:00	23.96	24	16:00:00	5/19/2016 16:00
11/5/2018 17:00	23.35	24	17:00:00	5/19/2016 17:00
11/5/2018 18:00	23.88	24	18:00:00	5/19/2016 18:00
11/5/2018 19:00	21.65	24	19:00:00	5/19/2016 19:00
11/5/2018 20:00	20	24	20:00:00	5/19/2016 20:00
11/5/2018 21:00	17.4	24	21:00:00	5/19/2016 21:00
11/5/2018 22:00	15.03333333	24	22:00:00	5/19/2016 22:00
11/5/2018 23:00	13.52	24	23:00:00	5/19/2016 23:00
11/6/2018 0:00	12.05	25	0:00:00	5/20/2016 0:00
11/6/2018 1:00	10.54	25	1:00:00	5/20/2016 1:00
11/6/2018 2:00	9.616666667	25	2:00:00	5/20/2016 2:00
11/6/2018 3:00	8.64	25	3:00:00	5/20/2016 3:00
11/6/2018 4:00	7.666666667	25	4:00:00	5/20/2016 4:00
11/6/2018 5:00	7.18	25	5:00:00	5/20/2016 5:00
11/6/2018 6:00	8.133333333	25	6:00:00	5/20/2016 6:00
11/6/2018 7:00	10.65	25	7:00:00	5/20/2016 7:00
11/6/2018 8:00	13.2	25	8:00:00	5/20/2016 8:00
11/6/2018 9:00	14.88333333	25	9:00:00	5/20/2016 9:00
11/6/2018 10:00	16.08	25	10:00:00	5/20/2016 10:00
11/6/2018 11:00	16.75	25	11:00:00	5/20/2016 11:00
11/6/2018 12:00	17.98	25	12:00:00	5/20/2016 12:00
11/6/2018 13:00	18.91666667	25	13:00:00	5/20/2016 13:00
11/6/2018 14:00	20.1	25	14:00:00	5/20/2016 14:00
11/6/2018 15:00	21.15	25	15:00:00	5/20/2016 15:00
11/6/2018 16:00	20.96666667	25	16:00:00	5/20/2016 16:00
11/6/2018 17:00	20.34	25	17:00:00	5/20/2016 17:00
11/6/2018 18:00	19.65	25	18:00:00	5/20/2016 18:00
11/6/2018 19:00	18.56	25	19:00:00	5/20/2016 19:00
11/6/2018 20:00	17	25	20:00:00	5/20/2016 20:00
11/6/2018 21:00	15.6	25	21:00:00	5/20/2016 21:00
11/6/2018 22:00	14.03333333	25	22:00:00	5/20/2016 22:00
11/6/2018 23:00	12.66666667	25	23:00:00	5/20/2016 23:00
11/7/2018 0:00	11.76	26	0:00:00	5/21/2016 0:00
11/7/2018 1:00	10.63333333	26	1:00:00	5/21/2016 1:00
11/7/2018 2:00	9.6	26	2:00:00	5/21/2016 2:00
11/7/2018 3:00	8.733333333	26	3:00:00	5/21/2016 3:00
11/7/2018 4:00	7.54	26	4:00:00	5/21/2016 4:00
11/7/2018 5:00	7.033333333	26	5:00:00	5/21/2016 5:00
11/7/2018 6:00	8.36	26	6:00:00	5/21/2016 6:00
11/7/2018 7:00	11.11666667	26	7:00:00	5/21/2016 7:00
11/7/2018 8:00	12.96666667	26	8:00:00	5/21/2016 8:00
11/7/2018 9:00	15.22	26	9:00:00	5/21/2016 9:00
11/7/2018 10:00	16.28333333	26	10:00:00	5/21/2016 10:00
11/7/2018 11:00	17.54	26	11:00:00	5/21/2016 11:00
11/7/2018 12:00	18.5	26	12:00:00	5/21/2016 12:00
11/7/2018 13:00	19.16	26	13:00:00	5/21/2016 13:00
11/7/2018 14:00	20.13333333	26	14:00:00	5/21/2016 14:00
11/7/2018 15:00	20.9	26	15:00:00	5/21/2016 15:00
11/7/2018 16:00	20.9	26	16:00:00	5/21/2016 16:00
11/7/2018 17:00	20.65	26	17:00:00	5/21/2016 17:00
11/7/2018 18:00	19.28	26	18:00:00	5/21/2016 18:00
11/7/2018 19:00	18.55	26	19:00:00	5/21/2016 19:00
11/7/2018 20:00	17	26	20:00:00	5/21/2016 20:00
11/7/2018 21:00	15.58333333	26	21:00:00	5/21/2016 21:00
11/7/2018 22:00	13.98	26	22:00:00	5/21/2016 22:00
11/7/2018 23:00	12.6	26	23:00:00	5/21/2016 23:00
11/8/2018 0:00	12.02	27	0:00:00	5/22/2016 0:00
11/8/2018 1:00	11.66666667	27	1:00:00	5/22/2016 1:00
11/8/2018 2:00	11.43333333	27	2:00:00	5/22/2016 2:00
11/8/2018 3:00	10.84	27	3:00:00	5/22/2016 3:00
11/8/2018 4:00	10.03333333	27	4:00:00	5/22/2016 4:00
11/8/2018 5:00	9.4	27	5:00:00	5/22/2016 5:00
11/8/2018 6:00	9.266666667	27	6:00:00	5/22/2016 6:00
11/8/2018 7:00	9.08	27	7:00:00	5/22/2016 7:00
11/8/2018 8:00	11.93333333	27	8:00:00	5/22/2016 8:00
11/8/2018 9:00	14.1	27	9:00:00	5/22/2016 9:00
11/8/2018 10:00	15.08333333	27	10:00:00	5/22/2016 10:00
11/8/2018 11:00	17.51666667	27	11:00:00	5/22/2016 11:00
11/8/2018 12:00	18.34	27	12:00:00	5/22/2016 12:00
11/8/2018 13:00	18.66666667	27	13:00:00	5/22/2016 13:00
11/8/2018 14:00	18.88	27	14:00:00	5/22/2016 14:00
11/8/2018 15:00	18.55	27	15:00:00	5/22/2016 15:00
11/8/2018 16:00	18.62	27	16:00:00	5/22/2016 16:00
11/8/2018 17:00	18.66666667	27	17:00:00	5/22/2016 17:00
11/8/2018 18:00	17.7	27	18:00:00	5/22/2016 18:00
11/8/2018 19:00	16.78333333	27	19:00:00	5/22/2016 19:00
11/8/2018 20:00	15.58333333	27	20:00:00	5/22/2016 20:00
11/8/2018 21:00	14.56	27	21:00:00	5/22/2016 21:00
11/8/2018 22:00	13.71666667	27	22:00:00	5/22/2016 22:00
11/8/2018 23:00	11.88	27	23:00:00	5/22/2016 23:00
11/9/2018 0:00	11.96666667	28	0:00:00	5/23/2016 0:00
11/9/2018 1:00	12.84	28	1:00:00	5/23/2016 1:00
11/9/2018 2:00	12.8	28	2:00:00	5/23/2016 2:00
11/9/2018 3:00	12.36666667	28	3:00:00	5/23/2016 3:00
11/9/2018 4:00	11.48	28	4:00:00	5/23/2016 4:00
11/9/2018 5:00	11.1	28	5:00:00	5/23/2016 5:00
11/9/2018 6:00	12.34	28	6:00:00	5/23/2016 6:00
11/9/2018 7:00	14.76666667	28	7:00:00	5/23/2016 7:00
11/9/2018 8:00	16.88	28	8:00:00	5/23/2016 8:00
11/9/2018 9:00	18.4	28	9:00:00	5/23/2016 9:00
11/9/2018 10:00	20.14	28	10:00:00	5/23/2016 10:00
11/9/2018 11:00	21.18333333	28	11:00:00	5/23/2016 11:00
11/9/2018 12:00	22.51666667	28	12:00:00	5/23/2016 12:00
11/9/2018 13:00	23.48	28	13:00:00	5/23/2016 13:00
11/9/2018 14:00	24.51666667	28	14:00:00	5/23/2016 14:00
11/9/2018 15:00	24.92	28	15:00:00	5/23/2016 15:00
11/9/2018 16:00	24.65	28	16:00:00	5/23/2016 16:00
11/9/2018 17:00	24.24	28	17:00:00	5/23/2016 17:00
11/9/2018 18:00	23.4	28	18:00:00	5/23/2016 18:00
11/9/2018 19:00	22.9	28	19:00:00	5/23/2016 19:00
11/9/2018 20:00	21.18333333	28	20:00:00	5/23/2016 20:00
11/9/2018 21:00	19	28	21:00:00	5/23/2016 21:00
11/9/2018 22:00	16.84	28	22:00:00	5/23/2016 22:00
11/9/2018 23:00	16.26666667	28	23:00:00	5/23/2016 23:00
11/10/2018 0:00	14.7	29	0:00:00	5/24/2016 0:00
11/10/2018 1:00	13.01666667	29	1:00:00	5/24/2016 1:00
11/10/2018 2:00	12.76	29	2:00:00	5/24/2016 2:00
11/10/2018 3:00	12.45	29	3:00:00	5/24/2016 3:00
11/10/2018 4:00	11.8	29	4:00:00	5/24/2016 4:00
11/10/2018 5:00	11.03333333	29	5:00:00	5/24/2016 5:00
11/10/2018 6:00	13.53333333	29	6:00:00	5/24/2016 6:00
11/10/2018 7:00	17.12	29	7:00:00	5/24/2016 7:00
11/10/2018 8:00	20.75	29	8:00:00	5/24/2016 8:00
11/10/2018 9:00	23.26	29	9:00:00	5/24/2016 9:00
11/10/2018 10:00	24.83333333	29	10:00:00	5/24/2016 10:00
11/10/2018 11:00	27.36	29	11:00:00	5/24/2016 11:00
11/10/2018 12:00	28.01666667	29	12:00:00	5/24/2016 12:00
11/10/2018 13:00	28.42	29	13:00:00	5/24/2016 13:00
11/10/2018 14:00	29.16666667	29	14:00:00	5/24/2016 14:00
11/10/2018 15:00	30.38333333	29	15:00:00	5/24/2016 15:00
11/10/2018 16:00	29.78	29	16:00:00	5/24/2016 16:00
11/10/2018 17:00	28.75	29	17:00:00	5/24/2016 17:00
11/10/2018 18:00	27.02	29	18:00:00	5/24/2016 18:00
11/10/2018 19:00	27.13333333	29	19:00:00	5/24/2016 19:00
11/10/2018 20:00	24.9	29	20:00:00	5/24/2016 20:00
11/10/2018 21:00	22.5	29	21:00:00	5/24/2016 21:00
11/10/2018 22:00	20.18	29	22:00:00	5/24/2016 22:00
11/10/2018 23:00	18.76666667	29	23:00:00	5/24/2016 23:00
11/11/2018 0:00	16.66666667	30	0:00:00	5/25/2016 0:00
11/11/2018 1:00	15.14	30	1:00:00	5/25/2016 1:00
11/11/2018 2:00	13.16666667	30	2:00:00	5/25/2016 2:00
11/11/2018 3:00	11.42	30	3:00:00	5/25/2016 3:00
11/11/2018 4:00	10.88333333	30	4:00:00	5/25/2016 4:00
11/11/2018 5:00	10.48	30	5:00:00	5/25/2016 5:00
11/11/2018 6:00	12.56666667	30	6:00:00	5/25/2016 6:00
11/11/2018 7:00	14.58333333	30	7:00:00	5/25/2016 7:00
11/11/2018 8:00	15.1	30	8:00:00	5/25/2016 8:00
11/11/2018 9:00	15.38333333	30	9:00:00	5/25/2016 9:00
11/11/2018 10:00	16.04	30	10:00:00	5/25/2016 10:00
11/11/2018 11:00	16.51666667	30	11:00:00	5/25/2016 11:00
11/11/2018 12:00	17.14	30	12:00:00	5/25/2016 12:00
11/11/2018 13:00	17.18333333	30	13:00:00	5/25/2016 13:00
11/11/2018 14:00	17.96	30	14:00:00	5/25/2016 14:00
11/11/2018 15:00	18.41666667	30	15:00:00	5/25/2016 15:00
11/11/2018 16:00	19.51666667	30	16:00:00	5/25/2016 16:00
11/11/2018 17:00	20.04	30	17:00:00	5/25/2016 17:00
11/11/2018 18:00	19.61666667	30	18:00:00	5/25/2016 18:00
11/11/2018 19:00	19.4	30	19:00:00	5/25/2016 19:00
11/11/2018 20:00	18.38333333	30	20:00:00	5/25/2016 20:00
11/11/2018 21:00	17.24	30	21:00:00	5/25/2016 21:00
11/11/2018 22:00	15.83333333	30	22:00:00	5/25/2016 22:00
11/11/2018 23:00	14.68	30	23:00:00	5/25/2016 23:00
11/12/2018 0:00	13.66666667	31	0:00:00	5/26/2016 0:00
11/12/2018 1:00	12.98333333	31	1:00:00	5/26/2016 1:00
11/12/2018 2:00	12.76	31	2:00:00	5/26/2016 2:00
11/12/2018 3:00	12.38333333	31	3:00:00	5/26/2016 3:00
11/12/2018 4:00	11.42	31	4:00:00	5/26/2016 4:00
11/12/2018 5:00	11.21666667	31	5:00:00	5/26/2016 5:00
11/12/2018 6:00	13.04	31	6:00:00	5/26/2016 6:00
11/12/2018 7:00	16.8	31	7:00:00	5/26/2016 7:00
11/12/2018 8:00	20.3	31	8:00:00	5/26/2016 8:00
11/12/2018 9:00	23	31	9:00:00	5/26/2016 9:00
11/12/2018 10:00	25.21666667	31	10:00:00	5/26/2016 10:00
11/12/2018 11:00	27.24	31	11:00:00	5/26/2016 11:00
11/12/2018 12:00	28.35	31	12:00:00	5/26/2016 12:00
11/12/2018 13:00	28.06	31	13:00:00	5/26/2016 13:00
11/12/2018 14:00	29.18333333	31	14:00:00	5/26/2016 14:00
11/12/2018 15:00	30.56	31	15:00:00	5/26/2016 15:00
11/12/2018 16:00	30.06666667	31	16:00:00	5/26/2016 16:00
11/12/2018 17:00	28.24	31	17:00:00	5/26/2016 17:00
11/12/2018 18:00	27.46666667	31	18:00:00	5/26/2016 18:00
11/12/2018 19:00	26.53333333	31	19:00:00	5/26/2016 19:00
11/12/2018 20:00	24.6	31	20:00:00	5/26/2016 20:00
11/12/2018 21:00	22.41666667	31	21:00:00	5/26/2016 21:00
11/12/2018 22:00	20	31	22:00:00	5/26/2016 22:00
11/12/2018 23:00	18.83333333	31	23:00:00	5/26/2016 23:00
11/13/2018 0:00	15.6	32	0:00:00	5/27/2016 0:00
11/13/2018 1:00	12.91666667	32	1:00:00	5/27/2016 1:00
11/13/2018 2:00	12.46	32	2:00:00	5/27/2016 2:00
11/13/2018 3:00	12.31666667	32	3:00:00	5/27/2016 3:00
11/13/2018 4:00	11.4	32	4:00:00	5/27/2016 4:00
11/13/2018 5:00	11.22	32	5:00:00	5/27/2016 5:00
11/13/2018 6:00	12.46666667	32	6:00:00	5/27/2016 6:00
11/13/2018 7:00	15	32	7:00:00	5/27/2016 7:00
11/13/2018 8:00	16.61666667	32	8:00:00	5/27/2016 8:00
11/13/2018 9:00	19.34	32	9:00:00	5/27/2016 9:00
11/13/2018 10:00	19.93333333	32	10:00:00	5/27/2016 10:00
11/13/2018 11:00	21.48333333	32	11:00:00	5/27/2016 11:00
11/13/2018 12:00	22.66	32	12:00:00	5/27/2016 12:00
11/13/2018 13:00	23.51666667	32	13:00:00	5/27/2016 13:00
11/13/2018 14:00	24.72	32	14:00:00	5/27/2016 14:00
11/13/2018 15:00	24.36666667	32	15:00:00	5/27/2016 15:00
11/13/2018 16:00	24.56	32	16:00:00	5/27/2016 16:00
11/13/2018 17:00	24.43333333	32	17:00:00	5/27/2016 17:00
11/13/2018 18:00	23.42	32	18:00:00	5/27/2016 18:00
11/13/2018 19:00	23	32	19:00:00	5/27/2016 19:00
11/13/2018 20:00	21	32	20:00:00	5/27/2016 20:00
11/13/2018 21:00	19.02	32	21:00:00	5/27/2016 21:00
11/13/2018 22:00	16.96666667	32	22:00:00	5/27/2016 22:00
11/13/2018 23:00	16.16	32	23:00:00	5/27/2016 23:00
11/14/2018 0:00	14.13333333	33	0:00:00	5/28/2016 0:00
11/14/2018 1:00	12.94	33	1:00:00	5/28/2016 1:00
11/14/2018 2:00	12.68333333	33	2:00:00	5/28/2016 2:00
11/14/2018 3:00	12.36	33	3:00:00	5/28/2016 3:00
11/14/2018 4:00	11.8	33	4:00:00	5/28/2016 4:00
11/14/2018 5:00	11.11666667	33	5:00:00	5/28/2016 5:00
11/14/2018 6:00	12.36	33	6:00:00	5/28/2016 6:00
11/14/2018 7:00	14.7	33	7:00:00	5/28/2016 7:00
11/14/2018 8:00	17.12	33	8:00:00	5/28/2016 8:00
11/14/2018 9:00	18.66666667	33	9:00:00	5/28/2016 9:00
11/14/2018 10:00	20.24	33	10:00:00	5/28/2016 10:00
11/14/2018 11:00	21.31666667	33	11:00:00	5/28/2016 11:00
11/14/2018 12:00	22.4	33	12:00:00	5/28/2016 12:00
11/14/2018 13:00	22.36666667	33	13:00:00	5/28/2016 13:00
11/14/2018 14:00	20.31666667	33	14:00:00	5/28/2016 14:00
11/14/2018 15:00	21.98	33	15:00:00	5/28/2016 15:00
11/14/2018 16:00	22.78333333	33	16:00:00	5/28/2016 16:00
11/14/2018 17:00	23.2	33	17:00:00	5/28/2016 17:00
11/14/2018 18:00	23.95	33	18:00:00	5/28/2016 18:00
11/14/2018 19:00	22.48	33	19:00:00	5/28/2016 19:00
11/14/2018 20:00	20.93333333	33	20:00:00	5/28/2016 20:00
11/14/2018 21:00	18.88	33	21:00:00	5/28/2016 21:00
11/14/2018 22:00	17.33333333	33	22:00:00	5/28/2016 22:00
11/14/2018 23:00	16.3	33	23:00:00	5/28/2016 23:00
11/15/2018 0:00	15.72	34	0:00:00	5/29/2016 0:00
11/15/2018 1:00	14.28333333	34	1:00:00	5/29/2016 1:00
11/15/2018 2:00	13.08	34	2:00:00	5/29/2016 2:00
11/15/2018 3:00	11.53333333	34	3:00:00	5/29/2016 3:00
11/15/2018 4:00	10.46	34	4:00:00	5/29/2016 4:00
11/15/2018 5:00	10.53333333	34	5:00:00	5/29/2016 5:00
11/15/2018 6:00	12.46	34	6:00:00	5/29/2016 6:00
11/15/2018 7:00	14.71666667	34	7:00:00	5/29/2016 7:00
11/15/2018 8:00	15.23333333	34	8:00:00	5/29/2016 8:00
11/15/2018 9:00	16.06	34	9:00:00	5/29/2016 9:00
11/15/2018 10:00	16.3	34	10:00:00	5/29/2016 10:00
11/15/2018 11:00	15.94	34	11:00:00	5/29/2016 11:00
11/15/2018 12:00	16.36666667	34	12:00:00	5/29/2016 12:00
11/15/2018 13:00	17.25	34	13:00:00	5/29/2016 13:00
11/18/2018 10:00	18.9	37	10:00:00	6/1/2016 10:00
11/18/2018 11:00	18.18	37	11:00:00	6/1/2016 11:00
11/18/2018 12:00	19.45	37	12:00:00	6/1/2016 12:00
11/18/2018 13:00	20.9	37	13:00:00	6/1/2016 13:00
11/18/2018 14:00	21.92	37	14:00:00	6/1/2016 14:00
11/18/2018 15:00	21.98333333	37	15:00:00	6/1/2016 15:00
11/18/2018 16:00	22.1	37	16:00:00	6/1/2016 16:00
11/18/2018 17:00	22.55	37	17:00:00	6/1/2016 17:00
11/18/2018 18:00	22.78	37	18:00:00	6/1/2016 18:00
11/18/2018 19:00	22.4	37	19:00:00	6/1/2016 19:00
11/18/2018 20:00	20.62	37	20:00:00	6/1/2016 20:00
11/18/2018 21:00	18.96666667	37	21:00:00	6/1/2016 21:00
11/18/2018 22:00	16.93333333	37	22:00:00	6/1/2016 22:00
11/18/2018 23:00	15.6	37	23:00:00	6/1/2016 23:00
11/19/2018 0:00	15.51666667	38	0:00:00	6/2/2016 0:00
11/19/2018 1:00	15.94	38	1:00:00	6/2/2016 1:00
11/19/2018 2:00	15.6	38	2:00:00	6/2/2016 2:00
11/19/2018 3:00	15.36	38	3:00:00	6/2/2016 3:00
11/19/2018 4:00	14.25	38	4:00:00	6/2/2016 4:00
11/19/2018 5:00	12.54	38	5:00:00	6/2/2016 5:00
11/19/2018 6:00	11.9	38	6:00:00	6/2/2016 6:00
11/19/2018 7:00	15.41666667	38	7:00:00	6/2/2016 7:00
11/19/2018 8:00	18.04	38	8:00:00	6/2/2016 8:00
11/19/2018 9:00	23.05	38	9:00:00	6/2/2016 9:00
11/19/2018 10:00	22.34	38	10:00:00	6/2/2016 10:00
11/19/2018 11:00	25.06666667	38	11:00:00	6/2/2016 11:00
11/19/2018 12:00	24.66	38	12:00:00	6/2/2016 12:00
11/19/2018 13:00	25.05	38	13:00:00	6/2/2016 13:00
11/19/2018 14:00	25.88	38	14:00:00	6/2/2016 14:00
11/19/2018 15:00	25.76666667	38	15:00:00	6/2/2016 15:00
11/19/2018 16:00	25.85	38	16:00:00	6/2/2016 16:00
11/19/2018 17:00	27.74	38	17:00:00	6/2/2016 17:00
11/19/2018 18:00	25.81666667	38	18:00:00	6/2/2016 18:00
11/19/2018 19:00	27.2	38	19:00:00	6/2/2016 19:00
11/19/2018 20:00	24.91666667	38	20:00:00	6/2/2016 20:00
11/19/2018 21:00	22.88	38	21:00:00	6/2/2016 21:00
11/19/2018 22:00	20.65	38	22:00:00	6/2/2016 22:00
11/19/2018 23:00	18.15	38	23:00:00	6/2/2016 23:00
11/20/2018 0:00	16.84	39	0:00:00	6/3/2016 0:00
11/20/2018 1:00	15.83333333	39	1:00:00	6/3/2016 1:00
11/20/2018 2:00	15.06	39	2:00:00	6/3/2016 2:00
11/20/2018 3:00	14.75	39	3:00:00	6/3/2016 3:00
11/20/2018 4:00	14.56	39	4:00:00	6/3/2016 4:00
11/20/2018 5:00	14.3	39	5:00:00	6/3/2016 5:00
11/20/2018 6:00	15.06	39	6:00:00	6/3/2016 6:00
11/20/2018 7:00	16.1	39	7:00:00	6/3/2016 7:00
11/20/2018 8:00	18.11666667	39	8:00:00	6/3/2016 8:00
11/20/2018 9:00	17.94	39	9:00:00	6/3/2016 9:00
11/20/2018 10:00	21.38333333	39	10:00:00	6/3/2016 10:00
11/20/2018 11:00	23.54	39	11:00:00	6/3/2016 11:00
11/20/2018 12:00	23.05	39	12:00:00	6/3/2016 12:00
11/20/2018 13:00	24.18	39	13:00:00	6/3/2016 13:00
11/20/2018 14:00	23.75	39	14:00:00	6/3/2016 14:00
11/20/2018 15:00	25.06	39	15:00:00	6/3/2016 15:00
11/20/2018 16:00	24.71666667	39	16:00:00	6/3/2016 16:00
11/20/2018 17:00	23.81666667	39	17:00:00	6/3/2016 17:00
11/20/2018 18:00	24.56	39	18:00:00	6/3/2016 18:00
11/20/2018 19:00	24.76666667	39	19:00:00	6/3/2016 19:00
11/20/2018 20:00	23.08	39	20:00:00	6/3/2016 20:00
11/20/2018 21:00	20.98333333	39	21:00:00	6/3/2016 21:00
11/20/2018 22:00	19.06	39	22:00:00	6/3/2016 22:00
11/20/2018 23:00	16.96666667	39	23:00:00	6/3/2016 23:00
11/21/2018 0:00	16	40	0:00:00	6/4/2016 0:00
11/21/2018 1:00	15.65	40	1:00:00	6/4/2016 1:00
11/21/2018 2:00	15.03333333	40	2:00:00	6/4/2016 2:00
11/21/2018 3:00	14.72	40	3:00:00	6/4/2016 3:00
11/21/2018 4:00	14.41666667	40	4:00:00	6/4/2016 4:00
11/21/2018 5:00	14.26	40	5:00:00	6/4/2016 5:00
11/21/2018 6:00	15.35	40	6:00:00	6/4/2016 6:00
11/21/2018 7:00	17.26	40	7:00:00	6/4/2016 7:00
11/21/2018 8:00	17.43333333	40	8:00:00	6/4/2016 8:00
11/21/2018 9:00	21.04	40	9:00:00	6/4/2016 9:00
11/21/2018 10:00	21.06666667	40	10:00:00	6/4/2016 10:00
11/21/2018 11:00	22.83333333	40	11:00:00	6/4/2016 11:00
11/21/2018 12:00	23.32	40	12:00:00	6/4/2016 12:00
11/21/2018 13:00	22.16666667	40	13:00:00	6/4/2016 13:00
11/21/2018 14:00	20.06	40	14:00:00	6/4/2016 14:00
11/21/2018 15:00	21.76666667	40	15:00:00	6/4/2016 15:00
11/21/2018 16:00	22.18	40	16:00:00	6/4/2016 16:00
11/21/2018 17:00	24.95	40	17:00:00	6/4/2016 17:00
11/21/2018 18:00	24.92	40	18:00:00	6/4/2016 18:00
11/21/2018 19:00	23.95	40	19:00:00	6/4/2016 19:00
11/21/2018 20:00	22.86666667	40	20:00:00	6/4/2016 20:00
11/21/2018 21:00	21.08	40	21:00:00	6/4/2016 21:00
11/21/2018 22:00	18.93333333	40	22:00:00	6/4/2016 22:00
11/21/2018 23:00	17.12	40	23:00:00	6/4/2016 23:00
11/22/2018 0:00	16.08333333	41	0:00:00	6/5/2016 0:00
11/22/2018 1:00	15.7	41	1:00:00	6/5/2016 1:00
11/22/2018 2:00	15.35	41	2:00:00	6/5/2016 2:00
11/22/2018 3:00	15.08333333	41	3:00:00	6/5/2016 3:00
11/22/2018 4:00	15.18	41	4:00:00	6/5/2016 4:00
11/22/2018 5:00	15.08333333	41	5:00:00	6/5/2016 5:00
11/22/2018 6:00	15.32	41	6:00:00	6/5/2016 6:00
11/22/2018 7:00	15.75	41	7:00:00	6/5/2016 7:00
11/22/2018 8:00	16.36	41	8:00:00	6/5/2016 8:00
11/22/2018 9:00	17.01666667	41	9:00:00	6/5/2016 9:00
11/22/2018 10:00	17.06	41	10:00:00	6/5/2016 10:00
11/22/2018 11:00	18.56666667	41	11:00:00	6/5/2016 11:00
11/22/2018 12:00	19.11666667	41	12:00:00	6/5/2016 12:00
11/22/2018 13:00	11.92	41	13:00:00	6/5/2016 13:00
11/22/2018 14:00	20.5	41	14:00:00	6/5/2016 14:00
11/22/2018 15:00	22.02	41	15:00:00	6/5/2016 15:00
11/22/2018 16:00	22.03333333	41	16:00:00	6/5/2016 16:00
11/22/2018 17:00	22.16	41	17:00:00	6/5/2016 17:00
11/22/2018 18:00	22.85	41	18:00:00	6/5/2016 18:00
11/22/2018 19:00	21.96	41	19:00:00	6/5/2016 19:00
11/22/2018 20:00	20.6	41	20:00:00	6/5/2016 20:00
11/22/2018 21:00	18.7	41	21:00:00	6/5/2016 21:00
11/22/2018 22:00	16.94	41	22:00:00	6/5/2016 22:00
11/22/2018 23:00	15.5	41	23:00:00	6/5/2016 23:00
11/23/2018 0:00	14.04	42	0:00:00	6/6/2016 0:00
11/23/2018 1:00	13.03333333	42	1:00:00	6/6/2016 1:00
11/23/2018 2:00	12.46	42	2:00:00	6/6/2016 2:00
11/23/2018 3:00	12.35	42	3:00:00	6/6/2016 3:00
11/23/2018 4:00	11.5	42	4:00:00	6/6/2016 4:00
11/23/2018 5:00	11.05	42	5:00:00	6/6/2016 5:00
11/23/2018 6:00	12.18333333	42	6:00:00	6/6/2016 6:00
11/23/2018 7:00	14.3	42	7:00:00	6/6/2016 7:00
11/23/2018 8:00	17.16666667	42	8:00:00	6/6/2016 8:00
11/23/2018 9:00	17.06	42	9:00:00	6/6/2016 9:00
11/23/2018 10:00	21.33333333	42	10:00:00	6/6/2016 10:00
11/23/2018 11:00	23.36	42	11:00:00	6/6/2016 11:00
11/23/2018 12:00	23.2	42	12:00:00	6/6/2016 12:00
11/23/2018 13:00	23.82	42	13:00:00	6/6/2016 13:00
11/23/2018 14:00	23.56666667	42	14:00:00	6/6/2016 14:00
11/23/2018 15:00	24.21666667	42	15:00:00	6/6/2016 15:00
11/23/2018 16:00	24.08	42	16:00:00	6/6/2016 16:00
11/23/2018 17:00	23.31666667	42	17:00:00	6/6/2016 17:00
11/23/2018 18:00	23.94	42	18:00:00	6/6/2016 18:00
11/23/2018 19:00	21.5	42	19:00:00	6/6/2016 19:00
11/23/2018 20:00	20.34	42	20:00:00	6/6/2016 20:00
11/23/2018 21:00	18.88333333	42	21:00:00	6/6/2016 21:00
11/23/2018 22:00	17.24	42	22:00:00	6/6/2016 22:00
11/23/2018 23:00	15.65	42	23:00:00	6/6/2016 23:00
11/24/2018 0:00	14.13333333	43	0:00:00	6/7/2016 0:00
11/24/2018 1:00	12.88	43	1:00:00	6/7/2016 1:00
11/24/2018 2:00	12.53333333	43	2:00:00	6/7/2016 2:00
11/24/2018 3:00	12.5	43	3:00:00	6/7/2016 3:00
11/24/2018 4:00	11.36666667	43	4:00:00	6/7/2016 4:00
11/24/2018 5:00	11.16	43	5:00:00	6/7/2016 5:00
11/24/2018 6:00	12.61666667	43	6:00:00	6/7/2016 6:00
11/24/2018 7:00	15.31666667	43	7:00:00	6/7/2016 7:00
11/24/2018 8:00	15.96	43	8:00:00	6/7/2016 8:00
11/24/2018 9:00	19.2	43	9:00:00	6/7/2016 9:00
11/24/2018 10:00	20.94	43	10:00:00	6/7/2016 10:00
11/24/2018 11:00	22.95	43	11:00:00	6/7/2016 11:00
11/24/2018 12:00	23.72	43	12:00:00	6/7/2016 12:00
11/24/2018 13:00	22.95	43	13:00:00	6/7/2016 13:00
11/24/2018 14:00	23.76	43	14:00:00	6/7/2016 14:00
11/24/2018 15:00	24.45	43	15:00:00	6/7/2016 15:00
11/24/2018 16:00	24.6	43	16:00:00	6/7/2016 16:00
11/24/2018 17:00	25.52	43	17:00:00	6/7/2016 17:00
11/24/2018 18:00	24.46666667	43	18:00:00	6/7/2016 18:00
11/24/2018 19:00	21.36	43	19:00:00	6/7/2016 19:00
11/24/2018 20:00	20.41666667	43	20:00:00	6/7/2016 20:00
11/24/2018 21:00	18.94	43	21:00:00	6/7/2016 21:00
11/24/2018 22:00	17.05	43	22:00:00	6/7/2016 22:00
11/24/2018 23:00	15.66	43	23:00:00	6/7/2016 23:00
11/25/2018 0:00	14.4	44	0:00:00	6/8/2016 0:00
11/25/2018 1:00	13.68333333	44	1:00:00	6/8/2016 1:00
11/25/2018 2:00	12.38	44	2:00:00	6/8/2016 2:00
11/25/2018 3:00	11.41666667	44	3:00:00	6/8/2016 3:00
11/25/2018 4:00	11.04	44	4:00:00	6/8/2016 4:00
11/25/2018 5:00	11.18333333	44	5:00:00	6/8/2016 5:00
11/25/2018 6:00	12.14	44	6:00:00	6/8/2016 6:00
11/25/2018 7:00	15.2	44	7:00:00	6/8/2016 7:00
11/25/2018 8:00	17.86	44	8:00:00	6/8/2016 8:00
11/25/2018 9:00	19.56666667	44	9:00:00	6/8/2016 9:00
11/25/2018 10:00	20.55	44	10:00:00	6/8/2016 10:00
11/25/2018 11:00	21.76	44	11:00:00	6/8/2016 11:00
11/25/2018 12:00	22.08333333	44	12:00:00	6/8/2016 12:00
11/25/2018 13:00	22.64	44	13:00:00	6/8/2016 13:00
11/25/2018 14:00	22.91666667	44	14:00:00	6/8/2016 14:00
11/25/2018 15:00	22.8	44	15:00:00	6/8/2016 15:00
11/25/2018 16:00	22.9	44	16:00:00	6/8/2016 16:00
11/25/2018 17:00	22.88	44	17:00:00	6/8/2016 17:00
11/25/2018 18:00	22.58333333	44	18:00:00	6/8/2016 18:00
11/25/2018 19:00	22.1	44	19:00:00	6/8/2016 19:00
11/25/2018 20:00	21.24	44	20:00:00	6/8/2016 20:00
11/25/2018 21:00	19.08333333	44	21:00:00	6/8/2016 21:00
11/25/2018 22:00	17.34	44	22:00:00	6/8/2016 22:00
11/25/2018 23:00	16.53333333	44	23:00:00	6/8/2016 23:00
11/26/2018 0:00	14.46	45	0:00:00	6/9/2016 0:00
11/26/2018 1:00	12.98333333	45	1:00:00	6/9/2016 1:00
11/26/2018 2:00	12.38	45	2:00:00	6/9/2016 2:00
11/26/2018 3:00	12.25	45	3:00:00	6/9/2016 3:00
11/26/2018 4:00	11.7	45	4:00:00	6/9/2016 4:00
11/26/2018 5:00	11.34	45	5:00:00	6/9/2016 5:00
11/26/2018 6:00	12.18333333	45	6:00:00	6/9/2016 6:00
11/26/2018 7:00	15.98	45	7:00:00	6/9/2016 7:00
11/26/2018 8:00	17.28333333	45	8:00:00	6/9/2016 8:00
11/26/2018 9:00	18.02	45	9:00:00	6/9/2016 9:00
11/26/2018 10:00	21.33333333	45	10:00:00	6/9/2016 10:00
11/26/2018 11:00	22.76666667	45	11:00:00	6/9/2016 11:00
11/26/2018 12:00	23.4	45	12:00:00	6/9/2016 12:00
11/26/2018 13:00	24.71666667	45	13:00:00	6/9/2016 13:00
11/26/2018 14:00	23.8	45	14:00:00	6/9/2016 14:00
11/26/2018 15:00	24.33333333	45	15:00:00	6/9/2016 15:00
11/26/2018 16:00	24.84	45	16:00:00	6/9/2016 16:00
11/26/2018 17:00	23.85	45	17:00:00	6/9/2016 17:00
11/26/2018 18:00	24.4	45	18:00:00	6/9/2016 18:00
11/26/2018 19:00	21.7	45	19:00:00	6/9/2016 19:00
11/26/2018 20:00	20.4	45	20:00:00	6/9/2016 20:00
11/26/2018 21:00	18.7	45	21:00:00	6/9/2016 21:00
11/26/2018 22:00	16.95	45	22:00:00	6/9/2016 22:00
11/26/2018 23:00	15.74	45	23:00:00	6/9/2016 23:00
11/27/2018 0:00	14.06666667	46	0:00:00	6/10/2016 0:00
11/27/2018 1:00	13.04	46	1:00:00	6/10/2016 1:00
11/27/2018 2:00	12.75	46	2:00:00	6/10/2016 2:00
11/27/2018 3:00	12.6	46	3:00:00	6/10/2016 3:00
11/27/2018 4:00	11.85	46	4:00:00	6/10/2016 4:00
11/27/2018 5:00	11.05	46	5:00:00	6/10/2016 5:00
11/27/2018 6:00	13	46	6:00:00	6/10/2016 6:00
11/27/2018 7:00	15.75	46	7:00:00	6/10/2016 7:00
11/27/2018 8:00	15.26	46	8:00:00	6/10/2016 8:00
11/27/2018 9:00	19.08333333	46	9:00:00	6/10/2016 9:00
11/27/2018 10:00	21	46	10:00:00	6/10/2016 10:00
11/27/2018 11:00	22.5	46	11:00:00	6/10/2016 11:00
11/27/2018 12:00	23.8	46	12:00:00	6/10/2016 12:00
11/27/2018 13:00	22.56666667	46	13:00:00	6/10/2016 13:00
11/27/2018 14:00	23.53333333	46	14:00:00	6/10/2016 14:00
11/27/2018 15:00	24.3	46	15:00:00	6/10/2016 15:00
11/27/2018 16:00	23.61666667	46	16:00:00	6/10/2016 16:00
11/27/2018 17:00	24.52	46	17:00:00	6/10/2016 17:00
11/27/2018 18:00	24.21666667	46	18:00:00	6/10/2016 18:00
11/27/2018 19:00	21.08	46	19:00:00	6/10/2016 19:00
11/27/2018 20:00	20.43333333	46	20:00:00	6/10/2016 20:00
11/27/2018 21:00	19.04	46	21:00:00	6/10/2016 21:00
11/27/2018 22:00	17.1	46	22:00:00	6/10/2016 22:00
11/27/2018 23:00	15.68333333	46	23:00:00	6/10/2016 23:00
11/28/2018 0:00	13.92	47	0:00:00	6/11/2016 0:00
11/28/2018 1:00	12.91666667	47	1:00:00	6/11/2016 1:00
11/28/2018 2:00	12.82	47	2:00:00	6/11/2016 2:00
11/28/2018 3:00	12.16666667	47	3:00:00	6/11/2016 3:00
11/28/2018 4:00	11.46	47	4:00:00	6/11/2016 4:00
11/28/2018 5:00	11.3	47	5:00:00	6/11/2016 5:00
11/28/2018 6:00	12.32	47	6:00:00	6/11/2016 6:00
11/28/2018 7:00	13.81666667	47	7:00:00	6/11/2016 7:00
11/28/2018 8:00	17.33333333	47	8:00:00	6/11/2016 8:00
11/28/2018 9:00	19.26	47	9:00:00	6/11/2016 9:00
11/28/2018 10:00	20.51666667	47	10:00:00	6/11/2016 10:00
11/28/2018 11:00	23.54	47	11:00:00	6/11/2016 11:00
11/28/2018 12:00	23.4	47	12:00:00	6/11/2016 12:00
11/28/2018 13:00	24.36	47	13:00:00	6/11/2016 13:00
11/28/2018 14:00	24.31666667	47	14:00:00	6/11/2016 14:00
11/28/2018 15:00	23.55	47	15:00:00	6/11/2016 15:00
11/28/2018 16:00	23.78	47	16:00:00	6/11/2016 16:00
11/28/2018 17:00	24.06666667	47	17:00:00	6/11/2016 17:00
11/28/2018 18:00	22.82	47	18:00:00	6/11/2016 18:00
11/28/2018 19:00	21.9	47	19:00:00	6/11/2016 19:00
11/28/2018 20:00	21	47	20:00:00	6/11/2016 20:00
11/28/2018 21:00	19.05	47	21:00:00	6/11/2016 21:00
11/28/2018 22:00	17.14	47	22:00:00	6/11/2016 22:00
11/28/2018 23:00	15.6	47	23:00:00	6/11/2016 23:00
11/29/2018 0:00	14.48333333	48	0:00:00	6/12/2016 0:00
11/29/2018 1:00	13.72	48	1:00:00	6/12/2016 1:00
11/29/2018 2:00	12.73333333	48	2:00:00	6/12/2016 2:00
11/29/2018 3:00	11.94	48	3:00:00	6/12/2016 3:00
11/29/2018 4:00	11.3	48	4:00:00	6/12/2016 4:00
11/29/2018 5:00	10.92	48	5:00:00	6/12/2016 5:00
11/29/2018 6:00	12.2	48	6:00:00	6/12/2016 6:00
11/29/2018 7:00	15.14	48	7:00:00	6/12/2016 7:00
11/29/2018 8:00	17.7	48	8:00:00	6/12/2016 8:00
11/29/2018 9:00	19.4	48	9:00:00	6/12/2016 9:00
11/29/2018 10:00	20.6	48	10:00:00	6/12/2016 10:00
11/29/2018 11:00	21.66666667	48	11:00:00	6/12/2016 11:00
11/29/2018 12:00	21.74	48	12:00:00	6/12/2016 12:00
11/29/2018 13:00	22.36666667	48	13:00:00	6/12/2016 13:00
11/29/2018 14:00	22.68	48	14:00:00	6/12/2016 14:00
11/29/2018 15:00	22.81666667	48	15:00:00	6/12/2016 15:00
11/29/2018 16:00	22.82	48	16:00:00	6/12/2016 16:00
11/29/2018 17:00	22.93333333	48	17:00:00	6/12/2016 17:00
11/29/2018 18:00	22.35	48	18:00:00	6/12/2016 18:00
11/29/2018 19:00	22.3	48	19:00:00	6/12/2016 19:00
11/29/2018 20:00	20.51666667	48	20:00:00	6/12/2016 20:00
11/29/2018 21:00	18.94	48	21:00:00	6/12/2016 21:00
11/29/2018 22:00	17.58333333	48	22:00:00	6/12/2016 22:00
11/29/2018 23:00	16.62	48	23:00:00	6/12/2016 23:00
11/30/2018 0:00	15.4	49	0:00:00	6/13/2016 0:00
11/30/2018 1:00	13.88	49	1:00:00	6/13/2016 1:00
11/30/2018 2:00	13.41666667	49	2:00:00	6/13/2016 2:00
11/30/2018 3:00	12.63333333	49	3:00:00	6/13/2016 3:00
11/30/2018 4:00	12.38	49	4:00:00	6/13/2016 4:00
11/30/2018 5:00	12.28333333	49	5:00:00	6/13/2016 5:00
11/30/2018 6:00	13.62	49	6:00:00	6/13/2016 6:00
11/30/2018 7:00	16.06666667	49	7:00:00	6/13/2016 7:00
11/30/2018 8:00	16.04	49	8:00:00	6/13/2016 8:00
11/30/2018 9:00	19.66666667	49	9:00:00	6/13/2016 9:00
11/30/2018 10:00	21.1	49	10:00:00	6/13/2016 10:00
11/30/2018 11:00	21.83333333	49	11:00:00	6/13/2016 11:00
11/30/2018 12:00	22.73333333	49	12:00:00	6/13/2016 12:00
11/30/2018 13:00	22.38	49	13:00:00	6/13/2016 13:00
11/30/2018 14:00	20.53333333	49	14:00:00	6/13/2016 14:00
11/30/2018 15:00	21.58	49	15:00:00	6/13/2016 15:00
11/30/2018 16:00	21.95	49	16:00:00	6/13/2016 16:00
11/30/2018 17:00	22.92	49	17:00:00	6/13/2016 17:00
11/30/2018 18:00	19.95	49	18:00:00	6/13/2016 18:00
11/30/2018 19:00	20.63333333	49	19:00:00	6/13/2016 19:00
11/30/2018 20:00	20.18	49	20:00:00	6/13/2016 20:00
11/30/2018 21:00	18.46666667	49	21:00:00	6/13/2016 21:00
11/30/2018 22:00	16.62	49	22:00:00	6/13/2016 22:00
11/30/2018 23:00	15.3	49	23:00:00	6/13/2016 23:00
12/1/2018 0:00	14.75	50	0:00:00	6/14/2016 0:00
12/1/2018 1:00	13.34	50	1:00:00	6/14/2016 1:00
12/1/2018 2:00	12.41666667	50	2:00:00	6/14/2016 2:00
12/1/2018 3:00	12.26	50	3:00:00	6/14/2016 3:00
12/1/2018 4:00	12.42	50	4:00:00	6/14/2016 4:00
12/1/2018 5:00	12.43333333	50	5:00:00	6/14/2016 5:00
12/1/2018 6:00	17.48	50	6:00:00	6/14/2016 6:00
12/1/2018 7:00	22.02	50	7:00:00	6/14/2016 7:00
12/1/2018 8:00	22.26666667	50	8:00:00	6/14/2016 8:00
12/1/2018 9:00	21.52	50	9:00:00	6/14/2016 9:00
12/1/2018 10:00	23.7	50	10:00:00	6/14/2016 10:00
12/1/2018 11:00	24.26	50	11:00:00	6/14/2016 11:00
12/1/2018 12:00	23.42	50	12:00:00	6/14/2016 12:00
12/1/2018 13:00	25.01666667	50	13:00:00	6/14/2016 13:00
12/1/2018 14:00	23.72	50	14:00:00	6/14/2016 14:00
12/1/2018 15:00	23.54	50	15:00:00	6/14/2016 15:00
12/1/2018 16:00	23.7	50	16:00:00	6/14/2016 16:00
12/1/2018 17:00	23.9	50	17:00:00	6/14/2016 17:00
12/1/2018 18:00	22.45	50	18:00:00	6/14/2016 18:00
12/1/2018 19:00	23.04	50	19:00:00	6/14/2016 19:00
12/1/2018 20:00	21.94	50	20:00:00	6/14/2016 20:00
12/1/2018 21:00	18.38333333	50	21:00:00	6/14/2016 21:00
12/1/2018 22:00	15.48	50	22:00:00	6/14/2016 22:00
12/1/2018 23:00	16.36	50	23:00:00	6/14/2016 23:00
12/2/2018 0:00	14.95	51	0:00:00	6/15/2016 0:00
12/2/2018 1:00	14.02	51	1:00:00	6/15/2016 1:00
12/2/2018 2:00	14.35	51	2:00:00	6/15/2016 2:00
12/2/2018 3:00	14.24	51	3:00:00	6/15/2016 3:00
12/2/2018 4:00	13.94	51	4:00:00	6/15/2016 4:00
12/2/2018 5:00	13.43333333	51	5:00:00	6/15/2016 5:00
12/2/2018 6:00	13.22	51	6:00:00	6/15/2016 6:00
12/2/2018 7:00	14.08333333	51	7:00:00	6/15/2016 7:00
12/2/2018 8:00	15.94	51	8:00:00	6/15/2016 8:00
12/2/2018 9:00	17.96	51	9:00:00	6/15/2016 9:00
12/2/2018 10:00	17.93333333	51	10:00:00	6/15/2016 10:00
12/2/2018 11:00	17.32	51	11:00:00	6/15/2016 11:00
12/2/2018 12:00	17.74	51	12:00:00	6/15/2016 12:00
12/2/2018 13:00	18.66666667	51	13:00:00	6/15/2016 13:00
12/2/2018 14:00	19.52	51	14:00:00	6/15/2016 14:00
12/2/2018 15:00	18.75	51	15:00:00	6/15/2016 15:00
12/2/2018 16:00	17.98	51	16:00:00	6/15/2016 16:00
12/2/2018 17:00	18.08	51	17:00:00	6/15/2016 17:00
12/2/2018 18:00	16.75	51	18:00:00	6/15/2016 18:00
12/2/2018 19:00	15.52	51	19:00:00	6/15/2016 19:00
12/2/2018 20:00	16.1	51	20:00:00	6/15/2016 20:00
12/2/2018 21:00	14.43333333	51	21:00:00	6/15/2016 21:00
12/2/2018 22:00	13.04	51	22:00:00	6/15/2016 22:00
12/2/2018 23:00	13.15	51	23:00:00	6/15/2016 23:00
12/3/2018 0:00	13.48	52	0:00:00	6/16/2016 0:00
12/3/2018 1:00	13.16	52	1:00:00	6/16/2016 1:00
12/3/2018 2:00	12.3	52	2:00:00	6/16/2016 2:00
12/3/2018 3:00	12.28	52	3:00:00	6/16/2016 3:00
12/3/2018 4:00	12.16	52	4:00:00	6/16/2016 4:00
12/3/2018 5:00	12.36666667	52	5:00:00	6/16/2016 5:00
12/3/2018 6:00	17.88	52	6:00:00	6/16/2016 6:00
12/3/2018 7:00	22.48333333	52	7:00:00	6/16/2016 7:00
12/3/2018 8:00	21.28	52	8:00:00	6/16/2016 8:00
12/3/2018 9:00	23.86	52	9:00:00	6/16/2016 9:00
12/3/2018 10:00	23.68333333	52	10:00:00	6/16/2016 10:00
12/3/2018 11:00	24.78	52	11:00:00	6/16/2016 11:00
12/3/2018 12:00	24.2	52	12:00:00	6/16/2016 12:00
12/3/2018 13:00	23.98333333	52	13:00:00	6/16/2016 13:00
12/3/2018 14:00	23.64	52	14:00:00	6/16/2016 14:00
12/3/2018 15:00	23.83333333	52	15:00:00	6/16/2016 15:00
12/3/2018 16:00	22.6	52	16:00:00	6/16/2016 16:00
12/3/2018 17:00	23.76	52	17:00:00	6/16/2016 17:00
12/3/2018 18:00	22.78333333	52	18:00:00	6/16/2016 18:00
12/3/2018 19:00	22.08	52	19:00:00	6/16/2016 19:00
12/3/2018 20:00	22.44	52	20:00:00	6/16/2016 20:00
12/3/2018 21:00	19.25	52	21:00:00	6/16/2016 21:00
12/3/2018 22:00	16.28	52	22:00:00	6/16/2016 22:00
12/3/2018 23:00	16.26666667	52	23:00:00	6/16/2016 23:00
12/4/2018 0:00	15.42	53	0:00:00	6/17/2016 0:00
12/4/2018 1:00	14.14	53	1:00:00	6/17/2016 1:00
12/4/2018 2:00	12.78333333	53	2:00:00	6/17/2016 2:00
12/4/2018 3:00	12.56	53	3:00:00	6/17/2016 3:00
12/4/2018 4:00	12.56	53	4:00:00	6/17/2016 4:00
12/4/2018 5:00	12.15	53	5:00:00	6/17/2016 5:00
12/4/2018 6:00	14.4	53	6:00:00	6/17/2016 6:00
12/4/2018 7:00	16.5	53	7:00:00	6/17/2016 7:00
12/4/2018 8:00	17.44	53	8:00:00	6/17/2016 8:00
12/4/2018 9:00	18.52	53	9:00:00	6/17/2016 9:00
12/4/2018 10:00	20.35	53	10:00:00	6/17/2016 10:00
12/4/2018 11:00	22.22	53	11:00:00	6/17/2016 11:00
12/4/2018 12:00	21.08	53	12:00:00	6/17/2016 12:00
12/4/2018 13:00	21.86666667	53	13:00:00	6/17/2016 13:00
12/4/2018 14:00	22.24	53	14:00:00	6/17/2016 14:00
12/4/2018 15:00	20.63333333	53	15:00:00	6/17/2016 15:00
12/4/2018 16:00	22.1	53	16:00:00	6/17/2016 16:00
12/4/2018 17:00	22.58	53	17:00:00	6/17/2016 17:00
12/4/2018 18:00	20.5	53	18:00:00	6/17/2016 18:00
12/4/2018 19:00	20.8	53	19:00:00	6/17/2016 19:00
12/4/2018 20:00	20.03333333	53	20:00:00	6/17/2016 20:00
12/4/2018 21:00	18.48	53	21:00:00	6/17/2016 21:00
12/4/2018 22:00	16.68	53	22:00:00	6/17/2016 22:00
12/4/2018 23:00	15.43333333	53	23:00:00	6/17/2016 23:00
12/5/2018 0:00	14.46	54	0:00:00	6/18/2016 0:00
12/5/2018 1:00	13.7	54	1:00:00	6/18/2016 1:00
12/5/2018 2:00	12.46666667	54	2:00:00	6/18/2016 2:00
12/5/2018 3:00	12.06	54	3:00:00	6/18/2016 3:00
12/5/2018 4:00	11.76666667	54	4:00:00	6/18/2016 4:00
12/5/2018 5:00	12.24	54	5:00:00	6/18/2016 5:00
12/5/2018 6:00	14.56	54	6:00:00	6/18/2016 6:00
12/5/2018 7:00	17.06666667	54	7:00:00	6/18/2016 7:00
12/5/2018 8:00	17.86	54	8:00:00	6/18/2016 8:00
12/5/2018 9:00	17.4	54	9:00:00	6/18/2016 9:00
12/5/2018 10:00	21.26666667	54	10:00:00	6/18/2016 10:00
12/5/2018 11:00	21.36	54	11:00:00	6/18/2016 11:00
12/5/2018 12:00	20.83333333	54	12:00:00	6/18/2016 12:00
12/5/2018 13:00	22.08	54	13:00:00	6/18/2016 13:00
12/5/2018 14:00	22.08	54	14:00:00	6/18/2016 14:00
12/5/2018 15:00	21.86666667	54	15:00:00	6/18/2016 15:00
12/5/2018 16:00	22.2	54	16:00:00	6/18/2016 16:00
12/5/2018 17:00	22.08	54	17:00:00	6/18/2016 17:00
12/5/2018 18:00	20.76666667	54	18:00:00	6/18/2016 18:00
12/5/2018 19:00	20.5	54	19:00:00	6/18/2016 19:00
12/5/2018 20:00	20	54	20:00:00	6/18/2016 20:00
12/5/2018 21:00	18.4	54	21:00:00	6/18/2016 21:00
12/5/2018 22:00	16.44	54	22:00:00	6/18/2016 22:00
12/5/2018 23:00	14.75	54	23:00:00	6/18/2016 23:00
12/6/2018 0:00	13.8	55	0:00:00	6/19/2016 0:00
12/6/2018 1:00	13.98	55	1:00:00	6/19/2016 1:00
12/6/2018 2:00	14.05	55	2:00:00	6/19/2016 2:00
12/6/2018 3:00	14.28	55	3:00:00	6/19/2016 3:00
12/6/2018 4:00	13.4	55	4:00:00	6/19/2016 4:00
12/6/2018 5:00	13.22	55	5:00:00	6/19/2016 5:00
12/6/2018 6:00	12.78	55	6:00:00	6/19/2016 6:00
12/6/2018 7:00	13.3	55	7:00:00	6/19/2016 7:00
12/6/2018 8:00	16.14	55	8:00:00	6/19/2016 8:00
12/6/2018 9:00	17.88	55	9:00:00	6/19/2016 9:00
12/6/2018 10:00	18.1	55	10:00:00	6/19/2016 10:00
12/6/2018 11:00	17.12	55	11:00:00	6/19/2016 11:00
12/6/2018 12:00	17.91666667	55	12:00:00	6/19/2016 12:00
12/6/2018 13:00	18.58	55	13:00:00	6/19/2016 13:00
12/6/2018 14:00	19.14	55	14:00:00	6/19/2016 14:00
12/6/2018 15:00	21.66666667	55	15:00:00	6/19/2016 15:00
12/6/2018 16:00	23.04	55	16:00:00	6/19/2016 16:00
12/6/2018 17:00	22.8	55	17:00:00	6/19/2016 17:00
12/6/2018 18:00	22.28333333	55	18:00:00	6/19/2016 18:00
12/6/2018 19:00	21.68	55	19:00:00	6/19/2016 19:00
12/6/2018 20:00	20.61666667	55	20:00:00	6/19/2016 20:00
12/6/2018 21:00	18.26	55	21:00:00	6/19/2016 21:00
12/6/2018 22:00	15.56	55	22:00:00	6/19/2016 22:00
12/6/2018 23:00	14.2	55	23:00:00	6/19/2016 23:00
12/7/2018 0:00	14.64	56	0:00:00	6/20/2016 0:00
12/7/2018 1:00	13.1	56	1:00:00	6/20/2016 1:00
12/7/2018 2:00	9.36	56	2:00:00	6/20/2016 2:00
12/7/2018 3:00	5.96	56	3:00:00	6/20/2016 3:00
12/7/2018 4:00	8.85	56	4:00:00	6/20/2016 4:00
12/7/2018 5:00	14.12	56	5:00:00	6/20/2016 5:00
12/7/2018 6:00	14.74	56	6:00:00	6/20/2016 6:00
12/7/2018 7:00	16.65	56	7:00:00	6/20/2016 7:00
12/7/2018 8:00	19.22	56	8:00:00	6/20/2016 8:00
12/7/2018 9:00	20.3	56	9:00:00	6/20/2016 9:00
12/7/2018 10:00	20.46	56	10:00:00	6/20/2016 10:00
12/7/2018 11:00	22.12	56	11:00:00	6/20/2016 11:00
12/7/2018 12:00	21.96666667	56	12:00:00	6/20/2016 12:00
12/7/2018 13:00	22.5	56	13:00:00	6/20/2016 13:00
12/7/2018 14:00	23.42	56	14:00:00	6/20/2016 14:00
12/7/2018 15:00	23.85	56	15:00:00	6/20/2016 15:00
12/7/2018 16:00	22.52	56	16:00:00	6/20/2016 16:00
12/7/2018 17:00	23.31666667	56	17:00:00	6/20/2016 17:00
12/7/2018 18:00	22.74	56	18:00:00	6/20/2016 18:00
12/7/2018 19:00	21.46	56	19:00:00	6/20/2016 19:00
12/7/2018 20:00	21.53333333	56	20:00:00	6/20/2016 20:00
12/7/2018 21:00	20.12	56	21:00:00	6/20/2016 21:00
12/7/2018 22:00	17.6	56	22:00:00	6/20/2016 22:00
12/7/2018 23:00	15.2	56	23:00:00	6/20/2016 23:00
12/8/2018 0:00	14.86	57	0:00:00	6/21/2016 0:00
12/8/2018 1:00	14.6	57	1:00:00	6/21/2016 1:00
12/8/2018 2:00	14.26	57	2:00:00	6/21/2016 2:00
12/8/2018 3:00	13.8	57	3:00:00	6/21/2016 3:00
12/8/2018 4:00	12.61666667	57	4:00:00	6/21/2016 4:00
12/8/2018 5:00	12.6	57	5:00:00	6/21/2016 5:00
12/8/2018 6:00	13.5	57	6:00:00	6/21/2016 6:00
12/8/2018 7:00	15.13333333	57	7:00:00	6/21/2016 7:00
12/8/2018 8:00	18.92	57	8:00:00	6/21/2016 8:00
12/8/2018 9:00	21.38333333	57	9:00:00	6/21/2016 9:00
12/8/2018 10:00	23.06	57	10:00:00	6/21/2016 10:00
12/8/2018 11:00	23.52	57	11:00:00	6/21/2016 11:00
12/8/2018 12:00	24.23333333	57	12:00:00	6/21/2016 12:00
12/8/2018 13:00	25.52	57	13:00:00	6/21/2016 13:00
12/8/2018 14:00	26.64	57	14:00:00	6/21/2016 14:00
12/8/2018 15:00	27.08333333	57	15:00:00	6/21/2016 15:00
12/8/2018 16:00	28.68	57	16:00:00	6/21/2016 16:00
12/8/2018 17:00	28.53333333	57	17:00:00	6/21/2016 17:00
12/8/2018 18:00	27.08	57	18:00:00	6/21/2016 18:00
12/8/2018 19:00	25.64	57	19:00:00	6/21/2016 19:00
12/8/2018 20:00	23.38333333	57	20:00:00	6/21/2016 20:00
12/8/2018 21:00	20.9	57	21:00:00	6/21/2016 21:00
12/8/2018 22:00	18.52	57	22:00:00	6/21/2016 22:00
12/8/2018 23:00	16.88333333	57	23:00:00	6/21/2016 23:00
12/9/2018 0:00	15.06	58	0:00:00	6/22/2016 0:00
12/9/2018 1:00	13.81666667	58	1:00:00	6/22/2016 1:00
12/9/2018 2:00	14.02	58	2:00:00	6/22/2016 2:00
12/9/2018 3:00	13.64	58	3:00:00	6/22/2016 3:00
12/9/2018 4:00	13.68333333	58	4:00:00	6/22/2016 4:00
12/9/2018 5:00	13.34	58	5:00:00	6/22/2016 5:00
12/9/2018 6:00	13.1	58	6:00:00	6/22/2016 6:00
12/9/2018 7:00	13.95	58	7:00:00	6/22/2016 7:00
12/9/2018 8:00	15.2	58	8:00:00	6/22/2016 8:00
12/9/2018 9:00	16.45	58	9:00:00	6/22/2016 9:00
12/9/2018 10:00	18.1	58	10:00:00	6/22/2016 10:00
12/9/2018 11:00	19.22	58	11:00:00	6/22/2016 11:00
12/9/2018 12:00	20	58	12:00:00	6/22/2016 12:00
12/9/2018 13:00	20.52	58	13:00:00	6/22/2016 13:00
12/9/2018 14:00	20.65	58	14:00:00	6/22/2016 14:00
12/9/2018 15:00	22.06	58	15:00:00	6/22/2016 15:00
12/9/2018 16:00	22.92	58	16:00:00	6/22/2016 16:00
12/9/2018 17:00	22.68333333	58	17:00:00	6/22/2016 17:00
12/9/2018 18:00	22.12	58	18:00:00	6/22/2016 18:00
12/9/2018 19:00	21.56	58	19:00:00	6/22/2016 19:00
12/9/2018 20:00	20.58333333	58	20:00:00	6/22/2016 20:00
12/9/2018 21:00	18.08	58	21:00:00	6/22/2016 21:00
12/9/2018 22:00	15.61666667	58	22:00:00	6/22/2016 22:00
12/9/2018 23:00	13.92	58	23:00:00	6/22/2016 23:00
12/10/2018 0:00	13.84	59	0:00:00	6/23/2016 0:00
12/10/2018 1:00	13.91666667	59	1:00:00	6/23/2016 1:00
12/10/2018 2:00	14.12	59	2:00:00	6/23/2016 2:00
12/10/2018 3:00	13.72	59	3:00:00	6/23/2016 3:00
12/10/2018 4:00	12.36666667	59	4:00:00	6/23/2016 4:00
12/10/2018 5:00	12.46	59	5:00:00	6/23/2016 5:00
12/10/2018 6:00	13.51666667	59	6:00:00	6/23/2016 6:00
12/10/2018 7:00	15.9	59	7:00:00	6/23/2016 7:00
12/10/2018 8:00	17.54	59	8:00:00	6/23/2016 8:00
12/10/2018 9:00	22.01666667	59	9:00:00	6/23/2016 9:00
12/10/2018 10:00	23.3	59	10:00:00	6/23/2016 10:00
12/10/2018 11:00	23.44	59	11:00:00	6/23/2016 11:00
12/10/2018 12:00	24.23333333	59	12:00:00	6/23/2016 12:00
12/10/2018 13:00	25.54	59	13:00:00	6/23/2016 13:00
12/10/2018 14:00	26.4	59	14:00:00	6/23/2016 14:00
12/10/2018 15:00	28.04	59	15:00:00	6/23/2016 15:00
12/10/2018 16:00	28.42	59	16:00:00	6/23/2016 16:00
12/10/2018 17:00	27.98333333	59	17:00:00	6/23/2016 17:00
12/10/2018 18:00	27.28	59	18:00:00	6/23/2016 18:00
12/10/2018 19:00	25.46	59	19:00:00	6/23/2016 19:00
12/10/2018 20:00	23.65	59	20:00:00	6/23/2016 20:00
12/10/2018 21:00	20.88	59	21:00:00	6/23/2016 21:00
12/10/2018 22:00	18.06666667	59	22:00:00	6/23/2016 22:00
12/10/2018 23:00	15.96	59	23:00:00	6/23/2016 23:00
12/11/2018 0:00	15.48	60	0:00:00	6/24/2016 0:00
12/11/2018 1:00	15.2	60	1:00:00	6/24/2016 1:00
12/11/2018 2:00	14.16	60	2:00:00	6/24/2016 2:00
12/11/2018 3:00	14	60	3:00:00	6/24/2016 3:00
12/11/2018 4:00	14.26666667	60	4:00:00	6/24/2016 4:00
12/11/2018 5:00	14.36	60	5:00:00	6/24/2016 5:00
12/11/2018 6:00	15.06666667	60	6:00:00	6/24/2016 6:00
12/11/2018 7:00	15.98	60	7:00:00	6/24/2016 7:00
12/11/2018 8:00	18.52	60	8:00:00	6/24/2016 8:00
12/11/2018 9:00	18.68333333	60	9:00:00	6/24/2016 9:00
12/11/2018 10:00	19.98	60	10:00:00	6/24/2016 10:00
12/11/2018 11:00	22.28	60	11:00:00	6/24/2016 11:00
12/11/2018 12:00	21.98333333	60	12:00:00	6/24/2016 12:00
12/11/2018 13:00	23	60	13:00:00	6/24/2016 13:00
12/11/2018 14:00	22.83333333	60	14:00:00	6/24/2016 14:00
12/11/2018 15:00	23.36	60	15:00:00	6/24/2016 15:00
12/11/2018 16:00	22.96	60	16:00:00	6/24/2016 16:00
12/11/2018 17:00	23.76666667	60	17:00:00	6/24/2016 17:00
12/11/2018 18:00	23.06	60	18:00:00	6/24/2016 18:00
12/11/2018 19:00	21.91666667	60	19:00:00	6/24/2016 19:00
12/11/2018 20:00	21.5	60	20:00:00	6/24/2016 20:00
12/11/2018 21:00	20.1	60	21:00:00	6/24/2016 21:00
12/11/2018 22:00	17.63333333	60	22:00:00	6/24/2016 22:00
12/11/2018 23:00	15.66	60	23:00:00	6/24/2016 23:00
12/12/2018 0:00	14.88	61	0:00:00	6/25/2016 0:00
12/12/2018 1:00	15.11666667	61	1:00:00	6/25/2016 1:00
12/12/2018 2:00	14.66	61	2:00:00	6/25/2016 2:00
12/12/2018 3:00	14.31666667	61	3:00:00	6/25/2016 3:00
12/12/2018 4:00	14.04	61	4:00:00	6/25/2016 4:00
12/12/2018 5:00	14.2	61	5:00:00	6/25/2016 5:00
12/12/2018 6:00	15.18333333	61	6:00:00	6/25/2016 6:00
12/12/2018 7:00	17.34	61	7:00:00	6/25/2016 7:00
12/12/2018 8:00	18.78	61	8:00:00	6/25/2016 8:00
12/12/2018 9:00	19.28333333	61	9:00:00	6/25/2016 9:00
12/12/2018 10:00	20.72	61	10:00:00	6/25/2016 10:00
12/12/2018 11:00	21.18333333	61	11:00:00	6/25/2016 11:00
12/12/2018 12:00	21.9	61	12:00:00	6/25/2016 12:00
12/12/2018 13:00	22.74	61	13:00:00	6/25/2016 13:00
12/12/2018 14:00	23.63333333	61	14:00:00	6/25/2016 14:00
12/12/2018 15:00	24.62	61	15:00:00	6/25/2016 15:00
12/12/2018 16:00	23.22	61	16:00:00	6/25/2016 16:00
12/12/2018 17:00	23.46666667	61	17:00:00	6/25/2016 17:00
12/12/2018 18:00	22.82	61	18:00:00	6/25/2016 18:00
12/12/2018 19:00	21.78333333	61	19:00:00	6/25/2016 19:00
12/12/2018 20:00	21.32	61	20:00:00	6/25/2016 20:00
12/12/2018 21:00	20.34	61	21:00:00	6/25/2016 21:00
12/12/2018 22:00	17.3	61	22:00:00	6/25/2016 22:00
12/12/2018 23:00	15.38	61	23:00:00	6/25/2016 23:00
12/13/2018 0:00	14.58	62	0:00:00	6/26/2016 0:00
12/13/2018 1:00	14.1	62	1:00:00	6/26/2016 1:00
12/13/2018 2:00	14	62	2:00:00	6/26/2016 2:00
12/13/2018 3:00	13.53333333	62	3:00:00	6/26/2016 3:00
12/13/2018 4:00	13.16	62	4:00:00	6/26/2016 4:00
12/13/2018 5:00	13.26	62	5:00:00	6/26/2016 5:00
12/13/2018 6:00	13.25	62	6:00:00	6/26/2016 6:00
12/13/2018 7:00	13.88	62	7:00:00	6/26/2016 7:00
12/13/2018 8:00	15.22	62	8:00:00	6/26/2016 8:00
12/13/2018 9:00	16.35	62	9:00:00	6/26/2016 9:00
12/13/2018 10:00	18.02	62	10:00:00	6/26/2016 10:00
12/13/2018 11:00	19.36666667	62	11:00:00	6/26/2016 11:00
12/13/2018 12:00	20.34	62	12:00:00	6/26/2016 12:00
12/13/2018 13:00	20.62	62	13:00:00	6/26/2016 13:00
12/13/2018 14:00	20.71666667	62	14:00:00	6/26/2016 14:00
12/13/2018 15:00	18.66	62	15:00:00	6/26/2016 15:00
12/13/2018 16:00	19.14	62	16:00:00	6/26/2016 16:00
12/13/2018 17:00	19.05	62	17:00:00	6/26/2016 17:00
12/13/2018 18:00	19.2	62	18:00:00	6/26/2016 18:00
12/13/2018 19:00	19.21666667	62	19:00:00	6/26/2016 19:00
12/13/2018 20:00	18.74	62	20:00:00	6/26/2016 20:00
12/13/2018 21:00	17.44	62	21:00:00	6/26/2016 21:00
12/13/2018 22:00	15.46666667	62	22:00:00	6/26/2016 22:00
12/13/2018 23:00	13.74	62	23:00:00	6/26/2016 23:00
12/14/2018 0:00	13.38	63	0:00:00	6/27/2016 0:00
12/14/2018 1:00	14.08333333	63	1:00:00	6/27/2016 1:00
12/14/2018 2:00	13.6	63	2:00:00	6/27/2016 2:00
12/14/2018 3:00	13.31666667	63	3:00:00	6/27/2016 3:00
12/14/2018 4:00	12.38	63	4:00:00	6/27/2016 4:00
12/14/2018 5:00	12.1	63	5:00:00	6/27/2016 5:00
12/14/2018 6:00	12.98333333	63	6:00:00	6/27/2016 6:00
12/14/2018 7:00	15.26	63	7:00:00	6/27/2016 7:00
12/14/2018 8:00	17.2	63	8:00:00	6/27/2016 8:00
12/14/2018 9:00	19.44	63	9:00:00	6/27/2016 9:00
12/14/2018 10:00	19.22	63	10:00:00	6/27/2016 10:00
12/14/2018 11:00	20.91666667	63	11:00:00	6/27/2016 11:00
12/14/2018 12:00	21.02	63	12:00:00	6/27/2016 12:00
12/14/2018 13:00	20.76	63	13:00:00	6/27/2016 13:00
12/14/2018 14:00	21.63333333	63	14:00:00	6/27/2016 14:00
12/14/2018 15:00	23.1	63	15:00:00	6/27/2016 15:00
12/14/2018 16:00	23.18333333	63	16:00:00	6/27/2016 16:00
12/14/2018 17:00	22.28	63	17:00:00	6/27/2016 17:00
12/14/2018 18:00	23.22	63	18:00:00	6/27/2016 18:00
12/14/2018 19:00	20.86666667	63	19:00:00	6/27/2016 19:00
12/14/2018 20:00	21	63	20:00:00	6/27/2016 20:00
12/14/2018 21:00	19.14	63	21:00:00	6/27/2016 21:00
12/14/2018 22:00	17.13333333	63	22:00:00	6/27/2016 22:00
12/14/2018 23:00	15.68	63	23:00:00	6/27/2016 23:00
12/15/2018 0:00	12.91666667	64	0:00:00	6/28/2016 0:00
12/15/2018 1:00	10.88	64	1:00:00	6/28/2016 1:00
12/15/2018 2:00	10.12	64	2:00:00	6/28/2016 2:00
12/15/2018 3:00	9.316666667	64	3:00:00	6/28/2016 3:00
12/15/2018 4:00	8.88	64	4:00:00	6/28/2016 4:00
12/15/2018 5:00	8.18	64	5:00:00	6/28/2016 5:00
12/15/2018 6:00	9.65	64	6:00:00	6/28/2016 6:00
12/15/2018 7:00	13	64	7:00:00	6/28/2016 7:00
12/15/2018 8:00	16.43333333	64	8:00:00	6/28/2016 8:00
12/15/2018 9:00	17.86	64	9:00:00	6/28/2016 9:00
12/15/2018 10:00	18.14	64	10:00:00	6/28/2016 10:00
12/15/2018 11:00	20.86666667	64	11:00:00	6/28/2016 11:00
12/15/2018 12:00	22.18	64	12:00:00	6/28/2016 12:00
12/15/2018 13:00	24.02	64	13:00:00	6/28/2016 13:00
12/15/2018 14:00	25	64	14:00:00	6/28/2016 14:00
12/15/2018 15:00	23.9	64	15:00:00	6/28/2016 15:00
12/15/2018 16:00	24.78333333	64	16:00:00	6/28/2016 16:00
12/15/2018 17:00	25.56	64	17:00:00	6/28/2016 17:00
12/15/2018 18:00	24.5	64	18:00:00	6/28/2016 18:00
12/15/2018 19:00	23.08333333	64	19:00:00	6/28/2016 19:00
12/15/2018 20:00	21.6	64	20:00:00	6/28/2016 20:00
12/15/2018 21:00	20.54	64	21:00:00	6/28/2016 21:00
12/15/2018 22:00	18.03333333	64	22:00:00	6/28/2016 22:00
12/15/2018 23:00	14.98	64	23:00:00	6/28/2016 23:00
12/16/2018 0:00	14.76666667	65	0:00:00	6/29/2016 0:00
12/16/2018 1:00	15.86	65	1:00:00	6/29/2016 1:00
12/16/2018 2:00	15.66	65	2:00:00	6/29/2016 2:00
12/16/2018 3:00	15.43333333	65	3:00:00	6/29/2016 3:00
12/16/2018 4:00	13.8	65	4:00:00	6/29/2016 4:00
12/16/2018 5:00	12.56	65	5:00:00	6/29/2016 5:00
12/16/2018 6:00	12.51666667	65	6:00:00	6/29/2016 6:00
12/16/2018 7:00	14.06	65	7:00:00	6/29/2016 7:00
12/16/2018 8:00	15.71666667	65	8:00:00	6/29/2016 8:00
12/16/2018 9:00	17.28	65	9:00:00	6/29/2016 9:00
12/16/2018 10:00	18.48	65	10:00:00	6/29/2016 10:00
12/16/2018 11:00	19.51666667	65	11:00:00	6/29/2016 11:00
12/16/2018 12:00	19.84	65	12:00:00	6/29/2016 12:00
12/16/2018 13:00	19.86	65	13:00:00	6/29/2016 13:00
12/16/2018 14:00	19.26666667	65	14:00:00	6/29/2016 14:00
12/16/2018 15:00	19.06	65	15:00:00	6/29/2016 15:00
12/16/2018 16:00	19.23333333	65	16:00:00	6/29/2016 16:00
12/16/2018 17:00	19.08	65	17:00:00	6/29/2016 17:00
12/16/2018 18:00	19.3	65	18:00:00	6/29/2016 18:00
12/16/2018 19:00	19.1	65	19:00:00	6/29/2016 19:00
12/16/2018 20:00	18.84	65	20:00:00	6/29/2016 20:00
12/16/2018 21:00	17.58333333	65	21:00:00	6/29/2016 21:00
12/16/2018 22:00	15.12	65	22:00:00	6/29/2016 22:00
12/16/2018 23:00	13.64	65	23:00:00	6/29/2016 23:00
12/17/2018 0:00	12.21666667	66	0:00:00	6/30/2016 0:00
12/17/2018 1:00	11.04	66	1:00:00	6/30/2016 1:00
12/17/2018 2:00	10.14	66	2:00:00	6/30/2016 2:00
12/17/2018 3:00	9.516666667	66	3:00:00	6/30/2016 3:00
12/17/2018 4:00	8.66	66	4:00:00	6/30/2016 4:00
12/17/2018 5:00	8.2	66	5:00:00	6/30/2016 5:00
12/17/2018 6:00	10.84	66	6:00:00	6/30/2016 6:00
12/17/2018 7:00	13.9	66	7:00:00	6/30/2016 7:00
12/17/2018 8:00	15.1	66	8:00:00	6/30/2016 8:00
12/17/2018 9:00	16.78	66	9:00:00	6/30/2016 9:00
12/17/2018 10:00	18.92	66	10:00:00	6/30/2016 10:00
12/17/2018 11:00	20.01666667	66	11:00:00	6/30/2016 11:00
12/17/2018 12:00	22.38	66	12:00:00	6/30/2016 12:00
12/17/2018 13:00	24.85	66	13:00:00	6/30/2016 13:00
12/17/2018 14:00	24.04	66	14:00:00	6/30/2016 14:00
12/17/2018 15:00	25.88	66	15:00:00	6/30/2016 15:00
12/17/2018 16:00	25.08333333	66	16:00:00	6/30/2016 16:00
12/17/2018 17:00	24.38	66	17:00:00	6/30/2016 17:00
12/17/2018 18:00	25.2	66	18:00:00	6/30/2016 18:00
12/17/2018 19:00	22.73333333	66	19:00:00	6/30/2016 19:00
12/17/2018 20:00	22.04	66	20:00:00	6/30/2016 20:00
12/17/2018 21:00	20.5	66	21:00:00	6/30/2016 21:00
12/17/2018 22:00	17.38	66	22:00:00	6/30/2016 22:00
12/17/2018 23:00	15.56	66	23:00:00	6/30/2016 23:00
12/18/2018 0:00	14.03333333	67	0:00:00	7/1/2016 0:00
12/18/2018 1:00	14.08	67	1:00:00	7/1/2016 1:00
12/18/2018 2:00	13.4	67	2:00:00	7/1/2016 2:00
12/18/2018 3:00	13.53333333	67	3:00:00	7/1/2016 3:00
12/18/2018 4:00	12.88	67	4:00:00	7/1/2016 4:00
12/18/2018 5:00	12.45	67	5:00:00	7/1/2016 5:00
12/18/2018 6:00	12.94	67	6:00:00	7/1/2016 6:00
12/18/2018 7:00	15.24	67	7:00:00	7/1/2016 7:00
12/18/2018 8:00	17	67	8:00:00	7/1/2016 8:00
12/18/2018 9:00	19.88	67	9:00:00	7/1/2016 9:00
12/18/2018 10:00	20.62	67	10:00:00	7/1/2016 10:00
12/18/2018 11:00	23.23333333	67	11:00:00	7/1/2016 11:00
12/18/2018 12:00	24.32	67	12:00:00	7/1/2016 12:00
12/18/2018 13:00	23.76666667	67	13:00:00	7/1/2016 13:00
12/18/2018 14:00	22.56	67	14:00:00	7/1/2016 14:00
12/18/2018 15:00	22.72	67	15:00:00	7/1/2016 15:00
12/18/2018 16:00	22.68333333	67	16:00:00	7/1/2016 16:00
12/18/2018 17:00	23.3	67	17:00:00	7/1/2016 17:00
12/18/2018 18:00	22.6	67	18:00:00	7/1/2016 18:00
12/18/2018 19:00	20.78333333	67	19:00:00	7/1/2016 19:00
12/18/2018 20:00	21.02	67	20:00:00	7/1/2016 20:00
12/18/2018 21:00	19.18333333	67	21:00:00	7/1/2016 21:00
12/18/2018 22:00	17.1	67	22:00:00	7/1/2016 22:00
12/18/2018 23:00	15.54	67	23:00:00	7/1/2016 23:00
12/19/2018 0:00	14.38333333	68	0:00:00	7/2/2016 0:00
12/19/2018 1:00	14.16	68	1:00:00	7/2/2016 1:00
12/19/2018 2:00	13.76666667	68	2:00:00	7/2/2016 2:00
12/19/2018 3:00	13.5	68	3:00:00	7/2/2016 3:00
12/19/2018 4:00	12.84	68	4:00:00	7/2/2016 4:00
12/19/2018 5:00	12.36666667	68	5:00:00	7/2/2016 5:00
12/19/2018 6:00	13.38	68	6:00:00	7/2/2016 6:00
12/19/2018 7:00	14.54	68	7:00:00	7/2/2016 7:00
12/19/2018 8:00	17.38333333	68	8:00:00	7/2/2016 8:00
12/19/2018 9:00	18.26	68	9:00:00	7/2/2016 9:00
12/19/2018 10:00	19.85	68	10:00:00	7/2/2016 10:00
12/19/2018 11:00	22.98	68	11:00:00	7/2/2016 11:00
12/19/2018 12:00	23.34	68	12:00:00	7/2/2016 12:00
12/19/2018 13:00	21.83333333	68	13:00:00	7/2/2016 13:00
12/19/2018 14:00	22.14	68	14:00:00	7/2/2016 14:00
12/19/2018 15:00	22.36	68	15:00:00	7/2/2016 15:00
12/19/2018 16:00	23.28333333	68	16:00:00	7/2/2016 16:00
12/19/2018 17:00	23.64	68	17:00:00	7/2/2016 17:00
12/19/2018 18:00	22.65	68	18:00:00	7/2/2016 18:00
12/19/2018 19:00	21.08	68	19:00:00	7/2/2016 19:00
12/19/2018 20:00	20.42	68	20:00:00	7/2/2016 20:00
12/19/2018 21:00	18.95	68	21:00:00	7/2/2016 21:00
12/19/2018 22:00	16.6	68	22:00:00	7/2/2016 22:00
12/19/2018 23:00	15.38	68	23:00:00	7/2/2016 23:00
12/20/2018 0:00	15.38333333	69	0:00:00	7/3/2016 0:00
12/20/2018 1:00	16.12	69	1:00:00	7/3/2016 1:00
12/20/2018 2:00	15.53333333	69	2:00:00	7/3/2016 2:00
12/20/2018 3:00	15.3	69	3:00:00	7/3/2016 3:00
12/20/2018 4:00	13.72	69	4:00:00	7/3/2016 4:00
12/20/2018 5:00	12.33333333	69	5:00:00	7/3/2016 5:00
12/20/2018 6:00	12.4	69	6:00:00	7/3/2016 6:00
12/20/2018 7:00	14.14	69	7:00:00	7/3/2016 7:00
12/20/2018 8:00	15.76666667	69	8:00:00	7/3/2016 8:00
12/20/2018 9:00	17.24	69	9:00:00	7/3/2016 9:00
12/20/2018 10:00	18.73333333	69	10:00:00	7/3/2016 10:00
12/20/2018 11:00	19.64	69	11:00:00	7/3/2016 11:00
12/20/2018 12:00	20.24	69	12:00:00	7/3/2016 12:00
12/20/2018 13:00	19.48333333	69	13:00:00	7/3/2016 13:00
12/20/2018 14:00	19.54	69	14:00:00	7/3/2016 14:00
12/20/2018 15:00	20.62	69	15:00:00	7/3/2016 15:00
12/20/2018 16:00	22.16666667	69	16:00:00	7/3/2016 16:00
12/20/2018 17:00	23.24	69	17:00:00	7/3/2016 17:00
12/20/2018 18:00	23.71666667	69	18:00:00	7/3/2016 18:00
12/20/2018 19:00	22.46	69	19:00:00	7/3/2016 19:00
12/20/2018 20:00	21.72	69	20:00:00	7/3/2016 20:00
12/20/2018 21:00	17.78333333	69	21:00:00	7/3/2016 21:00
12/20/2018 22:00	13.5	69	22:00:00	7/3/2016 22:00
12/20/2018 23:00	12.64	69	23:00:00	7/3/2016 23:00
12/21/2018 0:00	13.46666667	70	0:00:00	7/4/2016 0:00
12/21/2018 1:00	13.86	70	1:00:00	7/4/2016 1:00
12/21/2018 2:00	14.15	70	2:00:00	7/4/2016 2:00
12/21/2018 3:00	13.6	70	3:00:00	7/4/2016 3:00
12/21/2018 4:00	13.56	70	4:00:00	7/4/2016 4:00
12/21/2018 5:00	13.8	70	5:00:00	7/4/2016 5:00
12/21/2018 6:00	14.3	70	6:00:00	7/4/2016 6:00
12/21/2018 7:00	15.38	70	7:00:00	7/4/2016 7:00
12/21/2018 8:00	17.06666667	70	8:00:00	7/4/2016 8:00
12/21/2018 9:00	21.92	70	9:00:00	7/4/2016 9:00
12/21/2018 10:00	24.15	70	10:00:00	7/4/2016 10:00
12/21/2018 11:00	26.34	70	11:00:00	7/4/2016 11:00
12/21/2018 12:00	26.08	70	12:00:00	7/4/2016 12:00
12/21/2018 13:00	25.8	70	13:00:00	7/4/2016 13:00
12/21/2018 14:00	24.62	70	14:00:00	7/4/2016 14:00
12/21/2018 15:00	24.8	70	15:00:00	7/4/2016 15:00
12/21/2018 16:00	24.78	70	16:00:00	7/4/2016 16:00
12/21/2018 17:00	24.12	70	17:00:00	7/4/2016 17:00
12/21/2018 18:00	25.16666667	70	18:00:00	7/4/2016 18:00
12/21/2018 19:00	23.2	70	19:00:00	7/4/2016 19:00
12/21/2018 20:00	22.08	70	20:00:00	7/4/2016 20:00
12/21/2018 21:00	20.13333333	70	21:00:00	7/4/2016 21:00
12/21/2018 22:00	18.04	70	22:00:00	7/4/2016 22:00
12/21/2018 23:00	16.2	70	23:00:00	7/4/2016 23:00
12/22/2018 0:00	15.04	71	0:00:00	7/5/2016 0:00
12/22/2018 1:00	13.64	71	1:00:00	7/5/2016 1:00
12/22/2018 2:00	13.46666667	71	2:00:00	7/5/2016 2:00
12/22/2018 3:00	13.46	71	3:00:00	7/5/2016 3:00
12/22/2018 4:00	13.48	71	4:00:00	7/5/2016 4:00
12/22/2018 5:00	14.51666667	71	5:00:00	7/5/2016 5:00
12/22/2018 6:00	14.88	71	6:00:00	7/5/2016 6:00
12/22/2018 7:00	16.31666667	71	7:00:00	7/5/2016 7:00
12/22/2018 8:00	19.82	71	8:00:00	7/5/2016 8:00
12/22/2018 9:00	23	71	9:00:00	7/5/2016 9:00
12/22/2018 10:00	23.16666667	71	10:00:00	7/5/2016 10:00
12/22/2018 11:00	23.98	71	11:00:00	7/5/2016 11:00
12/22/2018 12:00	23.84	71	12:00:00	7/5/2016 12:00
12/22/2018 13:00	23.86666667	71	13:00:00	7/5/2016 13:00
12/22/2018 14:00	24.8	71	14:00:00	7/5/2016 14:00
12/22/2018 15:00	26.08333333	71	15:00:00	7/5/2016 15:00
12/22/2018 16:00	26.16	71	16:00:00	7/5/2016 16:00
12/22/2018 17:00	27.46	71	17:00:00	7/5/2016 17:00
12/22/2018 18:00	27.1	71	18:00:00	7/5/2016 18:00
12/22/2018 19:00	26.38	71	19:00:00	7/5/2016 19:00
12/22/2018 20:00	23.9	71	20:00:00	7/5/2016 20:00
12/22/2018 21:00	21.68333333	71	21:00:00	7/5/2016 21:00
12/22/2018 22:00	19.8	71	22:00:00	7/5/2016 22:00
12/22/2018 23:00	17.55	71	23:00:00	7/5/2016 23:00
12/23/2018 0:00	14.92	72	0:00:00	7/6/2016 0:00
12/23/2018 1:00	12.14	72	1:00:00	7/6/2016 1:00
12/23/2018 2:00	10.16666667	72	2:00:00	7/6/2016 2:00
12/23/2018 3:00	9.86	72	3:00:00	7/6/2016 3:00
12/23/2018 4:00	9.3	72	4:00:00	7/6/2016 4:00
12/23/2018 5:00	8.116666667	72	5:00:00	7/6/2016 5:00
12/23/2018 6:00	9.28	72	6:00:00	7/6/2016 6:00
12/23/2018 7:00	12.63333333	72	7:00:00	7/6/2016 7:00
12/23/2018 8:00	15.72	72	8:00:00	7/6/2016 8:00
12/23/2018 9:00	17.72	72	9:00:00	7/6/2016 9:00
12/23/2018 10:00	19	72	10:00:00	7/6/2016 10:00
12/23/2018 11:00	20.44	72	11:00:00	7/6/2016 11:00
12/23/2018 12:00	21.32	72	12:00:00	7/6/2016 12:00
12/23/2018 13:00	21.96666667	72	13:00:00	7/6/2016 13:00
12/23/2018 14:00	22.6	72	14:00:00	7/6/2016 14:00
12/23/2018 15:00	23.06666667	72	15:00:00	7/6/2016 15:00
12/23/2018 16:00	23.54	72	16:00:00	7/6/2016 16:00
12/23/2018 17:00	23.9	72	17:00:00	7/6/2016 17:00
12/23/2018 18:00	23.56666667	72	18:00:00	7/6/2016 18:00
12/23/2018 19:00	22.48	72	19:00:00	7/6/2016 19:00
12/23/2018 20:00	21.58	72	20:00:00	7/6/2016 20:00
12/23/2018 21:00	17.16666667	72	21:00:00	7/6/2016 21:00
12/23/2018 22:00	12.58	72	22:00:00	7/6/2016 22:00
12/23/2018 23:00	13.06666667	72	23:00:00	7/6/2016 23:00
12/24/2018 0:00	13.7	73	0:00:00	7/7/2016 0:00
12/24/2018 1:00	13.9	73	1:00:00	7/7/2016 1:00
12/24/2018 2:00	13.7	73	2:00:00	7/7/2016 2:00
12/24/2018 3:00	13.34	73	3:00:00	7/7/2016 3:00
12/24/2018 4:00	13.63333333	73	4:00:00	7/7/2016 4:00
12/24/2018 5:00	14.66	73	5:00:00	7/7/2016 5:00
12/24/2018 6:00	15.08	73	6:00:00	7/7/2016 6:00
12/24/2018 7:00	17.08333333	73	7:00:00	7/7/2016 7:00
12/24/2018 8:00	19.28	73	8:00:00	7/7/2016 8:00
12/24/2018 9:00	21.28	73	9:00:00	7/7/2016 9:00
12/24/2018 10:00	23.08333333	73	10:00:00	7/7/2016 10:00
12/24/2018 11:00	24.1	73	11:00:00	7/7/2016 11:00
12/24/2018 12:00	23.88333333	73	12:00:00	7/7/2016 12:00
12/24/2018 13:00	24.62	73	13:00:00	7/7/2016 13:00
12/24/2018 14:00	25.5	73	14:00:00	7/7/2016 14:00
12/24/2018 15:00	26.1	73	15:00:00	7/7/2016 15:00
12/24/2018 16:00	25.94	73	16:00:00	7/7/2016 16:00
12/24/2018 17:00	27.32	73	17:00:00	7/7/2016 17:00
12/24/2018 18:00	27.65	73	18:00:00	7/7/2016 18:00
12/24/2018 19:00	26.2	73	19:00:00	7/7/2016 19:00
12/24/2018 20:00	23.9	73	20:00:00	7/7/2016 20:00
12/24/2018 21:00	21.24	73	21:00:00	7/7/2016 21:00
12/24/2018 22:00	19.34	73	22:00:00	7/7/2016 22:00
12/24/2018 23:00	17.6	73	23:00:00	7/7/2016 23:00
12/25/2018 0:00	15.64	74	0:00:00	7/8/2016 0:00
12/25/2018 1:00	14.18	74	1:00:00	7/8/2016 1:00
12/25/2018 2:00	14.2	74	2:00:00	7/8/2016 2:00
12/25/2018 3:00	13.5	74	3:00:00	7/8/2016 3:00
12/25/2018 4:00	13.4	74	4:00:00	7/8/2016 4:00
12/25/2018 5:00	13.36	74	5:00:00	7/8/2016 5:00
12/25/2018 6:00	13.36	74	6:00:00	7/8/2016 6:00
12/25/2018 7:00	15.73333333	74	7:00:00	7/8/2016 7:00
12/25/2018 8:00	17.24	74	8:00:00	7/8/2016 8:00
12/25/2018 9:00	19.8	74	9:00:00	7/8/2016 9:00
12/25/2018 10:00	20.05	74	10:00:00	7/8/2016 10:00
12/25/2018 11:00	20.42	74	11:00:00	7/8/2016 11:00
12/25/2018 12:00	21.25	74	12:00:00	7/8/2016 12:00
12/25/2018 13:00	22.34	74	13:00:00	7/8/2016 13:00
12/25/2018 14:00	23.56	74	14:00:00	7/8/2016 14:00
12/25/2018 15:00	24.23333333	74	15:00:00	7/8/2016 15:00
12/25/2018 16:00	24.34	74	16:00:00	7/8/2016 16:00
12/25/2018 17:00	24.82	74	17:00:00	7/8/2016 17:00
12/25/2018 18:00	24.05	74	18:00:00	7/8/2016 18:00
12/25/2018 19:00	23.88	74	19:00:00	7/8/2016 19:00
12/25/2018 20:00	22.01666667	74	20:00:00	7/8/2016 20:00
12/25/2018 21:00	19.92	74	21:00:00	7/8/2016 21:00
12/25/2018 22:00	18.22	74	22:00:00	7/8/2016 22:00
12/25/2018 23:00	16.71666667	74	23:00:00	7/8/2016 23:00
12/26/2018 0:00	15.18	75	0:00:00	7/9/2016 0:00
12/26/2018 1:00	14.28	75	1:00:00	7/9/2016 1:00
12/26/2018 2:00	14	75	2:00:00	7/9/2016 2:00
12/26/2018 3:00	13.7	75	3:00:00	7/9/2016 3:00
12/26/2018 4:00	13.11666667	75	4:00:00	7/9/2016 4:00
12/26/2018 5:00	13.36	75	5:00:00	7/9/2016 5:00
12/26/2018 6:00	13.86	75	6:00:00	7/9/2016 6:00
12/26/2018 7:00	15.65	75	7:00:00	7/9/2016 7:00
12/26/2018 8:00	16.76	75	8:00:00	7/9/2016 8:00
12/26/2018 9:00	19.6	75	9:00:00	7/9/2016 9:00
12/26/2018 10:00	20.14	75	10:00:00	7/9/2016 10:00
12/26/2018 11:00	20.24	75	11:00:00	7/9/2016 11:00
12/26/2018 12:00	21.38333333	75	12:00:00	7/9/2016 12:00
12/26/2018 13:00	21.72	75	13:00:00	7/9/2016 13:00
12/26/2018 14:00	23.72	75	14:00:00	7/9/2016 14:00
12/26/2018 15:00	24.46666667	75	15:00:00	7/9/2016 15:00
12/26/2018 16:00	23.94	75	16:00:00	7/9/2016 16:00
12/26/2018 17:00	24.83333333	75	17:00:00	7/9/2016 17:00
12/26/2018 18:00	23.88	75	18:00:00	7/9/2016 18:00
12/26/2018 19:00	23.82	75	19:00:00	7/9/2016 19:00
12/26/2018 20:00	21.73333333	75	20:00:00	7/9/2016 20:00
12/26/2018 21:00	19.48	75	21:00:00	7/9/2016 21:00
12/26/2018 22:00	18.32	75	22:00:00	7/9/2016 22:00
12/26/2018 23:00	16.13333333	75	23:00:00	7/9/2016 23:00
12/27/2018 0:00	13.92	76	0:00:00	7/10/2016 0:00
12/27/2018 1:00	11.2	76	1:00:00	7/10/2016 1:00
12/27/2018 2:00	10.62	76	2:00:00	7/10/2016 2:00
12/27/2018 3:00	10.12	76	3:00:00	7/10/2016 3:00
12/27/2018 4:00	8.316666667	76	4:00:00	7/10/2016 4:00
12/27/2018 5:00	7.78	76	5:00:00	7/10/2016 5:00
12/27/2018 6:00	9.56	76	6:00:00	7/10/2016 6:00
12/27/2018 7:00	12.68333333	76	7:00:00	7/10/2016 7:00
12/27/2018 8:00	15.52	76	8:00:00	7/10/2016 8:00
12/27/2018 9:00	17.7	76	9:00:00	7/10/2016 9:00
12/27/2018 10:00	19.1	76	10:00:00	7/10/2016 10:00
12/27/2018 11:00	20.34	76	11:00:00	7/10/2016 11:00
12/27/2018 12:00	21.11666667	76	12:00:00	7/10/2016 12:00
12/27/2018 13:00	22	76	13:00:00	7/10/2016 13:00
12/27/2018 14:00	21.06	76	14:00:00	7/10/2016 14:00
12/27/2018 15:00	20.16666667	76	15:00:00	7/10/2016 15:00
12/27/2018 16:00	21.12	76	16:00:00	7/10/2016 16:00
12/27/2018 17:00	21.55	76	17:00:00	7/10/2016 17:00
12/27/2018 18:00	21.22	76	18:00:00	7/10/2016 18:00
12/27/2018 19:00	20	76	19:00:00	7/10/2016 19:00
12/27/2018 20:00	18.33333333	76	20:00:00	7/10/2016 20:00
12/27/2018 21:00	16.32	76	21:00:00	7/10/2016 21:00
12/27/2018 22:00	15.04	76	22:00:00	7/10/2016 22:00
12/27/2018 23:00	14.83333333	76	23:00:00	7/10/2016 23:00
12/28/2018 0:00	14.4	77	0:00:00	7/11/2016 0:00
12/28/2018 1:00	14.86666667	77	1:00:00	7/11/2016 1:00
12/28/2018 2:00	14.84	77	2:00:00	7/11/2016 2:00
12/28/2018 3:00	14.38	77	3:00:00	7/11/2016 3:00
12/28/2018 4:00	14.1	77	4:00:00	7/11/2016 4:00
12/28/2018 5:00	13.92	77	5:00:00	7/11/2016 5:00
12/28/2018 6:00	14.5	77	6:00:00	7/11/2016 6:00
12/28/2018 7:00	16.15	77	7:00:00	7/11/2016 7:00
12/28/2018 8:00	17.42	77	8:00:00	7/11/2016 8:00
12/28/2018 9:00	17.43333333	77	9:00:00	7/11/2016 9:00
12/28/2018 10:00	18.6	77	10:00:00	7/11/2016 10:00
12/28/2018 11:00	20.4	77	11:00:00	7/11/2016 11:00
12/28/2018 12:00	20.96666667	77	12:00:00	7/11/2016 12:00
12/28/2018 13:00	22.32	77	13:00:00	7/11/2016 13:00
12/28/2018 14:00	22.24	77	14:00:00	7/11/2016 14:00
12/28/2018 15:00	22.6	77	15:00:00	7/11/2016 15:00
12/28/2018 16:00	22.78	77	16:00:00	7/11/2016 16:00
12/28/2018 17:00	22.5	77	17:00:00	7/11/2016 17:00
12/28/2018 18:00	23.54	77	18:00:00	7/11/2016 18:00
12/28/2018 19:00	22.92	77	19:00:00	7/11/2016 19:00
12/28/2018 20:00	20.91666667	77	20:00:00	7/11/2016 20:00
12/28/2018 21:00	18.9	77	21:00:00	7/11/2016 21:00
12/28/2018 22:00	16.7	77	22:00:00	7/11/2016 22:00
12/28/2018 23:00	15.36	77	23:00:00	7/11/2016 23:00
12/29/2018 0:00	16.28	78	0:00:00	7/12/2016 0:00
12/29/2018 1:00	16.93333333	78	1:00:00	7/12/2016 1:00
12/29/2018 2:00	16.36	78	2:00:00	7/12/2016 2:00
12/29/2018 3:00	16.38	78	3:00:00	7/12/2016 3:00
12/29/2018 4:00	16.25	78	4:00:00	7/12/2016 4:00
12/29/2018 5:00	16.08	78	5:00:00	7/12/2016 5:00
12/29/2018 6:00	16.41666667	78	6:00:00	7/12/2016 6:00
12/29/2018 7:00	17.42	78	7:00:00	7/12/2016 7:00
12/29/2018 8:00	17.54	78	8:00:00	7/12/2016 8:00
12/29/2018 9:00	20.16666667	78	9:00:00	7/12/2016 9:00
12/29/2018 10:00	21.12	78	10:00:00	7/12/2016 10:00
12/29/2018 11:00	22.98	78	11:00:00	7/12/2016 11:00
12/29/2018 12:00	24.23333333	78	12:00:00	7/12/2016 12:00
12/29/2018 13:00	24.84	78	13:00:00	7/12/2016 13:00
12/29/2018 14:00	25.36666667	78	14:00:00	7/12/2016 14:00
12/29/2018 15:00	25.86	78	15:00:00	7/12/2016 15:00
12/29/2018 16:00	25.72	78	16:00:00	7/12/2016 16:00
12/29/2018 17:00	25	78	17:00:00	7/12/2016 17:00
12/29/2018 18:00	24.38	78	18:00:00	7/12/2016 18:00
12/29/2018 19:00	24.08	78	19:00:00	7/12/2016 19:00
12/29/2018 20:00	23.13333333	78	20:00:00	7/12/2016 20:00
12/29/2018 21:00	20.94	78	21:00:00	7/12/2016 21:00
12/29/2018 22:00	19.15	78	22:00:00	7/12/2016 22:00
12/29/2018 23:00	16.96	78	23:00:00	7/12/2016 23:00
12/30/2018 0:00	15.86	79	0:00:00	7/13/2016 0:00
12/30/2018 1:00	14.3	79	1:00:00	7/13/2016 1:00
12/30/2018 2:00	13.98	79	2:00:00	7/13/2016 2:00
12/30/2018 3:00	13.72	79	3:00:00	7/13/2016 3:00
12/30/2018 4:00	13.53333333	79	4:00:00	7/13/2016 4:00
12/30/2018 5:00	13.02	79	5:00:00	7/13/2016 5:00
12/30/2018 6:00	12.88333333	79	6:00:00	7/13/2016 6:00
12/30/2018 7:00	13.64	79	7:00:00	7/13/2016 7:00
12/30/2018 8:00	15.24	79	8:00:00	7/13/2016 8:00
12/30/2018 9:00	16.6	79	9:00:00	7/13/2016 9:00
12/30/2018 10:00	17.48	79	10:00:00	7/13/2016 10:00
12/30/2018 11:00	18.66	79	11:00:00	7/13/2016 11:00
12/30/2018 12:00	19.7	79	12:00:00	7/13/2016 12:00
12/30/2018 13:00	20.36	79	13:00:00	7/13/2016 13:00
12/30/2018 14:00	21.23333333	79	14:00:00	7/13/2016 14:00
12/30/2018 15:00	21.56	79	15:00:00	7/13/2016 15:00
12/30/2018 16:00	21.78	79	16:00:00	7/13/2016 16:00
12/30/2018 17:00	21.7	79	17:00:00	7/13/2016 17:00
12/30/2018 18:00	21.22	79	18:00:00	7/13/2016 18:00
12/30/2018 19:00	20.28	79	19:00:00	7/13/2016 19:00
12/30/2018 20:00	17.9	79	20:00:00	7/13/2016 20:00
12/30/2018 21:00	15.92	79	21:00:00	7/13/2016 21:00
12/30/2018 22:00	15.01666667	79	22:00:00	7/13/2016 22:00
12/30/2018 23:00	14.68	79	23:00:00	7/13/2016 23:00
12/31/2018 0:00	15.08	80	0:00:00	7/14/2016 0:00
12/31/2018 1:00	16.88333333	80	1:00:00	7/14/2016 1:00
12/31/2018 2:00	16.58	80	2:00:00	7/14/2016 2:00
12/31/2018 3:00	16.38	80	3:00:00	7/14/2016 3:00
12/31/2018 4:00	16.3	80	4:00:00	7/14/2016 4:00
12/31/2018 5:00	16.42	80	5:00:00	7/14/2016 5:00
12/31/2018 6:00	16.33333333	80	6:00:00	7/14/2016 6:00
12/31/2018 7:00	17.12	80	7:00:00	7/14/2016 7:00
12/31/2018 8:00	18.02	80	8:00:00	7/14/2016 8:00
12/31/2018 9:00	19.01666667	80	9:00:00	7/14/2016 9:00
12/31/2018 10:00	21.26	80	10:00:00	7/14/2016 10:00
12/31/2018 11:00	23.4	80	11:00:00	7/14/2016 11:00
12/31/2018 12:00	24.28	80	12:00:00	7/14/2016 12:00
12/31/2018 13:00	26.12	80	13:00:00	7/14/2016 13:00
12/31/2018 14:00	25.25	80	14:00:00	7/14/2016 14:00
12/31/2018 15:00	25.98	80	15:00:00	7/14/2016 15:00
12/31/2018 16:00	25.82	80	16:00:00	7/14/2016 16:00
12/31/2018 17:00	25.38333333	80	17:00:00	7/14/2016 17:00
12/31/2018 18:00	24.2	80	18:00:00	7/14/2016 18:00
12/31/2018 19:00	24.3	80	19:00:00	7/14/2016 19:00
12/31/2018 20:00	22.62	80	20:00:00	7/14/2016 20:00
12/31/2018 21:00	21.16	80	21:00:00	7/14/2016 21:00
12/31/2018 22:00	18.86666667	80	22:00:00	7/14/2016 22:00
12/31/2018 23:00	17.38	80	23:00:00	7/14/2016 23:00
1/1/2019 0:00	16.14285714	81	0:00:00	7/15/2016 0:00
1/1/2019 1:00	14.8125	81	1:00:00	7/15/2016 1:00
1/1/2019 2:00	14.5375	81	2:00:00	7/15/2016 2:00
1/1/2019 3:00	14.3625	81	3:00:00	7/15/2016 3:00
1/1/2019 4:00	14.1	81	4:00:00	7/15/2016 4:00
1/1/2019 5:00	14.25	81	5:00:00	7/15/2016 5:00
1/1/2019 6:00	14.5375	81	6:00:00	7/15/2016 6:00
1/1/2019 7:00	15.6125	81	7:00:00	7/15/2016 7:00
1/1/2019 8:00	16.725	81	8:00:00	7/15/2016 8:00
1/1/2019 9:00	17.5875	81	9:00:00	7/15/2016 9:00
1/1/2019 10:00	18.65	81	10:00:00	7/15/2016 10:00
1/1/2019 11:00	20.375	81	11:00:00	7/15/2016 11:00
1/1/2019 12:00	21.05714286	81	12:00:00	7/15/2016 12:00
1/1/2019 13:00	21.6625	81	13:00:00	7/15/2016 13:00
1/1/2019 14:00	22.2625	81	14:00:00	7/15/2016 14:00
1/1/2019 15:00	22.7625	81	15:00:00	7/15/2016 15:00
1/1/2019 16:00	22.8375	81	16:00:00	7/15/2016 16:00
1/1/2019 17:00	23.075	81	17:00:00	7/15/2016 17:00
1/1/2019 18:00	22.8875	81	18:00:00	7/15/2016 18:00
1/1/2019 19:00	22.7125	81	19:00:00	7/15/2016 19:00
1/1/2019 20:00	20.8375	81	20:00:00	7/15/2016 20:00
1/1/2019 21:00	19.15	81	21:00:00	7/15/2016 21:00
1/1/2019 22:00	17.225	81	22:00:00	7/15/2016 22:00
1/1/2019 23:00	15.5	81	23:00:00	7/15/2016 23:00
1/2/2019 0:00	15.1625	82	0:00:00	7/16/2016 0:00
1/2/2019 1:00	14.9875	82	1:00:00	7/16/2016 1:00
1/2/2019 2:00	14.6	82	2:00:00	7/16/2016 2:00
1/2/2019 3:00	14.375	82	3:00:00	7/16/2016 3:00
1/2/2019 4:00	14.44285714	82	4:00:00	7/16/2016 4:00
1/2/2019 5:00	14.2625	82	5:00:00	7/16/2016 5:00
1/2/2019 6:00	14.475	82	6:00:00	7/16/2016 6:00
1/2/2019 7:00	15.4875	82	7:00:00	7/16/2016 7:00
1/2/2019 8:00	17.375	82	8:00:00	7/16/2016 8:00
1/2/2019 9:00	17.05	82	9:00:00	7/16/2016 9:00
1/2/2019 10:00	18.8	82	10:00:00	7/16/2016 10:00
1/2/2019 11:00	20.2125	82	11:00:00	7/16/2016 11:00
1/2/2019 12:00	21.575	82	12:00:00	7/16/2016 12:00
1/2/2019 13:00	21.525	82	13:00:00	7/16/2016 13:00
1/2/2019 14:00	22.5875	82	14:00:00	7/16/2016 14:00
1/2/2019 15:00	23.025	82	15:00:00	7/16/2016 15:00
1/2/2019 16:00	22.75	82	16:00:00	7/16/2016 16:00
1/2/2019 17:00	23.4375	82	17:00:00	7/16/2016 17:00
1/2/2019 18:00	22.4375	82	18:00:00	7/16/2016 18:00
1/2/2019 19:00	22.7625	82	19:00:00	7/16/2016 19:00
1/2/2019 20:00	20.9125	82	20:00:00	7/16/2016 20:00
1/2/2019 21:00	19.07142857	82	21:00:00	7/16/2016 21:00
1/2/2019 22:00	17.2	82	22:00:00	7/16/2016 22:00
1/2/2019 23:00	15.8375	82	23:00:00	7/16/2016 23:00
1/3/2019 0:00	14.7	83	0:00:00	7/17/2016 0:00
1/3/2019 1:00	14.1125	83	1:00:00	7/17/2016 1:00
1/3/2019 2:00	13.9375	83	2:00:00	7/17/2016 2:00
1/3/2019 3:00	13.7	83	3:00:00	7/17/2016 3:00
1/3/2019 4:00	13.375	83	4:00:00	7/17/2016 4:00
1/3/2019 5:00	13.2125	83	5:00:00	7/17/2016 5:00
1/3/2019 6:00	13.225	83	6:00:00	7/17/2016 6:00
1/3/2019 7:00	13.6625	83	7:00:00	7/17/2016 7:00
1/3/2019 8:00	15.0625	83	8:00:00	7/17/2016 8:00
1/3/2019 9:00	16.5125	83	9:00:00	7/17/2016 9:00
1/3/2019 10:00	17.625	83	10:00:00	7/17/2016 10:00
1/3/2019 11:00	18.65	83	11:00:00	7/17/2016 11:00
1/3/2019 12:00	19.6125	83	12:00:00	7/17/2016 12:00
1/3/2019 13:00	20.48571429	83	13:00:00	7/17/2016 13:00
1/3/2019 14:00	21.3	83	14:00:00	7/17/2016 14:00
1/3/2019 15:00	22.775	83	15:00:00	7/17/2016 15:00
1/3/2019 16:00	24.45	83	16:00:00	7/17/2016 16:00
1/3/2019 17:00	25.9625	83	17:00:00	7/17/2016 17:00
1/3/2019 18:00	26.1375	83	18:00:00	7/17/2016 18:00
1/3/2019 19:00	25.725	83	19:00:00	7/17/2016 19:00
1/3/2019 20:00	22.425	83	20:00:00	7/17/2016 20:00
1/3/2019 21:00	18.875	83	21:00:00	7/17/2016 21:00
1/3/2019 22:00	18.1875	83	22:00:00	7/17/2016 22:00
1/3/2019 23:00	17.775	83	23:00:00	7/17/2016 23:00
1/4/2019 0:00	17.2625	84	0:00:00	7/18/2016 0:00
1/4/2019 1:00	16.625	84	1:00:00	7/18/2016 1:00
1/4/2019 2:00	15.7875	84	2:00:00	7/18/2016 2:00
1/4/2019 3:00	15.2375	84	3:00:00	7/18/2016 3:00
1/4/2019 4:00	14.575	84	4:00:00	7/18/2016 4:00
1/4/2019 5:00	14.1	84	5:00:00	7/18/2016 5:00
1/4/2019 6:00	14.775	84	6:00:00	7/18/2016 6:00
1/4/2019 7:00	17.575	84	7:00:00	7/18/2016 7:00
1/4/2019 8:00	19.4375	84	8:00:00	7/18/2016 8:00
1/4/2019 9:00	22.1375	84	9:00:00	7/18/2016 9:00
1/4/2019 10:00	23.6875	84	10:00:00	7/18/2016 10:00
1/4/2019 11:00	25.0875	84	11:00:00	7/18/2016 11:00
1/4/2019 12:00	26.1875	84	12:00:00	7/18/2016 12:00
1/4/2019 13:00	26.4875	84	13:00:00	7/18/2016 13:00
1/4/2019 14:00	27.625	84	14:00:00	7/18/2016 14:00
1/4/2019 15:00	27.6625	84	15:00:00	7/18/2016 15:00
1/4/2019 16:00	27.825	84	16:00:00	7/18/2016 16:00
1/4/2019 17:00	28.125	84	17:00:00	7/18/2016 17:00
1/4/2019 18:00	27	84	18:00:00	7/18/2016 18:00
1/4/2019 19:00	26.4625	84	19:00:00	7/18/2016 19:00
1/4/2019 20:00	24.7375	84	20:00:00	7/18/2016 20:00
1/4/2019 21:00	22.95714286	84	21:00:00	7/18/2016 21:00
1/4/2019 22:00	20.9875	84	22:00:00	7/18/2016 22:00
1/4/2019 23:00	18.8625	84	23:00:00	7/18/2016 23:00
1/5/2019 0:00	16.9375	85	0:00:00	7/19/2016 0:00
1/5/2019 1:00	14.975	85	1:00:00	7/19/2016 1:00
1/5/2019 2:00	14.8	85	2:00:00	7/19/2016 2:00
1/5/2019 3:00	14.4	85	3:00:00	7/19/2016 3:00
1/5/2019 4:00	14.2125	85	4:00:00	7/19/2016 4:00
1/5/2019 5:00	13.6375	85	5:00:00	7/19/2016 5:00
1/5/2019 6:00	14.25	85	6:00:00	7/19/2016 6:00
1/5/2019 7:00	17.3625	85	7:00:00	7/19/2016 7:00
1/5/2019 8:00	19.8625	85	8:00:00	7/19/2016 8:00
1/5/2019 9:00	23.8625	85	9:00:00	7/19/2016 9:00
1/5/2019 10:00	25.6125	85	10:00:00	7/19/2016 10:00
1/5/2019 11:00	26.3125	85	11:00:00	7/19/2016 11:00
1/5/2019 12:00	26.15	85	12:00:00	7/19/2016 12:00
1/5/2019 13:00	27.77142857	85	13:00:00	7/19/2016 13:00
1/5/2019 14:00	28.4625	85	14:00:00	7/19/2016 14:00
1/5/2019 15:00	29.1	85	15:00:00	7/19/2016 15:00
1/5/2019 16:00	29.4125	85	16:00:00	7/19/2016 16:00
1/5/2019 17:00	30	85	17:00:00	7/19/2016 17:00
1/5/2019 18:00	29.375	85	18:00:00	7/19/2016 18:00
1/5/2019 19:00	28.3625	85	19:00:00	7/19/2016 19:00
1/5/2019 20:00	26.9	85	20:00:00	7/19/2016 20:00
1/5/2019 21:00	24.7	85	21:00:00	7/19/2016 21:00
1/5/2019 22:00	22.5	85	22:00:00	7/19/2016 22:00
1/5/2019 23:00	20.7625	85	23:00:00	7/19/2016 23:00
1/6/2019 0:00	18.1	86	0:00:00	7/20/2016 0:00
1/6/2019 1:00	15.7125	86	1:00:00	7/20/2016 1:00
1/6/2019 2:00	15.075	86	2:00:00	7/20/2016 2:00
1/6/2019 3:00	14.675	86	3:00:00	7/20/2016 3:00
1/6/2019 4:00	13.5375	86	4:00:00	7/20/2016 4:00
1/6/2019 5:00	12.525	86	5:00:00	7/20/2016 5:00
1/6/2019 6:00	13.62857143	86	6:00:00	7/20/2016 6:00
1/6/2019 7:00	15.825	86	7:00:00	7/20/2016 7:00
1/6/2019 8:00	17.5125	86	8:00:00	7/20/2016 8:00
1/6/2019 9:00	19.175	86	9:00:00	7/20/2016 9:00
1/6/2019 10:00	20.85	86	10:00:00	7/20/2016 10:00
1/6/2019 11:00	22.475	86	11:00:00	7/20/2016 11:00
1/6/2019 12:00	24.05	86	12:00:00	7/20/2016 12:00
1/6/2019 13:00	25.1	86	13:00:00	7/20/2016 13:00
1/6/2019 14:00	25.4	86	14:00:00	7/20/2016 14:00
1/6/2019 15:00	25.8375	86	15:00:00	7/20/2016 15:00
1/6/2019 16:00	25.9375	86	16:00:00	7/20/2016 16:00
1/6/2019 17:00	25.8625	86	17:00:00	7/20/2016 17:00
1/6/2019 18:00	25.875	86	18:00:00	7/20/2016 18:00
1/6/2019 19:00	25.65	86	19:00:00	7/20/2016 19:00
1/6/2019 20:00	22.55	86	20:00:00	7/20/2016 20:00
1/6/2019 21:00	18.7875	86	21:00:00	7/20/2016 21:00
1/6/2019 22:00	18.04285714	86	22:00:00	7/20/2016 22:00
1/6/2019 23:00	17.7875	86	23:00:00	7/20/2016 23:00
1/7/2019 0:00	16.2625	87	0:00:00	7/21/2016 0:00
1/7/2019 1:00	14.9375	87	1:00:00	7/21/2016 1:00
1/7/2019 2:00	14.7125	87	2:00:00	7/21/2016 2:00
1/7/2019 3:00	14.35	87	3:00:00	7/21/2016 3:00
1/7/2019 4:00	14.125	87	4:00:00	7/21/2016 4:00
1/7/2019 5:00	13.7375	87	5:00:00	7/21/2016 5:00
1/7/2019 6:00	14.1	87	6:00:00	7/21/2016 6:00
1/7/2019 7:00	16.8375	87	7:00:00	7/21/2016 7:00
1/7/2019 8:00	20.0375	87	8:00:00	7/21/2016 8:00
1/7/2019 9:00	23.3125	87	9:00:00	7/21/2016 9:00
1/7/2019 10:00	25.3625	87	10:00:00	7/21/2016 10:00
1/7/2019 11:00	26.05	87	11:00:00	7/21/2016 11:00
1/7/2019 12:00	26.5	87	12:00:00	7/21/2016 12:00
1/7/2019 13:00	27.5625	87	13:00:00	7/21/2016 13:00
1/7/2019 14:00	28.38571429	87	14:00:00	7/21/2016 14:00
1/7/2019 15:00	29.3625	87	15:00:00	7/21/2016 15:00
1/7/2019 16:00	29.0125	87	16:00:00	7/21/2016 16:00
1/7/2019 17:00	30	87	17:00:00	7/21/2016 17:00
1/7/2019 18:00	29.6	87	18:00:00	7/21/2016 18:00
1/7/2019 19:00	28.65	87	19:00:00	7/21/2016 19:00
1/7/2019 20:00	26.925	87	20:00:00	7/21/2016 20:00
1/7/2019 21:00	24.4375	87	21:00:00	7/21/2016 21:00
1/7/2019 22:00	22.1375	87	22:00:00	7/21/2016 22:00
1/7/2019 23:00	20.525	87	23:00:00	7/21/2016 23:00
1/8/2019 0:00	18.7	88	0:00:00	7/22/2016 0:00
1/8/2019 1:00	16.55	88	1:00:00	7/22/2016 1:00
1/8/2019 2:00	15.6375	88	2:00:00	7/22/2016 2:00
1/8/2019 3:00	15.0625	88	3:00:00	7/22/2016 3:00
1/8/2019 4:00	14.425	88	4:00:00	7/22/2016 4:00
1/8/2019 5:00	14.0375	88	5:00:00	7/22/2016 5:00
1/8/2019 6:00	15.17142857	88	6:00:00	7/22/2016 6:00
1/8/2019 7:00	17.6	88	7:00:00	7/22/2016 7:00
1/8/2019 8:00	19.8375	88	8:00:00	7/22/2016 8:00
1/8/2019 9:00	22.1875	88	9:00:00	7/22/2016 9:00
1/8/2019 10:00	23.35	88	10:00:00	7/22/2016 10:00
1/8/2019 11:00	25.1875	88	11:00:00	7/22/2016 11:00
1/8/2019 12:00	26.3375	88	12:00:00	7/22/2016 12:00
1/8/2019 13:00	27.6	88	13:00:00	7/22/2016 13:00
1/8/2019 14:00	27.65	88	14:00:00	7/22/2016 14:00
1/8/2019 15:00	27.6	88	15:00:00	7/22/2016 15:00
1/8/2019 16:00	28	88	16:00:00	7/22/2016 16:00
1/8/2019 17:00	28.0125	88	17:00:00	7/22/2016 17:00
1/8/2019 18:00	27.825	88	18:00:00	7/22/2016 18:00
1/8/2019 19:00	26.5	88	19:00:00	7/22/2016 19:00
1/8/2019 20:00	25.2	88	20:00:00	7/22/2016 20:00
1/8/2019 21:00	23.05	88	21:00:00	7/22/2016 21:00
1/8/2019 22:00	21.05714286	88	22:00:00	7/22/2016 22:00
1/8/2019 23:00	19.2625	88	23:00:00	7/22/2016 23:00
1/9/2019 0:00	17.7375	89	0:00:00	7/23/2016 0:00
1/9/2019 1:00	16.575	89	1:00:00	7/23/2016 1:00
1/9/2019 2:00	15.85	89	2:00:00	7/23/2016 2:00
1/9/2019 3:00	15.2125	89	3:00:00	7/23/2016 3:00
1/9/2019 4:00	14.4375	89	4:00:00	7/23/2016 4:00
1/9/2019 5:00	13.9875	89	5:00:00	7/23/2016 5:00
1/9/2019 6:00	15.25	89	6:00:00	7/23/2016 6:00
1/9/2019 7:00	17.5625	89	7:00:00	7/23/2016 7:00
1/9/2019 8:00	19.9625	89	8:00:00	7/23/2016 8:00
1/9/2019 9:00	21.975	89	9:00:00	7/23/2016 9:00
1/9/2019 10:00	23.65	89	10:00:00	7/23/2016 10:00
1/9/2019 11:00	24.9875	89	11:00:00	7/23/2016 11:00
1/9/2019 12:00	26.1	89	12:00:00	7/23/2016 12:00
1/9/2019 13:00	26.7125	89	13:00:00	7/23/2016 13:00
1/9/2019 14:00	27.95	89	14:00:00	7/23/2016 14:00
1/9/2019 15:00	27.9	89	15:00:00	7/23/2016 15:00
1/9/2019 16:00	27.6	89	16:00:00	7/23/2016 16:00
1/9/2019 17:00	28.3625	89	17:00:00	7/23/2016 17:00
1/9/2019 18:00	27.325	89	18:00:00	7/23/2016 18:00
1/9/2019 19:00	26.575	89	19:00:00	7/23/2016 19:00
1/9/2019 20:00	25.05	89	20:00:00	7/23/2016 20:00
1/9/2019 21:00	23.0375	89	21:00:00	7/23/2016 21:00
1/9/2019 22:00	21.2375	89	22:00:00	7/23/2016 22:00
1/9/2019 23:00	19.175	89	23:00:00	7/23/2016 23:00
1/10/2019 0:00	16.925	90	0:00:00	7/24/2016 0:00
1/10/2019 1:00	15.65	90	1:00:00	7/24/2016 1:00
1/10/2019 2:00	15.025	90	2:00:00	7/24/2016 2:00
1/10/2019 3:00	14.6375	90	3:00:00	7/24/2016 3:00
1/10/2019 4:00	13.675	90	4:00:00	7/24/2016 4:00
1/10/2019 5:00	12.725	90	5:00:00	7/24/2016 5:00
1/10/2019 6:00	13.6	90	6:00:00	7/24/2016 6:00
1/10/2019 7:00	15.97142857	90	7:00:00	7/24/2016 7:00
1/10/2019 8:00	17.525	90	8:00:00	7/24/2016 8:00
1/10/2019 9:00	19.15	90	9:00:00	7/24/2016 9:00
1/10/2019 10:00	20.7875	90	10:00:00	7/24/2016 10:00
1/10/2019 11:00	22.6	90	11:00:00	7/24/2016 11:00
1/10/2019 12:00	24.2625	90	12:00:00	7/24/2016 12:00
1/10/2019 13:00	24.8625	90	13:00:00	7/24/2016 13:00
1/10/2019 14:00	25.55	90	14:00:00	7/24/2016 14:00
1/10/2019 15:00	25.925	90	15:00:00	7/24/2016 15:00
1/10/2019 16:00	25.825	90	16:00:00	7/24/2016 16:00
1/10/2019 17:00	25.9625	90	17:00:00	7/24/2016 17:00
1/10/2019 18:00	25.8375	90	18:00:00	7/24/2016 18:00
1/10/2019 19:00	25.2125	90	19:00:00	7/24/2016 19:00
1/10/2019 20:00	23.275	90	20:00:00	7/24/2016 20:00
1/10/2019 21:00	21.0125	90	21:00:00	7/24/2016 21:00
1/10/2019 22:00	18.8125	90	22:00:00	7/24/2016 22:00
1/10/2019 23:00	18.14285714	90	23:00:00	7/24/2016 23:00
1/11/2019 0:00	18.2125	91	0:00:00	7/25/2016 0:00
1/11/2019 1:00	18.3	91	1:00:00	7/25/2016 1:00
1/11/2019 2:00	17.8	91	2:00:00	7/25/2016 2:00
1/11/2019 3:00	17.25	91	3:00:00	7/25/2016 3:00
1/11/2019 4:00	16.625	91	4:00:00	7/25/2016 4:00
1/11/2019 5:00	15.7625	91	5:00:00	7/25/2016 5:00
1/11/2019 6:00	16.1625	91	6:00:00	7/25/2016 6:00
1/11/2019 7:00	18.05	91	7:00:00	7/25/2016 7:00
1/11/2019 8:00	20.225	91	8:00:00	7/25/2016 8:00
1/11/2019 9:00	22.0125	91	9:00:00	7/25/2016 9:00
1/11/2019 10:00	24.025	91	10:00:00	7/25/2016 10:00
1/11/2019 11:00	25.3125	91	11:00:00	7/25/2016 11:00
1/11/2019 12:00	26.1375	91	12:00:00	7/25/2016 12:00
1/11/2019 13:00	27.5375	91	13:00:00	7/25/2016 13:00
1/11/2019 14:00	27.075	91	14:00:00	7/25/2016 14:00
1/11/2019 15:00	27.72857143	91	15:00:00	7/25/2016 15:00
1/11/2019 16:00	28	91	16:00:00	7/25/2016 16:00
1/11/2019 17:00	27.675	91	17:00:00	7/25/2016 17:00
1/11/2019 18:00	27.475	91	18:00:00	7/25/2016 18:00
1/11/2019 19:00	26.6875	91	19:00:00	7/25/2016 19:00
1/11/2019 20:00	25.25	91	20:00:00	7/25/2016 20:00
1/11/2019 21:00	23.025	91	21:00:00	7/25/2016 21:00
1/11/2019 22:00	20.9	91	22:00:00	7/25/2016 22:00
1/11/2019 23:00	19.4625	91	23:00:00	7/25/2016 23:00
1/12/2019 0:00	19.1125	92	0:00:00	7/26/2016 0:00
1/12/2019 1:00	19.175	92	1:00:00	7/26/2016 1:00
1/12/2019 2:00	19.1875	92	2:00:00	7/26/2016 2:00
1/12/2019 3:00	19.1375	92	3:00:00	7/26/2016 3:00
1/12/2019 4:00	18.6375	92	4:00:00	7/26/2016 4:00
1/12/2019 5:00	17.55	92	5:00:00	7/26/2016 5:00
1/12/2019 6:00	17.1375	92	6:00:00	7/26/2016 6:00
1/12/2019 7:00	18.25714286	92	7:00:00	7/26/2016 7:00
1/12/2019 8:00	21.7875	92	8:00:00	7/26/2016 8:00
1/12/2019 9:00	24.25	92	9:00:00	7/26/2016 9:00
1/12/2019 10:00	27.3875	92	10:00:00	7/26/2016 10:00
1/12/2019 11:00	28.975	92	11:00:00	7/26/2016 11:00
1/12/2019 12:00	30.0875	92	12:00:00	7/26/2016 12:00
1/12/2019 13:00	30.0375	92	13:00:00	7/26/2016 13:00
1/12/2019 14:00	30.8875	92	14:00:00	7/26/2016 14:00
1/12/2019 15:00	31.025	92	15:00:00	7/26/2016 15:00
1/12/2019 16:00	30.6375	92	16:00:00	7/26/2016 16:00
1/12/2019 17:00	30.5875	92	17:00:00	7/26/2016 17:00
1/12/2019 18:00	29.6125	92	18:00:00	7/26/2016 18:00
1/12/2019 19:00	27.875	92	19:00:00	7/26/2016 19:00
1/12/2019 20:00	26.6	92	20:00:00	7/26/2016 20:00
1/12/2019 21:00	23.6125	92	21:00:00	7/26/2016 21:00
1/12/2019 22:00	20.1625	92	22:00:00	7/26/2016 22:00
1/12/2019 23:00	18.7375	92	23:00:00	7/26/2016 23:00
1/13/2019 0:00	17.42857143	93	0:00:00	7/27/2016 0:00
1/13/2019 1:00	17.2375	93	1:00:00	7/27/2016 1:00
1/13/2019 2:00	17.1125	93	2:00:00	7/27/2016 2:00
1/13/2019 3:00	16.6625	93	3:00:00	7/27/2016 3:00
1/13/2019 4:00	15.575	93	4:00:00	7/27/2016 4:00
1/13/2019 5:00	15.3	93	5:00:00	7/27/2016 5:00
1/13/2019 6:00	15.1625	93	6:00:00	7/27/2016 6:00
1/13/2019 7:00	16.35	93	7:00:00	7/27/2016 7:00
1/13/2019 8:00	18.6	93	8:00:00	7/27/2016 8:00
1/13/2019 9:00	20.95	93	9:00:00	7/27/2016 9:00
1/13/2019 10:00	22.525	93	10:00:00	7/27/2016 10:00
[truncated: 2,560 more rows]
