# Supplementary material for: Natural plant growth and development achieved in the IPK PhenoSphere by dynamic environment simulation
Source: Nat Commun. 2023 Sep 18;14:5783. doi: 10.1038/s41467-023-41332-4 (PMC10507097; doi:10.1038/s41467-023-41332-4)
Supplement: Supplementary file 5 — Supplementary Code 1 [file 41467_2023_41332_MOESM5_ESM.zip › Supplementary_Code_1/Weather_Data/Weather_Sensor_data.R]

# Script written by M.Heuermann, Heuermann et al., 2022
# Script to map and correlate temperature data from sensors.
#
# data source in /Weather_Data/
##
################################################################################

library(ggplot2)
#
standard_error <- function(x) sd(na.omit(x)) / sqrt(length(na.omit(x)))
##

##############################################
##############################################
##


  
  

  PKH_avg_clim_translate <- read.csv("PKH_avg_clim_translate.csv", header = T)
  PKH_avg_clim_translate$Date_201X <- gsub( " CEST", "", 
                                            as.POSIXct(strptime(PKH_avg_clim_translate$Date_201X, 
                                                                format = "%m/%d/%Y %H:%M" ))) # "%m/%d/%Y %H:%M"  #"%Y-%m-%d %H:%M"  # try different formats
  ###
  # map sensor data to continuous time string to avoid asynchronous time lines due to gaps in sensor records
  timestring <- seq(ISOdate(2016,4,1,0), ISOdate(2016,11,13,0), "hour")
  timestring <- gsub( ":00 GMT", "", timestring)
  timedata_sheet <- as.data.frame(cbind(timestring, c(1:length(timestring))))
  colnames(timedata_sheet) <- c("Date","ID")
  row.names(timedata_sheet) <- timedata_sheet$Date
  ###
  testdate <- (PKH_avg_clim_translate)
  (testdate$newdate <- gsub( " CEST", "", as.POSIXct(strptime(as.character(testdate$Date_201X),"%Y-%m-%d %H:%M" ))))
  
  rownames(testdate) <- as.character(testdate$newdate)
  ##
  filter_list <- data.frame()
  for (i in testdate$newdate) {
    zahl <- grep(i, timedata_sheet$Date)
    filter_list <- rbind(filter_list,zahl)
  }
  date_vector <- timedata_sheet[c(filter_list[,1]),1]
  ##
  testdate2 <- testdate
  rownames(testdate2) <- date_vector
  test_date_merg <- merge(timedata_sheet,testdate2, by="row.names", all.x=T)
  PKH <- test_date_merg # final PhenoSphere avg temperature data
  
  
  
  PKH_2016_sim_clim_translate <- read.csv("PKH_2016_sim_clim_translate.csv", header = T)
  PKH_2016_sim_clim_translate$Date_2016 <- gsub( " CEST", "", 
                                            as.POSIXct(strptime(PKH_2016_sim_clim_translate$Date_2016, 
                                                                format = "%Y-%m-%d %H:%M")))

  # map sensor data to continuous time string to avoid asynchronous time lines due to gaps in sensor records
  timestring <- seq(ISOdate(2016,4,1,0), ISOdate(2016,10,30,0), "hour")
  timestring <- gsub( ":00 GMT", "", timestring)
  timedata_sheet <- as.data.frame(cbind(timestring, c(1:length(timestring))))
  colnames(timedata_sheet) <- c("Date","ID")
  row.names(timedata_sheet) <- timedata_sheet$Date
  ###
  testdate <- (PKH_2016_sim_clim_translate)
  (testdate$newdate <- gsub( " CEST", "", as.POSIXct(strptime(as.character(testdate$Date_2016),"%Y-%m-%d %H:%M" ))))
  
  rownames(testdate) <- as.character(testdate$newdate)
  ##
  filter_list <- data.frame()
  for (i in testdate$newdate) {
    zahl <- grep(i, timedata_sheet$Date)
    filter_list <- rbind(filter_list,zahl)
  }
  date_vector <- timedata_sheet[c(filter_list[,1]),1]
  ##
  testdate2 <- testdate
  rownames(testdate2) <- date_vector
  test_date_merg <- merge(timedata_sheet,testdate2, by="row.names", all.x=T)
  PKH_2016_sim <- test_date_merg # final PhenoSphere 2016 sim temperature data

  
  
  ### GWH 

  IPK_GWH_clim_translate <- read.csv("IPK_GWH_clim_translate.csv", header = T)
  IPK_GWH_clim_translate$Date_2016 <- gsub( " CEST", "", 
                                                 as.POSIXct(strptime(IPK_GWH_clim_translate$Date_2016, 
                                                                     format = "%Y-%m-%d %H:%M")))
  # map sensor data to continuous time string to avoid asynchronous time lines due to gaps in sensor records
  
  timestring <- seq(ISOdate(2016,4,1,0), ISOdate(2016,11,30,0), "hour")
  timestring <- gsub( ":00 GMT", "", timestring)
  timedata_sheet <- as.data.frame(cbind(timestring, c(1:length(timestring))))
  colnames(timedata_sheet) <- c("Date","ID")
  row.names(timedata_sheet) <- timedata_sheet$Date
  ###
  testdate <- (IPK_GWH_clim_translate)
  (testdate$newdate <- gsub( " CEST", "", as.POSIXct(strptime(as.character(testdate$Date_2016),"%Y-%m-%d %H:%M" ))))
  
  rownames(testdate) <- as.character(testdate$newdate)
  ##
  filter_list <- data.frame()
  for (i in testdate$newdate) {
    zahl <- grep(i, timedata_sheet$Date)
    filter_list <- rbind(filter_list,zahl)
  }
  date_vector <- timedata_sheet[c(filter_list[,1]),1]
  ##
  testdate2 <- testdate
  rownames(testdate2) <- date_vector
  test_date_merg <- merge(timedata_sheet,testdate2, by="row.names", all.x=T)
  GWH <- test_date_merg # final glasshouse temperature data
  
  
  
  

  
  climate_2016_DAS <- read.csv("climate_2016_DAS.csv", header = T)

  climate_2017_DAS <- read.csv("climate_2017_DAS.csv", header = T)
 
  climate_2018_DAS <- read.csv("climate_2018_DAS.csv", header = T)

  climate_2019_DAS <- read.csv("climate_2019_DAS.csv", header = T)

  # detemrine standard deviation, mean values, and standard error from 2nd May to 13th Sep.
  sd(climate_2016_DAS[climate_2016_DAS$Date > "2016-05-02" & climate_2016_DAS$Date < "2016-09-13" ,5], na.rm=T) # 2016
  sd(climate_2017_DAS[climate_2017_DAS$Date > "2017-05-02" & climate_2017_DAS$Date < "2017-09-13" ,5], na.rm=T) # 2017
  sd(climate_2018_DAS[climate_2018_DAS$Date > "2018-05-02" & climate_2018_DAS$Date < "2018-09-13" ,5], na.rm=T) # 2018
  sd(climate_2019_DAS[climate_2019_DAS$Date > "2019-05-02" & climate_2019_DAS$Date < "2019-09-13" ,5], na.rm=T) # 2019
  sd(GWH[GWH$Date.x > "2016-05-02"& GWH$Date.x < "2016-09-13",6], na.rm=T) # PKH
  sd(PKH[PKH$Date > "2016-05-02"& PKH$Date < "2016-09-13",5], na.rm=T) # PKH
  sd(PKH_2016_sim[PKH_2016_sim$Date > "2016-05-02"& PKH_2016_sim$Date < "2016-09-13",5], na.rm=T) # PKH_2016_sim
  #
  mean(climate_2016_DAS[climate_2016_DAS$Date > "2016-05-02" & climate_2016_DAS$Date < "2016-09-13" ,5], na.rm=T) # 2016
  mean(climate_2017_DAS[climate_2017_DAS$Date > "2017-05-02" & climate_2017_DAS$Date < "2017-09-13" ,5], na.rm=T) # 2017
  mean(climate_2018_DAS[climate_2018_DAS$Date > "2018-05-02" & climate_2018_DAS$Date < "2018-09-13" ,5], na.rm=T) # 2018
  mean(climate_2019_DAS[climate_2019_DAS$Date > "2019-05-02" & climate_2019_DAS$Date < "2019-09-13" ,5], na.rm=T) # 2019
  mean(GWH[GWH$Date.x > "2016-05-02"& GWH$Date.x < "2016-09-13",6], na.rm=T) # PKH
  mean(PKH[PKH$Date > "2016-05-02"& PKH$Date < "2016-09-13",5], na.rm=T) # PKH
  mean(PKH_2016_sim[PKH_2016_sim$Date > "2016-05-02"& PKH_2016_sim$Date < "2016-09-13",5], na.rm=T) # PKH_2016_sim
  #
  standard_error(climate_2016_DAS[climate_2016_DAS$Date > "2016-05-02" & climate_2016_DAS$Date < "2016-09-13" ,5]) # 2016
  standard_error(climate_2017_DAS[climate_2017_DAS$Date > "2017-05-02" & climate_2017_DAS$Date < "2017-09-13" ,5]) # 2017
  standard_error(climate_2018_DAS[climate_2018_DAS$Date > "2018-05-02" & climate_2018_DAS$Date < "2018-09-13" ,5]) # 2018
  standard_error(climate_2019_DAS[climate_2019_DAS$Date > "2019-05-02" & climate_2019_DAS$Date < "2019-09-13" ,5]) # 2019
  standard_error(GWH[GWH$Date.x > "2016-05-02"& GWH$Date.x < "2016-09-13",6]) # PKH
  standard_error(PKH[PKH$Date > "2016-05-02"& PKH$Date < "2016-09-13",5]) # PKH
  standard_error(PKH_2016_sim[PKH_2016_sim$Date > "2016-05-02"& PKH_2016_sim$Date < "2016-09-13",5]) # PKH_2016_sim
  #
  cor.test(climate_2016_DAS[climate_2016_DAS$Date > "2016-05-02" & climate_2016_DAS$Date < "2016-09-13" ,5],
           PKH_2016_sim[PKH_2016_sim$Date > "2016-05-02"& PKH_2016_sim$Date < "2016-09-13",5], alternative = "two.sided")
  
  cor.test(climate_2017_DAS[climate_2017_DAS$Date > "2017-05-02" & climate_2017_DAS$Date < "2017-09-13" ,5],
           PKH_2016_sim[PKH_2016_sim$Date > "2016-05-02"& PKH_2016_sim$Date < "2016-09-13",5], alternative = "two.sided")
  
  cor.test(climate_2018_DAS[climate_2018_DAS$Date > "2018-05-02" & climate_2018_DAS$Date < "2018-09-13" ,5],
           PKH_2016_sim[PKH_2016_sim$Date > "2016-05-02"& PKH_2016_sim$Date < "2016-09-13",5], alternative = "two.sided")
  
  cor.test(climate_2019_DAS[climate_2019_DAS$Date > "2019-05-02" & climate_2019_DAS$Date < "2019-09-13" ,5],
           PKH_2016_sim[PKH_2016_sim$Date > "2016-05-02"& PKH_2016_sim$Date < "2016-09-13",5], alternative = "two.sided")
  
  cor.test(GWH[GWH$Date.x > "2016-05-02"& GWH$Date.x < "2016-09-13",6],
           PKH_2016_sim[PKH_2016_sim$Date > "2016-05-02"& PKH_2016_sim$Date < "2016-09-13",5], alternative = "two.sided")
  
  cor.test(PKH[PKH$Date > "2016-05-02"& PKH$Date < "2016-09-13",5],
           PKH_2016_sim[PKH_2016_sim$Date > "2016-05-02"& PKH_2016_sim$Date < "2016-09-13",5], alternative = "two.sided")
  
  cor.test(climate_2016_DAS[climate_2016_DAS$Date > "2016-05-02" & climate_2016_DAS$Date < "2016-09-13" ,5],
           PKH[PKH$Date > "2016-05-02"& PKH$Date < "2016-09-13",5], alternative = "two.sided")
  
  
 Cor_Data <- cbind(climate_2016_DAS[climate_2016_DAS$Date > "2016-05-02" & climate_2016_DAS$Date < "2016-09-13" ,5],
                   climate_2017_DAS[climate_2017_DAS$Date > "2017-05-02" & climate_2017_DAS$Date < "2017-09-13" ,5],
                   climate_2018_DAS[climate_2018_DAS$Date > "2018-05-02" & climate_2018_DAS$Date < "2018-09-13" ,5],
                   climate_2019_DAS[climate_2019_DAS$Date > "2019-05-02" & climate_2019_DAS$Date < "2019-09-13" ,5],
                   GWH[GWH$Date.x > "2016-05-02"& GWH$Date.x < "2016-09-13",6],
                   PKH[PKH$Date > "2016-05-02"& PKH$Date < "2016-09-13",5],
                   PKH_2016_sim[PKH_2016_sim$Date > "2016-05-02"& PKH_2016_sim$Date < "2016-09-13",5]) 

  
  colnames(Cor_Data) <- c("2016","2017","2018","2019","GWH","PKH","PKH_2016_sim")
  

  
  Cor_Data <- as.data.frame(Cor_Data)
  
  # p-values
  rstatix::cor_pmat(Cor_Data, alternative = "two.sided")
  
  
  cor(Cor_Data, use = "na.or.complete")
  
  
  
  
  
  
  
  
 
  

  
  

###### Figure 3
pdf(paste(wd,"/Figure_Correlation_sim_2_neu.pdf", sep = ""), width = 3.5, height = 5 )
layout(matrix(c(1,1,1,2,2,2,3,3,3), nrow = 3, ncol = 3, byrow = TRUE), heights = c(1,1,1))
par(mar=c(2, 4,1, 2) + 0.1) 
par(oma=c(0,0,0,0))
##
##
##
par(mar=c(3.5, 3.5,1, 1) + 0.1) 
plot(climate_2016_DAS[climate_2016_DAS$Date > "2016-05-02" & climate_2016_DAS$Date < "2016-09-13" ,5],
     PKH_2016_sim[PKH_2016_sim$Date > "2016-05-02"& PKH_2016_sim$Date < "2016-09-13",5],
     xlab = "",ylab = "" , pch = 20, cex =.4,ylim = c(-1,35), xlim = c(-1,35),  #, xaxt="n",yaxt="n", xlab = "2016 [°C]",ylab = "PKH 2016 sim [°C]"
     col=c(alpha("grey", 1), alpha("grey", 1)))
mtext("field 2016 [°C]", 1, line = 2 , cex = .5, font = 2)
mtext("PhenoSphere 2016 sim [°C]", 2, line = 2.2 , cex = .5, font = 2)
abline(lm(PKH_2016_sim[PKH_2016_sim$Date > "2016-05-02"& PKH_2016_sim$Date < "2016-09-13",5] ~
            climate_2016_DAS[climate_2016_DAS$Date > "2016-05-02" & climate_2016_DAS$Date < "2016-09-13" ,5]),
       col="grey15", lwd=1.5)
r = cor(climate_2016_DAS[climate_2016_DAS$Date > "2016-05-02" & climate_2016_DAS$Date < "2016-09-13" ,5],
        PKH_2016_sim[PKH_2016_sim$Date > "2016-05-02"& PKH_2016_sim$Date < "2016-09-13",5], use = "na.or.complete")
r1 = cor.test(climate_2016_DAS[climate_2016_DAS$Date > "2016-05-02" & climate_2016_DAS$Date < "2016-09-13" ,5],
              PKH_2016_sim[PKH_2016_sim$Date > "2016-05-02"& PKH_2016_sim$Date < "2016-09-13",5], use = "na.or.complete", alternative = "two.sided")
r_squared = round(r^2, digits = 2)
text_of_r_squared = paste0("R²" ," = ", r_squared, sep="")
legend("bottomright",legend = paste(text_of_r_squared, "\n","r = ", 
                                    round(r1$estimate,2)," ***",sep = ""),bty = "n", cex = 1  )##
mtext("field 2016 - PhenoSphere 2016 sim", side = 3, line = 0.1, cex = 0.6, font = 2)

##
par(mar=c(3.5, 3.5,1, 1) + 0.1) 
plot(climate_2016_DAS[climate_2016_DAS$Date > "2016-05-02" & climate_2016_DAS$Date < "2016-09-13" ,5],
     PKH[PKH$Date > "2016-05-02"& PKH$Date < "2016-09-13",5],
     xlab = "",ylab = "" , pch = 20, cex =.4,ylim = c(-1,35), xlim = c(-1,35),  #, xaxt="n",yaxt="n"
     col=c(alpha("grey", 1), alpha("grey", 1)))
mtext("field 2016 [°C]", 1, line = 2 , cex = .5, font = 2)
mtext("PhenoSphere avg [°C]", 2, line = 2.2 , cex = .5, font = 2)
abline(lm(PKH[PKH$Date > "2016-05-02"& PKH$Date < "2016-09-13",5] ~
            climate_2016_DAS[climate_2016_DAS$Date > "2016-05-02" & climate_2016_DAS$Date < "2016-09-13" ,5]),
       col="grey15", lwd=1.5)
r = cor(climate_2016_DAS[climate_2016_DAS$Date > "2016-05-02" & climate_2016_DAS$Date < "2016-09-13" ,5],
        PKH[PKH$Date > "2016-05-02"& PKH$Date < "2016-09-13",5], use = "na.or.complete")
r1 = cor.test(climate_2016_DAS[climate_2016_DAS$Date > "2016-05-02" & climate_2016_DAS$Date < "2016-09-13" ,5],
              PKH[PKH$Date > "2016-05-02"& PKH$Date < "2016-09-13",5], use = "na.or.complete", alternative = "two.sided")
r_squared = round(r^2, digits = 2)
text_of_r_squared = paste0("R²" ," = ", r_squared, sep="")
legend("bottomright", legend = paste( text_of_r_squared, "\n","r = ", 
                                      round(r1$estimate,2)," ***",sep = ""),bty = "n", cex = 1  ) ##
mtext("field 2016 - PhenoSphere avg", side = 3, line = 0.1, cex = 0.6, font = 2)

##
##
par(mar=c(3.5, 3.5,1, 1) + 0.1) 
plot(PKH_2016_sim[PKH_2016_sim$Date > "2016-05-02"& PKH_2016_sim$Date < "2016-09-13",5],
     PKH[PKH$Date > "2016-05-02"& PKH$Date < "2016-09-13",5],
      xlab = "",ylab = "" , pch = 20, cex =.4,ylim = c(-1,35), xlim = c(-1,35),  #, xaxt="n",yaxt="n"
     col=c(alpha("grey", 1), alpha("grey", 1)))
mtext("PhenoSphere 2016 sim [°C]", 1, line = 2 , cex = .5, font = 2)
mtext("PhenoSphere avg [°C]", 2, line = 2.2 , cex = .5, font = 2)
abline(lm(PKH[PKH$Date > "2016-05-02"& PKH$Date < "2016-09-13",5] ~
            PKH_2016_sim[PKH_2016_sim$Date > "2016-05-02"& PKH_2016_sim$Date < "2016-09-13",5]),
       col="grey15", lwd=1.5)
r = cor(PKH_2016_sim[PKH_2016_sim$Date > "2016-05-02"& PKH_2016_sim$Date < "2016-09-13",5],
        PKH[PKH$Date > "2016-05-02"& PKH$Date < "2016-09-13",5], use = "na.or.complete")
r1 = cor.test(PKH_2016_sim[PKH_2016_sim$Date > "2016-05-02"& PKH_2016_sim$Date < "2016-09-13",5],
              PKH[PKH$Date > "2016-05-02"& PKH$Date < "2016-09-13",5], use = "na.or.complete", alternative = "two.sided")
r_squared = round(r^2, digits = 2)
text_of_r_squared = paste0("R²" ," = ", r_squared, sep="")
legend("bottomright",legend = paste(text_of_r_squared, "\n","r = ", 
                                    round(r1$estimate,2)," ***",sep = ""),bty = "n", cex = 1 )
mtext("PhenoSphere 2016 sim - PhenoSphere avg", side = 3, line = 0.1, cex = 0.6, font = 2)

##
##
dev.off()

  
  
  
  # Function to add correlation coefficients
  panel.cor <- function(x, y, digits = 2, prefix = "", cex.cor, ...) {
    usr <- par("usr")
    on.exit(par(usr))
    par(usr = c(0, 1, 0, 1))
    Cor <- abs(cor(x, y,use = "na.or.complete")) # Remove abs function if desired
    txt <- paste0(prefix, format(c(Cor, 0.123456789), digits = digits)[1])
    if(missing(cex.cor)) {
      cex.cor <- 0.4 / strwidth(txt)
    }
    text(0.5, 0.5, txt,
         cex = 1 + (cex.cor/2) * Cor) # Resize the text by level of correlation
  }
  #
  L_color <- as.data.frame(cbind(L <- c(paste0("2016"),paste0("2017"),paste0("2018"),paste0("2019"),paste0("GWH"),
                          paste0("PKH"),paste0("PKH_2016_sim")),
                   Lcol <- c(alpha("#66CCEE", 1),
                             alpha("#228833", 1),
                             alpha("#BBBBBB", 1),
                             alpha("#4477AA", 1),
                             alpha("#CCBB44", 1),
                             alpha("#EE6677", 1),
                             alpha("#AA3377", 1))))
  colnames(L_color) <- c("Year","Color")
  #A function to show the linear regression line in each graph
  upper_panel_regression_line = function(x,y, ...){
    points(x,y,...)
    linear_regression = lm(y~x)
    linear_regression_line = abline(linear_regression, col="darkred")
  }
  
  #A function to calculate and show the R-squared value of each panel
  lower_panel_r_squared = function(x, y, ...){
    usr <- par("usr"); on.exit(par(usr))
    par(usr = c(0, 2, 0, 2))
    r = cor(x, y, use = "na.or.complete")
    r_squared = round(r^2, digits = 2)
    text_of_r_squared = paste0("R-squared = ", r_squared)
    text(1, 1, text_of_r_squared)
  }
  #
  my.text.panel <- function(labels) {
    function(x, y, lbl, ...) {
      if (lbl %in% names(labels)) lbl <- labels[[lbl]]
      text(x, y, lbl, ...)
    }
  }
 

  # Supplementary Figure 1
  pdf("Correlogram_all_cultivation_scenarios_temperature_grey.pdf", width = 9, height = 6)
  pairs(as.data.frame(Cor_Data), 
        upper.panel = panel.cor,
        lower.panel = upper_panel_regression_line, pch=".", col = "darkgrey",
        cex.labels = 1.3, gap = .2, font.labels = 2,label.pos = .5,
        text.panel = my.text.panel(c("2016"="field\n2016", "2017"="field\n2017",
                                     "2018"="field\n2018", "2019"="field\n2019",
                                     "GWH" = "glasshouse", "PKH" = "PhenoSphere\navg",
                                     "PKH_2016_sim" = "PhenoSphere\n2016 sim")))   
  dev.off()

  

###### Figure 2
  pdf(paste(wd,"/Figure_Climate_sim.pdf", sep = ""), width = 7.08, height = 7)
  layout(matrix(c(1,1,1,2,2,2,3,3,3,4,4,4,5,5,5,6,6,6,7,7,7), nrow = 7, ncol = 3, byrow = TRUE))
  par(mar=c(2, 4,1, 2) + 0.1) 
  par(oma=c(0,0,0,0))
  ##
  ##
  plot(climate_2016_DAS[climate_2016_DAS$Date > "2016-05-02" & climate_2016_DAS$Date < "2016-09-13" ,5], type = "l",
       col=alpha("#66CCEE", 1), lwd=1.5, xaxt ="n",xlab = "", ylab="",
       main="",ylim = c(-1,40), #, panel.first = grid(nx = NA, ny = NULL)
       cex.axis = .8, cex.lab = .8, cex.main = .7)
  axis(side = 1, at = seq(climate_2016_DAS[climate_2016_DAS$Date > "2016-05-02" & climate_2016_DAS$Date < "2016-09-13" ,5])[c(T,F,F,F,F,F,F,F,F,F,F,F,F,F,F,F,F,F,F,F,F,F,F,F)], 
       labels = F, tck=-0.01)
  #mtext(expression(paste("temperature profile May 2"^"nd","- September 12"^"th",sep="")), side = 3, line = .3, cex = .8) #"Temperature June 16th - June 26th"
  mtext("[°C]", side = 2, line = 2, cex = .7)
  Dates <- (seq(as.Date("2016-05-02"), as.Date("2016-09-12"), "days"))
  #
  Dates_names <- Dates[c(T,F,F,F,F)]
  Dates_names <- format(Dates_names, "%b %d")
  #
  Dates1 <- (c(0,seq_along(Dates)*24))[1:length(c(0,seq_along(Dates)*24))-1]
  Dates1 <- Dates1[c(T,F,F,F,F)]
  text(x =  Dates1, 
       y = par("usr")[3] - max(climate_2016_DAS[climate_2016_DAS$Date > "2016-05-02" & climate_2016_DAS$Date < "2016-09-13" ,5], na.rm=T) *0.1,
       srt = 45, adj = 1,cex = .7,
       labels = Dates_names, xpd = TRUE)
  legend("topleft", inset=c(-.02,-.12),legend = "field 2016",bty = "n", cex = 1 )
  ##
  ##
  plot(climate_2017_DAS[climate_2017_DAS$Date > "2017-05-02" & climate_2017_DAS$Date < "2017-09-13" ,5], type = "l",
       col=alpha("#228833", 1), lwd=1.5, xaxt ="n",xlab = "", ylab="",
       main="",ylim = c(-1,40), #, panel.first = grid(nx = NA, ny = NULL)
       cex.axis = .8, cex.lab = .8, cex.main = .7)
  axis(side = 1, at = seq(climate_2017_DAS[climate_2017_DAS$Date > "2017-05-02" & climate_2017_DAS$Date < "2017-09-13" ,5])[c(T,F,F,F,F,F,F,F,F,F,F,F,F,F,F,F,F,F,F,F,F,F,F,F)], 
       labels = F, tck=-0.01)
  #mtext(expression(paste("temperature profile May 2"^"nd","- September 12"^"th",sep="")), side = 3, line = .3, cex = .8) #"Temperature June 16th - June 26th"
  mtext("[°C]", side = 2, line = 2, cex = .7)
  Dates <- (seq(as.Date("2016-05-02"), as.Date("2016-09-12"), "days"))
  #
  Dates_names <- Dates[c(T,F,F,F,F)]
  Dates_names <- format(Dates_names, "%b %d")
  #
  Dates1 <- (c(0,seq_along(Dates)*24))[1:length(c(0,seq_along(Dates)*24))-1]
  Dates1 <- Dates1[c(T,F,F,F,F)]
  text(x =  Dates1, 
       y = par("usr")[3] - max(climate_2017_DAS[climate_2017_DAS$Date > "2017-05-02" & climate_2017_DAS$Date < "2017-09-13"  ,5], na.rm=T) *0.1,
       srt = 45, adj = 1,cex = .7,
       labels = Dates_names, xpd = TRUE)
  legend("topleft", inset=c(-.02,-.12),legend = "field 2017",bty = "n", cex = 1 )
  ##
  ##
  plot(climate_2018_DAS[climate_2018_DAS$Date > "2018-05-02" & climate_2018_DAS$Date < "2018-09-13" ,5], type = "l",
       col=alpha("#BBBBBB", 1), lwd=1.5, xaxt ="n",xlab = "", ylab="",
       main="",ylim = c(-1,40), #, panel.first = grid(nx = NA, ny = NULL)
       cex.axis = .8, cex.lab = .8, cex.main = .7)
  axis(side = 1, at = seq(climate_2018_DAS[climate_2018_DAS$Date > "2018-05-02" & climate_2018_DAS$Date < "2018-09-13" ,5])[c(T,F,F,F,F,F,F,F,F,F,F,F,F,F,F,F,F,F,F,F,F,F,F,F)], 
       labels = F, tck=-0.01)
  #mtext(expression(paste("temperature profile May 2"^"nd","- September 12"^"th",sep="")), side = 3, line = .3, cex = .8) #"Temperature June 16th - June 26th"
  mtext("[°C]", side = 2, line = 2, cex = .7)
  Dates <- (seq(as.Date("2016-05-02"), as.Date("2016-09-12"), "days"))
  #
  Dates_names <- Dates[c(T,F,F,F,F)]
  Dates_names <- format(Dates_names, "%b %d")
  #
  Dates1 <- (c(0,seq_along(Dates)*24))[1:length(c(0,seq_along(Dates)*24))-1]
  Dates1 <- Dates1[c(T,F,F,F,F)]
  text(x =  Dates1, 
       y = par("usr")[3] - max(climate_2018_DAS[climate_2018_DAS$Date > "2018-05-02" & climate_2018_DAS$Date < "2018-09-13"  ,5], na.rm=T) *0.1,
       srt = 45, adj = 1,cex = .7,
       labels = Dates_names, xpd = TRUE)
  legend("topleft", inset=c(-.02,-.12),legend = "field 2018",bty = "n", cex = 1 )
  ##
  ##
  plot(climate_2019_DAS[climate_2019_DAS$Date > "2019-05-02" & climate_2019_DAS$Date < "2019-09-13" ,5], type = "l",
       col=alpha("#4477AA", 1), lwd=1.5, xaxt ="n",xlab = "", ylab="",
       main="",ylim = c(-1,40), #, panel.first = grid(nx = NA, ny = NULL)
       cex.axis = .8, cex.lab = .8, cex.main = .7)
  axis(side = 1, at = seq(climate_2019_DAS[climate_2019_DAS$Date > "2019-05-02" & climate_2019_DAS$Date < "2019-09-13" ,5])[c(T,F,F,F,F,F,F,F,F,F,F,F,F,F,F,F,F,F,F,F,F,F,F,F)], 
       labels = F, tck=-0.01)
  #mtext(expression(paste("temperature profile May 2"^"nd","- September 12"^"th",sep="")), side = 3, line = .3, cex = .8) #"Temperature June 16th - June 26th"
  mtext("[°C]", side = 2, line = 2, cex = .7)
  Dates <- (seq(as.Date("2016-05-02"), as.Date("2016-09-12"), "days"))
  #
  Dates_names <- Dates[c(T,F,F,F,F)]
  Dates_names <- format(Dates_names, "%b %d")
  #
  Dates1 <- (c(0,seq_along(Dates)*24))[1:length(c(0,seq_along(Dates)*24))-1]
  Dates1 <- Dates1[c(T,F,F,F,F)]
  text(x =  Dates1, 
       y = par("usr")[3] - max(climate_2019_DAS[climate_2019_DAS$Date > "2019-05-02" & climate_2019_DAS$Date < "2019-09-13"  ,5], na.rm=T) *0.1,
       srt = 45, adj = 1,cex = .7,
       labels = Dates_names, xpd = TRUE)
  legend("topleft", inset=c(-.02,-.12),legend = "field 2019",bty = "n", cex = 1 )
  ##
  ##
  plot(GWH[GWH$Date.x > "2016-05-02"& GWH$Date.x < "2016-09-13",6], type = "l",
       col=alpha("#CCBB44", 1), lwd=1.5, xaxt ="n",xlab = "", ylab="",
       main="",ylim = c(-1,40), #, panel.first = grid(nx = NA, ny = NULL)
       cex.axis = .8, cex.lab = .8, cex.main = .7)
  axis(side = 1, at = seq(GWH[GWH$Date.x > "2016-05-02"& GWH$Date.x < "2016-09-13",6])[c(T,F,F,F,F,F,F,F,F,F,F,F,F,F,F,F,F,F,F,F,F,F,F,F)], 
       labels = F, tck=-0.01)
  #mtext(expression(paste("temperature profile May 2"^"nd","- September 12"^"th",sep="")), side = 3, line = .3, cex = .8) #"Temperature June 16th - June 26th"
  mtext("[°C]", side = 2, line = 2, cex = .7)
  Dates <- (seq(as.Date("2016-05-02"), as.Date("2016-09-12"), "days"))
  #
  Dates_names <- Dates[c(T,F,F,F,F)]
  Dates_names <- format(Dates_names, "%b %d")
  #
  Dates1 <- (c(0,seq_along(Dates)*24))[1:length(c(0,seq_along(Dates)*24))-1]
  Dates1 <- Dates1[c(T,F,F,F,F)]
  text(x =  Dates1, 
       y = par("usr")[3] - max(GWH[GWH$Date.x > "2016-05-02"& GWH$Date.x < "2016-09-13",6], na.rm=T) *0.1,
       srt = 45, adj = 1,cex = .7,
       labels = Dates_names, xpd = TRUE)
  legend("topleft", inset=c(-.02,-.12),legend = "glasshouse",bty = "n", cex = 1 )
  ##
  ##
  plot(PKH[PKH$Date > "2016-05-02"& PKH$Date < "2016-09-13",5], type = "l",
       col=alpha("#EE6677", 1), lwd=1.5, xaxt ="n",xlab = "", ylab="",
       main="",ylim = c(-1,40), #, panel.first = grid(nx = NA, ny = NULL)
       cex.axis = .8, cex.lab = .8, cex.main = .7)
  axis(side = 1, at = seq(PKH[PKH$Date > "2016-05-02"& PKH$Date < "2016-09-13",5])[c(T,F,F,F,F,F,F,F,F,F,F,F,F,F,F,F,F,F,F,F,F,F,F,F)], 
       labels = F, tck=-0.01)
  #mtext(expression(paste("temperature profile May 2"^"nd","- September 12"^"th",sep="")), side = 3, line = .3, cex = .8) #"Temperature June 16th - June 26th"
  mtext("[°C]", side = 2, line = 2, cex = .7)
  Dates <- (seq(as.Date("2016-05-02"), as.Date("2016-09-12"), "days"))
  #
  Dates_names <- Dates[c(T,F,F,F,F)]
  Dates_names <- format(Dates_names, "%b %d")
  #
  Dates1 <- (c(0,seq_along(Dates)*24))[1:length(c(0,seq_along(Dates)*24))-1]
  Dates1 <- Dates1[c(T,F,F,F,F)]
  text(x =  Dates1, 
       y = par("usr")[3] - max(PKH[PKH$Date > "2016-05-02"& PKH$Date < "2016-09-13",5], na.rm=T) *0.1,
       srt = 45, adj = 1,cex = .7,
       labels = Dates_names, xpd = TRUE)
  legend("topleft", inset=c(-.02,-.12),legend = "PhenoSphere avg",bty = "n", cex = 1 )
  ##
  ##
  plot(PKH_2016_sim[PKH_2016_sim$Date > "2016-05-02"& PKH_2016_sim$Date < "2016-09-13",5], type = "l",
       col=alpha("#AA3377", 1), lwd=1.5, xaxt ="n",xlab = "", ylab="",
       main="",ylim = c(-1,40), #, panel.first = grid(nx = NA, ny = NULL)
       cex.axis = .8, cex.lab = .8, cex.main = .7)
  axis(side = 1, at = seq(PKH_2016_sim[PKH_2016_sim$Date > "2016-05-02"& PKH_2016_sim$Date < "2016-09-13",5])[c(T,F,F,F,F,F,F,F,F,F,F,F,F,F,F,F,F,F,F,F,F,F,F,F)], 
       labels = F, tck=-0.01)
  #mtext(expression(paste("temperature profile May 2"^"nd","- September 12"^"th",sep="")), side = 3, line = .3, cex = .8) #"Temperature June 16th - June 26th"
  mtext("[°C]", side = 2, line = 2, cex = .7)
  Dates <- (seq(as.Date("2016-05-02"), as.Date("2016-09-12"), "days"))
  #
  Dates_names <- Dates[c(T,F,F,F,F)]
  Dates_names <- format(Dates_names, "%b %d")
  #
  Dates1 <- (c(0,seq_along(Dates)*24))[1:length(c(0,seq_along(Dates)*24))-1]
  Dates1 <- Dates1[c(T,F,F,F,F)]
  text(x =  Dates1, 
       y = par("usr")[3] - max(PKH_2016_sim[PKH_2016_sim$Date > "2016-05-02"& PKH_2016_sim$Date < "2016-09-13",5], na.rm=T) *0.1,
       srt = 45, adj = 1,cex = .7,
       labels = Dates_names, xpd = TRUE)
  legend("topleft", inset=c(-.02,-.12),legend = "PhenoSphere 2016 sim",bty = "n", cex = 1 )
#
  dev.off()
  
  
##################################
################################### 
  

  
  
