# Supplementary material for: Natural plant growth and development achieved in the IPK PhenoSphere by dynamic environment simulation
Source: Nat Commun. 2023 Sep 18;14:5783. doi: 10.1038/s41467-023-41332-4 (PMC10507097; doi:10.1038/s41467-023-41332-4)
Supplement: Supplementary file 5 — Supplementary Code 1 [file 41467_2023_41332_MOESM5_ESM.zip › Supplementary_Code_1/Yield/BLUP_Yield_field_large_2016_17_18.csv]

Genotype	cultivation	ear.count	kernel.count	kernel.weight	kernel.indv	TKW
B106	2016	1.10695789405088	376.532276241521	78.4576713250597	0.212733284079326	212.733283924276
B73	2016	1.01194112137414	234.573330298447	47.6615498200446	0.201270695188753	201.270695180207
DK4676A	2016	1.22389702819148	449.58651065762	113.739384385924	0.248341685437046	248.341684763989
DKFBHJ	2016	1.10695789405088	295.06419079032	72.1906221293822	0.245812927169672	245.812926589616
EC136	2016	1.01194112137414	311.242250312544	79.7689586748047	0.257838268377623	257.838267643065
EC334	2016	1.10695789405088	295.930872550439	63.8616866182438	0.208105542111577	208.105542015985
EP2	2016	1.01247838921209	231.086552540338	41.1889843216415	0.175912357513399	175.912357862842
F922	2016	1.29699143940436	264.634031212802	56.4461305714104	0.208779949694215	208.779949589958
N22	2016	1.01194112137414	274.167530574113	56.5094340986395	0.207738504694692	207.738504603816
P074	2016	1.01194112137414	278.500939374709	53.2990409320226	0.193041044108799	193.041044206755
P089	2016	1.01194112137414	373.643337041124	69.3781368482052	0.189691519089135	189.691519230126
P135	2016	1.01194112137414	260.4932183589	58.7341009126895	0.220250949048537	220.2509487969
P148	2016	1.01194112137414	274.167530574113	59.2586158525874	0.218747487178373	218.747486946054
PB116	2016	1.01391131838383	207.65474141882	41.6662241740583	0.189037097251803	189.037097415961
PHG50	2016	1.20197466672762	293.523423216774	64.5489820567308	0.2219034399481	221.903439675233
PHG84	2016	1.01194112137414	223.803690513855	47.7283305358648	0.207861608968469	207.861608876011
PHT77	2016	1.01391131838383	370.462563469544	94.6100203015499	0.263403636583692	263.403635698003
S052	2016	1.01194112137414	273.493444760687	54.1491168690986	0.193999905793393	193.99990587903
W117	2016	1.01474273570916	219.949905185142	44.1134118949362	0.201742805023521	201.742805006643
W33	2016	1.01194112137414	278.019449507976	48.0991083382065	0.174325420884524	174.325421222938
ZEA 132	2016	2.34217593884853	759.413018267497	45.6212274152402	0.0720043220141155	72.0043236671505
ZEA 324	2016	2.43719271152528	428.918373742057	15.5520519814341	0.0427513462507181	42.751348279595
ZEA 332	2016	1.29699143940436	121.438944846447	29.560218221123	0.273081444370418	273.081443440016
ZEA 3425	2016	1.01194112137414	331.850016608711	72.5975733758548	0.223624315037758	223.624314742781
ZEA 3660	2016	1.01194112137414	171.513890986666	38.070020952916	0.229802607465307	229.802607090951
ZEA 3682	2016	1.01194112137414	112.219353538059	25.3406442226327	0.225446099038289	225.446098688454
ZEA 391	2016	2.58737121276941	929.553936341964	55.4365824156688	0.073769907601327	73.7699093927337
ZEA 392	2016	1.39200821208111	223.064911799107	41.8551316156399	0.187248338544789	187.248338734198
ZEA 399	2016	1.58204175743459	428.629479822017	89.1288373436736	0.221627114876584	221.627114607267
ZEA 851	2016	1.29699143940436	155.143235517748	36.5507362994184	0.229638007490023	229.638007117782
B106	2017	1.10610026757925	268.503040644707	49.503885860542	0.185373204094043	185.373204096465
B73	2017	1.00960238717045	254.108809990397	33.3857189741219	0.126354696147359	126.354696137733
DK4676A	2017	1.10610026757925	309.629413942736	61.0515358307156	0.199413206298516	199.413206303804
DKFBHJ	2017	1.10610026757925	305.516776612933	74.4792963134138	0.246745579542706	246.745579557657
EC136	2017	1.00966807604542	159.884394362305	36.691986482275	0.232059680689637	232.059680696601
EC334	2017	1.00960238717045	265.467522615567	46.0330562252061	0.171236812808464	171.236812808
EP2	2017	1.00960238717045	257.144328019537	39.6487087598854	0.156435559926965	156.43555992348
F922	2017	1.00960238717045	338.417875251357	57.7450058230879	0.172379738528915	172.379738528684
N22	2017	1.00960238717045	302.677098456641	48.7215955877041	0.163460742460948	163.460742458897
P074	2017	1.00960238717045	112.614501857893	27.9862357544385	0.241942682228172	241.942682242142
P089	2017	1.00960238717045	341.649233153344	54.9080366832854	0.161194148967134	161.19414896462
P135	2017	1.00960238717045	213.667876247335	56.8833662982318	0.280072529369714	280.072529391468
P148	2017	1.00960238717045	133.667288189027	26.2013443443357	0.197524598872547	197.524598877449
PB116	2017	1.01079114315978	301.012016192017	49.4609556261112	0.168120648629489	168.120648619286
PHG50	2017	1.39559390880566	324.023644597046	59.2787801885685	0.182111963147207	182.111963148964
PHG84	2017	1.00960238717045	166.862146636721	17.387042726035	0.0892523684394642	89.2523684222638
PHT77	2017	1.00960238717045	305.41885667651	64.2964534779528	0.215346207475724	215.346207484265
S052	2017	1.00960238717045	258.613127065896	41.9974466196232	0.161042835629847	161.042835627302
W117	2017	1.00960238717045	115.845859759881	23.5137385024497	0.196929605931974	196.929605936755
W33	2017	1.00810782993001	144.596177048202	25.657503915146	0.176916110943583	176.916110946841
ZEA 132	2017	2.74656423452888	1075.85291645959	36.4429989783514	0.0412681139507246	41.2681139237285
ZEA 324	2017	3.22905363657288	527.011672803746	12.4225801115336	0.0265762751985779	26.5762751685825
ZEA 332	2017	1.14711708723936	59.9039671821122	12.274356907416	0.176818751185372	176.81875118073
ZEA 3425	2017	1.01912629935494	176.789559483407	44.5780758169928	0.251236571756438	251.236571782817
ZEA 3660	2017	1.20259814798805	310.412773434127	63.895039614802	0.211681102161147	211.68110216894
ZEA 3682	2017	1.01295736054119	48.9506469391671	9.54335419888533	0.15760989899537	157.609898987466
ZEA 391	2017	2.26407483248487	1081.2385129629	50.9592444946165	0.054799868876542	54.7998688523084
ZEA 392	2017	1.39559390880566	199.175725656601	35.8623491577008	0.202196598857877	202.196598863733
ZEA 399	2017	1.49209178921446	381.110967532168	68.7736183330015	0.192642029064565	192.642029068471
ZEA 851	2017	1.84916605947942	308.203207652052	51.1703503093259	0.165088066080508	165.088066084706
B106	2018	1.10860175317926	291.723615562191	68.381217557164	0.244659381715546	244.659381725247
B73	2018	1.01349622090852	126.990499735986	27.6636820603136	0.208756636766112	208.75663676893
DK4676A	2018	1.01349622090852	292.283932282688	75.4708299121875	0.264328223106791	264.328223120263
DKFBHJ	2018	1.01349622090852	173.029856936847	41.7173799680648	0.250808771010077	250.808771020957
EC136	2018	1.01435730009566	268.31292199212	57.4049906044522	0.218652856256882	218.652856262101
EC334	2018	1.015472080876	223.299564729213	48.5181061428713	0.216383373195713	216.38337320045
EP2	2018	1.01435730009566	109.58160953871	17.6763710331522	0.138486677353787	138.486677341992
F922	2018	1.01349622090852	161.730136406818	37.6801904885894	0.222509942661124	222.509942666579
N22	2018	1.015472080876	139.247163066667	27.2781269505223	0.187698586262425	187.698586261075
P074	2018	1.01349622090852	202.633257003121	37.0702363084191	0.184441130790017	184.441130788173
P089	2018	1.01349622090852	324.502143711282	66.0271480183326	0.209430274200078	209.430274203025
P135	2018	1.10860175317926	252.127900647048	55.0974763029322	0.22696936953694	226.96936954325
P148	2018	1.01349622090852	198.524267719474	42.7224783779977	0.225593658555346	225.593658561392
PB116	2018	1.0217829292201	308.552864371164	58.9981275753017	0.198223041317895	198.223041319196
PHG50	2018	1.58412941453296	376.144668117116	75.1296091679183	0.208168592187209	208.168592189914
PHG84	2018	1.01435730009566	291.386130291642	49.9539054069182	0.169759649832001	169.759649826844
PHT77	2018	1.01349622090852	307.225711495949	78.2978349385423	0.255227781290655	255.227781302382
S052	2018	1.01349622090852	369.981184191646	64.2397170729638	0.177900856902476	177.900856899378
W117	2018	1.01349622090852	244.470238800252	51.934554481701	0.217496904956181	217.496904960674
W33	2018	1.10860175317926	209.543829889254	29.2707787263277	0.138281784758893	138.281784748199
ZEA 132	2018	2.24986814042813	694.311179239497	41.8994822305504	0.0680090944153149	68.0090943911473
ZEA 324	2018	3.67645112448921	859.604611786199	34.3333984217416	0.0640509238706248	64.0509238456982
ZEA 332	2018	1.39391834999148	108.551555596767	20.4298181556677	0.177345807052737	177.345807049189
ZEA 3425	2018	1.01349622090852	203.847276564198	46.428171020424	0.233588226698408	233.588226705987
ZEA 3660	2018	1.01349622090852	158.928552804332	39.4083939990721	0.243678678933591	243.678678943104
ZEA 3682	2018	1.12057332269196	44.5375733642037	9.86916073219264	0.168049705525918	168.049705519736
ZEA 391	2018	2.05965707588665	726.062460067677	40.7281934063103	0.0542113826773216	54.2113826505086
ZEA 392	2018	1.43587704813985	143.882405805411	29.2540515090382	0.207688579983065	207.688579985957
ZEA 399	2018	1.96026847643932	348.863140252059	68.3878060158083	0.222262719354294	222.262719360279
ZEA 851	2018	1.20803028991253	93.5217151580669	22.5805500560709	0.219886768971774	219.886768981352
