# Supplementary material for: Natural plant growth and development achieved in the IPK PhenoSphere by dynamic environment simulation
Source: Nat Commun. 2023 Sep 18;14:5783. doi: 10.1038/s41467-023-41332-4 (PMC10507097; doi:10.1038/s41467-023-41332-4)
Supplement: Supplementary file 5 — Supplementary Code 1 [file 41467_2023_41332_MOESM5_ESM.zip › Supplementary_Code_1/Yield/BLUP_Yield_field_small_2019.csv]

Genotype	cultivation	ear.count	kernel.count	kernel.weight	kernel.indv	TKW
B73	2019	1.0126132797633	129.849157801767	22.95018127242	0.17728263603828	177.282636097179
N22	2019	0.88461633402213	140.426977119926	25.2302074771787	0.195319089790949	195.31908995789
P148	2019	0.948614806892714	136.919814242693	31.1165932292175	0.248821208407013	248.821209076274
PHT77	2019	0.948614806892714	244.152584274496	41.0387648270373	0.175908503605683	175.908503622196
S052	2019	0.88461633402213	288.244980847143	51.797933162982	0.185199821686908	185.199821675272
ZEA 132	2019	1.97259037282206	562.550811667223	26.5874698091309	0.05912564033199	59.1256394092904
ZEA 324	2019	3.31655830310433	524.907675809247	15.3013296322601	0.0387306731740828	38.7306720877506
ZEA 332	2019	1.0126132797633	29.2051202935021	8.52577228807723	0.163668240755845	163.668240615446
ZEA 3660	2019	1.0126132797633	141.412043656762	32.6899783701673	0.232207697853844	232.207698144323
ZEA 399	2019	1.14061022550447	227.086439001612	44.636150507869	0.216386855926169	216.386856389974
ZEA 851	2019	1.33260564411622	64.5346014485179	16.3772714346128	0.222897478443644	222.897478947912
