# Supplementary material for: Natural plant growth and development achieved in the IPK PhenoSphere by dynamic environment simulation
Source: Nat Commun. 2023 Sep 18;14:5783. doi: 10.1038/s41467-023-41332-4 (PMC10507097; doi:10.1038/s41467-023-41332-4)
Supplement: Supplementary file 5 — Supplementary Code 1 [file 41467_2023_41332_MOESM5_ESM.zip › Supplementary_Code_1/Yield/BLUP_Yield_glasshouse.csv]

Genotype	cultivation	dryweight	ear.count	ear.weight	kernel.count	kernel.weight	kernel.indv	TKW
B73	glasshouse	120.546901733366	1.455530824751	32.9501975945967	238.963665436214	47.6671929654838	0.196526733301893	196.526733310823
N22	glasshouse	89.276923505949	1.20982039071182	43.9551873666414	241.294459838559	37.5037671110368	0.165356487398788	165.356487386153
P148	glasshouse	62.7234890217907	1.1238810557571	60.9456607943324	259.24241123846	51.6788484890451	0.232046608675076	232.046608668931
PHT77	glasshouse	111.309048088968	1.29258730417172	62.3156835788927	263.374260343501	55.2325696262151	0.230287880855091	230.28788086826
S052	glasshouse	82.7088446793384	1.69730466498675	56.294438119685	259.57298100893	51.3360957480213	0.216642762060618	216.642762084854
ZEA 132	glasshouse	59.3060709602511	2.4254172107262	44.9015691374026	570.550434009914	38.092958203213	0.066713928702743	66.7139286978049
ZEA 324	glasshouse	80.9106852915909	3.08194359407878	33.4311020547665	623.469246677522	26.2127870823189	0.0407622344251553	40.762234419028
ZEA 332	glasshouse	23.5485905636146	1.14431691566396	29.6360423268196	171.861469165358	26.5898301652053	0.146254611913173	146.254611911514
ZEA 3660	glasshouse	96.753972284981	2.01964111167189	62.575000300566	181.197068281278	42.3569082079063	0.25762153850803	257.621538513324
ZEA 399	glasshouse	120.420149794058	1.61800717883316	43.8024195425805	188.183710636437	36.4056932429561	0.19125366111915	191.253661112344
ZEA 851	glasshouse	157.236324076092	1.54010732943985	17.9664020330105	81.9220778954952	16.341164901206	0.179081912428169	179.08191242301
