# Supplementary material for: Natural plant growth and development achieved in the IPK PhenoSphere by dynamic environment simulation
Source: Nat Commun. 2023 Sep 18;14:5783. doi: 10.1038/s41467-023-41332-4 (PMC10507097; doi:10.1038/s41467-023-41332-4)
Supplement: Supplementary file 5 — Supplementary Code 1 [file 41467_2023_41332_MOESM5_ESM.zip › Supplementary_Code_1/Yield/BLUP_Yield_PhenoSphere.csv]

genotype	cultivation	dryweight	ear.count	ear.weight	kernel.count	kernel.weight	kernel.indv	TKW
B73	PS_2016_sim	97.7901116056609	1.1405144741764	17.0369243552844	-9.14194588419787	-0.206763431093794	0.242905570748818	242.905562277829
N22	PS_2016_sim	88.1252814561844	1.1898335268416	25.3654388472603	32.4794239660675	6.59530487128801	0.202506879676293	202.506869442823
P148	PS_2016_sim	44.953344341372	1.33366441085756	61.2562049931866	210.9796028891	38.7809998376628	0.191344605143521	191.344606706434
PHT77	PS_2016_sim	75.1171564153213	1.0078451080806	37.6243187572901	179.854307257875	23.8527442946338	0.162079646841856	162.079650123994
S052	PS_2016_sim	59.2379897863452	1.20644381908971	61.3449100842548	252.161480356369	40.8423510907718	0.162071529434059	162.071530186679
ZEA 132	PS_2016_sim	61.249173193153	2.71695733353137	43.7691501260061	534.892891610742	27.9173550110132	0.0540269772101129	54.0269694658054
ZEA 324	PS_2016_sim	82.1772547151275	4.61399477675114	22.3927504191411	58.189554299511	2.82360646762407	0.0275436448539211	27.5436539776368
ZEA 332	PS_2016_sim	29.2604842688957	1.74522890518557	51.4004519150201	149.426763157817	33.9100702586616	0.219417312450209	219.417311566643
ZEA 3660	PS_2016_sim	88.886877121234	1.54461438395716	42.5382907636936	161.948182880607	26.4641126275328	0.177736526083634	177.736517350591
ZEA 399	PS_2016_sim	85.6881856543029	1.55524441784924	25.585934081266	56.2830156978472	9.31475771586767	0.200052759858866	200.052758200444
ZEA 851	PS_2016_sim	104.663610401526	3.46409813334038	29.689038474861	37.0773398080054	5.26583171187006	0.170788608807184	170.788603917988
B73	PS_avg	150.1941961389	1.03527835826377	20.4800716965452	76.8115942100334	15.0660820214259	0.200925530917908	200.925526524127
N22	PS_avg	114.263632498591	1.02903019176006	51.4283556563889	220.248598700963	45.1690623486872	0.218716654249119	218.716652179837
P148	PS_avg	81.0099586158845	1.05781492806741	69.9942003988794	249.816081544496	59.5752875078975	0.250447453004661	250.447451904794
PHT77	PS_avg	77.1037282498013	1.0154641197051	73.4751375931138	351.010238289137	64.6156919911996	0.187907857200137	187.907858587626
S052	PS_avg	81.3243976742385	1.1165853644346	70.3133743052713	271.59515739703	60.3590506174235	0.217685997360106	217.685997330228
ZEA 132	PS_avg	93.0680663076856	2.20983883367891	51.0827687401376	687.743527624628	39.2482581326945	0.0608586537381991	60.8586554598146
ZEA 324	PS_avg	126.921007273255	4.21779079478517	33.333990820255	514.658861784401	23.1877013464743	0.0451428154651801	45.1428167876406
ZEA 332	PS_avg	33.0134456796109	1.36553592132801	35.9889113047175	185.814647143315	28.266253074778	0.156758945826635	156.758947044957
ZEA 3660	PS_avg	121.819332634398	1.56347676680232	49.4355511877738	103.669581684691	28.2482771728071	0.280562149512136	280.562148279637
ZEA 399	PS_avg	132.584657127326	1.52786014319381	53.7801036281111	364.159642526658	60.3420521727084	0.192515490015149	192.515490923033
ZEA 851	PS_avg	207.091502254053	2.65432955258938	13.4303828850933	108.274620374963	18.2149183999425	0.163761862817792	163.761866050999
