# Supplementary material for: Natural plant growth and development achieved in the IPK PhenoSphere by dynamic environment simulation
Source: Nat Commun. 2023 Sep 18;14:5783. doi: 10.1038/s41467-023-41332-4 (PMC10507097; doi:10.1038/s41467-023-41332-4)
Supplement: Supplementary file 5 — Supplementary Code 1 [file 41467_2023_41332_MOESM5_ESM.zip › Supplementary_Code_1/Yield/Yield_Analysis.R]

##
##
# Yield analysis for revisions Heuermann et al 2023
##
##
wd <- # set wd as working directory
  setwd(wd)
getwd()


##
library(xlsx)
library(openxlsx)
library(reshape)
library(foreign)
library(agricolae)
library(stats)
library(devtools)
library(car)
library(pcaMethods)
library(MASS)
library(Rcpp)
library(ggplot2)
library(lattice)
library(stringr)
library(data.table)
library(tidyr)
library(plyr)
library(MuMIn)
library(lme4)
library(lmerTest)
####################################################################################################


## load yield data 
##
Yield_PhenoSphere <- read.csv("Yield_PhenoSphere.csv", header = T)
Yield_PhenoSphere$"kernel.indv" <- Yield_PhenoSphere$kernel.weight/Yield_PhenoSphere$kernel.count
Yield_PhenoSphere$"TKW" <- Yield_PhenoSphere$kernel.indv*1000
#
Yield_glasshouse <- read.csv("Yield_glasshouse.csv", header = T)
Yield_glasshouse$"kernel.indv" <- Yield_glasshouse$kernel.weight/Yield_glasshouse$kernel.count
Yield_glasshouse$"TKW" <- Yield_glasshouse$kernel.indv*1000
#
Yield_field <- read.csv("Yield_field.csv", header = T)
Yield_field$"kernel.indv" <- Yield_field$kernel.weight/Yield_field$kernel.count
Yield_field$"TKW" <- Yield_field$kernel.indv*1000
##
median(Yield_PhenoSphere[Yield_PhenoSphere$cultivation %in% "PS_avg", "TKW"], na.rm = T)
plot(Yield_PhenoSphere[Yield_PhenoSphere$cultivation %in% "PS_2016_sim", "ear.count"])
#
median(Yield_field[Yield_field$cultivation %in% "2019", "TKW"], na.rm = T)
plot(Yield_field[Yield_field$cultivation %in% "2016", "ear.count"])
#
median(Yield_glasshouse[Yield_glasshouse$cultivation %in% "glasshouse", "TKW"], na.rm = T)
plot(Yield_glasshouse[Yield_glasshouse$cultivation %in% "glasshouse", "ear.count"])
##


### Field

######################################################
### Modeling BLUPs Coef ###
######################################################
#
#####
# ############################## Field 2016,2017,2018 ##########################################################################
#####
#####


field_large <- Yield_field[Yield_field$cultivation %in% c("2016", "2017", "2018"),]
#
out_sam1 <- data.frame(row.names = F)

for (i in unique(field_large$cultivation)) { 
#
field_large1 <- field_large[field_large$cultivation == i,] # subset for index
field_large1 <- setorder(field_large1, "Genotype") # order data frame
name_y <- sort(unique(field_large1$Genotype), decreasing = F) # store sorted name vector
out_sam3 <- data.frame(row.names = F) # open empty data frame
out_sam3 <- cbind(name_y, i, out_sam3) # add identifier
rownames(out_sam3) <- name_y # name rownames
colnames(out_sam3) <- c("Genotype","cultivation") 
#
#
  for (k in colnames(field_large[,c(5,6,7,9,10)])) {

      ml <- lme4::lmer(field_large1[,k] ~ 1 +  (1|Genotype) + (1|replicate) + 
                         (1|position) + (1|replicate:position) , field_large1, REML = T,
                       control=lmerControl(optimizer ="bobyqa",
                                           check.conv.singular = .makeCC(action = "ignore",  tol = 1e-4))) # define model
      lme4.blues <- coef(ml)$Genotype # extract BLUPs
      lme4.blues <- as.matrix(lme4.blues) 
      colnames(lme4.blues) <- c(k) # name column
      out_sam3 <- merge(out_sam3,lme4.blues, by="row.names", all.x = T) # merge data by rownames
      row.names(out_sam3) <- out_sam3$Row.names # rename rownames
      out_sam3 <- out_sam3[,!names(out_sam3) %in% "Row.names"] # discard extra column
    }
    #
  out_sam1 <- rbind(out_sam1, out_sam3) 
}
#
row.names(out_sam1) <- row.names(0)
data_blup <- out_sam1
#
write.csv(data_blup, "BLUP_Yield_field_large_2016_17_18.csv", row.names = F)
#
#

for (i in unique(field_large$cultivation)) { 
  pdf(paste0("Yield_field_",i,".pdf",sep=""))
  for (k in colnames(field_large[,c(5,6,7,9,10)])) {
    ml1 <- lm(field_large[,k]~ 0 + Genotype , field_large)
    #
    arm::coefplot(ml1,
                  mar=c(1,8,5.1,2),
                  main=paste0(i," ", k))
  }
  dev.off()
}

field_large_select <- field_large[field_large$Genotype %in% unique(Yield_PhenoSphere$genotype),]
for (i in unique(field_large_select$cultivation)) { 
  coef_tab <- data.frame()
  pdf(paste0("Yield_field_11_lines_",i,".pdf",sep=""))
  for (k in colnames(field_large_select[,c(5,6,7,9,10)])) {
    ml1 <- lm(field_large_select[,k]~ 0 + Genotype , field_large_select)
    #
    coef_help <- cbind(k,ml1$coefficients)
    coef_help <- as.data.frame(coef_help)
    rownames(coef_help) <- sub("Genotype","", rownames(coef_help))
    coef_help <- cbind(rownames(coef_help),coef_help)
    colnames(coef_help) <- c("genotype","trait","coefficient")
    coef_tab <- rbind(coef_tab,coef_help)
    arm::coefplot(ml1,
                  mar=c(1,8,5.1,2),
                  main=paste0(i," ", k))
  }
  dev.off()
  write.csv(coef_tab,paste0("Coefficients_",i,".csv",sep=""),row.names = F)
}

pdf("BLUP_Yield_field_large_2016_17_18_data_check.pdf")
for (p in colnames(data_blup[,c(3:ncol(data_blup))])) {
  if (sum(is.na(data_blup[,p]))>100) next # skip if > 65% of column is NA
  if (length(grep("TRUE",(data_blup[,p] ==0)))>30) next # skip if > 65% of column is NA
  boxplot(as.numeric(data_blup[,p]) ~ as.factor(data_blup$cultivation), main=paste(i))
}
dev.off()

######################################################
### Modeling Repeatability ###
######################################################
######################################################
#### Phenotypic Traits


test_frame <- data.frame()
for (i in unique(field_large$cultivation)) {
  
  sub_sam <- field_large[field_large$cultivation == i,]
  
  
  for (l in colnames(sub_sam[,c(5,6,7,9,10)])) {
    if (sum(is.na(sub_sam[,l]))>100) next # skip if > 65% of column is NA
    if (length(grep("TRUE",(sub_sam[,l] ==0)))>100) next # skip if > 65% of column is NA
    m2 <- lme4::lmer((sub_sam[,l]) ~  (1|Genotype) + (1|replicate) + 
                       (1|position) + (1|replicate:position), sub_sam, REML = T,
                     control=lmerControl(optimizer ="bobyqa",
                                         check.conv.singular = .makeCC(action = "ignore",  tol = 1e-4)))
    var.geno <- as.data.frame(VarCorr(m2))
    var.geno <- var.geno[var.geno$grp %in% "Genotype", "vcov"]
    var.residual <- attr(VarCorr(m2), "sc")^2
    #
    repeatability <- var.geno/(var.geno + var.residual)
    repeatability
    #RMSE <- sqrt(mean(residuals(m2)^2))
    r2 <- r.squaredGLMM(m2)
    r2m <- r2[1]
    r2c <- r2[2]
    hery_i <- cbind(i,l, repeatability,r2m,r2c)
    test_frame <- rbind(test_frame, hery_i)
    #
    
  }
  print(i)
}
colnames(test_frame) <- c("cultivation","Trait","Repeatability","r2_marginal","r2_conditional")
write.csv(test_frame, "Yield_field_large_2016_17_18_repeatability.csv", row.names = F)
repeat_dat <- test_frame
##
#
pdf("Yield_field_large_2016_17_18_Repeatability_r2_Plot.pdf")
for (i in unique(test_frame$Trait)) {
  plot(as.factor(test_frame$cultivation), test_frame$Repeatability, type = "n", xlab = "Date", ylab = "",xaxt = "n",
       ylim = c(0,1), main = paste(i))
  lines(as.factor(test_frame[test_frame$Trait %in% i,"cultivation"]), 
        test_frame[test_frame$Trait %in% i,"Repeatability"], 
        lty = 1 ,lwd=1.5)
  lines(as.factor(test_frame[test_frame$Trait %in% i,"cultivation"]), 
        test_frame[test_frame$Trait %in% i,"r2_conditional"], 
        lty = 2 ,lwd=1.5)
  legend("topright",          # Position
         legend = c("Repeatability", "Accuracy r2"),  # Legend texts
         lty = c(1, 2,3,4,5),           # Line types
         lwd = 1.5,
         box.lty = 1)
  axis(1, at= 1:length(unique(test_frame$cultivation)), labels = unique(test_frame$cultivation))
}
dev.off()

# #
# ############################## Field 2019 ##########################################################################
#####
#####


field_small <- Yield_field[Yield_field$cultivation %in% c("2019"),]
#
out_sam1 <- data.frame(row.names = F)

for (i in unique(field_small$cultivation)) { 
  #
  field_small1 <- field_small[field_small$cultivation == i,] # subset for index
  field_small1 <- setorder(field_small1, "Genotype") # order data frame
  name_y <- sort(unique(field_small1$Genotype), decreasing = F) # store sorted name vector
  out_sam3 <- data.frame(row.names = F) # open empty data frame
  out_sam3 <- cbind(name_y, i, out_sam3) # add identifier
  rownames(out_sam3) <- name_y # name rownames
  colnames(out_sam3) <- c("Genotype","cultivation") 
  #
  #
  for (k in colnames(field_small1[,c(5,6,7,9,10)])) {
    
    ml <- lme4::lmer(field_small1[,k] ~ 1 +  (1|Genotype) + (1|replicate) + 
                       (1|position) + (1|replicate:position) , field_small1, REML = T,
                     control=lmerControl(optimizer ="bobyqa",
                                         check.conv.singular = .makeCC(action = "ignore",  tol = 1e-4))) # define model
    lme4.blues <- coef(ml)$Genotype # extract BLUPs
    lme4.blues <- as.matrix(lme4.blues) 
    colnames(lme4.blues) <- c(k) # name column
    out_sam3 <- merge(out_sam3,lme4.blues, by="row.names", all.x = T) # merge data by rownames
    row.names(out_sam3) <- out_sam3$Row.names # rename rownames
    out_sam3 <- out_sam3[,!names(out_sam3) %in% "Row.names"] # discard extra column
  }
  #
  out_sam1 <- rbind(out_sam1, out_sam3) 
}
#
row.names(out_sam1) <- row.names(0)
data_blup <- out_sam1
#
write.csv(data_blup, "BLUP_Yield_field_small_2019.csv", row.names = F)
#
#

for (i in unique(field_small$cultivation)) { 
  coef_tab <- data.frame()
  pdf(paste0("Yield_field_",i,".pdf",sep=""))
  for (k in colnames(field_small1[,c(5,6,7,9,10)])) {
    ml1 <- lm(field_small1[,k]~ 0 + Genotype , field_small1)
#
    #
    coef_help <- cbind(k,ml1$coefficients)
    coef_help <- as.data.frame(coef_help)
    rownames(coef_help) <- sub("Genotype","", rownames(coef_help))
    coef_help <- cbind(rownames(coef_help),coef_help)
    colnames(coef_help) <- c("genotype","trait","coefficient")
    coef_tab <- rbind(coef_tab,coef_help)
    arm::coefplot(ml1,
              mar=c(1,8,5.1,2),
              main=paste0(i," ", k))
  }
  dev.off()
  write.csv(coef_tab,paste0("Coefficients_",i,".csv",sep=""),row.names = F)
}

##
pdf("BLUP_Yield_field_small_2019_data_check.pdf")
for (p in colnames(data_blup[,c(3:ncol(data_blup))])) {
  if (sum(is.na(data_blup[,p]))>100) next # skip if > 65% of column is NA
  if (length(grep("TRUE",(data_blup[,p] ==0)))>30) next # skip if > 65% of column is NA
  boxplot(as.numeric(data_blup[,p]) ~ as.factor(data_blup$cultivation), main=paste(p))
}
dev.off()


######################################################
### Modeling Repeatability ###
######################################################
######################################################
#### Phenotypic Traits


test_frame <- data.frame()
for (i in unique(field_small$cultivation)) {
  
  sub_sam <- field_small[field_small$cultivation == i,]
  
  
  for (l in colnames(sub_sam[,c(5,6,7,9,10)])) {
    if (sum(is.na(sub_sam[,l]))>100) next # skip if > 65% of column is NA
    if (length(grep("TRUE",(sub_sam[,l] ==0)))>100) next # skip if > 65% of column is NA
    m2 <- lme4::lmer((sub_sam[,l]) ~  (1|Genotype) + (1|replicate) + 
                       (1|position) + (1|replicate:position), sub_sam, REML = T,
                     control=lmerControl(optimizer ="bobyqa",
                                         check.conv.singular = .makeCC(action = "ignore",  tol = 1e-4)))
    var.geno <- as.data.frame(VarCorr(m2))
    var.geno <- var.geno[var.geno$grp %in% "Genotype", "vcov"]
    var.residual <- attr(VarCorr(m2), "sc")^2
    #
    repeatability <- var.geno/(var.geno + var.residual)
    repeatability
    #RMSE <- sqrt(mean(residuals(m2)^2))
    r2 <- r.squaredGLMM(m2)
    r2m <- r2[1]
    r2c <- r2[2]
    hery_i <- cbind(i,l, repeatability,r2m,r2c)
    test_frame <- rbind(test_frame, hery_i)
    #
    
  }
  print(i)
}
colnames(test_frame) <- c("cultivation","Trait","Repeatability","r2_marginal","r2_conditional")
write.csv(test_frame, "Yield_field_small_2019_repeatability.csv", row.names = F)
repeat_dat <- test_frame
##
#
pdf("Yield_field_small_2019_Repeatability_r2_Plot.pdf")
for (i in unique(test_frame$Trait)) {
  plot(as.factor(test_frame$cultivation), test_frame$Repeatability, type = "n", xlab = "Date", ylab = "",xaxt = "n",
       ylim = c(0,1), main = paste(i))
  points(as.factor(test_frame[test_frame$Trait %in% i,"cultivation"]), 
        test_frame[test_frame$Trait %in% i,"Repeatability"], 
        lty = 1 ,lwd=1.5)
  points(as.factor(test_frame[test_frame$Trait %in% i,"cultivation"]), 
        test_frame[test_frame$Trait %in% i,"r2_conditional"], 
        lty = 2 ,lwd=1.5)
  legend("topright",          # Position
         legend = c("Repeatability", "Accuracy r2"),  # Legend texts
         lty = c(1, 2,3,4,5),           # Line types
         lwd = 1.5,
         box.lty = 1)
  axis(1, at= 1:length(unique(test_frame$cultivation)), labels = unique(test_frame$cultivation))
}
dev.off()

# #


# #
# ############################## glasshouse ##########################################################################
#####
#####


glasshouse <- Yield_glasshouse[Yield_glasshouse$cultivation %in% c("glasshouse"),]
#
out_sam1 <- data.frame(row.names = F)

for (i in unique(glasshouse$cultivation)) { 
  #
  glasshouse1 <- glasshouse[glasshouse$cultivation == i,] # subset for index
  glasshouse1 <- setorder(glasshouse1, "Genotype") # order data frame
  name_y <- sort(unique(glasshouse1$Genotype), decreasing = F) # store sorted name vector
  out_sam3 <- data.frame(row.names = F) # open empty data frame
  out_sam3 <- cbind(name_y, i, out_sam3) # add identifier
  rownames(out_sam3) <- name_y # name rownames
  colnames(out_sam3) <- c("Genotype","cultivation") 
  #
  #
  for (k in colnames(glasshouse1[,c(5,6,7,8,9,11,12)])) {
    
    ml <- lme4::lmer(glasshouse1[,k] ~ 1 +  (1|Genotype) + (1|replicate) + (1|row) , glasshouse1, REML = T,
                     control=lmerControl(optimizer ="bobyqa",
                                         check.conv.singular = .makeCC(action = "ignore",  tol = 1e-4))) # define model
    lme4.blues <- coef(ml)$Genotype # extract BLUPs
    lme4.blues <- as.matrix(lme4.blues) 
    colnames(lme4.blues) <- c(k) # name column
    out_sam3 <- merge(out_sam3,lme4.blues, by="row.names", all.x = T) # merge data by rownames
    row.names(out_sam3) <- out_sam3$Row.names # rename rownames
    out_sam3 <- out_sam3[,!names(out_sam3) %in% "Row.names"] # discard extra column
  }
  #
  out_sam1 <- rbind(out_sam1, out_sam3) 
}
#
row.names(out_sam1) <- row.names(0)
data_blup <- out_sam1
#
write.csv(data_blup, "BLUP_Yield_glasshouse.csv", row.names = F)
#
#

for (i in unique(glasshouse$cultivation)) { 
  coef_tab <- data.frame()
  pdf(paste0("Yield_",i,".pdf",sep=""))
  for (k in colnames(glasshouse[,c(5,6,7,8,9,11,12)])) {
    ml1 <- lm(glasshouse[,k]~ 0 + Genotype , glasshouse)
    #
    coef_help <- cbind(k,ml1$coefficients)
    coef_help <- as.data.frame(coef_help)
    rownames(coef_help) <- sub("Genotype","", rownames(coef_help))
    coef_help <- cbind(rownames(coef_help),coef_help)
    colnames(coef_help) <- c("genotype","trait","coefficient")
    coef_tab <- rbind(coef_tab,coef_help)
    arm::coefplot(ml1,
                  mar=c(1,8,5.1,2),
                  main=paste0(i," ", k))
  }
  dev.off()
  write.csv(coef_tab,paste0("Coefficients_",i,".csv",sep=""),row.names = F)
  
}

pdf("BLUP_Yield_glasshouse_data_check.pdf")
for (p in colnames(data_blup[,c(3:ncol(data_blup))])) {
  if (sum(is.na(data_blup[,p]))>100) next # skip if > 65% of column is NA
  if (length(grep("TRUE",(data_blup[,p] ==0)))>30) next # skip if > 65% of column is NA
  boxplot(as.numeric(data_blup[,p]) ~ as.factor(data_blup$cultivation), main=paste(p))
}
dev.off()

######################################################
### Modeling Repeatability ###
######################################################
######################################################
#### Phenotypic Traits


test_frame <- data.frame()
for (i in unique(glasshouse$cultivation)) {
  
  sub_sam <- glasshouse[glasshouse$cultivation == i,]
  
  
  for (l in colnames(sub_sam[,c(5,6,7,8,9,11,12)])) {
    if (sum(is.na(sub_sam[,l]))>100) next # skip if > 65% of column is NA
    if (length(grep("TRUE",(sub_sam[,l] ==0)))>100) next # skip if > 65% of column is NA
    m2 <- lme4::lmer((sub_sam[,l]) ~  (1|Genotype) + (1|replicate) + (1|row), sub_sam, REML = T,
                     control=lmerControl(optimizer ="bobyqa",
                                         check.conv.singular = .makeCC(action = "ignore",  tol = 1e-4)))
    var.geno <- as.data.frame(VarCorr(m2))
    var.geno <- var.geno[var.geno$grp %in% "Genotype", "vcov"]
    var.residual <- attr(VarCorr(m2), "sc")^2
    #
    repeatability <- var.geno/(var.geno + var.residual)
    repeatability
    #RMSE <- sqrt(mean(residuals(m2)^2))
    r2 <- r.squaredGLMM(m2)
    r2m <- r2[1]
    r2c <- r2[2]
    hery_i <- cbind(i,l, repeatability,r2m,r2c)
    test_frame <- rbind(test_frame, hery_i)
    #
    
  }
  print(i)
}
colnames(test_frame) <- c("cultivation","Trait","Repeatability","r2_marginal","r2_conditional")
write.csv(test_frame, "Yield_glasshouse_repeatability.csv", row.names = F)
repeat_dat <- test_frame
##
#
pdf("Yield_glasshouse_Repeatability_r2_Plot.pdf")
for (i in unique(test_frame$Trait)) {
  plot(as.factor(test_frame$cultivation), test_frame$Repeatability, type = "n", xlab = "Date", ylab = "",xaxt = "n",
       ylim = c(0,1), main = paste(i))
  points(as.factor(test_frame[test_frame$Trait %in% i,"cultivation"]), 
         test_frame[test_frame$Trait %in% i,"Repeatability"], 
         lty = 1 ,lwd=1.5)
  points(as.factor(test_frame[test_frame$Trait %in% i,"cultivation"]), 
         test_frame[test_frame$Trait %in% i,"r2_conditional"], 
         lty = 2 ,lwd=1.5)
  legend("topright",          # Position
         legend = c("Repeatability", "Accuracy r2"),  # Legend texts
         lty = c(1, 2,3,4,5),           # Line types
         lwd = 1.5,
         box.lty = 1)
  axis(1, at= 1:length(unique(test_frame$cultivation)), labels = unique(test_frame$cultivation))
}
dev.off()

# #


# #
# ############################## PhenoSphere ##########################################################################
#####
#####


PhenoSpere <- Yield_PhenoSphere
#
out_sam1 <- data.frame(row.names = F)

for (i in unique(PhenoSpere$cultivation)) { 
  #
  PhenoSpere1 <- PhenoSpere[PhenoSpere$cultivation == i,] # subset for index
  PhenoSpere1 <- setorder(PhenoSpere1, "genotype") # order data frame
  name_y <- sort(unique(PhenoSpere1$genotype), decreasing = F) # store sorted name vector
  out_sam3 <- data.frame(row.names = F) # open empty data frame
  out_sam3 <- cbind(name_y, i, out_sam3) # add identifier
  rownames(out_sam3) <- name_y # name rownames
  colnames(out_sam3) <- c("genotype","cultivation") 
  #
  #
  for (k in colnames(PhenoSpere1[,c(7,8,9,10,11,13,14)])) {
    
    ml <- lme4::lmer(PhenoSpere1[,k] ~ 1 +  (1|genotype) + (1|replicate) + (1|position) + 
                       (1|row) + (1|column) +(1|replicate:position)+(1|replicate:row)+
                       (1|replicate:column) , PhenoSpere1, REML = T,
                     control=lmerControl(optimizer ="bobyqa",
                                         check.conv.singular = .makeCC(action = "ignore",  tol = 1e-4))) # define model
    lme4.blues <- coef(ml)$genotype # extract BLUPs
    lme4.blues <- as.matrix(lme4.blues) 
    colnames(lme4.blues) <- c(k) # name column
    out_sam3 <- merge(out_sam3,lme4.blues, by="row.names", all.x = T) # merge data by rownames
    row.names(out_sam3) <- out_sam3$Row.names # rename rownames
    out_sam3 <- out_sam3[,!names(out_sam3) %in% "Row.names"] # discard extra column
  }
  #
  out_sam1 <- rbind(out_sam1, out_sam3) 
}
#
row.names(out_sam1) <- row.names(0)
data_blup <- out_sam1
#
write.csv(data_blup, "BLUP_Yield_PhenoSphere.csv", row.names = F)
#
#
for (i in unique(PhenoSpere$cultivation)) { 
  PhenoSpere1 <- PhenoSpere[PhenoSpere$cultivation == i,] # subset for index
  coef_tab <- data.frame()
  pdf(paste0("Yield_",i,".pdf",sep=""))
  for (k in colnames(PhenoSpere1[,c(7,8,9,10,11,13,14)])) {
    ml1 <- lm(PhenoSpere1[,k]~ 0 + genotype , PhenoSpere1)
    #
    #
    coef_help <- cbind(k,ml1$coefficients)
    coef_help <- as.data.frame(coef_help)
    rownames(coef_help) <- sub("genotype","", rownames(coef_help))
    coef_help <- cbind(rownames(coef_help),coef_help)
    colnames(coef_help) <- c("genotype","trait","coefficient")
    coef_tab <- rbind(coef_tab,coef_help)
    arm::coefplot(ml1,
                  mar=c(1,8,5.1,2),
                  main=paste0(i," ", k))
  }
  dev.off()
  write.csv(coef_tab,paste0("Coefficients_",i,".csv",sep=""),row.names = F)
}

pdf("BLUP_Yield_PhenoSphere_data_check.pdf")
for (p in colnames(data_blup[,c(3:ncol(data_blup))])) {
  if (sum(is.na(data_blup[,p]))>100) next # skip if > 65% of column is NA
  if (length(grep("TRUE",(data_blup[,p] ==0)))>30) next # skip if > 65% of column is NA
  boxplot(as.numeric(data_blup[,p]) ~ as.factor(data_blup$cultivation), main=paste(p))
}
dev.off()

######################################################
### Modeling Repeatability ###
######################################################
######################################################
#### Phenotypic Traits


test_frame <- data.frame()
for (i in unique(PhenoSpere$cultivation)) {
  
  sub_sam <- PhenoSpere[PhenoSpere$cultivation == i,]
  
  
  for (l in colnames(sub_sam[,c(7,8,9,10,11,13,14)])) {
    if (sum(is.na(sub_sam[,l]))>100) next # skip if > 65% of column is NA
    if (length(grep("TRUE",(sub_sam[,l] ==0)))>100) next # skip if > 65% of column is NA
    m2 <- lme4::lmer((sub_sam[,l]) ~  (1|genotype) + (1|replicate) + (1|position) + 
                       (1|row) + (1|column) +(1|replicate:position)+(1|replicate:row)+
                       (1|replicate:column), sub_sam, REML = T,
                     control=lmerControl(optimizer ="bobyqa",
                                         check.conv.singular = .makeCC(action = "ignore",  tol = 1e-4)))
    var.geno <- as.data.frame(VarCorr(m2))
    var.geno <- var.geno[var.geno$grp %in% "genotype", "vcov"]
    var.residual <- attr(VarCorr(m2), "sc")^2
    #
    repeatability <- var.geno/(var.geno + var.residual)
    repeatability
    #RMSE <- sqrt(mean(residuals(m2)^2))
    r2 <- r.squaredGLMM(m2)
    r2m <- r2[1]
    r2c <- r2[2]
    hery_i <- cbind(i,l, repeatability,r2m,r2c)
    test_frame <- rbind(test_frame, hery_i)
    #
    
  }
  print(i)
}
colnames(test_frame) <- c("cultivation","Trait","Repeatability","r2_marginal","r2_conditional")
write.csv(test_frame, "Yield_PhenoSphere_repeatability.csv", row.names = F)
repeat_dat <- test_frame
##
#
pdf("Yield_PhenoSphere_Repeatability_r2_Plot.pdf")
for (i in unique(test_frame$Trait)) {
  plot(as.factor(test_frame$cultivation), test_frame$Repeatability, type = "n", xlab = "Date", ylab = "",xaxt = "n",
       ylim = c(0,1), main = paste(i))
  lines(as.factor(test_frame[test_frame$Trait %in% i,"cultivation"]), 
         test_frame[test_frame$Trait %in% i,"Repeatability"], 
         lty = 1 ,lwd=1.5)
  lines(as.factor(test_frame[test_frame$Trait %in% i,"cultivation"]), 
         test_frame[test_frame$Trait %in% i,"r2_conditional"], 
         lty = 2 ,lwd=1.5)
  legend("topright",          # Position
         legend = c("Repeatability", "Accuracy r2"),  # Legend texts
         lty = c(1, 2,3,4,5),           # Line types
         lwd = 1.5,
         box.lty = 1)
  axis(1, at= 1:length(unique(test_frame$cultivation)), labels = unique(test_frame$cultivation))
}
dev.off()
#
##
###
####
#####
######
#######
############################# ALL TOGETHER #################################################################
#######
######
#####
####
###
##
#
BLUP_PS <- read.csv("BLUP_Yield_PhenoSphere.csv", header = T)
colnames(BLUP_PS) <- c("Genotype", "cultivation", "dryweight", 
                       "ear.count", "ear.weight", "kernel.count", 
                       "kernel.weight", "kernel.indv", "TKW")
BLUP_GS <- read.csv("BLUP_Yield_glasshouse.csv", header = T)
BLUP_FS <- read.csv("BLUP_Yield_field_small_2019.csv", header = T)
BLUP_FL <- read.csv("BLUP_Yield_field_large_2016_17_18.csv", header = T)
#
genoselect <- unique(BLUP_PS$Genotype)
#
BLUP_PS_s <- BLUP_PS[BLUP_PS$Genotype %in% genoselect,]
BLUP_GS_s <- BLUP_GS[BLUP_GS$Genotype %in% genoselect,]
BLUP_FS_s <- BLUP_FS[BLUP_FS$Genotype %in% genoselect,]
BLUP_FL_s <- BLUP_FL[BLUP_FL$Genotype %in% genoselect,]
#
BLUP_Yield <- rbind(BLUP_PS_s[, c(1,2,4,6,7,8,9)],
                    BLUP_GS_s[, c(1,2,4,6,7,8,9)],
                    BLUP_FS_s[, c(1,2,3,4,5,6,7)],
                    BLUP_FL_s[, c(1,2,3,4,5,6,7)])
#
colnames(BLUP_Yield) <- c("Genotype", "cultivation", "number of ears", "grain number", 
                          "total grain weight", "individual grain weight")
BLUP_Yield <- BLUP_Yield[,-7]
#
set.seed(123456) # any seed, for jitter to produce the same pattern
pdf("Barplot_Yield_Confidence_environment.pdf", width = 7.08, height = 6)
layout(matrix(c(1,2,3,4,5,6), nrow = 2, ncol = 2, byrow = T))
par(mar=c(4.5, 4,3, 2) + 0.1) 
par(oma=c(1,0,1,0))
yaxis.v <- c("","","count","count","[g]","[g]")
for (l in c(3:ncol(BLUP_Yield))) {
  # m2 <- lme4::lmer((BLUP_Yield[,l]) ~  (1|Genotype) + (1|cultivation), BLUP_Yield, REML = T,
  #                  control=lmerControl(optimizer ="bobyqa",
  #                                      check.conv.singular = .makeCC(action = "ignore",  tol = 1e-4)))
  m2 <- lme4::lmer((BLUP_Yield[,l]) ~ 0 + cultivation + (1|Genotype), BLUP_Yield)
  #
  emdat <- as.data.frame(emmeans::emmeans(m2, ~ cultivation))
  
  m2_fort <- fortify.merMod(m2)
  m2_fort <- m2_fort[order(m2_fort$cultivation,decreasing=F),]
  
  #emmeans::pwpp(emmeans::emmeans(m2, ~ cultivation))
  pvalue <- emmeans::pwpm(emmeans::emmeans(m2, ~ cultivation),means = F,diffs = F)
  write.csv(pvalue, paste("Yield_Tukey_",colnames(BLUP_Yield)[l],".csv",sep = ""))
  conf.m2 <- confint(m2, level = .95)
  conf.m2 <- conf.m2[-c(1:2),]
  #
  #par(mar = c(5, 6, 4, 5) + 0.1)
  #
  #plotTop <- max(emdat$upper.CL) 
  plotTop <- max(conf.m2[,2])
  #
  barCenters <- barplot(height = emdat$emmean,
                        names.arg = emdat$cultivation,
                        beside = true, las = 2,
                        ylim = c(0, plotTop*1.25),
                        cex.names = 0.75, xaxt = "n",
                        main = colnames(BLUP_Yield)[l],
                        ylab = yaxis.v[l],
                        col = c(alpha("#66CCEE", 1), alpha("#228833", 1), alpha("#BBBBBB", 1), alpha("#4477AA", 1), 
                                alpha("#CCBB44", 1), alpha("#AA3377", 1), alpha("#EE6677", 1)),
                        border = "black", axes = TRUE)
  
  # Specify the groupings. We use srt = 45 for a
  # 45 degree string rotation
  text(x = barCenters, y = par("usr")[3] - plotTop * .05, srt = 45,
       adj = 1, labels = emdat$cultivation, xpd = TRUE)
  #
  segments(barCenters, conf.m2[,1], barCenters,
           conf.m2[,2], lwd = 1.5)
  #
  arrows(barCenters, conf.m2[,1], barCenters,
         conf.m2[,2], lwd = 1.5, angle = 90,
         code = 3, length = 0.05)
  points(jitter(rep(barCenters, each=11)) , jitter(m2_fort$.fitted), pch=1, cex=.7, col=alpha("black", 0.8))
}

dev.off()
#
###
###
###
BLUP_Yield.g <- BLUP_Yield[with(BLUP_Yield,order(Genotype,cultivation)),]
#
#
pdf("Barplot_Yield_Confidence_Genotype.pdf", width = 9, height = 16)
layout(matrix(c(1,2,3,4,
                5,6,7,8,
                9,10,11,12,
                13,14,15,16,
                17,18,19,20,
                21,22,23,24,
                25,26,27,28,
                29,30,31,32,
                33,34,35,36,
                37,38,39,40,
                41,42,43,44), nrow = 11, ncol = 4, byrow = TRUE))
par(mar=c(4.3, 4,1.3, 1) + 0.1) 
par(oma=c(.5,.5,1,0))
for (l in unique(BLUP_Yield.g$Genotype)) {
  # 
  #
  BLUP.sel <- BLUP_Yield.g[BLUP_Yield.g$Genotype %in% l,]
  #
  # ear count
  barCenters <- barplot(height = BLUP.sel$`number of ears`,
                        names.arg = BLUP.sel$cultivation,
                        beside = true, las = 2,
                        ylim = c(0, max(BLUP.sel$`number of ears`)*1.2),
                        cex.names = 0.75, xaxt = "n",
                        main = paste0(l, " - number of ears"),cex.main = 1,
                        ylab = "count",
                        col = c(alpha("#66CCEE", 1), alpha("#228833", 1), alpha("#BBBBBB", 1), alpha("#4477AA", 1), 
                                alpha("#CCBB44", 1), alpha("#AA3377", 1), alpha("#EE6677", 1)),
                        border = "black", axes = TRUE)
  #
  text(x = barCenters, y = par("usr")[3] - max(BLUP.sel$`number of ears`)*1.2 * .1, srt = 45,
       adj = 1, labels = BLUP.sel$cultivation, xpd = TRUE)
  #
  # kernel count
  barCenters <- barplot(height = BLUP.sel$`grain number`,
                        names.arg = BLUP.sel$cultivation,
                        beside = true, las = 2,
                        ylim = c(0, max(BLUP.sel$`grain number`)*1.2),
                        cex.names = 0.75, xaxt = "n",
                        main = paste0(l, " - grain number"),cex.main = 1,
                        ylab = "count",
                        col = c(alpha("#66CCEE", 1), alpha("#228833", 1), alpha("#BBBBBB", 1), alpha("#4477AA", 1), 
                                alpha("#CCBB44", 1), alpha("#AA3377", 1), alpha("#EE6677", 1)),
                        border = "black", axes = TRUE)
  #
  text(x = barCenters, y = par("usr")[3] - max(BLUP.sel$`grain number`)*1.2 * .1, srt = 45,
       adj = 1, labels = BLUP.sel$cultivation, xpd = TRUE)
  #
  #
  # `total kernel weight`
  barCenters <- barplot(height = BLUP.sel$`total grain weight`,
                        names.arg = BLUP.sel$cultivation,
                        beside = true, las = 2,
                        ylim = c(0, max(BLUP.sel$`total grain weight`)*1.2),
                        cex.names = 0.75, xaxt = "n",
                        main = paste0(l, " - total grain weight"),cex.main = 1,
                        ylab = "[g]",
                        col = c(alpha("#66CCEE", 1), alpha("#228833", 1), alpha("#BBBBBB", 1), alpha("#4477AA", 1), 
                                alpha("#CCBB44", 1), alpha("#AA3377", 1), alpha("#EE6677", 1)),
                        border = "black", axes = TRUE)
  #
  text(x = barCenters, y = par("usr")[3] - max(BLUP.sel$`total grain weight`)*1.2 * .1, srt = 45,
       adj = 1, labels = BLUP.sel$cultivation, xpd = TRUE)
  #
  #
  # `TKW
  barCenters <- barplot(height = BLUP.sel$`individual grain weight`,
                        names.arg = BLUP.sel$cultivation,
                        beside = true, las = 2,
                        ylim = c(0, max(BLUP.sel$`individual grain weight`)*1.2),
                        cex.names = 0.75, xaxt = "n",
                        main = paste0(l, " - individual grain weight"),cex.main = 1,
                        ylab = "[g]",
                        col = c(alpha("#66CCEE", 1), alpha("#228833", 1), alpha("#BBBBBB", 1), alpha("#4477AA", 1), 
                                alpha("#CCBB44", 1), alpha("#AA3377", 1), alpha("#EE6677", 1)),
                        border = "black", axes = TRUE)
  #
  text(x = barCenters, y = par("usr")[3] - max(BLUP.sel$`individual grain weight`)*1.20 * .1, srt = 45,
       adj = 1, labels = BLUP.sel$cultivation, xpd = TRUE)
  #
  
  
}

dev.off()
#
