# Supplementary material for: Natural plant growth and development achieved in the IPK PhenoSphere by dynamic environment simulation
Source: Nat Commun. 2023 Sep 18;14:5783. doi: 10.1038/s41467-023-41332-4 (PMC10507097; doi:10.1038/s41467-023-41332-4)
Supplement: Supplementary file 5 — Supplementary Code 1 [file 41467_2023_41332_MOESM5_ESM.zip › Supplementary_Code_1/Yield/Yield_field.csv]

ID	Genotype	replicate	position	ear count	kernel count	kernel weight	cultivation
30	ZEA 851	2	1	1	24	6.8	2016
30	ZEA 851	2	2	1	200	33.9	2016
30	ZEA 851	2	3	2	38	7.4	2016
30	ZEA 851	2	4	1	197	34.9	2016
30	ZEA 851	2	5	2	321	88.5	2016
16	PB116	2	1	1	85	12	2016
16	PB116	2	2	1	166	28.8	2016
16	PB116	2	3	1	309	61.7	2016
16	PB116	2	4	1	268	53.8	2016
16	PB116	2	5	1	233	41.7	2016
21	ZEA 132	2	1	3	986	51.4	2016
21	ZEA 132	2	2	2	572	32.2	2016
21	ZEA 132	2	3	2	754	39.2	2016
21	ZEA 132	2	4	3	873	50	2016
21	ZEA 132	2	5	2	503	30	2016
29	ZEA 399	2	1	1	376	98.5	2016
29	ZEA 399	2	2	1	334	71.3	2016
29	ZEA 399	2	3	2	492	133.2	2016
29	ZEA 399	2	4	2	372	92.4	2016
29	ZEA 399	2	5	2	460	110.5	2016
19	W117	2	1				2016
19	W117	2	2	1	217	26.9	2016
19	W117	2	3	1	197	45.1	2016
19	W117	2	4	1	189	50	2016
19	W117	2	5	1	207	44	2016
1	B73	2	1	1	270	53	2016
1	B73	2	2	1			2016
1	B73	2	3	1	412	86.6	2016
1	B73	2	4	1	81	19.6	2016
1	B73	2	5	1	168	35.5	2016
10	EC334	2	1	1	360	75.9	2016
10	EC334	2	2	1	224	45.7	2016
10	EC334	2	3	1	362	80.8	2016
10	EC334	2	4	1	266	50	2016
10	EC334	2	5	1	332	76.6	2016
3	P148	2	1	1	305	73.8	2016
3	P148	2	2	1	205	68.2	2016
3	P148	2	3	1	253	56.5	2016
3	P148	2	4	1	246	43.8	2016
3	P148	2	5	1	225	44.8	2016
8	DKFBHJ	2	1	2	364	93.6	2016
8	DKFBHJ	2	2	1	380	96	2016
8	DKFBHJ	2	3	1	342	94.7	2016
8	DKFBHJ	2	4	1	150	38.8	2016
8	DKFBHJ	2	5	1	296	61.1	2016
11	EP2	2	1	1	229	39.5	2016
11	EP2	2	2	1	319	57.2	2016
11	EP2	2	3	1	235	42.6	2016
11	EP2	2	4	1	181	31.1	2016
11	EP2	2	5				2016
24	ZEA 3425	1	1	1	367	71.4	2016
24	ZEA 3425	1	2	1	384	98.8	2016
24	ZEA 3425	1	3	1	294	60.5	2016
24	ZEA 3425	1	4	1	242	66	2016
24	ZEA 3425	1	5	1	252	70.1	2016
5	S052	1	1	1	263	55.7	2016
5	S052	1	2	1	246	46.3	2016
5	S052	1	3	1	231	47.7	2016
5	S052	1	4	1	374	61.9	2016
5	S052	1	5	1	279	58.7	2016
28	ZEA 392	1	1	1	4	0.7	2016
28	ZEA 392	1	2	2	336	33.4	2016
28	ZEA 392	1	3	2	302	45.6	2016
28	ZEA 392	1	4	1	275	62.1	2016
28	ZEA 392	1	5	2	266	54.9	2016
1	B73	1	1	1	85	13.8	2016
1	B73	1	2	1	202	39.1	2016
1	B73	1	3	1	397	78.4	2016
1	B73	1	4	1	312	61.1	2016
1	B73	1	5	1	160	32.5	2016
17	PHG50	1	1	1	225	56.9	2016
17	PHG50	1	2	1	331	72.1	2016
17	PHG50	1	3	1	307	66.7	2016
17	PHG50	1	4	1	104	15.6	2016
17	PHG50	1	5	1	388	56.6	2016
18	PHG84	1	1	1	195	42.3	2016
18	PHG84	1	2	1	277	63.1	2016
18	PHG84	1	3	1	227	53.4	2016
18	PHG84	1	4	1	322	68.5	2016
18	PHG84	1	5	1	243	50.8	2016
14	P089	1	1	1	397	62.5	2016
14	P089	1	2	1	337	48.4	2016
14	P089	1	3	1	340	74.5	2016
14	P089	1	4	1	457	89.2	2016
14	P089	1	5	1	352	70.6	2016
8	DKFBHJ	1	1	1	280	72.9	2016
8	DKFBHJ	1	2	1	279	69.3	2016
8	DKFBHJ	1	3	1	253	69.3	2016
8	DKFBHJ	1	4	1	326	81.7	2016
8	DKFBHJ	1	5	1	273	61.1	2016
21	ZEA 132	1	1	2	814	50.7	2016
21	ZEA 132	1	2	2	746	43.1	2016
21	ZEA 132	1	3	3	1044	58.1	2016
21	ZEA 132	1	4	3	792	46.7	2016
21	ZEA 132	1	5	2	681	43.3	2016
6	B106	1	1	1	283	60.4	2016
6	B106	1	2	1	365	83.7	2016
6	B106	1	3	2	438	96.2	2016
6	B106	1	4	1	393	83.2	2016
6	B106	1	5	1	365	94.2	2016
4	PHT77	2	1	1	275	78	2016
4	PHT77	2	2	1	373	101.3	2016
4	PHT77	2	3	1	549	133.3	2016
4	PHT77	2	4	1	191	63.9	2016
4	PHT77	2	5	1	561	141.6	2016
28	ZEA 392	2	1	1	262	56.9	2016
28	ZEA 392	2	2	1			2016
28	ZEA 392	2	3	2	345	66.6	2016
28	ZEA 392	2	4	1	39	6.8	2016
28	ZEA 392	2	5	1	150	34.2	2016
6	B106	2	1	1	458	78.5	2016
6	B106	2	2	1	360	56	2016
6	B106	2	3	1	348	81.1	2016
6	B106	2	4	1	409	88.8	2016
6	B106	2	5	1	370	85.7	2016
24	ZEA 3425	2	1	1	388	76.3	2016
24	ZEA 3425	2	2	1	359	81.4	2016
24	ZEA 3425	2	3	1	300	54.6	2016
24	ZEA 3425	2	4	1	382	59.9	2016
24	ZEA 3425	2	5	1	357	104	2016
2	N22	2	1	1	155	33.2	2016
2	N22	2	2	1	332	62.2	2016
2	N22	2	3	1	230	46.3	2016
2	N22	2	4	1	282	60.9	2016
2	N22	2	5	1	201	42.7	2016
27	ZEA 391	2	1	2	792	45.9	2016
27	ZEA 391	2	2				2016
27	ZEA 391	2	3	2	771	31	2016
27	ZEA 391	2	4	2	829	56.3	2016
27	ZEA 391	2	5	3	1102	65	2016
7	DK4676A	2	1	1	618	155.8	2016
7	DK4676A	2	2	2	774	224.7	2016
7	DK4676A	2	3	1	180	36.5	2016
7	DK4676A	2	4	1	383	104.5	2016
7	DK4676A	2	5	1	241	55.5	2016
25	ZEA 3660	2	1	1	297	63.1	2016
25	ZEA 3660	2	2	1	187	41.4	2016
25	ZEA 3660	2	3	1	340	78.8	2016
25	ZEA 3660	2	4	1	119	30.5	2016
25	ZEA 3660	2	5	1	222	48.9	2016
22	ZEA 324	2	1	3	513	15	2016
22	ZEA 324	2	2	2	279	2.8	2016
22	ZEA 324	2	3	3	569	15.8	2016
22	ZEA 324	2	4	2	401	9.5	2016
22	ZEA 324	2	5	2	307	7.1	2016
26	ZEA 3682	2	1	1	47	11	2016
26	ZEA 3682	2	2	1	47	17.6	2016
26	ZEA 3682	2	3	1	140	30	2016
26	ZEA 3682	2	4	1	186	27.3	2016
26	ZEA 3682	2	5	1	200	37.8	2016
19	W117	1	1				2016
19	W117	1	2	1	254	42.4	2016
19	W117	1	3	1	275	42.6	2016
19	W117	1	4	1	202	49.6	2016
19	W117	1	5	1	180	39.2	2016
3	P148	1	1	1	281	44.7	2016
3	P148	1	2	1	310	66.5	2016
3	P148	1	3	1	303	50.1	2016
3	P148	1	4	1	320	75	2016
3	P148	1	5	1	278	72.1	2016
9	EC136	1	1	1	367	83.4	2016
9	EC136	1	2	1	220	52.6	2016
9	EC136	1	3	1	326	98	2016
9	EC136	1	4	1	297	83	2016
9	EC136	1	5	1	327	91	2016
20	W33	1	1	1	222	42.3	2016
20	W33	1	2	1	188	32.3	2016
20	W33	1	3	1	304	52.4	2016
20	W33	1	4	1	281	48.8	2016
20	W33	1	5	1	295	57.1	2016
22	ZEA 324	1	1	2	408	10.1	2016
22	ZEA 324	1	2	3	369	10.1	2016
22	ZEA 324	1	3	3	717	19.8	2016
22	ZEA 324	1	4	2	270	7.4	2016
22	ZEA 324	1	5	3	500	14.6	2016
13	P074	1	1	1	287	72	2016
13	P074	1	2	1	279	68.7	2016
13	P074	1	3	1	287	56.1	2016
13	P074	1	4	1	236	56.7	2016
13	P074	1	5	1	286	67.4	2016
11	EP2	1	1	1	285	42.7	2016
11	EP2	1	2	1	265	48.4	2016
11	EP2	1	3	1	171	29.3	2016
11	EP2	1	4	1	220	40.8	2016
11	EP2	1	5	1	142	22.9	2016
10	EC334	1	1	1	347	83.2	2016
10	EC334	1	2	1	341	75.5	2016
10	EC334	1	3	1	332	65.3	2016
10	EC334	1	4	2	22	2.8	2016
10	EC334	1	5	1	366	90.6	2016
2	N22	1	1	1	323	67.8	2016
2	N22	1	2	1	179	38.9	2016
2	N22	1	3	1	395	82.8	2016
2	N22	1	4	1	264	57.5	2016
2	N22	1	5	1	365	72.8	2016
26	ZEA 3682	1	1	1			2016
26	ZEA 3682	1	2	1	82	18.8	2016
26	ZEA 3682	1	3	1	119	29.3	2016
26	ZEA 3682	1	4	1	41	8.6	2016
26	ZEA 3682	1	5	1	69	14.7	2016
12	F922	2	1	1	167	34.6	2016
12	F922	2	2	1	292	66.7	2016
12	F922	2	3	2	293	68.8	2016
12	F922	2	4	1	259	49.6	2016
12	F922	2	5	1	219	47.7	2016
18	PHG84	2	1	1	49	8.4	2016
18	PHG84	2	2	1	332	70.9	2016
18	PHG84	2	3	1	224	40	2016
18	PHG84	2	4	1	193	41.5	2016
18	PHG84	2	5	1	141	29.1	2016
13	P074	2	1	1	331	39.8	2016
13	P074	2	2	1	271	38.4	2016
13	P074	2	3	1	294	51.2	2016
13	P074	2	4	1	233	37.1	2016
13	P074	2	5	1	267	42.2	2016
14	P089	2	1	1	417	75.4	2016
14	P089	2	2	1	378	81	2016
14	P089	2	3	1	417	76.3	2016
14	P089	2	4	1	283	55.8	2016
14	P089	2	5	1	381	73.7	2016
15	P135	2	1	1	288	76.1	2016
15	P135	2	2	1	301	77.1	2016
15	P135	2	3	1	317	37.9	2016
15	P135	2	4	1	161	20.9	2016
15	P135	2	5	1	170	24.7	2016
23	ZEA 332	2	1	2	213	61.4	2016
23	ZEA 332	2	2	1	62	11.2	2016
23	ZEA 332	2	3	1	56	11.7	2016
23	ZEA 332	2	4	1	3	3	2016
23	ZEA 332	2	5	1	86	14.6	2016
5	S052	2	1	1	321	61.7	2016
5	S052	2	2	1	66	9	2016
5	S052	2	3	1	247	45.8	2016
5	S052	2	4	1	320	61.8	2016
5	S052	2	5	1	372	90.4	2016
20	W33	2	1	1	286	44.7	2016
20	W33	2	2	1	290	52.7	2016
20	W33	2	3	1	299	53.6	2016
20	W33	2	4	1	307	38.4	2016
20	W33	2	5	1	294	49.8	2016
17	PHG50	2	1	1	357	87.4	2016
17	PHG50	2	2	1	258	63.5	2016
17	PHG50	2	3	1	243	66.6	2016
17	PHG50	2	4	2	473	101	2016
17	PHG50	2	5	2	241	67.6	2016
9	EC136	2	1	1	301	78.5	2016
9	EC136	2	2	1	371	103.3	2016
9	EC136	2	3	1	314	84.7	2016
9	EC136	2	4	1	249	68.4	2016
9	EC136	2	5	1	339	79.4	2016
4	PHT77	1	1	1	293	76.6	2016
4	PHT77	1	2	1	194	51.8	2016
4	PHT77	1	3	1	432	109	2016
4	PHT77	1	4				2016
4	PHT77	1	5	1	495	136.3	2016
30	ZEA 851	1	1	2	236	56.9	2016
30	ZEA 851	1	2	1	106	24.4	2016
30	ZEA 851	1	3	1	125	33.3	2016
30	ZEA 851	1	4	1	220	52.5	2016
30	ZEA 851	1	5	1	23	5.8	2016
16	PB116	1	1	1	237	53.8	2016
16	PB116	1	2	1	38	6	2016
16	PB116	1	3				2016
16	PB116	1	4	1	372	81	2016
16	PB116	1	5	1	107	20.5	2016
7	DK4676A	1	1				2016
7	DK4676A	1	2	2	591	166.1	2016
7	DK4676A	1	3	1	409	84	2016
7	DK4676A	1	4	1	580	177.6	2016
7	DK4676A	1	5	1	321	79.5	2016
23	ZEA 332	1	1	1	48	7.7	2016
23	ZEA 332	1	2	3	316	94.2	2016
23	ZEA 332	1	3	1	95	14.6	2016
23	ZEA 332	1	4	1	239	45.1	2016
23	ZEA 332	1	5	1	22	3.6	2016
12	F922	1	1	3	124	16.5	2016
12	F922	1	2	1	281	63.3	2016
12	F922	1	3	1	383	83.2	2016
12	F922	1	4	1	269	61.2	2016
12	F922	1	5	1	340	72.8	2016
29	ZEA 399	1	1	2	567	122.6	2016
29	ZEA 399	1	2	1	45	9.3	2016
29	ZEA 399	1	3	2	673	121.5	2016
29	ZEA 399	1	4	1	151	38.1	2016
29	ZEA 399	1	5	2	860	128.4	2016
15	P135	1	1	1	316	83.1	2016
15	P135	1	2	1	258	71.9	2016
15	P135	1	3	1	295	76	2016
15	P135	1	4	1	201	51.1	2016
15	P135	1	5	1	277	70.9	2016
25	ZEA 3660	1	1	1	146	22.1	2016
25	ZEA 3660	1	2	1	62	15.9	2016
25	ZEA 3660	1	3	1	15	4.8	2016
25	ZEA 3660	1	4	1	210	38.5	2016
25	ZEA 3660	1	5	1	62	17.2	2016
27	ZEA 391	1	1	3	1097	68	2016
27	ZEA 391	1	2	3	791	55.1	2016
27	ZEA 391	1	3	3	1023	62.1	2016
27	ZEA 391	1	4	3	1006	53.7	2016
27	ZEA 391	1	5	3	1198	60.7	2016
30	ZEA 851	2	1	2	329	57.29	2017
30	ZEA 851	2	2	2	421	82.35	2017
30	ZEA 851	2	3	2	341	49.67	2017
30	ZEA 851	2	4	2	292	49.88	2017
30	ZEA 851	2	5	2	365	62.96	2017
16	PB116	2	1	1	310	54.2	2017
16	PB116	2	2	1	274	50.58	2017
16	PB116	2	3	1	250	45.84	2017
16	PB116	2	4				2017
16	PB116	2	5				2017
21	ZEA 132	2	1	3	1116	35.03	2017
21	ZEA 132	2	2	3	1171	37.92	2017
21	ZEA 132	2	3	3	1342	41.33	2017
21	ZEA 132	2	4	3	833	26.75	2017
21	ZEA 132	2	5	3	1291	39.03	2017
29	ZEA 399	2	1	1	346	82.37	2017
29	ZEA 399	2	2	1	262	57.96	2017
29	ZEA 399	2	3	2	279	69.32	2017
29	ZEA 399	2	4	1	217	52	2017
29	ZEA 399	2	5	1	152	29.35	2017
19	W117	2	1	1	63	13.17	2017
19	W117	2	2	1	155	29.18	2017
19	W117	2	3	1	121	19.66	2017
19	W117	2	4	1	83	16.08	2017
19	W117	2	5	1	163	37.33	2017
1	B73	2	1	1	188	22.48	2017
1	B73	2	2	1	187	25.45	2017
1	B73	2	3	1	91	10.52	2017
1	B73	2	4	1	183	17.32	2017
1	B73	2	5	1	133	13	2017
10	EC334	2	1	1	302	57.13	2017
10	EC334	2	2	1	331	59.97	2017
10	EC334	2	3	1	305	55.55	2017
10	EC334	2	4	1	270	38.92	2017
10	EC334	2	5	1	274	52.02	2017
3	P148	2	1	1	192	32.73	2017
3	P148	2	2	1	133	25.25	2017
3	P148	2	3	1	128	23.46	2017
3	P148	2	4	1	124	24.48	2017
3	P148	2	5	1	97	17.4	2017
8	DKFBHJ	2	1	1	222	53.87	2017
8	DKFBHJ	2	2	1	184	48.73	2017
8	DKFBHJ	2	3	1	277	55.25	2017
8	DKFBHJ	2	4	1	308	75	2017
8	DKFBHJ	2	5	1	420	107.64	2017
11	EP2	2	1	1	267	45.88	2017
11	EP2	2	2	1	163	21.7	2017
11	EP2	2	3	1	212	33.07	2017
11	EP2	2	4	1	363	47.27	2017
11	EP2	2	5	1	291	43.57	2017
24	ZEA 3425	1	1	1	162	44.51	2017
24	ZEA 3425	1	2	1	135	34.88	2017
24	ZEA 3425	1	3				2017
24	ZEA 3425	1	4	1	153	45.57	2017
24	ZEA 3425	1	5				2017
5	S052	1	1	1	265	52.22	2017
5	S052	1	2	1	280	57.54	2017
5	S052	1	3	1	246	20.19	2017
5	S052	1	4	1	310	29.38	2017
5	S052	1	5	1	300	66.43	2017
28	ZEA 392	1	1	2	277	61.53	2017
28	ZEA 392	1	2	1	181	38.23	2017
28	ZEA 392	1	3	2	318	54.72	2017
28	ZEA 392	1	4	1	148	35.12	2017
28	ZEA 392	1	5	1	131	35.7	2017
1	B73	1	1	1	471	73.1	2017
1	B73	1	2	1	259	35.88	2017
1	B73	1	3	1	350	53.38	2017
1	B73	1	4	1	354	46.06	2017
1	B73	1	5	1	315	30.04	2017
17	PHG50	1	1	2	380	80.36	2017
17	PHG50	1	2	1	293	67.96	2017
17	PHG50	1	3	2	540	103.41	2017
17	PHG50	1	4	2	413	65.87	2017
17	PHG50	1	5	2	364	68.68	2017
18	PHG84	1	1	1	289	37.27	2017
18	PHG84	1	2	1	94	9.43	2017
18	PHG84	1	3	1	82	6.2	2017
18	PHG84	1	4	1	17	1.33	2017
18	PHG84	1	5	1	328	37.38	2017
14	P089	1	1	1	300	52.88	2017
14	P089	1	2	1	424	75.22	2017
14	P089	1	3	1	401	71.85	2017
14	P089	1	4	1	334	54.77	2017
14	P089	1	5	1	367	63.31	2017
8	DKFBHJ	1	1	1	293	80.62	2017
8	DKFBHJ	1	2	1	304	71.64	2017
8	DKFBHJ	1	3	1	283	77.62	2017
8	DKFBHJ	1	4	1	322	87.94	2017
8	DKFBHJ	1	5	2	443	109.12	2017
21	ZEA 132	1	1	2	702	26.1	2017
21	ZEA 132	1	2	3	1224	42.75	2017
21	ZEA 132	1	3	3	1160	37.24	2017
21	ZEA 132	1	4	2	694	26.93	2017
21	ZEA 132	1	5	3	1390	46.9	2017
6	B106	1	1	1	257	48.87	2017
6	B106	1	2	1	317	69.34	2017
6	B106	1	3	1	261	47.65	2017
6	B106	1	4	1	241	53.01	2017
6	B106	1	5	2	279	49.92	2017
4	PHT77	2	1	1	270	76.19	2017
4	PHT77	2	2	1	332	76.02	2017
4	PHT77	2	3	1	292	67.69	2017
4	PHT77	2	4	1	338	90.21	2017
4	PHT77	2	5	1	301	56.98	2017
28	ZEA 392	2	1	2	152	43.98	2017
28	ZEA 392	2	2	2	181	40.4	2017
28	ZEA 392	2	3	1	60	10.66	2017
28	ZEA 392	2	4	1	41	7.36	2017
28	ZEA 392	2	5	1	481	26.06	2017
6	B106	2	1	1	252	40.48	2017
6	B106	2	2	1	260	40.75	2017
6	B106	2	3	1	267	47.54	2017
6	B106	2	4	1	280	57.86	2017
6	B106	2	5	1	264	44.47	2017
24	ZEA 3425	2	1	1	196	44.39	2017
24	ZEA 3425	2	2	1	188	46.31	2017
24	ZEA 3425	2	3	1	182	53.67	2017
24	ZEA 3425	2	4	1	195	40.02	2017
24	ZEA 3425	2	5				2017
2	N22	2	1	1	315	53.04	2017
2	N22	2	2	1	242	42.63	2017
2	N22	2	3	1	285	46.42	2017
2	N22	2	4	1	271	45.22	2017
2	N22	2	5	1	404	63.16	2017
27	ZEA 391	2	1	3	1049	53.78	2017
27	ZEA 391	2	2	3	1160	59.3	2017
27	ZEA 391	2	3	3	1483	66.56	2017
27	ZEA 391	2	4	3	1240	38.34	2017
27	ZEA 391	2	5	3	1271	54.28	2017
7	DK4676A	2	1	2	359	65.67	2017
7	DK4676A	2	2	1	280	54.24	2017
7	DK4676A	2	3	1	299	55.84	2017
7	DK4676A	2	4	1	157	28.58	2017
7	DK4676A	2	5	1	186	42.71	2017
25	ZEA 3660	2	1	1	337	73.69	2017
25	ZEA 3660	2	2	2	250	59.97	2017
25	ZEA 3660	2	3	1	228	60.76	2017
25	ZEA 3660	2	4	1	316	64.29	2017
25	ZEA 3660	2	5	1	260	58.52	2017
22	ZEA 324	2	1	4	1030	21.37	2017
22	ZEA 324	2	2	3	368	6.94	2017
22	ZEA 324	2	3	2	349	3.7	2017
22	ZEA 324	2	4	3	596	6.83	2017
22	ZEA 324	2	5	4	362	6.4	2017
26	ZEA 3682	2	1				2017
26	ZEA 3682	2	2	1	85	15.34	2017
26	ZEA 3682	2	3				2017
26	ZEA 3682	2	4	1	25	3.24	2017
26	ZEA 3682	2	5	1	20	3.48	2017
19	W117	1	1	1	91	17.04	2017
19	W117	1	2	1	115	24.62	2017
19	W117	1	3	1	96	17	2017
19	W117	1	4	1	176	34.83	2017
19	W117	1	5	1	56	12.57	2017
3	P148	1	1	1	45	13.78	2017
3	P148	1	2	1	182	31.12	2017
3	P148	1	3	1	175	43.07	2017
3	P148	1	4	1	94	16.09	2017
3	P148	1	5	1	131	22.89	2017
9	EC136	1	1	1	183	47.26	2017
9	EC136	1	2	1	186	47.9	2017
9	EC136	1	3	1	21	4.76	2017
9	EC136	1	4	1	155	40.45	2017
9	EC136	1	5	1	205	44.83	2017
20	W33	1	1	1	232	41.84	2017
20	W33	1	2	1	176	30.25	2017
20	W33	1	3	1	220	31.08	2017
20	W33	1	4				2017
20	W33	1	5	1	152	23.55	2017
22	ZEA 324	1	1	3	552	13.13	2017
22	ZEA 324	1	2	3	502	13.41	2017
22	ZEA 324	1	3	3	468	6.2	2017
22	ZEA 324	1	4	3	281	1.89	2017
22	ZEA 324	1	5	5	810	22.8	2017
13	P074	1	1	1	92	20.34	2017
13	P074	1	2	1	96	24.58	2017
13	P074	1	3	1	100	23.04	2017
13	P074	1	4	1	107	29.8	2017
13	P074	1	5	1	164	41.92	2017
11	EP2	1	1	1	302	41.63	2017
11	EP2	1	2	1	199	36.89	2017
11	EP2	1	3	1	218	37.78	2017
11	EP2	1	4	1	271	48.43	2017
11	EP2	1	5	1	276	38.1	2017
10	EC334	1	1	1	192	33.72	2017
10	EC334	1	2	1	292	52.87	2017
10	EC334	1	3	1	125	13.78	2017
10	EC334	1	4	1	323	55.35	2017
10	EC334	1	5	1	233	43.4	2017
2	N22	1	1	1	383	66.7	2017
2	N22	1	2	1	392	59.66	2017
2	N22	1	3	1	265	39.52	2017
2	N22	1	4	1	175	29.15	2017
2	N22	1	5	1	295	46.01	2017
26	ZEA 3682	1	1				2017
26	ZEA 3682	1	2	1	49	5.98	2017
26	ZEA 3682	1	3	1	33	5.26	2017
26	ZEA 3682	1	4	1	52	9.09	2017
26	ZEA 3682	1	5	1	25	3.83	2017
12	F922	2	1	1	400	66.95	2017
12	F922	2	2	1	383	66.71	2017
12	F922	2	3	1	241	31.29	2017
12	F922	2	4	1	466	83.52	2017
12	F922	2	5	1	300	57.59	2017
18	PHG84	2	1	1	184	8.31	2017
18	PHG84	2	2	1	120	7.23	2017
18	PHG84	2	3	1	213	19.69	2017
18	PHG84	2	4	1	47	2.18	2017
18	PHG84	2	5	1	266	26.83	2017
13	P074	2	1	1	93	26.83	2017
13	P074	2	2	1	152	39.5	2017
13	P074	2	3	1	93	23.85	2017
13	P074	2	4	1	100	24.48	2017
13	P074	2	5	1	89	15.05	2017
14	P089	2	1	1	198	22.58	2017
14	P089	2	2	1	389	54.87	2017
14	P089	2	3	1	313	46.5	2017
14	P089	2	4	1	357	56.83	2017
14	P089	2	5	1	342	58.97	2017
15	P135	2	1	1	197	48.09	2017
15	P135	2	2	1	189	45.65	2017
15	P135	2	3	1	206	55.55	2017
15	P135	2	4	1	290	60.42	2017
15	P135	2	5	1	239	43.43	2017
23	ZEA 332	2	1	1	85	14.39	2017
23	ZEA 332	2	2				2017
23	ZEA 332	2	3	1	9	1.88	2017
23	ZEA 332	2	4	1	46	7.05	2017
23	ZEA 332	2	5				2017
5	S052	2	1	1	180	17.96	2017
5	S052	2	2	1	278	60.43	2017
5	S052	2	3	1	224	43.74	2017
5	S052	2	4	1	248	38.66	2017
5	S052	2	5	1	246	32.93	2017
20	W33	2	1	1	131	24.62	2017
20	W33	2	2	1	112	18.62	2017
20	W33	2	3	1	97	15.91	2017
20	W33	2	4	1	104	22.26	2017
20	W33	2	5	1	44	9.43	2017
17	PHG50	2	1	1	151	17.34	2017
17	PHG50	2	2	1	285	46.95	2017
17	PHG50	2	3	1	262	48.82	2017
17	PHG50	2	4	1	291	56.46	2017
17	PHG50	2	5	1	266	48.75	2017
9	EC136	2	1	1	171	36.27	2017
9	EC136	2	2	1	170	39.54	2017
9	EC136	2	3				2017
9	EC136	2	4				2017
9	EC136	2	5	1	158	35.98	2017
4	PHT77	1	1	1	251	56.16	2017
4	PHT77	1	2	1	355	73.7	2017
4	PHT77	1	3	1	349	53	2017
4	PHT77	1	4	1	344	57.05	2017
4	PHT77	1	5	1	223	51.35	2017
30	ZEA 851	1	1	2	222	41.69	2017
30	ZEA 851	1	2				2017
30	ZEA 851	1	3				2017
30	ZEA 851	1	4	2	338	46.05	2017
30	ZEA 851	1	5	1	159	21.12	2017
16	PB116	1	1	1	346	58.72	2017
16	PB116	1	2	1	274	47.72	2017
16	PB116	1	3	1	330	54.96	2017
16	PB116	1	4	1	264	33.83	2017
16	PB116	1	5	1	360	59.58	2017
7	DK4676A	1	1	1	380	83.53	2017
7	DK4676A	1	2	1	338	72.96	2017
7	DK4676A	1	3	1	314	60.05	2017
7	DK4676A	1	4	1	412	83.97	2017
7	DK4676A	1	5	1	373	76.04	2017
23	ZEA 332	1	1	1	29	4.51	2017
23	ZEA 332	1	2	2	33	5.94	2017
23	ZEA 332	1	3	1	156	30.32	2017
23	ZEA 332	1	4				2017
23	ZEA 332	1	5	1	10	1.82	2017
12	F922	1	1	1	294	56	2017
12	F922	1	2	1	332	58.83	2017
12	F922	1	3	1	231	39.14	2017
12	F922	1	4	1	365	57.77	2017
12	F922	1	5	1	380	70.37	2017
29	ZEA 399	1	1	2	457	58.81	2017
29	ZEA 399	1	2	1	411	80.83	2017
29	ZEA 399	1	3	2	315	55	2017
29	ZEA 399	1	4	1	441	53.34	2017
29	ZEA 399	1	5	3	948	167.33	2017
15	P135	1	1	1	248	47.69	2017
15	P135	1	2	1	162	37.44	2017
15	P135	1	3	1	218	49.03	2017
15	P135	1	4	1	194	43.46	2017
15	P135	1	5	1	175	148.18	2017
25	ZEA 3660	1	1	1	356	75.32	2017
25	ZEA 3660	1	2	1	397	69.2	2017
25	ZEA 3660	1	3	2	305	63.92	2017
25	ZEA 3660	1	4	1	327	57.87	2017
25	ZEA 3660	1	5	1	330	70.51	2017
27	ZEA 391	1	1	1	1156	53.66	2017
27	ZEA 391	1	2	2	1001	56.9	2017
27	ZEA 391	1	3	2	938	43.14	2017
27	ZEA 391	1	4	1	1040	54.83	2017
27	ZEA 391	1	5	2	640	34.69	2017
30	ZEA 851	1	2				2018
30	ZEA 851	2	2	2	87	19.88	2018
30	ZEA 851	3	2	1	90	16.59	2018
30	ZEA 851	4	2				2018
30	ZEA 851	5	2				2018
16	PB116	1	2				2018
16	PB116	2	2	1	383	83.03	2018
16	PB116	3	2	1	176	37.4	2018
16	PB116	4	2	1	336	58.22	2018
16	PB116	5	2				2018
21	ZEA 132	1	2	2	497	24.92	2018
21	ZEA 132	2	2	3	1106	61.98	2018
21	ZEA 132	3	2	2	772	37.72	2018
21	ZEA 132	4	2	2	725	38.51	2018
21	ZEA 132	5	2	2	761	42.19	2018
29	ZEA 399	1	2	4	153	38.64	2018
29	ZEA 399	2	2	1	320	73.83	2018
29	ZEA 399	3	2	1	64	18.16	2018
29	ZEA 399	4	2	2	11	1.92	2018
29	ZEA 399	5	2	2	272	62.48	2018
19	W117	1	2	1	257	58.05	2018
19	W117	2	2	1	240	38.98	2018
19	W117	3	2	1	182	49.19	2018
19	W117	4	2	1	150	30.78	2018
19	W117	5	2	1	251	41.98	2018
1	B73	1	2	1	48	8.84	2018
1	B73	2	2	1	161	39.28	2018
1	B73	3	2	1	45	9.7	2018
1	B73	4	2	1	89	16.88	2018
1	B73	5	2	1	279	61.49	2018
10	EC334	1	2				2018
10	EC334	2	2	1	216	51.37	2018
10	EC334	3	2	1	148	35.05	2018
10	EC334	4	2	1	55	7.62	2018
10	EC334	5	2	1	234	54.9	2018
3	P148	1	2	1	229	40.11	2018
3	P148	2	2	1	206	37.72	2018
3	P148	3	2	1	207	48.97	2018
3	P148	4	2	1	259	39.86	2018
3	P148	5	2	1	76	21.18	2018
8	DKFBHJ	1	2	1	135	33.3	2018
8	DKFBHJ	2	2	1	72	20.01	2018
8	DKFBHJ	3	2	1	174	47.29	2018
8	DKFBHJ	4	2	1	324	82.07	2018
8	DKFBHJ	5	2	1	74	20.25	2018
11	EP2	1	2	1	207	27.46	2018
11	EP2	2	2	1	89	13.3	2018
11	EP2	3	2	1	45	5.56	2018
11	EP2	4	2	1	43	6.58	2018
11	EP2	5	2	1	92	12.17	2018
24	ZEA 3425	1	1	1	208	56.28	2018
24	ZEA 3425	2	1	1	233	65.09	2018
24	ZEA 3425	3	1	1	205	55.42	2018
24	ZEA 3425	4	1	1	317	65	2018
24	ZEA 3425	5	1	1	132	27.78	2018
5	S052	1	1	1	360	73.01	2018
5	S052	2	1	1	366	63.87	2018
5	S052	3	1	1	441	63.01	2018
5	S052	4	1	1	318	52.41	2018
5	S052	5	1	1	338	58.54	2018
28	ZEA 392	1	1	1	298	65.71	2018
28	ZEA 392	2	1	1	136	31.33	2018
28	ZEA 392	3	1	1	130	26.68	2018
28	ZEA 392	4	1	1	203	39.85	2018
28	ZEA 392	5	1	1	41	10.27	2018
1	B73	1	1	1	112	24.43	2018
1	B73	2	1	1	86	16.48	2018
1	B73	3	1	1	109	25.37	2018
1	B73	4	1	1	58	9.55	2018
1	B73	5	1	1	178	41.26	2018
17	PHG50	1	1	1	332	66.45	2018
17	PHG50	2	1	1	432	83.71	2018
17	PHG50	3	1	1	304	64.55	2018
17	PHG50	4	1	2	322	72.65	2018
17	PHG50	5	1	1	292	60.63	2018
18	PHG84	1	1	1	135	24.7	2018
18	PHG84	2	1	1	211	27.64	2018
18	PHG84	3	1				2018
18	PHG84	4	1	1	401	83.33	2018
18	PHG84	5	1	1	330	70.92	2018
14	P089	1	1	1	296	56.88	2018
14	P089	2	1	1	352	69.53	2018
14	P089	3	1	1	327	69.04	2018
14	P089	4	1	1	377	63.27	2018
14	P089	5	1	1	315	71.29	2018
8	DKFBHJ	1	1	1	192	43.53	2018
8	DKFBHJ	2	1	1	239	56.04	2018
8	DKFBHJ	3	1	1	18	4.58	2018
8	DKFBHJ	4	1	1	206	49.81	2018
8	DKFBHJ	5	1	1	224	55.38	2018
21	ZEA 132	1	1	3	1071	57.4	2018
21	ZEA 132	2	1	2	500	27.48	2018
21	ZEA 132	3	1	3	980	48.33	2018
21	ZEA 132	4	1	2	286	45.15	2018
21	ZEA 132	5	1	2	542	30.64	2018
6	B106	1	1	1	298	69.58	2018
6	B106	2	1	1	218	59.68	2018
6	B106	3	1	1	299	68.21	2018
6	B106	4	1	1	314	80.58	2018
6	B106	5	1	1	309	82.89	2018
4	PHT77	1	2	1	446	127.03	2018
4	PHT77	2	2	1	318	81.19	2018
4	PHT77	3	2	1	354	102.49	2018
4	PHT77	4	2	1	434	119.26	2018
4	PHT77	5	2	1	355	98.47	2018
28	ZEA 392	1	2	2	45	10.53	2018
28	ZEA 392	2	2				2018
28	ZEA 392	3	2	1	197	38.93	2018
28	ZEA 392	4	2	4	17	3.96	2018
28	ZEA 392	5	2	1	135	14.38	2018
6	B106	1	2	1	266	59.84	2018
6	B106	2	2	1	299	65.49	2018
6	B106	3	2	1	243	75.98	2018
6	B106	4	2	1	272	63.1	2018
6	B106	5	2	2	411	88.54	2018
24	ZEA 3425	1	2	1	155	36.73	2018
24	ZEA 3425	2	2	1	287	56.42	2018
24	ZEA 3425	3	2	1	95	23.51	2018
24	ZEA 3425	4	2	1	122	23.95	2018
24	ZEA 3425	5	2	1	234	55.37	2018
2	N22	1	2	1	22	3.97	2018
2	N22	2	2	1	51	10.05	2018
2	N22	3	2				2018
2	N22	4	2	1	64	12.41	2018
2	N22	5	2	1	206	38.76	2018
27	ZEA 391	1	2	2	928	41.85	2018
27	ZEA 391	2	2	2	915	46.96	2018
27	ZEA 391	3	2	1	80	1.52	2018
27	ZEA 391	4	2	3	1173	64.62	2018
27	ZEA 391	5	2	3	1286	75.56	2018
7	DK4676A	1	2	1	326	85.05	2018
7	DK4676A	2	2	1	344	107.06	2018
7	DK4676A	3	2	1	333	67.9	2018
7	DK4676A	4	2	1	151	28.74	2018
7	DK4676A	5	2	1	340	84.57	2018
25	ZEA 3660	1	2	1	202	57.97	2018
25	ZEA 3660	2	2	1	233	60.7	2018
25	ZEA 3660	3	2	1	217	59.38	2018
25	ZEA 3660	4	2	1	200	53.11	2018
25	ZEA 3660	5	2	1	202	51.19	2018
22	ZEA 324	1	2	4	1399	38.51	2018
22	ZEA 324	2	2	4	1374	43.98	2018
22	ZEA 324	3	2	4	1285	35.61	2018
22	ZEA 324	4	2	2	430	13.65	2018
22	ZEA 324	5	2	4	115	32.96	2018
26	ZEA 3682	1	2				2018
26	ZEA 3682	2	2	1	5	0.9	2018
26	ZEA 3682	3	2	1			2018
26	ZEA 3682	4	2	1	12	1.95	2018
26	ZEA 3682	5	2	1	16	2.76	2018
19	W117	1	1	1	249	59.31	2018
19	W117	2	1	1	248	68.95	2018
19	W117	3	1	1	306	69.13	2018
19	W117	4	1	1	276	74.1	2018
19	W117	5	1	1	264	37.37	2018
3	P148	1	1	1	254	65.73	2018
3	P148	2	1	1	179	54.34	2018
3	P148	3	1	1	175	36.71	2018
3	P148	4	1	1	141	37.05	2018
3	P148	5	1	1	205	41.96	2018
9	EC136	1	1	1	293	71.23	2018
9	EC136	2	1	1	336	74.9	2018
9	EC136	3	1	1	200	49.59	2018
9	EC136	4	1	1	255	56.29	2018
9	EC136	5	1				2018
20	W33	1	1	1	249	39.55	2018
20	W33	2	1	1	266	34.99	2018
20	W33	3	1	1	187	21.03	2018
20	W33	4	1	1	130	22.12	2018
20	W33	5	1	1	207	28.6	2018
22	ZEA 324	1	1	3	515	15.43	2018
22	ZEA 324	2	1	4	1040	35.45	2018
22	ZEA 324	3	1	6	718	42.09	2018
22	ZEA 324	4	1	4	1097	35.77	2018
22	ZEA 324	5	1	3	1037	35.28	2018
13	P074	1	1	1	213	39.64	2018
13	P074	2	1	1	320	61.12	2018
13	P074	3	1	1	176	30.97	2018
13	P074	4	1	1	275	47.16	2018
13	P074	5	1	1	204	38.27	2018
11	EP2	1	1				2018
11	EP2	2	1	1	89	14.13	2018
11	EP2	3	1	1	195	30.31	2018
11	EP2	4	1	1	30	2.82	2018
11	EP2	5	1	1	79	10.09	2018
10	EC334	1	1	1	286	63.44	2018
10	EC334	2	1	1	273	61.56	2018
10	EC334	3	1	1	278	56.82	2018
10	EC334	4	1	1	166	38.22	2018
10	EC334	5	1	1	317	71.49	2018
2	N22	1	1	1	255	49.22	2018
2	N22	2	1	1	179	34.26	2018
2	N22	3	1	1	82	15.02	2018
2	N22	4	1	1	271	54.47	2018
2	N22	5	1	1	27	4.29	2018
26	ZEA 3682	1	1	2	79	14.11	2018
26	ZEA 3682	2	1	1	11	1.68	2018
26	ZEA 3682	3	1	1	17	2.81	2018
26	ZEA 3682	4	1	1	9	1.44	2018
26	ZEA 3682	5	1	1	44	7.2	2018
12	F922	1	2	1	208	53.88	2018
12	F922	2	2	1	301	71.37	2018
12	F922	3	2	1	206	52.94	2018
12	F922	4	2	1	155	33.17	2018
12	F922	5	2	1	167	30.28	2018
18	PHG84	1	2	1	310	41.29	2018
18	PHG84	2	2	1	425	68.41	2018
18	PHG84	3	2	1	88	12.46	2018
18	PHG84	4	2	1	310	53.13	2018
18	PHG84	5	2	1	424	74.41	2018
13	P074	1	2	1	97	19.22	2018
13	P074	2	2	1	114	21.29	2018
13	P074	3	2	1	200	34.51	2018
13	P074	4	2	1	247	41.02	2018
13	P074	5	2	1	129	26.49	2018
14	P089	1	2	1	338	75.58	2018
14	P089	2	2	1	315	64.32	2018
14	P089	3	2	1	301	63.98	2018
14	P089	4	2	1	319	68.56	2018
14	P089	5	2	1	340	84.81	2018
15	P135	1	2	1	296	66.19	2018
15	P135	2	2	1	240	52.78	2018
15	P135	3	2	2	395	75.31	2018
15	P135	4	2	1	251	57.71	2018
15	P135	5	2	1	305	69.73	2018
23	ZEA 332	1	2	1	31	5.13	2018
23	ZEA 332	2	2	1	128	22.35	2018
23	ZEA 332	3	2	1	25	4.36	2018
23	ZEA 332	4	2	1	105	20.15	2018
23	ZEA 332	5	2	2			2018
5	S052	1	2	1	350	66.52	2018
5	S052	2	2	1	452	87.75	2018
5	S052	3	2	1	398	66.2	2018
5	S052	4	2	1	393	72.55	2018
5	S052	5	2	1	351	63.18	2018
20	W33	1	2	1	135	14.38	2018
20	W33	2	2	1	258	32.73	2018
20	W33	3	2	2	128	25.8	2018
20	W33	4	2	1	221	27.91	2018
20	W33	5	2	1	268	24.35	2018
17	PHG50	1	2	2	559	118.1	2018
17	PHG50	2	2	2	194	41.37	2018
17	PHG50	3	2	2	679	126.66	2018
17	PHG50	4	2	2	294	65.56	2018
17	PHG50	5	2	2	425	90.55	2018
9	EC136	1	2	1	269	60.83	2018
9	EC136	2	2	1	242	45.59	2018
9	EC136	3	2	1	318	64.98	2018
9	EC136	4	2	1	181	35.41	2018
9	EC136	5	2	1	316	71.82	2018
4	PHT77	1	1	1	253	75.76	2018
4	PHT77	2	1	1	48	8.02	2018
4	PHT77	3	1	1	309	69.05	2018
4	PHT77	4	1	1	296	68.99	2018
4	PHT77	5	1	1	282	75.81	2018
30	ZEA 851	1	1				2018
30	ZEA 851	2	1	1	8	1.32	2018
30	ZEA 851	3	1	1	124	35.42	2018
30	ZEA 851	4	1	1	30	7.35	2018
30	ZEA 851	5	1				2018
16	PB116	1	1				2018
16	PB116	2	1				2018
16	PB116	3	1	1	333	61.33	2018
16	PB116	4	1	1	395	75.93	2018
16	PB116	5	1	1	252	53.38	2018
7	DK4676A	1	1	1	289	89.13	2018
7	DK4676A	2	1	1	281	82.26	2018
7	DK4676A	3	1	1	193	51.95	2018
7	DK4676A	4	1	1	341	95.52	2018
7	DK4676A	5	1	1	337	101.91	2018
23	ZEA 332	1	1	1	3	0.52	2018
23	ZEA 332	2	1	3	198	33.44	2018
23	ZEA 332	3	1	1	109	19.35	2018
23	ZEA 332	4	1	1	55	11.22	2018
23	ZEA 332	5	1	2	205	32.82	2018
12	F922	1	1	1	39	7.41	2018
12	F922	2	1	1	245	68.88	2018
12	F922	3	1	1	127	32.14	2018
12	F922	4	1	1	28	4.74	2018
12	F922	5	1	1	61	11.78	2018
29	ZEA 399	1	1	2	487	109.21	2018
29	ZEA 399	2	1				2018
29	ZEA 399	3	1	2	302	62.29	2018
29	ZEA 399	4	1	1	44	10.3	2018
29	ZEA 399	5	1	3	1539	268.37	2018
15	P135	1	1	1	132	32.33	2018
15	P135	2	1	1	159	36.37	2018
15	P135	3	1	1	215	51.97	2018
15	P135	4	1	1	265	64.37	2018
15	P135	5	1	1	247	56.86	2018
25	ZEA 3660	1	1	1	77	16.62	2018
25	ZEA 3660	2	1	1	64	13.27	2018
25	ZEA 3660	3	1	1	176	44.27	2018
25	ZEA 3660	4	1	1	6	1.33	2018
25	ZEA 3660	5	1	1	130	28.3	2018
27	ZEA 391	1	1	1	426	22.33	2018
27	ZEA 391	2	1	2	675	30.2	2018
27	ZEA 391	3	1	3	917	55.28	2018
27	ZEA 391	4	1	2	732	38.94	2018
27	ZEA 391	5	1	2	448	23.81	2018
1	PHT77	1	1	1	205	33.69	2019
2	PHT77	1	2	1	202	30.46	2019
3	PHT77	1	3	1	212	35.85	2019
4	PHT77	1	4	1	369	79.01	2019
5	PHT77	1	5	1	290	52.38	2019
6	ZEA 132	1	1	2	359	13.89	2019
7	ZEA 132	1	2	1	623	31.13	2019
8	ZEA 132	1	3	3	519	28.02	2019
9	ZEA 132	1	4	2	221	11.84	2019
10	ZEA 132	1	5	3	1076	47.37	2019
11	P148	1	1	1	220	50.03	2019
12	P148	1	2	1	165	33.57	2019
13	P148	1	3	1	61	20.11	2019
14	P148	1	4	1	28	7.6	2019
15	P148	1	5	0			2019
16	ZEA 399	1	1	2	297	36.67	2019
17	ZEA 399	1	2	1	207	27.48	2019
18	ZEA 399	1	3	1	377	49.81	2019
19	ZEA 399	1	4	1	201	22.41	2019
20	ZEA 399	1	5	1	83	14.09	2019
21	PHT77	2	1	1	273	46.07	2019
22	PHT77	2	2	1	427	78.15	2019
23	PHT77	2	3	1	193	30.5	2019
24	PHT77	2	4	1	269	44.39	2019
25	PHT77	2	5	1	181	29.68	2019
26	ZEA 3660	2	1	2	309	67.33	2019
27	ZEA 3660	2	2	1	24	5.69	2019
28	ZEA 3660	2	3	1	20	4.33	2019
29	ZEA 3660	2	4	1	57	11.46	2019
30	ZEA 3660	2	5	1	10	2.6	2019
31	ZEA 332	2	1	1	21	4.59	2019
32	ZEA 332	2	2	1	14	2.38	2019
33	ZEA 332	2	3	1	34	7.35	2019
34	ZEA 332	2	4	1	14	2.06	2019
35	ZEA 332	2	5	1	36	6.64	2019
36	B73	2	1	1	47	8.6	2019
37	B73	2	2	1	20	3.6	2019
38	B73	2	3	1	162	27.18	2019
39	B73	2	4	1	8	1.37	2019
40	B73	2	5	1	22	3.43	2019
41	ZEA 3660	3	1	1	132	41.81	2019
42	ZEA 3660	3	2	1	293	65.69	2019
43	ZEA 3660	3	3	0			2019
44	ZEA 3660	3	4	1	3	0.58	2019
45	ZEA 3660	3	5	1	10	2.3	2019
46	N22	3	1	1	43	9.63	2019
47	N22	3	2	1	27	5.09	2019
48	N22	3	3	0			2019
49	N22	3	4	2	45	9.48	2019
50	N22	3	5	1	9	1.89	2019
51	S052	3	1	1	346	75.31	2019
52	S052	3	2	0			2019
53	S052	3	3	1	385	94.73	2019
54	S052	3	4	1	209	30.33	2019
55	S052	3	5	1	327	54.46	2019
56	B73	1	1	2	113	22.07	2019
57	B73	1	2	1	1	0.14	2019
58	B73	1	3	1	67	13.88	2019
59	B73	1	4	1	174	39.49	2019
60	B73	1	5	0			2019
61	S052	1	1	1	16	2.32	2019
62	S052	1	2	1	365	69.66	2019
63	S052	1	3	0			2019
64	S052	1	4	1	331	48.76	2019
65	S052	1	5	1			2019
66	ZEA 3660	1	1	0			2019
67	ZEA 3660	1	2	1	133	34.16	2019
68	ZEA 3660	1	3	1	242	66.85	2019
69	ZEA 3660	1	4	2	212	53.72	2019
70	ZEA 3660	1	5	1	309	69.58	2019
71	ZEA 324	1	1	2	244	5.16	2019
72	ZEA 324	1	2	4	633	16.6	2019
73	ZEA 324	1	3	3	337	5.01	2019
74	ZEA 324	1	4	3	289	4.7	2019
75	ZEA 324	1	5	4	717	17.93	2019
76	ZEA 399	2	1	1	309	58.82	2019
77	ZEA 399	2	2	1	104	10.47	2019
78	ZEA 399	2	3	1	178	220	2019
79	ZEA 399	2	4	0			2019
80	ZEA 399	2	5	1	78	11.09	2019
81	N22	2	1	1	90	15.06	2019
82	N22	2	2	1	311	48.28	2019
83	N22	2	3	1	407	66.05	2019
84	N22	2	4	0			2019
85	N22	2	5	1			2019
86	ZEA 851	2	1	1	9	2.15	2019
87	ZEA 851	2	2	2	37	9.9	2019
88	ZEA 851	2	3	2	141	36.17	2019
89	ZEA 851	2	4	2	6	1.29	2019
90	ZEA 851	2	5	1	3	0.48	2019
91	ZEA 132	3	1	1	545	20.54	2019
92	ZEA 132	3	2	2	553	24.12	2019
93	ZEA 132	3	3	2	570	23.26	2019
94	ZEA 132	3	4	2	626	29.63	2019
95	ZEA 132	3	5	2	787	40.2	2019
96	ZEA 324	3	1	4	765	19.01	2019
97	ZEA 324	3	2	3	418	9.13	2019
98	ZEA 324	3	3	5	1112	31.6	2019
99	ZEA 324	3	4	2	375	8.94	2019
100	ZEA 324	3	5	2	198	3.23	2019
101	B73	3	1	1	310	49.55	2019
102	B73	3	2	1	122	22.43	2019
103	B73	3	3	1	262	41.97	2019
104	B73	3	4	1	219	39.4	2019
105	B73	3	5	1	198	35.28	2019
106	ZEA 332	3	1	1	36	6.47	2019
107	ZEA 332	3	2	1	3	0.4	2019
108	ZEA 332	3	3	2	78	13.85	2019
109	ZEA 332	3	4	1	1	0.02	2019
110	ZEA 332	3	5	2	12	1.85	2019
111	ZEA 851	1	1	1	75	23.51	2019
112	ZEA 851	1	2	0			2019
113	ZEA 851	1	3	1	76	19.54	2019
114	ZEA 851	1	4	1	37	9.68	2019
115	ZEA 851	1	5	2	82	20.74	2019
116	N22	1	1	0			2019
117	N22	1	2	1	300	64.96	2019
118	N22	1	3	1	92	21.66	2019
119	N22	1	4	1	15	3.26	2019
120	N22	1	5	1			2019
121	ZEA 332	1	1	1	7	1.26	2019
122	ZEA 332	1	2	1			2019
123	ZEA 332	1	3	0			2019
124	ZEA 332	1	4	0			2019
125	ZEA 332	1	5	1	4	0.65	2019
126	ZEA 132	2	1	2	444	18.23	2019
127	ZEA 132	2	2	2	541	21.06	2019
128	ZEA 132	2	3	2	625	30.54	2019
129	ZEA 132	2	4	3	649	30.2	2019
130	ZEA 132	2	5	1	491	23.12	2019
131	P148	2	1	1	194	47.66	2019
132	P148	2	2	1	204	36.55	2019
133	P148	2	3	1	210	44.32	2019
134	P148	2	4	1	84	24.6	2019
135	P148	2	5	1	104	35.29	2019
136	S052	2	1	1	362	92.7	2019
137	S052	2	2	1	442	89.06	2019
138	S052	2	3	1	388	71.15	2019
139	S052	2	4	1	168	26.43	2019
140	S052	2	5	1	126	22.56	2019
141	ZEA 324	2	1	3	462	13.36	2019
142	ZEA 324	2	2	3	518	11.5	2019
143	ZEA 324	2	3	5	867	20.37	2019
144	ZEA 324	2	4	2	268	5.81	2019
145	ZEA 324	2	5	6	840	21.96	2019
146	ZEA 851	3	1	2	18	3.3	2019
147	ZEA 851	3	2	1	56	13.56	2019
148	ZEA 851	3	3	2	196	43.54	2019
149	ZEA 851	3	4	1	10	1.11	2019
150	ZEA 851	3	5	1	56	12.9	2019
151	P148	3	1	1	103	26.19	2019
152	P148	3	2	1	54	15.74	2019
153	P148	3	3	1	42	11.4	2019
154	P148	3	4	1	141	33.01	2019
155	P148	3	5	1	218	58.03	2019
156	ZEA 399	3	1	2	373	65.23	2019
157	ZEA 399	3	2	1	129	17.55	2019
158	ZEA 399	3	3	2	560	83.22	2019
159	ZEA 399	3	4	1	122	11.74	2019
160	ZEA 399	3	5	1	203	43.8	2019
161	PHT77	3	1	0			2019
162	PHT77	3	2	1	133	22.98	2019
163	PHT77	3	3	1	201	41.02	2019
164	PHT77	3	4	1	160	33.62	2019
165	PHT77	3	5	1	298	48.02	2019
