# Supplementary material for: Natural plant growth and development achieved in the IPK PhenoSphere by dynamic environment simulation
Source: Nat Commun. 2023 Sep 18;14:5783. doi: 10.1038/s41467-023-41332-4 (PMC10507097; doi:10.1038/s41467-023-41332-4)
Supplement: Supplementary file 5 — Supplementary Code 1 [file 41467_2023_41332_MOESM5_ESM.zip › Supplementary_Code_1/Yield/Yield_glasshouse.csv]

Genotype	replicate	row	column	dryweight	ear count	ear weight	kernel count	kernel weight	cultivation
B73	1	1	1	156.35	1	119.64	344	88.04	glasshouse
S052	1	2	1	73.57	1	78.5			glasshouse
ZEA 332	1	3	1	16.51	1	45.39	177	39.54	glasshouse
PHT77	1	4	1	153.83	1	85.18	290	58.45	glasshouse
ZEA 324	1	5	1	59.62	3	34.58	663	27.06	glasshouse
N22	1	6	1	90.6	1	59.69	256	40.66	glasshouse
P148	1	7	1	59.46	1	67.92	217	53.12	glasshouse
ZEA 132	1	8	1	41.52	2	38.79	555	34.33	glasshouse
ZEA 399	1	9	1	77.22	1	66.29	270	52.1	glasshouse
ZEA 851	1	10	1	233.16	1	25.64	110	19.02	glasshouse
ZEA 3660	1	11	1	70.78	1	111.91	330	95.18	glasshouse
ZEA 399	2	1	2	136.29	3	125.74	467	99.73	glasshouse
P148	2	2	2	66.87	1	85.62	269	68.33	glasshouse
ZEA 851	2	3	2	152.6	1	7.06	10	3.23	glasshouse
ZEA 132	2	4	2	88.22	3	32.04	390	27.27	glasshouse
ZEA 324	2	5	2	55.33	2	17.98	368	13.14	glasshouse
PHT77	2	6	2	113.09	2	15.41			glasshouse
ZEA 3660	2	7	2	97.81	5	54.26	35	9.87	glasshouse
B73	2	8	2	103.75	1	3.86			glasshouse
ZEA 332	2	9	2	20.91	1	18	86	14.76	glasshouse
N22	2	10	2	77.58	1	40.64	165	28.57	glasshouse
S052	2	11	2	44.64	8	21.22			glasshouse
ZEA 324	3	1	3	174.36	7	60.91	1109	41.37	glasshouse
ZEA 3660	3	2	3	114.53	1	98.65	316	72.06	glasshouse
ZEA 399	3	3	3	149.51	1	12.75	17	2.21	glasshouse
ZEA 132	3	4	3	50.34	3	49.79	632	41.3	glasshouse
S052	3	5	3	99.23	1	74.62	251	59.61	glasshouse
ZEA 851	3	6	3	145.32	2	2.73			glasshouse
N22	3	7	3	87.06	1	13.3	47	7.66	glasshouse
PHT77	3	8	3	95.1	1	119.77	387	97.94	glasshouse
ZEA 332	3	9	3	35.99	1	11.79	58	6.67	glasshouse
B73	3	10	3	148.08	2	16.44			glasshouse
P148	3	11	3	51.07	1	66.41	240	54.81	glasshouse
S052	4	1	4	105.03	1	47.97			glasshouse
ZEA 332	4	2	4	17.67	1	29.13	200	24.66	glasshouse
ZEA 851	4	3	4	185.38	4	9.14			glasshouse
ZEA 3660	4	4	4	113.74	3	25.97			glasshouse
N22	4	5	4	90.8	1	71.35	315	53.46	glasshouse
ZEA 132	4	6	4	46.42	2	41.32	618	36.96	glasshouse
P148	4	7	4	49.9	1	70.04	238	57.41	glasshouse
B73	4	8	4	121.16	2	7.71			glasshouse
PHT77	4	9	4	76.12	1	64.27	212	52.5	glasshouse
ZEA 324	4	10	4	67.01	3	24.31	519	18.79	glasshouse
ZEA 399	4	11	4	96.69	1	52.97	159	34.01	glasshouse
ZEA 851	5	1	5	164.61	1	33.19	138	25.21	glasshouse
ZEA 324	5	2	5	90.67	3	38.91	801	29.88	glasshouse
ZEA 399	5	3	5	154.45	1	3.58			glasshouse
ZEA 3660	5	4	5	115.65	2	54.75	120	25.75	glasshouse
B73	5	5	5	114.15	1	41.61	163	23.57	glasshouse
PHT77	5	6	5	126.02	1	78.58	239	57.42	glasshouse
ZEA 132	5	7	5	67.08	3	39.6	506	32.88	glasshouse
N22	5	8	5	88.52	1	36.45	161	24.17	glasshouse
S052	5	9	5	71.19	1	80.24	307	66.96	glasshouse
ZEA 332	5	10	5	9.68	1	16.25	94	13.36	glasshouse
P148	5	11	5	51.2	1	89.33	335	73.16	glasshouse
ZEA 324	6	1	6	126.27	4	43.97	792	31.9	glasshouse
ZEA 132	6	2	6	70.94	4	60.49	886	52.62	glasshouse
S052	6	3	6	106.08	1	22.63	52	12.63	glasshouse
ZEA 851	6	4	6	149.58	1	0.76			glasshouse
PHT77	6	5	6	125.04	1	6.06			glasshouse
B73	6	6	6	98.27	2	6.36			glasshouse
ZEA 332	6	7	6	14.81	1	9.94	66	7.81	glasshouse
P148	6	8	6	65.03	1	56.03	185	42.94	glasshouse
ZEA 3660	6	9	6	113.58	3	30.94	17	4.03	glasshouse
ZEA 399	6	10	6	102.73	1	31.76	74	13.47	glasshouse
N22	6	11	6	88.87	1	6.71			glasshouse
N22	7	1	7	109.21	1	50.43			glasshouse
ZEA 851	7	2	7	138.69	1	17.97	72	10.16	glasshouse
B73	7	3	7	116.03	1	7.21			glasshouse
ZEA 132	7	4	7	63.46	3	57.01	837	50.14	glasshouse
ZEA 332	7	5	7	24.59	1	23.62	218	19.97	glasshouse
P148	7	6	7	74.56	1	58.53			glasshouse
PHT77	7	7	7	132.13	2	20.78	11	2.97	glasshouse
ZEA 399	7	8	7	152.26	3	37.34	115	19.03	glasshouse
ZEA 3660	7	9	7	81.42	1	58.2	134	34.26	glasshouse
ZEA 324	7	10	7	52.55	3	35.7	565	27.64	glasshouse
S052	7	11	7	68.29	1	84.57	393	72.92	glasshouse
PHT77	8	1	8	115.6	1	89.94	324	68.38	glasshouse
S052	8	2	8	97.63	1	83.49	308	67.14	glasshouse
ZEA 3660	8	3	8	110.13	1	84.33	254	62.64	glasshouse
ZEA 132	8	4	8	61.27	3	68.34	928	60.13	glasshouse
ZEA 851	8	5	8	135.39	1	11.59	46	7.39	glasshouse
B73	8	6	8	141.9	1	5.62			glasshouse
ZEA 332	8	7	8	0.61					glasshouse
ZEA 324	8	8	8	69.9	4	37.93	693	28.4	glasshouse
ZEA 399	8	9	8	87.02	1	60.02	197	42.78	glasshouse
N22	8	10	8	77.03	1	87.87	232	42.73	glasshouse
P148	8	11	8	57.24	1	61.97			glasshouse
S052	9	1	9	79.51	1	81.92	368	69.21	glasshouse
ZEA 132	9	2	9	87.62	1	2.44	10	0.8	glasshouse
N22	9	3	9	77.01	1	58.67	261	43.65	glasshouse
B73	9	4	9	120.8	2	7.08			glasshouse
ZEA 332	9	5	9	22.65	1	25.36	156	22.38	glasshouse
P148	9	6	9	58.81	1	33.61	99	22.28	glasshouse
ZEA 324	9	7	9	50.88	2	8.5	167	5.85	glasshouse
PHT77	9	8	9	103.7	1	88.82	316	66.2	glasshouse
ZEA 399	9	9	9	78.62	1	34.42	116	26.26	glasshouse
ZEA 851	9	10	9	153.54	1	2.94			glasshouse
ZEA 3660	9	11	9	57.45	3	41.54	53	15.37	glasshouse
P148	10	1	10	54.87	1	54.15			glasshouse
ZEA 332	10	2	10	26.48	1	43.31	200	36.44	glasshouse
ZEA 132	10	3	10	53.31	2	41.54	599	36.2	glasshouse
ZEA 399	10	4	10	167.7	3	11.7			glasshouse
ZEA 324	10	5	10	72.88	3	34.58	860	25.29	glasshouse
B73	10	6	10	111.43	1	87.94	345	65.96	glasshouse
S052	10	7	10	84.54	1	37.21	115	24.7	glasshouse
ZEA 3660	10	8	10	71.41	1	87.63	209	60.83	glasshouse
ZEA 851	10	9	10	159.9	2	14.81	79	7.86	glasshouse
PHT77	10	10	10	75.6	1	89.75	344	72.1	glasshouse
N22	10	11	10	87.15	2	12.89			glasshouse
