# Supplementary material for: Natural plant growth and development achieved in the IPK PhenoSphere by dynamic environment simulation
Source: Nat Commun. 2023 Sep 18;14:5783. doi: 10.1038/s41467-023-41332-4 (PMC10507097; doi:10.1038/s41467-023-41332-4)
Supplement: Supplementary file 5 — Supplementary Code 1 [file 41467_2023_41332_MOESM5_ESM.zip › Supplementary_Code_1/Yield/Yield_PhenoSphere.csv]

genotype	replicate	position	row	column	Gang	dryweight	ear count	ear weight	kernel count	kernel weight	cultivation
ZEA 132	1	1	1	1	Gang 1 außen	110.8	3	57.5	649	37.2	PS_2016_sim
ZEA 132	1	2	1	1	Gang 1 außen	114.5	3	66.2	873	43.4	PS_2016_sim
ZEA 399	1	1	1	2	Gang 1 außen	76.1	1	9.7	0	0	PS_2016_sim
ZEA 399	1	2	1	2	Gang 1 außen	139.8	2	29.1	28	4.4	PS_2016_sim
ZEA 851	2	1	1	3	Gang 1 außen	121.9	2	31.4	81	13.9	PS_2016_sim
ZEA 851	2	2	1	3	Gang 1 außen	144.6	3	35.1	16	3.5	PS_2016_sim
ZEA 3660	2	1	1	4	Gang 1 außen	86	1	50.6	151	34.5	PS_2016_sim
ZEA 3660	2	2	1	4	Gang 1 außen	105.9	1	64.6	167	38.4	PS_2016_sim
ZEA 3660	2	3	1	4	Gang 1 außen	78.5	2	42.9	367	28.6	PS_2016_sim
ZEA 132	3	1	1	5	Gang 1 außen	64.5	3	52.9	638	33.6	PS_2016_sim
ZEA 132	3	2	1	5	Gang 1 außen	89.4	3	72.6	895	50.2	PS_2016_sim
S052	3	1	1	6	Gang 1 außen	57.7	1	63.5	287	43.4	PS_2016_sim
S052	3	2	1	6	Gang 1 außen	64.2	1	54.1	250	37.8	PS_2016_sim
S052	3	3	1	6	Gang 1 außen	54	1	46.6	181	29.6	PS_2016_sim
ZEA 3660	4	1	1	7	Gang 1 außen	62.4	1	10	10	2.7	PS_2016_sim
ZEA 3660	4	2	1	7	Gang 1 außen	109	2	47	107	24.8	PS_2016_sim
ZEA 3660	4	3	1	7	Gang 1 außen	111.1	2	58.3	158	30.2	PS_2016_sim
ZEA 324	4	1	1	8	Gang 1 außen	114.9	5	31.8	93	2.9	PS_2016_sim
ZEA 324	4	2	1	8	Gang 1 außen	87.5	4	22.6	49	1.6	PS_2016_sim
ZEA 324	5	1	1	9	Gang 1 außen	87.4	5	25.1	30	0.8	PS_2016_sim
ZEA 324	5	2	1	9	Gang 1 außen	112.3	6	27.2	11	0.3	PS_2016_sim
ZEA 324	5	3	1	9	Gang 1 außen	108.2	4	20.9	76	2.6	PS_2016_sim
ZEA 332	5	1	1	10	Gang 1 außen	13.8	1	30.9	123	24	PS_2016_sim
ZEA 332	5	2	1	10	Gang 1 außen	24.3	1	54	163	43.1	PS_2016_sim
PHT77	5	1	1	11	Gang 1 außen	71.2	2	59.2	333	41.1	PS_2016_sim
PHT77	5	2	1	11	Gang 1 außen	56.6	1	39.5	242	29.6	PS_2016_sim
ZEA 132	1	3	1	1	Gang 1	53.2	3	45.6	637	29.7	PS_2016_sim
ZEA 132	1	4	1	1	Gang 1	46.7	3	44.5	651	28.7	PS_2016_sim
ZEA 132	1	5	1	1	Gang 1	51.2	3	44	568	26.6	PS_2016_sim
ZEA 399	1	3	1	2	Gang 1	99.7	3	21.4	5	1.3	PS_2016_sim
ZEA 399	1	4	1	2	Gang 1	84.2	2	28.1	125	11.7	PS_2016_sim
ZEA 399	1	5	1	2	Gang 1	145.3	1	27.8	2	0.6	PS_2016_sim
ZEA 851	2	3	1	3	Gang 1	77.9	3	12.9	0	0	PS_2016_sim
ZEA 851	2	4	1	3	Gang 1	121.4	4	29.9	0	0	PS_2016_sim
ZEA 851	2	5	1	3	Gang 1	103	3	23.3	0	0	PS_2016_sim
ZEA 3660	2	4	1	4	Gang 1	94.8	1	57.2	260	38.7	PS_2016_sim
ZEA 3660	2	5	1	4	Gang 1	79.4	2	45	200	31.3	PS_2016_sim
ZEA 132	3	3	1	5	Gang 1	62.2	2	23.3	145	7	PS_2016_sim
ZEA 132	3	4	1	5	Gang 1	58.6	2	44.9	531	27.2	PS_2016_sim
ZEA 132	3	5	1	5	Gang 1	61.7	3	27.5	159	8.3	PS_2016_sim
S052	3	4	1	6	Gang 1	55.1	2	12.9	0	0	PS_2016_sim
S052	3	5	1	6	Gang 1	55.2	1	43.3	172	26.2	PS_2016_sim
ZEA 3660	4	4	1	7	Gang 1	75.2	2	43.5	273	28.3	PS_2016_sim
ZEA 3660	4	5	1	7	Gang 1	104.2	2	56.7	159	35.6	PS_2016_sim
ZEA 324	4	3	1	8	Gang 1	87.6					PS_2016_sim
ZEA 324	4	4	1	8	Gang 1	62	5	16.3	15	0.2	PS_2016_sim
ZEA 324	4	5	1	8	Gang 1	90.3					PS_2016_sim
ZEA 324	5	4	1	9	Gang 1	44					PS_2016_sim
ZEA 324	5	5	1	9	Gang 1	81.2	6	15.8	2	0.1	PS_2016_sim
ZEA 332	5	3	1	10	Gang 1	25	2	22.2	71	12.2	PS_2016_sim
ZEA 332	5	4	1	10	Gang 1	27.6	1	47.2	180	36.2	PS_2016_sim
ZEA 332	5	5	1	10	Gang 1	8.2	1	0.7	3	0.3	PS_2016_sim
PHT77	5	3	1	11	Gang 1	63.3	1	21.5	46	9.3	PS_2016_sim
PHT77	5	4	1	11	Gang 1	87	1	68.5	349	46.1	PS_2016_sim
PHT77	5	5	1	11	Gang 1	80	1	57	285	40.4	PS_2016_sim
P148	1	1	2	1	Gang 1	60	1	53.3	196	35.5	PS_2016_sim
P148	1	2	2	1	Gang 1	29	1	51.3	182	33	PS_2016_sim
P148	1	3	2	1	Gang 1	28.6	1	62.8	283	45.8	PS_2016_sim
PHT77	1	1	2	2	Gang 1	80.6	1	74	330	48.4	PS_2016_sim
PHT77	1	2	2	2	Gang 1	90	1	64.2	312	41.4	PS_2016_sim
PHT77	1	3	2	2	Gang 1	55.2	1	55.9	293	37.7	PS_2016_sim
ZEA 399	2	1	2	3	Gang 1	91	1	19.1	10	2.5	PS_2016_sim
ZEA 399	2	2	2	3	Gang 1	48	1	26.3	159	18.4	PS_2016_sim
PHT77	2	1	2	4	Gang 1	66.5	1	18.4	134	11.1	PS_2016_sim
PHT77	2	2	2	4	Gang 1	50.1	1	27.3	260	22	PS_2016_sim
PHT77	2	3	2	4	Gang 1	61.1	1	35.7	198	22	PS_2016_sim
N22	3	1	2	5	Gang 1	119.2	1	20.3	2	0.4	PS_2016_sim
N22	3	2	2	5	Gang 1	73.7	1	18.3	4	0.7	PS_2016_sim
N22	3	3	2	5	Gang 1	92.4	1	19.3	1	0.2	PS_2016_sim
ZEA 399	3	1	2	6	Gang 1	85.8	1	18	20	5.1	PS_2016_sim
ZEA 399	3	2	2	6	Gang 1	90.1	2	26.3	123	13.2	PS_2016_sim
ZEA 399	3	3	2	6	Gang 1	80.2	1	8.7	3	0.8	PS_2016_sim
ZEA 132	4	1	2	7	Gang 1	59.8	2	46.3	561	32	PS_2016_sim
ZEA 132	4	2	2	7	Gang 1	49.7	2	33.2	419	21.8	PS_2016_sim
ZEA 132	4	3	2	7	Gang 1	59.5	2	52	595	32.9	PS_2016_sim
S052	4	1	2	8	Gang 1	101.9	1	63	235	40.6	PS_2016_sim
S052	4	2	2	8	Gang 1	71.9	2	74.5	240	43.5	PS_2016_sim
B73	4	1	2	9	Gang 1	104.4	1	17.6	4	1.4	PS_2016_sim
B73	4	2	2	9	Gang 1	90.9	1	16.7	0	0	PS_2016_sim
ZEA 3660	5	1	2	10	Gang 1	73.7	1	11.4	47	4.4	PS_2016_sim
ZEA 3660	5	2	2	10	Gang 1	98.2	1	62.2	316	45.6	PS_2016_sim
ZEA 3660	5	3	2	10	Gang 1	91.5	1	67.6	238	50	PS_2016_sim
ZEA 399	5	1	2	11	Gang 1	112.1	1	19.5	10	2.6	PS_2016_sim
ZEA 399	5	2	2	11	Gang 1	76.6	1	15.6	13	3.6	PS_2016_sim
P148	1	4	2	1	Gang 2	29.1	1	63.7	212	41.6	PS_2016_sim
P148	1	5	2	1	Gang 2	22.9	1	61.6	258	43.3	PS_2016_sim
PHT77	1	4	2	2	Gang 2	54.6	1	49.8	285	35.9	PS_2016_sim
PHT77	1	5	2	2	Gang 2	52.8	1	24.9	171	18.2	PS_2016_sim
ZEA 399	2	3	2	3	Gang 2	50.3	1	7.3	29	3.5	PS_2016_sim
ZEA 399	2	4	2	3	Gang 2	115.5	2	57.8	219	31.3	PS_2016_sim
ZEA 399	2	5	2	3	Gang 2	72	1	15.8	23	5.5	PS_2016_sim
PHT77	2	4	2	4	Gang 2	67.1	1	37.9	222	28.1	PS_2016_sim
PHT77	2	5	2	4	Gang 2	97.7	1	26	133	15.9	PS_2016_sim
N22	3	4	2	5	Gang 2	89	1	25.4	38	7.4	PS_2016_sim
N22	3	5	2	5	Gang 2	86.6	1	19.9	2	0.4	PS_2016_sim
ZEA 399	3	4	2	6	Gang 2	99.5	2	25.4	0	0	PS_2016_sim
ZEA 399	3	5	2	6	Gang 2	81.8	1	22.6	15	4.4	PS_2016_sim
ZEA 132	4	4	2	7	Gang 2	63.3	2	51.8	657	37.2	PS_2016_sim
ZEA 132	4	5	2	7	Gang 2	57.7	2	50	669	37	PS_2016_sim
S052	4	3	2	8	Gang 2	73.2	3	30.1	21	4.4	PS_2016_sim
S052	4	4	2	8	Gang 2	62.7	1	88.5	393	63.4	PS_2016_sim
S052	4	5	2	8	Gang 2	52.9	1	63	266	41.1	PS_2016_sim
B73	4	3	2	9	Gang 2	97.6	1	18.3	0	0	PS_2016_sim
B73	4	4	2	9	Gang 2	80.7	1	7.3	1	0.2	PS_2016_sim
B73	4	5	2	9	Gang 2	96.7	1	21.1	0	0	PS_2016_sim
ZEA 3660	5	4	2	10	Gang 2	84.9	1	14.9	18	5.3	PS_2016_sim
ZEA 3660	5	5	2	10	Gang 2	102.2	1	23.9	54	10.7	PS_2016_sim
ZEA 399	5	3	2	11	Gang 2	68.4	2	12.3	0	0	PS_2016_sim
ZEA 399	5	4	2	11	Gang 2	48.9	1	6.6	0	0	PS_2016_sim
ZEA 399	5	5	2	11	Gang 2	149.1	5	143.4	462	85.3	PS_2016_sim
N22	1	1	3	1	Gang 2	69.7	1	16.4	24	5.6	PS_2016_sim
N22	1	2	3	1	Gang 2	111.4	1	20.7	8	1.5	PS_2016_sim
N22	1	3	3	1	Gang 2	81.8	1	18	8	1.9	PS_2016_sim
ZEA 332	1	1	3	2	Gang 2	22.8	1	54.1	183	41.9	PS_2016_sim
ZEA 332	1	2	3	2	Gang 2	23.8	1	48.9	152	38.1	PS_2016_sim
ZEA 332	1	3	3	2	Gang 2	48.1	5	65.3	92	18.2	PS_2016_sim
S052	2	1	3	3	Gang 2	75.1	1	112.2	369	81	PS_2016_sim
S052	2	2	3	3	Gang 2	49.4	1	76.5	310	58.5	PS_2016_sim
B73	2	1	3	4	Gang 2	94.6	1	12.5	0	0	PS_2016_sim
B73	2	2	3	4	Gang 2	97.1	1	13.5	1	0.2	PS_2016_sim
B73	2	3	3	4	Gang 2	103.9	1	12.6	1	0.2	PS_2016_sim
ZEA 851	3	1	3	5	Gang 2	65.5	1	17.2	41	7.8	PS_2016_sim
ZEA 851	3	2	3	5	Gang 2	106.7	3	31.2	76	13.1	PS_2016_sim
ZEA 332	3	1	3	6	Gang 2	59.5	3	87.7	187	45.3	PS_2016_sim
ZEA 332	3	2	3	6	Gang 2	32	1	60.8	169	46.6	PS_2016_sim
PHT77	3	1	3	7	Gang 2	83.9	1	21	28	8.3	PS_2016_sim
PHT77	3	2	3	7	Gang 2	70.1	1	32	131	20.5	PS_2016_sim
PHT77	4	1	3	8	Gang 2	82.7	2	20.2	8	2.8	PS_2016_sim
PHT77	4	2	3	8	Gang 2	62	2	21.8	56	9.8	PS_2016_sim
PHT77	4	3	3	8	Gang 2	83.1	2	19.2	6	1.8	PS_2016_sim
ZEA 399	4	1	3	9	Gang 2	66.9	2	23.3	68	8.9	PS_2016_sim
ZEA 399	4	2	3	9	Gang 2	68.5	1	6.7	0	0	PS_2016_sim
ZEA 851	5	1	3	10	Gang 2	27					PS_2016_sim
ZEA 851	5	2	3	10	Gang 2	140.4	2	47	114	23	PS_2016_sim
ZEA 132	5	1	3	11	Gang 2	56.2	3	37	241	16.5	PS_2016_sim
ZEA 132	5	2	3	11	Gang 2	52.7	3	50.9	631	32.9	PS_2016_sim
N22	1	4	3	1	Gang 3	60.5	1	8.4	0	0	PS_2016_sim
N22	1	5	3	1	Gang 3	70.9	1	27.8	76	13.7	PS_2016_sim
ZEA 332	1	4	3	2	Gang 3	13.8	4	9.5	25	4.5	PS_2016_sim
ZEA 332	1	5	3	2	Gang 3	72	3	181.1	472	124.7	PS_2016_sim
S052	2	3	3	3	Gang 3	58.3	1	72.3	254	46.3	PS_2016_sim
S052	2	4	3	3	Gang 3	48.2	1	54.6	257	36.5	PS_2016_sim
S052	2	5	3	3	Gang 3	45.6	1	55	251	36.3	PS_2016_sim
B73	2	4	3	4	Gang 3	94.9	1	15.5	1	0.2	PS_2016_sim
B73	2	5	3	4	Gang 3	97.9	1	13.5	0	0	PS_2016_sim
ZEA 851	3	3	3	5	Gang 3	92.3	3	13.9	0	0	PS_2016_sim
ZEA 851	3	4	3	5	Gang 3	120.2	3	26	61	9.4	PS_2016_sim
ZEA 851	3	5	3	5	Gang 3	97	4	16.2	0	0	PS_2016_sim
ZEA 332	3	3	3	6	Gang 3	36.2	2	77.6	246	56.3	PS_2016_sim
ZEA 332	3	4	3	6	Gang 3	21.3	1	19	45	10.8	PS_2016_sim
ZEA 332	3	5	3	6	Gang 3	42.4	2	93.5	321	69.9	PS_2016_sim
PHT77	3	3	3	7	Gang 3	99.4	1	44.9	175	28	PS_2016_sim
PHT77	3	4	3	7	Gang 3	91.9	1	29.2	70	15.4	PS_2016_sim
PHT77	3	5	3	7	Gang 3	92.8	1	38.3	147	25.2	PS_2016_sim
PHT77	4	4	3	8	Gang 3	61.9	1	33.8	176	24.2	PS_2016_sim
PHT77	4	5	3	8	Gang 3	60.4	1	37.1	192	26.7	PS_2016_sim
ZEA 399	4	3	3	9	Gang 3	50	2	12	2	0.5	PS_2016_sim
ZEA 399	4	4	3	9	Gang 3	70.4	2	33.9	134	17.1	PS_2016_sim
ZEA 399	4	5	3	9	Gang 3	82.5	2	26.1	68	11	PS_2016_sim
ZEA 851	5	3	3	10	Gang 3	78.3	3	16.4	3	0.5	PS_2016_sim
ZEA 851	5	4	3	10	Gang 3	130.6	3	37.6	124	17.6	PS_2016_sim
ZEA 851	5	5	3	10	Gang 3	112.6	2	14.3	0	0	PS_2016_sim
ZEA 132	5	3	3	11	Gang 3	51.2	3	42.7	616	30.2	PS_2016_sim
ZEA 132	5	4	3	11	Gang 3	53.4	3	40.7	528	23.8	PS_2016_sim
ZEA 132	5	5	3	11	Gang 3	49.3	2	39.6	549	26.3	PS_2016_sim
S052	1	1	4	1	Gang 3	71.1	1	96.1	356	67.6	PS_2016_sim
S052	1	2	4	1	Gang 3	32.9	1	36.6	199	25.6	PS_2016_sim
B73	1	1	4	2	Gang 3	94.3	1	21	0	0	PS_2016_sim
B73	1	2	4	2	Gang 3	102.3	1	13.3	1	0.2	PS_2016_sim
ZEA 324	2	1	4	3	Gang 3	61.9	3	13.3	37	0.8	PS_2016_sim
ZEA 324	2	2	4	3	Gang 3	92.6	4	28.8	84	2.2	PS_2016_sim
N22	2	1	4	4	Gang 3	90.4	1	42.9	110	22.4	PS_2016_sim
N22	2	2	4	4	Gang 3	89.6	1	22.4	19	3.8	PS_2016_sim
N22	2	3	4	4	Gang 3	67.5	1	18.6	4	0.6	PS_2016_sim
P148	2	1	4	5	Gang 3	44.2	1	81.4	296	57.2	PS_2016_sim
P148	2	2	4	5	Gang 3	52.6	1	22	33	7	PS_2016_sim
P148	2	3	4	5	Gang 3	43.7	1	78.1	280	52.5	PS_2016_sim
ZEA 3660	3	1	4	6	Gang 3	82.4	2	46.4	217	30.2	PS_2016_sim
ZEA 3660	3	2	4	6	Gang 3	73.3	2	42.2	205	29.9	PS_2016_sim
ZEA 3660	3	3	4	6	Gang 3	86.5	1	50.5	174	35	PS_2016_sim
B73	3	1	4	7	Gang 3	108.2	1	14.5	0	0	PS_2016_sim
B73	3	2	4	7	Gang 3	96	1	12.7	0	0	PS_2016_sim
B73	3	3	4	7	Gang 3	101.6	1	16.4	3	1.1	PS_2016_sim
ZEA 332	4	1	4	8	Gang 3	15	1	31	81	18.6	PS_2016_sim
ZEA 332	4	2	4	8	Gang 3	41.4	2	107	313	75.1	PS_2016_sim
N22	4	1	4	9	Gang 3	53	1	23.2	61	12.8	PS_2016_sim
N22	4	2	4	9	Gang 3	88	1	46.6	141	20	PS_2016_sim
N22	4	3	4	9	Gang 3	82.2	1	54.5	184	38	PS_2016_sim
P148	5	1	4	10	Gang 3	35.3	1	66.2	228	42.4	PS_2016_sim
P148	5	2	4	10	Gang 3	41.7	1	65.3	214	42.5	PS_2016_sim
B73	5	1	4	11	Gang 3	72.8	2	13.2	0	0	PS_2016_sim
B73	5	2	4	11	Gang 3	95.2	1	14.1	0	0	PS_2016_sim
S052	1	3	4	1	Gang 4	45.6	2	64.5	274	41	PS_2016_sim
S052	1	4	4	1	Gang 4	41.3	1	36.9	239	23.1	PS_2016_sim
S052	1	5	4	1	Gang 4	53.6	1	66.6	277	42.5	PS_2016_sim
B73	1	3	4	2	Gang 4	103.1	1	14.5	1	0.2	PS_2016_sim
B73	1	4	4	2	Gang 4	93.2	1	19.5	0	0	PS_2016_sim
B73	1	5	4	2	Gang 4	106	1	23.4	0	0	PS_2016_sim
ZEA 324	2	3	4	3	Gang 4	58.8	4	14.9	119	2.6	PS_2016_sim
ZEA 324	2	4	4	3	Gang 4	75.4	5	20.8	167	3.8	PS_2016_sim
ZEA 324	2	5	4	3	Gang 4	84.2	4	19	222	5.6	PS_2016_sim
N22	2	4	4	4	Gang 4	77.7	1	29.3	82	16	PS_2016_sim
N22	2	5	4	4	Gang 4	104.4	1	24.6	34	5.2	PS_2016_sim
P148	2	4	4	5	Gang 4	50.9	1	71.7	228	49.7	PS_2016_sim
P148	2	5	4	5	Gang 4	41.3	1	74.1	267	52.5	PS_2016_sim
ZEA 3660	3	4	4	6	Gang 4	76.8	1	17.9	34	6.4	PS_2016_sim
ZEA 3660	3	5	4	6	Gang 4	92.9	2	80.8	319	54.9	PS_2016_sim
B73	3	4	4	7	Gang 4	100.5	1	14.3	0	0	PS_2016_sim
B73	3	5	4	7	Gang 4	125.2	2	30.3	0	0	PS_2016_sim
ZEA 332	4	3	4	8	Gang 4	21.6	1	47.2	166	37	PS_2016_sim
ZEA 332	4	4	4	8	Gang 4	17.8	1	38.2	153	29.2	PS_2016_sim
ZEA 332	4	5	4	8	Gang 4	35	3	21.4	0	0	PS_2016_sim
N22	4	4	4	9	Gang 4	111.5	1	23.9	17	3.6	PS_2016_sim
N22	4	5	4	9	Gang 4	95.7	1	28.8	23	5.2	PS_2016_sim
P148	5	3	4	10	Gang 4	43.8	1	80.9	324	57	PS_2016_sim
P148	5	4	4	10	Gang 4	33.7	1	64.6	291	46	PS_2016_sim
P148	5	5	4	10	Gang 4	38.7	1	69.3	288	50.8	PS_2016_sim
B73	5	3	4	11	Gang 4	79.8	3	25.8	0	0	PS_2016_sim
B73	5	4	4	11	Gang 4	84.6	2	10.5	0	0	PS_2016_sim
B73	5	5	4	11	Gang 4	93.5	2	24.4	0	0	PS_2016_sim
ZEA 3660	1	1	5	1	Gang 4	98.7	2	18.1	37	5.7	PS_2016_sim
ZEA 3660	1	2	5	1	Gang 4	112.6	1	26.1	108	13.9	PS_2016_sim
ZEA 851	1	1	5	2	Gang 4	114.8	4	34.5	20	3.5	PS_2016_sim
ZEA 851	1	2	5	2	Gang 4	103	4	27.5	0	0	PS_2016_sim
ZEA 324	1	1	5	3	Gang 4	84.2	4	8.9	7	0.2	PS_2016_sim
ZEA 324	1	2	5	3	Gang 4	99.4	5	13.9	35	1.1	PS_2016_sim
ZEA 324	1	3	5	3	Gang 4	77.9	6	29.3	4	0	PS_2016_sim
ZEA 132	2	1	5	4	Gang 4	59.9	3	37.4	472	22.8	PS_2016_sim
ZEA 132	2	2	5	4	Gang 4	57.8	3	41.2	545	25.5	PS_2016_sim
ZEA 332	2	1	5	5	Gang 4	13.5	1	10.6	37	6.8	PS_2016_sim
ZEA 332	2	2	5	5	Gang 4	31.2	2	37.4	46	12.5	PS_2016_sim
ZEA 332	2	3	5	5	Gang 4	11.6	1	26.3	97	19.2	PS_2016_sim
P148	3	1	5	6	Gang 4	36.7	2	69.1	284	48.5	PS_2016_sim
P148	3	2	5	6	Gang 4	57.7	2	35.8	52	8.2	PS_2016_sim
ZEA 324	3	1	5	7	Gang 4	55.6	4	16	3	0	PS_2016_sim
ZEA 324	3	2	5	7	Gang 4	71.8	5	20.9	0	0	PS_2016_sim
ZEA 324	3	3	5	7	Gang 4	102.7	5	19.5	6	0.2	PS_2016_sim
ZEA 851	4	1	5	8	Gang 4	109	4	27.6	3	0.5	PS_2016_sim
ZEA 851	4	2	5	8	Gang 4	147.7	6	41.2	10	1.5	PS_2016_sim
P148	4	1	5	9	Gang 4	62	1	75.8	208	46.2	PS_2016_sim
P148	4	2	5	9	Gang 4	46.6	1	77.4	264	51.7	PS_2016_sim
N22	5	1	5	10	Gang 4	124.6	1	20.7	2	0.5	PS_2016_sim
N22	5	2	5	10	Gang 4	78.8	1	16.4	6	1.4	PS_2016_sim
S052	5	1	5	11	Gang 4	66.1	1	81.5	339	58.3	PS_2016_sim
S052	5	2	5	11	Gang 4	76.9	1	83.5	350	59	PS_2016_sim
ZEA 3660	1	3	5	1	Gang 4 außen	73	1	32.9	203	22.9	PS_2016_sim
ZEA 3660	1	4	5	1	Gang 4 außen	129.3	1	13.8	28	5.4	PS_2016_sim
ZEA 3660	1	5	5	1	Gang 4 außen	107.1	2	68.5	218	46.4	PS_2016_sim
ZEA 851	1	3	5	2	Gang 4 außen	93.3	4	26	0	0	PS_2016_sim
ZEA 851	1	4	5	2	Gang 4 außen	129	4	48.6	0	0	PS_2016_sim
ZEA 851	1	5	5	2	Gang 4 außen	137.5	5	41.3	0	0	PS_2016_sim
ZEA 324	1	4	5	3	Gang 4 außen	104	5	27.4	37	1.1	PS_2016_sim
ZEA 324	1	5	5	3	Gang 4 außen	68.9	4	19.8	11	0.3	PS_2016_sim
ZEA 132	2	3	5	4	Gang 4 außen	49.6	2	27.2	349	17.5	PS_2016_sim
ZEA 132	2	4	5	4	Gang 4 außen	62.8	3	33.4	372	19.8	PS_2016_sim
ZEA 132	2	5	5	4	Gang 4 außen	50.1	3	38.2	487	26.9	PS_2016_sim
ZEA 332	2	4	5	5	Gang 4 außen	-0.3	1	70.6	172	49	PS_2016_sim
ZEA 332	2	5	5	5	Gang 4 außen	29.1	1	55.6	162	42.8	PS_2016_sim
P148	3	3	5	6	Gang 4 außen	47.5	2	26.7	20	3.8	PS_2016_sim
P148	3	4	5	6	Gang 4 außen	37.2	1	54.1	185	35.6	PS_2016_sim
P148	3	5	5	6	Gang 4 außen	55	1	69.5	226	42	PS_2016_sim
ZEA 324	3	4	5	7	Gang 4 außen	102.6	5	31.4	25	1	PS_2016_sim
ZEA 324	3	5	5	7	Gang 4 außen	89.9	6	29.3	47	1.7	PS_2016_sim
ZEA 851	4	3	5	8	Gang 4 außen	90.5	3	23.7	0	0	PS_2016_sim
ZEA 851	4	4	5	8	Gang 4 außen	121.9	5	39.5	6	1.3	PS_2016_sim
ZEA 851	4	5	5	8	Gang 4 außen	101.5	5	37.2	15	2.4	PS_2016_sim
P148	4	3	5	9	Gang 4 außen	40.9	1	80.7	283	57.4	PS_2016_sim
P148	4	4	5	9	Gang 4 außen	49.7	4	33.5	6	1.4	PS_2016_sim
P148	4	5	5	9	Gang 4 außen	44.4	1	58.2	173	31.8	PS_2016_sim
N22	5	3	5	10	Gang 4 außen	96.6	1	17.8	6	1.2	PS_2016_sim
N22	5	4	5	10	Gang 4 außen	90.6	1	16.4	1	0.2	PS_2016_sim
N22	5	5	5	10	Gang 4 außen	92.5	1	17.6	4	0.9	PS_2016_sim
S052	5	3	5	11	Gang 4 außen	53.6	1	71.3	323	50.9	PS_2016_sim
S052	5	4	5	11	Gang 4 außen	66.5	1	82.1	339	59.2	PS_2016_sim
S052	5	5	5	11	Gang 4 außen	47.7	1	40.4	165	24.4	PS_2016_sim
ZEA 132	1	1	1	1	Gang 1 außen	74.79	2	57.65	957	50.98	PS_avg
ZEA 132	1	2	1	1	Gang 1 außen	74.61	3	74.13	1074	63.65	PS_avg
ZEA 399	1	1	1	2	Gang 1 außen	124.49	2	2.23			PS_avg
ZEA 399	1	2	1	2	Gang 1 außen	66.72	1	1.49			PS_avg
ZEA 851	2	1	1	3	Gang 1 außen	205.51	3	7.52			PS_avg
ZEA 851	2	2	1	3	Gang 1 außen	148.42	4	4.54			PS_avg
ZEA 3660	2	1	1	4	Gang 1 außen	128.92	2	42.2	76	21.37	PS_avg
ZEA 3660	2	2	1	4	Gang 1 außen	138.12	2	82.36	161	44.84	PS_avg
ZEA 3660	2	3	1	4	Gang 1 außen	119.59	2	49.79	36	11.23	PS_avg
ZEA 132	3	1	1	5	Gang 1 außen	125.09	3	67.05	1041	59.84	PS_avg
ZEA 132	3	2	1	5	Gang 1 außen	102.18	3	81.97	1175	65.1	PS_avg
S052	3	1	1	6	Gang 1 außen	81.92	1	86.15	304	74.54	PS_avg
S052	3	2	1	6	Gang 1 außen	91.85	1	93.81	348	82.64	PS_avg
S052	3	3	1	6	Gang 1 außen	87.25	1	69.81	210	56.38	PS_avg
ZEA 3660	4	1	1	7	Gang 1 außen	118.07	1	89.94	255	69.87	PS_avg
ZEA 3660	4	2	1	7	Gang 1 außen	115.04	1	28.42	44	13.41	PS_avg
ZEA 3660	4	3	1	7	Gang 1 außen	149.69	2	86.39	174	45.16	PS_avg
ZEA 324	4	1	1	8	Gang 1 außen	126.9	7	47.4	870	34.54	PS_avg
ZEA 324	4	2	1	8	Gang 1 außen	107.42	4	32.35	589	23.66	PS_avg
ZEA 324	5	1	1	9	Gang 1 außen	149.02	4	27.67	380	12.5	PS_avg
ZEA 324	5	2	1	9	Gang 1 außen	171.56	5	34.49	623	23.66	PS_avg
ZEA 324	5	3	1	9	Gang 1 außen	172.8	4	25.34	535	16.9	PS_avg
ZEA 332	5	1	1	10	Gang 1 außen	18.56	1	29.02	175	23.69	PS_avg
ZEA 332	5	2	1	10	Gang 1 außen	12.09	1	28.82	162	24.74	PS_avg
PHT77	5	1	1	11	Gang 1 außen	83.82	1	98.71	526	86.07	PS_avg
PHT77	5	2	1	11	Gang 1 außen	80.81	1	103.43	494	91.9	PS_avg
ZEA 132	1	3	1	1	Gang 1	83.96	1	25.73	397	22.64	PS_avg
ZEA 132	1	4	1	1	Gang 1	125.5	2	52.11	830	44.55	PS_avg
ZEA 132	1	5	1	1	Gang 1	65.67	2	44.39	588	32.7	PS_avg
ZEA 399	1	3	1	2	Gang 1	73.36	1	1.23			PS_avg
ZEA 399	1	4	1	2	Gang 1	102.86	1	1.38			PS_avg
ZEA 399	1	5	1	2	Gang 1	62.62	1	1.42			PS_avg
ZEA 851	2	3	1	3	Gang 1	164.42	1	2.23	7	0.84	PS_avg
ZEA 851	2	4	1	3	Gang 1	307.49	2	2.4	3	0.42	PS_avg
ZEA 851	2	5	1	3	Gang 1	240.18	4	7.88			PS_avg
ZEA 3660	2	4	1	4	Gang 1	94.5	1	40.08			PS_avg
ZEA 3660	2	5	1	4	Gang 1	149.56	2	33.31	35	9.88	PS_avg
ZEA 132	3	3	1	5	Gang 1	80.35	2	29.54	369	19.28	PS_avg
ZEA 132	3	4	1	5	Gang 1	89.89	2	42.83	662	36.6	PS_avg
ZEA 132	3	5	1	5	Gang 1	90.37	2	35.23	573	30.14	PS_avg
S052	3	4	1	6	Gang 1	58.94	2	7.01	1	0.15	PS_avg
S052	3	5	1	6	Gang 1	77.59	1	81.88	339	71.74	PS_avg
ZEA 3660	4	4	1	7	Gang 1	129.4	1	25.62	15	4.83	PS_avg
ZEA 3660	4	5	1	7	Gang 1	162.8	2	46.71	44	13.96	PS_avg
ZEA 324	4	3	1	8	Gang 1	122.15	3	23.61	390	16.47	PS_avg
ZEA 324	4	4	1	8	Gang 1	105.86	4	25.01	451	17.29	PS_avg
ZEA 324	4	5	1	8	Gang 1	99.43	4	37.05	676	27.27	PS_avg
ZEA 324	5	4	1	9	Gang 1	95.98	2	13.73	353	9.62	PS_avg
ZEA 324	5	5	1	9	Gang 1	135.76	4	23.83	479	15.52	PS_avg
ZEA 332	5	3	1	10	Gang 1	21.03	2	35.46	233	31.25	PS_avg
ZEA 332	5	4	1	10	Gang 1	59.15	2	49.75	228	41.74	PS_avg
ZEA 332	5	5	1	10	Gang 1	38.46	1	39.83	214	33.2	PS_avg
PHT77	5	3	1	11	Gang 1	51.95	1	45.53	170	36.2	PS_avg
PHT77	5	4	1	11	Gang 1	76.31	1	76.44	403	85.71	PS_avg
PHT77	5	5	1	11	Gang 1	97.44	1	92.39	373	76.76	PS_avg
P148	1	1	2	1	Gang 1	58.74	1	88.44	276	71.51	PS_avg
P148	1	2	2	1	Gang 1	79.45	1	99.66	299	77.15	PS_avg
P148	1	3	2	1	Gang 1	79.91	1	63.06	200	45.51	PS_avg
PHT77	1	1	2	2	Gang 1	69.27	1	65.31	358	59.18	PS_avg
PHT77	1	2	2	2	Gang 1	90.51	1	5.66	33	3.86	PS_avg
PHT77	1	3	2	2	Gang 1	77.86	1	83.26	432	70.72	PS_avg
ZEA 399	2	1	2	3	Gang 1	96.19	2	16.1	41	9.99	PS_avg
ZEA 399	2	2	2	3	Gang 1	80.17	2	10.53	25	5.45	PS_avg
PHT77	2	1	2	4	Gang 1	59.6	1	49.05	270	43.56	PS_avg
PHT77	2	2	2	4	Gang 1	71.74	1	53.88	225	45.96	PS_avg
PHT77	2	3	2	4	Gang 1	84.89	1	84.1	359	71.6	PS_avg
N22	3	1	2	5	Gang 1	160.7	1	37.05	99	23.25	PS_avg
N22	3	2	2	5	Gang 1	149.14	1	63.03	214	48.79	PS_avg
N22	3	3	2	5	Gang 1	102.12	1	63.39	253	51.71	PS_avg
ZEA 399	3	1	2	6	Gang 1	72.97	1	5.61	11	2.26	PS_avg
ZEA 399	3	2	2	6	Gang 1	97.88	2	61.01	317	55.38	PS_avg
ZEA 399	3	3	2	6	Gang 1	137.4	1	34.04	122	27.04	PS_avg
ZEA 132	4	1	2	7	Gang 1	85.94	3	50.13	792	43.56	PS_avg
ZEA 132	4	2	2	7	Gang 1	108.37	1	21.78	347	18.81	PS_avg
ZEA 132	4	3	2	7	Gang 1	73.19	3	56.58	937	49.44	PS_avg
S052	4	1	2	8	Gang 1	76.28	1	91.84	377	80.84	PS_avg
S052	4	2	2	8	Gang 1	89.09	1	101.45	371	89.69	PS_avg
B73	4	1	2	9	Gang 1	158.15	1	86.83	296	68.21	PS_avg
B73	4	2	2	9	Gang 1	152.6	1	16.09	27	5.35	PS_avg
ZEA 3660	5	1	2	10	Gang 1	99.48	2	37.38	48	12.53	PS_avg
ZEA 3660	5	2	2	10	Gang 1	87.43	1	23.26	25	7.5	PS_avg
ZEA 3660	5	3	2	10	Gang 1	142	1	45.97	59	18.11	PS_avg
ZEA 399	5	1	2	11	Gang 1	82.95	1	26.35	152	22.31	PS_avg
ZEA 399	5	2	2	11	Gang 1	81.41	1	1.93	2	0.4	PS_avg
P148	1	4	2	1	Gang 2	86.5	1	110.7	372	90.76	PS_avg
P148	1	5	2	1	Gang 2	45.16	1	3.68	2	0.55	PS_avg
PHT77	1	4	2	2	Gang 2	56.25	1	55.66	307	46.51	PS_avg
PHT77	1	5	2	2	Gang 2	72.67	1	79.39	400	68.61	PS_avg
ZEA 399	2	3	2	3	Gang 2	96.49	1	63.28	334	55.84	PS_avg
ZEA 399	2	4	2	3	Gang 2	71.94	1	31.53	118	23.03	PS_avg
ZEA 399	2	5	2	3	Gang 2	115.85	2	23.11	79	18.37	PS_avg
PHT77	2	4	2	4	Gang 2	61.73	1	36.22	201	30.44	PS_avg
PHT77	2	5	2	4	Gang 2	61.03	1	61.43	249	52.09	PS_avg
N22	3	4	2	5	Gang 2	110.63	1	20.37	55	13.03	PS_avg
N22	3	5	2	5	Gang 2	156.88	1	52.61	163	38.27	PS_avg
ZEA 399	3	4	2	6	Gang 2	329.28	2	216.19	1100	191.42	PS_avg
ZEA 399	3	5	2	6	Gang 2	74.49	1	28.64	98	21.67	PS_avg
ZEA 132	4	4	2	7	Gang 2	78.07	3	58.25	966	50.82	PS_avg
ZEA 132	4	5	2	7	Gang 2	94.28	2	44.11	708	37.62	PS_avg
S052	4	3	2	8	Gang 2	70.94	1	67.37	264	59.45	PS_avg
S052	4	4	2	8	Gang 2	87.18	1	89.59	385	80.38	PS_avg
S052	4	5	2	8	Gang 2	83.38	2	10.83	8	1.75	PS_avg
B73	4	3	2	9	Gang 2	116.21	1	6.07	8	1.59	PS_avg
B73	4	4	2	9	Gang 2	164.73	1	57.29	188	40.27	PS_avg
B73	4	5	2	9	Gang 2	174.68	1	116.33	471	95.35	PS_avg
ZEA 3660	5	4	2	10	Gang 2	142.96	2	50.53	47	13.59	PS_avg
ZEA 3660	5	5	2	10	Gang 2	110.05	1	46.03			PS_avg
ZEA 399	5	3	2	11	Gang 2	239.73	2	130.13	679	113.67	PS_avg
ZEA 399	5	4	2	11	Gang 2	97.54	2	2.28			PS_avg
ZEA 399	5	5	2	11	Gang 2	87.23	1	32.67	152	27.35	PS_avg
N22	1	1	3	1	Gang 2	101.54	1	86	346	71.54	PS_avg
N22	1	2	3	1	Gang 2	157.07	1	39.91	107	26.43	PS_avg
N22	1	3	3	1	Gang 2	108.03	1	46.2	165	35.1	PS_avg
ZEA 332	1	1	3	2	Gang 2	9.9	1	19.91	96	16.69	PS_avg
ZEA 332	1	2	3	2	Gang 2	41.49	1	32.44	133	25.96	PS_avg
ZEA 332	1	3	3	2	Gang 2	65.88	2	71.33	356	62.15	PS_avg
S052	2	1	3	3	Gang 2	93.93	1	106.89	453	94.67	PS_avg
S052	2	2	3	3	Gang 2	94.53	1	103.98	390	92.55	PS_avg
B73	2	1	3	4	Gang 2	141.05	1	4.43	4	0.75	PS_avg
B73	2	2	3	4	Gang 2	172.39	1	9.04	13	2.57	PS_avg
B73	2	3	3	4	Gang 2	160.13	1	10.6	18	4.03	PS_avg
ZEA 851	3	1	3	5	Gang 2	222.22	3	1.83			PS_avg
ZEA 851	3	2	3	5	Gang 2	191.94	1	0.93			PS_avg
ZEA 332	3	1	3	6	Gang 2	24.57	1	30.8	153	26.62	PS_avg
ZEA 332	3	2	3	6	Gang 2	44.87	1	40.58	200	34.34	PS_avg
PHT77	3	1	3	7	Gang 2	56.31	1	80.07	414	68.88	PS_avg
PHT77	3	2	3	7	Gang 2	85.43	1	94.6	412	83.19	PS_avg
PHT77	4	1	3	8	Gang 2	93.26	1	105.67	475	93.63	PS_avg
PHT77	4	2	3	8	Gang 2	71.23	1	90.97	381	79.51	PS_avg
PHT77	4	3	3	8	Gang 2	83.96	1	99.26	372	85.35	PS_avg
ZEA 399	4	1	3	9	Gang 2	537.72	4	274.6	1660	241.96	PS_avg
ZEA 399	4	2	3	9	Gang 2	54.05	1	16.88	70	13.81	PS_avg
ZEA 851	5	1	3	10	Gang 2	233.42	2	3.16			PS_avg
ZEA 851	5	2	3	10	Gang 2	183.34	3	3.04			PS_avg
ZEA 132	5	1	3	11	Gang 2	94.53	2	46.58	744	40.29	PS_avg
ZEA 132	5	2	3	11	Gang 2	86.52	1	26.15	316	20.33	PS_avg
N22	1	4	3	1	Gang 3	108.69	1	50.35	171	37.65	PS_avg
N22	1	5	3	1	Gang 3	85.46	1	95.92	431	82.3	PS_avg
ZEA 332	1	4	3	2	Gang 3	34.72	2	42.02	215	36.44	PS_avg
ZEA 332	1	5	3	2	Gang 3	43	1	25.84	122	20.99	PS_avg
S052	2	3	3	3	Gang 3	74.62	2	12.62	16	1.54	PS_avg
S052	2	4	3	3	Gang 3	58.62	1	59.4	211	49.8	PS_avg
S052	2	5	3	3	Gang 3	84.82	1	91.49	346	80.78	PS_avg
B73	2	4	3	4	Gang 3	168.27	1	4.15			PS_avg
B73	2	5	3	4	Gang 3	161.63	1	4.39			PS_avg
ZEA 851	3	3	3	5	Gang 3	599.87	3	84.11	441	64.2	PS_avg
ZEA 851	3	4	3	5	Gang 3	117.44	1	0.56	1	0.11	PS_avg
ZEA 851	3	5	3	5	Gang 3	137.99	1	1.03	3	0.66	PS_avg
ZEA 332	3	3	3	6	Gang 3	41	2	46.81	300	43.17	PS_avg
ZEA 332	3	4	3	6	Gang 3	23.49	1	31.4	183	27.3	PS_avg
ZEA 332	3	5	3	6	Gang 3	18.17	1	20.72	87	16.65	PS_avg
PHT77	3	3	3	7	Gang 3	81.37	1	90.34	307	76.94	PS_avg
PHT77	3	4	3	7	Gang 3	96.15	1	109.86	554	95.28	PS_avg
PHT77	3	5	3	7	Gang 3	65.95	1	75.82	400	68.05	PS_avg
PHT77	4	4	3	8	Gang 3	80.99	1	90.61	383	78.41	PS_avg
PHT77	4	5	3	8	Gang 3	90.39	1	110.13	430	96.06	PS_avg
ZEA 399	4	3	3	9	Gang 3	80.25	1	64.9	309	56.52	PS_avg
ZEA 399	4	4	3	9	Gang 3	401.7	3	246.29	1319	217.73	PS_avg
ZEA 399	4	5	3	9	Gang 3	67.16	1	56.36	228	50.58	PS_avg
ZEA 851	5	3	3	10	Gang 3	181.21	3	2.13			PS_avg
ZEA 851	5	4	3	10	Gang 3	194.29	1	0.74			PS_avg
ZEA 851	5	5	3	10	Gang 3	118.98	2	4.02			PS_avg
ZEA 132	5	3	3	11	Gang 3	81.43	2	23.52	212	13.17	PS_avg
ZEA 132	5	4	3	11	Gang 3	93.61	2	47.47	713	41.39	PS_avg
ZEA 132	5	5	3	11	Gang 3	100.36	2	52.82	608	37.94	PS_avg
S052	1	1	4	1	Gang 3	79.77	1	93.22	382	83.26	PS_avg
S052	1	2	4	1	Gang 3	75.86	1	88.74	332	78.13	PS_avg
B73	1	1	4	2	Gang 3	157.64	1	34.28	128	20.36	PS_avg
B73	1	2	4	2	Gang 3	153.98	1	89.46	387	70.22	PS_avg
B73	2	1	4	3	Gang 3	164.41	1	6.43	1	0.23	PS_avg
B73	2	2	4	3	Gang 3	168.13	1	18.3	38	7.32	PS_avg
N22	2	1	4	4	Gang 3	145.36	1	79.66	280	62.13	PS_avg
N22	2	2	4	4	Gang 3	81.46	1	69.65	320	58.38	PS_avg
N22	2	3	4	4	Gang 3	126.48	1	80.14	315	64.87	PS_avg
P148	2	1	4	5	Gang 3	62.32	1	51.49	160	41.87	PS_avg
P148	2	2	4	5	Gang 3	96.93	1	83.5	261	66.39	PS_avg
P148	2	3	4	5	Gang 3	71.67	1	78.7	275	65.33	PS_avg
ZEA 3660	3	1	4	6	Gang 3	89.98	2	14.08			PS_avg
ZEA 3660	3	2	4	6	Gang 3	111.97	2	79.38	240	50.61	PS_avg
ZEA 3660	3	3	4	6	Gang 3	192.56	3	74.06	157	34.24	PS_avg
B73	3	1	4	7	Gang 3	140.95	1	5.81	3	0.71	PS_avg
B73	3	2	4	7	Gang 3	156.45	1	4.49			PS_avg
B73	3	3	4	7	Gang 3	201.86	1	12.9	19	3.88	PS_avg
ZEA 332	4	1	4	8	Gang 3	11.33	1	16.01	110	13.16	PS_avg
ZEA 332	4	2	4	8	Gang 3	53.61	2	42.52	278	36.46	PS_avg
N22	4	1	4	9	Gang 3	91.64	1	34.16	110	23.57	PS_avg
N22	4	2	4	9	Gang 3	91.15	1	21.64	55	12.29	PS_avg
N22	4	3	4	9	Gang 3	92.9	1	57.55	204	46.12	PS_avg
P148	5	1	4	10	Gang 3	87.13	1	82.06	260	67.38	PS_avg
P148	5	2	4	10	Gang 3	100.06	1	76.43	226	57.88	PS_avg
B73	5	1	4	11	Gang 3	151.66	1	13.03	28	5.36	PS_avg
B73	5	2	4	11	Gang 3	126.42	1	5.3	5	0.89	PS_avg
S052	1	3	4	1	Gang 4	85.07	1	104.01	381	92.15	PS_avg
S052	1	4	4	1	Gang 4	71.88	1	83.82	355	73.56	PS_avg
S052	1	5	4	1	Gang 4	79.69	1	89.78	358	79.89	PS_avg
B73	1	3	4	2	Gang 4	101.98	1	0.86			PS_avg
B73	1	4	4	2	Gang 4	126.47	2	10.35	22	3.86	PS_avg
B73	1	5	4	2	Gang 4	148.96	1	25.63	67	13.27	PS_avg
B73	2	3	4	3	Gang 4	153.8	1	6.73	4	0.99	PS_avg
B73	2	4	4	3	Gang 4	170.57	1	9.45	8	2.07	PS_avg
B73	2	5	4	3	Gang 4	139.99	1	24.36	73	16.04	PS_avg
N22	2	4	4	4	Gang 4	98.48	1	79.52	294	64.46	PS_avg
N22	2	5	4	4	Gang 4	119.95	1	73.26	267	57.9	PS_avg
P148	2	4	4	5	Gang 4	51.52	1	71.38	289	60.27	PS_avg
P148	2	5	4	5	Gang 4	115.7	1	100	320	79.12	PS_avg
ZEA 3660	3	4	4	6	Gang 4	177.83	2	33.94	26	7.51	PS_avg
ZEA 3660	3	5	4	6	Gang 4	119.5	1	20.57	20	5.68	PS_avg
B73	3	4	4	7	Gang 4	161.05	1	5.13	2	0.47	PS_avg
B73	3	5	4	7	Gang 4	142.89	1	4.52	1	0.16	PS_avg
ZEA 332	4	3	4	8	Gang 4	35.45	3	48.16	281	41.13	PS_avg
ZEA 332	4	4	4	8	Gang 4	18.52	1	17.74	128	14.74	PS_avg
ZEA 332	4	5	4	8	Gang 4	15.6	1	18.87	120	16.53	PS_avg
N22	4	4	4	9	Gang 4	102.37	1	16.82	36	8.59	PS_avg
N22	4	5	4	9	Gang 4	100.21	1	84.45	315	69.32	PS_avg
P148	5	3	4	10	Gang 4	64.71	1	94.6	352	81.61	PS_avg
P148	5	4	4	10	Gang 4	78.2	1	92.25	343	78.41	PS_avg
P148	5	5	4	10	Gang 4	66.25	1	69.94	228	58.07	PS_avg
B73	5	3	4	11	Gang 4	130.43	1	4.65	4	0.81	PS_avg
B73	5	4	4	11	Gang 4	123.76	1	76.71	351	60.78	PS_avg
B73	5	5	4	11	Gang 4	135.88	1	13.13	28	5.55	PS_avg
ZEA 3660	1	1	5	1	Gang 4	99.27	1	98.1	276	77.1	PS_avg
ZEA 3660	1	2	5	1	Gang 4	82.02	1	68.39	196	52.38	PS_avg
ZEA 851	1	1	5	2	Gang 4	265.18	3	2.34			PS_avg
ZEA 851	1	2	5	2	Gang 4	287.16	5	4.94			PS_avg
ZEA 324	1	1	5	3	Gang 4	127.9	6	40.26	747	29.67	PS_avg
ZEA 324	1	2	5	3	Gang 4	127.82	4	42.67	763	33.12	PS_avg
ZEA 324	1	3	5	3	Gang 4	91.87	4	35.47	211	27.49	PS_avg
ZEA 132	2	1	5	4	Gang 4	87.33	2	49.12	230	37.45	PS_avg
ZEA 132	2	2	5	4	Gang 4	98.3	2	43.56	561	32.6	PS_avg
ZEA 332	2	1	5	5	Gang 4	9.64	1	16.81	101	12.59	PS_avg
ZEA 332	2	2	5	5	Gang 4	31.67	1	40.16	144	31.93	PS_avg
ZEA 332	2	3	5	5	Gang 4	19.49	2	37.79	281	30.08	PS_avg
P148	3	1	5	6	Gang 4	68.26	1	93.84	329	79.6	PS_avg
P148	3	2	5	6	Gang 4	58.83	1	93	370	79.3	PS_avg
B73	3	1	5	7	Gang 4	155.13	1	3.07	14	1.4	PS_avg
B73	3	2	5	7	Gang 4	149.58	1	1.77	1	0.16	PS_avg
B73	3	3	5	7	Gang 4	166.25	1	9.06	10	2.41	PS_avg
ZEA 851	4	1	5	8	Gang 4	264.42	4	1.47			PS_avg
ZEA 851	4	2	5	8	Gang 4	195.88	8	10.63			PS_avg
P148	4	1	5	9	Gang 4	96.86	1	105.04	352	87.47	PS_avg
P148	4	2	5	9	Gang 4	91.74	1	100.42	320	80.6	PS_avg
N22	5	1	5	10	Gang 4	136.85	1	68.57	236	53.41	PS_avg
N22	5	2	5	10	Gang 4	116.54	1	35.76	100	23.05	PS_avg
S052	5	1	5	11	Gang 4	89.62	1	79.26	271	70.33	PS_avg
S052	5	2	5	11	Gang 4	84.34	1	41.34	128	33.67	PS_avg
ZEA 3660	1	3	5	1	Gang 4 außen	104.74	1	36.99	43	10.92	PS_avg
ZEA 3660	1	4	5	1	Gang 4 außen	91.83	2	34.34	46	15.05	PS_avg
ZEA 3660	1	5	5	1	Gang 4 außen	87.05	1	13.72	7	1.89	PS_avg
ZEA 851	1	3	5	2	Gang 4 außen	153.36	3				PS_avg
ZEA 851	1	4	5	2	Gang 4 außen	133.34	1	1.93			PS_avg
ZEA 851	1	5	5	2	Gang 4 außen	175.54	1	1.39	2	0.49	PS_avg
ZEA 324	1	4	5	3	Gang 4 außen	191.56	4	24.36	382	15.95	PS_avg
ZEA 324	1	5	5	3	Gang 4 außen	73.52	6	34.94	671	25.17	PS_avg
ZEA 132	2	3	5	4	Gang 4 außen	107.7	3	57.9	1010	50.93	PS_avg
ZEA 132	2	4	5	4	Gang 4 außen	77.81	2	54.4	874	48	PS_avg
ZEA 132	2	5	5	4	Gang 4 außen	127.33	3	74.69	1001	56.33	PS_avg
ZEA 332	2	4	5	5	Gang 4 außen	36.37	1	38.92	174	33.44	PS_avg
ZEA 332	2	5	5	5	Gang 4 außen	28.48	1	28.81	162	23.45	PS_avg
P148	3	3	5	6	Gang 4 außen	73.8	1	16.15	26	7.25	PS_avg
P148	3	4	5	6	Gang 4 außen	122.24	2	103.76	319	81.39	PS_avg
P148	3	5	5	6	Gang 4 außen	60.21	1	10.5	16	4.92	PS_avg
B73	3	4	5	7	Gang 4 außen	178.81	1	16.4	26	5.81	PS_avg
B73	3	5	5	7	Gang 4 außen	134.89	1	10.42	22	4.59	PS_avg
ZEA 851	4	3	5	8	Gang 4 außen	182	2	0.93			PS_avg
ZEA 851	4	4	5	8	Gang 4 außen	172.53	3	2.95			PS_avg
ZEA 851	4	5	5	8	Gang 4 außen	222.11	3	4.08			PS_avg
P148	4	3	5	9	Gang 4 außen	87.5	1	85.3	289	70.08	PS_avg
P148	4	4	5	9	Gang 4 außen	94.54	1	56.77	153	40.13	PS_avg
P148	4	5	5	9	Gang 4 außen	81.7	1	43.04	104	27.63	PS_avg
N22	5	3	5	10	Gang 4 außen	129.73	1	39.4	115	26.27	PS_avg
N22	5	4	5	10	Gang 4 außen	85.06	1	6.17			PS_avg
N22	5	5	5	10	Gang 4 außen	102.19	1	97.37	450	82.56	PS_avg
S052	5	3	5	11	Gang 4 außen	68.62	1	1.83	1	0.11	PS_avg
S052	5	4	5	11	Gang 4 außen	79.85	1	102.92	395	91.9	PS_avg
S052	5	5	5	11	Gang 4 außen	75.36	1	95	380	85.11	PS_avg
