# Supplementary material for: Natural plant growth and development achieved in the IPK PhenoSphere by dynamic environment simulation
Source: Nat Commun. 2023 Sep 18;14:5783. doi: 10.1038/s41467-023-41332-4 (PMC10507097; doi:10.1038/s41467-023-41332-4)
Supplement: Supplementary file 6 — Supplementary Data 1 [file 41467_2023_41332_MOESM6_ESM.xlsx]

## Sheet: climate_2016_DAS
Date	date	temp.2m.Avg	precipitation	humidity	pressure	wind.direction	wind.speed	wind.speed.max.	global.solar.radiation	newdate	DAS	Time
2016-04-15	2016-04-15	4.1	0	100	1007.4	86.6	1.1	1.9	5.4	2016-04-15	-12	00:00:00
2016-04-15 01:00:00	2016-04-15 01:00:00	3.8	0	100	1007.1	71.7	1.1	1.9	5	2016-04-15 01:00:00	-12	01:00:00
2016-04-15 02:00:00	2016-04-15 02:00:00	3.1	0	100	1006.8	83.7	1.2	2.1	5.1	2016-04-15 02:00:00	-12	02:00:00
2016-04-15 03:00:00	2016-04-15 03:00:00	3.2	0	100	1006.4	79	1.5	2.5	5.5	2016-04-15 03:00:00	-12	03:00:00
2016-04-15 04:00:00	2016-04-15 04:00:00	4	0	100	1005.9	76.6	1.8	3.3	5.1	2016-04-15 04:00:00	-12	04:00:00
2016-04-15 05:00:00	2016-04-15 05:00:00	4.7	0	98.5	1005.4	81.1	1.9	3.2	5.3	2016-04-15 05:00:00	-12	05:00:00
2016-04-15 06:00:00	2016-04-15 06:00:00	5.6	0	94.7	1005.1	83	1.8	2.9	12.8	2016-04-15 06:00:00	-12	06:00:00
2016-04-15 07:00:00	2016-04-15 07:00:00	7	0	93.2	1004.8	77.9	1.7	2.7	58.1	2016-04-15 07:00:00	-12	07:00:00
2016-04-15 08:00:00	2016-04-15 08:00:00	8.1	0	92.2	1004.5	82.9	2	4.2	56.9	2016-04-15 08:00:00	-12	08:00:00
2016-04-15 09:00:00	2016-04-15 09:00:00	9.9	0	77.5	1004.1	121.2	2.2	4.6	63.6	2016-04-15 09:00:00	-12	09:00:00
2016-04-15 10:00:00	2016-04-15 10:00:00	10.6	0	81.7	1003.9	175.8	2.4	6.7	99.2	2016-04-15 10:00:00	-12	10:00:00
2016-04-15 11:00:00	2016-04-15 11:00:00	11.3	0	82.3	1003.7	179.5	2.5	5.8	131.9	2016-04-15 11:00:00	-12	11:00:00
2016-04-15 12:00:00	2016-04-15 12:00:00	12.1	0	79.2	1003.5	202	2.7	7	125.4	2016-04-15 12:00:00	-12	12:00:00
2016-04-15 13:00:00	2016-04-15 13:00:00	12.3	0	79.8	1003.4	224	3	6.4	156.2	2016-04-15 13:00:00	-12	13:00:00
2016-04-15 14:00:00	2016-04-15 14:00:00	14.6	0	68.7	1003	233.2	3.8	7.8	459.5	2016-04-15 14:00:00	-12	14:00:00
2016-04-15 15:00:00	2016-04-15 15:00:00	15.1	0.1	64.2	1002.7	224.8	2.7	6.8	245.9	2016-04-15 15:00:00	-12	15:00:00
2016-04-15 16:00:00	2016-04-15 16:00:00	16	0	62.5	1002.7	231.6	4	8.8	474.6	2016-04-15 16:00:00	-12	16:00:00
2016-04-15 17:00:00	2016-04-15 17:00:00	15.2	0	59.5	1002.6	264.2	3.7	9.7	227.1	2016-04-15 17:00:00	-12	17:00:00
2016-04-15 18:00:00	2016-04-15 18:00:00	13.7	0	74	1002.8	281.2	1.6	3.9	156.9	2016-04-15 18:00:00	-12	18:00:00
2016-04-15 19:00:00	2016-04-15 19:00:00	12.8	0	79.5	1002.7	131.1	1.5	2.6	49.8	2016-04-15 19:00:00	-12	19:00:00
2016-04-15 20:00:00	2016-04-15 20:00:00	10.2	0	91.5	1002.9	101.8	1.8	3.8	5.4	2016-04-15 20:00:00	-12	20:00:00
2016-04-15 21:00:00	2016-04-15 21:00:00	7.9	0	98.7	1003	95.2	1.4	3.2	3.6	2016-04-15 21:00:00	-12	21:00:00
2016-04-15 22:00:00	2016-04-15 22:00:00	6	0	100	1003.1	129.6	1.1	2.4	4.6	2016-04-15 22:00:00	-12	22:00:00
2016-04-15 23:00:00	2016-04-15 23:00:00	4.6	0	100	1003.1	140	1.1	3	4.2	2016-04-15 23:00:00	-12	23:00:00
2016-04-16	2016-04-16	3.7	0	100	1003	118.5	1.2	1.7	5	2016-04-16	-11	00:00:00
2016-04-16 01:00:00	2016-04-16 01:00:00	4.3	0	100	1002.8	143.4	1.2	2.8	5.6	2016-04-16 01:00:00	-11	01:00:00
2016-04-16 02:00:00	2016-04-16 02:00:00	8.1	0	94	1002.7	196.2	1.9	4.4	6.1	2016-04-16 02:00:00	-11	02:00:00
2016-04-16 03:00:00	2016-04-16 03:00:00	8.4	0	90.7	1002.4	142.9	1.2	4.3	5.6	2016-04-16 03:00:00	-11	03:00:00
2016-04-16 04:00:00	2016-04-16 04:00:00	8.6	0	93.7	1002.3	145.7	1.6	3.3	5.8	2016-04-16 04:00:00	-11	04:00:00
2016-04-16 05:00:00	2016-04-16 05:00:00	9.5	0	87.3	1002.1	136.7	1.7	3.9	5.5	2016-04-16 05:00:00	-11	05:00:00
2016-04-16 06:00:00	2016-04-16 06:00:00	9.4	0	89.8	1001.9	99.6	1.7	3	15.6	2016-04-16 06:00:00	-11	06:00:00
2016-04-16 07:00:00	2016-04-16 07:00:00	9.8	0	91.3	1001.9	91.4	1.4	2.3	54.6	2016-04-16 07:00:00	-11	07:00:00
2016-04-16 08:00:00	2016-04-16 08:00:00	11.1	0	88.7	1002	182.3	1.9	5.6	111.8	2016-04-16 08:00:00	-11	08:00:00
2016-04-16 09:00:00	2016-04-16 09:00:00	12.2	0	84	1002	172.3	1.9	5.1	103.2	2016-04-16 09:00:00	-11	09:00:00
2016-04-16 10:00:00	2016-04-16 10:00:00	12.7	0	78.2	1002.1	192.6	1.9	4.8	81.7	2016-04-16 10:00:00	-11	10:00:00
2016-04-16 11:00:00	2016-04-16 11:00:00	13	0	72.3	1002.3	212.1	2.4	6.4	149.4	2016-04-16 11:00:00	-11	11:00:00
2016-04-16 12:00:00	2016-04-16 12:00:00	13	0	71.8	1002.4	225.6	2.6	5.9	121.1	2016-04-16 12:00:00	-11	12:00:00
2016-04-16 13:00:00	2016-04-16 13:00:00	13.4	0	71.5	1002.4	194.1	2.3	7.7	187.2	2016-04-16 13:00:00	-11	13:00:00
2016-04-16 14:00:00	2016-04-16 14:00:00	14.4	0	67	1002.5	239.1	3.1	6.9	348.5	2016-04-16 14:00:00	-11	14:00:00
2016-04-16 15:00:00	2016-04-16 15:00:00	10.9	0.5	91.3	1002.9	250	3.5	7.4	71.5	2016-04-16 15:00:00	-11	15:00:00
2016-04-16 16:00:00	2016-04-16 16:00:00	13.4	0	77.3	1002.7	225.4	3.7	8.5	438.4	2016-04-16 16:00:00	-11	16:00:00
2016-04-16 17:00:00	2016-04-16 17:00:00	15.4	0	59.3	1002.8	225.9	3.8	8.6	422.4	2016-04-16 17:00:00	-11	17:00:00
2016-04-16 18:00:00	2016-04-16 18:00:00	14.2	0	62.8	1002.7	228	3.3	7.8	146.6	2016-04-16 18:00:00	-11	18:00:00
2016-04-16 19:00:00	2016-04-16 19:00:00	12.7	0	68.5	1003	224.4	3	6.7	40.8	2016-04-16 19:00:00	-11	19:00:00
2016-04-16 20:00:00	2016-04-16 20:00:00	11	0	78.5	1003.2	228.9	2.2	7.1	5.6	2016-04-16 20:00:00	-11	20:00:00
2016-04-16 21:00:00	2016-04-16 21:00:00	10.3	0	87.2	1003.3	251	1.5	3.3	4.7	2016-04-16 21:00:00	-11	21:00:00
2016-04-16 22:00:00	2016-04-16 22:00:00	9.7	0.1	89.8	1003.4	215.4	1.2	2.9	4.5	2016-04-16 22:00:00	-11	22:00:00
2016-04-16 23:00:00	2016-04-16 23:00:00	8.8	0.6	98.7	1003.4	200.2	1.3	3.3	4.4	2016-04-16 23:00:00	-11	23:00:00
2016-04-17	2016-04-17	8.2	0	100	1003.2	235.4	1.4	2.8	5.2	2016-04-17	-10	00:00:00
2016-04-17 01:00:00	2016-04-17 01:00:00	8.5	0	97.8	1003.2	299.1	1.8	3.6	6.1	2016-04-17 01:00:00	-10	01:00:00
2016-04-17 02:00:00	2016-04-17 02:00:00	7.9	0.3	90.8	1003.6	302.2	2	4.4	5.4	2016-04-17 02:00:00	-10	02:00:00
2016-04-17 03:00:00	2016-04-17 03:00:00	7	0.8	98.8	1003.7	246.6	1.1	2.1	4.9	2016-04-17 03:00:00	-10	03:00:00
2016-04-17 04:00:00	2016-04-17 04:00:00	6.8	0.5	100	1003.6	274.7	1.6	3.3	5.1	2016-04-17 04:00:00	-10	04:00:00
2016-04-17 05:00:00	2016-04-17 05:00:00	6.5	1.4	99.3	1004	284.9	2.3	4.3	5.1	2016-04-17 05:00:00	-10	05:00:00
2016-04-17 06:00:00	2016-04-17 06:00:00	6.1	0.6	99.8	1004.4	290.5	1.4	2.5	7.1	2016-04-17 06:00:00	-10	06:00:00
2016-04-17 07:00:00	2016-04-17 07:00:00	5.8	0.2	100	1004.7	282.9	1.3	2.3	13.5	2016-04-17 07:00:00	-10	07:00:00
2016-04-17 08:00:00	2016-04-17 08:00:00	5.8	0	100	1005.2	294.6	1.7	3.1	47.9	2016-04-17 08:00:00	-10	08:00:00
2016-04-17 09:00:00	2016-04-17 09:00:00	6.1	0	95.3	1005.5	310.1	2.6	5.5	79.3	2016-04-17 09:00:00	-10	09:00:00
2016-04-17 10:00:00	2016-04-17 10:00:00	6.9	0	83.3	1005.8	296.5	3.5	6.4	197.8	2016-04-17 10:00:00	-10	10:00:00
2016-04-17 11:00:00	2016-04-17 11:00:00	8	0	76	1006.4	280.1	3.7	6.4	298.7	2016-04-17 11:00:00	-10	11:00:00
2016-04-17 12:00:00	2016-04-17 12:00:00	10.1	0	63	1006.6	283.5	3.8	7.8	575.1	2016-04-17 12:00:00	-10	12:00:00
2016-04-17 13:00:00	2016-04-17 13:00:00	11.2	0	52.7	1006.8	289	4.4	8.4	662	2016-04-17 13:00:00	-10	13:00:00
2016-04-17 14:00:00	2016-04-17 14:00:00	11.3	0	47.8	1007	291.6	4.4	7.4	463.7	2016-04-17 14:00:00	-10	14:00:00
2016-04-17 15:00:00	2016-04-17 15:00:00	12	0	44.8	1007.3	290.5	4.3	8.5	492.1	2016-04-17 15:00:00	-10	15:00:00
2016-04-17 16:00:00	2016-04-17 16:00:00	12.4	0	42.8	1007.3	299.1	4.4	8.9	475.7	2016-04-17 16:00:00	-10	16:00:00
2016-04-17 17:00:00	2016-04-17 17:00:00	11.5	0	50.2	1007.7	304.9	4.2	9.1	285.2	2016-04-17 17:00:00	-10	17:00:00
2016-04-17 18:00:00	2016-04-17 18:00:00	10.5	0	53.7	1007.9	303	3.7	7	186.3	2016-04-17 18:00:00	-10	18:00:00
2016-04-17 19:00:00	2016-04-17 19:00:00	9.3	0	53.8	1008.4	301.7	2.9	6.6	63.8	2016-04-17 19:00:00	-10	19:00:00
2016-04-17 20:00:00	2016-04-17 20:00:00	7.3	0	71.5	1008.9	268.2	1.4	2.3	6.9	2016-04-17 20:00:00	-10	20:00:00
2016-04-17 21:00:00	2016-04-17 21:00:00	4.1	0	93.7	1009.2	142	0.8	1.4	3.8	2016-04-17 21:00:00	-10	21:00:00
2016-04-17 22:00:00	2016-04-17 22:00:00	2.1	0	98.8	1009.4	236.2	1.4	3.3	4.6	2016-04-17 22:00:00	-10	22:00:00
2016-04-17 23:00:00	2016-04-17 23:00:00	3.8	0	87.7	1010	276.8	2.3	4.4	3.6	2016-04-17 23:00:00	-10	23:00:00
2016-04-18	2016-04-18	2.2	0	96.2	1010.3	272.7	1.3	2.7	4.2	2016-04-18	-9	00:00:00
2016-04-18 01:00:00	2016-04-18 01:00:00	-0.3	0	100	1010.6	266	0.9	1.5	4.9	2016-04-18 01:00:00	-9	01:00:00
2016-04-18 02:00:00	2016-04-18 02:00:00	-0.9	0	100	1010.9	202.4	0.7	1.1	4.9	2016-04-18 02:00:00	-9	02:00:00
2016-04-18 03:00:00	2016-04-18 03:00:00	-1.5	0	100	1011	255.5	1.1	1.5	4.6	2016-04-18 03:00:00	-9	03:00:00
2016-04-18 04:00:00	2016-04-18 04:00:00	-1.8	0	100	1011.2	161.9	0.7	1.1	5.2	2016-04-18 04:00:00	-9	04:00:00
2016-04-18 05:00:00	2016-04-18 05:00:00	-1.9	0	100	1011.2	281.7	1	1.7	5.4	2016-04-18 05:00:00	-9	05:00:00
2016-04-18 06:00:00	2016-04-18 06:00:00	-1.7	0	100	1011.2	219.3	1.1	1.9	35.7	2016-04-18 06:00:00	-9	06:00:00
2016-04-18 07:00:00	2016-04-18 07:00:00	0.8	0	100	1011.5	203	1.2	2	137.6	2016-04-18 07:00:00	-9	07:00:00
2016-04-18 08:00:00	2016-04-18 08:00:00	5.5	0	84.2	1011.8	154.2	1.4	2.5	320.4	2016-04-18 08:00:00	-9	08:00:00
2016-04-18 09:00:00	2016-04-18 09:00:00	9.2	0	63.5	1011.9	244.2	1.6	3.9	492.6	2016-04-18 09:00:00	-9	09:00:00
2016-04-18 10:00:00	2016-04-18 10:00:00	10.7	0	50.7	1012	290.3	3.4	7.5	632.7	2016-04-18 10:00:00	-9	10:00:00
2016-04-18 11:00:00	2016-04-18 11:00:00	11.8	0	43.5	1011.8	282	3	5.8	663.6	2016-04-18 11:00:00	-9	11:00:00
2016-04-18 12:00:00	2016-04-18 12:00:00	12.9	0	41	1011.6	283.7	3.1	6.6	790.1	2016-04-18 12:00:00	-9	12:00:00
2016-04-18 13:00:00	2016-04-18 13:00:00	13.7	0	38.3	1011.5	268.2	2.8	6	784.4	2016-04-18 13:00:00	-9	13:00:00
2016-04-18 14:00:00	2016-04-18 14:00:00	13.3	0	37.2	1011.5	279.3	3	5.5	587.5	2016-04-18 14:00:00	-9	14:00:00
2016-04-18 15:00:00	2016-04-18 15:00:00	13.6	0	35.8	1011.4	276.2	3.2	6.5	414	2016-04-18 15:00:00	-9	15:00:00
2016-04-18 16:00:00	2016-04-18 16:00:00	13.1	0	35.5	1011.2	288.2	3.7	6.4	313.2	2016-04-18 16:00:00	-9	16:00:00
2016-04-18 17:00:00	2016-04-18 17:00:00	13	0	35.3	1011.2	275.6	4.1	6.8	264.5	2016-04-18 17:00:00	-9	17:00:00
2016-04-18 18:00:00	2016-04-18 18:00:00	12.8	0	36	1011.2	295.1	3.8	7.1	224.2	2016-04-18 18:00:00	-9	18:00:00
2016-04-18 19:00:00	2016-04-18 19:00:00	11.1	0	39.7	1011.3	294.2	3.3	6.6	67.4	2016-04-18 19:00:00	-9	19:00:00
2016-04-18 20:00:00	2016-04-18 20:00:00	8.5	0	47.7	1011.6	296.5	2.3	4.9	5.8	2016-04-18 20:00:00	-9	20:00:00
2016-04-18 21:00:00	2016-04-18 21:00:00	4.9	0	73	1012	247.4	1.6	2.5	3.3	2016-04-18 21:00:00	-9	21:00:00
2016-04-18 22:00:00	2016-04-18 22:00:00	5	0	74.7	1012.1	221.6	2.4	4.4	5.3	2016-04-18 22:00:00	-9	22:00:00
2016-04-18 23:00:00	2016-04-18 23:00:00	6.5	0	67.5	1012.1	228.4	2.3	4.1	5.7	2016-04-18 23:00:00	-9	23:00:00
2016-04-19	2016-04-19	7.7	0	63	1012.2	235.5	2.6	4.9	5.2	2016-04-19	-8	00:00:00
2016-04-19 01:00:00	2016-04-19 01:00:00	8.1	0	61	1012.2	232.3	2.5	4.7	4.8	2016-04-19 01:00:00	-8	01:00:00
2016-04-19 02:00:00	2016-04-19 02:00:00	8.3	0	61.3	1012.2	258.3	2.9	5	4.7	2016-04-19 02:00:00	-8	02:00:00
2016-04-19 03:00:00	2016-04-19 03:00:00	8.1	0	65.2	1012.2	257.2	2.8	5.8	4.7	2016-04-19 03:00:00	-8	03:00:00
2016-04-19 04:00:00	2016-04-19 04:00:00	8.1	0	61.3	1012.3	268.2	3.2	5.8	4.6	2016-04-19 04:00:00	-8	04:00:00
2016-04-19 05:00:00	2016-04-19 05:00:00	7.8	0	64.3	1012.4	258.3	2.8	4.9	4.6	2016-04-19 05:00:00	-8	05:00:00
2016-04-19 06:00:00	2016-04-19 06:00:00	7.5	0	67.7	1012.5	247.9	2.4	4.2	14.2	2016-04-19 06:00:00	-8	06:00:00
2016-04-19 07:00:00	2016-04-19 07:00:00	7.9	0	71.7	1012.6	253.5	3.1	6.4	52.2	2016-04-19 07:00:00	-8	07:00:00
2016-04-19 08:00:00	2016-04-19 08:00:00	8.1	0	80.8	1012.8	256.7	2.9	6.1	77.8	2016-04-19 08:00:00	-8	08:00:00
2016-04-19 09:00:00	2016-04-19 09:00:00	9.4	0	79	1012.8	267.7	4.4	8.7	206.9	2016-04-19 09:00:00	-8	09:00:00
2016-04-19 10:00:00	2016-04-19 10:00:00	10.3	0	74	1012.9	278.7	5.5	10.2	268.4	2016-04-19 10:00:00	-8	10:00:00
2016-04-19 11:00:00	2016-04-19 11:00:00	11.4	0	66.2	1013	278.6	5.7	10.7	464.9	2016-04-19 11:00:00	-8	11:00:00
2016-04-19 12:00:00	2016-04-19 12:00:00	11.4	0	59	1013.1	286.5	5.8	11	299.5	2016-04-19 12:00:00	-8	12:00:00
2016-04-19 13:00:00	2016-04-19 13:00:00	12.4	0	50.7	1013	278.9	5.9	10.3	353.3	2016-04-19 13:00:00	-8	13:00:00
2016-04-19 14:00:00	2016-04-19 14:00:00	12.4	0	49.2	1013	280.7	6.2	10.3	335.6	2016-04-19 14:00:00	-8	14:00:00
2016-04-19 15:00:00	2016-04-19 15:00:00	12.7	0	48.7	1013.1	283.1	6.2	10.7	368.6	2016-04-19 15:00:00	-8	15:00:00
2016-04-19 16:00:00	2016-04-19 16:00:00	13.3	0	46.2	1013.1	285	6.9	13.3	335.4	2016-04-19 16:00:00	-8	16:00:00
2016-04-19 17:00:00	2016-04-19 17:00:00	13	0	46.5	1013.2	292.8	6.4	13.1	293.2	2016-04-19 17:00:00	-8	17:00:00
2016-04-19 18:00:00	2016-04-19 18:00:00	12.5	0	43.7	1013.3	298.9	6.2	12.9	207.5	2016-04-19 18:00:00	-8	18:00:00
2016-04-19 19:00:00	2016-04-19 19:00:00	11	0	46.7	1013.6	306.5	5.5	13	74.6	2016-04-19 19:00:00	-8	19:00:00
2016-04-19 20:00:00	2016-04-19 20:00:00	8.8	0	55.8	1014.1	299.4	4.6	7.8	6.9	2016-04-19 20:00:00	-8	20:00:00
2016-04-19 21:00:00	2016-04-19 21:00:00	7.2	0	65.8	1014.5	292.8	3.9	7.4	2.7	2016-04-19 21:00:00	-8	21:00:00
2016-04-19 22:00:00	2016-04-19 22:00:00	6.1	0	77.5	1014.7	289.1	3.5	6	3.5	2016-04-19 22:00:00	-8	22:00:00
2016-04-19 23:00:00	2016-04-19 23:00:00	5.5	0	84.8	1015.1	287	3.1	5.6	3.3	2016-04-19 23:00:00	-8	23:00:00
2016-04-20	2016-04-20	5.1	0	88	1015.3	293	4.4	8	3.4	2016-04-20	-7	00:00:00
2016-04-20 01:00:00	2016-04-20 01:00:00	4.5	0	91	1015.5	275.1	3.6	6.7	3	2016-04-20 01:00:00	-7	01:00:00
2016-04-20 02:00:00	2016-04-20 02:00:00	4.3	0	91	1015.7	275.4	4.3	7	3.6	2016-04-20 02:00:00	-7	02:00:00
2016-04-20 03:00:00	2016-04-20 03:00:00	3.7	0	91	1015.8	290.9	4.2	6.9	3.2	2016-04-20 03:00:00	-7	03:00:00
2016-04-20 04:00:00	2016-04-20 04:00:00	3.2	0	93	1015.8	295.2	3.8	6.6	3.4	2016-04-20 04:00:00	-7	04:00:00
2016-04-20 05:00:00	2016-04-20 05:00:00	3.5	0	92.5	1015.9	291	3.3	6.5	4.7	2016-04-20 05:00:00	-7	05:00:00
2016-04-20 06:00:00	2016-04-20 06:00:00	3.9	0	92.7	1016.1	287.6	3.3	6.5	33.8	2016-04-20 06:00:00	-7	06:00:00
2016-04-20 07:00:00	2016-04-20 07:00:00	5.4	0	90.3	1016.3	294.5	3.4	5.9	129.5	2016-04-20 07:00:00	-7	07:00:00
2016-04-20 08:00:00	2016-04-20 08:00:00	7.3	0	83	1016.5	286.5	4.3	8.7	329	2016-04-20 08:00:00	-7	08:00:00
2016-04-20 09:00:00	2016-04-20 09:00:00	7.6	0	72.8	1016.7	291.3	5.3	9.2	250.9	2016-04-20 09:00:00	-7	09:00:00
2016-04-20 10:00:00	2016-04-20 10:00:00	8.6	0	68.2	1017	286.1	4.5	8.1	345.4	2016-04-20 10:00:00	-7	10:00:00
2016-04-20 11:00:00	2016-04-20 11:00:00	9.4	0	63	1017.1	283.5	4.4	8.3	415.8	2016-04-20 11:00:00	-7	11:00:00
2016-04-20 12:00:00	2016-04-20 12:00:00	11.2	0	57	1017	286.6	4.6	8.7	751.1	2016-04-20 12:00:00	-7	12:00:00
2016-04-20 13:00:00	2016-04-20 13:00:00	12.1	0	52.2	1016.9	289.5	4.9	8.4	807.9	2016-04-20 13:00:00	-7	13:00:00
2016-04-20 14:00:00	2016-04-20 14:00:00	12.9	0	49.7	1016.8	293.3	4.7	8.4	750.6	2016-04-20 14:00:00	-7	14:00:00
2016-04-20 15:00:00	2016-04-20 15:00:00	13.4	0	47.8	1016.7	297.6	4.7	8.7	664.8	2016-04-20 15:00:00	-7	15:00:00
2016-04-20 16:00:00	2016-04-20 16:00:00	13.6	0	46.3	1016.6	298.3	4.3	8.1	537.9	2016-04-20 16:00:00	-7	16:00:00
2016-04-20 17:00:00	2016-04-20 17:00:00	13.6	0	45.2	1016.5	299.5	3.7	7.4	400.4	2016-04-20 17:00:00	-7	17:00:00
2016-04-20 18:00:00	2016-04-20 18:00:00	12.9	0	46	1016.3	298.4	3.5	6.5	232.5	2016-04-20 18:00:00	-7	18:00:00
2016-04-20 19:00:00	2016-04-20 19:00:00	11.3	0	51.7	1016.2	304.3	2.8	6.1	76.9	2016-04-20 19:00:00	-7	19:00:00
2016-04-20 20:00:00	2016-04-20 20:00:00	7.9	0	64.7	1016.3	306.9	1.6	3.6	7	2016-04-20 20:00:00	-7	20:00:00
2016-04-20 21:00:00	2016-04-20 21:00:00	4.3	0	88	1016.5	274.7	1.2	1.5	4.1	2016-04-20 21:00:00	-7	21:00:00
2016-04-20 22:00:00	2016-04-20 22:00:00	1.6	0	99	1016.5	258.3	1.2	1.9	4.8	2016-04-20 22:00:00	-7	22:00:00
2016-04-20 23:00:00	2016-04-20 23:00:00	2.2	0	96.5	1016.4	270	1.4	2.4	4.9	2016-04-20 23:00:00	-7	23:00:00
2016-04-21	2016-04-21	0.2	0	100	1016.4	278.6	0.9	1.7	5	2016-04-21	-6	00:00:00
2016-04-21 01:00:00	2016-04-21 01:00:00	-0.9	0	100	1016.3	207.3	0.7	1.4	5	2016-04-21 01:00:00	-6	01:00:00
2016-04-21 02:00:00	2016-04-21 02:00:00	-1.6	0	100	1016.2	229.9	0.8	1.4	4.3	2016-04-21 02:00:00	-6	02:00:00
2016-04-21 03:00:00	2016-04-21 03:00:00	-1.6	0	100	1016	270.8	0.7	1.1	5.3	2016-04-21 03:00:00	-6	03:00:00
2016-04-21 04:00:00	2016-04-21 04:00:00	-2.1	0	100	1016	292.9	0.8	1.3	5.3	2016-04-21 04:00:00	-6	04:00:00
2016-04-21 05:00:00	2016-04-21 05:00:00	-2.5	0	100	1015.9	234.2	0.7	1.1	5.5	2016-04-21 05:00:00	-6	05:00:00
2016-04-21 06:00:00	2016-04-21 06:00:00	-2.1	0	100	1015.8	252.7	0.7	1.1	44.1	2016-04-21 06:00:00	-6	06:00:00
2016-04-21 07:00:00	2016-04-21 07:00:00	1.1	0	99.8	1015.7	288.1	1	2.2	151.2	2016-04-21 07:00:00	-6	07:00:00
2016-04-21 08:00:00	2016-04-21 08:00:00	5.1	0	83.5	1015.7	290.1	0.9	2.3	331.5	2016-04-21 08:00:00	-6	08:00:00
2016-04-21 09:00:00	2016-04-21 09:00:00	8.6	0	67.2	1015.6	260.5	1.1	2.5	499.8	2016-04-21 09:00:00	-6	09:00:00
2016-04-21 10:00:00	2016-04-21 10:00:00	11	0	56.7	1015.5	208.1	1.2	2.3	631.2	2016-04-21 10:00:00	-6	10:00:00
2016-04-21 11:00:00	2016-04-21 11:00:00	13.1	0	51	1015.2	238.1	1.7	3.6	725.2	2016-04-21 11:00:00	-6	11:00:00
2016-04-21 12:00:00	2016-04-21 12:00:00	14.2	0	48.8	1014.9	270	2.3	5	793.2	2016-04-21 12:00:00	-6	12:00:00
2016-04-21 13:00:00	2016-04-21 13:00:00	15.2	0	46.3	1014.5	228.1	1.8	3.5	800.7	2016-04-21 13:00:00	-6	13:00:00
2016-04-21 14:00:00	2016-04-21 14:00:00	16.1	0	45.5	1014.1	238.9	2.3	4.8	753.1	2016-04-21 14:00:00	-6	14:00:00
2016-04-21 15:00:00	2016-04-21 15:00:00	16.7	0	44.5	1013.6	248.2	2	4	653	2016-04-21 15:00:00	-6	15:00:00
2016-04-21 16:00:00	2016-04-21 16:00:00	17.2	0	44.2	1013.1	241.2	1.9	3.6	531.3	2016-04-21 16:00:00	-6	16:00:00
2016-04-21 17:00:00	2016-04-21 17:00:00	17.2	0	44.5	1012.7	282.8	2.1	3.7	386.9	2016-04-21 17:00:00	-6	17:00:00
2016-04-21 18:00:00	2016-04-21 18:00:00	16.5	0	46.7	1012.3	278.7	1.8	3.5	215.4	2016-04-21 18:00:00	-6	18:00:00
2016-04-21 19:00:00	2016-04-21 19:00:00	14.4	0	51.7	1011.9	277.1	1.7	3.7	69.3	2016-04-21 19:00:00	-6	19:00:00
2016-04-21 20:00:00	2016-04-21 20:00:00	10.1	0	69.3	1011.9	296.6	1.2	3	7	2016-04-21 20:00:00	-6	20:00:00
2016-04-21 21:00:00	2016-04-21 21:00:00	6.1	0	92.7	1011.9	265.7	1.1	1.5	4.1	2016-04-21 21:00:00	-6	21:00:00
2016-04-21 22:00:00	2016-04-21 22:00:00	3.4	0	97.8	1011.9	243.1	0.9	1.7	4.5	2016-04-21 22:00:00	-6	22:00:00
2016-04-21 23:00:00	2016-04-21 23:00:00	2.6	0	99.7	1011.9	287.4	1.3	2.7	5.4	2016-04-21 23:00:00	-6	23:00:00
2016-04-22	2016-04-22	3.7	0	90.8	1012.1	273.3	1.8	3.2	4.1	2016-04-22	-5	00:00:00
2016-04-22 01:00:00	2016-04-22 01:00:00	2.7	0	94.3	1012.1	240.3	2.1	3.5	4.4	2016-04-22 01:00:00	-5	01:00:00
2016-04-22 02:00:00	2016-04-22 02:00:00	2.8	0	93.5	1012.1	265.3	1.7	3.3	4.4	2016-04-22 02:00:00	-5	02:00:00
2016-04-22 03:00:00	2016-04-22 03:00:00	1.3	0	97.3	1012	239.7	1.1	2.2	3.7	2016-04-22 03:00:00	-5	03:00:00
2016-04-22 04:00:00	2016-04-22 04:00:00	0.1	0	100	1012	258	1.5	2.7	4.3	2016-04-22 04:00:00	-5	04:00:00
2016-04-22 05:00:00	2016-04-22 05:00:00	-1.1	0	100	1011.9	245.5	1	1.7	5.6	2016-04-22 05:00:00	-5	05:00:00
2016-04-22 06:00:00	2016-04-22 06:00:00	0.5	0	100	1011.9	290.8	1.8	3.3	36.3	2016-04-22 06:00:00	-5	06:00:00
2016-04-22 07:00:00	2016-04-22 07:00:00	3.6	0	93.5	1012	292.5	2.2	4.4	163.8	2016-04-22 07:00:00	-5	07:00:00
2016-04-22 08:00:00	2016-04-22 08:00:00	6.9	0	83.8	1012.1	301.6	3.3	7.6	305.4	2016-04-22 08:00:00	-5	08:00:00
2016-04-22 09:00:00	2016-04-22 09:00:00	8.4	0	71.8	1012.1	299	3.4	7.1	481.1	2016-04-22 09:00:00	-5	09:00:00
2016-04-22 10:00:00	2016-04-22 10:00:00	9.6	0	63.3	1012.1	286.8	2.9	6.2	548.3	2016-04-22 10:00:00	-5	10:00:00
2016-04-22 11:00:00	2016-04-22 11:00:00	11.2	0	52.8	1011.9	273.8	2.9	6.4	715.4	2016-04-22 11:00:00	-5	11:00:00
2016-04-22 12:00:00	2016-04-22 12:00:00	12.2	0	43	1011.6	280	3.2	5.8	813.7	2016-04-22 12:00:00	-5	12:00:00
2016-04-22 13:00:00	2016-04-22 13:00:00	13.3	0	37.4	1011.3	268.7	3.1	6.6	820.7	2016-04-22 13:00:00	-5	13:00:00
2016-04-22 14:00:00	2016-04-22 14:00:00	13.8	0	35	1010.7	179.5	3	5.6	750	2016-04-22 14:00:00	-5	14:00:00
2016-04-22 15:00:00	2016-04-22 15:00:00	14.7	0	34	1010.5	251.1	2.5	6	677.1	2016-04-22 15:00:00	-5	15:00:00
2016-04-22 16:00:00	2016-04-22 16:00:00	14.9	0	33	1010.1	276.9	2.7	5.6	558.2	2016-04-22 16:00:00	-5	16:00:00
2016-04-22 17:00:00	2016-04-22 17:00:00	14.6	0	32	1009.8	287	2.8	5.5	384.8	2016-04-22 17:00:00	-5	17:00:00
2016-04-22 18:00:00	2016-04-22 18:00:00	12.8	0	32.3	1009.6	287.5	2.5	6	130.9	2016-04-22 18:00:00	-5	18:00:00
2016-04-22 19:00:00	2016-04-22 19:00:00	10.9	0	39.5	1009.4	295	1.8	3.2	43.8	2016-04-22 19:00:00	-5	19:00:00
2016-04-22 20:00:00	2016-04-22 20:00:00	8.7	0	57.7	1009.2	269.3	1.2	1.9	6.6	2016-04-22 20:00:00	-5	20:00:00
2016-04-22 21:00:00	2016-04-22 21:00:00	6.5	0	74.8	1009.1	288	1.4	1.9	4.9	2016-04-22 21:00:00	-5	21:00:00
2016-04-22 22:00:00	2016-04-22 22:00:00	6	0	74.8	1009.1	279.9	1.8	2.8	4.9	2016-04-22 22:00:00	-5	22:00:00
2016-04-22 23:00:00	2016-04-22 23:00:00	5.7	0	77.3	1009.1	290.2	2.1	3.8	4.4	2016-04-22 23:00:00	-5	23:00:00
2016-04-23	2016-04-23	4.9	0	84.2	1009.1	279	2.3	4	4	2016-04-23	-4	00:00:00
2016-04-23 01:00:00	2016-04-23 01:00:00	4.4	0	89.2	1009	291	2.4	4.1	4	2016-04-23 01:00:00	-4	01:00:00
2016-04-23 02:00:00	2016-04-23 02:00:00	4	0	92	1008.7	294.2	2.6	3.8	4.6	2016-04-23 02:00:00	-4	02:00:00
2016-04-23 03:00:00	2016-04-23 03:00:00	3.9	0	92	1008.5	299.8	2.4	4	4.7	2016-04-23 03:00:00	-4	03:00:00
2016-04-23 04:00:00	2016-04-23 04:00:00	3.7	0	93.3	1008.4	290	2.5	4.2	4.7	2016-04-23 04:00:00	-4	04:00:00
2016-04-23 05:00:00	2016-04-23 05:00:00	3.6	0	94.5	1008.2	292.4	2.8	4.6	4.9	2016-04-23 05:00:00	-4	05:00:00
2016-04-23 06:00:00	2016-04-23 06:00:00	3.3	0	95.5	1008.1	292.3	2.8	4.8	24.4	2016-04-23 06:00:00	-4	06:00:00
2016-04-23 07:00:00	2016-04-23 07:00:00	3.8	0	91.7	1008	300.8	2.9	6.4	76.8	2016-04-23 07:00:00	-4	07:00:00
2016-04-23 08:00:00	2016-04-23 08:00:00	4.7	0	82.7	1008	282.5	2.6	5.9	173.5	2016-04-23 08:00:00	-4	08:00:00
2016-04-23 09:00:00	2016-04-23 09:00:00	5.9	0	72.8	1007.8	291.9	3	6.8	280.6	2016-04-23 09:00:00	-4	09:00:00
2016-04-23 10:00:00	2016-04-23 10:00:00	7.1	0	67.5	1007.6	276.5	3	6	412.5	2016-04-23 10:00:00	-4	10:00:00
2016-04-23 11:00:00	2016-04-23 11:00:00	7.8	0	62.3	1007.5	289.8	3.3	6.6	440.5	2016-04-23 11:00:00	-4	11:00:00
2016-04-23 12:00:00	2016-04-23 12:00:00	8	0	58.5	1007.3	302.2	3.8	7.8	337.8	2016-04-23 12:00:00	-4	12:00:00
2016-04-23 13:00:00	2016-04-23 13:00:00	8.1	0	57.8	1007.1	300.9	3.9	7.3	349.8	2016-04-23 13:00:00	-4	13:00:00
2016-04-23 14:00:00	2016-04-23 14:00:00	8.7	0	54.8	1006.8	287.4	4.4	8.6	399	2016-04-23 14:00:00	-4	14:00:00
2016-04-23 15:00:00	2016-04-23 15:00:00	8.9	0	52	1006.5	285.9	4.5	7.4	368.9	2016-04-23 15:00:00	-4	15:00:00
2016-04-23 16:00:00	2016-04-23 16:00:00	8.4	0	51	1006.3	285.2	5.5	10.8	258.1	2016-04-23 16:00:00	-4	16:00:00
2016-04-23 17:00:00	2016-04-23 17:00:00	8	0	52.7	1006.2	289.3	4.4	7.8	149.5	2016-04-23 17:00:00	-4	17:00:00
2016-04-23 18:00:00	2016-04-23 18:00:00	7.8	0	51.7	1006.2	296.9	3.9	7.9	97.2	2016-04-23 18:00:00	-4	18:00:00
2016-04-23 19:00:00	2016-04-23 19:00:00	7.2	0	52.5	1006.2	299.6	3.9	7.9	72.3	2016-04-23 19:00:00	-4	19:00:00
2016-04-23 20:00:00	2016-04-23 20:00:00	5.1	0	60.8	1006.4	287.8	3.1	5.9	8	2016-04-23 20:00:00	-4	20:00:00
2016-04-23 21:00:00	2016-04-23 21:00:00	4	0	73.5	1006.8	288.8	2.4	7.1	3.6	2016-04-23 21:00:00	-4	21:00:00
2016-04-23 22:00:00	2016-04-23 22:00:00	3	0	85.7	1006.8	261.3	1.9	4.1	4	2016-04-23 22:00:00	-4	22:00:00
2016-04-23 23:00:00	2016-04-23 23:00:00	2.2	0	85.5	1006.9	283.5	3.3	6.1	3.3	2016-04-23 23:00:00	-4	23:00:00
2016-04-24	2016-04-24	1.9	0	84.5	1007	284.1	4.1	6.7	3.3	2016-04-24	-3	00:00:00
2016-04-24 01:00:00	2016-04-24 01:00:00	1.7	0	86	1007.1	288.6	4.1	7.2	3.3	2016-04-24 01:00:00	-3	01:00:00
2016-04-24 02:00:00	2016-04-24 02:00:00	1	0	91.8	1007.2	276.2	3.2	6.1	3.4	2016-04-24 02:00:00	-3	02:00:00
2016-04-24 03:00:00	2016-04-24 03:00:00	0.6	0	96.8	1007.2	277.1	2.7	5.5	3.6	2016-04-24 03:00:00	-3	03:00:00
2016-04-24 04:00:00	2016-04-24 04:00:00	0.1	0	99.5	1007.1	295.5	2.9	5.5	3.4	2016-04-24 04:00:00	-3	04:00:00
2016-04-24 05:00:00	2016-04-24 05:00:00	-0.4	0	100	1007.1	268.2	2.4	4.3	4.3	2016-04-24 05:00:00	-3	05:00:00
2016-04-24 06:00:00	2016-04-24 06:00:00	-0.3	0	97.2	1007	277.4	1.8	3.2	39.6	2016-04-24 06:00:00	-3	06:00:00
2016-04-24 07:00:00	2016-04-24 07:00:00	2.6	0	82.2	1007	255.7	2.5	4.7	139.7	2016-04-24 07:00:00	-3	07:00:00
2016-04-24 08:00:00	2016-04-24 08:00:00	4.3	0	76.3	1007	290	3.7	6.9	203.4	2016-04-24 08:00:00	-3	08:00:00
2016-04-24 09:00:00	2016-04-24 09:00:00	4	0	80.8	1007	283.5	5.1	9.4	258.8	2016-04-24 09:00:00	-3	09:00:00
2016-04-24 10:00:00	2016-04-24 10:00:00	6.1	0	62.7	1006.9	281	5.5	10.1	562.1	2016-04-24 10:00:00	-3	10:00:00
2016-04-24 11:00:00	2016-04-24 11:00:00	6.3	0	63.8	1007	288.5	5.5	12.2	515.8	2016-04-24 11:00:00	-3	11:00:00
2016-04-24 12:00:00	2016-04-24 12:00:00	5.7	0	63.8	1006.9	290.3	5.8	12.3	462.6	2016-04-24 12:00:00	-3	12:00:00
2016-04-24 13:00:00	2016-04-24 13:00:00	7.9	0	55.2	1006.5	275.6	4.7	8.4	763.7	2016-04-24 13:00:00	-3	13:00:00
2016-04-24 14:00:00	2016-04-24 14:00:00	8.9	0	47.3	1006.3	281.2	4.9	9.4	695.9	2016-04-24 14:00:00	-3	14:00:00
2016-04-24 15:00:00	2016-04-24 15:00:00	8.7	0	45	1006.1	260.3	4.5	13.8	432.2	2016-04-24 15:00:00	-3	15:00:00
2016-04-24 16:00:00	2016-04-24 16:00:00	5	0	81.3	1006.4	287.8	5.4	13.9	214.1	2016-04-24 16:00:00	-3	16:00:00
2016-04-24 17:00:00	2016-04-24 17:00:00	7	0	69.2	1006.1	242.6	3.6	7.1	340.4	2016-04-24 17:00:00	-3	17:00:00
2016-04-24 18:00:00	2016-04-24 18:00:00	6.3	0	67.2	1006.1	272.3	4	8.1	172.7	2016-04-24 18:00:00	-3	18:00:00
2016-04-24 19:00:00	2016-04-24 19:00:00	4.2	0	75.2	1006.3	282.4	5.4	9.4	45.4	2016-04-24 19:00:00	-3	19:00:00
2016-04-24 20:00:00	2016-04-24 20:00:00	2.4	0	88.2	1006.4	263.1	4.1	7.1	9.4	2016-04-24 20:00:00	-3	20:00:00
2016-04-24 21:00:00	2016-04-24 21:00:00	0.3	0	98.7	1006.6	253.9	1.7	4.6	3.3	2016-04-24 21:00:00	-3	21:00:00
2016-04-24 22:00:00	2016-04-24 22:00:00	-0.5	0	100	1006.6	264.6	1.6	3.8	3.9	2016-04-24 22:00:00	-3	22:00:00
2016-04-24 23:00:00	2016-04-24 23:00:00	-0.5	0	100	1006.6	248.6	2.1	4	4	2016-04-24 23:00:00	-3	23:00:00
2016-04-25	2016-04-25	-1.3	0	100	1006.7	290.2	1.6	2.8	4.2	2016-04-25	-2	00:00:00
2016-04-25 01:00:00	2016-04-25 01:00:00	-2.1	0	100	1006.7	251.7	1	1.9	4.2	2016-04-25 01:00:00	-2	01:00:00
2016-04-25 02:00:00	2016-04-25 02:00:00	-3.2	0	100	1006.6	263	1	1.5	5.1	2016-04-25 02:00:00	-2	02:00:00
2016-04-25 03:00:00	2016-04-25 03:00:00	-3.6	0	100	1006.6	227.2	0.8	1.4	5.4	2016-04-25 03:00:00	-2	03:00:00
2016-04-25 04:00:00	2016-04-25 04:00:00	-3.3	0	100	1006.5	280.8	1.1	2.1	5.7	2016-04-25 04:00:00	-2	04:00:00
2016-04-25 05:00:00	2016-04-25 05:00:00	-3.1	0	100	1006.4	265.4	1	1.5	6.2	2016-04-25 05:00:00	-2	05:00:00
2016-04-25 06:00:00	2016-04-25 06:00:00	-2.6	0	100	1006.5	222.8	0.7	1.4	30.6	2016-04-25 06:00:00	-2	06:00:00
2016-04-25 07:00:00	2016-04-25 07:00:00	-0.6	0	99.7	1006.5	222.6	0.8	1.4	149.8	2016-04-25 07:00:00	-2	07:00:00
2016-04-25 08:00:00	2016-04-25 08:00:00	3.8	0	79	1006.4	257.7	2.1	5.7	318.5	2016-04-25 08:00:00	-2	08:00:00
2016-04-25 09:00:00	2016-04-25 09:00:00	5.6	0	60.3	1006.3	256.1	4.1	8.4	381	2016-04-25 09:00:00	-2	09:00:00
2016-04-25 10:00:00	2016-04-25 10:00:00	6.5	0	49.7	1006.2	249.4	4.8	9	450.1	2016-04-25 10:00:00	-2	10:00:00
2016-04-25 11:00:00	2016-04-25 11:00:00	7.5	0	45.3	1006	249.2	4.6	7.9	577.4	2016-04-25 11:00:00	-2	11:00:00
2016-04-25 12:00:00	2016-04-25 12:00:00	7.3	0	44.3	1005.7	272.4	3.9	8.5	333.8	2016-04-25 12:00:00	-2	12:00:00
2016-04-25 13:00:00	2016-04-25 13:00:00	8.6	0	43	1005.3	236.8	4.2	10.6	542.8	2016-04-25 13:00:00	-2	13:00:00
2016-04-25 14:00:00	2016-04-25 14:00:00	9.5	0	42.5	1005	230.1	4.2	8.4	665.7	2016-04-25 14:00:00	-2	14:00:00
2016-04-25 15:00:00	2016-04-25 15:00:00	10.1	0	36.3	1004.6	230.8	3.9	9.8	479	2016-04-25 15:00:00	-2	15:00:00
2016-04-25 16:00:00	2016-04-25 16:00:00	10.5	0	37.5	1004.3	231.5	4.2	9.3	492.4	2016-04-25 16:00:00	-2	16:00:00
2016-04-25 17:00:00	2016-04-25 17:00:00	9.3	0	39.3	1004	189.8	2.4	6.4	207.7	2016-04-25 17:00:00	-2	17:00:00
2016-04-25 18:00:00	2016-04-25 18:00:00	8.3	0	42.5	1003.6	183.6	2.5	6.7	90.6	2016-04-25 18:00:00	-2	18:00:00
2016-04-25 19:00:00	2016-04-25 19:00:00	7.4	0	47.5	1003.2	192.1	2.7	9	34.7	2016-04-25 19:00:00	-2	19:00:00
2016-04-25 20:00:00	2016-04-25 20:00:00	5.7	0	67.5	1002.9	208.2	2.2	8.4	6.7	2016-04-25 20:00:00	-2	20:00:00
2016-04-25 21:00:00	2016-04-25 21:00:00	5.4	0	72.8	1002.6	183.7	2.8	6.8	4.4	2016-04-25 21:00:00	-2	21:00:00
2016-04-25 22:00:00	2016-04-25 22:00:00	4.2	0	90.3	1001.9	151.6	2.8	6.6	4.4	2016-04-25 22:00:00	-2	22:00:00
2016-04-25 23:00:00	2016-04-25 23:00:00	3.9	0.3	94.7	1001.5	168.1	3.2	7.4	4.2	2016-04-25 23:00:00	-2	23:00:00
2016-04-26	2016-04-26	3.3	0	99.7	1000.9	161.6	2.8	7	5.4	2016-04-26	-1	00:00:00
2016-04-26 01:00:00	2016-04-26 01:00:00	3.3	0	98.7	1000.6	195.5	2.1	4.8	6.3	2016-04-26 01:00:00	-1	01:00:00
2016-04-26 02:00:00	2016-04-26 02:00:00	3.4	0	97	1000.5	231.3	2.1	4	6.5	2016-04-26 02:00:00	-1	02:00:00
2016-04-26 03:00:00	2016-04-26 03:00:00	3.6	0	94.7	1000.4	251.6	2	3.4	6.7	2016-04-26 03:00:00	-1	03:00:00
2016-04-26 04:00:00	2016-04-26 04:00:00	2.2	0	98.2	1000.4	214.7	1.3	2.8	4.4	2016-04-26 04:00:00	-1	04:00:00
2016-04-26 05:00:00	2016-04-26 05:00:00	1.7	0	100	1000.4	265.6	1.6	3.6	6.2	2016-04-26 05:00:00	-1	05:00:00
2016-04-26 06:00:00	2016-04-26 06:00:00	2.1	0	99.8	1000.5	280.9	1.3	2.5	28	2016-04-26 06:00:00	-1	06:00:00
2016-04-26 07:00:00	2016-04-26 07:00:00	2.8	0	94.8	1000.7	282.1	2.3	4.2	67.3	2016-04-26 07:00:00	-1	07:00:00
2016-04-26 08:00:00	2016-04-26 08:00:00	3.7	0	83.3	1000.8	274.6	3.2	5.3	246.7	2016-04-26 08:00:00	-1	08:00:00
2016-04-26 09:00:00	2016-04-26 09:00:00	5.7	0	63.2	1000.9	243.8	2.9	7.4	444.1	2016-04-26 09:00:00	-1	09:00:00
2016-04-26 10:00:00	2016-04-26 10:00:00	6	0	57	1001.1	245.8	4.3	7.7	447.7	2016-04-26 10:00:00	-1	10:00:00
2016-04-26 11:00:00	2016-04-26 11:00:00	7.3	0	50.7	1001.1	249.7	4.5	8.4	600.3	2016-04-26 11:00:00	-1	11:00:00
2016-04-26 12:00:00	2016-04-26 12:00:00	7.6	0	47.7	1000.9	247.6	4.2	8.8	459.2	2016-04-26 12:00:00	-1	12:00:00
2016-04-26 13:00:00	2016-04-26 13:00:00	8.8	0	43.2	1000.7	236.9	3.9	8.8	543.8	2016-04-26 13:00:00	-1	13:00:00
2016-04-26 14:00:00	2016-04-26 14:00:00	7.2	0	59.5	1000.8	219.2	4.1	12.2	417.8	2016-04-26 14:00:00	-1	14:00:00
2016-04-26 15:00:00	2016-04-26 15:00:00	9	0	56.2	1000.6	229.9	3.1	9	520.2	2016-04-26 15:00:00	-1	15:00:00
2016-04-26 16:00:00	2016-04-26 16:00:00	8.6	0	53.7	1000.4	225.3	3.9	9.2	353	2016-04-26 16:00:00	-1	16:00:00
2016-04-26 17:00:00	2016-04-26 17:00:00	6.2	0.6	70.3	1000.6	224.6	4.1	15.3	142.9	2016-04-26 17:00:00	-1	17:00:00
2016-04-26 18:00:00	2016-04-26 18:00:00	4.2	0.2	94.2	1000.9	212.1	2.6	9.2	89.7	2016-04-26 18:00:00	-1	18:00:00
2016-04-26 19:00:00	2016-04-26 19:00:00	3.7	0.5	94.8	1001.1	231.1	5.1	11.1	86.6	2016-04-26 19:00:00	-1	19:00:00
2016-04-26 20:00:00	2016-04-26 20:00:00	2.6	0	97.3	1001	217.9	1.9	5.4	14	2016-04-26 20:00:00	-1	20:00:00
2016-04-26 21:00:00	2016-04-26 21:00:00	1.8	0	99.7	1001.1	174.6	1.5	3.9	4.6	2016-04-26 21:00:00	-1	21:00:00
2016-04-26 22:00:00	2016-04-26 22:00:00	2.2	0	98.3	1001	193.1	1.8	4.3	4.8	2016-04-26 22:00:00	-1	22:00:00
2016-04-26 23:00:00	2016-04-26 23:00:00	3	0	92.7	1000.9	194.9	1.9	4.7	6.7	2016-04-26 23:00:00	-1	23:00:00
2016-04-27	2016-04-27	2.9	0	92.5	1000.9	197.8	1.9	5.7	6.2	2016-04-27	0	00:00:00
2016-04-27 01:00:00	2016-04-27 01:00:00	3	0	87.3	1000.9	218.9	2.8	5.9	5.9	2016-04-27 01:00:00	0	01:00:00
2016-04-27 02:00:00	2016-04-27 02:00:00	3.1	0	86.7	1001	215.1	2.2	5.1	5.4	2016-04-27 02:00:00	0	02:00:00
2016-04-27 03:00:00	2016-04-27 03:00:00	3.2	0	84.7	1001	212.8	2.2	5.2	5.2	2016-04-27 03:00:00	0	03:00:00
2016-04-27 04:00:00	2016-04-27 04:00:00	3.2	0	81.8	1001	201.7	2.2	6.4	4.8	2016-04-27 04:00:00	0	04:00:00
2016-04-27 05:00:00	2016-04-27 05:00:00	3	0	85.3	1001.2	205.8	2.6	6.4	5.5	2016-04-27 05:00:00	0	05:00:00
2016-04-27 06:00:00	2016-04-27 06:00:00	2.8	0	92.5	1001.4	188.2	2.2	5.1	33.3	2016-04-27 06:00:00	0	06:00:00
2016-04-27 07:00:00	2016-04-27 07:00:00	3.4	0	90.7	1001.5	206	2	5.2	64	2016-04-27 07:00:00	0	07:00:00
2016-04-27 08:00:00	2016-04-27 08:00:00	4.1	0	88.2	1001.8	225.6	3.4	7.3	90.2	2016-04-27 08:00:00	0	08:00:00
2016-04-27 09:00:00	2016-04-27 09:00:00	4.7	0	84.5	1002.1	231.2	3.7	6.8	145.5	2016-04-27 09:00:00	0	09:00:00
2016-04-27 10:00:00	2016-04-27 10:00:00	5	0	81.8	1002.3	221.3	3.2	7.4	126	2016-04-27 10:00:00	0	10:00:00
2016-04-27 11:00:00	2016-04-27 11:00:00	6	0	78.5	1002.4	222.9	4.2	10.3	264.9	2016-04-27 11:00:00	0	11:00:00
2016-04-27 12:00:00	2016-04-27 12:00:00	6.3	0	79.2	1002.5	221	3.9	11.8	429.9	2016-04-27 12:00:00	0	12:00:00
2016-04-27 13:00:00	2016-04-27 13:00:00	8.7	0	65.2	1002.6	221.3	5.2	11.9	811.7	2016-04-27 13:00:00	0	13:00:00
2016-04-27 14:00:00	2016-04-27 14:00:00	6.7	0.1	77.7	1003	240.9	5.8	13.6	300	2016-04-27 14:00:00	0	14:00:00
2016-04-27 15:00:00	2016-04-27 15:00:00	7.5	0	72.7	1003.3	257	6	12.1	528.6	2016-04-27 15:00:00	0	15:00:00
2016-04-27 16:00:00	2016-04-27 16:00:00	8	0.1	64.7	1003.6	242.1	5.4	10.6	262.2	2016-04-27 16:00:00	0	16:00:00
2016-04-27 17:00:00	2016-04-27 17:00:00	6.4	0	81.5	1004	234.1	4.3	10.3	227.7	2016-04-27 17:00:00	0	17:00:00
2016-04-27 18:00:00	2016-04-27 18:00:00	6.5	0	74.7	1004.3	249.9	5.2	9.3	187.9	2016-04-27 18:00:00	0	18:00:00
2016-04-27 19:00:00	2016-04-27 19:00:00	5.5	0	76.5	1004.6	240.8	4.5	8.7	59	2016-04-27 19:00:00	0	19:00:00
2016-04-27 20:00:00	2016-04-27 20:00:00	3.6	1.7	92.7	1005.2	254.7	4.7	10.6	6.8	2016-04-27 20:00:00	0	20:00:00
2016-04-27 21:00:00	2016-04-27 21:00:00	2.6	0.4	100	1005.3	220.9	2.7	7.2	5	2016-04-27 21:00:00	0	21:00:00
2016-04-27 22:00:00	2016-04-27 22:00:00	3	0	98.8	1005.5	239	2.5	5.9	5	2016-04-27 22:00:00	0	22:00:00
2016-04-27 23:00:00	2016-04-27 23:00:00	3.3	0	96.5	1005.8	242.4	2.1	5.3	5.5	2016-04-27 23:00:00	0	23:00:00
2016-04-28	2016-04-28	2.1	0	100	1005.9	233.5	1.9	3.9	4.3	2016-04-28	1	00:00:00
2016-04-28 01:00:00	2016-04-28 01:00:00	1.6	0	99.2	1006.1	232.8	1.6	4.2	3.8	2016-04-28 01:00:00	1	01:00:00
2016-04-28 02:00:00	2016-04-28 02:00:00	1	0	100	1006.3	212.2	1.1	2.4	5.5	2016-04-28 02:00:00	1	02:00:00
2016-04-28 03:00:00	2016-04-28 03:00:00	1.1	0	100	1006.4	222.3	1.9	4	4.6	2016-04-28 03:00:00	1	03:00:00
2016-04-28 04:00:00	2016-04-28 04:00:00	1.1	0	100	1006.5	224.6	2	3.8	4.1	2016-04-28 04:00:00	1	04:00:00
2016-04-28 05:00:00	2016-04-28 05:00:00	-0.2	0	100	1006.7	214.8	1.6	3	4.7	2016-04-28 05:00:00	1	05:00:00
2016-04-28 06:00:00	2016-04-28 06:00:00	0.6	0	99.5	1007	234.6	1.5	3.6	55	2016-04-28 06:00:00	1	06:00:00
2016-04-28 07:00:00	2016-04-28 07:00:00	3.5	0	89.8	1007.2	244.6	2.5	5.3	195.8	2016-04-28 07:00:00	1	07:00:00
2016-04-28 08:00:00	2016-04-28 08:00:00	6	0	73	1007.5	250.1	4.3	7.9	381.7	2016-04-28 08:00:00	1	08:00:00
2016-04-28 09:00:00	2016-04-28 09:00:00	7.1	0	61.2	1007.7	259.7	4.8	10	441.1	2016-04-28 09:00:00	1	09:00:00
2016-04-28 10:00:00	2016-04-28 10:00:00	7.3	0	59.8	1007.9	257.3	4.6	8.1	330.7	2016-04-28 10:00:00	1	10:00:00
2016-04-28 11:00:00	2016-04-28 11:00:00	8.3	0	52	1008.2	268.3	5.3	9.3	561.4	2016-04-28 11:00:00	1	11:00:00
2016-04-28 12:00:00	2016-04-28 12:00:00	9.3	0	46.8	1008.3	258.7	4.9	8.8	550.3	2016-04-28 12:00:00	1	12:00:00
2016-04-28 13:00:00	2016-04-28 13:00:00	9	0	47.5	1008.3	277	4.4	8.4	394	2016-04-28 13:00:00	1	13:00:00
2016-04-28 14:00:00	2016-04-28 14:00:00	9.3	0	47.7	1008.4	287.8	4.1	8	310.2	2016-04-28 14:00:00	1	14:00:00
2016-04-28 15:00:00	2016-04-28 15:00:00	9.8	0.1	47.8	1008.5	285.6	3.9	10.5	335.2	2016-04-28 15:00:00	1	15:00:00
2016-04-28 16:00:00	2016-04-28 16:00:00	9.6	0	52.8	1008.6	273.4	4.2	7.9	332.6	2016-04-28 16:00:00	1	16:00:00
2016-04-28 17:00:00	2016-04-28 17:00:00	10.2	0	47.8	1008.8	278	4.3	10.7	409.8	2016-04-28 17:00:00	1	17:00:00
2016-04-28 18:00:00	2016-04-28 18:00:00	9.2	0	56.5	1009.1	296.4	4.5	12.4	279.1	2016-04-28 18:00:00	1	18:00:00
2016-04-28 19:00:00	2016-04-28 19:00:00	7.7	0.1	67	1009.4	297	2.8	5.3	104.2	2016-04-28 19:00:00	1	19:00:00
2016-04-28 20:00:00	2016-04-28 20:00:00	5.7	0	80.7	1009.7	209.6	1.9	4.3	11.8	2016-04-28 20:00:00	1	20:00:00
2016-04-28 21:00:00	2016-04-28 21:00:00	2.9	0	96	1009.8	168.4	0.9	1.7	3.3	2016-04-28 21:00:00	1	21:00:00
2016-04-28 22:00:00	2016-04-28 22:00:00	0.9	0	100	1009.8	128.3	1.2	2.1	4.5	2016-04-28 22:00:00	1	22:00:00
2016-04-28 23:00:00	2016-04-28 23:00:00	-0.3	0	100	1009.9	111.7	1.1	1.9	4.7	2016-04-28 23:00:00	1	23:00:00
2016-04-29	2016-04-29	-0.9	0	100	1010	125.3	1.3	2.5	4.3	2016-04-29	2	00:00:00
2016-04-29 01:00:00	2016-04-29 01:00:00	-0.9	0	100	1010.1	79.3	1.4	2.3	5.1	2016-04-29 01:00:00	2	01:00:00
2016-04-29 02:00:00	2016-04-29 02:00:00	-1.5	0	100	1010	81.6	1.1	2.2	5.3	2016-04-29 02:00:00	2	02:00:00
2016-04-29 03:00:00	2016-04-29 03:00:00	-1.8	0	100	1010	114.9	1.2	2.3	4.9	2016-04-29 03:00:00	2	03:00:00
2016-04-29 04:00:00	2016-04-29 04:00:00	-1.8	0	100	1010	87.2	1.3	1.9	4.8	2016-04-29 04:00:00	2	04:00:00
2016-04-29 05:00:00	2016-04-29 05:00:00	-2.2	0	100	1010.1	75.9	1.2	1.9	7.5	2016-04-29 05:00:00	2	05:00:00
2016-04-29 06:00:00	2016-04-29 06:00:00	-0.3	0	100	1010.1	143.5	1.2	2.5	82.4	2016-04-29 06:00:00	2	06:00:00
2016-04-29 07:00:00	2016-04-29 07:00:00	4	0	89.7	1010.3	192.4	1.2	3.7	189.4	2016-04-29 07:00:00	2	07:00:00
2016-04-29 08:00:00	2016-04-29 08:00:00	8	0	64	1010.4	180.1	2.5	6.8	359.1	2016-04-29 08:00:00	2	08:00:00
2016-04-29 09:00:00	2016-04-29 09:00:00	10.1	0	52	1010.6	189.5	2.6	6.5	425.8	2016-04-29 09:00:00	2	09:00:00
2016-04-29 10:00:00	2016-04-29 10:00:00	11.5	0	46.7	1010.6	190	3	7.6	518	2016-04-29 10:00:00	2	10:00:00
2016-04-29 11:00:00	2016-04-29 11:00:00	10.9	0	46.5	1010.6	187.3	2.5	7.5	196.5	2016-04-29 11:00:00	2	11:00:00
2016-04-29 12:00:00	2016-04-29 12:00:00	11	0	45.8	1010.6	202.3	2.3	5.3	172	2016-04-29 12:00:00	2	12:00:00
2016-04-29 13:00:00	2016-04-29 13:00:00	12	0	42.2	1010.5	185	2.7	8.4	291.5	2016-04-29 13:00:00	2	13:00:00
2016-04-29 14:00:00	2016-04-29 14:00:00	13.3	0	38.8	1010.5	194.4	2.9	7.6	453.7	2016-04-29 14:00:00	2	14:00:00
2016-04-29 15:00:00	2016-04-29 15:00:00	14	0	37.2	1010.4	185	3.2	7.8	451.5	2016-04-29 15:00:00	2	15:00:00
2016-04-29 16:00:00	2016-04-29 16:00:00	14.1	0	36.5	1010.3	180.1	3.2	6.8	424	2016-04-29 16:00:00	2	16:00:00
2016-04-29 17:00:00	2016-04-29 17:00:00	13.2	0	38.5	1010.2	164.4	2.9	6	168.4	2016-04-29 17:00:00	2	17:00:00
2016-04-29 18:00:00	2016-04-29 18:00:00	12.7	0	40	1010.2	171	2.4	6.1	114.7	2016-04-29 18:00:00	2	18:00:00
2016-04-29 19:00:00	2016-04-29 19:00:00	11.7	0	45.5	1010.2	159.8	1.7	3	69.6	2016-04-29 19:00:00	2	19:00:00
2016-04-29 20:00:00	2016-04-29 20:00:00	8.4	0	65.3	1010.3	146	1.3	1.9	11.3	2016-04-29 20:00:00	2	20:00:00
2016-04-29 21:00:00	2016-04-29 21:00:00	6.8	0	78.7	1010.4	145.5	1	1.9	5.5	2016-04-29 21:00:00	2	21:00:00
2016-04-29 22:00:00	2016-04-29 22:00:00	6	0	82.3	1010.5	151.3	1.1	1.9	5.6	2016-04-29 22:00:00	2	22:00:00
2016-04-29 23:00:00	2016-04-29 23:00:00	5.5	0	84.7	1010.4	129.6	1	1.7	5.3	2016-04-29 23:00:00	2	23:00:00
2016-04-30	2016-04-30	3.7	0	94	1010.5	144.7	0.8	1.4	5.4	2016-04-30	3	00:00:00
2016-04-30 01:00:00	2016-04-30 01:00:00	3.4	0	96.7	1010.5	92.1	1.1	1.9	5.5	2016-04-30 01:00:00	3	01:00:00
2016-04-30 02:00:00	2016-04-30 02:00:00	2.2	0	99.3	1010.4	118.1	0.9	1.5	5.5	2016-04-30 02:00:00	3	02:00:00
2016-04-30 03:00:00	2016-04-30 03:00:00	1.7	0	100	1010.4	166.6	0.8	1.5	5.4	2016-04-30 03:00:00	3	03:00:00
2016-04-30 04:00:00	2016-04-30 04:00:00	1.6	0	100	1010.4	148.6	0.8	1.1	5.8	2016-04-30 04:00:00	3	04:00:00
2016-04-30 05:00:00	2016-04-30 05:00:00	2.6	0	100	1010.3	146.2	0.6	1.1	6.5	2016-04-30 05:00:00	3	05:00:00
2016-04-30 06:00:00	2016-04-30 06:00:00	3.5	0	100	1010.3	136.5	0.7	1.4	23.6	2016-04-30 06:00:00	3	06:00:00
2016-04-30 07:00:00	2016-04-30 07:00:00	4.8	0	97.2	1010.5	153.3	0.7	1.5	62.5	2016-04-30 07:00:00	3	07:00:00
2016-04-30 08:00:00	2016-04-30 08:00:00	7.2	0	86.5	1010.6	214.4	0.8	1.4	155.4	2016-04-30 08:00:00	3	08:00:00
2016-04-30 09:00:00	2016-04-30 09:00:00	10.9	0	63.2	1010.5	188.5	0.9	1.5	280.3	2016-04-30 09:00:00	3	09:00:00
2016-04-30 10:00:00	2016-04-30 10:00:00	14.5	0	44.5	1010.5	115	1.5	3.1	559.7	2016-04-30 10:00:00	3	10:00:00
2016-04-30 11:00:00	2016-04-30 11:00:00	16.5	0	33.8	1010.3	98.9	2.1	4.3	659.8	2016-04-30 11:00:00	3	11:00:00
2016-04-30 12:00:00	2016-04-30 12:00:00	17.1	0	33.5	1010.2	73.2	2.4	4.7	726.6	2016-04-30 12:00:00	3	12:00:00
2016-04-30 13:00:00	2016-04-30 13:00:00	17.2	0	36.2	1010.1	75.4	2.7	5.5	643.4	2016-04-30 13:00:00	3	13:00:00
2016-04-30 14:00:00	2016-04-30 14:00:00	17.3	0	37.5	1010	88.8	2.4	4.8	448.3	2016-04-30 14:00:00	3	14:00:00
2016-04-30 15:00:00	2016-04-30 15:00:00	16.6	0	41.3	1010	174.9	2.1	5.1	203.5	2016-04-30 15:00:00	3	15:00:00
2016-04-30 16:00:00	2016-04-30 16:00:00	16	0	49.5	1010.1	297.8	3.4	6.8	355.9	2016-04-30 16:00:00	3	16:00:00
2016-04-30 17:00:00	2016-04-30 17:00:00	14.3	0	55.2	1010.2	298.4	3	6.2	112.6	2016-04-30 17:00:00	3	17:00:00
2016-04-30 18:00:00	2016-04-30 18:00:00	13	0.5	63.2	1010.6	289.6	3	6.5	52.2	2016-04-30 18:00:00	3	18:00:00
2016-04-30 19:00:00	2016-04-30 19:00:00	10.9	0	82.8	1010.9	297.4	2.4	4.7	39.3	2016-04-30 19:00:00	3	19:00:00
2016-04-30 20:00:00	2016-04-30 20:00:00	9.3	0	94.8	1011.1	281.1	2.5	4.1	11.6	2016-04-30 20:00:00	3	20:00:00
2016-04-30 21:00:00	2016-04-30 21:00:00	8.2	0	97.2	1011.5	292.1	2.9	6.4	5.3	2016-04-30 21:00:00	3	21:00:00
2016-04-30 22:00:00	2016-04-30 22:00:00	7.1	0	98.5	1011.8	285.8	2.7	4.8	5.2	2016-04-30 22:00:00	3	22:00:00
2016-04-30 23:00:00	2016-04-30 23:00:00	6.5	0	98.2	1011.8	287.9	2.8	4.5	4.7	2016-04-30 23:00:00	3	23:00:00
2016-05-01	2016-05-01	6.1	0	98	1012	288	2.9	4.8	4.8	2016-05-01	4	00:00:00
2016-05-01 01:00:00	2016-05-01 01:00:00	6.2	0	98	1012.1	287.8	3.1	5.5	4.9	2016-05-01 01:00:00	4	01:00:00
2016-05-01 02:00:00	2016-05-01 02:00:00	6.6	0	98	1012.2	294.9	3.2	5.7	5.1	2016-05-01 02:00:00	4	02:00:00
2016-05-01 03:00:00	2016-05-01 03:00:00	6.5	0	98.3	1012.3	291.7	3.2	6.2	4.9	2016-05-01 03:00:00	4	03:00:00
2016-05-01 04:00:00	2016-05-01 04:00:00	6.3	0	100	1012.5	294.7	3.5	5.8	4.9	2016-05-01 04:00:00	4	04:00:00
2016-05-01 05:00:00	2016-05-01 05:00:00	6.2	0	100	1012.7	302.1	3.3	6.1	6.2	2016-05-01 05:00:00	4	05:00:00
2016-05-01 06:00:00	2016-05-01 06:00:00	6.2	0	100	1012.9	296.3	2.7	5.5	34.9	2016-05-01 06:00:00	4	06:00:00
2016-05-01 07:00:00	2016-05-01 07:00:00	6.9	0	98.3	1013.1	296.6	2.9	5.2	136.2	2016-05-01 07:00:00	4	07:00:00
2016-05-01 08:00:00	2016-05-01 08:00:00	7.8	0	93	1013.4	301.1	3.4	6.7	212.2	2016-05-01 08:00:00	4	08:00:00
2016-05-01 09:00:00	2016-05-01 09:00:00	9	0	87.8	1013.5	291.7	3.5	7.2	363.8	2016-05-01 09:00:00	4	09:00:00
2016-05-01 10:00:00	2016-05-01 10:00:00	10.9	0	81	1013.6	293.9	3.5	6.9	536	2016-05-01 10:00:00	4	10:00:00
2016-05-01 11:00:00	2016-05-01 11:00:00	13.2	0	74.2	1013.7	290.2	3.3	7.5	650.2	2016-05-01 11:00:00	4	11:00:00
2016-05-01 12:00:00	2016-05-01 12:00:00	15.1	0	65.8	1013.6	235.4	3.1	7.2	514.9	2016-05-01 12:00:00	4	12:00:00
2016-05-01 13:00:00	2016-05-01 13:00:00	16.7	0	46.7	1013.6	68.5	3.6	8	666.6	2016-05-01 13:00:00	4	13:00:00
2016-05-01 14:00:00	2016-05-01 14:00:00	17.6	0	39	1013.6	70.7	3.8	7.7	714.2	2016-05-01 14:00:00	4	14:00:00
2016-05-01 15:00:00	2016-05-01 15:00:00	18.2	0	36.7	1013.6	78.3	3.6	7.2	681.9	2016-05-01 15:00:00	4	15:00:00
2016-05-01 16:00:00	2016-05-01 16:00:00	18.5	0	35.7	1013.5	77.5	3.2	6.6	537.7	2016-05-01 16:00:00	4	16:00:00
2016-05-01 17:00:00	2016-05-01 17:00:00	18.1	0	36	1013.6	83	2.8	5.8	333.3	2016-05-01 17:00:00	4	17:00:00
2016-05-01 18:00:00	2016-05-01 18:00:00	17.7	0	35.8	1013.6	60.8	2.8	7.1	238.5	2016-05-01 18:00:00	4	18:00:00
2016-05-01 19:00:00	2016-05-01 19:00:00	16.8	0	37.8	1013.8	63.9	2.2	4.8	105.3	2016-05-01 19:00:00	4	19:00:00
2016-05-01 20:00:00	2016-05-01 20:00:00	13.5	0	45.5	1014	149.4	1.7	3.5	12.1	2016-05-01 20:00:00	4	20:00:00
2016-05-01 21:00:00	2016-05-01 21:00:00	10.7	0	54.8	1014.3	135.1	1.4	3.1	4.3	2016-05-01 21:00:00	4	21:00:00
2016-05-01 22:00:00	2016-05-01 22:00:00	10.3	0	72.3	1014.4	179.8	1.9	4.9	4.5	2016-05-01 22:00:00	4	22:00:00
2016-05-01 23:00:00	2016-05-01 23:00:00	10	0	88	1014.4	156	1.8	4.5	3.5	2016-05-01 23:00:00	4	23:00:00
2016-05-02	2016-05-02	7.8	0	96.8	1014.6	266.4	2	3.9	3.8	2016-05-02	5	00:00:00
2016-05-02 01:00:00	2016-05-02 01:00:00	8.8	0	87.8	1014.7	236.3	2.1	4.7	3.8	2016-05-02 01:00:00	5	01:00:00
2016-05-02 02:00:00	2016-05-02 02:00:00	5.2	0	99	1014.9	237.4	1.2	2.5	3	2016-05-02 02:00:00	5	02:00:00
2016-05-02 03:00:00	2016-05-02 03:00:00	2.8	0	100	1014.9	279.4	1.1	1.7	4.4	2016-05-02 03:00:00	5	03:00:00
2016-05-02 04:00:00	2016-05-02 04:00:00	1.6	0	100	1014.9	255	1.4	2.5	4.5	2016-05-02 04:00:00	5	04:00:00
2016-05-02 05:00:00	2016-05-02 05:00:00	0.4	0	100	1014.7	235.7	0.6	1.1	8.1	2016-05-02 05:00:00	5	05:00:00
2016-05-02 06:00:00	2016-05-02 06:00:00	1.6	0	100	1014.7	273.5	0.9	1.4	61.2	2016-05-02 06:00:00	5	06:00:00
2016-05-02 07:00:00	2016-05-02 07:00:00	6	0	98.2	1014.6	299.1	1.4	2.4	204.9	2016-05-02 07:00:00	5	07:00:00
2016-05-02 08:00:00	2016-05-02 08:00:00	9.9	0	80.2	1014.6	273.2	1.5	2.5	377.4	2016-05-02 08:00:00	5	08:00:00
2016-05-02 09:00:00	2016-05-02 09:00:00	12.9	0	63.3	1014.6	281.3	2.1	4.1	536	2016-05-02 09:00:00	5	09:00:00
2016-05-02 10:00:00	2016-05-02 10:00:00	14.9	0	52	1014.5	282.9	2.3	5.9	661.5	2016-05-02 10:00:00	5	10:00:00
2016-05-02 11:00:00	2016-05-02 11:00:00	17	0	47.2	1014.3	243	1.9	4.2	747.2	2016-05-02 11:00:00	5	11:00:00
2016-05-02 12:00:00	2016-05-02 12:00:00	17.7	0	44.8	1014	104.8	2.2	4.1	798.6	2016-05-02 12:00:00	5	12:00:00
2016-05-02 13:00:00	2016-05-02 13:00:00	18.5	0	40.2	1013.7	109.3	2.2	5.6	826.2	2016-05-02 13:00:00	5	13:00:00
2016-05-02 14:00:00	2016-05-02 14:00:00	19.2	0	36.7	1013.5	84.7	2.8	5.5	783.3	2016-05-02 14:00:00	5	14:00:00
2016-05-02 15:00:00	2016-05-02 15:00:00	19.4	0	37.8	1013.1	83.2	2.6	6.2	682.7	2016-05-02 15:00:00	5	15:00:00
2016-05-02 16:00:00	2016-05-02 16:00:00	19.8	0	38	1012.8	87.2	2.5	6.6	564.8	2016-05-02 16:00:00	5	16:00:00
2016-05-02 17:00:00	2016-05-02 17:00:00	19.9	0	36.5	1012.4	91.8	2.1	4.4	429.2	2016-05-02 17:00:00	5	17:00:00
2016-05-02 18:00:00	2016-05-02 18:00:00	19.9	0	36.5	1012.1	97.1	1.5	4	266.3	2016-05-02 18:00:00	5	18:00:00
2016-05-02 19:00:00	2016-05-02 19:00:00	19	0	37.7	1011.8	104	1.3	2.5	112.5	2016-05-02 19:00:00	5	19:00:00
2016-05-02 20:00:00	2016-05-02 20:00:00	14.3	0	54.3	1011.7	134.3	1.3	2.6	11.3	2016-05-02 20:00:00	5	20:00:00
2016-05-02 21:00:00	2016-05-02 21:00:00	9.6	0	81.8	1011.7	142.7	0.8	1.7	4	2016-05-02 21:00:00	5	21:00:00
2016-05-02 22:00:00	2016-05-02 22:00:00	7.2	0	93.8	1011.7	112.6	0.8	1.5	4.9	2016-05-02 22:00:00	5	22:00:00
2016-05-02 23:00:00	2016-05-02 23:00:00	5.7	0	98.5	1011.7	71.6	1	1.9	4.8	2016-05-02 23:00:00	5	23:00:00
2016-05-03	2016-05-03	4.2	0	99.8	1011.7	77.9	0.9	1.5	5	2016-05-03	6	00:00:00
2016-05-03 01:00:00	2016-05-03 01:00:00	3.7	0	100	1011.5	79.6	0.9	1.7	5.2	2016-05-03 01:00:00	6	01:00:00
2016-05-03 02:00:00	2016-05-03 02:00:00	3.6	0	100	1011.1	80.2	1.1	2	5.5	2016-05-03 02:00:00	6	02:00:00
2016-05-03 03:00:00	2016-05-03 03:00:00	3.7	0	100	1010.7	96.7	1.2	2.2	5.1	2016-05-03 03:00:00	6	03:00:00
2016-05-03 04:00:00	2016-05-03 04:00:00	2.6	0	100	1010.7	84.8	0.9	1.5	5	2016-05-03 04:00:00	6	04:00:00
2016-05-03 05:00:00	2016-05-03 05:00:00	1.9	0	100	1010.5	81.7	0.9	1.5	9.8	2016-05-03 05:00:00	6	05:00:00
2016-05-03 06:00:00	2016-05-03 06:00:00	3.6	0	100	1010.4	76.9	1.1	1.7	72.8	2016-05-03 06:00:00	6	06:00:00
2016-05-03 07:00:00	2016-05-03 07:00:00	10.1	0	80	1010.4	83	0.9	1.5	243.9	2016-05-03 07:00:00	6	07:00:00
2016-05-03 08:00:00	2016-05-03 08:00:00	14.7	0	58.2	1010.3	84.6	1.3	2.8	386.3	2016-05-03 08:00:00	6	08:00:00
2016-05-03 09:00:00	2016-05-03 09:00:00	17.2	0	48.5	1010.3	255	1.8	3.7	535.5	2016-05-03 09:00:00	6	09:00:00
2016-05-03 10:00:00	2016-05-03 10:00:00	17.7	0	47.2	1010.4	269.6	2.7	5.8	546.2	2016-05-03 10:00:00	6	10:00:00
2016-05-03 11:00:00	2016-05-03 11:00:00	17.7	0	51.3	1010.5	282.6	3.3	6.6	633	2016-05-03 11:00:00	6	11:00:00
2016-05-03 12:00:00	2016-05-03 12:00:00	17.7	0	52.3	1010.6	289.3	4.7	9.1	637.7	2016-05-03 12:00:00	6	12:00:00
2016-05-03 13:00:00	2016-05-03 13:00:00	13.6	0	70.2	1011	289.7	7.3	14.7	288	2016-05-03 13:00:00	6	13:00:00
2016-05-03 14:00:00	2016-05-03 14:00:00	11.1	0	82.8	1011.5	293.1	7.1	12.7	249.5	2016-05-03 14:00:00	6	14:00:00
2016-05-03 15:00:00	2016-05-03 15:00:00	10.7	0	83.5	1011.8	292.6	6.7	12.7	238.6	2016-05-03 15:00:00	6	15:00:00
2016-05-03 16:00:00	2016-05-03 16:00:00	10.7	0	80	1012	297.9	5.5	10.8	140.6	2016-05-03 16:00:00	6	16:00:00
2016-05-03 17:00:00	2016-05-03 17:00:00	10.8	0	77.3	1012.2	296.5	3.7	9	94.2	2016-05-03 17:00:00	6	17:00:00
2016-05-03 18:00:00	2016-05-03 18:00:00	10.8	0	80.2	1012.4	298.9	3.1	6.7	109.1	2016-05-03 18:00:00	6	18:00:00
2016-05-03 19:00:00	2016-05-03 19:00:00	10.2	0	82.5	1012.7	286.2	2.8	6.7	22.4	2016-05-03 19:00:00	6	19:00:00
2016-05-03 20:00:00	2016-05-03 20:00:00	9.3	0	91	1013.1	297.1	2.6	4.2	10.8	2016-05-03 20:00:00	6	20:00:00
2016-05-03 21:00:00	2016-05-03 21:00:00	9.1	0	92	1013.5	293.7	2.5	4.4	4.5	2016-05-03 21:00:00	6	21:00:00
2016-05-03 22:00:00	2016-05-03 22:00:00	8.5	0	97.2	1013.8	290.1	2.8	4.5	4.2	2016-05-03 22:00:00	6	22:00:00
2016-05-03 23:00:00	2016-05-03 23:00:00	8.5	0	87.5	1014.2	294.8	3	6.2	4.3	2016-05-03 23:00:00	6	23:00:00
2016-05-04	2016-05-04	7.1	0	86.7	1014.5	295.1	3.5	6	3.4	2016-05-04	7	00:00:00
2016-05-04 01:00:00	2016-05-04 01:00:00	5	0	93.8	1014.8	287	3.2	5.1	3.7	2016-05-04 01:00:00	7	01:00:00
2016-05-04 02:00:00	2016-05-04 02:00:00	4	0	98.3	1015	288.2	2.9	5.2	3.3	2016-05-04 02:00:00	7	02:00:00
2016-05-04 03:00:00	2016-05-04 03:00:00	3.4	0	100	1015.2	287.4	3	5.1	3.4	2016-05-04 03:00:00	7	03:00:00
2016-05-04 04:00:00	2016-05-04 04:00:00	3.2	0	100	1015.4	288.2	2.5	4.2	3.6	2016-05-04 04:00:00	7	04:00:00
2016-05-04 05:00:00	2016-05-04 05:00:00	3.7	0	100	1015.5	290.4	2.5	3.9	6.8	2016-05-04 05:00:00	7	05:00:00
2016-05-04 06:00:00	2016-05-04 06:00:00	4.7	0	100	1015.8	291.5	2.5	4.6	38.3	2016-05-04 06:00:00	7	06:00:00
2016-05-04 07:00:00	2016-05-04 07:00:00	6	0	96.8	1016	296	2.9	6	141.3	2016-05-04 07:00:00	7	07:00:00
2016-05-04 08:00:00	2016-05-04 08:00:00	7.7	0	85.5	1016.2	294.8	3.8	7.2	252.7	2016-05-04 08:00:00	7	08:00:00
2016-05-04 09:00:00	2016-05-04 09:00:00	8.3	0	74.7	1016.4	297.1	3.5	6.7	231.1	2016-05-04 09:00:00	7	09:00:00
2016-05-04 10:00:00	2016-05-04 10:00:00	9.9	0	67.5	1016.6	284.3	3.6	7.3	528.5	2016-05-04 10:00:00	7	10:00:00
2016-05-04 11:00:00	2016-05-04 11:00:00	10.9	0	60.3	1016.5	286.1	3.4	7.3	553.6	2016-05-04 11:00:00	7	11:00:00
2016-05-04 12:00:00	2016-05-04 12:00:00	12.1	0	54.8	1016.5	281.5	3.4	6.6	651	2016-05-04 12:00:00	7	12:00:00
2016-05-04 13:00:00	2016-05-04 13:00:00	13.5	0	49	1016.4	274.4	3.4	6.9	796.3	2016-05-04 13:00:00	7	13:00:00
2016-05-04 14:00:00	2016-05-04 14:00:00	14.7	0	43.2	1016.4	256.5	2.8	6.9	705.7	2016-05-04 14:00:00	7	14:00:00
2016-05-04 15:00:00	2016-05-04 15:00:00	15.2	0	41.7	1016.3	235.3	2.8	6.5	609.4	2016-05-04 15:00:00	7	15:00:00
2016-05-04 16:00:00	2016-05-04 16:00:00	15	0	39	1016.1	235.5	2.5	5.7	479.5	2016-05-04 16:00:00	7	16:00:00
2016-05-04 17:00:00	2016-05-04 17:00:00	15.7	0	36.5	1015.9	271.6	2.7	5.5	444.9	2016-05-04 17:00:00	7	17:00:00
2016-05-04 18:00:00	2016-05-04 18:00:00	14.4	0	38.8	1015.9	201.1	1.9	4.3	216.7	2016-05-04 18:00:00	7	18:00:00
2016-05-04 19:00:00	2016-05-04 19:00:00	13.1	0	42.2	1015.9	270.9	1.5	3.2	85.4	2016-05-04 19:00:00	7	19:00:00
2016-05-04 20:00:00	2016-05-04 20:00:00	9.5	0	57	1016	300.1	1	1.9	16.5	2016-05-04 20:00:00	7	20:00:00
2016-05-04 21:00:00	2016-05-04 21:00:00	5.3	0	87.8	1016.2	255.1	0.8	1.4	4.3	2016-05-04 21:00:00	7	21:00:00
2016-05-04 22:00:00	2016-05-04 22:00:00	3.1	0	95.8	1016.4	194.5	0.7	1.4	4.9	2016-05-04 22:00:00	7	22:00:00
2016-05-04 23:00:00	2016-05-04 23:00:00	2.3	0	99	1016.6	186.8	0.7	1.1	6.1	2016-05-04 23:00:00	7	23:00:00
2016-05-05	2016-05-05	2.6	0	98.5	1016.6	175.6	0.8	1.1	5.2	2016-05-05	8	00:00:00
2016-05-05 01:00:00	2016-05-05 01:00:00	1.7	0	100	1016.5	162.4	1	1.5	4.7	2016-05-05 01:00:00	8	01:00:00
2016-05-05 02:00:00	2016-05-05 02:00:00	0.5	0	100	1016.4	180.2	0.8	1.5	4.9	2016-05-05 02:00:00	8	02:00:00
2016-05-05 03:00:00	2016-05-05 03:00:00	-0.8	0	100	1016.5	227.3	0.7	1	5.1	2016-05-05 03:00:00	8	03:00:00
2016-05-05 04:00:00	2016-05-05 04:00:00	-1.2	0	100	1016.4	267.3	0.6	1	6	2016-05-05 04:00:00	8	04:00:00
2016-05-05 05:00:00	2016-05-05 05:00:00	-0.5	0	100	1016.5	236.8	0.8	1.4	8.7	2016-05-05 05:00:00	8	05:00:00
2016-05-05 06:00:00	2016-05-05 06:00:00	1.5	0	100	1016.6	234	0.6	1.4	29.9	2016-05-05 06:00:00	8	06:00:00
2016-05-05 07:00:00	2016-05-05 07:00:00	4	0	97.3	1016.6	255.6	0.9	1.7	76.2	2016-05-05 07:00:00	8	07:00:00
2016-05-05 08:00:00	2016-05-05 08:00:00	6.8	0	83.2	1016.5	267.2	1.1	2.3	202.4	2016-05-05 08:00:00	8	08:00:00
2016-05-05 09:00:00	2016-05-05 09:00:00	11.4	0	59.3	1016.4	203.8	1.2	2.6	533.3	2016-05-05 09:00:00	8	09:00:00
2016-05-05 10:00:00	2016-05-05 10:00:00	14.4	0	48.2	1016.3	130.8	1.9	4.7	661	2016-05-05 10:00:00	8	10:00:00
2016-05-05 11:00:00	2016-05-05 11:00:00	15.5	0	42.5	1016.1	79.2	2.9	5.8	747.9	2016-05-05 11:00:00	8	11:00:00
2016-05-05 12:00:00	2016-05-05 12:00:00	16.5	0	40.7	1015.9	106.3	2.7	5.1	797	2016-05-05 12:00:00	8	12:00:00
2016-05-05 13:00:00	2016-05-05 13:00:00	17.3	0	41	1015.5	93.6	2.9	5.6	789.1	2016-05-05 13:00:00	8	13:00:00
2016-05-05 14:00:00	2016-05-05 14:00:00	18.2	0	39.5	1015.2	94.7	2.9	6.2	767.7	2016-05-05 14:00:00	8	14:00:00
2016-05-05 15:00:00	2016-05-05 15:00:00	18.7	0	37.7	1014.8	104.9	3.3	6.5	699.1	2016-05-05 15:00:00	8	15:00:00
2016-05-05 16:00:00	2016-05-05 16:00:00	19.2	0	37.7	1014.4	89.1	3.6	7.5	580	2016-05-05 16:00:00	8	16:00:00
2016-05-05 17:00:00	2016-05-05 17:00:00	19.4	0	39	1014.1	98.7	3.1	6.2	438	2016-05-05 17:00:00	8	17:00:00
2016-05-05 18:00:00	2016-05-05 18:00:00	19	0	41.8	1013.8	121.7	2.8	5.9	278	2016-05-05 18:00:00	8	18:00:00
2016-05-05 19:00:00	2016-05-05 19:00:00	17.9	0	46	1013.5	138.5	2.2	5	119.9	2016-05-05 19:00:00	8	19:00:00
2016-05-05 20:00:00	2016-05-05 20:00:00	15.1	0	58.5	1013.4	132.9	1.7	2.9	16.5	2016-05-05 20:00:00	8	20:00:00
2016-05-05 21:00:00	2016-05-05 21:00:00	10.8	0	86.7	1013.4	97.4	1.1	2.2	4.1	2016-05-05 21:00:00	8	21:00:00
2016-05-05 22:00:00	2016-05-05 22:00:00	9.4	0	91.5	1013.3	91.1	1.3	2.2	4.5	2016-05-05 22:00:00	8	22:00:00
2016-05-05 23:00:00	2016-05-05 23:00:00	6.7	0	99	1013.3	181.8	0.7	1.1	4.7	2016-05-05 23:00:00	8	23:00:00
2016-05-06	2016-05-06	5.6	0	100	1013.2	104.9	0.9	1.5	5.1	2016-05-06	9	00:00:00
2016-05-06 01:00:00	2016-05-06 01:00:00	4.6	0	100	1013.1	125.1	0.5	1.1	5.2	2016-05-06 01:00:00	9	01:00:00
2016-05-06 02:00:00	2016-05-06 02:00:00	4.1	0	100	1012.9	102.3	0.6	1	5.5	2016-05-06 02:00:00	9	02:00:00
2016-05-06 03:00:00	2016-05-06 03:00:00	3.9	0	100	1012.7	117.2	1	1.5	5.6	2016-05-06 03:00:00	9	03:00:00
2016-05-06 04:00:00	2016-05-06 04:00:00	4	0	100	1012.5	83.3	1.3	1.7	5.4	2016-05-06 04:00:00	9	04:00:00
2016-05-06 05:00:00	2016-05-06 05:00:00	3.6	0	100	1012.4	80.2	1.2	2.4	10	2016-05-06 05:00:00	9	05:00:00
2016-05-06 06:00:00	2016-05-06 06:00:00	5.6	0	100	1012.3	83.9	1.4	2.5	66.9	2016-05-06 06:00:00	9	06:00:00
2016-05-06 07:00:00	2016-05-06 07:00:00	10.4	0	88.2	1012.3	76.7	2.3	3.9	212.3	2016-05-06 07:00:00	9	07:00:00
2016-05-06 08:00:00	2016-05-06 08:00:00	13.6	0	73.3	1012.2	84.8	2.3	4.3	386.2	2016-05-06 08:00:00	9	08:00:00
2016-05-06 09:00:00	2016-05-06 09:00:00	17.3	0	61.3	1012	114	2.4	5	533.3	2016-05-06 09:00:00	9	09:00:00
2016-05-06 10:00:00	2016-05-06 10:00:00	19.8	0	52.7	1011.8	118.9	3	6	650.4	2016-05-06 10:00:00	9	10:00:00
2016-05-06 11:00:00	2016-05-06 11:00:00	21.1	0	46	1011.7	130.5	3.4	7	735.8	2016-05-06 11:00:00	9	11:00:00
2016-05-06 12:00:00	2016-05-06 12:00:00	22.1	0	38.5	1011.4	128.9	3.8	7.7	782	2016-05-06 12:00:00	9	12:00:00
2016-05-06 13:00:00	2016-05-06 13:00:00	22.9	0	35	1011.1	118.7	3.6	7.8	774.5	2016-05-06 13:00:00	9	13:00:00
2016-05-06 14:00:00	2016-05-06 14:00:00	23.4	0	31.3	1010.8	117	3.7	8.1	777.1	2016-05-06 14:00:00	9	14:00:00
2016-05-06 15:00:00	2016-05-06 15:00:00	23.5	0	30	1010.5	122.8	3.8	8.1	678.3	2016-05-06 15:00:00	9	15:00:00
2016-05-06 16:00:00	2016-05-06 16:00:00	23.6	0	32.3	1010.2	121.5	3.6	7.7	580.6	2016-05-06 16:00:00	9	16:00:00
2016-05-06 17:00:00	2016-05-06 17:00:00	23.5	0	33.8	1009.9	109.7	3.4	7.6	444.7	2016-05-06 17:00:00	9	17:00:00
2016-05-06 18:00:00	2016-05-06 18:00:00	23	0	34.5	1009.7	95.4	3.5	7.7	285	2016-05-06 18:00:00	9	18:00:00
2016-05-06 19:00:00	2016-05-06 19:00:00	21.9	0	36.3	1009.5	98	3.1	6.5	125.7	2016-05-06 19:00:00	9	19:00:00
2016-05-06 20:00:00	2016-05-06 20:00:00	19.6	0	41.5	1009.5	98.8	2.3	5.6	17.4	2016-05-06 20:00:00	9	20:00:00
2016-05-06 21:00:00	2016-05-06 21:00:00	16	0	55.3	1009.6	86.8	1.6	3.3	2.6	2016-05-06 21:00:00	9	21:00:00
2016-05-06 22:00:00	2016-05-06 22:00:00	13.5	0	71.2	1009.6	76.6	1.5	3.4	4.7	2016-05-06 22:00:00	9	22:00:00
2016-05-06 23:00:00	2016-05-06 23:00:00	11.4	0	84	1009.6	80.2	1.4	2.5	4.4	2016-05-06 23:00:00	9	23:00:00
2016-05-07	2016-05-07	9.8	0	94	1009.7	80.3	1.3	2.5	5.3	2016-05-07	10	00:00:00
2016-05-07 01:00:00	2016-05-07 01:00:00	10.5	0	91.2	1009.7	77.5	2	3.3	5.4	2016-05-07 01:00:00	10	01:00:00
2016-05-07 02:00:00	2016-05-07 02:00:00	10.7	0	88.7	1009.7	77.2	2.2	3.4	4.2	2016-05-07 02:00:00	10	02:00:00
2016-05-07 03:00:00	2016-05-07 03:00:00	9.4	0	94.7	1009.6	92.4	1.6	2.5	4.5	2016-05-07 03:00:00	10	03:00:00
2016-05-07 04:00:00	2016-05-07 04:00:00	7.8	0	99.3	1009.6	95.2	1.6	2.5	4.6	2016-05-07 04:00:00	10	04:00:00
2016-05-07 05:00:00	2016-05-07 05:00:00	8	0	98.7	1009.6	87.4	1.6	2.9	9.4	2016-05-07 05:00:00	10	05:00:00
2016-05-07 06:00:00	2016-05-07 06:00:00	8.4	0	94.2	1009.8	99	1.3	2.7	72.3	2016-05-07 06:00:00	10	06:00:00
2016-05-07 07:00:00	2016-05-07 07:00:00	12.6	0	74.5	1009.9	89.8	2	4.3	221.2	2016-05-07 07:00:00	10	07:00:00
2016-05-07 08:00:00	2016-05-07 08:00:00	15.1	0	63.3	1010	86.5	2.8	4.8	398.1	2016-05-07 08:00:00	10	08:00:00
2016-05-07 09:00:00	2016-05-07 09:00:00	17.4	0	58.2	1010.1	94.4	2.9	5.2	543.8	2016-05-07 09:00:00	10	09:00:00
2016-05-07 10:00:00	2016-05-07 10:00:00	20	0	48.7	1010.1	115.4	2.9	5.7	657.7	2016-05-07 10:00:00	10	10:00:00
2016-05-07 11:00:00	2016-05-07 11:00:00	22.1	0	40.7	1010	115.5	3.1	7.4	737.6	2016-05-07 11:00:00	10	11:00:00
2016-05-07 12:00:00	2016-05-07 12:00:00	23.1	0	36	1009.9	119.6	3.8	7.8	803.9	2016-05-07 12:00:00	10	12:00:00
2016-05-07 13:00:00	2016-05-07 13:00:00	23.3	0	31	1009.8	111.4	4.8	9.9	835.6	2016-05-07 13:00:00	10	13:00:00
2016-05-07 14:00:00	2016-05-07 14:00:00	23.9	0	29.2	1009.6	108.5	4.8	10.5	799.7	2016-05-07 14:00:00	10	14:00:00
2016-05-07 15:00:00	2016-05-07 15:00:00	24.3	0	30.8	1009.4	111.6	4.4	11.1	705.5	2016-05-07 15:00:00	10	15:00:00
2016-05-07 16:00:00	2016-05-07 16:00:00	24.3	0	30.7	1009.2	103.7	4.8	10.9	588	2016-05-07 16:00:00	10	16:00:00
2016-05-07 17:00:00	2016-05-07 17:00:00	24.3	0	30	1009	106.7	3.9	9.3	449.9	2016-05-07 17:00:00	10	17:00:00
2016-05-07 18:00:00	2016-05-07 18:00:00	23.8	0	30.2	1008.9	106.3	3.7	8.3	289.4	2016-05-07 18:00:00	10	18:00:00
2016-05-07 19:00:00	2016-05-07 19:00:00	22.8	0	32.3	1008.9	108.2	2.9	7.5	128.5	2016-05-07 19:00:00	10	19:00:00
2016-05-07 20:00:00	2016-05-07 20:00:00	20.3	0	38.5	1009	96	2.1	4.4	20.6	2016-05-07 20:00:00	10	20:00:00
2016-05-07 21:00:00	2016-05-07 21:00:00	16.4	0	51.7	1009.2	71.8	1.6	3	3.2	2016-05-07 21:00:00	10	21:00:00
2016-05-07 22:00:00	2016-05-07 22:00:00	12	0	78.3	1009.4	147.8	1	2.1	3.5	2016-05-07 22:00:00	10	22:00:00
2016-05-07 23:00:00	2016-05-07 23:00:00	9.3	0	94.3	1009.7	132.2	1	1.9	4.7	2016-05-07 23:00:00	10	23:00:00
2016-05-08	2016-05-08	8	0	97.8	1009.8	79.5	1	1.5	5.2	2016-05-08	11	00:00:00
2016-05-08 01:00:00	2016-05-08 01:00:00	7.9	0	95.5	1010	69.1	1.4	2.2	6	2016-05-08 01:00:00	11	01:00:00
2016-05-08 02:00:00	2016-05-08 02:00:00	8.6	0	89	1010	72.9	1.9	3.1	5.8	2016-05-08 02:00:00	11	02:00:00
2016-05-08 03:00:00	2016-05-08 03:00:00	8.7	0	86	1010.1	74.4	1.9	3	4.9	2016-05-08 03:00:00	11	03:00:00
2016-05-08 04:00:00	2016-05-08 04:00:00	6.7	0	94.5	1010.2	96.2	1.1	1.9	4.4	2016-05-08 04:00:00	11	04:00:00
2016-05-08 05:00:00	2016-05-08 05:00:00	7.6	0	93.8	1010.3	79.6	1.8	2.8	11	2016-05-08 05:00:00	11	05:00:00
2016-05-08 06:00:00	2016-05-08 06:00:00	9.3	0	85.2	1010.5	97.4	1.8	3.9	76.5	2016-05-08 06:00:00	11	06:00:00
2016-05-08 07:00:00	2016-05-08 07:00:00	13.1	0	68.3	1010.8	96.8	2.1	4.7	229.2	2016-05-08 07:00:00	11	07:00:00
2016-05-08 08:00:00	2016-05-08 08:00:00	15.6	0	58.7	1011	96.2	2.5	4.9	407.1	2016-05-08 08:00:00	11	08:00:00
2016-05-08 09:00:00	2016-05-08 09:00:00	17.7	0	51.5	1011	91.4	3.5	7.7	554.6	2016-05-08 09:00:00	11	09:00:00
2016-05-08 10:00:00	2016-05-08 10:00:00	19.7	0	45	1011	96.2	4.3	9.1	670.1	2016-05-08 10:00:00	11	10:00:00
2016-05-08 11:00:00	2016-05-08 11:00:00	21.3	0	40.8	1010.8	111.1	4.8	9.6	752.3	2016-05-08 11:00:00	11	11:00:00
2016-05-08 12:00:00	2016-05-08 12:00:00	22.3	0	39	1010.6	100	4.9	10.3	812.6	2016-05-08 12:00:00	11	12:00:00
2016-05-08 13:00:00	2016-05-08 13:00:00	23	0	36.8	1010.5	98.1	5.4	12.4	821.7	2016-05-08 13:00:00	11	13:00:00
2016-05-08 14:00:00	2016-05-08 14:00:00	23	0	36.8	1010.3	104.5	5.4	11.2	802.2	2016-05-08 14:00:00	11	14:00:00
2016-05-08 15:00:00	2016-05-08 15:00:00	23.2	0	37.3	1010.2	98.6	5.1	10.7	604.3	2016-05-08 15:00:00	11	15:00:00
2016-05-08 16:00:00	2016-05-08 16:00:00	23.7	0	36.2	1010.2	102.8	5.1	14	601.4	2016-05-08 16:00:00	11	16:00:00
2016-05-08 17:00:00	2016-05-08 17:00:00	23	0	36.7	1010.2	110.9	4.8	10.9	400.9	2016-05-08 17:00:00	11	17:00:00
2016-05-08 18:00:00	2016-05-08 18:00:00	22.7	0	38	1010.1	100.5	4.3	8.9	288.9	2016-05-08 18:00:00	11	18:00:00
2016-05-08 19:00:00	2016-05-08 19:00:00	21.8	0	40.2	1010.1	99.1	3.7	8.1	132.9	2016-05-08 19:00:00	11	19:00:00
2016-05-08 20:00:00	2016-05-08 20:00:00	19.9	0	44.8	1010.2	94.4	2.8	6.6	22.5	2016-05-08 20:00:00	11	20:00:00
2016-05-08 21:00:00	2016-05-08 21:00:00	18.3	0	47.7	1010.5	90.1	2.8	6.5	2.8	2016-05-08 21:00:00	11	21:00:00
2016-05-08 22:00:00	2016-05-08 22:00:00	15.3	0	61	1010.6	81.6	1.8	3.3	2.6	2016-05-08 22:00:00	11	22:00:00
2016-05-08 23:00:00	2016-05-08 23:00:00	11	0	89.2	1010.7	136.9	0.8	1.5	3.7	2016-05-08 23:00:00	11	23:00:00
2016-05-09	2016-05-09	8.6	0	98.3	1010.8	149.8	0.8	1.5	4.7	2016-05-09	12	00:00:00
2016-05-09 01:00:00	2016-05-09 01:00:00	7.5	0	100	1010.9	143.5	0.6	1.1	5	2016-05-09 01:00:00	12	01:00:00
2016-05-09 02:00:00	2016-05-09 02:00:00	6.8	0	100	1010.8	153.2	0.9	1.5	4.8	2016-05-09 02:00:00	12	02:00:00
2016-05-09 03:00:00	2016-05-09 03:00:00	6	0	100	1010.8	122.1	0.7	1.1	5	2016-05-09 03:00:00	12	03:00:00
2016-05-09 04:00:00	2016-05-09 04:00:00	5.1	0	100	1010.8	103.9	0.6	1.4	5	2016-05-09 04:00:00	12	04:00:00
2016-05-09 05:00:00	2016-05-09 05:00:00	5.2	0	100	1010.8	94.1	1.1	1.9	11.2	2016-05-09 05:00:00	12	05:00:00
2016-05-09 06:00:00	2016-05-09 06:00:00	7.7	0	98.2	1011	143.7	1.3	2.1	85.9	2016-05-09 06:00:00	12	06:00:00
2016-05-09 07:00:00	2016-05-09 07:00:00	13.2	0	78.3	1011.2	118.6	1.8	4.1	231.2	2016-05-09 07:00:00	12	07:00:00
2016-05-09 08:00:00	2016-05-09 08:00:00	15.7	0	70.3	1011.3	94.4	3.2	5.8	404	2016-05-09 08:00:00	12	08:00:00
2016-05-09 09:00:00	2016-05-09 09:00:00	17.6	0	63.3	1011.4	95.3	3.6	6.7	551.2	2016-05-09 09:00:00	12	09:00:00
2016-05-09 10:00:00	2016-05-09 10:00:00	19.8	0	53.7	1011.3	93.7	4.1	8.8	666.6	2016-05-09 10:00:00	12	10:00:00
2016-05-09 11:00:00	2016-05-09 11:00:00	21.5	0	47	1011.2	104.9	4	8.2	752.5	2016-05-09 11:00:00	12	11:00:00
2016-05-09 12:00:00	2016-05-09 12:00:00	22.5	0	43	1010.9	95.9	4.6	9.1	808.1	2016-05-09 12:00:00	12	12:00:00
2016-05-09 13:00:00	2016-05-09 13:00:00	23.3	0	39.7	1010.7	87.3	5	11.4	815.6	2016-05-09 13:00:00	12	13:00:00
2016-05-09 14:00:00	2016-05-09 14:00:00	23.7	0	38.3	1010.6	92.2	4.8	9.6	753.7	2016-05-09 14:00:00	12	14:00:00
2016-05-09 15:00:00	2016-05-09 15:00:00	24	0	37.8	1010.5	97.9	4.4	9.8	604.5	2016-05-09 15:00:00	12	15:00:00
2016-05-09 16:00:00	2016-05-09 16:00:00	24.3	0	36	1010.2	103.5	4.4	9.6	538.1	2016-05-09 16:00:00	12	16:00:00
2016-05-09 17:00:00	2016-05-09 17:00:00	24.3	0	35.3	1010	108.9	3.8	8.6	459.3	2016-05-09 17:00:00	12	17:00:00
2016-05-09 18:00:00	2016-05-09 18:00:00	23.7	0	36.2	1009.9	113.2	3.4	7.7	299	2016-05-09 18:00:00	12	18:00:00
2016-05-09 19:00:00	2016-05-09 19:00:00	22.6	0	37.7	1009.9	114.8	3.1	7	138.9	2016-05-09 19:00:00	12	19:00:00
2016-05-09 20:00:00	2016-05-09 20:00:00	20.3	0	43.8	1010	100	2.2	6.1	15.9	2016-05-09 20:00:00	12	20:00:00
2016-05-09 21:00:00	2016-05-09 21:00:00	17.1	0	58.7	1010.2	72.3	1.8	3.2	3.6	2016-05-09 21:00:00	12	21:00:00
2016-05-09 22:00:00	2016-05-09 22:00:00	14.6	0	75	1010.2	92	1.4	3.3	3.2	2016-05-09 22:00:00	12	22:00:00
2016-05-09 23:00:00	2016-05-09 23:00:00	11.7	0	92.8	1010.3	138.5	1.2	2	4.5	2016-05-09 23:00:00	12	23:00:00
2016-05-10	2016-05-10	9.7	0	98.5	1010.4	111.3	0.7	1.5	5	2016-05-10	13	00:00:00
2016-05-10 01:00:00	2016-05-10 01:00:00	9.7	0	97.8	1010.2	68.5	1.5	2.3	5	2016-05-10 01:00:00	13	01:00:00
2016-05-10 02:00:00	2016-05-10 02:00:00	10.5	0	91.2	1010	73.4	1.7	2.7	5.3	2016-05-10 02:00:00	13	02:00:00
2016-05-10 03:00:00	2016-05-10 03:00:00	10.3	0	89.7	1009.9	107.5	1.5	2.7	4.7	2016-05-10 03:00:00	13	03:00:00
2016-05-10 04:00:00	2016-05-10 04:00:00	7.6	0	98.8	1009.7	78.3	0.9	2.2	4.6	2016-05-10 04:00:00	13	04:00:00
2016-05-10 05:00:00	2016-05-10 05:00:00	6.4	0	100	1009.6	108	0.7	2	12.5	2016-05-10 05:00:00	13	05:00:00
2016-05-10 06:00:00	2016-05-10 06:00:00	7.9	0	96.3	1009.5	143.3	0.8	1.5	96.2	2016-05-10 06:00:00	13	06:00:00
2016-05-10 07:00:00	2016-05-10 07:00:00	13.5	0	73.5	1009.4	85.1	2.2	3.8	260.7	2016-05-10 07:00:00	13	07:00:00
2016-05-10 08:00:00	2016-05-10 08:00:00	15.5	0	65.2	1009.3	85.9	2.8	5.1	430.9	2016-05-10 08:00:00	13	08:00:00
2016-05-10 09:00:00	2016-05-10 09:00:00	17.1	0	61	1009.1	93	3	5.7	555.6	2016-05-10 09:00:00	13	09:00:00
2016-05-10 10:00:00	2016-05-10 10:00:00	18.8	0	56.5	1009	95.8	3.4	7	664.8	2016-05-10 10:00:00	13	10:00:00
2016-05-10 11:00:00	2016-05-10 11:00:00	20.9	0	50.5	1008.9	92.9	3.7	8.6	739.4	2016-05-10 11:00:00	13	11:00:00
2016-05-10 12:00:00	2016-05-10 12:00:00	22.4	0	44.8	1008.6	106.3	4	9.8	811.2	2016-05-10 12:00:00	13	12:00:00
2016-05-10 13:00:00	2016-05-10 13:00:00	23.4	0	40.3	1008.3	101.8	4.1	8.8	786.5	2016-05-10 13:00:00	13	13:00:00
2016-05-10 14:00:00	2016-05-10 14:00:00	23.9	0	37.3	1008	100.2	4.3	9.7	786.8	2016-05-10 14:00:00	13	14:00:00
2016-05-10 15:00:00	2016-05-10 15:00:00	24.3	0	36.7	1007.7	106.6	3.8	8.2	695.8	2016-05-10 15:00:00	13	15:00:00
2016-05-10 16:00:00	2016-05-10 16:00:00	24.2	0	37.2	1007.6	108.6	3.7	8.7	536.9	2016-05-10 16:00:00	13	16:00:00
2016-05-10 17:00:00	2016-05-10 17:00:00	23.8	0	36.5	1007.3	100.6	3.8	9.2	378.7	2016-05-10 17:00:00	13	17:00:00
2016-05-10 18:00:00	2016-05-10 18:00:00	23.6	0	36.7	1007.1	97.4	3.6	7.8	279.6	2016-05-10 18:00:00	13	18:00:00
2016-05-10 19:00:00	2016-05-10 19:00:00	22.4	0	38.7	1007	96.5	3	6.4	110.7	2016-05-10 19:00:00	13	19:00:00
2016-05-10 20:00:00	2016-05-10 20:00:00	20.1	0	43.5	1007	90.4	2.2	5.2	15.7	2016-05-10 20:00:00	13	20:00:00
2016-05-10 21:00:00	2016-05-10 21:00:00	16.8	0	55.8	1007.1	70.8	1.6	2.4	3.6	2016-05-10 21:00:00	13	21:00:00
2016-05-10 22:00:00	2016-05-10 22:00:00	13.4	0	76.8	1007.2	93.1	1.1	1.9	3.7	2016-05-10 22:00:00	13	22:00:00
2016-05-10 23:00:00	2016-05-10 23:00:00	10.8	0	91.3	1007.1	144.1	0.9	1.5	4.3	2016-05-10 23:00:00	13	23:00:00
2016-05-11	2016-05-11	10.2	0	95.3	1007	102.8	1.3	2.2	5.7	2016-05-11	14	00:00:00
2016-05-11 01:00:00	2016-05-11 01:00:00	11.3	0	90.3	1007	80.5	1.6	2.5	5.7	2016-05-11 01:00:00	14	01:00:00
2016-05-11 02:00:00	2016-05-11 02:00:00	10	0	96.5	1006.9	94.4	1.3	2.7	4.6	2016-05-11 02:00:00	14	02:00:00
2016-05-11 03:00:00	2016-05-11 03:00:00	9.5	0	100	1006.9	87.2	1.3	2	5	2016-05-11 03:00:00	14	03:00:00
2016-05-11 04:00:00	2016-05-11 04:00:00	8.2	0	100	1006.9	120.8	1.2	1.9	4.6	2016-05-11 04:00:00	14	04:00:00
2016-05-11 05:00:00	2016-05-11 05:00:00	7.6	0	100	1006.9	90.9	1.2	2.5	12.8	2016-05-11 05:00:00	14	05:00:00
2016-05-11 06:00:00	2016-05-11 06:00:00	9.2	0	99.2	1006.9	104.7	1.3	2.5	89.5	2016-05-11 06:00:00	14	06:00:00
2016-05-11 07:00:00	2016-05-11 07:00:00	14	0	80	1006.8	95.1	2.1	4.8	233.1	2016-05-11 07:00:00	14	07:00:00
2016-05-11 08:00:00	2016-05-11 08:00:00	16.7	0	68	1006.8	96.1	2.5	5.1	405.4	2016-05-11 08:00:00	14	08:00:00
2016-05-11 09:00:00	2016-05-11 09:00:00	18.7	0	60.7	1006.8	106	2.8	7.1	554.2	2016-05-11 09:00:00	14	09:00:00
2016-05-11 10:00:00	2016-05-11 10:00:00	20.1	0	53.8	1006.9	98.4	3.6	7.1	667.4	2016-05-11 10:00:00	14	10:00:00
2016-05-11 11:00:00	2016-05-11 11:00:00	21.6	0	45	1006.6	97.9	4.6	8.7	750.3	2016-05-11 11:00:00	14	11:00:00
2016-05-11 12:00:00	2016-05-11 12:00:00	23.1	0	37.2	1006.3	99.5	4.4	10.3	837.1	2016-05-11 12:00:00	14	12:00:00
2016-05-11 13:00:00	2016-05-11 13:00:00	23.8	0	36.7	1006	100	4.5	11.2	850.6	2016-05-11 13:00:00	14	13:00:00
2016-05-11 14:00:00	2016-05-11 14:00:00	23.5	0	37.2	1005.9	110.9	4.8	12.1	725.7	2016-05-11 14:00:00	14	14:00:00
2016-05-11 15:00:00	2016-05-11 15:00:00	23.3	0	38.2	1005.7	122.8	4.4	10.2	605.1	2016-05-11 15:00:00	14	15:00:00
2016-05-11 16:00:00	2016-05-11 16:00:00	23.2	0	38.3	1005.6	119.2	4.6	9.5	531.8	2016-05-11 16:00:00	14	16:00:00
2016-05-11 17:00:00	2016-05-11 17:00:00	22.4	0	39.5	1005.3	117.6	3.9	10.6	259.2	2016-05-11 17:00:00	14	17:00:00
2016-05-11 18:00:00	2016-05-11 18:00:00	21.7	0	41.2	1005	115.7	2.9	8.1	150.1	2016-05-11 18:00:00	14	18:00:00
2016-05-11 19:00:00	2016-05-11 19:00:00	22.5	0	40.5	1004.8	101.5	2.5	6.6	192.9	2016-05-11 19:00:00	14	19:00:00
2016-05-11 20:00:00	2016-05-11 20:00:00	20.6	0	45.2	1004.7	95	2.1	4.8	34.4	2016-05-11 20:00:00	14	20:00:00
2016-05-11 21:00:00	2016-05-11 21:00:00	17.2	0	62	1004.7	69.6	1.7	2.7	3.8	2016-05-11 21:00:00	14	21:00:00
2016-05-11 22:00:00	2016-05-11 22:00:00	13.3	0	84.7	1004.6	68.4	0.8	1.7	3.2	2016-05-11 22:00:00	14	22:00:00
2016-05-11 23:00:00	2016-05-11 23:00:00	10.8	0	96.7	1004.5	107.7	0.8	1.6	4.8	2016-05-11 23:00:00	14	23:00:00
2016-05-12	2016-05-12	10	0	98	1004.6	93.5	0.8	1.7	5.2	2016-05-12	15	00:00:00
2016-05-12 01:00:00	2016-05-12 01:00:00	9.2	0	99.2	1004.4	229	0.6	1.1	4.9	2016-05-12 01:00:00	15	01:00:00
2016-05-12 02:00:00	2016-05-12 02:00:00	8.3	0	99.8	1004.2	156.9	0.8	1.5	4.8	2016-05-12 02:00:00	15	02:00:00
2016-05-12 03:00:00	2016-05-12 03:00:00	7.6	0	99.7	1004.1	139	0.9	1.7	4.9	2016-05-12 03:00:00	15	03:00:00
2016-05-12 04:00:00	2016-05-12 04:00:00	6.7	0	100	1004.1	179.9	0.8	1.4	5.1	2016-05-12 04:00:00	15	04:00:00
2016-05-12 05:00:00	2016-05-12 05:00:00	5.9	0	100	1004	183.7	0.8	1.5	11.4	2016-05-12 05:00:00	15	05:00:00
2016-05-12 06:00:00	2016-05-12 06:00:00	6.9	0	98.8	1003.9	166.1	0.8	1.5	72.2	2016-05-12 06:00:00	15	06:00:00
2016-05-12 07:00:00	2016-05-12 07:00:00	13.2	0	75.3	1003.9	91.5	1.6	3.5	228.7	2016-05-12 07:00:00	15	07:00:00
2016-05-12 08:00:00	2016-05-12 08:00:00	16.6	0	62.5	1003.8	97.9	2.3	5.2	399.8	2016-05-12 08:00:00	15	08:00:00
2016-05-12 09:00:00	2016-05-12 09:00:00	18.4	0	59.8	1003.6	75.7	2.9	6.6	537.4	2016-05-12 09:00:00	15	09:00:00
2016-05-12 10:00:00	2016-05-12 10:00:00	20.7	0	53.3	1003.4	79.6	3.5	7.4	652.2	2016-05-12 10:00:00	15	10:00:00
2016-05-12 11:00:00	2016-05-12 11:00:00	22.3	0	46	1003.2	90.3	4.3	10.6	715.3	2016-05-12 11:00:00	15	11:00:00
2016-05-12 12:00:00	2016-05-12 12:00:00	23.3	0	42	1002.9	90.9	4.5	9.1	782.3	2016-05-12 12:00:00	15	12:00:00
2016-05-12 13:00:00	2016-05-12 13:00:00	23.8	0	40.2	1002.6	92.4	4	9	728.5	2016-05-12 13:00:00	15	13:00:00
2016-05-12 14:00:00	2016-05-12 14:00:00	24.6	0	36.5	1002.3	89.5	4.6	9.3	802.2	2016-05-12 14:00:00	15	14:00:00
2016-05-12 15:00:00	2016-05-12 15:00:00	24.7	0	35.3	1002.1	77.1	4	8.9	559.3	2016-05-12 15:00:00	15	15:00:00
2016-05-12 16:00:00	2016-05-12 16:00:00	24.5	0	34.7	1001.8	76.5	3.7	9.3	501.9	2016-05-12 16:00:00	15	16:00:00
2016-05-12 17:00:00	2016-05-12 17:00:00	23.9	0	35.5	1001.5	68.5	3.7	8.2	331.7	2016-05-12 17:00:00	15	17:00:00
2016-05-12 18:00:00	2016-05-12 18:00:00	24.1	0	36	1001.4	73.3	3.3	7.7	297.8	2016-05-12 18:00:00	15	18:00:00
2016-05-12 19:00:00	2016-05-12 19:00:00	22.4	0	41.3	1001.3	59.5	2.6	5.4	137.5	2016-05-12 19:00:00	15	19:00:00
2016-05-12 20:00:00	2016-05-12 20:00:00	19.7	0	49.8	1001.3	68.3	2.7	8.3	29.9	2016-05-12 20:00:00	15	20:00:00
2016-05-12 21:00:00	2016-05-12 21:00:00	18	0.1	62.7	1001.6	81.6	3	6.4	2.7	2016-05-12 21:00:00	15	21:00:00
2016-05-12 22:00:00	2016-05-12 22:00:00	16.1	0	81.5	1002	65.9	2.1	6.4	7.1	2016-05-12 22:00:00	15	22:00:00
2016-05-12 23:00:00	2016-05-12 23:00:00	15	0	85.8	1002	63.9	2.3	4.3	4.3	2016-05-12 23:00:00	15	23:00:00
2016-05-13	2016-05-13	14.2	0	90.2	1002	88.9	1.9	4.6	3.5	2016-05-13	16	00:00:00
2016-05-13 01:00:00	2016-05-13 01:00:00	13.3	0	94.5	1001.9	115.8	1.9	6.6	4	2016-05-13 01:00:00	16	01:00:00
2016-05-13 02:00:00	2016-05-13 02:00:00	12.8	0	93.7	1001.8	184.9	1.4	3.8	3.8	2016-05-13 02:00:00	16	02:00:00
2016-05-13 03:00:00	2016-05-13 03:00:00	10.7	0	99.3	1001.8	257.9	1.4	2.4	3.5	2016-05-13 03:00:00	16	03:00:00
2016-05-13 04:00:00	2016-05-13 04:00:00	10.3	0	98	1001.9	275.4	1.8	3.4	4.6	2016-05-13 04:00:00	16	04:00:00
2016-05-13 05:00:00	2016-05-13 05:00:00	10.3	0	88	1002.1	281.6	1.9	5.1	9.1	2016-05-13 05:00:00	16	05:00:00
2016-05-13 06:00:00	2016-05-13 06:00:00	10.4	0	86.5	1002.2	287.9	2.5	4.2	56.8	2016-05-13 06:00:00	16	06:00:00
2016-05-13 07:00:00	2016-05-13 07:00:00	9.5	5.2	97	1002.3	278.8	2	3.3	54.8	2016-05-13 07:00:00	16	07:00:00
2016-05-13 08:00:00	2016-05-13 08:00:00	10.3	0.7	99.8	1002.3	277.5	1.8	3.5	82.9	2016-05-13 08:00:00	16	08:00:00
2016-05-13 09:00:00	2016-05-13 09:00:00	13.9	0	86.2	1002.3	268.4	2.4	5.4	566.1	2016-05-13 09:00:00	16	09:00:00
2016-05-13 10:00:00	2016-05-13 10:00:00	16.6	0	75.3	1002.4	278.2	2.8	5.8	657	2016-05-13 10:00:00	16	10:00:00
2016-05-13 11:00:00	2016-05-13 11:00:00	18.7	0	67.7	1002.4	252.6	2.9	6.6	747.6	2016-05-13 11:00:00	16	11:00:00
2016-05-13 12:00:00	2016-05-13 12:00:00	20.8	0	59.2	1002.4	228.4	2.6	6	749.8	2016-05-13 12:00:00	16	12:00:00
2016-05-13 13:00:00	2016-05-13 13:00:00	21.7	0	54.5	1002.3	252.7	3	6.6	761	2016-05-13 13:00:00	16	13:00:00
2016-05-13 14:00:00	2016-05-13 14:00:00	22.8	0	41.8	1002.1	215.1	2.7	6.6	786.7	2016-05-13 14:00:00	16	14:00:00
2016-05-13 15:00:00	2016-05-13 15:00:00	23.6	0	31.5	1001.9	218	3	7.7	709	2016-05-13 15:00:00	16	15:00:00
2016-05-13 16:00:00	2016-05-13 16:00:00	23.4	0	29.3	1001.8	239.9	3.2	8.4	581.7	2016-05-13 16:00:00	16	16:00:00
2016-05-13 17:00:00	2016-05-13 17:00:00	22.9	0	30.3	1001.8	260.9	3.3	7.4	469.1	2016-05-13 17:00:00	16	17:00:00
2016-05-13 18:00:00	2016-05-13 18:00:00	21.9	0	32.7	1002	233.9	2.8	8	312.5	2016-05-13 18:00:00	16	18:00:00
2016-05-13 19:00:00	2016-05-13 19:00:00	20.1	0	35.3	1002.2	253.4	2.6	6.7	154.3	2016-05-13 19:00:00	16	19:00:00
2016-05-13 20:00:00	2016-05-13 20:00:00	16.6	0	41.2	1002.4	263.5	1.9	5.3	22.7	2016-05-13 20:00:00	16	20:00:00
2016-05-13 21:00:00	2016-05-13 21:00:00	13	0	55.8	1002.7	278.1	1.5	3.3	3.6	2016-05-13 21:00:00	16	21:00:00
2016-05-13 22:00:00	2016-05-13 22:00:00	10.1	0	78.8	1002.9	272.9	1.1	1.9	3.4	2016-05-13 22:00:00	16	22:00:00
2016-05-13 23:00:00	2016-05-13 23:00:00	8.7	0	86.8	1003	283.9	1.4	4.3	5.4	2016-05-13 23:00:00	16	23:00:00
2016-05-14	2016-05-14	9.9	0	83.3	1003.2	274.9	1.9	2.8	5.5	2016-05-14	17	00:00:00
2016-05-14 01:00:00	2016-05-14 01:00:00	11.7	0	81.3	1003.3	291.6	3.7	9.4	4.1	2016-05-14 01:00:00	17	01:00:00
2016-05-14 02:00:00	2016-05-14 02:00:00	10.1	0	75	1003.6	285.5	5.3	10	2.8	2016-05-14 02:00:00	17	02:00:00
2016-05-14 03:00:00	2016-05-14 03:00:00	8.3	0	84.3	1003.8	291.6	5.9	9.5	3	2016-05-14 03:00:00	17	03:00:00
2016-05-14 04:00:00	2016-05-14 04:00:00	7.3	0	93.5	1004.1	293.9	6.1	9.7	3.2	2016-05-14 04:00:00	17	04:00:00
2016-05-14 05:00:00	2016-05-14 05:00:00	7	0	91.3	1004.4	293.8	6	9.8	15.6	2016-05-14 05:00:00	17	05:00:00
2016-05-14 06:00:00	2016-05-14 06:00:00	7.5	0	89.2	1004.6	297.5	5.3	9.8	68.1	2016-05-14 06:00:00	17	06:00:00
2016-05-14 07:00:00	2016-05-14 07:00:00	7.9	0	84.5	1004.8	296	6.3	11.5	69.4	2016-05-14 07:00:00	17	07:00:00
2016-05-14 08:00:00	2016-05-14 08:00:00	7.8	0	85	1005.1	294.6	5.7	10.1	143.6	2016-05-14 08:00:00	17	08:00:00
2016-05-14 09:00:00	2016-05-14 09:00:00	9.2	0	70.7	1005.2	288.8	6.6	12.5	437.1	2016-05-14 09:00:00	17	09:00:00
2016-05-14 10:00:00	2016-05-14 10:00:00	10	0	63.7	1005.4	289.3	6.2	11.5	441.6	2016-05-14 10:00:00	17	10:00:00
2016-05-14 11:00:00	2016-05-14 11:00:00	10.1	0	56.7	1005.7	282.7	7.1	12.6	472.8	2016-05-14 11:00:00	17	11:00:00
2016-05-14 12:00:00	2016-05-14 12:00:00	10.9	0	51.8	1005.8	286.7	6.5	11.9	532	2016-05-14 12:00:00	17	12:00:00
2016-05-14 13:00:00	2016-05-14 13:00:00	11.4	0	48.3	1005.9	287.7	6.7	12.4	531.4	2016-05-14 13:00:00	17	13:00:00
2016-05-14 14:00:00	2016-05-14 14:00:00	11.6	0	48	1006	282.8	6.5	11.1	487.3	2016-05-14 14:00:00	17	14:00:00
2016-05-14 15:00:00	2016-05-14 15:00:00	12	0	47.7	1005.9	276.1	5.8	11.2	465.2	2016-05-14 15:00:00	17	15:00:00
2016-05-14 16:00:00	2016-05-14 16:00:00	11.8	0	49.2	1005.9	275	6.1	10.8	297.2	2016-05-14 16:00:00	17	16:00:00
2016-05-14 17:00:00	2016-05-14 17:00:00	11.4	0	50.3	1006.1	276.4	6.3	11.7	227.2	2016-05-14 17:00:00	17	17:00:00
2016-05-14 18:00:00	2016-05-14 18:00:00	10.2	0	55.5	1006.3	288.9	6.1	11.4	125.3	2016-05-14 18:00:00	17	18:00:00
2016-05-14 19:00:00	2016-05-14 19:00:00	9	0	66.8	1006.5	271.8	5	8.8	75.6	2016-05-14 19:00:00	17	19:00:00
2016-05-14 20:00:00	2016-05-14 20:00:00	7.5	0	73.3	1006.7	280.1	3.5	7.9	46.8	2016-05-14 20:00:00	17	20:00:00
2016-05-14 21:00:00	2016-05-14 21:00:00	6.2	0	82.5	1006.8	265.3	2.4	3.9	3.9	2016-05-14 21:00:00	17	21:00:00
2016-05-14 22:00:00	2016-05-14 22:00:00	6.1	0	81.3	1007	271.5	3.7	7	3.8	2016-05-14 22:00:00	17	22:00:00
2016-05-14 23:00:00	2016-05-14 23:00:00	6.3	0	78.5	1007.2	275.8	4.4	8	3.4	2016-05-14 23:00:00	17	23:00:00
2016-05-15	2016-05-15	5.8	0	80.7	1007.3	273.5	5	9.2	3.1	2016-05-15	18	00:00:00
2016-05-15 01:00:00	2016-05-15 01:00:00	5.4	0	83.2	1007.4	271	4.7	8	3.3	2016-05-15 01:00:00	18	01:00:00
2016-05-15 02:00:00	2016-05-15 02:00:00	6.2	0	79.2	1007.3	275.2	5.6	10.8	4.9	2016-05-15 02:00:00	18	02:00:00
2016-05-15 03:00:00	2016-05-15 03:00:00	6	0	87.2	1007.4	276.6	6.5	11.5	4.3	2016-05-15 03:00:00	18	03:00:00
2016-05-15 04:00:00	2016-05-15 04:00:00	5.6	0	94.5	1007.6	279.7	5.5	11.3	4.4	2016-05-15 04:00:00	18	04:00:00
2016-05-15 05:00:00	2016-05-15 05:00:00	5.5	0	97.2	1007.8	287	6	10.7	6	2016-05-15 05:00:00	18	05:00:00
2016-05-15 06:00:00	2016-05-15 06:00:00	5.3	0	99	1008.1	289.8	5.3	9.5	16.7	2016-05-15 06:00:00	18	06:00:00
2016-05-15 07:00:00	2016-05-15 07:00:00	5.7	0	97.5	1008.3	286.5	5.6	10.7	39.8	2016-05-15 07:00:00	18	07:00:00
2016-05-15 08:00:00	2016-05-15 08:00:00	6.3	0	93.3	1008.6	281.7	6.1	11.4	159.6	2016-05-15 08:00:00	18	08:00:00
2016-05-15 09:00:00	2016-05-15 09:00:00	8.1	0	78.2	1008.7	283.2	6.8	12.4	387.1	2016-05-15 09:00:00	18	09:00:00
2016-05-15 10:00:00	2016-05-15 10:00:00	8.7	0	71.7	1008.8	279	7.1	12.5	396.9	2016-05-15 10:00:00	18	10:00:00
2016-05-15 11:00:00	2016-05-15 11:00:00	9	0.1	71.7	1008.9	284.6	5.7	12.6	380.1	2016-05-15 11:00:00	18	11:00:00
2016-05-15 12:00:00	2016-05-15 12:00:00	8.4	0.8	87.3	1009	287.7	4.7	15.1	406.5	2016-05-15 12:00:00	18	12:00:00
2016-05-15 13:00:00	2016-05-15 13:00:00	9.4	0	78.7	1009	261.7	6	11.8	654.4	2016-05-15 13:00:00	18	13:00:00
2016-05-15 14:00:00	2016-05-15 14:00:00	10.4	0.2	70.2	1009	278.6	5.6	12.1	480.4	2016-05-15 14:00:00	18	14:00:00
2016-05-15 15:00:00	2016-05-15 15:00:00	9.5	0	81	1009.1	272.2	6.5	13	536.5	2016-05-15 15:00:00	18	15:00:00
2016-05-15 16:00:00	2016-05-15 16:00:00	8.8	0	80.8	1009.1	283.4	3.8	8.8	213.8	2016-05-15 16:00:00	18	16:00:00
2016-05-15 17:00:00	2016-05-15 17:00:00	10.7	0	72.3	1009.1	283.9	4.9	10	364.9	2016-05-15 17:00:00	18	17:00:00
2016-05-15 18:00:00	2016-05-15 18:00:00	10.1	0	67.8	1009.3	283.9	6.3	10.7	222.1	2016-05-15 18:00:00	18	18:00:00
2016-05-15 19:00:00	2016-05-15 19:00:00	8.9	0	71	1009.5	276.5	5.9	11.7	138.8	2016-05-15 19:00:00	18	19:00:00
2016-05-15 20:00:00	2016-05-15 20:00:00	7	0	85.8	1009.7	284.9	4.6	9.1	14.7	2016-05-15 20:00:00	18	20:00:00
2016-05-15 21:00:00	2016-05-15 21:00:00	5.9	0	92.7	1009.8	266	2.7	5.3	4.4	2016-05-15 21:00:00	18	21:00:00
2016-05-15 22:00:00	2016-05-15 22:00:00	5.7	0	92	1009.9	269.5	3.6	7	3.6	2016-05-15 22:00:00	18	22:00:00
2016-05-15 23:00:00	2016-05-15 23:00:00	5.8	0	91	1010.1	269.7	4.2	8	3.3	2016-05-15 23:00:00	18	23:00:00
2016-05-16	2016-05-16	4.9	0	93.8	1010.2	257.1	2.7	5.5	3.4	2016-05-16	19	00:00:00
2016-05-16 01:00:00	2016-05-16 01:00:00	4.6	0	96.8	1010.3	261.9	2.8	5.5	3.8	2016-05-16 01:00:00	19	01:00:00
2016-05-16 02:00:00	2016-05-16 02:00:00	4.4	0	98	1010.3	252.9	2.3	5.9	3.3	2016-05-16 02:00:00	19	02:00:00
2016-05-16 03:00:00	2016-05-16 03:00:00	3.6	0	100	1010.3	243.1	2.2	4.1	4	2016-05-16 03:00:00	19	03:00:00
2016-05-16 04:00:00	2016-05-16 04:00:00	4	0	98.8	1010.3	262.5	2.5	5.7	4.3	2016-05-16 04:00:00	19	04:00:00
2016-05-16 05:00:00	2016-05-16 05:00:00	5.6	0	93.8	1010.2	280.5	3.9	7	10	2016-05-16 05:00:00	19	05:00:00
2016-05-16 06:00:00	2016-05-16 06:00:00	6.2	0	91.3	1010.3	281.2	4.2	7	65.3	2016-05-16 06:00:00	19	06:00:00
2016-05-16 07:00:00	2016-05-16 07:00:00	6.9	0	86.3	1010.4	277.9	4.8	8.4	231.5	2016-05-16 07:00:00	19	07:00:00
2016-05-16 08:00:00	2016-05-16 08:00:00	7.9	0	80.2	1010.5	279.8	4.8	10.3	264.8	2016-05-16 08:00:00	19	08:00:00
2016-05-16 09:00:00	2016-05-16 09:00:00	8.8	0	75.5	1010.6	284.8	5.3	9.3	424.5	2016-05-16 09:00:00	19	09:00:00
2016-05-16 10:00:00	2016-05-16 10:00:00	8.7	0	70.8	1010.6	282.4	4.8	8.9	251.5	2016-05-16 10:00:00	19	10:00:00
2016-05-16 11:00:00	2016-05-16 11:00:00	10	0	63.8	1010.6	283.5	4.7	8.8	443.8	2016-05-16 11:00:00	19	11:00:00
2016-05-16 12:00:00	2016-05-16 12:00:00	10.5	0	58.8	1010.5	287.5	4.7	8.6	426.5	2016-05-16 12:00:00	19	12:00:00
2016-05-16 13:00:00	2016-05-16 13:00:00	12.1	0	52.2	1010.4	282.6	4.8	10.1	703	2016-05-16 13:00:00	19	13:00:00
2016-05-16 14:00:00	2016-05-16 14:00:00	12	0	52.8	1010.4	290	5	10.2	554.2	2016-05-16 14:00:00	19	14:00:00
2016-05-16 15:00:00	2016-05-16 15:00:00	12.7	0	46.2	1010.2	288	5.2	9.4	542.7	2016-05-16 15:00:00	19	15:00:00
2016-05-16 16:00:00	2016-05-16 16:00:00	12	0	46.5	1010	281.8	5.8	10.7	432.8	2016-05-16 16:00:00	19	16:00:00
2016-05-16 17:00:00	2016-05-16 17:00:00	11.4	0	45.5	1010	284.8	5.1	8.8	240.6	2016-05-16 17:00:00	19	17:00:00
2016-05-16 18:00:00	2016-05-16 18:00:00	11.2	0	49	1009.9	280.4	4.3	8.4	175.3	2016-05-16 18:00:00	19	18:00:00
2016-05-16 19:00:00	2016-05-16 19:00:00	10.8	0	51	1009.9	285.6	4.9	9.5	94.9	2016-05-16 19:00:00	19	19:00:00
2016-05-16 20:00:00	2016-05-16 20:00:00	9.8	0	53.3	1009.9	275.6	3.9	8.8	23.4	2016-05-16 20:00:00	19	20:00:00
2016-05-16 21:00:00	2016-05-16 21:00:00	8.8	0	59.8	1010.1	261.1	2.4	4.4	4.5	2016-05-16 21:00:00	19	21:00:00
2016-05-16 22:00:00	2016-05-16 22:00:00	8	0	67.5	1010.2	260.1	2.3	4.1	4.1	2016-05-16 22:00:00	19	22:00:00
2016-05-16 23:00:00	2016-05-16 23:00:00	6.1	0	84.2	1010.1	246.6	1.4	2.9	3.8	2016-05-16 23:00:00	19	23:00:00
2016-05-17	2016-05-17	5.1	0	93.2	1010.1	270.4	1.3	2.5	4.5	2016-05-17	20	00:00:00
2016-05-17 01:00:00	2016-05-17 01:00:00	3.2	0	99.7	1010.1	233.5	1.2	2.7	4.4	2016-05-17 01:00:00	20	01:00:00
2016-05-17 02:00:00	2016-05-17 02:00:00	4.5	0	95.2	1010	257.2	1.9	5.5	5.3	2016-05-17 02:00:00	20	02:00:00
2016-05-17 03:00:00	2016-05-17 03:00:00	5	0	95	1009.9	235.5	2	4.3	4.7	2016-05-17 03:00:00	20	03:00:00
2016-05-17 04:00:00	2016-05-17 04:00:00	5.9	0	94.2	1009.8	260.7	2.1	4.4	5.6	2016-05-17 04:00:00	20	04:00:00
2016-05-17 05:00:00	2016-05-17 05:00:00	7.3	0	89.3	1009.7	270.8	3.5	6.8	10.9	2016-05-17 05:00:00	20	05:00:00
2016-05-17 06:00:00	2016-05-17 06:00:00	7.9	0	84	1009.7	272.4	4.2	7.7	45.6	2016-05-17 06:00:00	20	06:00:00
2016-05-17 07:00:00	2016-05-17 07:00:00	8.2	0	84.5	1009.8	276.8	4.6	9.4	108.7	2016-05-17 07:00:00	20	07:00:00
2016-05-17 08:00:00	2016-05-17 08:00:00	9.1	0	79.7	1009.9	277.9	5.4	8.6	206	2016-05-17 08:00:00	20	08:00:00
2016-05-17 09:00:00	2016-05-17 09:00:00	9.5	0	76.7	1009.9	279.1	5.2	9.6	282.7	2016-05-17 09:00:00	20	09:00:00
2016-05-17 10:00:00	2016-05-17 10:00:00	10.5	0	71	1009.9	273.9	5.3	9.5	287.3	2016-05-17 10:00:00	20	10:00:00
2016-05-17 11:00:00	2016-05-17 11:00:00	11.1	0	65.8	1009.8	278.2	6.1	11.3	356.4	2016-05-17 11:00:00	20	11:00:00
2016-05-17 12:00:00	2016-05-17 12:00:00	11.7	0	62	1009.8	273.9	6.1	11.9	297.6	2016-05-17 12:00:00	20	12:00:00
2016-05-17 13:00:00	2016-05-17 13:00:00	11.8	0	62.8	1009.8	284.3	5.6	9.2	256	2016-05-17 13:00:00	20	13:00:00
2016-05-17 14:00:00	2016-05-17 14:00:00	12.6	0	60.8	1009.7	290.3	4.6	9.9	309.4	2016-05-17 14:00:00	20	14:00:00
2016-05-17 15:00:00	2016-05-17 15:00:00	12.7	0	62.5	1009.6	285.4	3.2	6.7	213.8	2016-05-17 15:00:00	20	15:00:00
2016-05-17 16:00:00	2016-05-17 16:00:00	13.7	0	60.3	1009.4	283.7	2.9	5.3	281.3	2016-05-17 16:00:00	20	16:00:00
2016-05-17 17:00:00	2016-05-17 17:00:00	13.9	0	60	1009.3	251.7	1.8	4.1	195.6	2016-05-17 17:00:00	20	17:00:00
2016-05-17 18:00:00	2016-05-17 18:00:00	13.9	0	61.5	1009.1	207.8	1.3	2.4	130.7	2016-05-17 18:00:00	20	18:00:00
2016-05-17 19:00:00	2016-05-17 19:00:00	13	0	67.2	1009.1	240.2	1.1	2.2	71.3	2016-05-17 19:00:00	20	19:00:00
2016-05-17 20:00:00	2016-05-17 20:00:00	11.6	0	78	1009.1	128.4	0.9	1.5	26.3	2016-05-17 20:00:00	20	20:00:00
2016-05-17 21:00:00	2016-05-17 21:00:00	9.2	0	94.3	1009.1	150.2	1	1.5	4.6	2016-05-17 21:00:00	20	21:00:00
2016-05-17 22:00:00	2016-05-17 22:00:00	8.1	0	99.7	1009.2	147.6	1.1	1.7	5.6	2016-05-17 22:00:00	20	22:00:00
2016-05-17 23:00:00	2016-05-17 23:00:00	6.8	0	100	1009	102	1	1.9	4.3	2016-05-17 23:00:00	20	23:00:00
2016-05-18	2016-05-18	6.1	0	100	1009	134.1	0.8	1.5	5.6	2016-05-18	21	00:00:00
2016-05-18 01:00:00	2016-05-18 01:00:00	5.4	0	100	1008.8	115.5	0.8	1.4	4.8	2016-05-18 01:00:00	21	01:00:00
2016-05-18 02:00:00	2016-05-18 02:00:00	4.9	0	100	1008.7	83.1	1	1.5	4.9	2016-05-18 02:00:00	21	02:00:00
2016-05-18 03:00:00	2016-05-18 03:00:00	4.1	0	100	1008.5	119.5	0.8	1.5	5.2	2016-05-18 03:00:00	21	03:00:00
2016-05-18 04:00:00	2016-05-18 04:00:00	4	0	100	1008.3	129.5	0.9	1.7	5.2	2016-05-18 04:00:00	21	04:00:00
2016-05-18 05:00:00	2016-05-18 05:00:00	3.9	0	100	1008.2	114.2	0.8	1.4	18.1	2016-05-18 05:00:00	21	05:00:00
2016-05-18 06:00:00	2016-05-18 06:00:00	5.6	0	100	1008.2	87.5	0.9	1.4	86.7	2016-05-18 06:00:00	21	06:00:00
2016-05-18 07:00:00	2016-05-18 07:00:00	9.1	0	93.3	1008.3	70.3	1	1.7	155.7	2016-05-18 07:00:00	21	07:00:00
2016-05-18 08:00:00	2016-05-18 08:00:00	13.7	0	68.3	1008.3	226.2	1.2	2.9	280.9	2016-05-18 08:00:00	21	08:00:00
2016-05-18 09:00:00	2016-05-18 09:00:00	13.9	0	66.2	1008.2	237	1.5	3.1	164.1	2016-05-18 09:00:00	21	09:00:00
2016-05-18 10:00:00	2016-05-18 10:00:00	15.9	0	60.3	1008.1	191.1	1.7	3.2	371.2	2016-05-18 10:00:00	21	10:00:00
2016-05-18 11:00:00	2016-05-18 11:00:00	17.8	0	51	1008	199.2	1.6	3.8	450.4	2016-05-18 11:00:00	21	11:00:00
2016-05-18 12:00:00	2016-05-18 12:00:00	18.4	0	48.2	1007.8	219.1	1.6	5.2	425.2	2016-05-18 12:00:00	21	12:00:00
2016-05-18 13:00:00	2016-05-18 13:00:00	18.5	0	40.5	1007.4	241.1	2.9	6.8	389.6	2016-05-18 13:00:00	21	13:00:00
2016-05-18 14:00:00	2016-05-18 14:00:00	19	0	38	1007.1	241.8	2.4	5.4	354	2016-05-18 14:00:00	21	14:00:00
2016-05-18 15:00:00	2016-05-18 15:00:00	17.9	0	41	1007	233.4	2.3	5	190.9	2016-05-18 15:00:00	21	15:00:00
2016-05-18 16:00:00	2016-05-18 16:00:00	20	0	37.8	1006.9	240.5	3.2	6.6	624.7	2016-05-18 16:00:00	21	16:00:00
2016-05-18 17:00:00	2016-05-18 17:00:00	18.6	0	39.5	1006.7	240.3	2.3	4.9	225.5	2016-05-18 17:00:00	21	17:00:00
2016-05-18 18:00:00	2016-05-18 18:00:00	17.9	0	42.3	1006.5	179.7	1.2	2.4	114.6	2016-05-18 18:00:00	21	18:00:00
2016-05-18 19:00:00	2016-05-18 19:00:00	16.5	0	48.7	1006.3	176.7	1.3	4.7	58.1	2016-05-18 19:00:00	21	19:00:00
2016-05-18 20:00:00	2016-05-18 20:00:00	14.9	0	55	1006.2	120.6	1.1	2.3	16.6	2016-05-18 20:00:00	21	20:00:00
2016-05-18 21:00:00	2016-05-18 21:00:00	13.4	0	64.5	1006.1	105.8	1.1	2.1	5.2	2016-05-18 21:00:00	21	21:00:00
2016-05-18 22:00:00	2016-05-18 22:00:00	12.2	0	74	1006	89.6	1	2.6	4.3	2016-05-18 22:00:00	21	22:00:00
2016-05-18 23:00:00	2016-05-18 23:00:00	9.9	0	86.2	1006	106.8	1.2	1.7	4.3	2016-05-18 23:00:00	21	23:00:00
2016-05-19	2016-05-19	7.8	0	94.7	1005.8	113.7	1.1	2.2	4.7	2016-05-19	22	00:00:00
2016-05-19 01:00:00	2016-05-19 01:00:00	6.5	0	98.5	1005.7	108.2	1.2	2.1	5	2016-05-19 01:00:00	22	01:00:00
2016-05-19 02:00:00	2016-05-19 02:00:00	5.9	0	100	1005.5	100	0.9	1.4	5.2	2016-05-19 02:00:00	22	02:00:00
2016-05-19 03:00:00	2016-05-19 03:00:00	5.5	0	100	1005.3	128.1	1	1.4	5.3	2016-05-19 03:00:00	22	03:00:00
2016-05-19 04:00:00	2016-05-19 04:00:00	5.3	0	100	1005.3	135.5	1	1.7	4.9	2016-05-19 04:00:00	22	04:00:00
2016-05-19 05:00:00	2016-05-19 05:00:00	5.6	0	100	1005.3	119.8	1	1.5	15.7	2016-05-19 05:00:00	22	05:00:00
2016-05-19 06:00:00	2016-05-19 06:00:00	7.6	0	97.3	1005.4	99.7	1	1.9	64.1	2016-05-19 06:00:00	22	06:00:00
2016-05-19 07:00:00	2016-05-19 07:00:00	11.4	0	77.7	1005.5	75.2	1.4	2.2	211	2016-05-19 07:00:00	22	07:00:00
2016-05-19 08:00:00	2016-05-19 08:00:00	14.4	0	62	1005.8	73.7	1.9	3.2	299	2016-05-19 08:00:00	22	08:00:00
2016-05-19 09:00:00	2016-05-19 09:00:00	16.3	0	56.7	1006	87.8	1.6	3.1	266.3	2016-05-19 09:00:00	22	09:00:00
2016-05-19 10:00:00	2016-05-19 10:00:00	18.2	0	47.3	1006.2	102	1.6	2.7	358.8	2016-05-19 10:00:00	22	10:00:00
2016-05-19 11:00:00	2016-05-19 11:00:00	19.5	0	45.8	1006.5	97.8	2.1	5.6	534.1	2016-05-19 11:00:00	22	11:00:00
2016-05-19 12:00:00	2016-05-19 12:00:00	19.8	0	46.3	1006.8	148	1.9	3.9	409.4	2016-05-19 12:00:00	22	12:00:00
2016-05-19 13:00:00	2016-05-19 13:00:00	21.7	0	41	1006.9	150.8	2.1	4.4	830.2	2016-05-19 13:00:00	22	13:00:00
2016-05-19 14:00:00	2016-05-19 14:00:00	22	0	40.8	1007	129.1	1.9	4.5	699.7	2016-05-19 14:00:00	22	14:00:00
2016-05-19 15:00:00	2016-05-19 15:00:00	22.9	0	37.7	1007.1	175	2.2	4	698.3	2016-05-19 15:00:00	22	15:00:00
2016-05-19 16:00:00	2016-05-19 16:00:00	22.3	0	39.5	1007.3	171.4	2.2	4.3	426.7	2016-05-19 16:00:00	22	16:00:00
2016-05-19 17:00:00	2016-05-19 17:00:00	21.6	0	40.5	1007.4	161.6	2	4.6	324.7	2016-05-19 17:00:00	22	17:00:00
2016-05-19 18:00:00	2016-05-19 18:00:00	21.9	0	38.3	1007.6	177.9	1.9	3.7	305.9	2016-05-19 18:00:00	22	18:00:00
2016-05-19 19:00:00	2016-05-19 19:00:00	20.4	0	43.8	1007.9	166.8	1.7	3.1	126.1	2016-05-19 19:00:00	22	19:00:00
2016-05-19 20:00:00	2016-05-19 20:00:00	17.8	0	56.3	1008.3	172.8	1.2	2.4	27.1	2016-05-19 20:00:00	22	20:00:00
2016-05-19 21:00:00	2016-05-19 21:00:00	14.3	0	78.7	1008.7	276.7	1.8	5.1	4.3	2016-05-19 21:00:00	22	21:00:00
2016-05-19 22:00:00	2016-05-19 22:00:00	13.4	0	84.2	1009	272.4	1.8	3.2	3.3	2016-05-19 22:00:00	22	22:00:00
2016-05-19 23:00:00	2016-05-19 23:00:00	12.9	0	90.5	1009.3	271.6	1.7	3	4.6	2016-05-19 23:00:00	22	23:00:00
2016-05-20	2016-05-20	12.4	0	91	1009.4	266.7	1.5	2.5	3.6	2016-05-20	23	00:00:00
2016-05-20 01:00:00	2016-05-20 01:00:00	9	0	99.5	1009.5	200.2	0.8	1.4	4	2016-05-20 01:00:00	23	01:00:00
2016-05-20 02:00:00	2016-05-20 02:00:00	8	0	100	1009.7	277.9	1.1	1.7	5.1	2016-05-20 02:00:00	23	02:00:00
2016-05-20 03:00:00	2016-05-20 03:00:00	7.3	0	100	1009.7	241.9	0.8	1.5	5	2016-05-20 03:00:00	23	03:00:00
2016-05-20 04:00:00	2016-05-20 04:00:00	6.6	0	100	1009.8	102.5	0.8	1.4	5.5	2016-05-20 04:00:00	23	04:00:00
2016-05-20 05:00:00	2016-05-20 05:00:00	7.2	0	100	1010	93.5	0.8	1.7	23.1	2016-05-20 05:00:00	23	05:00:00
2016-05-20 06:00:00	2016-05-20 06:00:00	8.5	0	100	1010.2	147.5	0.9	1.9	94.6	2016-05-20 06:00:00	23	06:00:00
2016-05-20 07:00:00	2016-05-20 07:00:00	13.3	0	87.2	1010.4	219.1	1	2.1	178.8	2016-05-20 07:00:00	23	07:00:00
2016-05-20 08:00:00	2016-05-20 08:00:00	16.1	0	69.8	1010.5	235.6	1.6	4.7	350.6	2016-05-20 08:00:00	23	08:00:00
2016-05-20 09:00:00	2016-05-20 09:00:00	18.2	0	50.5	1010.4	245.3	3	5.8	500.1	2016-05-20 09:00:00	23	09:00:00
2016-05-20 10:00:00	2016-05-20 10:00:00	19.3	0	46.7	1010.4	240.3	2.7	5.1	558.3	2016-05-20 10:00:00	23	10:00:00
2016-05-20 11:00:00	2016-05-20 11:00:00	21.3	0	41.2	1010.3	218.6	2.7	7.3	843.9	2016-05-20 11:00:00	23	11:00:00
2016-05-20 12:00:00	2016-05-20 12:00:00	20.9	0	40.3	1010.3	242.3	3.8	7.1	698.3	2016-05-20 12:00:00	23	12:00:00
2016-05-20 13:00:00	2016-05-20 13:00:00	21	0	39.7	1010.2	240.1	3.8	8.9	640.1	2016-05-20 13:00:00	23	13:00:00
2016-05-20 14:00:00	2016-05-20 14:00:00	21.5	0	39.2	1010.1	248.3	3.5	8.9	564.5	2016-05-20 14:00:00	23	14:00:00
2016-05-20 15:00:00	2016-05-20 15:00:00	20.6	0	39.8	1010.2	252.1	3.8	7	297.8	2016-05-20 15:00:00	23	15:00:00
2016-05-20 16:00:00	2016-05-20 16:00:00	19.3	0	43.8	1010.3	260.4	3.5	6.2	175.8	2016-05-20 16:00:00	23	16:00:00
2016-05-20 17:00:00	2016-05-20 17:00:00	19.3	0	46.3	1010.3	255.1	3.7	6.1	198.7	2016-05-20 17:00:00	23	17:00:00
2016-05-20 18:00:00	2016-05-20 18:00:00	18.9	0	48.8	1010.4	240	3	7.5	142.7	2016-05-20 18:00:00	23	18:00:00
2016-05-20 19:00:00	2016-05-20 19:00:00	18.2	0	52.2	1010.5	238	2.7	5.2	44.8	2016-05-20 19:00:00	23	19:00:00
2016-05-20 20:00:00	2016-05-20 20:00:00	17.4	0	55.7	1010.6	256.4	2.3	4.8	16	2016-05-20 20:00:00	23	20:00:00
2016-05-20 21:00:00	2016-05-20 21:00:00	15.7	0	71.8	1010.8	186.9	0.8	1.9	4.3	2016-05-20 21:00:00	23	21:00:00
2016-05-20 22:00:00	NA	NA	NA	NA	NA	NA	NA	NA	NA	NA	23	22:00:00
2016-05-20 23:00:00	2016-05-20 23:00:00	13	0	94.3	1010.9	169.5	0.9	1.9	4.3	2016-05-20 23:00:00	23	23:00:00
2016-05-21	2016-05-21	11.8	0	97.5	1010.8	114.3	0.8	1.4	4.8	2016-05-21	24	00:00:00
2016-05-21 01:00:00	2016-05-21 01:00:00	11.9	0	94.7	1010.9	195.9	1.4	3.2	5.6	2016-05-21 01:00:00	24	01:00:00
2016-05-21 02:00:00	2016-05-21 02:00:00	12.5	0	88.3	1010.8	249.6	1.3	3.3	5	2016-05-21 02:00:00	24	02:00:00
2016-05-21 03:00:00	2016-05-21 03:00:00	12.3	0	90.5	1010.7	177.6	1.2	2.2	5.1	2016-05-21 03:00:00	24	03:00:00
2016-05-21 04:00:00	2016-05-21 04:00:00	11.7	0	93.8	1010.5	150.2	1.1	1.9	4.9	2016-05-21 04:00:00	24	04:00:00
2016-05-21 05:00:00	2016-05-21 05:00:00	11.6	0	97.2	1010.6	71.9	0.8	1.5	14	2016-05-21 05:00:00	24	05:00:00
2016-05-21 06:00:00	2016-05-21 06:00:00	11.9	0	96.8	1010.7	135.4	0.8	1.5	69.8	2016-05-21 06:00:00	24	06:00:00
2016-05-21 07:00:00	2016-05-21 07:00:00	14.9	0	82.2	1010.7	144.8	1	1.7	208.6	2016-05-21 07:00:00	24	07:00:00
2016-05-21 08:00:00	2016-05-21 08:00:00	17.9	0	69	1010.9	201.7	1.1	2.3	342.7	2016-05-21 08:00:00	24	08:00:00
2016-05-21 09:00:00	2016-05-21 09:00:00	20	0	57.8	1010.8	175.1	1.7	3	569.3	2016-05-21 09:00:00	24	09:00:00
2016-05-21 10:00:00	2016-05-21 10:00:00	21.3	0	53.8	1010.7	193.4	1.6	3.3	690.4	2016-05-21 10:00:00	24	10:00:00
2016-05-21 11:00:00	2016-05-21 11:00:00	22.2	0	47.8	1010.5	196.9	1.9	4.3	665.1	2016-05-21 11:00:00	24	11:00:00
2016-05-21 12:00:00	2016-05-21 12:00:00	23	0	44	1010.3	205.3	2	5.2	645.7	2016-05-21 12:00:00	24	12:00:00
2016-05-21 13:00:00	2016-05-21 13:00:00	23.7	0	43	1010.2	213.7	2.3	5.1	737	2016-05-21 13:00:00	24	13:00:00
2016-05-21 14:00:00	2016-05-21 14:00:00	22.9	0	46.2	1010.1	199.1	1.9	4	374.5	2016-05-21 14:00:00	24	14:00:00
2016-05-21 15:00:00	2016-05-21 15:00:00	24.6	0	41	1010	193.6	2.3	4.7	713.1	2016-05-21 15:00:00	24	15:00:00
2016-05-21 16:00:00	2016-05-21 16:00:00	24.5	0	40.7	1009.9	201.6	2.2	6.5	490.2	2016-05-21 16:00:00	24	16:00:00
2016-05-21 17:00:00	2016-05-21 17:00:00	24.4	0	40.8	1009.8	210.8	2.1	4.8	408.4	2016-05-21 17:00:00	24	17:00:00
2016-05-21 18:00:00	2016-05-21 18:00:00	23.3	0	46	1009.6	178.2	2	4	239.4	2016-05-21 18:00:00	24	18:00:00
2016-05-21 19:00:00	2016-05-21 19:00:00	21.8	0	52.3	1009.5	174	1.9	3.9	132.2	2016-05-21 19:00:00	24	19:00:00
2016-05-21 20:00:00	2016-05-21 20:00:00	19.2	0	62	1009.5	167.8	1.6	3	39.9	2016-05-21 20:00:00	24	20:00:00
2016-05-21 21:00:00	2016-05-21 21:00:00	15.3	0	84.2	1009.5	150.1	0.9	1.9	4.3	2016-05-21 21:00:00	24	21:00:00
2016-05-21 22:00:00	2016-05-21 22:00:00	13.5	0	94	1009.4	148.8	1.1	2.5	4.7	2016-05-21 22:00:00	24	22:00:00
2016-05-21 23:00:00	2016-05-21 23:00:00	13	0	95	1009.2	75.3	1.1	2.2	5.5	2016-05-21 23:00:00	24	23:00:00
2016-05-22	2016-05-22	12.7	0	94.3	1009	70.3	1.1	1.9	4.6	2016-05-22	25	00:00:00
2016-05-22 01:00:00	2016-05-22 01:00:00	11.2	0	99.8	1008.8	78	1.2	1.9	4.5	2016-05-22 01:00:00	25	01:00:00
2016-05-22 02:00:00	2016-05-22 02:00:00	10.4	0	100	1008.4	68.9	1.3	2.7	4.8	2016-05-22 02:00:00	25	02:00:00
2016-05-22 03:00:00	2016-05-22 03:00:00	9.5	0	100	1008.2	63.6	0.8	1.9	4.7	2016-05-22 03:00:00	25	03:00:00
2016-05-22 04:00:00	2016-05-22 04:00:00	8.8	0	100	1008	110.2	1.1	1.8	4.8	2016-05-22 04:00:00	25	04:00:00
2016-05-22 05:00:00	2016-05-22 05:00:00	8.5	0	100	1007.9	78.7	1.1	2.5	20.7	2016-05-22 05:00:00	25	05:00:00
2016-05-22 06:00:00	2016-05-22 06:00:00	11.6	0	94.2	1007.8	72.3	2	3.4	97.8	2016-05-22 06:00:00	25	06:00:00
2016-05-22 07:00:00	2016-05-22 07:00:00	16.4	0	74	1007.6	83.3	1.8	3.1	257.4	2016-05-22 07:00:00	25	07:00:00
2016-05-22 08:00:00	2016-05-22 08:00:00	21.1	0	52.8	1007.4	125.3	2.3	4.2	418.5	2016-05-22 08:00:00	25	08:00:00
2016-05-22 09:00:00	2016-05-22 09:00:00	23.2	0	44.3	1007.3	132.2	2.2	4.6	442.4	2016-05-22 09:00:00	25	09:00:00
2016-05-22 10:00:00	2016-05-22 10:00:00	25.3	0	39.5	1007	130.5	2.7	5.2	668.8	2016-05-22 10:00:00	25	10:00:00
2016-05-22 11:00:00	2016-05-22 11:00:00	26.7	0	37.8	1006.7	143.4	3.1	7	748.1	2016-05-22 11:00:00	25	11:00:00
2016-05-22 12:00:00	2016-05-22 12:00:00	27.4	0	37.5	1006.5	140.3	3.2	7.3	769.3	2016-05-22 12:00:00	25	12:00:00
2016-05-22 13:00:00	2016-05-22 13:00:00	28	0	35.5	1006.1	144.1	3	6.7	738.1	2016-05-22 13:00:00	25	13:00:00
2016-05-22 14:00:00	2016-05-22 14:00:00	28.5	0	33.8	1005.8	134.1	2.9	7	636.8	2016-05-22 14:00:00	25	14:00:00
2016-05-22 15:00:00	2016-05-22 15:00:00	29	0	33.5	1005.6	147.8	2.6	6.7	480.6	2016-05-22 15:00:00	25	15:00:00
2016-05-22 16:00:00	2016-05-22 16:00:00	30	0	32	1005.4	193.1	2.1	6.1	542.1	2016-05-22 16:00:00	25	16:00:00
2016-05-22 17:00:00	2016-05-22 17:00:00	29.3	0	31.7	1005.3	204.2	2.1	7.2	387.5	2016-05-22 17:00:00	25	17:00:00
2016-05-22 18:00:00	2016-05-22 18:00:00	28.5	0	34.8	1005.2	207.5	1.4	3.7	198.4	2016-05-22 18:00:00	25	18:00:00
2016-05-22 19:00:00	2016-05-22 19:00:00	26.9	0	40.8	1005.1	140.8	1.1	2.2	129.5	2016-05-22 19:00:00	25	19:00:00
2016-05-22 20:00:00	2016-05-22 20:00:00	24.2	0	49.2	1005	127.3	1.3	2.6	41.8	2016-05-22 20:00:00	25	20:00:00
2016-05-22 21:00:00	2016-05-22 21:00:00	20.4	0	67.7	1005.1	213.8	1.2	5.1	4.3	2016-05-22 21:00:00	25	21:00:00
2016-05-22 22:00:00	2016-05-22 22:00:00	19.5	0	67	1005.3	276.5	2.2	4.2	4.3	2016-05-22 22:00:00	25	22:00:00
2016-05-22 23:00:00	2016-05-22 23:00:00	20	1.1	67.3	1005.6	294.7	2.8	5.1	2.6	2016-05-22 23:00:00	25	23:00:00
2016-05-23	2016-05-23	17.1	0	93.7	1005.9	290.6	3.1	7.5	7.8	2016-05-23	26	00:00:00
2016-05-23 01:00:00	2016-05-23 01:00:00	16.4	0.4	97.8	1006	257.8	1.8	4.5	6.1	2016-05-23 01:00:00	26	01:00:00
2016-05-23 02:00:00	2016-05-23 02:00:00	15.7	3.1	100	1006.3	183.8	1.4	4.3	4.6	2016-05-23 02:00:00	26	02:00:00
2016-05-23 03:00:00	2016-05-23 03:00:00	15.3	0.4	100	1005.9	199	1.2	2.3	4.3	2016-05-23 03:00:00	26	03:00:00
2016-05-23 04:00:00	2016-05-23 04:00:00	14.8	0.1	100	1005.6	201.6	1.2	2.5	4.3	2016-05-23 04:00:00	26	04:00:00
2016-05-23 05:00:00	2016-05-23 05:00:00	14.2	0	100	1005.8	170.8	0.8	1.9	15.4	2016-05-23 05:00:00	26	05:00:00
2016-05-23 06:00:00	2016-05-23 06:00:00	14.3	0.1	100	1005.9	174.1	1	2.6	47	2016-05-23 06:00:00	26	06:00:00
2016-05-23 07:00:00	2016-05-23 07:00:00	15.2	0	100	1006	236.6	1.1	2.3	106.6	2016-05-23 07:00:00	26	07:00:00
2016-05-23 08:00:00	2016-05-23 08:00:00	16.6	0	98.8	1006.1	202.3	1	2.1	193.5	2016-05-23 08:00:00	26	08:00:00
2016-05-23 09:00:00	2016-05-23 09:00:00	19.4	0	81.3	1006.2	254.1	1.6	4.3	511	2016-05-23 09:00:00	26	09:00:00
2016-05-23 10:00:00	2016-05-23 10:00:00	21.1	0	68.5	1006.1	280.6	2.3	4.6	589.6	2016-05-23 10:00:00	26	10:00:00
2016-05-23 11:00:00	2016-05-23 11:00:00	21.5	0	66.2	1006.1	248.4	1.8	4.7	407.1	2016-05-23 11:00:00	26	11:00:00
2016-05-23 12:00:00	2016-05-23 12:00:00	21.4	0	69	1006	176.2	2	5.5	459.2	2016-05-23 12:00:00	26	12:00:00
2016-05-23 13:00:00	2016-05-23 13:00:00	22.8	0	62.8	1006.1	210.1	1.8	4	591.3	2016-05-23 13:00:00	26	13:00:00
2016-05-23 14:00:00	2016-05-23 14:00:00	23.3	0	59	1006.1	240.9	2	5.3	599.7	2016-05-23 14:00:00	26	14:00:00
2016-05-23 15:00:00	2016-05-23 15:00:00	22.5	0	66.7	1006.1	289.5	3.3	6.7	486	2016-05-23 15:00:00	26	15:00:00
2016-05-23 16:00:00	2016-05-23 16:00:00	22.8	0	64.3	1006	281.4	3.1	6.1	509.6	2016-05-23 16:00:00	26	16:00:00
2016-05-23 17:00:00	2016-05-23 17:00:00	21.1	0	68.2	1006	287.1	3.1	6.7	276.8	2016-05-23 17:00:00	26	17:00:00
2016-05-23 18:00:00	2016-05-23 18:00:00	21.1	0	64.8	1005.9	285.7	2.9	6.7	221.2	2016-05-23 18:00:00	26	18:00:00
2016-05-23 19:00:00	2016-05-23 19:00:00	19.7	0	65.2	1006	296.6	3.7	7.1	50.4	2016-05-23 19:00:00	26	19:00:00
2016-05-23 20:00:00	2016-05-23 20:00:00	18.8	0	64.8	1005.8	294.1	3.9	7.1	14.2	2016-05-23 20:00:00	26	20:00:00
2016-05-23 21:00:00	2016-05-23 21:00:00	18	0	70.2	1006	282.7	4.6	8.3	5.9	2016-05-23 21:00:00	26	21:00:00
2016-05-23 22:00:00	2016-05-23 22:00:00	16.1	1.2	90.3	1006.2	284.7	3.9	7.5	5	2016-05-23 22:00:00	26	22:00:00
2016-05-23 23:00:00	2016-05-23 23:00:00	15.1	5.3	98.7	1006.5	290.3	4	7.4	4.9	2016-05-23 23:00:00	26	23:00:00
2016-05-24	2016-05-24	14.2	13.2	100	1006.6	284.1	4	6.6	4.7	2016-05-24	27	00:00:00
2016-05-24 01:00:00	2016-05-24 01:00:00	13.9	3	100	1006.5	274.8	2.9	7.8	4.8	2016-05-24 01:00:00	27	01:00:00
2016-05-24 02:00:00	2016-05-24 02:00:00	14	0.5	100	1006	291	3.9	8.1	4.9	2016-05-24 02:00:00	27	02:00:00
2016-05-24 03:00:00	2016-05-24 03:00:00	14.5	0	100	1006.1	280.3	3.2	6.4	4.8	2016-05-24 03:00:00	27	03:00:00
2016-05-24 04:00:00	2016-05-24 04:00:00	14.2	0	100	1006.2	287.3	3.9	8.5	5	2016-05-24 04:00:00	27	04:00:00
2016-05-24 05:00:00	2016-05-24 05:00:00	13	0	100	1006.4	288.1	4.2	8.8	9.7	2016-05-24 05:00:00	27	05:00:00
2016-05-24 06:00:00	2016-05-24 06:00:00	12.5	0	100	1006.5	290	4.5	7.7	18.1	2016-05-24 06:00:00	27	06:00:00
2016-05-24 07:00:00	2016-05-24 07:00:00	12.4	0	100	1006.7	290.8	4.7	7.7	24.5	2016-05-24 07:00:00	27	07:00:00
2016-05-24 08:00:00	2016-05-24 08:00:00	12.2	0	100	1007	290.6	4.7	9.2	35.9	2016-05-24 08:00:00	27	08:00:00
2016-05-24 09:00:00	2016-05-24 09:00:00	11.9	0.4	100	1007.2	285.6	5	8.9	98.6	2016-05-24 09:00:00	27	09:00:00
2016-05-24 10:00:00	2016-05-24 10:00:00	11.7	0.2	100	1007.5	288.2	5.4	10.9	133.7	2016-05-24 10:00:00	27	10:00:00
2016-05-24 11:00:00	2016-05-24 11:00:00	11.5	0	99.7	1007.6	289.2	6	11.9	153	2016-05-24 11:00:00	27	11:00:00
2016-05-24 12:00:00	2016-05-24 12:00:00	11.5	0	98	1007.9	291.4	5.2	9.9	129.4	2016-05-24 12:00:00	27	12:00:00
2016-05-24 13:00:00	2016-05-24 13:00:00	11.4	0	98	1008	289.9	5.3	9.2	129.2	2016-05-24 13:00:00	27	13:00:00
2016-05-24 14:00:00	2016-05-24 14:00:00	11.5	0	97	1008.1	290.2	6	9.7	171.8	2016-05-24 14:00:00	27	14:00:00
2016-05-24 15:00:00	2016-05-24 15:00:00	11.6	0	95.8	1008.1	292.2	6	10.7	172.1	2016-05-24 15:00:00	27	15:00:00
2016-05-24 16:00:00	2016-05-24 16:00:00	11.9	0	94.3	1008.1	291.4	5.5	9.2	170.4	2016-05-24 16:00:00	27	16:00:00
2016-05-24 17:00:00	2016-05-24 17:00:00	12.1	0	93.5	1008.3	288.5	4.4	8.8	121.4	2016-05-24 17:00:00	27	17:00:00
2016-05-24 18:00:00	2016-05-24 18:00:00	12.2	0	92.7	1008.4	287.1	4.1	8.1	64.7	2016-05-24 18:00:00	27	18:00:00
2016-05-24 19:00:00	2016-05-24 19:00:00	12.2	0	93	1008.5	289.1	3.6	6.5	39.2	2016-05-24 19:00:00	27	19:00:00
2016-05-24 20:00:00	2016-05-24 20:00:00	12.2	0	93.3	1008.5	283	3.5	6.5	18	2016-05-24 20:00:00	27	20:00:00
2016-05-24 21:00:00	2016-05-24 21:00:00	12	0	94	1008.5	281.4	3.8	6.9	5.7	2016-05-24 21:00:00	27	21:00:00
2016-05-24 22:00:00	2016-05-24 22:00:00	11.8	0	94	1008.8	284.6	3.6	6	4.6	2016-05-24 22:00:00	27	22:00:00
2016-05-24 23:00:00	2016-05-24 23:00:00	11.5	0	93.7	1009	277.8	3.3	5.4	4.6	2016-05-24 23:00:00	27	23:00:00
2016-05-25	2016-05-25	11.1	0	94.5	1008.9	288.9	3.2	6	4.1	2016-05-25	28	00:00:00
2016-05-25 01:00:00	2016-05-25 01:00:00	10.8	0	95.7	1008.8	283.4	3.4	6	4.6	2016-05-25 01:00:00	28	01:00:00
2016-05-25 02:00:00	2016-05-25 02:00:00	10.7	0	91.8	1009	283.1	3.6	6.5	4.7	2016-05-25 02:00:00	28	02:00:00
2016-05-25 03:00:00	2016-05-25 03:00:00	10.6	0	92.7	1008.9	284.6	3.4	6	4.7	2016-05-25 03:00:00	28	03:00:00
2016-05-25 04:00:00	2016-05-25 04:00:00	10.4	0	93	1008.9	289	3.2	5.8	4.7	2016-05-25 04:00:00	28	04:00:00
2016-05-25 05:00:00	NA	NA	NA	NA	NA	NA	NA	NA	NA	NA	28	05:00:00
2016-05-25 06:00:00	NA	NA	NA	NA	NA	NA	NA	NA	NA	NA	28	06:00:00
2016-05-25 07:00:00	NA	NA	NA	NA	NA	NA	NA	NA	NA	NA	28	07:00:00
2016-05-25 08:00:00	NA	NA	NA	NA	NA	NA	NA	NA	NA	NA	28	08:00:00
2016-05-25 09:00:00	2016-05-25 09:00:00	9.1	0	65.3	757	282.7	2	4.6	154.6	2016-05-25 09:00:00	28	09:00:00
2016-05-25 10:00:00	2016-05-25 10:00:00	12.6	0	85.3	1009.3	274.8	2.8	4.6	288.8	2016-05-25 10:00:00	28	10:00:00
2016-05-25 11:00:00	2016-05-25 11:00:00	13	0	84.5	1009.4	280.1	2.7	4.4	244	2016-05-25 11:00:00	28	11:00:00
2016-05-25 12:00:00	2016-05-25 12:00:00	13.7	0	83.2	1009.5	253.8	1.8	3.7	238.7	2016-05-25 12:00:00	28	12:00:00
2016-05-25 13:00:00	2016-05-25 13:00:00	14.4	0	81.5	1009.4	266.7	1.9	3.3	259.9	2016-05-25 13:00:00	28	13:00:00
2016-05-25 14:00:00	2016-05-25 14:00:00	14.9	0	81.7	1009.4	274.1	2.1	3.9	314.1	2016-05-25 14:00:00	28	14:00:00
2016-05-25 15:00:00	2016-05-25 15:00:00	15.2	0	81.8	1009.4	270.8	2.2	3.6	286.2	2016-05-25 15:00:00	28	15:00:00
2016-05-25 16:00:00	2016-05-25 16:00:00	15.1	0	82.7	1009.4	271.1	2	3.5	187.2	2016-05-25 16:00:00	28	16:00:00
2016-05-25 17:00:00	2016-05-25 17:00:00	15.5	0	81	1009.3	257	1.5	3.1	201.7	2016-05-25 17:00:00	28	17:00:00
2016-05-25 18:00:00	2016-05-25 18:00:00	15	0	84	1009.3	240.5	1.7	3.3	97.1	2016-05-25 18:00:00	28	18:00:00
2016-05-25 19:00:00	2016-05-25 19:00:00	14.3	0	87.5	1009.3	265.2	1.7	3.7	47.7	2016-05-25 19:00:00	28	19:00:00
2016-05-25 20:00:00	2016-05-25 20:00:00	13.7	0	90.8	1009.5	245.2	1.4	2.6	14.4	2016-05-25 20:00:00	28	20:00:00
2016-05-25 21:00:00	2016-05-25 21:00:00	13.2	0	92.8	1009.7	280.9	1.6	2.6	4.9	2016-05-25 21:00:00	28	21:00:00
2016-05-25 22:00:00	2016-05-25 22:00:00	13	0	94.7	1009.8	268.9	1.2	2.2	4.4	2016-05-25 22:00:00	28	22:00:00
2016-05-25 23:00:00	2016-05-25 23:00:00	12.9	0	95.3	1009.9	260.7	1.3	2.6	4.5	2016-05-25 23:00:00	28	23:00:00
2016-05-26	2016-05-26	12.5	0	97.5	1009.9	210	0.6	1.4	4.4	2016-05-26	29	00:00:00
2016-05-26 01:00:00	2016-05-26 01:00:00	12.4	0	98.8	1009.9	261.6	1.1	1.9	4.7	2016-05-26 01:00:00	29	01:00:00
2016-05-26 02:00:00	2016-05-26 02:00:00	12.4	0	98	1009.8	229.1	1	1.7	4.5	2016-05-26 02:00:00	29	02:00:00
2016-05-26 03:00:00	2016-05-26 03:00:00	11.3	0	99.7	1009.7	208.6	0.6	1.4	3.6	2016-05-26 03:00:00	29	03:00:00
2016-05-26 04:00:00	2016-05-26 04:00:00	9.6	0	100	1009.7	166.7	0.4	1	5.3	2016-05-26 04:00:00	29	04:00:00
2016-05-26 05:00:00	2016-05-26 05:00:00	9.5	0	100	1009.8	242	0.8	1.4	24.1	2016-05-26 05:00:00	29	05:00:00
2016-05-26 06:00:00	2016-05-26 06:00:00	10.3	0	100	1009.9	241.5	1	1.5	88.1	2016-05-26 06:00:00	29	06:00:00
2016-05-26 07:00:00	2016-05-26 07:00:00	12	0	97.7	1010.1	256.3	1.3	2.2	151	2016-05-26 07:00:00	29	07:00:00
2016-05-26 08:00:00	2016-05-26 08:00:00	14.1	0	87	1010.3	259.2	1.7	2.9	287.5	2016-05-26 08:00:00	29	08:00:00
2016-05-26 09:00:00	2016-05-26 09:00:00	16.2	0	71.3	1010.3	276.9	2.5	4.4	502.5	2016-05-26 09:00:00	29	09:00:00
2016-05-26 10:00:00	2016-05-26 10:00:00	17.7	0	65	1010.3	274.7	2.7	5.4	646.1	2016-05-26 10:00:00	29	10:00:00
2016-05-26 11:00:00	2016-05-26 11:00:00	19.1	0	57.5	1010.3	274.9	2.6	5.1	822.6	2016-05-26 11:00:00	29	11:00:00
2016-05-26 12:00:00	2016-05-26 12:00:00	18.6	0	58.3	1010.2	272.8	2.7	5	415.5	2016-05-26 12:00:00	29	12:00:00
2016-05-26 13:00:00	2016-05-26 13:00:00	19.1	0	56.7	1010.3	265.6	2.1	4.6	412.5	2016-05-26 13:00:00	29	13:00:00
2016-05-26 14:00:00	2016-05-26 14:00:00	20	0	52.5	1010.3	250.8	2.2	4.4	514.1	2016-05-26 14:00:00	29	14:00:00
2016-05-26 15:00:00	2016-05-26 15:00:00	20.3	0	51.3	1010.3	245.4	1.9	3.9	455.5	2016-05-26 15:00:00	29	15:00:00
2016-05-26 16:00:00	2016-05-26 16:00:00	20	0	51.3	1010.1	234.5	1.4	3.1	278.1	2016-05-26 16:00:00	29	16:00:00
2016-05-26 17:00:00	2016-05-26 17:00:00	20.8	0	48.2	1010.1	257.7	1.4	2.7	370.7	2016-05-26 17:00:00	29	17:00:00
2016-05-26 18:00:00	2016-05-26 18:00:00	19.5	0	54.5	1010	238.1	1.2	2.4	135.4	2016-05-26 18:00:00	29	18:00:00
2016-05-26 19:00:00	2016-05-26 19:00:00	18.9	0	62	1010	204.8	0.7	1.9	86.6	2016-05-26 19:00:00	29	19:00:00
2016-05-26 20:00:00	2016-05-26 20:00:00	17.3	0	65.8	1010	143.1	0.8	1.5	40.2	2016-05-26 20:00:00	29	20:00:00
2016-05-26 21:00:00	2016-05-26 21:00:00	13.3	0	92.7	1010.2	232	0.7	1.1	5.7	2016-05-26 21:00:00	29	21:00:00
2016-05-26 22:00:00	2016-05-26 22:00:00	11.5	0	98.8	1010.3	160.3	0.8	1.4	4.2	2016-05-26 22:00:00	29	22:00:00
2016-05-26 23:00:00	2016-05-26 23:00:00	10.5	0	100	1010.3	155.8	0.7	1.9	4.4	2016-05-26 23:00:00	29	23:00:00
2016-05-27	2016-05-27	9.9	0	100	1010.3	164.5	0.8	1.4	4.4	2016-05-27	30	00:00:00
2016-05-27 01:00:00	2016-05-27 01:00:00	9.1	0	100	1010.2	201.8	0.7	1.1	4.8	2016-05-27 01:00:00	30	01:00:00
2016-05-27 02:00:00	2016-05-27 02:00:00	9	0	100	1010.1	182.4	0.6	1	5.2	2016-05-27 02:00:00	30	02:00:00
2016-05-27 03:00:00	2016-05-27 03:00:00	8.5	0	100	1010.1	165.7	0.9	1.5	4.7	2016-05-27 03:00:00	30	03:00:00
2016-05-27 04:00:00	2016-05-27 04:00:00	8.4	0	100	1010.1	150	0.8	1.7	5.4	2016-05-27 04:00:00	30	04:00:00
2016-05-27 05:00:00	2016-05-27 05:00:00	8.4	0	100	1010.3	198.8	0.9	2.1	28.6	2016-05-27 05:00:00	30	05:00:00
2016-05-27 06:00:00	2016-05-27 06:00:00	9.8	0	100	1010.2	147.9	0.5	1.1	98.2	2016-05-27 06:00:00	30	06:00:00
2016-05-27 07:00:00	2016-05-27 07:00:00	11.6	0	99.5	1010.4	177.1	1	1.5	167.9	2016-05-27 07:00:00	30	07:00:00
2016-05-27 08:00:00	2016-05-27 08:00:00	13.3	0	94.7	1010.5	137.2	1.1	2.1	184.1	2016-05-27 08:00:00	30	08:00:00
2016-05-27 09:00:00	2016-05-27 09:00:00	15.1	0	92.2	1010.5	139.3	1.2	2.6	305.2	2016-05-27 09:00:00	30	09:00:00
2016-05-27 10:00:00	2016-05-27 10:00:00	16.1	0	89.7	1010.5	84.9	1.6	3.1	240	2016-05-27 10:00:00	30	10:00:00
2016-05-27 11:00:00	2016-05-27 11:00:00	17.4	0	81.3	1010.5	85.8	1.8	3.1	334.3	2016-05-27 11:00:00	30	11:00:00
2016-05-27 12:00:00	2016-05-27 12:00:00	17.8	0	74.8	1010.4	77.8	2	3.5	237.9	2016-05-27 12:00:00	30	12:00:00
2016-05-27 13:00:00	2016-05-27 13:00:00	19.1	0	70	1010.4	123.6	1.8	3.2	395.7	2016-05-27 13:00:00	30	13:00:00
2016-05-27 14:00:00	2016-05-27 14:00:00	18.8	0	68.3	1010.4	139.5	1.7	3.6	209.5	2016-05-27 14:00:00	30	14:00:00
2016-05-27 15:00:00	2016-05-27 15:00:00	18.8	0	67.3	1010.4	125.2	1.7	3.2	218.3	2016-05-27 15:00:00	30	15:00:00
2016-05-27 16:00:00	2016-05-27 16:00:00	19.6	0	64.3	1010.3	88.5	2.2	4.3	432.1	2016-05-27 16:00:00	30	16:00:00
2016-05-27 17:00:00	2016-05-27 17:00:00	20.5	0	58.8	1010.1	83	2.3	4.5	425.1	2016-05-27 17:00:00	30	17:00:00
2016-05-27 18:00:00	2016-05-27 18:00:00	20.1	0	59.8	1010.1	80	2.1	3.9	220.8	2016-05-27 18:00:00	30	18:00:00
2016-05-27 19:00:00	2016-05-27 19:00:00	19.2	0	62.5	1010	102.7	1.7	3.4	117.8	2016-05-27 19:00:00	30	19:00:00
2016-05-27 20:00:00	2016-05-27 20:00:00	17.7	0	75.5	1010	113.3	0.9	2.1	46.2	2016-05-27 20:00:00	30	20:00:00
2016-05-27 21:00:00	2016-05-27 21:00:00	14.7	0	95.5	1010.2	144.1	0.6	1.7	6.3	2016-05-27 21:00:00	30	21:00:00
2016-05-27 22:00:00	2016-05-27 22:00:00	12.6	0	99.7	1010.2	127.3	0.5	1.4	4.6	2016-05-27 22:00:00	30	22:00:00
2016-05-27 23:00:00	2016-05-27 23:00:00	11.8	0	100	1010.1	143.1	0.6	1.4	4.6	2016-05-27 23:00:00	30	23:00:00
2016-05-28	2016-05-28	10.8	0	100	1010	118.1	1	1.5	4.4	2016-05-28	31	00:00:00
2016-05-28 01:00:00	2016-05-28 01:00:00	9.7	0	100	1009.8	128.2	1	1.9	4.6	2016-05-28 01:00:00	31	01:00:00
2016-05-28 02:00:00	2016-05-28 02:00:00	9	0	100	1009.9	92.8	0.8	1.4	5	2016-05-28 02:00:00	31	02:00:00
2016-05-28 03:00:00	2016-05-28 03:00:00	8.4	0	100	1009.8	160.9	0.9	1.5	5	2016-05-28 03:00:00	31	03:00:00
2016-05-28 04:00:00	2016-05-28 04:00:00	8.4	0	100	1009.7	248.8	0.8	1.4	5.5	2016-05-28 04:00:00	31	04:00:00
2016-05-28 05:00:00	2016-05-28 05:00:00	9.3	0	100	1009.8	200	0.9	2.5	16.6	2016-05-28 05:00:00	31	05:00:00
2016-05-28 06:00:00	2016-05-28 06:00:00	10.3	0	100	1009.8	137.9	1.2	1.7	28.7	2016-05-28 06:00:00	31	06:00:00
2016-05-28 07:00:00	2016-05-28 07:00:00	11	0.2	100	1009.9	115.9	0.8	2	42.7	2016-05-28 07:00:00	31	07:00:00
2016-05-28 08:00:00	2016-05-28 08:00:00	12.4	0.2	100	1009.8	176.2	0.9	1.9	113.7	2016-05-28 08:00:00	31	08:00:00
2016-05-28 09:00:00	2016-05-28 09:00:00	14.5	0	98.5	1009.6	183.7	0.9	1.7	329.2	2016-05-28 09:00:00	31	09:00:00
2016-05-28 10:00:00	2016-05-28 10:00:00	19.7	0	69.7	1009.4	108.5	1.5	3	744.7	2016-05-28 10:00:00	31	10:00:00
2016-05-28 11:00:00	2016-05-28 11:00:00	20.6	0	60.2	1009.3	93.6	2.1	4.3	695.6	2016-05-28 11:00:00	31	11:00:00
2016-05-28 12:00:00	2016-05-28 12:00:00	22	0	52.2	1009.3	110.1	2.3	4.9	869.7	2016-05-28 12:00:00	31	12:00:00
2016-05-28 13:00:00	2016-05-28 13:00:00	22.4	0	48.2	1009.2	123.8	2.3	4.6	828.9	2016-05-28 13:00:00	31	13:00:00
2016-05-28 14:00:00	2016-05-28 14:00:00	23.3	0	45.8	1008.9	121.9	1.9	4.9	810.2	2016-05-28 14:00:00	31	14:00:00
2016-05-28 15:00:00	2016-05-28 15:00:00	23.6	0	46.8	1008.7	100.3	2.1	4.5	721.2	2016-05-28 15:00:00	31	15:00:00
2016-05-28 16:00:00	2016-05-28 16:00:00	24.2	0	47.7	1008.4	88.2	2.1	4.7	595.7	2016-05-28 16:00:00	31	16:00:00
2016-05-28 17:00:00	2016-05-28 17:00:00	23.5	0	51.3	1008.2	84.2	2.2	4.9	342.6	2016-05-28 17:00:00	31	17:00:00
2016-05-28 18:00:00	2016-05-28 18:00:00	22	0	58.5	1008.1	69.9	1.9	3.7	151.3	2016-05-28 18:00:00	31	18:00:00
2016-05-28 19:00:00	2016-05-28 19:00:00	21	0	67.5	1007.9	61.2	1.5	2.7	74.7	2016-05-28 19:00:00	31	19:00:00
2016-05-28 20:00:00	2016-05-28 20:00:00	19.4	0	76.3	1007.8	64.5	1.4	2.5	33.9	2016-05-28 20:00:00	31	20:00:00
2016-05-28 21:00:00	2016-05-28 21:00:00	17.9	0	83.8	1007.7	79.5	1.5	2.9	5.8	2016-05-28 21:00:00	31	21:00:00
2016-05-28 22:00:00	2016-05-28 22:00:00	16.9	0	89	1007.7	81	1.3	2.4	4.1	2016-05-28 22:00:00	31	22:00:00
2016-05-28 23:00:00	2016-05-28 23:00:00	15.9	0	95.2	1007.6	125.2	1	2.2	4.4	2016-05-28 23:00:00	31	23:00:00
2016-05-29	2016-05-29	15.5	0	98	1007.5	213.8	0.9	1.5	4.4	2016-05-29	32	00:00:00
2016-05-29 01:00:00	2016-05-29 01:00:00	16.3	0	91.5	1007.2	99.7	1.3	3.4	5.3	2016-05-29 01:00:00	32	01:00:00
2016-05-29 02:00:00	2016-05-29 02:00:00	16.2	0.5	94.7	1007	196.2	1.2	3.2	3.7	2016-05-29 02:00:00	32	02:00:00
2016-05-29 03:00:00	2016-05-29 03:00:00	15.4	1.1	100	1006.7	246.4	1.1	2.9	4.5	2016-05-29 03:00:00	32	03:00:00
2016-05-29 04:00:00	2016-05-29 04:00:00	15.1	3.4	100	1006.6	232.2	1.4	3.3	4.5	2016-05-29 04:00:00	32	04:00:00
2016-05-29 05:00:00	2016-05-29 05:00:00	14.9	1.7	100	1006.4	263.4	1.5	2.8	6.2	2016-05-29 05:00:00	32	05:00:00
2016-05-29 06:00:00	2016-05-29 06:00:00	14.7	0.7	100	1006.2	245.8	1.5	2.7	14.4	2016-05-29 06:00:00	32	06:00:00
2016-05-29 07:00:00	2016-05-29 07:00:00	14.9	0	100	1006	213.9	1.5	3.6	82.2	2016-05-29 07:00:00	32	07:00:00
2016-05-29 08:00:00	2016-05-29 08:00:00	15.8	0	100	1006	207.3	1.2	2.9	119.2	2016-05-29 08:00:00	32	08:00:00
2016-05-29 09:00:00	2016-05-29 09:00:00	16.5	0	98.5	1006	76	1.5	2.9	148.7	2016-05-29 09:00:00	32	09:00:00
2016-05-29 10:00:00	2016-05-29 10:00:00	17.7	0	93.8	1006	130.3	1.3	2.8	211.2	2016-05-29 10:00:00	32	10:00:00
2016-05-29 11:00:00	2016-05-29 11:00:00	19.1	0	89.5	1005.8	268.6	1.8	3.4	336.6	2016-05-29 11:00:00	32	11:00:00
2016-05-29 12:00:00	2016-05-29 12:00:00	20.5	0	86.8	1005.6	260.9	2	3.4	458.4	2016-05-29 12:00:00	32	12:00:00
2016-05-29 13:00:00	2016-05-29 13:00:00	21.5	0	85.2	1005.4	275.3	2.2	4.1	580.2	2016-05-29 13:00:00	32	13:00:00
2016-05-29 14:00:00	2016-05-29 14:00:00	22.3	0	84.3	1005.3	272.6	2.4	4.2	509.7	2016-05-29 14:00:00	32	14:00:00
2016-05-29 15:00:00	2016-05-29 15:00:00	23.3	0	83.2	1005.1	279.8	3	5.1	598.1	2016-05-29 15:00:00	32	15:00:00
2016-05-29 16:00:00	2016-05-29 16:00:00	22.8	0	86.2	1004.9	282.2	3.1	4.5	344.5	2016-05-29 16:00:00	32	16:00:00
2016-05-29 17:00:00	2016-05-29 17:00:00	21.9	0	90.8	1004.7	287.2	3.1	4.7	189	2016-05-29 17:00:00	32	17:00:00
2016-05-29 18:00:00	2016-05-29 18:00:00	21.9	0	92.5	1004.4	280.4	1.9	4	155.3	2016-05-29 18:00:00	32	18:00:00
2016-05-29 19:00:00	2016-05-29 19:00:00	20.8	0	96.3	1004.5	284.2	2.4	3.8	69.9	2016-05-29 19:00:00	32	19:00:00
2016-05-29 20:00:00	2016-05-29 20:00:00	20.1	0.1	97.8	1004.7	284.6	2.2	3.9	11.8	2016-05-29 20:00:00	32	20:00:00
2016-05-29 21:00:00	2016-05-29 21:00:00	19	0	99.8	1004.4	280.9	2.2	3.8	4.4	2016-05-29 21:00:00	32	21:00:00
2016-05-29 22:00:00	2016-05-29 22:00:00	18.2	0	100	1004.4	274.8	2.1	3.8	3.6	2016-05-29 22:00:00	32	22:00:00
2016-05-29 23:00:00	2016-05-29 23:00:00	17.5	0	100	1004.5	274	1.7	3.5	3.7	2016-05-29 23:00:00	32	23:00:00
2016-05-30	2016-05-30	16.8	0	100	1004.3	271.4	1.5	3.7	3.6	2016-05-30	33	00:00:00
2016-05-30 01:00:00	2016-05-30 01:00:00	16.1	0	100	1004	278.3	1.6	2.7	3.7	2016-05-30 01:00:00	33	01:00:00
2016-05-30 02:00:00	2016-05-30 02:00:00	15.4	0	100	1003.8	273	1.8	3.2	3.7	2016-05-30 02:00:00	33	02:00:00
2016-05-30 03:00:00	2016-05-30 03:00:00	14.9	0	100	1003.5	279.5	1.5	2.8	3.8	2016-05-30 03:00:00	33	03:00:00
2016-05-30 04:00:00	2016-05-30 04:00:00	14	0	100	1003.4	228.4	0.9	1.9	4.8	2016-05-30 04:00:00	33	04:00:00
2016-05-30 05:00:00	2016-05-30 05:00:00	14.3	0	100	1003.3	273.5	1.1	2.4	27.2	2016-05-30 05:00:00	33	05:00:00
2016-05-30 06:00:00	2016-05-30 06:00:00	15.6	0	100	1003.2	238.6	1	2.4	119.9	2016-05-30 06:00:00	33	06:00:00
2016-05-30 07:00:00	2016-05-30 07:00:00	18	0	99.7	1003.2	41.4	1.6	4.1	224.6	2016-05-30 07:00:00	33	07:00:00
2016-05-30 08:00:00	2016-05-30 08:00:00	19.6	0	90.7	1003.2	82.5	1.9	4	237.3	2016-05-30 08:00:00	33	08:00:00
2016-05-30 09:00:00	2016-05-30 09:00:00	19.8	0	90.2	1003.2	80.5	2.1	3.6	170.7	2016-05-30 09:00:00	33	09:00:00
2016-05-30 10:00:00	2016-05-30 10:00:00	20.5	0	87.7	1003.3	93.6	2.2	4.7	200.1	2016-05-30 10:00:00	33	10:00:00
2016-05-30 11:00:00	2016-05-30 11:00:00	22	0	82.7	1003.4	108.2	2.4	5.1	411.3	2016-05-30 11:00:00	33	11:00:00
2016-05-30 12:00:00	2016-05-30 12:00:00	23.6	0	76.2	1003.6	132.8	3.1	8.6	593.5	2016-05-30 12:00:00	33	12:00:00
2016-05-30 13:00:00	2016-05-30 13:00:00	23.9	0	68.3	1003.7	131.5	3.3	7.9	702.3	2016-05-30 13:00:00	33	13:00:00
2016-05-30 14:00:00	2016-05-30 14:00:00	23.4	0.3	69	1003.8	134.5	2.6	6.1	395.5	2016-05-30 14:00:00	33	14:00:00
2016-05-30 15:00:00	2016-05-30 15:00:00	24.6	0	60.5	1003.6	141.1	2.9	6.6	741.5	2016-05-30 15:00:00	33	15:00:00
2016-05-30 16:00:00	2016-05-30 16:00:00	24.7	0	58.3	1003.7	161.9	2.2	5.2	417.7	2016-05-30 16:00:00	33	16:00:00
2016-05-30 17:00:00	2016-05-30 17:00:00	23.9	0	59.2	1003.8	133	2.1	3.9	261.2	2016-05-30 17:00:00	33	17:00:00
2016-05-30 18:00:00	2016-05-30 18:00:00	24.8	0	55.5	1004	155.5	2.2	5	335.8	2016-05-30 18:00:00	33	18:00:00
2016-05-30 19:00:00	2016-05-30 19:00:00	24	0	62	1004.2	158.6	1.6	3.3	173.4	2016-05-30 19:00:00	33	19:00:00
2016-05-30 20:00:00	NA	NA	NA	NA	NA	NA	NA	NA	NA	NA	33	20:00:00
2016-05-30 21:00:00	NA	NA	NA	NA	NA	NA	NA	NA	NA	NA	33	21:00:00
2016-05-30 22:00:00	NA	NA	NA	NA	NA	NA	NA	NA	NA	NA	33	22:00:00
2016-05-30 23:00:00	2016-05-30 23:00:00	14.4	0	99	1005.2	126	1	1.9	4.1	2016-05-30 23:00:00	33	23:00:00
2016-05-31	2016-05-31	13.7	0	99.5	1005.4	64.2	1.1	1.7	4.5	2016-05-31	34	00:00:00
2016-05-31 01:00:00	2016-05-31 01:00:00	12.9	0	100	1005.5	108.3	0.9	1.7	4.4	2016-05-31 01:00:00	34	01:00:00
2016-05-31 02:00:00	2016-05-31 02:00:00	12.4	0	100	1005.6	111.8	1	2	4.7	2016-05-31 02:00:00	34	02:00:00
2016-05-31 03:00:00	2016-05-31 03:00:00	11.8	0	100	1005.7	145.2	1	1.7	4.4	2016-05-31 03:00:00	34	03:00:00
2016-05-31 04:00:00	NA	NA	NA	NA	NA	NA	NA	NA	NA	NA	34	04:00:00
2016-05-31 05:00:00	2016-05-31 05:00:00	11.4	0	100	1006.2	145.8	0.9	1.9	19.1	2016-05-31 05:00:00	34	05:00:00
2016-05-31 06:00:00	2016-05-31 06:00:00	13.7	0	100	1006.3	147.4	1.3	2.1	109.2	2016-05-31 06:00:00	34	06:00:00
2016-05-31 07:00:00	2016-05-31 07:00:00	18	0	86.8	1006.4	233.7	1	1.5	287	2016-05-31 07:00:00	34	07:00:00
2016-05-31 08:00:00	2016-05-31 08:00:00	19.9	0	76.5	1006.6	229	1.5	2.9	424.6	2016-05-31 08:00:00	34	08:00:00
2016-05-31 09:00:00	2016-05-31 09:00:00	22.1	0	62.3	1006.9	182.5	1.4	2.7	572.3	2016-05-31 09:00:00	34	09:00:00
2016-05-31 10:00:00	2016-05-31 10:00:00	23	0	56.7	1006.9	161.3	1.8	4	687.8	2016-05-31 10:00:00	34	10:00:00
2016-05-31 11:00:00	2016-05-31 11:00:00	24.2	0	50.8	1006.9	143.3	2	4.2	763.1	2016-05-31 11:00:00	34	11:00:00
2016-05-31 12:00:00	2016-05-31 12:00:00	24.7	0	51.2	1007	141.3	2.2	5.1	815.3	2016-05-31 12:00:00	34	12:00:00
2016-05-31 13:00:00	2016-05-31 13:00:00	24.4	0	50.2	1007.1	116.7	2.2	4.4	618.1	2016-05-31 13:00:00	34	13:00:00
2016-05-31 14:00:00	2016-05-31 14:00:00	25.7	0	45.7	1007	128.9	1.9	6.4	761.4	2016-05-31 14:00:00	34	14:00:00
2016-05-31 15:00:00	2016-05-31 15:00:00	26.5	0	42.7	1006.9	132.8	2	3.7	743.7	2016-05-31 15:00:00	34	15:00:00
2016-05-31 16:00:00	2016-05-31 16:00:00	27	0	40.8	1006.7	123.4	1.6	4	624.2	2016-05-31 16:00:00	34	16:00:00
2016-05-31 17:00:00	NA	NA	NA	NA	NA	NA	NA	NA	NA	NA	34	17:00:00
2016-05-31 18:00:00	2016-05-31 18:00:00	25.3	0	53.8	1006.7	205.5	1.2	2.7	168.5	2016-05-31 18:00:00	34	18:00:00
2016-05-31 19:00:00	2016-05-31 19:00:00	23.7	0	61.3	1006.9	89.2	2	5.7	68.6	2016-05-31 19:00:00	34	19:00:00
2016-05-31 20:00:00	2016-05-31 20:00:00	20.1	0	86.8	1007.2	81	2.4	6.6	17.2	2016-05-31 20:00:00	34	20:00:00
2016-05-31 21:00:00	2016-05-31 21:00:00	18	0.4	95.3	1007.5	173.7	1.8	4.5	3.9	2016-05-31 21:00:00	34	21:00:00
2016-05-31 22:00:00	2016-05-31 22:00:00	17	0.3	99	1007.6	253.8	2	4.1	4.1	2016-05-31 22:00:00	34	22:00:00
2016-05-31 23:00:00	2016-05-31 23:00:00	16.5	0	99	1007.7	260.8	1.4	3	3.6	2016-05-31 23:00:00	34	23:00:00
2016-06-01	2016-06-01	15.5	0	100	1007.7	269	1	1.7	4	2016-06-01	35	00:00:00
2016-06-01 01:00:00	2016-06-01 01:00:00	15.2	0	100	1007.7	278.4	1.6	3.3	3.6	2016-06-01 01:00:00	35	01:00:00
2016-06-01 02:00:00	2016-06-01 02:00:00	14.7	0	100	1007.6	273.3	1.5	2.2	4.2	2016-06-01 02:00:00	35	02:00:00
2016-06-01 03:00:00	2016-06-01 03:00:00	14.7	0.1	100	1007.6	263.8	1.5	2.7	4	2016-06-01 03:00:00	35	03:00:00
2016-06-01 04:00:00	2016-06-01 04:00:00	14.6	0	100	1007.4	278.3	1.6	2.7	4.6	2016-06-01 04:00:00	35	04:00:00
2016-06-01 05:00:00	2016-06-01 05:00:00	15.1	0	100	1007.3	286	1.9	3.5	11.8	2016-06-01 05:00:00	35	05:00:00
2016-06-01 06:00:00	2016-06-01 06:00:00	15.7	0	100	1007.4	285.8	1.9	4.2	25.5	2016-06-01 06:00:00	35	06:00:00
2016-06-01 07:00:00	2016-06-01 07:00:00	16.3	0	100	1007.3	288.4	2.3	3.9	45.9	2016-06-01 07:00:00	35	07:00:00
2016-06-01 08:00:00	2016-06-01 08:00:00	16.6	0.2	100	1007.3	291.6	2.1	3.8	54.3	2016-06-01 08:00:00	35	08:00:00
2016-06-01 09:00:00	2016-06-01 09:00:00	17	0.7	100	1007.3	291.3	2.8	5.1	74.1	2016-06-01 09:00:00	35	09:00:00
2016-06-01 10:00:00	2016-06-01 10:00:00	17	1.5	100	1007.2	288.9	2	3.8	43.7	2016-06-01 10:00:00	35	10:00:00
2016-06-01 11:00:00	2016-06-01 11:00:00	16.8	4.4	100	1007.2	269.2	1.5	3.4	48.1	2016-06-01 11:00:00	35	11:00:00
2016-06-01 12:00:00	2016-06-01 12:00:00	17.2	1.9	100	1007.1	273.7	2.2	4.3	167.7	2016-06-01 12:00:00	35	12:00:00
2016-06-01 13:00:00	2016-06-01 13:00:00	19.2	0.1	98.5	1007.1	276.6	1.9	4.1	521.2	2016-06-01 13:00:00	35	13:00:00
2016-06-01 14:00:00	2016-06-01 14:00:00	20.8	0	88.5	1006.9	268.6	2	3.8	477.2	2016-06-01 14:00:00	35	14:00:00
2016-06-01 15:00:00	2016-06-01 15:00:00	21.8	0	82.7	1006.7	203.9	1.5	3.8	447.3	2016-06-01 15:00:00	35	15:00:00
2016-06-01 16:00:00	2016-06-01 16:00:00	22.3	0	80	1006.4	173.3	1.7	3.2	341.3	2016-06-01 16:00:00	35	16:00:00
2016-06-01 17:00:00	2016-06-01 17:00:00	23	0	75.3	1006.3	212.9	2	4.9	449.6	2016-06-01 17:00:00	35	17:00:00
2016-06-01 18:00:00	2016-06-01 18:00:00	23	0	76.7	1006.5	171.9	2	4.3	283.8	2016-06-01 18:00:00	35	18:00:00
2016-06-01 19:00:00	2016-06-01 19:00:00	20.5	0	92.2	1006.6	135.7	1.9	5.1	78.2	2016-06-01 19:00:00	35	19:00:00
2016-06-01 20:00:00	2016-06-01 20:00:00	19.1	0	97.2	1006.8	121	1.4	3.1	24.4	2016-06-01 20:00:00	35	20:00:00
2016-06-01 21:00:00	2016-06-01 21:00:00	17.6	0	99	1007	95.5	1.6	2.8	5.9	2016-06-01 21:00:00	35	21:00:00
2016-06-01 22:00:00	2016-06-01 22:00:00	16.3	0	99	1007.2	113.8	1.2	2.6	3.4	2016-06-01 22:00:00	35	22:00:00
2016-06-01 23:00:00	2016-06-01 23:00:00	14.9	0	99.8	1007.3	122.4	0.7	1.5	3.8	2016-06-01 23:00:00	35	23:00:00
2016-06-02	2016-06-02	13.8	0	100	1007.3	94.7	0.9	1.7	4.2	2016-06-02	36	00:00:00
2016-06-02 01:00:00	2016-06-02 01:00:00	13.1	0	100	1007.3	138.2	1	1.5	4.2	2016-06-02 01:00:00	36	01:00:00
2016-06-02 02:00:00	2016-06-02 02:00:00	11.9	0	100	1007.2	130	0.8	1.4	4.2	2016-06-02 02:00:00	36	02:00:00
2016-06-02 03:00:00	2016-06-02 03:00:00	11.1	0	100	1007.2	250.6	0.8	1.5	4.6	2016-06-02 03:00:00	36	03:00:00
2016-06-02 04:00:00	2016-06-02 04:00:00	11.8	0	100	1007.1	259.7	1.1	1.7	5.5	2016-06-02 04:00:00	36	04:00:00
2016-06-02 05:00:00	2016-06-02 05:00:00	12.5	0	100	1007.1	268	1.4	2.1	17.1	2016-06-02 05:00:00	36	05:00:00
2016-06-02 06:00:00	2016-06-02 06:00:00	13.3	0	100	1007	280.5	1.5	3	38.8	2016-06-02 06:00:00	36	06:00:00
2016-06-02 07:00:00	2016-06-02 07:00:00	14.6	0	100	1007	265	1.9	3.3	59.4	2016-06-02 07:00:00	36	07:00:00
2016-06-02 08:00:00	2016-06-02 08:00:00	15.6	0	100	1006.9	253.6	2.2	5.2	83.6	2016-06-02 08:00:00	36	08:00:00
2016-06-02 09:00:00	2016-06-02 09:00:00	16.8	10.7	100	1006.9	218.4	1.3	3.1	65.7	2016-06-02 09:00:00	36	09:00:00
2016-06-02 10:00:00	2016-06-02 10:00:00	16	0.8	100	1007.3	198.3	1.5	3	53.5	2016-06-02 10:00:00	36	10:00:00
2016-06-02 11:00:00	2016-06-02 11:00:00	16.7	0	99.5	1007.2	257	2.3	4.5	375.1	2016-06-02 11:00:00	36	11:00:00
2016-06-02 12:00:00	2016-06-02 12:00:00	21.1	0	82.5	1007.1	247.5	2.2	3.9	794.2	2016-06-02 12:00:00	36	12:00:00
2016-06-02 13:00:00	2016-06-02 13:00:00	22.5	0	74	1007	181.3	1.9	4.2	681.1	2016-06-02 13:00:00	36	13:00:00
2016-06-02 14:00:00	2016-06-02 14:00:00	22.6	0	70.5	1006.9	87.4	2.1	5	440.8	2016-06-02 14:00:00	36	14:00:00
2016-06-02 15:00:00	2016-06-02 15:00:00	21.9	0.1	80	1006.8	126.9	1.8	4	464.4	2016-06-02 15:00:00	36	15:00:00
2016-06-02 16:00:00	2016-06-02 16:00:00	23.6	0	64.8	1006.8	110.7	2.1	4.9	454	2016-06-02 16:00:00	36	16:00:00
2016-06-02 17:00:00	2016-06-02 17:00:00	24	0	57.7	1006.7	125.4	2.5	5.3	490.5	2016-06-02 17:00:00	36	17:00:00
2016-06-02 18:00:00	2016-06-02 18:00:00	23.9	0	59	1006.8	131.1	2.1	4	350.3	2016-06-02 18:00:00	36	18:00:00
2016-06-02 19:00:00	2016-06-02 19:00:00	22.2	0	65.3	1007	141.4	1.4	3.7	115.1	2016-06-02 19:00:00	36	19:00:00
2016-06-02 20:00:00	2016-06-02 20:00:00	20.1	0	86.7	1007	145.8	0.8	1.5	32.2	2016-06-02 20:00:00	36	20:00:00
2016-06-02 21:00:00	2016-06-02 21:00:00	18.1	0	95	1007.3	62.1	1.5	3.2	7.4	2016-06-02 21:00:00	36	21:00:00
2016-06-02 22:00:00	2016-06-02 22:00:00	16.5	0	98.8	1007.5	96.1	1	1.7	3.6	2016-06-02 22:00:00	36	22:00:00
2016-06-02 23:00:00	2016-06-02 23:00:00	14.9	0	99	1007.7	225.4	0.7	1.4	3.7	2016-06-02 23:00:00	36	23:00:00
2016-06-03	2016-06-03	13.7	0	99.7	1007.7	151	0.7	1.5	4.2	2016-06-03	37	00:00:00
2016-06-03 01:00:00	2016-06-03 01:00:00	13.3	0	100	1007.6	258.3	0.9	1.7	4.6	2016-06-03 01:00:00	37	01:00:00
2016-06-03 02:00:00	2016-06-03 02:00:00	13.4	0	100	1007.7	231.5	0.9	2.4	4.6	2016-06-03 02:00:00	37	02:00:00
2016-06-03 03:00:00	2016-06-03 03:00:00	13.8	0	100	1007.6	275	1.7	2.7	4.3	2016-06-03 03:00:00	37	03:00:00
2016-06-03 04:00:00	2016-06-03 04:00:00	13.8	0	100	1007.5	270.3	1.5	2.3	5.2	2016-06-03 04:00:00	37	04:00:00
2016-06-03 05:00:00	2016-06-03 05:00:00	14	0	100	1007.5	268.3	1.4	2.5	10.1	2016-06-03 05:00:00	37	05:00:00
2016-06-03 06:00:00	2016-06-03 06:00:00	14.3	0	100	1007.5	277.9	1.7	2.9	30.5	2016-06-03 06:00:00	37	06:00:00
2016-06-03 07:00:00	2016-06-03 07:00:00	15.7	0	100	1007.6	273.6	1.5	2.4	196.7	2016-06-03 07:00:00	37	07:00:00
2016-06-03 08:00:00	2016-06-03 08:00:00	18.9	0	91.5	1007.8	221.1	1.3	3.3	332.3	2016-06-03 08:00:00	37	08:00:00
2016-06-03 09:00:00	2016-06-03 09:00:00	21.3	0	78.5	1007.8	81.4	2.2	4.8	517.6	2016-06-03 09:00:00	37	09:00:00
2016-06-03 10:00:00	2016-06-03 10:00:00	22.4	0	71	1007.7	78.5	2.9	6.6	520.6	2016-06-03 10:00:00	37	10:00:00
2016-06-03 11:00:00	2016-06-03 11:00:00	23.4	0	62.8	1007.6	73.2	3.2	7	620.1	2016-06-03 11:00:00	37	11:00:00
2016-06-03 12:00:00	2016-06-03 12:00:00	24.3	0	54.7	1007.5	76	3.7	9.7	719.8	2016-06-03 12:00:00	37	12:00:00
2016-06-03 13:00:00	2016-06-03 13:00:00	25.3	0	48.8	1007.4	69.4	3.6	8.5	781.4	2016-06-03 13:00:00	37	13:00:00
2016-06-03 14:00:00	2016-06-03 14:00:00	25.5	0	46.2	1007.3	77.8	3.6	7.8	715.5	2016-06-03 14:00:00	37	14:00:00
2016-06-03 15:00:00	2016-06-03 15:00:00	26.1	0	42.2	1007.1	80.9	3.8	8.8	735.4	2016-06-03 15:00:00	37	15:00:00
2016-06-03 16:00:00	2016-06-03 16:00:00	26	0	41.8	1007	77.9	3.4	7.6	559.4	2016-06-03 16:00:00	37	16:00:00
2016-06-03 17:00:00	2016-06-03 17:00:00	26	0	41.8	1007	78.5	3.1	6.6	436.2	2016-06-03 17:00:00	37	17:00:00
2016-06-03 18:00:00	2016-06-03 18:00:00	24.8	0	46.8	1007	89.8	2.6	5.1	225.5	2016-06-03 18:00:00	37	18:00:00
2016-06-03 19:00:00	2016-06-03 19:00:00	23.3	0	54.3	1007.1	113.6	1.8	4.6	89.9	2016-06-03 19:00:00	37	19:00:00
2016-06-03 20:00:00	2016-06-03 20:00:00	22	0	73.8	1007.2	160.8	1.1	2.1	56.3	2016-06-03 20:00:00	37	20:00:00
2016-06-03 21:00:00	2016-06-03 21:00:00	19.7	0	88	1007.4	193.8	0.7	2.1	8.1	2016-06-03 21:00:00	37	21:00:00
2016-06-03 22:00:00	2016-06-03 22:00:00	18.1	0	96.5	1007.6	96.6	0.5	1.1	4.1	2016-06-03 22:00:00	37	22:00:00
2016-06-03 23:00:00	2016-06-03 23:00:00	17.2	0	98.7	1007.7	231.2	0.6	1.1	3.6	2016-06-03 23:00:00	37	23:00:00
2016-06-04	2016-06-04	15.9	0	99.2	1007.8	251	0.7	1.1	4.1	2016-06-04	38	00:00:00
2016-06-04 01:00:00	2016-06-04 01:00:00	14.1	0	100	1007.8	190.7	0.7	1.4	3.8	2016-06-04 01:00:00	38	01:00:00
2016-06-04 02:00:00	2016-06-04 02:00:00	13.4	0	100	1007.8	211.9	0.6	1.1	4.5	2016-06-04 02:00:00	38	02:00:00
2016-06-04 03:00:00	2016-06-04 03:00:00	12.5	0	100	1007.9	214.2	1	2.4	4	2016-06-04 03:00:00	38	03:00:00
2016-06-04 04:00:00	2016-06-04 04:00:00	11.9	0	100	1007.8	272.5	1	1.9	5.3	2016-06-04 04:00:00	38	04:00:00
2016-06-04 05:00:00	2016-06-04 05:00:00	11.6	0	100	1007.9	244.1	0.8	1.4	23	2016-06-04 05:00:00	38	05:00:00
2016-06-04 06:00:00	2016-06-04 06:00:00	13.5	0	100	1008	279.6	1.3	2.1	112.4	2016-06-04 06:00:00	38	06:00:00
2016-06-04 07:00:00	2016-06-04 07:00:00	16.7	0	94.2	1008.1	275.2	1.3	1.9	280.5	2016-06-04 07:00:00	38	07:00:00
2016-06-04 08:00:00	2016-06-04 08:00:00	19.8	0	76.8	1008.3	259.8	1.4	2.5	436.4	2016-06-04 08:00:00	38	08:00:00
2016-06-04 09:00:00	2016-06-04 09:00:00	22.8	0	60.2	1008.4	101.3	1.6	3.1	582.1	2016-06-04 09:00:00	38	09:00:00
2016-06-04 10:00:00	2016-06-04 10:00:00	23.9	0	57	1008.5	110.6	2.1	3.9	678.7	2016-06-04 10:00:00	38	10:00:00
2016-06-04 11:00:00	2016-06-04 11:00:00	24.7	0	52	1008.5	86.6	2.3	5.5	727.7	2016-06-04 11:00:00	38	11:00:00
2016-06-04 12:00:00	2016-06-04 12:00:00	24.7	0	50.7	1008.6	74.1	2.7	5.3	637.8	2016-06-04 12:00:00	38	12:00:00
2016-06-04 13:00:00	2016-06-04 13:00:00	24.5	0	50.3	1008.5	90.7	2.1	4.5	471.9	2016-06-04 13:00:00	38	13:00:00
2016-06-04 14:00:00	2016-06-04 14:00:00	26.4	0	44.2	1008.4	82.1	2.8	5.9	855	2016-06-04 14:00:00	38	14:00:00
2016-06-04 15:00:00	2016-06-04 15:00:00	27	0	41	1008.2	86	2.3	4.6	753.4	2016-06-04 15:00:00	38	15:00:00
2016-06-04 16:00:00	2016-06-04 16:00:00	27.1	0	39.3	1008	80.1	2.6	5.7	625.6	2016-06-04 16:00:00	38	16:00:00
2016-06-04 17:00:00	2016-06-04 17:00:00	27.2	0	38.7	1007.9	72.7	2.2	4.1	495.5	2016-06-04 17:00:00	38	17:00:00
2016-06-04 18:00:00	2016-06-04 18:00:00	26.9	0	39.7	1007.8	66.9	2.2	4.7	357	2016-06-04 18:00:00	38	18:00:00
2016-06-04 19:00:00	2016-06-04 19:00:00	26.6	0	41	1007.9	74	1.6	2.8	195.5	2016-06-04 19:00:00	38	19:00:00
2016-06-04 20:00:00	2016-06-04 20:00:00	24.4	0	52	1008.1	197.2	1	2.1	55.2	2016-06-04 20:00:00	38	20:00:00
2016-06-04 21:00:00	2016-06-04 21:00:00	20.4	0	80.2	1008.4	209.6	0.6	1.1	5.6	2016-06-04 21:00:00	38	21:00:00
2016-06-04 22:00:00	2016-06-04 22:00:00	18.4	0	90.7	1008.8	98.7	0.9	1.9	3.9	2016-06-04 22:00:00	38	22:00:00
2016-06-04 23:00:00	2016-06-04 23:00:00	17.1	0	94.7	1008.9	247.3	1	1.5	3.5	2016-06-04 23:00:00	38	23:00:00
2016-06-05	2016-06-05	14.7	0	99.2	1009	212.7	0.8	1.5	3.7	2016-06-05	39	00:00:00
2016-06-05 01:00:00	2016-06-05 01:00:00	14	0	100	1009.1	256.7	1	1.7	4.4	2016-06-05 01:00:00	39	01:00:00
2016-06-05 02:00:00	2016-06-05 02:00:00	13.6	0	100	1009.2	242.8	0.9	1.5	4.3	2016-06-05 02:00:00	39	02:00:00
2016-06-05 03:00:00	2016-06-05 03:00:00	13.1	0	100	1009.2	250.9	1	2	4.3	2016-06-05 03:00:00	39	03:00:00
2016-06-05 04:00:00	2016-06-05 04:00:00	12.4	0	100	1009.3	252.2	0.8	1.5	5.8	2016-06-05 04:00:00	39	04:00:00
2016-06-05 05:00:00	2016-06-05 05:00:00	12.3	0	100	1009.4	223.2	0.8	1.4	23.4	2016-06-05 05:00:00	39	05:00:00
2016-06-05 06:00:00	2016-06-05 06:00:00	14	0	100	1009.6	258.6	1.1	2	112	2016-06-05 06:00:00	39	06:00:00
2016-06-05 07:00:00	2016-06-05 07:00:00	17.3	0	93.8	1009.7	270.9	2	3.3	253.8	2016-06-05 07:00:00	39	07:00:00
2016-06-05 08:00:00	2016-06-05 08:00:00	20.4	0	83.3	1009.8	283.3	2.2	3.6	409.8	2016-06-05 08:00:00	39	08:00:00
2016-06-05 09:00:00	2016-06-05 09:00:00	22.5	0	76.8	1010	271.7	2.4	3.8	554.9	2016-06-05 09:00:00	39	09:00:00
2016-06-05 10:00:00	2016-06-05 10:00:00	25.3	0	63.5	1010.1	267.7	1.7	3.6	671.6	2016-06-05 10:00:00	39	10:00:00
2016-06-05 11:00:00	2016-06-05 11:00:00	26.8	0	55.2	1010.2	183.4	1.9	3.9	756.3	2016-06-05 11:00:00	39	11:00:00
2016-06-05 12:00:00	2016-06-05 12:00:00	27.6	0	49	1010.2	101.6	2.1	4.9	837.1	2016-06-05 12:00:00	39	12:00:00
2016-06-05 13:00:00	2016-06-05 13:00:00	27.9	0	42.5	1010.1	111.8	2.2	5.4	809.4	2016-06-05 13:00:00	39	13:00:00
2016-06-05 14:00:00	2016-06-05 14:00:00	28.5	0	41.2	1010	204.3	2.2	4.9	790.2	2016-06-05 14:00:00	39	14:00:00
2016-06-05 15:00:00	2016-06-05 15:00:00	28.8	0	41.5	1010	231.3	1.9	4.5	669.5	2016-06-05 15:00:00	39	15:00:00
2016-06-05 16:00:00	2016-06-05 16:00:00	29	0	40.5	1009.8	217.9	2.2	5.3	628	2016-06-05 16:00:00	39	16:00:00
2016-06-05 17:00:00	2016-06-05 17:00:00	28.9	0	40	1009.7	165	2.3	5.1	505	2016-06-05 17:00:00	39	17:00:00
2016-06-05 18:00:00	2016-06-05 18:00:00	28.8	0	39	1009.8	141	2.1	5.1	405.7	2016-06-05 18:00:00	39	18:00:00
2016-06-05 19:00:00	2016-06-05 19:00:00	26.6	0	46.2	1009.9	215.7	1.6	3.8	125.9	2016-06-05 19:00:00	39	19:00:00
2016-06-05 20:00:00	2016-06-05 20:00:00	23	0	58.3	1010.1	248.6	1	2.5	40.6	2016-06-05 20:00:00	39	20:00:00
2016-06-05 21:00:00	2016-06-05 21:00:00	20.2	0	78.7	1010.4	202.9	0.9	3.8	7.6	2016-06-05 21:00:00	39	21:00:00
2016-06-05 22:00:00	2016-06-05 22:00:00	16.8	0	96	1010.7	196.2	0.7	1.7	3.2	2016-06-05 22:00:00	39	22:00:00
2016-06-05 23:00:00	2016-06-05 23:00:00	15.3	0	98.8	1010.9	251.5	0.8	1.5	4.3	2016-06-05 23:00:00	39	23:00:00
2016-06-06	2016-06-06	14.7	0	99	1011	240.8	1	2.1	4.2	2016-06-06	40	00:00:00
2016-06-06 01:00:00	2016-06-06 01:00:00	14.3	0	99	1011.1	215.1	0.8	1.9	4.6	2016-06-06 01:00:00	40	01:00:00
2016-06-06 02:00:00	2016-06-06 02:00:00	14.2	0	99	1011.2	198.8	0.8	1.5	4.2	2016-06-06 02:00:00	40	02:00:00
2016-06-06 03:00:00	2016-06-06 03:00:00	13.6	0	99	1011.3	190.4	0.9	1.6	4.1	2016-06-06 03:00:00	40	03:00:00
2016-06-06 04:00:00	2016-06-06 04:00:00	13	0	100	1011.4	191.3	0.9	1.5	5.5	2016-06-06 04:00:00	40	04:00:00
2016-06-06 05:00:00	2016-06-06 05:00:00	12.7	0	100	1011.6	245.9	1	1.5	24.8	2016-06-06 05:00:00	40	05:00:00
2016-06-06 06:00:00	2016-06-06 06:00:00	15.1	0	98.5	1011.7	260	1.2	2.6	127.2	2016-06-06 06:00:00	40	06:00:00
2016-06-06 07:00:00	2016-06-06 07:00:00	18.6	0	87.3	1011.9	278.6	1.6	2.5	280.4	2016-06-06 07:00:00	40	07:00:00
2016-06-06 08:00:00	2016-06-06 08:00:00	21.7	0	71.7	1012.1	214	1.2	2.2	434	2016-06-06 08:00:00	40	08:00:00
2016-06-06 09:00:00	2016-06-06 09:00:00	23.2	0	67.2	1012.2	253.7	1.5	3	572	2016-06-06 09:00:00	40	09:00:00
2016-06-06 10:00:00	2016-06-06 10:00:00	24.3	0	63.8	1012.3	214.5	1.8	3.5	687.1	2016-06-06 10:00:00	40	10:00:00
2016-06-06 11:00:00	2016-06-06 11:00:00	25.1	0	60.3	1012.5	101.2	2.1	4	735.9	2016-06-06 11:00:00	40	11:00:00
2016-06-06 12:00:00	2016-06-06 12:00:00	25.3	0	58.8	1012.6	102	2.1	4.5	693.2	2016-06-06 12:00:00	40	12:00:00
2016-06-06 13:00:00	2016-06-06 13:00:00	25.9	0	52.2	1012.5	74.9	2.6	5.5	818.8	2016-06-06 13:00:00	40	13:00:00
2016-06-06 14:00:00	2016-06-06 14:00:00	26.5	0	47.2	1012.5	92.9	2.4	5.7	833.1	2016-06-06 14:00:00	40	14:00:00
2016-06-06 15:00:00	2016-06-06 15:00:00	26.6	0	45.2	1012.3	80.8	2.7	7.1	719.2	2016-06-06 15:00:00	40	15:00:00
2016-06-06 16:00:00	2016-06-06 16:00:00	26.9	0	42.2	1012.3	86.2	2.6	6.1	636.8	2016-06-06 16:00:00	40	16:00:00
2016-06-06 17:00:00	2016-06-06 17:00:00	26.8	0	40.7	1012.3	75.9	2.4	5.3	502.1	2016-06-06 17:00:00	40	17:00:00
2016-06-06 18:00:00	2016-06-06 18:00:00	26.2	0	41.5	1012.2	71	2.3	5.1	356.1	2016-06-06 18:00:00	40	18:00:00
2016-06-06 19:00:00	2016-06-06 19:00:00	25.4	0	43	1012.3	72.7	2.2	4	201.6	2016-06-06 19:00:00	40	19:00:00
2016-06-06 20:00:00	2016-06-06 20:00:00	23.7	0	49	1012.4	76.8	1.3	2.9	64.1	2016-06-06 20:00:00	40	20:00:00
2016-06-06 21:00:00	2016-06-06 21:00:00	19	0	76	1012.6	72.4	0.9	1.9	5.3	2016-06-06 21:00:00	40	21:00:00
2016-06-06 22:00:00	2016-06-06 22:00:00	15.6	0	94	1012.8	124.6	0.4	1.1	3.8	2016-06-06 22:00:00	40	22:00:00
2016-06-06 23:00:00	2016-06-06 23:00:00	13.8	0	98.5	1012.9	143.2	0.7	1.5	4.1	2016-06-06 23:00:00	40	23:00:00
2016-06-07	2016-06-07	12.8	0	99.2	1013	155.4	0.7	1.8	4.3	2016-06-07	41	00:00:00
2016-06-07 01:00:00	2016-06-07 01:00:00	11.9	0	100	1013.1	202.2	0.7	1.4	4.5	2016-06-07 01:00:00	41	01:00:00
2016-06-07 02:00:00	2016-06-07 02:00:00	11.2	0	100	1013.1	93.4	0.6	1.1	4.6	2016-06-07 02:00:00	41	02:00:00
2016-06-07 03:00:00	2016-06-07 03:00:00	10.3	0	100	1013.2	154.8	0.7	1.3	4.5	2016-06-07 03:00:00	41	03:00:00
2016-06-07 04:00:00	2016-06-07 04:00:00	10.1	0	100	1013.2	207.3	0.9	1.4	6.1	2016-06-07 04:00:00	41	04:00:00
2016-06-07 05:00:00	2016-06-07 05:00:00	9.7	0	100	1013.2	175.5	0.7	1.1	22.7	2016-06-07 05:00:00	41	05:00:00
2016-06-07 06:00:00	2016-06-07 06:00:00	11	0	100	1013.3	156.5	1.1	2	106.7	2016-06-07 06:00:00	41	06:00:00
2016-06-07 07:00:00	2016-06-07 07:00:00	15.1	0	87.5	1013.4	143.3	1.1	1.7	234.3	2016-06-07 07:00:00	41	07:00:00
2016-06-07 08:00:00	2016-06-07 08:00:00	18.8	0	69.3	1013.5	168.9	1.2	1.9	370.1	2016-06-07 08:00:00	41	08:00:00
2016-06-07 09:00:00	2016-06-07 09:00:00	21.8	0	59.5	1013.5	149.1	1.1	2.4	539.1	2016-06-07 09:00:00	41	09:00:00
2016-06-07 10:00:00	2016-06-07 10:00:00	24.5	0	49.5	1013.5	115	1.4	2.4	673.4	2016-06-07 10:00:00	41	10:00:00
2016-06-07 11:00:00	2016-06-07 11:00:00	26.1	0	37.3	1013.5	140.6	1.7	4.2	739.4	2016-06-07 11:00:00	41	11:00:00
2016-06-07 12:00:00	2016-06-07 12:00:00	26.3	0	34.8	1013.4	83.7	2.2	4.9	817.7	2016-06-07 12:00:00	41	12:00:00
2016-06-07 13:00:00	2016-06-07 13:00:00	26.5	0	34.7	1013.3	71.1	2.2	4.2	879.8	2016-06-07 13:00:00	41	13:00:00
2016-06-07 14:00:00	2016-06-07 14:00:00	27	0	31.8	1013.1	86.7	1.9	4.5	752.7	2016-06-07 14:00:00	41	14:00:00
2016-06-07 15:00:00	2016-06-07 15:00:00	27.4	0	30	1012.9	93.5	2	3.9	725.1	2016-06-07 15:00:00	41	15:00:00
2016-06-07 16:00:00	2016-06-07 16:00:00	27.4	0	31	1012.5	85.1	2.2	4.6	654.5	2016-06-07 16:00:00	41	16:00:00
2016-06-07 17:00:00	2016-06-07 17:00:00	27.3	0	31	1012.2	90.5	2	4.1	490.5	2016-06-07 17:00:00	41	17:00:00
2016-06-07 18:00:00	2016-06-07 18:00:00	27.1	0	32.5	1012	81.7	1.8	3.7	354.8	2016-06-07 18:00:00	41	18:00:00
2016-06-07 19:00:00	2016-06-07 19:00:00	24.5	0	41.2	1012	76.6	1.7	3.3	116.6	2016-06-07 19:00:00	41	19:00:00
2016-06-07 20:00:00	2016-06-07 20:00:00	22.5	0	54.5	1012.1	78.5	0.9	2.7	58.8	2016-06-07 20:00:00	41	20:00:00
2016-06-07 21:00:00	2016-06-07 21:00:00	18.4	0	83.2	1012.2	153.1	0.7	1.4	8.9	2016-06-07 21:00:00	41	21:00:00
2016-06-07 22:00:00	2016-06-07 22:00:00	15.9	0	95.3	1012.1	156.1	0.6	1.5	3.6	2016-06-07 22:00:00	41	22:00:00
2016-06-07 23:00:00	2016-06-07 23:00:00	14.4	0	98.7	1012	111.9	0.8	1.1	4.3	2016-06-07 23:00:00	41	23:00:00
2016-06-08	2016-06-08	14.3	0	98.3	1012	187.2	0.9	3	4.4	2016-06-08	42	00:00:00
2016-06-08 01:00:00	2016-06-08 01:00:00	14	0	98.5	1011.9	271.1	0.8	1.7	4	2016-06-08 01:00:00	42	01:00:00
2016-06-08 02:00:00	2016-06-08 02:00:00	12.9	0	100	1011.8	240.5	1.1	2.3	4	2016-06-08 02:00:00	42	02:00:00
2016-06-08 03:00:00	2016-06-08 03:00:00	12.9	0	99.5	1011.7	280.9	1.6	2.7	3.9	2016-06-08 03:00:00	42	03:00:00
2016-06-08 04:00:00	2016-06-08 04:00:00	12.1	0	99.8	1011.6	260.9	1	1.9	4.9	2016-06-08 04:00:00	42	04:00:00
2016-06-08 05:00:00	2016-06-08 05:00:00	11.3	0	100	1011.6	192	0.7	1.2	27.2	2016-06-08 05:00:00	42	05:00:00
2016-06-08 06:00:00	2016-06-08 06:00:00	14.1	0	98.3	1011.5	244.3	0.8	1.5	110	2016-06-08 06:00:00	42	06:00:00
2016-06-08 07:00:00	2016-06-08 07:00:00	17.8	0	81	1011.5	263.7	1.2	2.4	272.7	2016-06-08 07:00:00	42	07:00:00
2016-06-08 08:00:00	2016-06-08 08:00:00	20.4	0	71.7	1011.4	280.2	2.3	4.8	447.4	2016-06-08 08:00:00	42	08:00:00
2016-06-08 09:00:00	2016-06-08 09:00:00	20.2	0	74.5	1011.2	286.1	2.6	5.1	315.6	2016-06-08 09:00:00	42	09:00:00
2016-06-08 10:00:00	2016-06-08 10:00:00	22.7	0	62.2	1011.1	271.2	2.9	5.3	697.6	2016-06-08 10:00:00	42	10:00:00
2016-06-08 11:00:00	2016-06-08 11:00:00	24	0	58.5	1010.9	279.9	3.3	6.6	776.5	2016-06-08 11:00:00	42	11:00:00
2016-06-08 12:00:00	2016-06-08 12:00:00	25	0	60.2	1010.6	251.1	2.8	5.7	810.9	2016-06-08 12:00:00	42	12:00:00
2016-06-08 13:00:00	2016-06-08 13:00:00	24.8	0	61.7	1010.5	276.6	3.5	6.8	809	2016-06-08 13:00:00	42	13:00:00
2016-06-08 14:00:00	2016-06-08 14:00:00	24.6	0	59.7	1010.2	257.3	3.3	7.1	678.8	2016-06-08 14:00:00	42	14:00:00
2016-06-08 15:00:00	2016-06-08 15:00:00	24.9	0	48.7	1010.1	268.2	3.7	8.7	745.7	2016-06-08 15:00:00	42	15:00:00
2016-06-08 16:00:00	2016-06-08 16:00:00	24.3	0	43	1010	281.4	4.1	11.3	643	2016-06-08 16:00:00	42	16:00:00
2016-06-08 17:00:00	2016-06-08 17:00:00	23.5	0	47	1010	274.1	3.7	9.5	526.5	2016-06-08 17:00:00	42	17:00:00
2016-06-08 18:00:00	2016-06-08 18:00:00	21.4	0	54.8	1010.1	283.2	4.6	9.5	368.3	2016-06-08 18:00:00	42	18:00:00
2016-06-08 19:00:00	2016-06-08 19:00:00	19.2	0	61.5	1010.1	292.6	5	9	210.7	2016-06-08 19:00:00	42	19:00:00
2016-06-08 20:00:00	2016-06-08 20:00:00	17	0	73.2	1010.3	293.2	4.5	7.7	75.3	2016-06-08 20:00:00	42	20:00:00
2016-06-08 21:00:00	2016-06-08 21:00:00	14.9	0	86.8	1010.5	295.4	3.8	7.4	8.1	2016-06-08 21:00:00	42	21:00:00
2016-06-08 22:00:00	2016-06-08 22:00:00	13.7	0	94	1010.5	294.9	3.1	5.3	3.2	2016-06-08 22:00:00	42	22:00:00
2016-06-08 23:00:00	2016-06-08 23:00:00	13.8	0	94.8	1010.5	293.2	3.3	6.4	4	2016-06-08 23:00:00	42	23:00:00
2016-06-09	2016-06-09	13.3	0	96.2	1010.7	277.6	2.5	6.6	3.9	2016-06-09	43	00:00:00
2016-06-09 01:00:00	2016-06-09 01:00:00	13.3	0	96	1010.8	278.9	2.7	4.7	4.7	2016-06-09 01:00:00	43	01:00:00
2016-06-09 02:00:00	2016-06-09 02:00:00	13	0	94.7	1010.7	288.1	3.5	6.6	4.4	2016-06-09 02:00:00	43	02:00:00
2016-06-09 03:00:00	2016-06-09 03:00:00	12.5	0	95.3	1010.7	286.7	4.1	6.6	4.4	2016-06-09 03:00:00	43	03:00:00
2016-06-09 04:00:00	2016-06-09 04:00:00	12.3	0	95.2	1010.7	283.4	3.7	5.9	4.9	2016-06-09 04:00:00	43	04:00:00
2016-06-09 05:00:00	2016-06-09 05:00:00	12.4	0	94.2	1010.6	289.3	3.8	6.8	16.7	2016-06-09 05:00:00	43	05:00:00
2016-06-09 06:00:00	2016-06-09 06:00:00	12.6	0	92.2	1010.7	284.3	3.4	6.3	40.4	2016-06-09 06:00:00	43	06:00:00
2016-06-09 07:00:00	2016-06-09 07:00:00	12.8	0	92	1010.6	287.5	3.8	6.6	83.2	2016-06-09 07:00:00	43	07:00:00
2016-06-09 08:00:00	2016-06-09 08:00:00	12.9	0	93.5	1010.7	292.4	3.7	7.5	73	2016-06-09 08:00:00	43	08:00:00
2016-06-09 09:00:00	2016-06-09 09:00:00	13.4	0	95	1010.7	284.7	3.6	6.6	123.2	2016-06-09 09:00:00	43	09:00:00
2016-06-09 10:00:00	2016-06-09 10:00:00	13.9	0	95	1010.7	286.1	3.2	5.3	147.7	2016-06-09 10:00:00	43	10:00:00
2016-06-09 11:00:00	2016-06-09 11:00:00	14.5	0	94.5	1010.7	282.9	2.7	5.3	121.9	2016-06-09 11:00:00	43	11:00:00
2016-06-09 12:00:00	2016-06-09 12:00:00	16.1	0	88.5	1010.6	283.2	3.4	5.9	402.8	2016-06-09 12:00:00	43	12:00:00
2016-06-09 13:00:00	2016-06-09 13:00:00	18.6	0	73.3	1010.4	279.9	3.5	6.1	674.1	2016-06-09 13:00:00	43	13:00:00
2016-06-09 14:00:00	2016-06-09 14:00:00	20.3	0	63.3	1010.2	274.3	3.6	6.6	776.6	2016-06-09 14:00:00	43	14:00:00
2016-06-09 15:00:00	2016-06-09 15:00:00	21	0	58.5	1010	289.8	3.4	7.4	662.1	2016-06-09 15:00:00	43	15:00:00
2016-06-09 16:00:00	2016-06-09 16:00:00	21	0	57.3	1009.8	282.7	3.7	8.1	515.9	2016-06-09 16:00:00	43	16:00:00
2016-06-09 17:00:00	2016-06-09 17:00:00	21	0	56.3	1009.6	281.5	4	7.8	448.1	2016-06-09 17:00:00	43	17:00:00
2016-06-09 18:00:00	2016-06-09 18:00:00	20.3	0	59	1009.5	293.9	3.9	7.8	289.9	2016-06-09 18:00:00	43	18:00:00
2016-06-09 19:00:00	2016-06-09 19:00:00	19.5	0	62.3	1009.3	290.1	3.5	7.1	178.1	2016-06-09 19:00:00	43	19:00:00
2016-06-09 20:00:00	NA	NA	NA	NA	NA	NA	NA	NA	NA	NA	43	20:00:00
2016-06-09 21:00:00	NA	NA	NA	NA	NA	NA	NA	NA	NA	NA	43	21:00:00
2016-06-09 22:00:00	2016-06-09 22:00:00	14.7	0	89.2	1009.2	291.7	2.8	4.8	3	2016-06-09 22:00:00	43	22:00:00
2016-06-09 23:00:00	NA	NA	NA	NA	NA	NA	NA	NA	NA	NA	43	23:00:00
2016-06-10	2016-06-10	13.4	0	98.7	1009.1	282.1	2.3	4.7	3.3	2016-06-10	44	00:00:00
2016-06-10 01:00:00	2016-06-10 01:00:00	12.6	0	100	1009	288	2.1	3.2	3.4	2016-06-10 01:00:00	44	01:00:00
2016-06-10 02:00:00	2016-06-10 02:00:00	11.7	0	100	1008.8	257.9	1.5	2.5	3.6	2016-06-10 02:00:00	44	02:00:00
2016-06-10 03:00:00	2016-06-10 03:00:00	10.9	0	100	1008.6	285.3	1.9	3.2	4	2016-06-10 03:00:00	44	03:00:00
2016-06-10 04:00:00	2016-06-10 04:00:00	10.9	0	100	1008.5	288.5	2.5	4.5	4.9	2016-06-10 04:00:00	44	04:00:00
2016-06-10 05:00:00	2016-06-10 05:00:00	10.4	0	98.5	1008.5	286	2.6	4.4	26.1	2016-06-10 05:00:00	44	05:00:00
2016-06-10 06:00:00	2016-06-10 06:00:00	10.7	0	92.7	1008.5	282.3	2.8	5.1	63.7	2016-06-10 06:00:00	44	06:00:00
2016-06-10 07:00:00	2016-06-10 07:00:00	11.6	0	89.8	1008.4	282.1	2.8	5.5	179.5	2016-06-10 07:00:00	44	07:00:00
2016-06-10 08:00:00	2016-06-10 08:00:00	13.3	0	78.5	1008.4	287.9	3.5	6.7	345.7	2016-06-10 08:00:00	44	08:00:00
2016-06-10 09:00:00	2016-06-10 09:00:00	14.8	0	61	1008.4	288	4.4	8.1	633.1	2016-06-10 09:00:00	44	09:00:00
2016-06-10 10:00:00	2016-06-10 10:00:00	16.5	0	49.8	1008.3	274.7	4.1	7.3	793.1	2016-06-10 10:00:00	44	10:00:00
2016-06-10 11:00:00	2016-06-10 11:00:00	18.4	0	45.3	1008.1	280.6	3.6	6.5	852.9	2016-06-10 11:00:00	44	11:00:00
2016-06-10 12:00:00	2016-06-10 12:00:00	20	0	38.5	1008	279.3	4.2	7.2	903.4	2016-06-10 12:00:00	44	12:00:00
2016-06-10 13:00:00	2016-06-10 13:00:00	20.9	0	37.7	1007.9	278.5	3.9	7.8	900.9	2016-06-10 13:00:00	44	13:00:00
2016-06-10 14:00:00	2016-06-10 14:00:00	22.1	0	35.8	1007.7	271.5	3.6	7.7	861.4	2016-06-10 14:00:00	44	14:00:00
2016-06-10 15:00:00	2016-06-10 15:00:00	22.7	0	35.7	1007.5	272.4	3.7	8.7	788	2016-06-10 15:00:00	44	15:00:00
2016-06-10 16:00:00	2016-06-10 16:00:00	21.2	0	36.5	1007.4	281.5	4	7.2	384.2	2016-06-10 16:00:00	44	16:00:00
2016-06-10 17:00:00	2016-06-10 17:00:00	20.3	0	40.7	1007.2	273.1	3.1	7.9	199.7	2016-06-10 17:00:00	44	17:00:00
2016-06-10 18:00:00	2016-06-10 18:00:00	19.8	0	42.2	1007.1	266.1	2.9	7	163.6	2016-06-10 18:00:00	44	18:00:00
2016-06-10 19:00:00	2016-06-10 19:00:00	19.3	0	44.5	1007.1	271.7	2.8	8.2	142.3	2016-06-10 19:00:00	44	19:00:00
2016-06-10 20:00:00	2016-06-10 20:00:00	17.5	0	56.2	1007	262.4	1.8	5.4	38	2016-06-10 20:00:00	44	20:00:00
2016-06-10 21:00:00	2016-06-10 21:00:00	16.4	0	68	1007.2	280.6	1.7	4	7.8	2016-06-10 21:00:00	44	21:00:00
2016-06-10 22:00:00	2016-06-10 22:00:00	14.5	0	83.8	1007.3	215.9	1	1.7	3.4	2016-06-10 22:00:00	44	22:00:00
2016-06-10 23:00:00	2016-06-10 23:00:00	13.3	0	93.3	1007.3	168.5	0.9	1.4	4.6	2016-06-10 23:00:00	44	23:00:00
2016-06-11	2016-06-11	12.8	0	96.3	1007.3	227.4	0.9	1.4	4.8	2016-06-11	45	00:00:00
2016-06-11 01:00:00	2016-06-11 01:00:00	12.3	0	97.7	1007.3	280.6	0.9	1.7	5.1	2016-06-11 01:00:00	45	01:00:00
2016-06-11 02:00:00	2016-06-11 02:00:00	12.5	0	88.8	1007.4	271.8	1.5	2.5	4.9	2016-06-11 02:00:00	45	02:00:00
2016-06-11 03:00:00	2016-06-11 03:00:00	11.7	0	93.7	1007.4	266.6	1.2	2.2	4.7	2016-06-11 03:00:00	45	03:00:00
2016-06-11 04:00:00	2016-06-11 04:00:00	11.2	0	97.7	1007.4	230.5	0.8	2	5.8	2016-06-11 04:00:00	45	04:00:00
2016-06-11 05:00:00	2016-06-11 05:00:00	11.2	0	96	1007.4	282.4	1.3	2.1	44.6	2016-06-11 05:00:00	45	05:00:00
2016-06-11 06:00:00	2016-06-11 06:00:00	12.8	0	87.2	1007.5	280.5	1.5	2.4	112.2	2016-06-11 06:00:00	45	06:00:00
2016-06-11 07:00:00	2016-06-11 07:00:00	13.2	0	87	1007.7	270.4	2	2.7	136.4	2016-06-11 07:00:00	45	07:00:00
2016-06-11 08:00:00	2016-06-11 08:00:00	14.9	0	79.8	1007.8	266.3	1.6	2.6	268.1	2016-06-11 08:00:00	45	08:00:00
2016-06-11 09:00:00	2016-06-11 09:00:00	16.5	0	71.5	1007.8	218.4	1.3	2.5	319.2	2016-06-11 09:00:00	45	09:00:00
2016-06-11 10:00:00	2016-06-11 10:00:00	17.6	0	67	1007.9	128.6	1.3	3	352.8	2016-06-11 10:00:00	45	10:00:00
2016-06-11 11:00:00	2016-06-11 11:00:00	18.5	0	61.8	1007.9	151.7	1.5	3.5	485.9	2016-06-11 11:00:00	45	11:00:00
2016-06-11 12:00:00	2016-06-11 12:00:00	20	0	54.2	1007.8	143.2	1.5	3.6	597.3	2016-06-11 12:00:00	45	12:00:00
2016-06-11 13:00:00	2016-06-11 13:00:00	20.7	0	49.7	1007.7	153.1	1.8	3.9	621.5	2016-06-11 13:00:00	45	13:00:00
2016-06-11 14:00:00	2016-06-11 14:00:00	20.7	0	49.5	1007.6	94.5	1.7	3.1	519.4	2016-06-11 14:00:00	45	14:00:00
2016-06-11 15:00:00	2016-06-11 15:00:00	21	0	49.7	1007.5	103.2	1.7	4.6	428.7	2016-06-11 15:00:00	45	15:00:00
2016-06-11 16:00:00	2016-06-11 16:00:00	21.2	0	48.5	1007.3	108.7	1.9	4.3	511.1	2016-06-11 16:00:00	45	16:00:00
2016-06-11 17:00:00	2016-06-11 17:00:00	21.2	0	47.8	1007.3	79.9	1.5	2.7	267	2016-06-11 17:00:00	45	17:00:00
2016-06-11 18:00:00	2016-06-11 18:00:00	20.2	0	50.7	1007.2	104.1	1.3	2.8	135.1	2016-06-11 18:00:00	45	18:00:00
2016-06-11 19:00:00	2016-06-11 19:00:00	19.8	0	53.2	1007.2	95.8	1.2	2.4	123.5	2016-06-11 19:00:00	45	19:00:00
2016-06-11 20:00:00	2016-06-11 20:00:00	19.3	0	56.3	1007.2	124.4	1.1	1.7	74.7	2016-06-11 20:00:00	45	20:00:00
2016-06-11 21:00:00	2016-06-11 21:00:00	15.1	0	84.3	1007.2	213.1	0.7	1.4	8.2	2016-06-11 21:00:00	45	21:00:00
2016-06-11 22:00:00	2016-06-11 22:00:00	12.7	0	98	1007.3	226	0.5	1	4.7	2016-06-11 22:00:00	45	22:00:00
2016-06-11 23:00:00	2016-06-11 23:00:00	11.8	0	100	1007.3	158.8	0.8	1.5	4.7	2016-06-11 23:00:00	45	23:00:00
2016-06-12	2016-06-12	11.8	0	100	1007.3	174	0.8	1.4	4.7	2016-06-12	46	00:00:00
2016-06-12 01:00:00	2016-06-12 01:00:00	11.1	0	100	1007.2	161.5	0.8	1.5	4.6	2016-06-12 01:00:00	46	01:00:00
2016-06-12 02:00:00	2016-06-12 02:00:00	10.5	0	100	1007.1	193.7	0.8	1.4	5	2016-06-12 02:00:00	46	02:00:00
2016-06-12 03:00:00	2016-06-12 03:00:00	10.3	0	100	1006.9	156.8	0.9	1.7	5	2016-06-12 03:00:00	46	03:00:00
2016-06-12 04:00:00	2016-06-12 04:00:00	11	0	100	1006.7	166.3	0.7	1.7	5.4	2016-06-12 04:00:00	46	04:00:00
2016-06-12 05:00:00	2016-06-12 05:00:00	11.5	0	99.8	1006.7	142.7	0.9	1.9	16.5	2016-06-12 05:00:00	46	05:00:00
2016-06-12 06:00:00	2016-06-12 06:00:00	12.3	0	96.3	1006.7	143.5	0.8	1.5	63.6	2016-06-12 06:00:00	46	06:00:00
2016-06-12 07:00:00	2016-06-12 07:00:00	14.3	0	86.2	1006.7	82.3	1.2	2.3	156.1	2016-06-12 07:00:00	46	07:00:00
2016-06-12 08:00:00	2016-06-12 08:00:00	16.5	0	76.5	1006.6	102.7	1.5	3.1	323.1	2016-06-12 08:00:00	46	08:00:00
2016-06-12 09:00:00	2016-06-12 09:00:00	18.5	0	71	1006.5	106.2	1.8	3.3	369.7	2016-06-12 09:00:00	46	09:00:00
2016-06-12 10:00:00	2016-06-12 10:00:00	20.5	0	62.3	1006.3	119.6	2.1	4.5	510.9	2016-06-12 10:00:00	46	10:00:00
2016-06-12 11:00:00	2016-06-12 11:00:00	22.5	0	50.7	1006.1	132.9	2.2	4.2	721.9	2016-06-12 11:00:00	46	11:00:00
2016-06-12 12:00:00	2016-06-12 12:00:00	23.6	0	47	1005.8	95.9	2.3	5.4	785.9	2016-06-12 12:00:00	46	12:00:00
2016-06-12 13:00:00	2016-06-12 13:00:00	21.5	0	52.3	1005.6	86.7	2.1	4.4	165.9	2016-06-12 13:00:00	46	13:00:00
2016-06-12 14:00:00	2016-06-12 14:00:00	18.1	0	86.3	1005.5	262.6	2.1	5.1	85.1	2016-06-12 14:00:00	46	14:00:00
2016-06-12 15:00:00	2016-06-12 15:00:00	17	0.1	97.2	1005.4	264.9	1.8	3.7	93.3	2016-06-12 15:00:00	46	15:00:00
2016-06-12 16:00:00	2016-06-12 16:00:00	17	0	95.5	1005.3	275.7	2.7	5.3	67.4	2016-06-12 16:00:00	46	16:00:00
2016-06-12 17:00:00	2016-06-12 17:00:00	16	2.7	99.5	1005.5	267.8	3.4	6.4	51.4	2016-06-12 17:00:00	46	17:00:00
2016-06-12 18:00:00	2016-06-12 18:00:00	15.3	2.1	100	1005.5	278	2	3.5	58	2016-06-12 18:00:00	46	18:00:00
2016-06-12 19:00:00	2016-06-12 19:00:00	15	0.5	100	1005.3	283.5	2.2	3.8	74.5	2016-06-12 19:00:00	46	19:00:00
2016-06-12 20:00:00	2016-06-12 20:00:00	14.7	0.3	100	1005.2	250.8	1.3	2.3	24.1	2016-06-12 20:00:00	46	20:00:00
2016-06-12 21:00:00	2016-06-12 21:00:00	14.3	0	100	1005.1	267.9	1.4	2.2	7.2	2016-06-12 21:00:00	46	21:00:00
2016-06-12 22:00:00	2016-06-12 22:00:00	14.1	0	100	1005.1	265.5	1	1.9	4.5	2016-06-12 22:00:00	46	22:00:00
2016-06-12 23:00:00	2016-06-12 23:00:00	14.1	0	100	1004.9	270.9	1.5	2.5	4.4	2016-06-12 23:00:00	46	23:00:00
2016-06-13	2016-06-13	14.1	0	100	1004.7	273.7	1.4	2.5	4.4	2016-06-13	47	00:00:00
2016-06-13 01:00:00	2016-06-13 01:00:00	13.8	0	100	1004.5	278.8	1.2	2.3	4.4	2016-06-13 01:00:00	47	01:00:00
2016-06-13 02:00:00	2016-06-13 02:00:00	13.3	0	100	1004.3	283.3	1.2	2.5	4.4	2016-06-13 02:00:00	47	02:00:00
2016-06-13 03:00:00	2016-06-13 03:00:00	13.2	0	100	1004.1	263.7	1.1	1.9	4.5	2016-06-13 03:00:00	47	03:00:00
2016-06-13 04:00:00	2016-06-13 04:00:00	12.9	0	100	1003.8	239.1	0.8	1.7	4.9	2016-06-13 04:00:00	47	04:00:00
2016-06-13 05:00:00	2016-06-13 05:00:00	13	0	100	1003.6	176.2	0.6	1.1	16.5	2016-06-13 05:00:00	47	05:00:00
2016-06-13 06:00:00	2016-06-13 06:00:00	13.3	0	100	1003.5	164	0.6	1.1	47.8	2016-06-13 06:00:00	47	06:00:00
2016-06-13 07:00:00	2016-06-13 07:00:00	13.9	0	100	1003.3	124.2	0.7	1.5	92.3	2016-06-13 07:00:00	47	07:00:00
2016-06-13 08:00:00	2016-06-13 08:00:00	15.8	0	97.3	1003.2	87.4	1.1	1.5	286.1	2016-06-13 08:00:00	47	08:00:00
2016-06-13 09:00:00	2016-06-13 09:00:00	18.3	0	84.2	1003.1	238.5	1.1	1.9	421.1	2016-06-13 09:00:00	47	09:00:00
2016-06-13 10:00:00	2016-06-13 10:00:00	18.7	0	81.8	1002.9	202.5	1.3	2.4	309.6	2016-06-13 10:00:00	47	10:00:00
2016-06-13 11:00:00	2016-06-13 11:00:00	18.6	0	83.2	1002.8	128.2	1.2	2.5	210.5	2016-06-13 11:00:00	47	11:00:00
2016-06-13 12:00:00	2016-06-13 12:00:00	18.7	0	81.8	1002.5	83.4	1.6	3.4	237.9	2016-06-13 12:00:00	47	12:00:00
2016-06-13 13:00:00	2016-06-13 13:00:00	19.5	0	79.3	1002.2	75.1	1.8	3.1	446.7	2016-06-13 13:00:00	47	13:00:00
2016-06-13 14:00:00	2016-06-13 14:00:00	20.9	0	66.8	1001.9	88.9	1.8	3.5	500.6	2016-06-13 14:00:00	47	14:00:00
2016-06-13 15:00:00	2016-06-13 15:00:00	19.9	1.5	70.3	1001.7	96.6	1.9	5.8	138.8	2016-06-13 15:00:00	47	15:00:00
2016-06-13 16:00:00	2016-06-13 16:00:00	17.1	3.4	97	1001.8	163.7	1.6	4.3	188.5	2016-06-13 16:00:00	47	16:00:00
2016-06-13 17:00:00	2016-06-13 17:00:00	18.1	0	82.7	1001.8	113.1	1.4	3.2	254.1	2016-06-13 17:00:00	47	17:00:00
2016-06-13 18:00:00	2016-06-13 18:00:00	15.1	3.6	98.2	1001.8	254.6	2.3	7.8	30.2	2016-06-13 18:00:00	47	18:00:00
2016-06-13 19:00:00	2016-06-13 19:00:00	15.1	0.1	99.7	1001.6	158.6	1.4	2.6	122.4	2016-06-13 19:00:00	47	19:00:00
2016-06-13 20:00:00	2016-06-13 20:00:00	15.6	0	99	1001.6	126.3	0.9	1.9	74.1	2016-06-13 20:00:00	47	20:00:00
2016-06-13 21:00:00	2016-06-13 21:00:00	14.5	0	99.7	1001.8	81.5	1	1.5	13.2	2016-06-13 21:00:00	47	21:00:00
2016-06-13 22:00:00	2016-06-13 22:00:00	13.3	0	100	1001.8	139.7	0.9	1.5	4.5	2016-06-13 22:00:00	47	22:00:00
2016-06-13 23:00:00	2016-06-13 23:00:00	12.3	0	100	1001.6	183.5	0.9	1.7	4.4	2016-06-13 23:00:00	47	23:00:00
2016-06-14	2016-06-14	11.2	0	100	1001.6	126.1	0.6	1.1	4.7	2016-06-14	48	00:00:00
2016-06-14 01:00:00	2016-06-14 01:00:00	10.2	0	100	1001.6	228.2	0.6	1.1	4.8	2016-06-14 01:00:00	48	01:00:00
2016-06-14 02:00:00	2016-06-14 02:00:00	10.2	0	100	1001.6	287.5	1	1.9	5.3	2016-06-14 02:00:00	48	02:00:00
2016-06-14 03:00:00	2016-06-14 03:00:00	10.8	0	100	1001.5	166.1	0.8	1.4	5	2016-06-14 03:00:00	48	03:00:00
2016-06-14 04:00:00	2016-06-14 04:00:00	11.1	0	100	1001.5	108.5	0.8	1.5	5.6	2016-06-14 04:00:00	48	04:00:00
2016-06-14 05:00:00	2016-06-14 05:00:00	11.7	0	100	1001.5	97	0.7	1.4	26.8	2016-06-14 05:00:00	48	05:00:00
2016-06-14 06:00:00	2016-06-14 06:00:00	12.7	0	100	1001.6	100.9	0.9	1.5	42.1	2016-06-14 06:00:00	48	06:00:00
2016-06-14 07:00:00	2016-06-14 07:00:00	13.4	0	100	1001.7	260.3	1	1.9	45.1	2016-06-14 07:00:00	48	07:00:00
2016-06-14 08:00:00	2016-06-14 08:00:00	14.4	0.1	100	1001.8	217.6	0.9	1.7	203.7	2016-06-14 08:00:00	48	08:00:00
2016-06-14 09:00:00	2016-06-14 09:00:00	16.8	0	96	1001.8	236	1.4	2.7	317	2016-06-14 09:00:00	48	09:00:00
2016-06-14 10:00:00	2016-06-14 10:00:00	18.1	0	84.5	1001.7	249.3	2.4	6.2	571.7	2016-06-14 10:00:00	48	10:00:00
2016-06-14 11:00:00	2016-06-14 11:00:00	19.9	0	72	1001.5	236.3	2.2	4.5	637.4	2016-06-14 11:00:00	48	11:00:00
2016-06-14 12:00:00	2016-06-14 12:00:00	20.1	0	70.5	1001.4	216.5	2.3	5.8	605.3	2016-06-14 12:00:00	48	12:00:00
2016-06-14 13:00:00	2016-06-14 13:00:00	20.6	0	66.3	1001.2	215.8	2	5.3	467.7	2016-06-14 13:00:00	48	13:00:00
2016-06-14 14:00:00	2016-06-14 14:00:00	19.4	0	75.7	1001.1	184.4	2.3	6.1	465.4	2016-06-14 14:00:00	48	14:00:00
2016-06-14 15:00:00	2016-06-14 15:00:00	21.5	0	66.5	1000.8	183.6	1.5	4	472	2016-06-14 15:00:00	48	15:00:00
2016-06-14 16:00:00	2016-06-14 16:00:00	20.9	0	70.7	1000.7	257.1	1.8	5.1	198.8	2016-06-14 16:00:00	48	16:00:00
2016-06-14 17:00:00	2016-06-14 17:00:00	18.5	0.7	87.5	1000.8	271.6	2.5	5.2	210.3	2016-06-14 17:00:00	48	17:00:00
2016-06-14 18:00:00	2016-06-14 18:00:00	18.2	0	81.2	1000.8	257.5	1.9	5.1	158.6	2016-06-14 18:00:00	48	18:00:00
2016-06-14 19:00:00	2016-06-14 19:00:00	15.2	0.6	97.2	1001	138.7	1.8	4.1	52.7	2016-06-14 19:00:00	48	19:00:00
2016-06-14 20:00:00	2016-06-14 20:00:00	15.8	0	96.8	1001	144.5	0.8	1.9	67.3	2016-06-14 20:00:00	48	20:00:00
2016-06-14 21:00:00	2016-06-14 21:00:00	14.5	0	99.8	1001.2	99.6	1.3	2.5	8.3	2016-06-14 21:00:00	48	21:00:00
2016-06-14 22:00:00	2016-06-14 22:00:00	14.1	0.2	100	1001.3	136.9	1.3	2.5	4.2	2016-06-14 22:00:00	48	22:00:00
2016-06-14 23:00:00	2016-06-14 23:00:00	13.1	0	100	1001.4	123.1	0.8	1.9	4.5	2016-06-14 23:00:00	48	23:00:00
2016-06-15	2016-06-15	12.9	0	100	1001.4	139.8	1.1	1.9	4.8	2016-06-15	49	00:00:00
2016-06-15 01:00:00	2016-06-15 01:00:00	12.4	0	100	1001.3	216.4	0.8	1.9	4.5	2016-06-15 01:00:00	49	01:00:00
2016-06-15 02:00:00	2016-06-15 02:00:00	11.9	0	100	1001.2	163.4	0.9	1.9	4.5	2016-06-15 02:00:00	49	02:00:00
2016-06-15 03:00:00	2016-06-15 03:00:00	11.4	0	100	1001.2	123.5	0.9	2.4	4.7	2016-06-15 03:00:00	49	03:00:00
2016-06-15 04:00:00	2016-06-15 04:00:00	11.1	0	100	1001.2	97	1.2	1.8	5.5	2016-06-15 04:00:00	49	04:00:00
2016-06-15 05:00:00	2016-06-15 05:00:00	11.1	0	100	1001.1	90.4	0.9	1.7	32.4	2016-06-15 05:00:00	49	05:00:00
2016-06-15 06:00:00	2016-06-15 06:00:00	12.5	0	100	1001.2	167.6	0.8	1.7	118.1	2016-06-15 06:00:00	49	06:00:00
2016-06-15 07:00:00	2016-06-15 07:00:00	15.9	0	95.7	1001.4	243.9	1.2	2.1	247.3	2016-06-15 07:00:00	49	07:00:00
2016-06-15 08:00:00	2016-06-15 08:00:00	16.6	0	91.3	1001.7	261.3	1.6	3.9	119.9	2016-06-15 08:00:00	49	08:00:00
2016-06-15 09:00:00	2016-06-15 09:00:00	16.1	0	93.5	1001.8	268	2	3.7	205.8	2016-06-15 09:00:00	49	09:00:00
2016-06-15 10:00:00	2016-06-15 10:00:00	17	0	90.8	1001.9	282.7	2.5	5.2	310.8	2016-06-15 10:00:00	49	10:00:00
2016-06-15 11:00:00	2016-06-15 11:00:00	17.9	0.1	83.7	1001.9	265.4	1.8	3.5	322.4	2016-06-15 11:00:00	49	11:00:00
2016-06-15 12:00:00	2016-06-15 12:00:00	19.6	0	75	1001.8	175.8	1.3	2.8	729.3	2016-06-15 12:00:00	49	12:00:00
2016-06-15 13:00:00	2016-06-15 13:00:00	21.3	0	65.8	1001.6	121.1	1.8	3.8	765.4	2016-06-15 13:00:00	49	13:00:00
2016-06-15 14:00:00	2016-06-15 14:00:00	21.5	0	58.7	1001.4	126.5	1.9	4.3	487.8	2016-06-15 14:00:00	49	14:00:00
2016-06-15 15:00:00	2016-06-15 15:00:00	18.8	0.9	76.7	1001.3	232.6	2.5	6	183	2016-06-15 15:00:00	49	15:00:00
2016-06-15 16:00:00	2016-06-15 16:00:00	16.6	6.4	87.7	1001.6	147.7	1.8	4.5	85.2	2016-06-15 16:00:00	49	16:00:00
2016-06-15 17:00:00	2016-06-15 17:00:00	15	0	98.2	1001.9	216.6	1.3	3.7	110.3	2016-06-15 17:00:00	49	17:00:00
2016-06-15 18:00:00	2016-06-15 18:00:00	16.8	0	92.2	1002	257.8	1.2	2.4	218.7	2016-06-15 18:00:00	49	18:00:00
2016-06-15 19:00:00	2016-06-15 19:00:00	16.4	0	93.7	1002	170.1	1	1.7	96.1	2016-06-15 19:00:00	49	19:00:00
2016-06-15 20:00:00	2016-06-15 20:00:00	15.3	0	98	1002.1	179.7	0.8	1.7	50	2016-06-15 20:00:00	49	20:00:00
2016-06-15 21:00:00	2016-06-15 21:00:00	13.9	0	99.8	1002.4	155.8	0.8	1.5	11.7	2016-06-15 21:00:00	49	21:00:00
2016-06-15 22:00:00	2016-06-15 22:00:00	12.9	0	100	1002.7	165.5	0.8	1.4	4.5	2016-06-15 22:00:00	49	22:00:00
2016-06-15 23:00:00	2016-06-15 23:00:00	11.8	0	100	1002.8	191	1	2.4	4	2016-06-15 23:00:00	49	23:00:00
2016-06-16	2016-06-16	11.1	0	100	1002.9	204.7	1.3	3.1	3.9	2016-06-16	50	00:00:00
2016-06-16 01:00:00	2016-06-16 01:00:00	10.1	0	100	1002.9	116	0.9	1.9	4.4	2016-06-16 01:00:00	50	01:00:00
2016-06-16 02:00:00	2016-06-16 02:00:00	9.2	0	100	1002.9	135.9	0.8	1.5	4.8	2016-06-16 02:00:00	50	02:00:00
2016-06-16 03:00:00	2016-06-16 03:00:00	8.7	0	100	1003	147.5	0.9	1.5	4.7	2016-06-16 03:00:00	50	03:00:00
2016-06-16 04:00:00	2016-06-16 04:00:00	8.1	0	100	1002.9	207.1	0.8	1.4	5.6	2016-06-16 04:00:00	50	04:00:00
2016-06-16 05:00:00	2016-06-16 05:00:00	8.1	0	100	1003	152.9	1.3	2.7	24.7	2016-06-16 05:00:00	50	05:00:00
2016-06-16 06:00:00	2016-06-16 06:00:00	11.4	0	100	1003.3	107.7	0.9	1.9	111.6	2016-06-16 06:00:00	50	06:00:00
2016-06-16 07:00:00	2016-06-16 07:00:00	14.7	0	92.8	1003.3	229	1.5	3.9	279	2016-06-16 07:00:00	50	07:00:00
2016-06-16 08:00:00	2016-06-16 08:00:00	16.6	0	78.5	1003.5	232.6	2	4.4	430.2	2016-06-16 08:00:00	50	08:00:00
2016-06-16 09:00:00	2016-06-16 09:00:00	18.2	0	70	1003.6	246.9	1.6	2.7	457.7	2016-06-16 09:00:00	50	09:00:00
2016-06-16 10:00:00	2016-06-16 10:00:00	19.2	0	61.8	1003.6	190.8	1.4	3.2	508.8	2016-06-16 10:00:00	50	10:00:00
2016-06-16 11:00:00	2016-06-16 11:00:00	20.4	0	57.8	1003.6	253.9	1.5	2.5	575.6	2016-06-16 11:00:00	50	11:00:00
2016-06-16 12:00:00	2016-06-16 12:00:00	21	0	52.7	1003.6	235.4	1.3	2.5	475.7	2016-06-16 12:00:00	50	12:00:00
2016-06-16 13:00:00	2016-06-16 13:00:00	20.8	0	54	1003.7	112.7	1.5	3	405	2016-06-16 13:00:00	50	13:00:00
2016-06-16 14:00:00	2016-06-16 14:00:00	21	0	56.5	1003.6	81.4	1.9	4.4	429.9	2016-06-16 14:00:00	50	14:00:00
2016-06-16 15:00:00	2016-06-16 15:00:00	21.3	0	55.7	1003.4	86.7	2.3	5.6	416	2016-06-16 15:00:00	50	15:00:00
2016-06-16 16:00:00	2016-06-16 16:00:00	20.8	0	55.2	1003.5	140.2	1.5	3	160.2	2016-06-16 16:00:00	50	16:00:00
2016-06-16 17:00:00	2016-06-16 17:00:00	19.2	0	68.2	1003.5	138.7	1.4	2.7	62.2	2016-06-16 17:00:00	50	17:00:00
2016-06-16 18:00:00	2016-06-16 18:00:00	18.4	0	81.2	1003.4	146.5	1	2	56	2016-06-16 18:00:00	50	18:00:00
2016-06-16 19:00:00	2016-06-16 19:00:00	18	0	86.2	1003.3	184.2	0.8	1.9	27.6	2016-06-16 19:00:00	50	19:00:00
2016-06-16 20:00:00	2016-06-16 20:00:00	17.1	0	93.5	1003.2	244.9	0.9	2.1	21.4	2016-06-16 20:00:00	50	20:00:00
2016-06-16 21:00:00	2016-06-16 21:00:00	16.1	0	95.7	1003.2	233.2	1.2	3.3	16.1	2016-06-16 21:00:00	50	21:00:00
2016-06-16 22:00:00	2016-06-16 22:00:00	14.8	0	99	1003.2	219.5	1	2.4	3.7	2016-06-16 22:00:00	50	22:00:00
2016-06-16 23:00:00	2016-06-16 23:00:00	14.2	0	99.8	1002.9	86.7	0.8	1.5	4.5	2016-06-16 23:00:00	50	23:00:00
2016-06-17	2016-06-17	13.9	0	100	1002.7	217.7	1	1.7	4.4	2016-06-17	51	00:00:00
2016-06-17 01:00:00	2016-06-17 01:00:00	13.9	0	100	1002.6	207.6	1.1	2.6	4.4	2016-06-17 01:00:00	51	01:00:00
2016-06-17 02:00:00	2016-06-17 02:00:00	14	1.4	100	1002.6	89	1	1.7	4.7	2016-06-17 02:00:00	51	02:00:00
2016-06-17 03:00:00	2016-06-17 03:00:00	14	0.1	100	1002.3	244.1	0.9	2	4.5	2016-06-17 03:00:00	51	03:00:00
2016-06-17 04:00:00	2016-06-17 04:00:00	13.8	0.3	100	1002.2	205.6	1	2.3	4.6	2016-06-17 04:00:00	51	04:00:00
2016-06-17 05:00:00	2016-06-17 05:00:00	13.9	2	100	1002.2	265.7	1.4	2.8	7.3	2016-06-17 05:00:00	51	05:00:00
2016-06-17 06:00:00	2016-06-17 06:00:00	13.8	0.7	100	1002.2	272.1	1.9	2.9	22.4	2016-06-17 06:00:00	51	06:00:00
2016-06-17 07:00:00	2016-06-17 07:00:00	13.8	0.1	100	1002.3	263.6	1.9	3.1	43.7	2016-06-17 07:00:00	51	07:00:00
2016-06-17 08:00:00	2016-06-17 08:00:00	14.4	0	99.8	1002.3	274.1	2.8	5.1	158.2	2016-06-17 08:00:00	51	08:00:00
2016-06-17 09:00:00	2016-06-17 09:00:00	15.6	0	95.3	1002.4	284.7	3.1	5.5	253.7	2016-06-17 09:00:00	51	09:00:00
2016-06-17 10:00:00	2016-06-17 10:00:00	16.5	0	89.7	1002.7	277.8	3.5	5.5	287.6	2016-06-17 10:00:00	51	10:00:00
2016-06-17 11:00:00	2016-06-17 11:00:00	17.4	0	79.5	1003	285.3	3.6	7.4	341.9	2016-06-17 11:00:00	51	11:00:00
2016-06-17 12:00:00	2016-06-17 12:00:00	19.4	0	70.8	1003.2	273.1	2.9	5.4	550.5	2016-06-17 12:00:00	51	12:00:00
2016-06-17 13:00:00	2016-06-17 13:00:00	19.1	0.6	79.8	1003.5	219	1.5	4.5	225.5	2016-06-17 13:00:00	51	13:00:00
2016-06-17 14:00:00	2016-06-17 14:00:00	17.4	1.7	85.2	1003.9	264.4	3.8	10.2	571	2016-06-17 14:00:00	51	14:00:00
2016-06-17 15:00:00	2016-06-17 15:00:00	19.2	0	70.2	1004.2	252.7	4.7	11.1	534.6	2016-06-17 15:00:00	51	15:00:00
2016-06-17 16:00:00	2016-06-17 16:00:00	19.5	0	66.2	1004.5	246.6	4.4	9.6	429.9	2016-06-17 16:00:00	51	16:00:00
2016-06-17 17:00:00	2016-06-17 17:00:00	19.2	0	66.8	1004.9	263.1	4.3	7.4	274.1	2016-06-17 17:00:00	51	17:00:00
2016-06-17 18:00:00	2016-06-17 18:00:00	18.4	0	72.2	1005.3	280.3	3.9	7.8	186.1	2016-06-17 18:00:00	51	18:00:00
2016-06-17 19:00:00	2016-06-17 19:00:00	18	0	73.7	1005.7	255.5	3.5	6.6	170.9	2016-06-17 19:00:00	51	19:00:00
2016-06-17 20:00:00	2016-06-17 20:00:00	17.3	0	76	1006.2	260.7	3.1	5.3	75.1	2016-06-17 20:00:00	51	20:00:00
2016-06-17 21:00:00	2016-06-17 21:00:00	14.9	0	91.3	1006.6	275.5	2.2	4.2	8.3	2016-06-17 21:00:00	51	21:00:00
2016-06-17 22:00:00	2016-06-17 22:00:00	13.5	0	98	1006.9	264.2	1.3	2.5	3.2	2016-06-17 22:00:00	51	22:00:00
2016-06-17 23:00:00	2016-06-17 23:00:00	11.8	0	100	1007.2	186.7	1	1.9	3.9	2016-06-17 23:00:00	51	23:00:00
2016-06-18	2016-06-18	11.3	0	100	1007.5	190.5	1.3	3.4	4	2016-06-18	52	00:00:00
2016-06-18 01:00:00	2016-06-18 01:00:00	10.5	0	100	1007.8	150.1	1.1	1.9	4.1	2016-06-18 01:00:00	52	01:00:00
2016-06-18 02:00:00	2016-06-18 02:00:00	9.9	0	100	1007.9	93.9	1	1.7	4.7	2016-06-18 02:00:00	52	02:00:00
2016-06-18 03:00:00	2016-06-18 03:00:00	9.6	0	100	1007.9	83.8	1	1.5	4.7	2016-06-18 03:00:00	52	03:00:00
2016-06-18 04:00:00	2016-06-18 04:00:00	9.2	0	100	1008.1	104.6	1.1	2.5	6.1	2016-06-18 04:00:00	52	04:00:00
2016-06-18 05:00:00	2016-06-18 05:00:00	10.3	0	100	1008.2	101.3	1	2.1	31.9	2016-06-18 05:00:00	52	05:00:00
2016-06-18 06:00:00	2016-06-18 06:00:00	11.9	0	100	1008.4	78.9	1.1	2.1	48.7	2016-06-18 06:00:00	52	06:00:00
2016-06-18 07:00:00	2016-06-18 07:00:00	13.8	0	98.5	1008.6	219.6	1.4	3.8	140.4	2016-06-18 07:00:00	52	07:00:00
2016-06-18 08:00:00	2016-06-18 08:00:00	15.5	0	87	1008.8	239.9	2.3	4.6	229.4	2016-06-18 08:00:00	52	08:00:00
2016-06-18 09:00:00	2016-06-18 09:00:00	17.1	0	75.2	1008.9	247.5	2.9	5.5	505.6	2016-06-18 09:00:00	52	09:00:00
2016-06-18 10:00:00	2016-06-18 10:00:00	19.4	0	65	1009	243.4	2.5	6	699.7	2016-06-18 10:00:00	52	10:00:00
2016-06-18 11:00:00	2016-06-18 11:00:00	20.6	0	58.8	1009	253	3.2	6.2	631.2	2016-06-18 11:00:00	52	11:00:00
2016-06-18 12:00:00	2016-06-18 12:00:00	20	0	62	1009	250.3	2.8	6.7	338.1	2016-06-18 12:00:00	52	12:00:00
2016-06-18 13:00:00	2016-06-18 13:00:00	20.2	0	70.2	1009.1	248.7	1.8	4.1	527.9	2016-06-18 13:00:00	52	13:00:00
2016-06-18 14:00:00	2016-06-18 14:00:00	20.9	0.3	65.2	1009	216	2.1	5.6	524.1	2016-06-18 14:00:00	52	14:00:00
2016-06-18 15:00:00	2016-06-18 15:00:00	18.8	2.6	81.8	1009.1	273.7	2.7	6	266.8	2016-06-18 15:00:00	52	15:00:00
2016-06-18 16:00:00	2016-06-18 16:00:00	20.5	0	71.7	1009.2	282.8	2.8	6.8	599.5	2016-06-18 16:00:00	52	16:00:00
2016-06-18 17:00:00	2016-06-18 17:00:00	21.2	0	63.7	1009.3	278.4	2.8	6.9	433.5	2016-06-18 17:00:00	52	17:00:00
2016-06-18 18:00:00	2016-06-18 18:00:00	20.3	0	65.7	1009.3	276.5	2.6	5.2	212.9	2016-06-18 18:00:00	52	18:00:00
2016-06-18 19:00:00	2016-06-18 19:00:00	18.4	0	72.2	1009.5	257	1.8	3.9	110.1	2016-06-18 19:00:00	52	19:00:00
2016-06-18 20:00:00	2016-06-18 20:00:00	17.8	0	82.3	1009.7	158.1	1.1	1.7	50.1	2016-06-18 20:00:00	52	20:00:00
2016-06-18 21:00:00	2016-06-18 21:00:00	16.5	0	93	1010	156.1	1.1	2	8.3	2016-06-18 21:00:00	52	21:00:00
2016-06-18 22:00:00	2016-06-18 22:00:00	15	0	96.8	1010.3	216.5	1.3	3.9	3.2	2016-06-18 22:00:00	52	22:00:00
2016-06-18 23:00:00	2016-06-18 23:00:00	13.5	0	99.8	1010.4	236.6	1.2	2.3	4	2016-06-18 23:00:00	52	23:00:00
2016-06-19	2016-06-19	13.3	0	95.8	1010.4	279.1	1.5	2.3	3.6	2016-06-19	53	00:00:00
2016-06-19 01:00:00	2016-06-19 01:00:00	12.7	0	99	1010.6	278	1.7	3	4.8	2016-06-19 01:00:00	53	01:00:00
2016-06-19 02:00:00	2016-06-19 02:00:00	13.2	0	97.8	1010.8	249.4	1.2	2.3	4.2	2016-06-19 02:00:00	53	02:00:00
2016-06-19 03:00:00	2016-06-19 03:00:00	12.4	0	99.7	1010.9	259.5	1	2.3	4.5	2016-06-19 03:00:00	53	03:00:00
2016-06-19 04:00:00	2016-06-19 04:00:00	12.1	0	100	1011.1	177.8	0.8	1.4	5.5	2016-06-19 04:00:00	53	04:00:00
2016-06-19 05:00:00	2016-06-19 05:00:00	11.7	0	100	1011.4	162.9	0.8	1.4	23.1	2016-06-19 05:00:00	53	05:00:00
2016-06-19 06:00:00	2016-06-19 06:00:00	13.4	0	98.3	1011.7	157.3	0.9	1.7	110.4	2016-06-19 06:00:00	53	06:00:00
2016-06-19 07:00:00	2016-06-19 07:00:00	15.1	0	88	1011.9	277.7	1.6	3.6	216.7	2016-06-19 07:00:00	53	07:00:00
2016-06-19 08:00:00	2016-06-19 08:00:00	16.3	0	80.5	1012.2	281.9	2.9	5.1	281.8	2016-06-19 08:00:00	53	08:00:00
2016-06-19 09:00:00	2016-06-19 09:00:00	17	0	76.8	1012.5	285.7	3.1	5.4	358.3	2016-06-19 09:00:00	53	09:00:00
2016-06-19 10:00:00	2016-06-19 10:00:00	17.1	0	77.5	1012.6	268.2	2.1	4.9	278.6	2016-06-19 10:00:00	53	10:00:00
2016-06-19 11:00:00	2016-06-19 11:00:00	15.6	1.8	90.7	1012.9	275.8	2.3	4.8	136.7	2016-06-19 11:00:00	53	11:00:00
2016-06-19 12:00:00	2016-06-19 12:00:00	14.6	0.5	98.8	1013.2	288	2.9	5.9	199.8	2016-06-19 12:00:00	53	12:00:00
2016-06-19 13:00:00	2016-06-19 13:00:00	15.8	0	94.7	1013.4	276.9	3	5.9	372.7	2016-06-19 13:00:00	53	13:00:00
2016-06-19 14:00:00	2016-06-19 14:00:00	17.7	0	80.3	1013.3	277.4	3.3	7	575.9	2016-06-19 14:00:00	53	14:00:00
2016-06-19 15:00:00	2016-06-19 15:00:00	17.9	0	74.5	1013.4	280.8	2.8	6.7	376.6	2016-06-19 15:00:00	53	15:00:00
2016-06-19 16:00:00	2016-06-19 16:00:00	18.7	0	67.5	1013.4	277.3	3.1	6.2	495.6	2016-06-19 16:00:00	53	16:00:00
2016-06-19 17:00:00	2016-06-19 17:00:00	18.8	0	63.8	1013.4	287.5	3.2	6.6	356.9	2016-06-19 17:00:00	53	17:00:00
2016-06-19 18:00:00	2016-06-19 18:00:00	17.5	0	67.3	1013.4	283.6	2.7	6.6	168	2016-06-19 18:00:00	53	18:00:00
2016-06-19 19:00:00	2016-06-19 19:00:00	17.1	0	71.2	1013.4	268.4	2	4.3	124.5	2016-06-19 19:00:00	53	19:00:00
2016-06-19 20:00:00	2016-06-19 20:00:00	15.4	0	77.8	1013.5	281.3	1.9	4.9	48.5	2016-06-19 20:00:00	53	20:00:00
2016-06-19 21:00:00	2016-06-19 21:00:00	12.4	0	93.5	1013.7	243.2	1	2.4	9.1	2016-06-19 21:00:00	53	21:00:00
2016-06-19 22:00:00	2016-06-19 22:00:00	10.3	0	99.8	1014	167.8	0.6	1.4	4.4	2016-06-19 22:00:00	53	22:00:00
2016-06-19 23:00:00	2016-06-19 23:00:00	9.1	0	100	1014.1	241.1	0.7	1.4	5.1	2016-06-19 23:00:00	53	23:00:00
2016-06-20	2016-06-20	8.7	0	100	1014.1	220.7	0.7	1.7	5.1	2016-06-20	54	00:00:00
2016-06-20 01:00:00	2016-06-20 01:00:00	8.3	0	100	1014.1	196.3	0.8	1.4	4.9	2016-06-20 01:00:00	54	01:00:00
2016-06-20 02:00:00	2016-06-20 02:00:00	7.6	0	100	1014	154	0.8	1.5	5.1	2016-06-20 02:00:00	54	02:00:00
2016-06-20 03:00:00	2016-06-20 03:00:00	6.9	0	100	1013.8	217.7	0.7	1.1	4.9	2016-06-20 03:00:00	54	03:00:00
2016-06-20 04:00:00	2016-06-20 04:00:00	6.2	0	100	1013.6	170.5	0.8	1.5	6.3	2016-06-20 04:00:00	54	04:00:00
2016-06-20 05:00:00	2016-06-20 05:00:00	6.2	0	100	1013.5	115.5	0.8	1.5	26.7	2016-06-20 05:00:00	54	05:00:00
2016-06-20 06:00:00	2016-06-20 06:00:00	9.4	0	100	1013.6	150.9	0.6	1.1	107.1	2016-06-20 06:00:00	54	06:00:00
2016-06-20 07:00:00	2016-06-20 07:00:00	13.1	0	93.7	1013.5	113.5	1.1	2.3	292.9	2016-06-20 07:00:00	54	07:00:00
2016-06-20 08:00:00	2016-06-20 08:00:00	16.4	0	71	1013.3	130	1.4	2.3	457.9	2016-06-20 08:00:00	54	08:00:00
2016-06-20 09:00:00	2016-06-20 09:00:00	19	0	57.8	1013.1	207.3	1.5	2.9	591.7	2016-06-20 09:00:00	54	09:00:00
2016-06-20 10:00:00	2016-06-20 10:00:00	20.2	0	50.3	1012.8	216.1	1.9	4.3	684.1	2016-06-20 10:00:00	54	10:00:00
2016-06-20 11:00:00	2016-06-20 11:00:00	20.7	0	45.8	1012.6	208.1	2.2	5	691	2016-06-20 11:00:00	54	11:00:00
2016-06-20 12:00:00	2016-06-20 12:00:00	21.3	0	45.3	1012.4	199.1	2.3	6	747	2016-06-20 12:00:00	54	12:00:00
2016-06-20 13:00:00	2016-06-20 13:00:00	22	0	44	1012.1	191.5	2.4	6.1	866.8	2016-06-20 13:00:00	54	13:00:00
2016-06-20 14:00:00	2016-06-20 14:00:00	22.6	0	42	1011.7	195.8	2.6	5.9	853.4	2016-06-20 14:00:00	54	14:00:00
2016-06-20 15:00:00	2016-06-20 15:00:00	23.2	0	41.7	1011.2	191.7	2.6	5.5	735.6	2016-06-20 15:00:00	54	15:00:00
2016-06-20 16:00:00	2016-06-20 16:00:00	23.5	0	40.7	1010.8	202.9	2.7	6.7	628.5	2016-06-20 16:00:00	54	16:00:00
2016-06-20 17:00:00	2016-06-20 17:00:00	22.7	0	44	1010.4	208.3	1.9	5.8	324	2016-06-20 17:00:00	54	17:00:00
2016-06-20 18:00:00	2016-06-20 18:00:00	21.1	0	51.2	1010.1	205.6	1.4	3.2	162.7	2016-06-20 18:00:00	54	18:00:00
2016-06-20 19:00:00	2016-06-20 19:00:00	20	0	62.2	1010	224.6	1.4	2.9	100.6	2016-06-20 19:00:00	54	19:00:00
2016-06-20 20:00:00	2016-06-20 20:00:00	19	0	66.7	1009.9	176.4	1.1	3.9	33.5	2016-06-20 20:00:00	54	20:00:00
2016-06-20 21:00:00	2016-06-20 21:00:00	17.7	0	72.3	1009.9	169	1.2	2.4	6.2	2016-06-20 21:00:00	54	21:00:00
2016-06-20 22:00:00	2016-06-20 22:00:00	17	0.4	78.8	1010.1	216.3	1.6	4.8	3.1	2016-06-20 22:00:00	54	22:00:00
2016-06-20 23:00:00	2016-06-20 23:00:00	15.2	0.6	94.8	1010.1	187.4	1.4	4	4.2	2016-06-20 23:00:00	54	23:00:00
2016-06-21	2016-06-21	14.7	1.5	96.7	1010	217	1.5	3.7	4.5	2016-06-21	55	00:00:00
2016-06-21 01:00:00	2016-06-21 01:00:00	14.5	0.8	96.3	1009.9	217.3	2	9.3	6.3	2016-06-21 01:00:00	55	01:00:00
2016-06-21 02:00:00	2016-06-21 02:00:00	14.1	0.3	98.3	1009.7	193.7	1.8	4.9	4.5	2016-06-21 02:00:00	55	02:00:00
2016-06-21 03:00:00	2016-06-21 03:00:00	14.1	0.3	99.8	1009.6	175.1	1.9	4.1	4.8	2016-06-21 03:00:00	55	03:00:00
2016-06-21 04:00:00	2016-06-21 04:00:00	14.2	0	99.3	1009.6	217.8	1.4	3.2	5.9	2016-06-21 04:00:00	55	04:00:00
2016-06-21 05:00:00	2016-06-21 05:00:00	14	0	100	1009.8	232.3	1.4	3.2	16.2	2016-06-21 05:00:00	55	05:00:00
2016-06-21 06:00:00	2016-06-21 06:00:00	14.9	0	99.5	1010.1	235.9	1.6	2.9	42.7	2016-06-21 06:00:00	55	06:00:00
2016-06-21 07:00:00	2016-06-21 07:00:00	15.9	0	96.8	1010.4	264.5	1.8	2.9	72.4	2016-06-21 07:00:00	55	07:00:00
2016-06-21 08:00:00	2016-06-21 08:00:00	16.7	0	92.5	1010.7	272.7	2.1	4.9	160.6	2016-06-21 08:00:00	55	08:00:00
2016-06-21 09:00:00	2016-06-21 09:00:00	19.4	0	76.5	1011	269	2.9	6.9	493.3	2016-06-21 09:00:00	55	09:00:00
2016-06-21 10:00:00	2016-06-21 10:00:00	20.6	0	65	1011.3	281	4.1	8.9	601.5	2016-06-21 10:00:00	55	10:00:00
2016-06-21 11:00:00	2016-06-21 11:00:00	20	0	69.5	1011.7	257.8	3	6.5	252.9	2016-06-21 11:00:00	55	11:00:00
2016-06-21 12:00:00	2016-06-21 12:00:00	21.5	0	66.5	1011.9	269.1	2.8	5.9	482.4	2016-06-21 12:00:00	55	12:00:00
2016-06-21 13:00:00	2016-06-21 13:00:00	22.3	0	62.5	1011.9	267.8	2.6	4.5	524.5	2016-06-21 13:00:00	55	13:00:00
2016-06-21 14:00:00	2016-06-21 14:00:00	23.4	0	59.3	1012	250.9	3	6.6	609	2016-06-21 14:00:00	55	14:00:00
2016-06-21 15:00:00	2016-06-21 15:00:00	23.8	0	57.2	1012.1	258.3	2.8	6.2	674.9	2016-06-21 15:00:00	55	15:00:00
2016-06-21 16:00:00	2016-06-21 16:00:00	23.7	0	58	1012.1	242.6	1.6	3.2	238.7	2016-06-21 16:00:00	55	16:00:00
2016-06-21 17:00:00	2016-06-21 17:00:00	24.6	0	56	1012.1	219.5	1.4	2.8	342.2	2016-06-21 17:00:00	55	17:00:00
2016-06-21 18:00:00	2016-06-21 18:00:00	24.3	0	54.7	1012.1	143.6	1.3	2.3	291.8	2016-06-21 18:00:00	55	18:00:00
2016-06-21 19:00:00	2016-06-21 19:00:00	23.5	0	58.3	1012.2	84	1.2	2.6	145.8	2016-06-21 19:00:00	55	19:00:00
2016-06-21 20:00:00	2016-06-21 20:00:00	22.8	0	65.7	1012.3	92.9	1.1	2.2	71.8	2016-06-21 20:00:00	55	20:00:00
2016-06-21 21:00:00	2016-06-21 21:00:00	19	0	89.5	1012.4	108.6	0.9	1.5	6.9	2016-06-21 21:00:00	55	21:00:00
2016-06-21 22:00:00	2016-06-21 22:00:00	16.4	0	99.3	1012.6	136.9	0.9	1.7	3.7	2016-06-21 22:00:00	55	22:00:00
2016-06-21 23:00:00	2016-06-21 23:00:00	15	0	100	1012.8	148.3	0.8	1.5	4.1	2016-06-21 23:00:00	55	23:00:00
2016-06-22	2016-06-22	14.3	0	100	1012.9	137.8	1	2.4	4.2	2016-06-22	56	00:00:00
2016-06-22 01:00:00	2016-06-22 01:00:00	14.2	0	100	1013	105.6	1.1	2.2	4.3	2016-06-22 01:00:00	56	01:00:00
2016-06-22 02:00:00	2016-06-22 02:00:00	13.6	0	100	1013	62.2	0.9	1.7	4.6	2016-06-22 02:00:00	56	02:00:00
2016-06-22 03:00:00	2016-06-22 03:00:00	13.3	0	100	1013.1	96.2	0.8	1.7	4.7	2016-06-22 03:00:00	56	03:00:00
2016-06-22 04:00:00	2016-06-22 04:00:00	13.4	0	100	1013.1	105.8	0.9	1.5	6.7	2016-06-22 04:00:00	56	04:00:00
2016-06-22 05:00:00	2016-06-22 05:00:00	14.7	0	100	1013.1	67.9	1.1	1.5	15.5	2016-06-22 05:00:00	56	05:00:00
2016-06-22 06:00:00	2016-06-22 06:00:00	16.3	0	99.7	1013.2	107.8	0.8	1.4	65.9	2016-06-22 06:00:00	56	06:00:00
2016-06-22 07:00:00	2016-06-22 07:00:00	18.5	0	93.5	1013.4	99.6	1	3.5	112.3	2016-06-22 07:00:00	56	07:00:00
2016-06-22 08:00:00	2016-06-22 08:00:00	19.2	0.1	93.3	1013.5	152.3	1.3	3.1	157.2	2016-06-22 08:00:00	56	08:00:00
2016-06-22 09:00:00	2016-06-22 09:00:00	21.4	0	82.5	1013.6	173	1.7	4.7	343.8	2016-06-22 09:00:00	56	09:00:00
2016-06-22 10:00:00	2016-06-22 10:00:00	23.2	0	70.5	1013.6	228.7	2.1	4.2	589.4	2016-06-22 10:00:00	56	10:00:00
2016-06-22 11:00:00	2016-06-22 11:00:00	24.6	0	63.5	1013.7	223	2.2	4.6	650.3	2016-06-22 11:00:00	56	11:00:00
2016-06-22 12:00:00	2016-06-22 12:00:00	24.3	0	65.7	1013.7	201.2	1.9	3.9	455.7	2016-06-22 12:00:00	56	12:00:00
2016-06-22 13:00:00	2016-06-22 13:00:00	25.5	0	63.2	1013.7	212.6	1.9	4.2	618.2	2016-06-22 13:00:00	56	13:00:00
2016-06-22 14:00:00	2016-06-22 14:00:00	27	0	55.5	1013.6	204.5	1.8	3.7	800.4	2016-06-22 14:00:00	56	14:00:00
2016-06-22 15:00:00	2016-06-22 15:00:00	27.5	0	52.5	1013.4	179	1.8	3.8	638.2	2016-06-22 15:00:00	56	15:00:00
2016-06-22 16:00:00	2016-06-22 16:00:00	27.8	0	52.5	1013.3	161.2	1.5	2.9	529.2	2016-06-22 16:00:00	56	16:00:00
2016-06-22 17:00:00	2016-06-22 17:00:00	28.6	0	49.8	1013.3	187.2	1.5	3.9	495.7	2016-06-22 17:00:00	56	17:00:00
2016-06-22 18:00:00	2016-06-22 18:00:00	28.5	0	50	1013.3	197.7	1.5	4	354.2	2016-06-22 18:00:00	56	18:00:00
2016-06-22 19:00:00	2016-06-22 19:00:00	26.4	0	59.2	1013.5	135.5	1.6	3.6	137.9	2016-06-22 19:00:00	56	19:00:00
2016-06-22 20:00:00	2016-06-22 20:00:00	25.6	0	65.2	1013.5	164.7	1.3	3	80.6	2016-06-22 20:00:00	56	20:00:00
2016-06-22 21:00:00	2016-06-22 21:00:00	21.6	0	87.3	1013.6	173.4	0.7	1.5	7.6	2016-06-22 21:00:00	56	21:00:00
2016-06-22 22:00:00	2016-06-22 22:00:00	18.3	0	98.5	1013.8	157.3	0.4	1.1	3.4	2016-06-22 22:00:00	56	22:00:00
2016-06-22 23:00:00	2016-06-22 23:00:00	16.4	0	99	1013.8	158.5	0.7	1.7	3.7	2016-06-22 23:00:00	56	23:00:00
2016-06-23	2016-06-23	15.6	0	99	1013.8	196.2	0.6	1.1	4.3	2016-06-23	57	00:00:00
2016-06-23 01:00:00	2016-06-23 01:00:00	14.8	0	99.8	1013.7	149.2	0.7	1.4	4.5	2016-06-23 01:00:00	57	01:00:00
2016-06-23 02:00:00	2016-06-23 02:00:00	14.3	0	100	1013.7	164.1	0.5	1.1	4.7	2016-06-23 02:00:00	57	02:00:00
2016-06-23 03:00:00	2016-06-23 03:00:00	13.8	0	100	1013.7	142.4	0.6	1.4	4.6	2016-06-23 03:00:00	57	03:00:00
2016-06-23 04:00:00	2016-06-23 04:00:00	13.6	0	100	1013.6	72.5	0.6	1.1	6.3	2016-06-23 04:00:00	57	04:00:00
2016-06-23 05:00:00	2016-06-23 05:00:00	13.9	0	100	1013.4	131.9	0.8	1.7	24.3	2016-06-23 05:00:00	57	05:00:00
2016-06-23 06:00:00	2016-06-23 06:00:00	17	0	100	1013.4	122.9	0.9	1.9	114.6	2016-06-23 06:00:00	57	06:00:00
2016-06-23 07:00:00	2016-06-23 07:00:00	21.5	0	85.3	1013.3	82.7	1.6	3.2	289.3	2016-06-23 07:00:00	57	07:00:00
2016-06-23 08:00:00	2016-06-23 08:00:00	24.6	0	72.5	1013.2	115.4	2.1	3.8	443.4	2016-06-23 08:00:00	57	08:00:00
2016-06-23 09:00:00	2016-06-23 09:00:00	27.5	0	59.8	1013.1	126	2.5	4.9	574.3	2016-06-23 09:00:00	57	09:00:00
2016-06-23 10:00:00	2016-06-23 10:00:00	29.4	0	49.5	1013.1	161	2.4	5.3	687.8	2016-06-23 10:00:00	57	10:00:00
2016-06-23 11:00:00	2016-06-23 11:00:00	30.1	0	47.3	1012.8	145.8	2.8	6.2	768.6	2016-06-23 11:00:00	57	11:00:00
2016-06-23 12:00:00	2016-06-23 12:00:00	30.8	0	44.5	1012.6	133.4	2.9	6.7	838.7	2016-06-23 12:00:00	57	12:00:00
2016-06-23 13:00:00	2016-06-23 13:00:00	31.2	0	42.2	1012.3	134.9	3.5	7	870.6	2016-06-23 13:00:00	57	13:00:00
2016-06-23 14:00:00	2016-06-23 14:00:00	32.1	0	40.3	1012	137.7	3.2	6.8	838	2016-06-23 14:00:00	57	14:00:00
2016-06-23 15:00:00	2016-06-23 15:00:00	32.7	0	39.2	1011.9	135.8	3	6.9	755.4	2016-06-23 15:00:00	57	15:00:00
2016-06-23 16:00:00	2016-06-23 16:00:00	32.9	0	38	1011.5	131.3	3.3	7.3	647.1	2016-06-23 16:00:00	57	16:00:00
2016-06-23 17:00:00	2016-06-23 17:00:00	33	0	38.7	1011.2	113.3	2.8	6.1	515.2	2016-06-23 17:00:00	57	17:00:00
2016-06-23 18:00:00	2016-06-23 18:00:00	32.7	0	39.5	1010.9	118	2.7	6.4	373.7	2016-06-23 18:00:00	57	18:00:00
2016-06-23 19:00:00	2016-06-23 19:00:00	31.9	0	42.8	1010.7	126.4	2.4	5	221.8	2016-06-23 19:00:00	57	19:00:00
2016-06-23 20:00:00	2016-06-23 20:00:00	30.1	0	48.7	1010.5	123.5	2.2	5.4	82.2	2016-06-23 20:00:00	57	20:00:00
2016-06-23 21:00:00	2016-06-23 21:00:00	25.7	0	71.7	1010.4	137.6	1.7	3	5.5	2016-06-23 21:00:00	57	21:00:00
2016-06-23 22:00:00	2016-06-23 22:00:00	22.1	0	91.7	1010.4	83	1	1.9	3.2	2016-06-23 22:00:00	57	22:00:00
2016-06-23 23:00:00	2016-06-23 23:00:00	21.1	0	96	1010.3	76.1	1.4	2.1	4.6	2016-06-23 23:00:00	57	23:00:00
2016-06-24	2016-06-24	19.5	0	98.3	1010.5	107.4	0.8	1.7	3.9	2016-06-24	58	00:00:00
2016-06-24 01:00:00	2016-06-24 01:00:00	19.4	0	98.3	1010.5	79.7	1.3	2.5	4	2016-06-24 01:00:00	58	01:00:00
2016-06-24 02:00:00	2016-06-24 02:00:00	17.9	0	99.2	1010.5	209.1	0.8	1.5	3.9	2016-06-24 02:00:00	58	02:00:00
2016-06-24 03:00:00	2016-06-24 03:00:00	18.2	0	98.7	1010.8	270.1	1.8	5.7	3.9	2016-06-24 03:00:00	58	03:00:00
2016-06-24 04:00:00	2016-06-24 04:00:00	19	0	97.3	1011.1	243.7	1.4	3.7	4.3	2016-06-24 04:00:00	58	04:00:00
2016-06-24 05:00:00	2016-06-24 05:00:00	17.5	0	99.8	1011	133.5	0.8	1.5	25.3	2016-06-24 05:00:00	58	05:00:00
2016-06-24 06:00:00	2016-06-24 06:00:00	20.7	0	95	1011	224.8	1	1.7	133.7	2016-06-24 06:00:00	58	06:00:00
2016-06-24 07:00:00	2016-06-24 07:00:00	24.2	0	79.3	1011	235.3	1	1.7	274.7	2016-06-24 07:00:00	58	07:00:00
2016-06-24 08:00:00	2016-06-24 08:00:00	26.3	0	66.5	1010.9	146.8	1.3	2.6	434.5	2016-06-24 08:00:00	58	08:00:00
2016-06-24 09:00:00	2016-06-24 09:00:00	27.9	0	61.7	1010.8	135.1	1.6	3.3	561.9	2016-06-24 09:00:00	58	09:00:00
2016-06-24 10:00:00	2016-06-24 10:00:00	29.3	0	59.5	1010.7	138	1.9	4	673.1	2016-06-24 10:00:00	58	10:00:00
2016-06-24 11:00:00	2016-06-24 11:00:00	31.1	0	51.7	1010.7	145.2	1.7	3.5	753.8	2016-06-24 11:00:00	58	11:00:00
2016-06-24 12:00:00	2016-06-24 12:00:00	32.1	0	49.7	1010.5	134.9	1.8	3.8	818.9	2016-06-24 12:00:00	58	12:00:00
2016-06-24 13:00:00	2016-06-24 13:00:00	32	0	53	1010.2	83.6	2.4	5	845.5	2016-06-24 13:00:00	58	13:00:00
2016-06-24 14:00:00	2016-06-24 14:00:00	32.4	0	50.8	1009.9	76.6	2.6	5.3	811.3	2016-06-24 14:00:00	58	14:00:00
2016-06-24 15:00:00	2016-06-24 15:00:00	33	0	49.5	1009.5	73.6	2.5	5.7	727.3	2016-06-24 15:00:00	58	15:00:00
2016-06-24 16:00:00	2016-06-24 16:00:00	33.6	0	48	1009.1	72.4	2.5	6.1	589.3	2016-06-24 16:00:00	58	16:00:00
2016-06-24 17:00:00	2016-06-24 17:00:00	31.3	0	50.2	1009.1	77.6	1.7	3.5	84.3	2016-06-24 17:00:00	58	17:00:00
2016-06-24 18:00:00	2016-06-24 18:00:00	24	0	67.7	1010.3	283.4	6.7	14.3	47.6	2016-06-24 18:00:00	58	18:00:00
2016-06-24 19:00:00	2016-06-24 19:00:00	21.8	0	78.7	1009.7	253.7	2.3	6.2	98.2	2016-06-24 19:00:00	58	19:00:00
2016-06-24 20:00:00	2016-06-24 20:00:00	21.1	0	88	1009.4	183.1	1.2	2.3	50	2016-06-24 20:00:00	58	20:00:00
2016-06-24 21:00:00	2016-06-24 21:00:00	20.3	0	93.7	1009.6	226.6	1.5	5	10.1	2016-06-24 21:00:00	58	21:00:00
2016-06-24 22:00:00	2016-06-24 22:00:00	18.7	0	98.5	1009.8	187	0.9	1.5	3.1	2016-06-24 22:00:00	58	22:00:00
2016-06-24 23:00:00	2016-06-24 23:00:00	17.6	0	99	1009.8	155.1	0.7	1.4	4	2016-06-24 23:00:00	58	23:00:00
2016-06-25	2016-06-25	17.2	0	99	1010	112.8	0.9	1.9	4.2	2016-06-25	59	00:00:00
2016-06-25 01:00:00	NA	NA	NA	NA	NA	NA	NA	NA	NA	NA	59	01:00:00
2016-06-25 02:00:00	2016-06-25 02:00:00	16.6	0	99	1009.3	273.8	1.5	2.8	3.9	2016-06-25 02:00:00	59	02:00:00
2016-06-25 03:00:00	2016-06-25 03:00:00	17.3	0	99	1009	286.9	1.9	3.7	4.1	2016-06-25 03:00:00	59	03:00:00
2016-06-25 04:00:00	2016-06-25 04:00:00	18	0	100	1008.7	293.9	2.5	4.9	5.7	2016-06-25 04:00:00	59	04:00:00
2016-06-25 05:00:00	2016-06-25 05:00:00	18.2	0	100	1008.6	281	2	3.8	26.8	2016-06-25 05:00:00	59	05:00:00
2016-06-25 06:00:00	2016-06-25 06:00:00	18.5	0	100	1008.5	282.9	2	3.8	97.7	2016-06-25 06:00:00	59	06:00:00
2016-06-25 07:00:00	2016-06-25 07:00:00	20.1	0	97.3	1008.3	283.7	2.5	5.7	242.1	2016-06-25 07:00:00	59	07:00:00
2016-06-25 08:00:00	2016-06-25 08:00:00	21.2	0	90.8	1008.2	281.6	3.1	5.9	240.7	2016-06-25 08:00:00	59	08:00:00
2016-06-25 09:00:00	2016-06-25 09:00:00	21.8	0	88	1008.1	285.5	3.6	6.8	292.4	2016-06-25 09:00:00	59	09:00:00
2016-06-25 10:00:00	2016-06-25 10:00:00	23.6	0	80.2	1007.9	252.6	2.7	6.6	450.2	2016-06-25 10:00:00	59	10:00:00
2016-06-25 11:00:00	2016-06-25 11:00:00	23	0	84.5	1007.8	285.8	3.3	5.9	302.9	2016-06-25 11:00:00	59	11:00:00
2016-06-25 12:00:00	2016-06-25 12:00:00	22.5	0	88.7	1007.6	282.5	3.8	6.9	316.3	2016-06-25 12:00:00	59	12:00:00
2016-06-25 13:00:00	2016-06-25 13:00:00	23	0	86.3	1007.4	276.5	3.4	6.7	324.2	2016-06-25 13:00:00	59	13:00:00
2016-06-25 14:00:00	2016-06-25 14:00:00	23.2	0	86.5	1007.2	284.6	3.3	8.8	284.4	2016-06-25 14:00:00	59	14:00:00
2016-06-25 15:00:00	2016-06-25 15:00:00	22.7	0	89.2	1007.1	282.4	4.1	7.7	396.1	2016-06-25 15:00:00	59	15:00:00
2016-06-25 16:00:00	2016-06-25 16:00:00	24	0	82.2	1006.7	279.3	3.3	5.6	476.2	2016-06-25 16:00:00	59	16:00:00
2016-06-25 17:00:00	2016-06-25 17:00:00	25.2	0	77	1006.5	278.6	3	5.6	485.2	2016-06-25 17:00:00	59	17:00:00
2016-06-25 18:00:00	2016-06-25 18:00:00	25	0	77.2	1006.3	268.8	2.9	6.1	312.5	2016-06-25 18:00:00	59	18:00:00
2016-06-25 19:00:00	2016-06-25 19:00:00	23.5	0	84.8	1006.5	251.2	2.2	5.1	141.5	2016-06-25 19:00:00	59	19:00:00
2016-06-25 20:00:00	2016-06-25 20:00:00	21.6	0	91	1006.6	289.7	3.1	5.6	25.4	2016-06-25 20:00:00	59	20:00:00
2016-06-25 21:00:00	2016-06-25 21:00:00	19.8	2.5	98.3	1007	287.3	3.8	12.6	7.1	2016-06-25 21:00:00	59	21:00:00
2016-06-25 22:00:00	2016-06-25 22:00:00	15.9	0	98	1008.1	287.1	6.2	13.1	7.2	2016-06-25 22:00:00	59	22:00:00
2016-06-25 23:00:00	2016-06-25 23:00:00	15.4	0	97	1008.5	284.7	6	11.7	6.2	2016-06-25 23:00:00	59	23:00:00
2016-06-26	2016-06-26	15.2	0	96.5	1008.5	285.8	5.6	9.7	5.1	2016-06-26	60	00:00:00
2016-06-26 01:00:00	2016-06-26 01:00:00	15.1	0	95.7	1008.6	285.2	5	8.9	4.5	2016-06-26 01:00:00	60	01:00:00
2016-06-26 02:00:00	2016-06-26 02:00:00	14.4	0	93.7	1009	283.8	4.2	9.1	3	2016-06-26 02:00:00	60	02:00:00
2016-06-26 03:00:00	2016-06-26 03:00:00	13.1	0	97.2	1009.2	293.1	2.6	5.7	3.3	2016-06-26 03:00:00	60	03:00:00
2016-06-26 04:00:00	2016-06-26 04:00:00	13.1	0	98.3	1009.4	287.7	3.3	5.3	4.1	2016-06-26 04:00:00	60	04:00:00
2016-06-26 05:00:00	2016-06-26 05:00:00	13.3	0	98.8	1009.7	262.3	2.1	4.5	28	2016-06-26 05:00:00	60	05:00:00
2016-06-26 06:00:00	2016-06-26 06:00:00	13.7	0	97.7	1010	218.3	1.2	2.5	101.4	2016-06-26 06:00:00	60	06:00:00
2016-06-26 07:00:00	2016-06-26 07:00:00	16.8	0	82.8	1010.2	225.6	1.5	3.8	286.9	2016-06-26 07:00:00	60	07:00:00
2016-06-26 08:00:00	2016-06-26 08:00:00	17.7	0	69.2	1010.4	252.5	3.4	6.3	456.7	2016-06-26 08:00:00	60	08:00:00
2016-06-26 09:00:00	2016-06-26 09:00:00	18.5	0	63.7	1010.5	248.4	3.9	7.8	617.1	2016-06-26 09:00:00	60	09:00:00
2016-06-26 10:00:00	2016-06-26 10:00:00	19.8	0	57.5	1010.6	248.2	2.6	5.9	639.7	2016-06-26 10:00:00	60	10:00:00
2016-06-26 11:00:00	2016-06-26 11:00:00	20.5	0	53.3	1010.6	260.5	3.2	7.6	656.2	2016-06-26 11:00:00	60	11:00:00
2016-06-26 12:00:00	2016-06-26 12:00:00	21.8	0	45.7	1010.6	251.8	3.6	6.7	816.3	2016-06-26 12:00:00	60	12:00:00
2016-06-26 13:00:00	2016-06-26 13:00:00	21.8	0	44.7	1010.5	243.8	2.8	7.3	588.9	2016-06-26 13:00:00	60	13:00:00
2016-06-26 14:00:00	2016-06-26 14:00:00	22	0	44.8	1010.4	224.7	2.1	5.1	442.8	2016-06-26 14:00:00	60	14:00:00
2016-06-26 15:00:00	2016-06-26 15:00:00	23	0	43.2	1010.3	212.8	2.1	5.3	576.4	2016-06-26 15:00:00	60	15:00:00
2016-06-26 16:00:00	2016-06-26 16:00:00	22.6	0	44.2	1010.2	222.4	2.4	6	384.2	2016-06-26 16:00:00	60	16:00:00
2016-06-26 17:00:00	2016-06-26 17:00:00	22.2	0	48.2	1010.1	249.3	2	6.2	319.8	2016-06-26 17:00:00	60	17:00:00
2016-06-26 18:00:00	2016-06-26 18:00:00	22.1	0	47	1010	240.6	1.7	3.6	222.8	2016-06-26 18:00:00	60	18:00:00
2016-06-26 19:00:00	2016-06-26 19:00:00	21.5	0	49.7	1010	251.6	1.7	3.8	151.4	2016-06-26 19:00:00	60	19:00:00
2016-06-26 20:00:00	2016-06-26 20:00:00	20.4	0	63.2	1010.1	192.1	0.7	1.1	60.4	2016-06-26 20:00:00	60	20:00:00
2016-06-26 21:00:00	2016-06-26 21:00:00	17.3	0	81.7	1010.2	229.4	0.9	1.7	8.6	2016-06-26 21:00:00	60	21:00:00
2016-06-26 22:00:00	2016-06-26 22:00:00	14.1	0	96	1010.4	225.3	0.6	1.1	4.1	2016-06-26 22:00:00	60	22:00:00
2016-06-26 23:00:00	2016-06-26 23:00:00	14.3	0.1	94.7	1010.7	227.4	1.3	5.5	4.6	2016-06-26 23:00:00	60	23:00:00
2016-06-27	2016-06-27	14.2	0	98.3	1010.7	167.8	1	1.7	4.2	2016-06-27	61	00:00:00
2016-06-27 01:00:00	2016-06-27 01:00:00	13.8	0	99	1010.7	240	0.8	2.5	4.4	2016-06-27 01:00:00	61	01:00:00
2016-06-27 02:00:00	2016-06-27 02:00:00	13.9	0	96.3	1010.7	260.2	1.7	2.8	4.6	2016-06-27 02:00:00	61	02:00:00
2016-06-27 03:00:00	2016-06-27 03:00:00	12.4	0	98.3	1010.6	266.1	1.6	2.4	3.9	2016-06-27 03:00:00	61	03:00:00
2016-06-27 04:00:00	2016-06-27 04:00:00	10.8	0	100	1010.8	197.1	0.8	1.5	5.2	2016-06-27 04:00:00	61	04:00:00
2016-06-27 05:00:00	2016-06-27 05:00:00	10.7	0	100	1010.9	273.6	1.2	2.1	24.8	2016-06-27 05:00:00	61	05:00:00
2016-06-27 06:00:00	2016-06-27 06:00:00	12.4	0	96.7	1011.1	263.9	1.5	3.1	121.9	2016-06-27 06:00:00	61	06:00:00
2016-06-27 07:00:00	2016-06-27 07:00:00	16	0	80.3	1011.2	235.4	1.4	3.3	284.4	2016-06-27 07:00:00	61	07:00:00
2016-06-27 08:00:00	2016-06-27 08:00:00	17.9	0	69.7	1011.3	233.2	1.6	3.3	447.1	2016-06-27 08:00:00	61	08:00:00
2016-06-27 09:00:00	2016-06-27 09:00:00	19.7	0	59.2	1011.3	242	1.8	5.2	573.4	2016-06-27 09:00:00	61	09:00:00
2016-06-27 10:00:00	2016-06-27 10:00:00	19.7	0	54.2	1011.2	240.2	2.5	5.5	529.8	2016-06-27 10:00:00	61	10:00:00
2016-06-27 11:00:00	2016-06-27 11:00:00	20.9	0	48.3	1011.2	250.7	3.3	7.1	720.3	2016-06-27 11:00:00	61	11:00:00
2016-06-27 12:00:00	2016-06-27 12:00:00	21.6	0	45.7	1011	227	2.8	5.9	793.3	2016-06-27 12:00:00	61	12:00:00
2016-06-27 13:00:00	2016-06-27 13:00:00	22.3	0.1	45.5	1010.8	227.7	3.1	7.6	816.6	2016-06-27 13:00:00	61	13:00:00
2016-06-27 14:00:00	2016-06-27 14:00:00	23.2	0	42	1010.6	248.6	3	6.5	748.6	2016-06-27 14:00:00	61	14:00:00
2016-06-27 15:00:00	2016-06-27 15:00:00	23.4	0	40.5	1010.4	238.1	2.9	6.7	602.9	2016-06-27 15:00:00	61	15:00:00
2016-06-27 16:00:00	2016-06-27 16:00:00	23.3	0	40.2	1010.3	246.9	3.5	7.4	571.2	2016-06-27 16:00:00	61	16:00:00
2016-06-27 17:00:00	2016-06-27 17:00:00	23.8	0	39	1010.2	246.2	3.5	6.4	551.2	2016-06-27 17:00:00	61	17:00:00
2016-06-27 18:00:00	2016-06-27 18:00:00	23.3	0	39.3	1010.1	249.6	3.3	6.8	377.9	2016-06-27 18:00:00	61	18:00:00
2016-06-27 19:00:00	2016-06-27 19:00:00	21.2	0	48.3	1010.2	241.9	2.7	6.5	115.7	2016-06-27 19:00:00	61	19:00:00
2016-06-27 20:00:00	2016-06-27 20:00:00	19.6	0	56.5	1010.3	243.8	2.5	4.5	15.7	2016-06-27 20:00:00	61	20:00:00
2016-06-27 21:00:00	2016-06-27 21:00:00	18.8	0	67.3	1010.4	239.3	2.1	5	6	2016-06-27 21:00:00	61	21:00:00
2016-06-27 22:00:00	2016-06-27 22:00:00	18	0	78	1010.5	239.4	1.8	3.6	4	2016-06-27 22:00:00	61	22:00:00
2016-06-27 23:00:00	2016-06-27 23:00:00	17.6	0	83.2	1010.6	249.8	2.4	4.3	2.8	2016-06-27 23:00:00	61	23:00:00
2016-06-28	2016-06-28	15.9	0.3	98	1010.7	223	1.2	2.3	3.5	2016-06-28	62	00:00:00
2016-06-28 01:00:00	2016-06-28 01:00:00	15.6	0	99	1010.6	159.9	1	1.9	4.1	2016-06-28 01:00:00	62	01:00:00
2016-06-28 02:00:00	2016-06-28 02:00:00	15.1	0	99	1010.5	217.6	1.3	4.6	4.3	2016-06-28 02:00:00	62	02:00:00
2016-06-28 03:00:00	2016-06-28 03:00:00	15.6	0	97.7	1010.4	262.2	2.5	5	5	2016-06-28 03:00:00	62	03:00:00
2016-06-28 04:00:00	2016-06-28 04:00:00	14.8	0	96.7	1010.5	289.6	3.4	7.9	6.1	2016-06-28 04:00:00	62	04:00:00
2016-06-28 05:00:00	2016-06-28 05:00:00	14.1	0	98	1010.8	290.7	3.2	6.6	23.4	2016-06-28 05:00:00	62	05:00:00
2016-06-28 06:00:00	2016-06-28 06:00:00	14.2	0	96.3	1011	285.9	3.4	6.9	98.6	2016-06-28 06:00:00	62	06:00:00
2016-06-28 07:00:00	2016-06-28 07:00:00	15.3	0	86.2	1011.1	285.4	3.9	8	291.7	2016-06-28 07:00:00	62	07:00:00
2016-06-28 08:00:00	2016-06-28 08:00:00	16.3	0	74.3	1011.1	287.2	3.5	6.6	336.1	2016-06-28 08:00:00	62	08:00:00
2016-06-28 09:00:00	2016-06-28 09:00:00	17.5	0	63.3	1011.2	293.6	4.2	8.5	575.3	2016-06-28 09:00:00	62	09:00:00
2016-06-28 10:00:00	2016-06-28 10:00:00	18.5	0	54.3	1011.3	280.5	4.3	9.1	648.9	2016-06-28 10:00:00	62	10:00:00
2016-06-28 11:00:00	2016-06-28 11:00:00	19.6	0	46.7	1011.4	275.2	3.3	7.2	636.7	2016-06-28 11:00:00	62	11:00:00
2016-06-28 12:00:00	2016-06-28 12:00:00	20.9	0	44.8	1011.3	258.5	2.5	6.1	867.7	2016-06-28 12:00:00	62	12:00:00
2016-06-28 13:00:00	2016-06-28 13:00:00	21.4	0	44.7	1011.1	252.4	2.6	7.1	853.3	2016-06-28 13:00:00	62	13:00:00
2016-06-28 14:00:00	2016-06-28 14:00:00	21.4	0	44.7	1010.8	227.1	2.1	5.1	588.3	2016-06-28 14:00:00	62	14:00:00
2016-06-28 15:00:00	2016-06-28 15:00:00	22.1	0	44	1010.5	245.2	2	4.2	686.2	2016-06-28 15:00:00	62	15:00:00
2016-06-28 16:00:00	2016-06-28 16:00:00	22.6	0	42.2	1010.4	224.4	1.9	3.9	607.5	2016-06-28 16:00:00	62	16:00:00
2016-06-28 17:00:00	2016-06-28 17:00:00	21.7	0	44	1010.2	203.3	1.4	3.1	274.3	2016-06-28 17:00:00	62	17:00:00
2016-06-28 18:00:00	2016-06-28 18:00:00	21.2	0	44.8	1010	152.6	1.5	3.1	227.1	2016-06-28 18:00:00	62	18:00:00
2016-06-28 19:00:00	2016-06-28 19:00:00	21.6	0	44.3	1009.7	89.8	1.5	3	218.8	2016-06-28 19:00:00	62	19:00:00
2016-06-28 20:00:00	2016-06-28 20:00:00	20.1	0	49.2	1009.5	66.7	1.6	2.9	82.5	2016-06-28 20:00:00	62	20:00:00
2016-06-28 21:00:00	2016-06-28 21:00:00	17.2	0	67.2	1009.3	68.3	1.2	2.2	12.6	2016-06-28 21:00:00	62	21:00:00
2016-06-28 22:00:00	2016-06-28 22:00:00	14.8	0	84.5	1009.2	71.1	1.4	2.1	4.3	2016-06-28 22:00:00	62	22:00:00
2016-06-28 23:00:00	2016-06-28 23:00:00	13.5	0	91.2	1008.9	117.7	1.2	2.5	4.8	2016-06-28 23:00:00	62	23:00:00
2016-06-29	2016-06-29	13.9	0	88.5	1008.6	85.9	1.3	2.2	5.6	2016-06-29	63	00:00:00
2016-06-29 01:00:00	2016-06-29 01:00:00	14.6	0.6	87.8	1008.4	109.4	1.1	2.4	4.3	2016-06-29 01:00:00	63	01:00:00
2016-06-29 02:00:00	2016-06-29 02:00:00	13.9	0.5	99	1008	76.5	1.3	3	4.6	2016-06-29 02:00:00	63	02:00:00
2016-06-29 03:00:00	2016-06-29 03:00:00	14.2	0	100	1007.6	94.4	1.3	2.7	4.9	2016-06-29 03:00:00	63	03:00:00
2016-06-29 04:00:00	2016-06-29 04:00:00	15	0.2	100	1007.4	103.8	1.3	2.9	5.1	2016-06-29 04:00:00	63	04:00:00
2016-06-29 05:00:00	2016-06-29 05:00:00	15.2	0.5	100	1007.2	104.9	1.2	2.1	8.3	2016-06-29 05:00:00	63	05:00:00
2016-06-29 06:00:00	2016-06-29 06:00:00	16	0	99.8	1007	152.9	1.3	3.2	53.8	2016-06-29 06:00:00	63	06:00:00
2016-06-29 07:00:00	2016-06-29 07:00:00	18.6	0	89.7	1007.1	189.6	1.8	3.9	320.2	2016-06-29 07:00:00	63	07:00:00
2016-06-29 08:00:00	2016-06-29 08:00:00	20.8	0	77.8	1007.1	218.4	2.6	7.7	482.7	2016-06-29 08:00:00	63	08:00:00
2016-06-29 09:00:00	2016-06-29 09:00:00	19.5	0.2	84.3	1007.2	245	3.1	7.2	272.8	2016-06-29 09:00:00	63	09:00:00
2016-06-29 10:00:00	2016-06-29 10:00:00	21	0	69.7	1007.4	254.7	4.1	7.7	655.9	2016-06-29 10:00:00	63	10:00:00
2016-06-29 11:00:00	2016-06-29 11:00:00	22	0	61.2	1007.5	265.7	4.3	8.6	583.4	2016-06-29 11:00:00	63	11:00:00
2016-06-29 12:00:00	2016-06-29 12:00:00	21.7	0	60.5	1007.6	262.2	4.4	7.9	426.4	2016-06-29 12:00:00	63	12:00:00
2016-06-29 13:00:00	2016-06-29 13:00:00	23.2	0	51.8	1007.7	259.1	3.7	7.9	770.5	2016-06-29 13:00:00	63	13:00:00
2016-06-29 14:00:00	2016-06-29 14:00:00	23.9	0	46.2	1007.7	270.8	4.2	8.2	647.4	2016-06-29 14:00:00	63	14:00:00
2016-06-29 15:00:00	2016-06-29 15:00:00	24.8	0	41.3	1007.7	265.3	4.8	9.7	701.1	2016-06-29 15:00:00	63	15:00:00
2016-06-29 16:00:00	2016-06-29 16:00:00	24.3	0	43.8	1007.8	273.7	3.4	6.6	466.6	2016-06-29 16:00:00	63	16:00:00
2016-06-29 17:00:00	2016-06-29 17:00:00	23.9	0	47.3	1007.7	230.9	2.1	5.8	404.1	2016-06-29 17:00:00	63	17:00:00
2016-06-29 18:00:00	2016-06-29 18:00:00	23.3	0	47.8	1007.7	213.7	2.1	5.4	294.6	2016-06-29 18:00:00	63	18:00:00
2016-06-29 19:00:00	2016-06-29 19:00:00	21	0	54	1007.9	227.9	1.7	4.1	112.4	2016-06-29 19:00:00	63	19:00:00
2016-06-29 20:00:00	2016-06-29 20:00:00	19.6	0	61.8	1008	142	1	2.4	62.8	2016-06-29 20:00:00	63	20:00:00
2016-06-29 21:00:00	2016-06-29 21:00:00	16.5	0	84.2	1008.2	82	0.7	1.4	12.1	2016-06-29 21:00:00	63	21:00:00
2016-06-29 22:00:00	2016-06-29 22:00:00	14.5	0	96.2	1008.4	151.3	1	2.9	4.2	2016-06-29 22:00:00	63	22:00:00
2016-06-29 23:00:00	2016-06-29 23:00:00	14	0	98.2	1008.4	163.7	0.7	1.4	5	2016-06-29 23:00:00	63	23:00:00
2016-06-30	2016-06-30	13.4	0	99.2	1008.3	152.5	0.8	1.9	4.1	2016-06-30	64	00:00:00
2016-06-30 01:00:00	2016-06-30 01:00:00	12.3	0	100	1008.2	148.3	0.8	1.7	4.7	2016-06-30 01:00:00	64	01:00:00
2016-06-30 02:00:00	2016-06-30 02:00:00	12.2	0	100	1008.1	73	0.9	1.4	4.8	2016-06-30 02:00:00	64	02:00:00
2016-06-30 03:00:00	2016-06-30 03:00:00	12.1	0	100	1007.9	85.6	1	2.4	4.3	2016-06-30 03:00:00	64	03:00:00
2016-06-30 04:00:00	2016-06-30 04:00:00	11.3	0	100	1007.9	76.4	0.9	2	5.9	2016-06-30 04:00:00	64	04:00:00
2016-06-30 05:00:00	2016-06-30 05:00:00	12	0	100	1008	56	0.9	1.5	25.7	2016-06-30 05:00:00	64	05:00:00
2016-06-30 06:00:00	2016-06-30 06:00:00	13.8	0	98.2	1008	102.8	1	1.5	42.9	2016-06-30 06:00:00	64	06:00:00
2016-06-30 07:00:00	2016-06-30 07:00:00	15.8	0	87.3	1008	87.4	1.2	2.1	105.8	2016-06-30 07:00:00	64	07:00:00
2016-06-30 08:00:00	2016-06-30 08:00:00	18.4	0	75	1008.1	166.2	1.1	2.8	130.5	2016-06-30 08:00:00	64	08:00:00
2016-06-30 09:00:00	2016-06-30 09:00:00	20.3	0	57	1008.2	245.1	2.4	5.5	313.2	2016-06-30 09:00:00	64	09:00:00
2016-06-30 10:00:00	2016-06-30 10:00:00	20.8	0	58	1008.4	249.6	2.6	5.1	272.5	2016-06-30 10:00:00	64	10:00:00
2016-06-30 11:00:00	2016-06-30 11:00:00	20.5	0	63.7	1008.5	252.8	2.5	5.8	276.6	2016-06-30 11:00:00	64	11:00:00
2016-06-30 12:00:00	2016-06-30 12:00:00	21.9	0	59.5	1008.5	248.2	3.1	7.5	455	2016-06-30 12:00:00	64	12:00:00
2016-06-30 13:00:00	2016-06-30 13:00:00	22	0	60.7	1008.4	240.6	2.6	5.8	263.9	2016-06-30 13:00:00	64	13:00:00
2016-06-30 14:00:00	2016-06-30 14:00:00	22.8	0	59.8	1008.3	244.1	2.8	5.4	409.2	2016-06-30 14:00:00	64	14:00:00
2016-06-30 15:00:00	2016-06-30 15:00:00	23.8	0	54.8	1008.4	246.4	3.3	7.4	499.5	2016-06-30 15:00:00	64	15:00:00
2016-06-30 16:00:00	2016-06-30 16:00:00	23.9	0	52.8	1008.3	262.2	3.6	7	376.4	2016-06-30 16:00:00	64	16:00:00
2016-06-30 17:00:00	2016-06-30 17:00:00	22.9	0	54.3	1008.5	268.1	3.6	7.4	217	2016-06-30 17:00:00	64	17:00:00
2016-06-30 18:00:00	2016-06-30 18:00:00	22.3	0	58.7	1008.5	274.4	2.5	5.3	148.9	2016-06-30 18:00:00	64	18:00:00
2016-06-30 19:00:00	2016-06-30 19:00:00	23.4	0	55	1008.5	266.4	2.5	4.4	230.8	2016-06-30 19:00:00	64	19:00:00
2016-06-30 20:00:00	2016-06-30 20:00:00	20.7	0	66.7	1008.7	264.7	1.5	3.4	40.1	2016-06-30 20:00:00	64	20:00:00
2016-06-30 21:00:00	2016-06-30 21:00:00	18.6	0	84.3	1008.8	183.8	1.1	2.3	10	2016-06-30 21:00:00	64	21:00:00
2016-06-30 22:00:00	2016-06-30 22:00:00	17.7	0	86.3	1009	186.4	1.2	2.5	4.5	2016-06-30 22:00:00	64	22:00:00
2016-06-30 23:00:00	2016-06-30 23:00:00	17.4	0	88.2	1009.1	155.5	1.1	2.5	4.5	2016-06-30 23:00:00	64	23:00:00
2016-07-01	2016-07-01	17.3	0	90.3	1009	170.7	1	2	4.5	2016-07-01	65	00:00:00
2016-07-01 01:00:00	2016-07-01 01:00:00	17.6	0	87.3	1008.9	187.6	1.2	2.5	4.8	2016-07-01 01:00:00	65	01:00:00
2016-07-01 02:00:00	2016-07-01 02:00:00	17.4	0	88.7	1008.7	168.2	1.4	2.9	4.2	2016-07-01 02:00:00	65	02:00:00
2016-07-01 03:00:00	2016-07-01 03:00:00	16.9	0	90.3	1008.6	180.7	1.6	4.2	3.7	2016-07-01 03:00:00	65	03:00:00
2016-07-01 04:00:00	2016-07-01 04:00:00	16.3	0	93.5	1008.7	169.5	1.5	2.7	4.6	2016-07-01 04:00:00	65	04:00:00
2016-07-01 05:00:00	2016-07-01 05:00:00	16.7	0	93.7	1008.8	225.6	1.4	3.8	40	2016-07-01 05:00:00	65	05:00:00
2016-07-01 06:00:00	2016-07-01 06:00:00	18.7	0	85.8	1009	196.3	1.5	4.1	102.7	2016-07-01 06:00:00	65	06:00:00
2016-07-01 07:00:00	2016-07-01 07:00:00	19.9	0	80.8	1009.1	193.1	1.8	3.8	224.4	2016-07-01 07:00:00	65	07:00:00
2016-07-01 08:00:00	2016-07-01 08:00:00	21.1	0	75.3	1009.2	217.5	2.5	8	324.2	2016-07-01 08:00:00	65	08:00:00
2016-07-01 09:00:00	2016-07-01 09:00:00	21.5	0	74	1009.2	224	2.6	6	352.1	2016-07-01 09:00:00	65	09:00:00
2016-07-01 10:00:00	2016-07-01 10:00:00	23	0	67.8	1009.1	208.7	2.2	6.4	413.4	2016-07-01 10:00:00	65	10:00:00
2016-07-01 11:00:00	2016-07-01 11:00:00	23.2	0	66	1009.1	227.8	2.4	6.9	277.9	2016-07-01 11:00:00	65	11:00:00
2016-07-01 12:00:00	2016-07-01 12:00:00	24.7	0	59.7	1009	243.2	3	6.9	471	2016-07-01 12:00:00	65	12:00:00
2016-07-01 13:00:00	2016-07-01 13:00:00	25.5	0	55.5	1008.9	243.2	3	7	509.4	2016-07-01 13:00:00	65	13:00:00
2016-07-01 14:00:00	2016-07-01 14:00:00	25.9	0	53.3	1008.8	226.1	3.1	8.3	534.4	2016-07-01 14:00:00	65	14:00:00
2016-07-01 15:00:00	2016-07-01 15:00:00	26.1	0	51.8	1008.7	234.4	3.4	8.4	513	2016-07-01 15:00:00	65	15:00:00
2016-07-01 16:00:00	2016-07-01 16:00:00	26.4	0	49.5	1008.6	226.1	3.1	8.2	438.4	2016-07-01 16:00:00	65	16:00:00
2016-07-01 17:00:00	2016-07-01 17:00:00	26.5	0	51.2	1008.4	224.3	2.5	6.5	373.5	2016-07-01 17:00:00	65	17:00:00
2016-07-01 18:00:00	2016-07-01 18:00:00	25.5	0	54.7	1008.2	228.4	2.4	6.1	201.2	2016-07-01 18:00:00	65	18:00:00
2016-07-01 19:00:00	2016-07-01 19:00:00	24.4	0	57.2	1008.4	218.9	1.8	5.9	90.4	2016-07-01 19:00:00	65	19:00:00
2016-07-01 20:00:00	2016-07-01 20:00:00	22.3	0	69	1008.3	165.3	1.1	2.1	54.9	2016-07-01 20:00:00	65	20:00:00
2016-07-01 21:00:00	2016-07-01 21:00:00	20.9	0	76.5	1008.5	216.4	1.9	5.5	11.3	2016-07-01 21:00:00	65	21:00:00
2016-07-01 22:00:00	2016-07-01 22:00:00	19.5	0	79.8	1008.5	213.8	1.6	3.9	3.4	2016-07-01 22:00:00	65	22:00:00
2016-07-01 23:00:00	2016-07-01 23:00:00	19.6	0	79.3	1008.3	196.8	1.5	3.8	3.8	2016-07-01 23:00:00	65	23:00:00
2016-07-02	2016-07-02	19.2	0	80	1008.3	180.3	1.9	5.1	3.4	2016-07-02	66	00:00:00
2016-07-02 01:00:00	2016-07-02 01:00:00	17.1	0	89.8	1008.1	149.3	1.2	3	3.6	2016-07-02 01:00:00	66	01:00:00
2016-07-02 02:00:00	2016-07-02 02:00:00	18.8	0	80.3	1007.7	98.8	2.1	4.3	5.5	2016-07-02 02:00:00	66	02:00:00
2016-07-02 03:00:00	2016-07-02 03:00:00	19.1	0	79.5	1007.4	122.6	1.9	3.7	4.3	2016-07-02 03:00:00	66	03:00:00
2016-07-02 04:00:00	2016-07-02 04:00:00	18.8	0	81.5	1007.1	137.8	1.5	3.6	4.9	2016-07-02 04:00:00	66	04:00:00
2016-07-02 05:00:00	2016-07-02 05:00:00	19.4	0	79.8	1007	178.4	2.2	4.7	20	2016-07-02 05:00:00	66	05:00:00
2016-07-02 06:00:00	2016-07-02 06:00:00	20.3	0	76	1006.9	181.1	2	6.1	87.5	2016-07-02 06:00:00	66	06:00:00
2016-07-02 07:00:00	2016-07-02 07:00:00	21.1	0	77.5	1006.9	196.1	2.2	5.9	151.9	2016-07-02 07:00:00	66	07:00:00
2016-07-02 08:00:00	2016-07-02 08:00:00	21.7	0	75.7	1007.1	226.3	2.7	7.1	184.6	2016-07-02 08:00:00	66	08:00:00
2016-07-02 09:00:00	2016-07-02 09:00:00	19.5	0	82.2	1007.5	284.5	4.2	9.7	264.1	2016-07-02 09:00:00	66	09:00:00
2016-07-02 10:00:00	2016-07-02 10:00:00	18.4	0.1	89.8	1007.8	292.4	3.8	8.1	165	2016-07-02 10:00:00	66	10:00:00
2016-07-02 11:00:00	2016-07-02 11:00:00	15.8	2.7	100	1008.3	284.2	3	6.2	106.2	2016-07-02 11:00:00	66	11:00:00
2016-07-02 12:00:00	2016-07-02 12:00:00	14.9	1.9	100	1008.6	284.6	2.9	5.7	101.1	2016-07-02 12:00:00	66	12:00:00
2016-07-02 13:00:00	2016-07-02 13:00:00	15	0.4	99.8	1008.7	279.9	2.3	5.2	154.4	2016-07-02 13:00:00	66	13:00:00
2016-07-02 14:00:00	2016-07-02 14:00:00	14.6	0.2	95.5	1008.9	231.8	1.9	4.2	133.4	2016-07-02 14:00:00	66	14:00:00
2016-07-02 15:00:00	2016-07-02 15:00:00	15.2	0	93	1009	218.4	1.5	3.9	167.9	2016-07-02 15:00:00	66	15:00:00
2016-07-02 16:00:00	2016-07-02 16:00:00	16	0	81.8	1009.1	244.4	2.3	6.6	259.1	2016-07-02 16:00:00	66	16:00:00
2016-07-02 17:00:00	2016-07-02 17:00:00	17.8	0	67	1009	230.4	2.7	6.6	481.1	2016-07-02 17:00:00	66	17:00:00
2016-07-02 18:00:00	2016-07-02 18:00:00	18.8	0	59.5	1009	244	3.6	7.9	375.3	2016-07-02 18:00:00	66	18:00:00
2016-07-02 19:00:00	2016-07-02 19:00:00	16.9	0	66.3	1009.4	247.4	3.1	7.2	124.3	2016-07-02 19:00:00	66	19:00:00
2016-07-02 20:00:00	2016-07-02 20:00:00	14.9	0	83	1009.8	229.3	1.5	4.6	74.5	2016-07-02 20:00:00	66	20:00:00
2016-07-02 21:00:00	2016-07-02 21:00:00	12.8	0	94.7	1010.1	166.9	1.3	2.1	9.3	2016-07-02 21:00:00	66	21:00:00
2016-07-02 22:00:00	2016-07-02 22:00:00	10.7	0	99.8	1010.5	136.3	0.8	1.7	4.2	2016-07-02 22:00:00	66	22:00:00
2016-07-02 23:00:00	2016-07-02 23:00:00	10.2	0	100	1010.8	223.9	1	2	4.3	2016-07-02 23:00:00	66	23:00:00
2016-07-03	2016-07-03	9.2	0	100	1011	172.2	0.8	1.5	4.2	2016-07-03	67	00:00:00
2016-07-03 01:00:00	2016-07-03 01:00:00	8.8	0	100	1011.1	197.3	1.5	3.2	4.3	2016-07-03 01:00:00	67	01:00:00
2016-07-03 02:00:00	2016-07-03 02:00:00	9.5	0	94.5	1011.1	245.7	1.5	3.1	3.8	2016-07-03 02:00:00	67	02:00:00
2016-07-03 03:00:00	2016-07-03 03:00:00	8.8	0	96.7	1011.1	252.4	1.4	2.8	4.1	2016-07-03 03:00:00	67	03:00:00
2016-07-03 04:00:00	2016-07-03 04:00:00	7.7	0	99.2	1011.2	172.3	1	2.5	5.1	2016-07-03 04:00:00	67	04:00:00
2016-07-03 05:00:00	2016-07-03 05:00:00	7.9	0	100	1011.4	84.3	1.1	2.3	24.1	2016-07-03 05:00:00	67	05:00:00
2016-07-03 06:00:00	2016-07-03 06:00:00	11.3	0	90.7	1011.5	130.7	0.9	1.9	135.4	2016-07-03 06:00:00	67	06:00:00
2016-07-03 07:00:00	2016-07-03 07:00:00	14.7	0	72.3	1011.5	154	1.1	2.1	267.7	2016-07-03 07:00:00	67	07:00:00
2016-07-03 08:00:00	2016-07-03 08:00:00	16.7	0	65.2	1011.5	239.8	2.4	4.5	455.1	2016-07-03 08:00:00	67	08:00:00
2016-07-03 09:00:00	2016-07-03 09:00:00	17.8	0	56	1011.6	253	3.3	6.6	571.1	2016-07-03 09:00:00	67	09:00:00
2016-07-03 10:00:00	2016-07-03 10:00:00	19.2	0	48.3	1011.6	239.8	3.1	7.2	671.7	2016-07-03 10:00:00	67	10:00:00
2016-07-03 11:00:00	2016-07-03 11:00:00	19.9	0	45.3	1011.5	247.4	3.8	7.9	825.5	2016-07-03 11:00:00	67	11:00:00
2016-07-03 12:00:00	2016-07-03 12:00:00	19.7	0	44.5	1011.4	247.8	3.4	7.2	619.8	2016-07-03 12:00:00	67	12:00:00
2016-07-03 13:00:00	2016-07-03 13:00:00	16.4	0.9	75.3	1011.5	260.6	3.1	9.3	443.8	2016-07-03 13:00:00	67	13:00:00
2016-07-03 14:00:00	2016-07-03 14:00:00	19.6	0.7	49.8	1011.3	255.3	2.5	6	750.2	2016-07-03 14:00:00	67	14:00:00
2016-07-03 15:00:00	2016-07-03 15:00:00	17.7	0.8	71	1011.3	249.6	2.3	5.5	580	2016-07-03 15:00:00	67	15:00:00
2016-07-03 16:00:00	2016-07-03 16:00:00	21.3	0	46.5	1011.2	262.7	2.8	7	661.3	2016-07-03 16:00:00	67	16:00:00
2016-07-03 17:00:00	2016-07-03 17:00:00	20.4	0	47.5	1011.2	273.8	3	6.5	305.7	2016-07-03 17:00:00	67	17:00:00
2016-07-03 18:00:00	2016-07-03 18:00:00	20	0	51.3	1011.2	261.6	2	4.4	208	2016-07-03 18:00:00	67	18:00:00
2016-07-03 19:00:00	2016-07-03 19:00:00	16.5	0	69.2	1011.6	287.1	3	9.3	35.6	2016-07-03 19:00:00	67	19:00:00
2016-07-03 20:00:00	2016-07-03 20:00:00	14.3	0.3	95	1012	230.1	1.4	5.4	75.3	2016-07-03 20:00:00	67	20:00:00
2016-07-03 21:00:00	2016-07-03 21:00:00	12.9	0	98	1012.2	171.9	0.9	1.9	11	2016-07-03 21:00:00	67	21:00:00
2016-07-03 22:00:00	2016-07-03 22:00:00	10.9	0	100	1012.4	149.6	0.6	1.4	4.6	2016-07-03 22:00:00	67	22:00:00
2016-07-03 23:00:00	2016-07-03 23:00:00	10	0	100	1012.6	142.5	0.7	1.5	4.8	2016-07-03 23:00:00	67	23:00:00
2016-07-04	2016-07-04	9.2	0	100	1012.7	94.6	0.7	1.4	4.7	2016-07-04	68	00:00:00
2016-07-04 01:00:00	2016-07-04 01:00:00	8.3	0	100	1012.7	79.2	0.7	1.4	5	2016-07-04 01:00:00	68	01:00:00
2016-07-04 02:00:00	2016-07-04 02:00:00	8	0	100	1012.7	140.7	0.8	1.4	5.4	2016-07-04 02:00:00	68	02:00:00
2016-07-04 03:00:00	2016-07-04 03:00:00	7.5	0	100	1012.7	145.7	0.7	1.1	5	2016-07-04 03:00:00	68	03:00:00
2016-07-04 04:00:00	2016-07-04 04:00:00	7.3	0	100	1012.7	72.6	0.9	1.4	6.2	2016-07-04 04:00:00	68	04:00:00
2016-07-04 05:00:00	2016-07-04 05:00:00	8.1	0	100	1012.7	102.3	0.8	1.1	21.3	2016-07-04 05:00:00	68	05:00:00
2016-07-04 06:00:00	2016-07-04 06:00:00	9.6	0	100	1012.7	101.5	0.8	1.7	52.4	2016-07-04 06:00:00	68	06:00:00
2016-07-04 07:00:00	2016-07-04 07:00:00	11	0	100	1012.8	86.7	1	1.5	92.6	2016-07-04 07:00:00	68	07:00:00
2016-07-04 08:00:00	2016-07-04 08:00:00	12.8	0	99.8	1012.9	74.8	1.1	1.7	173	2016-07-04 08:00:00	68	08:00:00
2016-07-04 09:00:00	2016-07-04 09:00:00	15.6	0	89.3	1012.9	97.7	1.1	1.7	289.5	2016-07-04 09:00:00	68	09:00:00
2016-07-04 10:00:00	2016-07-04 10:00:00	19.8	0	57.5	1012.9	201.8	1.3	2.5	632.1	2016-07-04 10:00:00	68	10:00:00
2016-07-04 11:00:00	2016-07-04 11:00:00	20.6	0	50.2	1012.8	181.6	1.3	3.6	395.7	2016-07-04 11:00:00	68	11:00:00
2016-07-04 12:00:00	2016-07-04 12:00:00	21.3	0	49	1012.7	198.8	1.4	3.2	486.2	2016-07-04 12:00:00	68	12:00:00
2016-07-04 13:00:00	2016-07-04 13:00:00	21.3	0	48.2	1012.5	139.7	1.5	3.3	498.2	2016-07-04 13:00:00	68	13:00:00
2016-07-04 14:00:00	2016-07-04 14:00:00	22.9	0	40.5	1012.3	207	1.6	3.8	714.9	2016-07-04 14:00:00	68	14:00:00
2016-07-04 15:00:00	2016-07-04 15:00:00	23.8	0	36.8	1012.1	205.6	1.8	3.7	696.6	2016-07-04 15:00:00	68	15:00:00
2016-07-04 16:00:00	2016-07-04 16:00:00	24.1	0	36.5	1011.9	216.3	1.7	3.9	581.9	2016-07-04 16:00:00	68	16:00:00
2016-07-04 17:00:00	2016-07-04 17:00:00	24.3	0	35.2	1011.6	118.5	1.7	3.6	494.6	2016-07-04 17:00:00	68	17:00:00
2016-07-04 18:00:00	2016-07-04 18:00:00	23.4	0	36.8	1011.4	93.7	1.9	3.7	337	2016-07-04 18:00:00	68	18:00:00
2016-07-04 19:00:00	2016-07-04 19:00:00	22.8	0	37.5	1011.3	77.2	1.8	3.9	187	2016-07-04 19:00:00	68	19:00:00
2016-07-04 20:00:00	2016-07-04 20:00:00	20.9	0	47.8	1011	78.3	1.1	2	63.1	2016-07-04 20:00:00	68	20:00:00
2016-07-04 21:00:00	2016-07-04 21:00:00	16.3	0	78.5	1011	105	0.8	1.4	8	2016-07-04 21:00:00	68	21:00:00
2016-07-04 22:00:00	2016-07-04 22:00:00	13.7	0	94.7	1011	141.5	1	1.9	3.9	2016-07-04 22:00:00	68	22:00:00
2016-07-04 23:00:00	2016-07-04 23:00:00	13.1	0	96.3	1011	121.8	0.9	1.5	5.2	2016-07-04 23:00:00	68	23:00:00
2016-07-05	2016-07-05	12.5	0	97.7	1010.9	137	0.8	1.5	5.2	2016-07-05	69	00:00:00
2016-07-05 01:00:00	2016-07-05 01:00:00	12.6	0	98	1010.7	148.2	0.8	1.5	5.4	2016-07-05 01:00:00	69	01:00:00
2016-07-05 02:00:00	2016-07-05 02:00:00	12.9	0	97.7	1010.4	144	1	1.7	5	2016-07-05 02:00:00	69	02:00:00
2016-07-05 03:00:00	2016-07-05 03:00:00	12	0	99.5	1010.1	174.5	0.7	1.5	4.4	2016-07-05 03:00:00	69	03:00:00
2016-07-05 04:00:00	2016-07-05 04:00:00	11.1	0	100	1009.8	165.7	0.8	1.5	4.7	2016-07-05 04:00:00	69	04:00:00
2016-07-05 05:00:00	2016-07-05 05:00:00	10.5	0	100	1009.6	111.8	0.8	1.4	25.6	2016-07-05 05:00:00	69	05:00:00
2016-07-05 06:00:00	2016-07-05 06:00:00	13.6	0	97	1009.4	100.3	1.1	1.9	93.3	2016-07-05 06:00:00	69	06:00:00
2016-07-05 07:00:00	2016-07-05 07:00:00	16.4	0	88.7	1009.1	106.7	1.2	2.3	160.2	2016-07-05 07:00:00	69	07:00:00
2016-07-05 08:00:00	2016-07-05 08:00:00	20.5	0	69.2	1008.8	168.6	1.2	2	351.9	2016-07-05 08:00:00	69	08:00:00
2016-07-05 09:00:00	2016-07-05 09:00:00	22.7	0	61.5	1008.7	232.9	1.7	4.8	509.3	2016-07-05 09:00:00	69	09:00:00
2016-07-05 10:00:00	2016-07-05 10:00:00	23.3	0	59.8	1008.6	237.4	3	7.2	600.6	2016-07-05 10:00:00	69	10:00:00
2016-07-05 11:00:00	2016-07-05 11:00:00	22.9	0	57.2	1008.5	258.5	3.6	7.2	400.9	2016-07-05 11:00:00	69	11:00:00
2016-07-05 12:00:00	2016-07-05 12:00:00	22.3	0	59.7	1008.5	254	3.8	7.4	397.6	2016-07-05 12:00:00	69	12:00:00
2016-07-05 13:00:00	2016-07-05 13:00:00	24.7	0	48.5	1008.1	256.9	3.7	8.1	769.9	2016-07-05 13:00:00	69	13:00:00
2016-07-05 14:00:00	2016-07-05 14:00:00	23.8	0	51.7	1007.9	274.6	4.3	7.7	382.8	2016-07-05 14:00:00	69	14:00:00
2016-07-05 15:00:00	2016-07-05 15:00:00	24.9	0	48.5	1007.7	267.4	5.1	9.2	571.6	2016-07-05 15:00:00	69	15:00:00
2016-07-05 16:00:00	2016-07-05 16:00:00	24.3	0	44.5	1007.6	258.1	5.4	10.2	391.3	2016-07-05 16:00:00	69	16:00:00
2016-07-05 17:00:00	2016-07-05 17:00:00	23.5	0	46.2	1007.5	265.6	5.9	11.6	307.1	2016-07-05 17:00:00	69	17:00:00
2016-07-05 18:00:00	2016-07-05 18:00:00	20	0.2	77.2	1007.7	274.4	5	13.2	227.4	2016-07-05 18:00:00	69	18:00:00
2016-07-05 19:00:00	2016-07-05 19:00:00	20.7	0	66.5	1007.6	264.3	5.4	10	161.3	2016-07-05 19:00:00	69	19:00:00
2016-07-05 20:00:00	2016-07-05 20:00:00	20.3	0	61	1007.5	265	4.7	10.2	61.5	2016-07-05 20:00:00	69	20:00:00
2016-07-05 21:00:00	2016-07-05 21:00:00	18.7	0	68.3	1007.6	256.8	4.5	8.7	8.4	2016-07-05 21:00:00	69	21:00:00
2016-07-05 22:00:00	2016-07-05 22:00:00	17.4	0	76.3	1007.8	272	4.5	11.9	3.2	2016-07-05 22:00:00	69	22:00:00
2016-07-05 23:00:00	2016-07-05 23:00:00	16.7	0	69	1008.2	288.4	7.4	13.3	3.4	2016-07-05 23:00:00	69	23:00:00
2016-07-06	2016-07-06	15.7	0	67.8	1008.6	283.7	8.4	18.6	3.5	2016-07-06	70	00:00:00
2016-07-06 01:00:00	2016-07-06 01:00:00	14.6	0	74.2	1008.8	278.5	6.7	12.7	3.8	2016-07-06 01:00:00	70	01:00:00
2016-07-06 02:00:00	2016-07-06 02:00:00	14.1	0	77.5	1009	275.3	6.6	11.4	3.9	2016-07-06 02:00:00	70	02:00:00
2016-07-06 03:00:00	2016-07-06 03:00:00	13.7	0	79.8	1009.2	275.7	6.3	11.9	3.7	2016-07-06 03:00:00	70	03:00:00
2016-07-06 04:00:00	2016-07-06 04:00:00	13.2	0	81.7	1009.3	278.5	5.4	10.6	3.8	2016-07-06 04:00:00	70	04:00:00
2016-07-06 05:00:00	2016-07-06 05:00:00	12.9	0	81.8	1009.4	278.6	5.1	10.2	16.3	2016-07-06 05:00:00	70	05:00:00
2016-07-06 06:00:00	2016-07-06 06:00:00	13.1	0	80.5	1009.5	278.4	6.3	11.4	61.6	2016-07-06 06:00:00	70	06:00:00
2016-07-06 07:00:00	2016-07-06 07:00:00	14	0	78.5	1009.7	278.1	6.8	12.1	195.5	2016-07-06 07:00:00	70	07:00:00
2016-07-06 08:00:00	2016-07-06 08:00:00	14.7	0	73	1009.9	286	7.6	14.1	302.5	2016-07-06 08:00:00	70	08:00:00
2016-07-06 09:00:00	2016-07-06 09:00:00	15.9	0	64.8	1010	284.3	7.9	15	516.9	2016-07-06 09:00:00	70	09:00:00
2016-07-06 10:00:00	2016-07-06 10:00:00	17.2	0	57.2	1010.1	288.3	7	12.5	605	2016-07-06 10:00:00	70	10:00:00
2016-07-06 11:00:00	2016-07-06 11:00:00	17.5	0	55.2	1010.4	283.1	7.6	13	565.7	2016-07-06 11:00:00	70	11:00:00
2016-07-06 12:00:00	2016-07-06 12:00:00	18.2	0	53	1010.6	282.9	7.5	13	680.2	2016-07-06 12:00:00	70	12:00:00
2016-07-06 13:00:00	2016-07-06 13:00:00	19.5	0	47.5	1010.7	282.9	7.7	12.5	709.9	2016-07-06 13:00:00	70	13:00:00
2016-07-06 14:00:00	2016-07-06 14:00:00	19.9	0	46	1010.7	284.4	7.8	13.2	736.3	2016-07-06 14:00:00	70	14:00:00
2016-07-06 15:00:00	2016-07-06 15:00:00	19.7	0	46.8	1010.9	286.2	6.8	12.4	529.6	2016-07-06 15:00:00	70	15:00:00
2016-07-06 16:00:00	2016-07-06 16:00:00	20.2	0	46.2	1010.9	283.1	7.3	13.1	582.6	2016-07-06 16:00:00	70	16:00:00
2016-07-06 17:00:00	2016-07-06 17:00:00	19.8	0	46.5	1010.8	285.1	7.1	14.3	417.2	2016-07-06 17:00:00	70	17:00:00
2016-07-06 18:00:00	2016-07-06 18:00:00	19.4	0	48.3	1010.9	286	6.4	11	321	2016-07-06 18:00:00	70	18:00:00
2016-07-06 19:00:00	2016-07-06 19:00:00	19	0	49.5	1011	288.5	5.9	10.6	219.7	2016-07-06 19:00:00	70	19:00:00
2016-07-06 20:00:00	2016-07-06 20:00:00	17.7	0	55.7	1011.2	284.4	5.1	9.2	86.2	2016-07-06 20:00:00	70	20:00:00
2016-07-06 21:00:00	2016-07-06 21:00:00	15.6	0	68.8	1011.5	275.9	3.5	5.9	9.5	2016-07-06 21:00:00	70	21:00:00
2016-07-06 22:00:00	2016-07-06 22:00:00	14.5	0	77.7	1011.7	271.1	2.7	5.4	3.5	2016-07-06 22:00:00	70	22:00:00
2016-07-06 23:00:00	2016-07-06 23:00:00	13.6	0	84	1011.9	270.9	2.1	3.9	3.6	2016-07-06 23:00:00	70	23:00:00
2016-07-07	2016-07-07	12.5	0	92.5	1012	289.3	1.7	3.1	4.2	2016-07-07	71	00:00:00
2016-07-07 01:00:00	2016-07-07 01:00:00	12	0	95.3	1012.1	260.4	1.2	2.5	3.8	2016-07-07 01:00:00	71	01:00:00
2016-07-07 02:00:00	2016-07-07 02:00:00	11.3	0	97.7	1012.2	219	1.1	2.3	5.5	2016-07-07 02:00:00	71	02:00:00
2016-07-07 03:00:00	2016-07-07 03:00:00	12.1	0	92.7	1012.2	271.8	1.6	3.1	4.6	2016-07-07 03:00:00	71	03:00:00
2016-07-07 04:00:00	2016-07-07 04:00:00	11.4	0	94.5	1012.2	288.9	1.8	3.2	4.7	2016-07-07 04:00:00	71	04:00:00
2016-07-07 05:00:00	2016-07-07 05:00:00	10.9	0	97.3	1012.3	252	0.9	1.9	20.5	2016-07-07 05:00:00	71	05:00:00
2016-07-07 06:00:00	2016-07-07 06:00:00	12.6	0	90	1012.4	238.3	1.2	4.1	139.9	2016-07-07 06:00:00	71	06:00:00
[truncated: 2,082 more rows]

## Sheet: climate_2017_DAS
Date	date	temp.2m.Avg	precipitation	humidity	pressure	wind.direction	wind.speed	wind.speed.max.	global.solar.radiation	newdate	DAS	Time
2017-04-15	2017-04-15	8	0	84.3	1008.9	234.2	1.5	2.5	4.8	2017-04-15	-13	00:00:00
2017-04-15 01:00:00	2017-04-15 01:00:00	7.9	0	85	1008.8	257.5	1.8	3.2	5	2017-04-15 01:00:00	-13	01:00:00
2017-04-15 02:00:00	2017-04-15 02:00:00	7.8	0	84.8	1008.5	238.8	1.8	3.7	4.3	2017-04-15 02:00:00	-13	02:00:00
2017-04-15 03:00:00	2017-04-15 03:00:00	7.5	0	87	1008.3	236.8	1.9	3.9	4.8	2017-04-15 03:00:00	-13	03:00:00
2017-04-15 04:00:00	2017-04-15 04:00:00	6.7	0	91	1008.1	234.7	1.8	3.3	3.8	2017-04-15 04:00:00	-13	04:00:00
2017-04-15 05:00:00	2017-04-15 05:00:00	4.7	0	99.3	1007.7	219.2	1.5	3.9	4.4	2017-04-15 05:00:00	-13	05:00:00
2017-04-15 06:00:00	2017-04-15 06:00:00	6.1	0	92.2	1007.2	188.3	1.4	3.5	17.9	2017-04-15 06:00:00	-13	06:00:00
2017-04-15 07:00:00	2017-04-15 07:00:00	7.3	0	86.8	1007	218.3	1.7	4.1	30.6	2017-04-15 07:00:00	-13	07:00:00
2017-04-15 08:00:00	2017-04-15 08:00:00	8.8	0	81.7	1006.8	231.2	2.6	5.8	50.7	2017-04-15 08:00:00	-13	08:00:00
2017-04-15 09:00:00	2017-04-15 09:00:00	10	0	75.2	1006.7	243.2	3.8	8	85.5	2017-04-15 09:00:00	-13	09:00:00
2017-04-15 10:00:00	2017-04-15 10:00:00	11	0	71.8	1006.6	248	4.7	10.8	155.8	2017-04-15 10:00:00	-13	10:00:00
2017-04-15 11:00:00	2017-04-15 11:00:00	11.4	0	73	1006.6	247.7	5.5	10	164.2	2017-04-15 11:00:00	-13	11:00:00
2017-04-15 12:00:00	2017-04-15 12:00:00	11.3	0	74.5	1006.7	257.9	5.3	9.8	82.6	2017-04-15 12:00:00	-13	12:00:00
2017-04-15 13:00:00	2017-04-15 13:00:00	11.4	0	77	1006.7	252.6	5.7	11.1	323.3	2017-04-15 13:00:00	-13	13:00:00
2017-04-15 14:00:00	2017-04-15 14:00:00	12.1	0	64.7	1006.6	283.8	8.3	14.7	371.1	2017-04-15 14:00:00	-13	14:00:00
2017-04-15 15:00:00	2017-04-15 15:00:00	9.4	0	76	1006.9	281	8.2	16.3	108.8	2017-04-15 15:00:00	-13	15:00:00
2017-04-15 16:00:00	2017-04-15 16:00:00	11.2	0	70.3	1006.8	267.7	5.9	10.5	237.8	2017-04-15 16:00:00	-13	16:00:00
2017-04-15 17:00:00	2017-04-15 17:00:00	9.7	0.3	83.5	1007	280.9	5.3	12.4	104.1	2017-04-15 17:00:00	-13	17:00:00
2017-04-15 18:00:00	2017-04-15 18:00:00	10.2	0	66.5	1007	282	5.6	10.7	123	2017-04-15 18:00:00	-13	18:00:00
2017-04-15 19:00:00	2017-04-15 19:00:00	9.5	0	62	1007.3	294.1	5.1	12.6	57.5	2017-04-15 19:00:00	-13	19:00:00
2017-04-15 20:00:00	2017-04-15 20:00:00	8.1	0	64.3	1007.6	283.6	5.1	9.5	4.1	2017-04-15 20:00:00	-13	20:00:00
2017-04-15 21:00:00	2017-04-15 21:00:00	7.2	0	69	1008	274.7	3.7	8.1	3.9	2017-04-15 21:00:00	-13	21:00:00
2017-04-15 22:00:00	2017-04-15 22:00:00	6.3	0	75.2	1008.3	272.8	3	5.6	3.5	2017-04-15 22:00:00	-13	22:00:00
2017-04-15 23:00:00	2017-04-15 23:00:00	6.1	0	76.7	1008.3	274.4	3.1	5.6	4.1	2017-04-15 23:00:00	-13	23:00:00
2017-04-16	2017-04-16	5.7	0	78.3	1008.5	263.6	3.9	9.2	3.3	2017-04-16	-12	00:00:00
2017-04-16 01:00:00	2017-04-16 01:00:00	5.6	0	76.8	1008.5	271.1	4	8.3	3.6	2017-04-16 01:00:00	-12	01:00:00
2017-04-16 02:00:00	2017-04-16 02:00:00	5.4	0	80.3	1008.5	270.1	4.3	9.8	4	2017-04-16 02:00:00	-12	02:00:00
2017-04-16 03:00:00	2017-04-16 03:00:00	4.7	0	87.7	1008.5	268.2	4.1	7.9	3.2	2017-04-16 03:00:00	-12	03:00:00
2017-04-16 04:00:00	2017-04-16 04:00:00	5.1	0	82.2	1008.6	270.5	4.8	8.2	3.6	2017-04-16 04:00:00	-12	04:00:00
2017-04-16 05:00:00	2017-04-16 05:00:00	5.1	0	79.3	1008.5	255.1	4.1	8.5	4.5	2017-04-16 05:00:00	-12	05:00:00
2017-04-16 06:00:00	2017-04-16 06:00:00	5.6	0	79.2	1008.7	276.1	6	12.4	28.8	2017-04-16 06:00:00	-12	06:00:00
2017-04-16 07:00:00	2017-04-16 07:00:00	5.7	0	83.7	1009	270.3	5.8	10	57.2	2017-04-16 07:00:00	-12	07:00:00
2017-04-16 08:00:00	2017-04-16 08:00:00	6.4	0	82	1009.2	281.2	6.8	11.8	149.5	2017-04-16 08:00:00	-12	08:00:00
2017-04-16 09:00:00	2017-04-16 09:00:00	7.1	0	79.7	1009.3	284.1	6.9	11.5	238.1	2017-04-16 09:00:00	-12	09:00:00
2017-04-16 10:00:00	2017-04-16 10:00:00	7.7	0	78	1009.6	279.6	6.9	12.2	283.8	2017-04-16 10:00:00	-12	10:00:00
2017-04-16 11:00:00	2017-04-16 11:00:00	8.6	0	74.8	1009.7	279.6	6.2	11.1	432.1	2017-04-16 11:00:00	-12	11:00:00
2017-04-16 12:00:00	2017-04-16 12:00:00	10.1	0	64.3	1009.6	281.2	6.4	11	525.3	2017-04-16 12:00:00	-12	12:00:00
2017-04-16 13:00:00	2017-04-16 13:00:00	10.8	0.1	59.3	1009.6	286	6.4	11.9	589.6	2017-04-16 13:00:00	-12	13:00:00
2017-04-16 14:00:00	2017-04-16 14:00:00	9.9	0.1	66	1009.7	291.1	5.8	13.6	487.8	2017-04-16 14:00:00	-12	14:00:00
2017-04-16 15:00:00	2017-04-16 15:00:00	10.4	0	60.2	1009.7	300.7	5.1	10.1	397	2017-04-16 15:00:00	-12	15:00:00
2017-04-16 16:00:00	2017-04-16 16:00:00	11.6	0	55.3	1009.5	294.6	4.7	9.6	500.6	2017-04-16 16:00:00	-12	16:00:00
2017-04-16 17:00:00	2017-04-16 17:00:00	9.1	0.2	70	1009.7	295.3	3.9	10.2	135.1	2017-04-16 17:00:00	-12	17:00:00
2017-04-16 18:00:00	2017-04-16 18:00:00	7.9	0	82	1009.8	294.9	3	7.9	76.7	2017-04-16 18:00:00	-12	18:00:00
2017-04-16 19:00:00	2017-04-16 19:00:00	6.4	0.1	90	1009.8	267.6	2.6	5.1	46.4	2017-04-16 19:00:00	-12	19:00:00
2017-04-16 20:00:00	2017-04-16 20:00:00	5.2	0	98.5	1010	257.3	1.8	3.4	5.4	2017-04-16 20:00:00	-12	20:00:00
2017-04-16 21:00:00	2017-04-16 21:00:00	3.6	0	100	1010.3	282.9	1.3	2.4	5.2	2017-04-16 21:00:00	-12	21:00:00
2017-04-16 22:00:00	2017-04-16 22:00:00	4.8	0	94.8	1010.4	294.1	3	6.9	4.8	2017-04-16 22:00:00	-12	22:00:00
2017-04-16 23:00:00	2017-04-16 23:00:00	4.6	0	96.5	1010.4	247.4	2	4.5	4.9	2017-04-16 23:00:00	-12	23:00:00
2017-04-17	2017-04-17	4.4	0.2	98.8	1010.3	253.5	1.1	2	4.7	2017-04-17	-11	00:00:00
2017-04-17 01:00:00	2017-04-17 01:00:00	4.2	0	100	1010.2	215.7	0.9	1.7	5	2017-04-17 01:00:00	-11	01:00:00
2017-04-17 02:00:00	2017-04-17 02:00:00	4.1	0	100	1009.9	238.4	1.2	1.9	4.9	2017-04-17 02:00:00	-11	02:00:00
2017-04-17 03:00:00	2017-04-17 03:00:00	4.3	0	99.3	1009.8	279.9	1.5	2.5	5.3	2017-04-17 03:00:00	-11	03:00:00
2017-04-17 04:00:00	2017-04-17 04:00:00	4.5	0	95.2	1009.7	276.1	1.5	2.5	5.4	2017-04-17 04:00:00	-11	04:00:00
2017-04-17 05:00:00	2017-04-17 05:00:00	3.8	0.8	97.8	1009.6	280.6	2.1	6.6	5.1	2017-04-17 05:00:00	-11	05:00:00
2017-04-17 06:00:00	2017-04-17 06:00:00	3.5	0	100	1009.6	260.6	1.1	2.5	18	2017-04-17 06:00:00	-11	06:00:00
2017-04-17 07:00:00	2017-04-17 07:00:00	4.1	0	100	1009.5	183.3	0.8	1.4	61.7	2017-04-17 07:00:00	-11	07:00:00
2017-04-17 08:00:00	2017-04-17 08:00:00	5.3	0	96.3	1009.4	268.7	1.6	4.4	109.1	2017-04-17 08:00:00	-11	08:00:00
2017-04-17 09:00:00	2017-04-17 09:00:00	4.8	0.1	93.3	1009.4	283.4	3.9	8.1	110.2	2017-04-17 09:00:00	-11	09:00:00
2017-04-17 10:00:00	2017-04-17 10:00:00	5.3	0.1	94.5	1009.4	289.7	2.4	4.1	226.2	2017-04-17 10:00:00	-11	10:00:00
2017-04-17 11:00:00	2017-04-17 11:00:00	8.5	0	75.7	1009.2	266.2	2.1	5	509.1	2017-04-17 11:00:00	-11	11:00:00
2017-04-17 12:00:00	2017-04-17 12:00:00	10.4	0	56.7	1009	257	2.6	5.8	640.4	2017-04-17 12:00:00	-11	12:00:00
2017-04-17 13:00:00	2017-04-17 13:00:00	8.8	0	61.2	1009	288.8	4.6	10.1	339	2017-04-17 13:00:00	-11	13:00:00
2017-04-17 14:00:00	2017-04-17 14:00:00	9.2	0	58.3	1008.9	288.1	3.6	8.9	585.8	2017-04-17 14:00:00	-11	14:00:00
2017-04-17 15:00:00	2017-04-17 15:00:00	9.3	0	56.2	1009.1	298.8	4.8	11.1	414.4	2017-04-17 15:00:00	-11	15:00:00
2017-04-17 16:00:00	2017-04-17 16:00:00	9.8	0	58.5	1009	296	3.2	5.7	479.4	2017-04-17 16:00:00	-11	16:00:00
2017-04-17 17:00:00	2017-04-17 17:00:00	9.2	0	57.8	1009	279.2	3.7	7.8	186.6	2017-04-17 17:00:00	-11	17:00:00
2017-04-17 18:00:00	2017-04-17 18:00:00	6.8	0	77	1009.2	117.8	1.6	3.8	87.9	2017-04-17 18:00:00	-11	18:00:00
2017-04-17 19:00:00	2017-04-17 19:00:00	7.4	0	75	1009.3	208.4	1.4	5.3	72.5	2017-04-17 19:00:00	-11	19:00:00
2017-04-17 20:00:00	2017-04-17 20:00:00	5.2	0	84.7	1009.8	244.8	1.9	4.9	4.6	2017-04-17 20:00:00	-11	20:00:00
2017-04-17 21:00:00	2017-04-17 21:00:00	3.4	1.5	98.7	1010.3	292	2.9	8.4	4.6	2017-04-17 21:00:00	-11	21:00:00
2017-04-17 22:00:00	2017-04-17 22:00:00	3	0	100	1010.3	275.9	2	3.2	4.9	2017-04-17 22:00:00	-11	22:00:00
2017-04-17 23:00:00	2017-04-17 23:00:00	3.1	0	100	1010.4	248.9	2.2	3.9	5.3	2017-04-17 23:00:00	-11	23:00:00
2017-04-18	2017-04-18	3.4	0	98.7	1010.4	288	2.5	4.2	5.6	2017-04-18	-10	00:00:00
2017-04-18 01:00:00	2017-04-18 01:00:00	2.7	0	98.5	1010.4	277.4	2.2	4.4	4.6	2017-04-18 01:00:00	-10	01:00:00
2017-04-18 02:00:00	2017-04-18 02:00:00	1.6	0	100	1010.4	281.8	2.6	4.1	3.7	2017-04-18 02:00:00	-10	02:00:00
2017-04-18 03:00:00	2017-04-18 03:00:00	1.2	0	100	1010.5	288.3	2.6	4.3	4.2	2017-04-18 03:00:00	-10	03:00:00
2017-04-18 04:00:00	2017-04-18 04:00:00	1.6	0	100	1010.6	286.1	2.7	4.1	4.9	2017-04-18 04:00:00	-10	04:00:00
2017-04-18 05:00:00	2017-04-18 05:00:00	1.8	0	100	1010.8	290.4	3	5.5	5.4	2017-04-18 05:00:00	-10	05:00:00
2017-04-18 06:00:00	2017-04-18 06:00:00	1.6	0.1	100	1011	291.2	3.2	5.5	14.7	2017-04-18 06:00:00	-10	06:00:00
2017-04-18 07:00:00	2017-04-18 07:00:00	2	0.1	100	1011.4	299.6	2.9	6	39.5	2017-04-18 07:00:00	-10	07:00:00
2017-04-18 08:00:00	2017-04-18 08:00:00	2.3	0.4	100	1011.8	293.3	2.9	5.8	72.3	2017-04-18 08:00:00	-10	08:00:00
2017-04-18 09:00:00	2017-04-18 09:00:00	2.2	0.3	100	1012.2	293.5	2.4	4.9	111.8	2017-04-18 09:00:00	-10	09:00:00
2017-04-18 10:00:00	2017-04-18 10:00:00	4.4	0	98.5	1012.6	243.8	2.2	5.5	233.3	2017-04-18 10:00:00	-10	10:00:00
2017-04-18 11:00:00	2017-04-18 11:00:00	4.4	1.7	94.3	1013	151.9	2.4	6.6	185.5	2017-04-18 11:00:00	-10	11:00:00
2017-04-18 12:00:00	2017-04-18 12:00:00	4.6	0	93.3	1013.4	142.8	3.3	7.7	172.7	2017-04-18 12:00:00	-10	12:00:00
2017-04-18 13:00:00	2017-04-18 13:00:00	5.5	0	84.2	1013.8	122.9	3.4	7.9	257.3	2017-04-18 13:00:00	-10	13:00:00
2017-04-18 14:00:00	2017-04-18 14:00:00	6.2	0	76.5	1014	147.8	2.9	6.4	206.4	2017-04-18 14:00:00	-10	14:00:00
2017-04-18 15:00:00	2017-04-18 15:00:00	6.8	0.1	71.8	1014.1	166	3.2	8.2	280.3	2017-04-18 15:00:00	-10	15:00:00
2017-04-18 16:00:00	2017-04-18 16:00:00	6.2	0	78.2	1014.5	205.4	3.3	7.9	293.7	2017-04-18 16:00:00	-10	16:00:00
2017-04-18 17:00:00	2017-04-18 17:00:00	4	1.1	92.7	1014.9	148.1	2.4	8.3	56.2	2017-04-18 17:00:00	-10	17:00:00
2017-04-18 18:00:00	2017-04-18 18:00:00	3.2	0.2	98.8	1015.3	77.6	2.1	5.1	30.4	2017-04-18 18:00:00	-10	18:00:00
2017-04-18 19:00:00	2017-04-18 19:00:00	3.5	0	95.5	1015.6	148.8	2.2	5.2	24.7	2017-04-18 19:00:00	-10	19:00:00
2017-04-18 20:00:00	2017-04-18 20:00:00	3.2	0	90.7	1016.1	175.3	1.7	4.1	7.1	2017-04-18 20:00:00	-10	20:00:00
2017-04-18 21:00:00	2017-04-18 21:00:00	3	0	87.8	1016.5	223.7	1.9	4.3	7.2	2017-04-18 21:00:00	-10	21:00:00
2017-04-18 22:00:00	2017-04-18 22:00:00	2.9	0	86.2	1016.7	179.3	2.4	5.6	7.8	2017-04-18 22:00:00	-10	22:00:00
2017-04-18 23:00:00	2017-04-18 23:00:00	2.5	0	81.2	1016.8	171.5	2.7	6.9	8.5	2017-04-18 23:00:00	-10	23:00:00
2017-04-19	2017-04-19	1.7	0	84.8	1017.1	259.6	1.6	3.8	6.7	2017-04-19	-9	00:00:00
2017-04-19 01:00:00	2017-04-19 01:00:00	0.6	0	89.3	1017.2	247	1.7	4.4	5.1	2017-04-19 01:00:00	-9	01:00:00
2017-04-19 02:00:00	2017-04-19 02:00:00	-0.8	0	96	1017.2	284.2	2.5	4.2	3.9	2017-04-19 02:00:00	-9	02:00:00
2017-04-19 03:00:00	2017-04-19 03:00:00	-1.4	0	99.2	1017.4	291.8	2.1	3.4	3.7	2017-04-19 03:00:00	-9	03:00:00
2017-04-19 04:00:00	2017-04-19 04:00:00	-1.6	0	100	1017.6	286.2	2.2	3.7	4.4	2017-04-19 04:00:00	-9	04:00:00
2017-04-19 05:00:00	2017-04-19 05:00:00	-1.1	0	99.2	1017.7	289.8	2.6	4.2	4.1	2017-04-19 05:00:00	-9	05:00:00
2017-04-19 06:00:00	NA	NA	NA	NA	NA	NA	NA	NA	NA	NA	-9	06:00:00
2017-04-19 07:00:00	NA	NA	NA	NA	NA	NA	NA	NA	NA	NA	-9	07:00:00
2017-04-19 08:00:00	NA	NA	NA	NA	NA	NA	NA	NA	NA	NA	-9	08:00:00
2017-04-19 09:00:00	NA	NA	NA	NA	NA	NA	NA	NA	NA	NA	-9	09:00:00
2017-04-19 10:00:00	NA	NA	NA	NA	NA	NA	NA	NA	NA	NA	-9	10:00:00
2017-04-19 11:00:00	NA	NA	NA	NA	NA	NA	NA	NA	NA	NA	-9	11:00:00
2017-04-19 12:00:00	NA	NA	NA	NA	NA	NA	NA	NA	NA	NA	-9	12:00:00
2017-04-19 13:00:00	2017-04-19 13:00:00	5.9	0	50.2	1019	116.2	3.5	7.5	380.4	2017-04-19 13:00:00	-9	13:00:00
2017-04-19 14:00:00	2017-04-19 14:00:00	6	0	54	1019.1	155.2	3.2	7.9	333.7	2017-04-19 14:00:00	-9	14:00:00
2017-04-19 15:00:00	2017-04-19 15:00:00	6.7	0	50.5	1019	184.2	3.3	8	498.3	2017-04-19 15:00:00	-9	15:00:00
2017-04-19 16:00:00	2017-04-19 16:00:00	6.6	0	48.7	1018.8	136.7	3	7.5	252.7	2017-04-19 16:00:00	-9	16:00:00
2017-04-19 17:00:00	2017-04-19 17:00:00	7.1	0	43.8	1018.8	166.3	2.9	7	301.4	2017-04-19 17:00:00	-9	17:00:00
2017-04-19 18:00:00	2017-04-19 18:00:00	5.9	0	45.7	1018.9	155.8	3	6.9	124.8	2017-04-19 18:00:00	-9	18:00:00
2017-04-19 19:00:00	2017-04-19 19:00:00	4.6	0	48.8	1019.1	126.2	2.5	6.1	40.1	2017-04-19 19:00:00	-9	19:00:00
2017-04-19 20:00:00	2017-04-19 20:00:00	2.7	0	56.3	1019.4	135.9	1.7	4	4.9	2017-04-19 20:00:00	-9	20:00:00
2017-04-19 21:00:00	2017-04-19 21:00:00	1.9	0	62.7	1019.6	122	1.5	2.8	5.7	2017-04-19 21:00:00	-9	21:00:00
2017-04-19 22:00:00	2017-04-19 22:00:00	2.1	0	65.7	1019.8	84.6	1.7	3.2	5.1	2017-04-19 22:00:00	-9	22:00:00
2017-04-19 23:00:00	2017-04-19 23:00:00	1.1	0	69.5	1019.9	88.8	1.6	3.8	3.7	2017-04-19 23:00:00	-9	23:00:00
2017-04-20	2017-04-20	-1.9	0	87.2	1020	241.9	1	1.7	4.1	2017-04-20	-8	00:00:00
2017-04-20 01:00:00	2017-04-20 01:00:00	-3.5	0	99	1020	283.6	1.1	2	5.2	2017-04-20 01:00:00	-8	01:00:00
2017-04-20 02:00:00	2017-04-20 02:00:00	-4	0	100	1019.8	263.9	0.8	1.2	6	2017-04-20 02:00:00	-8	02:00:00
2017-04-20 03:00:00	2017-04-20 03:00:00	-4.3	0	100	1019.8	237	0.9	1.4	5	2017-04-20 03:00:00	-8	03:00:00
2017-04-20 04:00:00	2017-04-20 04:00:00	-5.1	0	100	1019.9	260	1.1	1.7	5.1	2017-04-20 04:00:00	-8	04:00:00
2017-04-20 05:00:00	2017-04-20 05:00:00	-5.8	0	100	1020	233.7	0.9	1.4	6.2	2017-04-20 05:00:00	-8	05:00:00
2017-04-20 06:00:00	2017-04-20 06:00:00	-5.1	0	100	1020.1	263.3	0.9	1.4	63.9	2017-04-20 06:00:00	-8	06:00:00
2017-04-20 07:00:00	2017-04-20 07:00:00	-2.1	0	97.2	1020.2	269.2	1.5	2.2	150.3	2017-04-20 07:00:00	-8	07:00:00
2017-04-20 08:00:00	2017-04-20 08:00:00	1.4	0	77.5	1020.2	278.7	1.8	3.3	393.7	2017-04-20 08:00:00	-8	08:00:00
2017-04-20 09:00:00	2017-04-20 09:00:00	4.5	0	56	1020.3	277.2	1.9	3.6	529	2017-04-20 09:00:00	-8	09:00:00
2017-04-20 10:00:00	2017-04-20 10:00:00	6.1	0	46.8	1020.3	227.5	2.1	4.4	649.3	2017-04-20 10:00:00	-8	10:00:00
2017-04-20 11:00:00	2017-04-20 11:00:00	6.7	0	43.5	1020.3	226.6	2	4.2	599.6	2017-04-20 11:00:00	-8	11:00:00
2017-04-20 12:00:00	2017-04-20 12:00:00	6.9	0	43.5	1020.1	117	2	4.3	637.1	2017-04-20 12:00:00	-8	12:00:00
2017-04-20 13:00:00	2017-04-20 13:00:00	8.2	0	40.3	1019.9	232.6	2.2	5.2	662.4	2017-04-20 13:00:00	-8	13:00:00
2017-04-20 14:00:00	2017-04-20 14:00:00	9.5	0	37.8	1019.7	232.4	2.2	5.2	759.6	2017-04-20 14:00:00	-8	14:00:00
2017-04-20 15:00:00	2017-04-20 15:00:00	9.7	0	36.2	1019.2	236.9	2.5	5.3	634.9	2017-04-20 15:00:00	-8	15:00:00
2017-04-20 16:00:00	2017-04-20 16:00:00	10.1	0	33.5	1018.8	228.1	2.1	5.1	508.9	2017-04-20 16:00:00	-8	16:00:00
2017-04-20 17:00:00	2017-04-20 17:00:00	10.5	0	31.8	1018.6	258.7	2	5.7	369.1	2017-04-20 17:00:00	-8	17:00:00
2017-04-20 18:00:00	2017-04-20 18:00:00	9.9	0	33.5	1018.5	267.9	2.1	5	210.8	2017-04-20 18:00:00	-8	18:00:00
2017-04-20 19:00:00	2017-04-20 19:00:00	7.9	0	36.5	1018.4	289.6	2.1	4.5	49.5	2017-04-20 19:00:00	-8	19:00:00
2017-04-20 20:00:00	2017-04-20 20:00:00	6.1	0	45.3	1018.4	262.5	1.5	2.7	6.1	2017-04-20 20:00:00	-8	20:00:00
2017-04-20 21:00:00	2017-04-20 21:00:00	5.2	0	57	1018.4	211.1	1	2.2	4.9	2017-04-20 21:00:00	-8	21:00:00
2017-04-20 22:00:00	2017-04-20 22:00:00	5	0	61.2	1018.2	207.4	1.3	2.8	5	2017-04-20 22:00:00	-8	22:00:00
2017-04-20 23:00:00	2017-04-20 23:00:00	4.7	0	62.2	1018	187.6	1	1.5	5.2	2017-04-20 23:00:00	-8	23:00:00
2017-04-21	2017-04-21	4.6	0	63.8	1017.8	197.1	0.9	1.7	5.1	2017-04-21	-7	00:00:00
2017-04-21 01:00:00	2017-04-21 01:00:00	4.5	0	65.5	1017.5	200.3	1.1	2.3	5.1	2017-04-21 01:00:00	-7	01:00:00
2017-04-21 02:00:00	2017-04-21 02:00:00	4.4	0	68.4	1017.2	229.7	1.1	2.1	5.1	2017-04-21 02:00:00	-7	02:00:00
2017-04-21 03:00:00	2017-04-21 03:00:00	2.6	0	79	1016.8	154	0.7	1.1	5.2	2017-04-21 03:00:00	-7	03:00:00
2017-04-21 04:00:00	2017-04-21 04:00:00	2.7	0	78.8	1016.6	174.8	1	2	6.2	2017-04-21 04:00:00	-7	04:00:00
2017-04-21 05:00:00	2017-04-21 05:00:00	4.5	0	67.8	1016.4	221.3	1.1	2.5	6.2	2017-04-21 05:00:00	-7	05:00:00
2017-04-21 06:00:00	2017-04-21 06:00:00	4.7	0	69.5	1016.3	208.5	1.1	2.7	29.6	2017-04-21 06:00:00	-7	06:00:00
2017-04-21 07:00:00	2017-04-21 07:00:00	6.6	0	64.3	1016.2	243.8	1.4	3.9	138.3	2017-04-21 07:00:00	-7	07:00:00
2017-04-21 08:00:00	2017-04-21 08:00:00	9.2	0	55.5	1016.1	260.3	3.1	5.7	324.5	2017-04-21 08:00:00	-7	08:00:00
2017-04-21 09:00:00	2017-04-21 09:00:00	11.1	0	54.2	1015.9	284.5	4.9	8.6	462	2017-04-21 09:00:00	-7	09:00:00
2017-04-21 10:00:00	2017-04-21 10:00:00	12.8	0	51.8	1015.7	290	5.9	10.5	579.8	2017-04-21 10:00:00	-7	10:00:00
2017-04-21 11:00:00	2017-04-21 11:00:00	14	0	55	1015.5	286.7	6.9	11.6	768.3	2017-04-21 11:00:00	-7	11:00:00
2017-04-21 12:00:00	2017-04-21 12:00:00	14.1	0	55.8	1015.2	289.6	5.5	9.7	510.8	2017-04-21 12:00:00	-7	12:00:00
2017-04-21 13:00:00	2017-04-21 13:00:00	14.4	0	53.2	1014.9	287.5	6.1	11.9	486.6	2017-04-21 13:00:00	-7	13:00:00
2017-04-21 14:00:00	2017-04-21 14:00:00	14.6	0	49.7	1014.5	288.6	5.9	10.2	380	2017-04-21 14:00:00	-7	14:00:00
2017-04-21 15:00:00	2017-04-21 15:00:00	14.1	0	50.7	1014.1	269.6	5.6	9.8	329.3	2017-04-21 15:00:00	-7	15:00:00
2017-04-21 16:00:00	2017-04-21 16:00:00	14.7	0	50.2	1013.7	271.1	5.4	9.7	275.8	2017-04-21 16:00:00	-7	16:00:00
2017-04-21 17:00:00	2017-04-21 17:00:00	14.1	0	52	1013.3	270.7	4.6	9.1	93.2	2017-04-21 17:00:00	-7	17:00:00
2017-04-21 18:00:00	2017-04-21 18:00:00	13.2	0	58.2	1013.1	265.7	4.3	7.9	28.3	2017-04-21 18:00:00	-7	18:00:00
2017-04-21 19:00:00	2017-04-21 19:00:00	12.3	0	65.7	1012.7	253.9	4.7	8.1	14.7	2017-04-21 19:00:00	-7	19:00:00
2017-04-21 20:00:00	2017-04-21 20:00:00	11.9	0	70.5	1012.6	251.3	4.7	8	4.9	2017-04-21 20:00:00	-7	20:00:00
2017-04-21 21:00:00	2017-04-21 21:00:00	11.5	0	75.7	1012.4	259.6	4.7	11.3	3.5	2017-04-21 21:00:00	-7	21:00:00
2017-04-21 22:00:00	2017-04-21 22:00:00	10.8	0	84.5	1012.4	274.9	6.7	10.7	3.2	2017-04-21 22:00:00	-7	22:00:00
2017-04-21 23:00:00	2017-04-21 23:00:00	10	0	83	1012	269.4	5.3	10.1	3.3	2017-04-21 23:00:00	-7	23:00:00
2017-04-22	2017-04-22	10	0	79.8	1011.9	276.5	4.4	10.9	4.4	2017-04-22	-6	00:00:00
2017-04-22 01:00:00	2017-04-22 01:00:00	10.3	0	78.8	1011.8	280.6	6.4	11.9	4.4	2017-04-22 01:00:00	-6	01:00:00
2017-04-22 02:00:00	2017-04-22 02:00:00	9.1	0.2	92.5	1011.7	286.5	7.1	12.3	3.3	2017-04-22 02:00:00	-6	02:00:00
2017-04-22 03:00:00	2017-04-22 03:00:00	6.3	0.1	98.8	1012.1	295.5	4.9	9.8	5	2017-04-22 03:00:00	-6	03:00:00
2017-04-22 04:00:00	2017-04-22 04:00:00	5.9	0	96.7	1012.1	288.2	4.8	8.6	5.6	2017-04-22 04:00:00	-6	04:00:00
2017-04-22 05:00:00	2017-04-22 05:00:00	5.3	0	93.3	1012	291.6	4.9	9.1	6.3	2017-04-22 05:00:00	-6	05:00:00
2017-04-22 06:00:00	2017-04-22 06:00:00	4.9	0	93.3	1012	295	5.2	8.7	37.2	2017-04-22 06:00:00	-6	06:00:00
2017-04-22 07:00:00	2017-04-22 07:00:00	5.3	0	90.8	1012.2	290.2	5.3	9.5	100.6	2017-04-22 07:00:00	-6	07:00:00
2017-04-22 08:00:00	2017-04-22 08:00:00	6.4	0	85.8	1012.2	285.2	5.9	10.3	241.5	2017-04-22 08:00:00	-6	08:00:00
2017-04-22 09:00:00	2017-04-22 09:00:00	6.7	0	77.3	1012.3	296.1	5.8	9.7	207.4	2017-04-22 09:00:00	-6	09:00:00
2017-04-22 10:00:00	2017-04-22 10:00:00	7.4	0	70.3	1012.3	292.5	6.5	11.4	319	2017-04-22 10:00:00	-6	10:00:00
2017-04-22 11:00:00	2017-04-22 11:00:00	8.4	0	55.8	1012.3	295.4	6.7	12	404.6	2017-04-22 11:00:00	-6	11:00:00
2017-04-22 12:00:00	2017-04-22 12:00:00	8.6	0	51.7	1012.2	290.6	6.1	10.8	308.7	2017-04-22 12:00:00	-6	12:00:00
2017-04-22 13:00:00	2017-04-22 13:00:00	9.3	0	52.2	1012.1	284.8	7.9	13.3	541.9	2017-04-22 13:00:00	-6	13:00:00
2017-04-22 14:00:00	2017-04-22 14:00:00	9.7	0	50.2	1011.9	283.3	7.7	12.9	477.1	2017-04-22 14:00:00	-6	14:00:00
2017-04-22 15:00:00	2017-04-22 15:00:00	9	0	51.8	1011.7	283.7	7.4	13.5	275.9	2017-04-22 15:00:00	-6	15:00:00
2017-04-22 16:00:00	2017-04-22 16:00:00	9.6	0	54.5	1011.5	278.9	7.4	12.2	450	2017-04-22 16:00:00	-6	16:00:00
2017-04-22 17:00:00	2017-04-22 17:00:00	10.2	0	46.5	1011.3	286.7	8	14.3	350.8	2017-04-22 17:00:00	-6	17:00:00
2017-04-22 18:00:00	2017-04-22 18:00:00	9.1	0	47.5	1011.4	293.8	7.4	12.9	166.3	2017-04-22 18:00:00	-6	18:00:00
2017-04-22 19:00:00	2017-04-22 19:00:00	7.8	0	52.3	1011.5	300.1	6.3	12.3	39.3	2017-04-22 19:00:00	-6	19:00:00
2017-04-22 20:00:00	2017-04-22 20:00:00	6.3	0	63.3	1011.6	290.1	5.4	8.9	5.8	2017-04-22 20:00:00	-6	20:00:00
2017-04-22 21:00:00	2017-04-22 21:00:00	5.6	0	75.5	1011.7	283.2	5.8	9.4	3.2	2017-04-22 21:00:00	-6	21:00:00
2017-04-22 22:00:00	2017-04-22 22:00:00	5	0	81.7	1011.7	282.6	4.8	8.1	3.3	2017-04-22 22:00:00	-6	22:00:00
2017-04-22 23:00:00	2017-04-22 23:00:00	4.5	0	84.8	1011.8	280.4	4.5	8.2	3.6	2017-04-22 23:00:00	-6	23:00:00
2017-04-23	2017-04-23	4.7	0	84.3	1011.9	281.5	5.7	10.2	4.4	2017-04-23	-5	00:00:00
2017-04-23 01:00:00	2017-04-23 01:00:00	4.8	0	86.5	1011.9	285.1	5.5	9.8	4.8	2017-04-23 01:00:00	-5	01:00:00
2017-04-23 02:00:00	2017-04-23 02:00:00	4.7	0	89	1011.9	284.7	5.2	9.3	4.6	2017-04-23 02:00:00	-5	02:00:00
2017-04-23 03:00:00	2017-04-23 03:00:00	4.4	0	92	1011.9	280.1	4.9	8.2	4.6	2017-04-23 03:00:00	-5	03:00:00
2017-04-23 04:00:00	2017-04-23 04:00:00	4.1	0	96.3	1011.9	280.9	4.3	7.9	4.7	2017-04-23 04:00:00	-5	04:00:00
2017-04-23 05:00:00	2017-04-23 05:00:00	3.9	0	97.2	1012	278.8	4.7	7.6	5.5	2017-04-23 05:00:00	-5	05:00:00
2017-04-23 06:00:00	2017-04-23 06:00:00	3.9	0	96.7	1012.1	275.4	4.8	9.7	36	2017-04-23 06:00:00	-5	06:00:00
2017-04-23 07:00:00	2017-04-23 07:00:00	4.4	0	93.7	1012.3	279.8	5.2	9.6	129.5	2017-04-23 07:00:00	-5	07:00:00
2017-04-23 08:00:00	2017-04-23 08:00:00	4.9	0.1	93.3	1012.6	287	5.5	9.3	203.5	2017-04-23 08:00:00	-5	08:00:00
2017-04-23 09:00:00	2017-04-23 09:00:00	5.8	0	88.2	1012.6	285.6	6.9	12.7	334	2017-04-23 09:00:00	-5	09:00:00
2017-04-23 10:00:00	2017-04-23 10:00:00	6.7	0	76.8	1012.7	280.7	7.2	11.5	399.8	2017-04-23 10:00:00	-5	10:00:00
2017-04-23 11:00:00	2017-04-23 11:00:00	7.7	0	62.8	1012.6	281.3	7	11.7	366.1	2017-04-23 11:00:00	-5	11:00:00
2017-04-23 12:00:00	2017-04-23 12:00:00	7.8	0	58.3	1012.5	286	6.6	12.1	326.7	2017-04-23 12:00:00	-5	12:00:00
2017-04-23 13:00:00	2017-04-23 13:00:00	8.6	0	50	1012.5	286.9	7.8	13.7	471.6	2017-04-23 13:00:00	-5	13:00:00
2017-04-23 14:00:00	2017-04-23 14:00:00	9	0	49.8	1012.4	282.3	7.3	12.5	406	2017-04-23 14:00:00	-5	14:00:00
2017-04-23 15:00:00	2017-04-23 15:00:00	9.4	0	48.2	1012.3	273.5	7.3	12.9	400	2017-04-23 15:00:00	-5	15:00:00
2017-04-23 16:00:00	2017-04-23 16:00:00	9.2	0	49.3	1012.2	285.4	7.4	13.6	352.7	2017-04-23 16:00:00	-5	16:00:00
2017-04-23 17:00:00	2017-04-23 17:00:00	8.5	0	52.7	1012.3	290.7	6.3	12.6	130.2	2017-04-23 17:00:00	-5	17:00:00
2017-04-23 18:00:00	2017-04-23 18:00:00	7.1	0	72.3	1012.4	290.5	5.3	9.5	101.4	2017-04-23 18:00:00	-5	18:00:00
2017-04-23 19:00:00	2017-04-23 19:00:00	7.1	0	64.7	1012.4	289.3	5.3	9.2	45.3	2017-04-23 19:00:00	-5	19:00:00
2017-04-23 20:00:00	2017-04-23 20:00:00	6.6	0	68.2	1012.6	278.6	3.6	7.8	5.9	2017-04-23 20:00:00	-5	20:00:00
2017-04-23 21:00:00	2017-04-23 21:00:00	6.4	0	70.8	1012.8	278.1	3.4	6.3	4.3	2017-04-23 21:00:00	-5	21:00:00
2017-04-23 22:00:00	2017-04-23 22:00:00	5.1	0	73.3	1013	288	3.8	6.7	2.9	2017-04-23 22:00:00	-5	22:00:00
2017-04-23 23:00:00	2017-04-23 23:00:00	3.9	0	78	1013	281.4	3.1	5.5	3.7	2017-04-23 23:00:00	-5	23:00:00
2017-04-24	2017-04-24	2.6	0	86.7	1012.9	264.2	2.1	4.4	3.2	2017-04-24	-4	00:00:00
2017-04-24 01:00:00	2017-04-24 01:00:00	2	0	91.2	1012.8	263	2.4	3.9	4	2017-04-24 01:00:00	-4	01:00:00
2017-04-24 02:00:00	2017-04-24 02:00:00	-0.5	0	97.8	1012.5	260.2	1.1	2.3	3.3	2017-04-24 02:00:00	-4	02:00:00
2017-04-24 03:00:00	2017-04-24 03:00:00	-2	0	100	1012.2	137.7	0.7	1.4	5.1	2017-04-24 03:00:00	-4	03:00:00
2017-04-24 04:00:00	2017-04-24 04:00:00	-2.3	0	100	1011.9	56.4	1.1	1.5	5.4	2017-04-24 04:00:00	-4	04:00:00
2017-04-24 05:00:00	2017-04-24 05:00:00	-2.7	0	100	1011.5	110.9	1	1.7	7	2017-04-24 05:00:00	-4	05:00:00
2017-04-24 06:00:00	2017-04-24 06:00:00	-1.6	0	100	1011.2	97.3	1.1	1.9	57	2017-04-24 06:00:00	-4	06:00:00
2017-04-24 07:00:00	2017-04-24 07:00:00	2.4	0	89	1011.1	81.1	1.1	1.7	194.4	2017-04-24 07:00:00	-4	07:00:00
2017-04-24 08:00:00	2017-04-24 08:00:00	7.8	0	61.2	1010.7	202.3	1.6	6.4	379.8	2017-04-24 08:00:00	-4	08:00:00
2017-04-24 09:00:00	2017-04-24 09:00:00	9.8	0	50.2	1010.3	244.2	4.4	9.2	535.5	2017-04-24 09:00:00	-4	09:00:00
2017-04-24 10:00:00	2017-04-24 10:00:00	11	0	45.8	1009.9	230.7	3.8	8.5	570.7	2017-04-24 10:00:00	-4	10:00:00
2017-04-24 11:00:00	2017-04-24 11:00:00	12.5	0	41.2	1009.5	237.4	3.9	7.5	644.3	2017-04-24 11:00:00	-4	11:00:00
2017-04-24 12:00:00	2017-04-24 12:00:00	13.6	0	38.2	1009	249.6	4.7	9.2	727.7	2017-04-24 12:00:00	-4	12:00:00
2017-04-24 13:00:00	2017-04-24 13:00:00	14.9	0	34.5	1008.5	248.3	4.6	9.8	782	2017-04-24 13:00:00	-4	13:00:00
2017-04-24 14:00:00	2017-04-24 14:00:00	15.5	0	33.8	1008	250.1	4.9	9.5	684.4	2017-04-24 14:00:00	-4	14:00:00
2017-04-24 15:00:00	2017-04-24 15:00:00	16	0	34	1007.5	248.4	4.9	10.3	648.6	2017-04-24 15:00:00	-4	15:00:00
2017-04-24 16:00:00	2017-04-24 16:00:00	15.6	0	34.3	1007.1	248	4.1	8.6	356	2017-04-24 16:00:00	-4	16:00:00
2017-04-24 17:00:00	2017-04-24 17:00:00	14.7	0	35.3	1006.8	247.6	3.7	7.4	158.5	2017-04-24 17:00:00	-4	17:00:00
2017-04-24 18:00:00	2017-04-24 18:00:00	14.1	0	37	1006.4	242.7	3.2	6.8	90.5	2017-04-24 18:00:00	-4	18:00:00
2017-04-24 19:00:00	2017-04-24 19:00:00	13.5	0	39.5	1006.2	234.2	2.5	5.7	58.5	2017-04-24 19:00:00	-4	19:00:00
2017-04-24 20:00:00	2017-04-24 20:00:00	11.6	0	46.5	1005.9	215.5	1.7	5.8	6.1	2017-04-24 20:00:00	-4	20:00:00
2017-04-24 21:00:00	2017-04-24 21:00:00	11.1	0	49.7	1005.7	260.2	2.2	5	4.3	2017-04-24 21:00:00	-4	21:00:00
2017-04-24 22:00:00	2017-04-24 22:00:00	9.1	0	70	1005.6	265.4	1.3	3.7	3.1	2017-04-24 22:00:00	-4	22:00:00
2017-04-24 23:00:00	2017-04-24 23:00:00	6.4	0	89.7	1005.1	146.6	1.2	2.3	4.2	2017-04-24 23:00:00	-4	23:00:00
2017-04-25	2017-04-25	6	0	94.7	1004.6	134.6	1.2	2.1	5.9	2017-04-25	-3	00:00:00
2017-04-25 01:00:00	2017-04-25 01:00:00	6.7	0	93.5	1004.1	100.1	1.2	1.7	5.5	2017-04-25 01:00:00	-3	01:00:00
2017-04-25 02:00:00	2017-04-25 02:00:00	6.6	0	94.2	1003.5	120.9	1	1.9	5	2017-04-25 02:00:00	-3	02:00:00
2017-04-25 03:00:00	2017-04-25 03:00:00	6.4	0	94.2	1003.1	195.5	0.7	2.5	5.3	2017-04-25 03:00:00	-3	03:00:00
2017-04-25 04:00:00	2017-04-25 04:00:00	5.7	0	89	1002.8	265.4	1.2	2.7	4.7	2017-04-25 04:00:00	-3	04:00:00
2017-04-25 05:00:00	2017-04-25 05:00:00	4.5	0	94.8	1002.6	178	1.1	2.5	6.5	2017-04-25 05:00:00	-3	05:00:00
2017-04-25 06:00:00	2017-04-25 06:00:00	6.1	0	89.8	1002.7	278.4	2.8	7.4	36	2017-04-25 06:00:00	-3	06:00:00
2017-04-25 07:00:00	2017-04-25 07:00:00	5.8	0	98.8	1003.2	292	4.2	7.1	46.3	2017-04-25 07:00:00	-3	07:00:00
2017-04-25 08:00:00	2017-04-25 08:00:00	5	0.1	100	1003.5	286.8	3.8	6.5	47.9	2017-04-25 08:00:00	-3	08:00:00
2017-04-25 09:00:00	2017-04-25 09:00:00	5.3	0	99.8	1003.7	281.2	3.1	4.9	96.8	2017-04-25 09:00:00	-3	09:00:00
2017-04-25 10:00:00	2017-04-25 10:00:00	6.7	0	92	1003.8	271.4	2.9	5.5	167.7	2017-04-25 10:00:00	-3	10:00:00
2017-04-25 11:00:00	2017-04-25 11:00:00	8.1	0	76.3	1004	266	3.3	8.3	169.6	2017-04-25 11:00:00	-3	11:00:00
2017-04-25 12:00:00	2017-04-25 12:00:00	8.6	0	57	1004.2	262.9	5.8	11.5	254.5	2017-04-25 12:00:00	-3	12:00:00
2017-04-25 13:00:00	2017-04-25 13:00:00	9.8	0	49.7	1004.4	263.9	5.4	9.9	418.6	2017-04-25 13:00:00	-3	13:00:00
2017-04-25 14:00:00	2017-04-25 14:00:00	10.8	0	40.5	1004.4	275.5	6.5	11.8	558	2017-04-25 14:00:00	-3	14:00:00
2017-04-25 15:00:00	2017-04-25 15:00:00	11.8	0	34.8	1004.6	267.6	6.3	11.5	563.9	2017-04-25 15:00:00	-3	15:00:00
2017-04-25 16:00:00	2017-04-25 16:00:00	11.1	0	34.5	1004.8	270.8	5.9	10.6	283.2	2017-04-25 16:00:00	-3	16:00:00
2017-04-25 17:00:00	2017-04-25 17:00:00	7.6	0	66	1005.3	297.1	5.3	10.7	157.3	2017-04-25 17:00:00	-3	17:00:00
2017-04-25 18:00:00	2017-04-25 18:00:00	7.9	0	66.3	1005.5	290	5.4	9.3	179.7	2017-04-25 18:00:00	-3	18:00:00
2017-04-25 19:00:00	2017-04-25 19:00:00	6.2	0	75.3	1005.8	291.8	4.8	8.1	47.1	2017-04-25 19:00:00	-3	19:00:00
2017-04-25 20:00:00	2017-04-25 20:00:00	5	0	80.7	1005.9	288.2	3.5	6.4	7.8	2017-04-25 20:00:00	-3	20:00:00
2017-04-25 21:00:00	2017-04-25 21:00:00	4.3	0	84.8	1006.3	290.9	2.5	4.2	3.9	2017-04-25 21:00:00	-3	21:00:00
2017-04-25 22:00:00	2017-04-25 22:00:00	3	0	91.2	1006.4	292.6	1.3	2.9	4.3	2017-04-25 22:00:00	-3	22:00:00
2017-04-25 23:00:00	2017-04-25 23:00:00	2.8	0	93.3	1006.4	279.3	1.7	3	4.5	2017-04-25 23:00:00	-3	23:00:00
2017-04-26	2017-04-26	1	0	98.5	1006.4	171.1	0.9	1.7	4.6	2017-04-26	-2	00:00:00
2017-04-26 01:00:00	2017-04-26 01:00:00	0.3	0	100	1006.5	146.7	0.7	1.5	5.1	2017-04-26 01:00:00	-2	01:00:00
2017-04-26 02:00:00	2017-04-26 02:00:00	-0.2	0	100	1006.5	152.3	0.8	1.5	5.3	2017-04-26 02:00:00	-2	02:00:00
2017-04-26 03:00:00	2017-04-26 03:00:00	-0.3	0	100	1006.6	191.5	0.7	1.1	5.1	2017-04-26 03:00:00	-2	03:00:00
2017-04-26 04:00:00	2017-04-26 04:00:00	-1	0	100	1006.6	120.4	0.7	1.4	5	2017-04-26 04:00:00	-2	04:00:00
2017-04-26 05:00:00	2017-04-26 05:00:00	-1.9	0	100	1006.7	157.1	0.6	1.1	5.9	2017-04-26 05:00:00	-2	05:00:00
2017-04-26 06:00:00	2017-04-26 06:00:00	-1.3	0	100	1006.8	146.8	0.9	1.9	68.1	2017-04-26 06:00:00	-2	06:00:00
2017-04-26 07:00:00	2017-04-26 07:00:00	3	0	87.8	1007.1	196.9	0.9	2.2	177.8	2017-04-26 07:00:00	-2	07:00:00
2017-04-26 08:00:00	2017-04-26 08:00:00	6.7	0	64.5	1007.3	269.3	1.5	3.7	360.5	2017-04-26 08:00:00	-2	08:00:00
2017-04-26 09:00:00	2017-04-26 09:00:00	8.7	0	55.5	1007.4	291.3	2.2	5.4	542.4	2017-04-26 09:00:00	-2	09:00:00
2017-04-26 10:00:00	2017-04-26 10:00:00	9.9	0	48	1007.3	262.9	1.9	5.1	565.5	2017-04-26 10:00:00	-2	10:00:00
2017-04-26 11:00:00	2017-04-26 11:00:00	10.3	0	44.3	1007.4	258.5	2.5	7.8	544.4	2017-04-26 11:00:00	-2	11:00:00
2017-04-26 12:00:00	2017-04-26 12:00:00	10.8	0	44.2	1007.3	251.6	2.4	5.5	543.6	2017-04-26 12:00:00	-2	12:00:00
2017-04-26 13:00:00	2017-04-26 13:00:00	11.3	0	42.3	1007.4	278.7	2.8	7.5	536	2017-04-26 13:00:00	-2	13:00:00
2017-04-26 14:00:00	2017-04-26 14:00:00	10	0	44.2	1007.5	273.6	2.4	6.6	201	2017-04-26 14:00:00	-2	14:00:00
2017-04-26 15:00:00	2017-04-26 15:00:00	9.6	0	46.7	1007.5	110.3	1.9	5	169	2017-04-26 15:00:00	-2	15:00:00
2017-04-26 16:00:00	2017-04-26 16:00:00	8.9	0.2	53.3	1007.7	166.2	2	4.6	197	2017-04-26 16:00:00	-2	16:00:00
2017-04-26 17:00:00	2017-04-26 17:00:00	8.4	0	63.7	1007.7	99.4	2.3	4.9	205	2017-04-26 17:00:00	-2	17:00:00
2017-04-26 18:00:00	2017-04-26 18:00:00	8.5	0	64.5	1007.7	126.3	1.4	2.5	113.7	2017-04-26 18:00:00	-2	18:00:00
2017-04-26 19:00:00	2017-04-26 19:00:00	7.8	0	71.3	1007.8	167.5	1.1	2	51.5	2017-04-26 19:00:00	-2	19:00:00
2017-04-26 20:00:00	2017-04-26 20:00:00	6.1	0	77.5	1007.9	200.5	1.3	2.5	8.4	2017-04-26 20:00:00	-2	20:00:00
2017-04-26 21:00:00	2017-04-26 21:00:00	3.4	0	85.3	1008.1	232.3	1.2	3.4	4.4	2017-04-26 21:00:00	-2	21:00:00
2017-04-26 22:00:00	2017-04-26 22:00:00	1.7	0	93.8	1008.2	188.9	1	2.5	4.5	2017-04-26 22:00:00	-2	22:00:00
2017-04-26 23:00:00	2017-04-26 23:00:00	-0.5	0	99.5	1008.4	193.6	0.9	1.7	4.5	2017-04-26 23:00:00	-2	23:00:00
2017-04-27	2017-04-27	-1.5	0	100	1008.6	243.7	0.8	1.5	5.3	2017-04-27	-1	00:00:00
2017-04-27 01:00:00	2017-04-27 01:00:00	-1.3	0	100	1008.6	182.6	0.7	1.5	6.3	2017-04-27 01:00:00	-1	01:00:00
2017-04-27 02:00:00	2017-04-27 02:00:00	-1.6	0	100	1008.4	167.7	0.7	1.7	3.6	2017-04-27 02:00:00	-1	02:00:00
2017-04-27 03:00:00	2017-04-27 03:00:00	-2.4	0	100	1008.4	132.6	0.7	1.5	5.6	2017-04-27 03:00:00	-1	03:00:00
2017-04-27 04:00:00	2017-04-27 04:00:00	-2.6	0	100	1008.4	248.3	0.8	1.5	5.4	2017-04-27 04:00:00	-1	04:00:00
2017-04-27 05:00:00	2017-04-27 05:00:00	-1.8	0	100	1008.5	227.9	0.9	1.5	7	2017-04-27 05:00:00	-1	05:00:00
2017-04-27 06:00:00	2017-04-27 06:00:00	-0.2	0	100	1008.8	267	1.2	2.2	28.6	2017-04-27 06:00:00	-1	06:00:00
2017-04-27 07:00:00	2017-04-27 07:00:00	2	0	98	1008.9	252.5	1.1	2.1	100.5	2017-04-27 07:00:00	-1	07:00:00
2017-04-27 08:00:00	2017-04-27 08:00:00	5.2	0	83.2	1009.2	271.5	1.7	3.1	292.2	2017-04-27 08:00:00	-1	08:00:00
2017-04-27 09:00:00	2017-04-27 09:00:00	8.3	0	63.2	1009.2	268.4	2	4.5	493.4	2017-04-27 09:00:00	-1	09:00:00
2017-04-27 10:00:00	2017-04-27 10:00:00	10.4	0	50.3	1009.2	223.2	1.8	4.8	622.5	2017-04-27 10:00:00	-1	10:00:00
2017-04-27 11:00:00	2017-04-27 11:00:00	9.7	0	47.3	1009.3	232.6	2	4.4	284.6	2017-04-27 11:00:00	-1	11:00:00
2017-04-27 12:00:00	2017-04-27 12:00:00	7.5	0	67.3	1009.5	203.5	2	5.3	198	2017-04-27 12:00:00	-1	12:00:00
2017-04-27 13:00:00	2017-04-27 13:00:00	9.8	0	60.2	1009.2	139.9	1.6	3.6	781.1	2017-04-27 13:00:00	-1	13:00:00
2017-04-27 14:00:00	2017-04-27 14:00:00	11.7	0	47.3	1009.1	171.7	1.9	4.5	654.8	2017-04-27 14:00:00	-1	14:00:00
2017-04-27 15:00:00	2017-04-27 15:00:00	10.3	0	50.3	1009	194.6	2.3	5.5	230.1	2017-04-27 15:00:00	-1	15:00:00
2017-04-27 16:00:00	2017-04-27 16:00:00	10.4	0	58.8	1009.1	146	2.3	4.7	405	2017-04-27 16:00:00	-1	16:00:00
2017-04-27 17:00:00	2017-04-27 17:00:00	10.2	0	56.3	1009	150.1	1.6	3.1	162.4	2017-04-27 17:00:00	-1	17:00:00
2017-04-27 18:00:00	2017-04-27 18:00:00	9.9	0	59.2	1008.9	138.4	1.4	2.8	158.5	2017-04-27 18:00:00	-1	18:00:00
2017-04-27 19:00:00	2017-04-27 19:00:00	8.3	0	66.2	1008.9	139.9	1.1	2.5	42.3	2017-04-27 19:00:00	-1	19:00:00
2017-04-27 20:00:00	2017-04-27 20:00:00	4.9	0	84.8	1009.1	166.2	0.8	1.4	7.8	2017-04-27 20:00:00	-1	20:00:00
2017-04-27 21:00:00	2017-04-27 21:00:00	2.5	0	97.3	1009.2	149.1	0.9	2.5	4.7	2017-04-27 21:00:00	-1	21:00:00
2017-04-27 22:00:00	2017-04-27 22:00:00	2.1	0	98	1009.2	111	1.1	2.2	4.5	2017-04-27 22:00:00	-1	22:00:00
2017-04-27 23:00:00	2017-04-27 23:00:00	0.7	0	99.8	1009.2	104.7	0.7	1.5	5	2017-04-27 23:00:00	-1	23:00:00
2017-04-28	2017-04-28	0	0	100	1009	149.1	0.6	1.1	4.8	2017-04-28	0	00:00:00
2017-04-28 01:00:00	2017-04-28 01:00:00	-1.2	0	100	1008.9	176.4	0.6	1.1	4.7	2017-04-28 01:00:00	0	01:00:00
2017-04-28 02:00:00	2017-04-28 02:00:00	-1.6	0	100	1008.8	268.6	0.8	1.1	5.4	2017-04-28 02:00:00	0	02:00:00
2017-04-28 03:00:00	2017-04-28 03:00:00	-1.9	0	100	1008.6	249	0.7	1.1	5.4	2017-04-28 03:00:00	0	03:00:00
2017-04-28 04:00:00	2017-04-28 04:00:00	-2.2	0	100	1008.5	276.9	0.9	1.7	5.2	2017-04-28 04:00:00	0	04:00:00
2017-04-28 05:00:00	2017-04-28 05:00:00	-2.6	0	100	1008.5	271.7	1.2	1.7	7.9	2017-04-28 05:00:00	0	05:00:00
2017-04-28 06:00:00	2017-04-28 06:00:00	-1.7	0	100	1008.5	170.1	0.6	1.2	84.4	2017-04-28 06:00:00	0	06:00:00
2017-04-28 07:00:00	2017-04-28 07:00:00	2.1	0	96.8	1008.4	283.5	1.2	2.1	224.4	2017-04-28 07:00:00	0	07:00:00
2017-04-28 08:00:00	2017-04-28 08:00:00	6.8	0	67.8	1008.5	281.5	1.8	3.8	391.6	2017-04-28 08:00:00	0	08:00:00
2017-04-28 09:00:00	2017-04-28 09:00:00	10.4	0	45.2	1008.5	229.1	1.4	2.2	543.2	2017-04-28 09:00:00	0	09:00:00
2017-04-28 10:00:00	2017-04-28 10:00:00	12.4	0	36.5	1008.4	187.4	1.6	3.4	678.1	2017-04-28 10:00:00	0	10:00:00
2017-04-28 11:00:00	2017-04-28 11:00:00	11.6	0	36.3	1008.2	238.8	1.7	3.6	330.3	2017-04-28 11:00:00	0	11:00:00
2017-04-28 12:00:00	2017-04-28 12:00:00	12.8	0	32.5	1008	160.8	1.6	3.5	614	2017-04-28 12:00:00	0	12:00:00
2017-04-28 13:00:00	2017-04-28 13:00:00	13.2	0	33.8	1007.8	278.4	3.4	6.8	555.6	2017-04-28 13:00:00	0	13:00:00
2017-04-28 14:00:00	2017-04-28 14:00:00	12.5	0	36.2	1008	283.1	2.4	5.1	361.8	2017-04-28 14:00:00	0	14:00:00
2017-04-28 15:00:00	2017-04-28 15:00:00	12.9	0	36.7	1008.1	230.3	1.9	4.7	410.4	2017-04-28 15:00:00	0	15:00:00
2017-04-28 16:00:00	2017-04-28 16:00:00	12.5	0	36.5	1008.2	258.5	2.6	5.3	258	2017-04-28 16:00:00	0	16:00:00
2017-04-28 17:00:00	2017-04-28 17:00:00	12.7	0	36.7	1008.2	275.4	2.8	6.2	298.8	2017-04-28 17:00:00	0	17:00:00
2017-04-28 18:00:00	2017-04-28 18:00:00	11.2	0	39.7	1008.1	264.8	2.7	4.6	106.9	2017-04-28 18:00:00	0	18:00:00
2017-04-28 19:00:00	2017-04-28 19:00:00	9	0	49.5	1008.1	258.2	1.3	2.9	41.5	2017-04-28 19:00:00	0	19:00:00
2017-04-28 20:00:00	2017-04-28 20:00:00	5.5	0	77	1008.3	172	0.9	1.4	8.3	2017-04-28 20:00:00	0	20:00:00
2017-04-28 21:00:00	2017-04-28 21:00:00	2.8	0	91.2	1008.6	185.6	0.9	1.5	4.9	2017-04-28 21:00:00	0	21:00:00
2017-04-28 22:00:00	2017-04-28 22:00:00	3.2	0	89.7	1008.9	258.3	1.2	4.2	6.3	2017-04-28 22:00:00	0	22:00:00
2017-04-28 23:00:00	2017-04-28 23:00:00	3.5	0	91	1009	170.6	0.8	1.5	5.7	2017-04-28 23:00:00	0	23:00:00
2017-04-29	2017-04-29	4.3	0	96	1009	162.2	0.7	1.4	5.6	2017-04-29	1	00:00:00
2017-04-29 01:00:00	2017-04-29 01:00:00	4.5	0	97.7	1009.1	221.4	0.9	2.1	5.1	2017-04-29 01:00:00	1	01:00:00
2017-04-29 02:00:00	2017-04-29 02:00:00	5.4	0	94.7	1009.2	289.7	1.9	3.9	4.9	2017-04-29 02:00:00	1	02:00:00
2017-04-29 03:00:00	2017-04-29 03:00:00	4.7	0	99.8	1009.3	263.1	1	1.9	4.7	2017-04-29 03:00:00	1	03:00:00
2017-04-29 04:00:00	2017-04-29 04:00:00	4.7	0	99.5	1009.5	271.9	1.6	2.8	5.1	2017-04-29 04:00:00	1	04:00:00
2017-04-29 05:00:00	2017-04-29 05:00:00	4	0	99.2	1009.6	285.3	1.6	2.7	6.7	2017-04-29 05:00:00	1	05:00:00
2017-04-29 06:00:00	2017-04-29 06:00:00	4.2	0	100	1009.8	264.3	1.1	1.5	38.5	2017-04-29 06:00:00	1	06:00:00
2017-04-29 07:00:00	2017-04-29 07:00:00	6	0	96.2	1010	268.8	1.5	3.6	98.2	2017-04-29 07:00:00	1	07:00:00
2017-04-29 08:00:00	2017-04-29 08:00:00	7.6	0	81.2	1010.1	285.9	3.2	6.1	291.1	2017-04-29 08:00:00	1	08:00:00
2017-04-29 09:00:00	2017-04-29 09:00:00	8.1	0	61.3	1010.3	295.2	4.1	7.9	221	2017-04-29 09:00:00	1	09:00:00
2017-04-29 10:00:00	2017-04-29 10:00:00	8.7	0	53	1010.5	291.7	4.7	8.1	359.7	2017-04-29 10:00:00	1	10:00:00
2017-04-29 11:00:00	2017-04-29 11:00:00	9.1	0	50.5	1010.6	289.7	5.1	9.9	362.7	2017-04-29 11:00:00	1	11:00:00
2017-04-29 12:00:00	2017-04-29 12:00:00	10	0	42.2	1010.5	279.9	4.4	8.5	399	2017-04-29 12:00:00	1	12:00:00
2017-04-29 13:00:00	NA	NA	NA	NA	NA	NA	NA	NA	NA	NA	1	13:00:00
2017-04-29 14:00:00	2017-04-29 14:00:00	11.3	0	39	1010.7	293.8	5.3	7.8	724.6	2017-04-29 14:00:00	1	14:00:00
2017-04-29 15:00:00	2017-04-29 15:00:00	11.6	0	39.7	1010.7	282.7	4.8	8.8	502.2	2017-04-29 15:00:00	1	15:00:00
2017-04-29 16:00:00	2017-04-29 16:00:00	12.1	0	36.2	1010.7	275.5	4.2	7.8	472.6	2017-04-29 16:00:00	1	16:00:00
2017-04-29 17:00:00	2017-04-29 17:00:00	12	0	36.2	1010.7	275	3.2	7.3	337.6	2017-04-29 17:00:00	1	17:00:00
2017-04-29 18:00:00	2017-04-29 18:00:00	12.1	0	35	1010.7	287.3	3.6	6.6	264	2017-04-29 18:00:00	1	18:00:00
2017-04-29 19:00:00	2017-04-29 19:00:00	11.1	0	38	1010.9	281.7	2.1	4.4	102.5	2017-04-29 19:00:00	1	19:00:00
2017-04-29 20:00:00	2017-04-29 20:00:00	8.1	0	47.7	1011.1	284.2	1.3	3.1	9.6	2017-04-29 20:00:00	1	20:00:00
2017-04-29 21:00:00	2017-04-29 21:00:00	5.1	0	69.8	1011.3	80.1	1.2	2.4	4.4	2017-04-29 21:00:00	1	21:00:00
2017-04-29 22:00:00	2017-04-29 22:00:00	3.2	0	86.7	1011.4	102.9	1.2	2.7	4.4	2017-04-29 22:00:00	1	22:00:00
2017-04-29 23:00:00	2017-04-29 23:00:00	0.2	0	96	1011.6	197.1	0.8	1.7	4.5	2017-04-29 23:00:00	1	23:00:00
2017-04-30	2017-04-30	-1.1	0	99.8	1011.7	143.1	0.8	1.5	4.8	2017-04-30	2	00:00:00
2017-04-30 01:00:00	2017-04-30 01:00:00	-2.1	0	100	1011.7	114.9	0.5	1	5.3	2017-04-30 01:00:00	2	01:00:00
2017-04-30 02:00:00	2017-04-30 02:00:00	-2.7	0	100	1011.7	116	0.7	1.1	5.8	2017-04-30 02:00:00	2	02:00:00
2017-04-30 03:00:00	2017-04-30 03:00:00	-3.2	0	100	1011.7	142	0.5	1.2	5.5	2017-04-30 03:00:00	2	03:00:00
2017-04-30 04:00:00	2017-04-30 04:00:00	-3.4	0	100	1011.7	147.3	0.7	1.4	5.2	2017-04-30 04:00:00	2	04:00:00
2017-04-30 05:00:00	2017-04-30 05:00:00	-3.9	0	100	1011.8	119	0.6	1.5	8.9	2017-04-30 05:00:00	2	05:00:00
2017-04-30 06:00:00	2017-04-30 06:00:00	-2	0	100	1011.8	130	0.9	1.4	115.2	2017-04-30 06:00:00	2	06:00:00
2017-04-30 07:00:00	2017-04-30 07:00:00	3.7	0	90.2	1011.9	91	1.3	3	248.7	2017-04-30 07:00:00	2	07:00:00
2017-04-30 08:00:00	2017-04-30 08:00:00	7.2	0	65.2	1011.9	107.1	2.3	4.7	419.5	2017-04-30 08:00:00	2	08:00:00
2017-04-30 09:00:00	2017-04-30 09:00:00	9.8	0	50.3	1011.7	112.5	3.4	7.3	564.7	2017-04-30 09:00:00	2	09:00:00
2017-04-30 10:00:00	2017-04-30 10:00:00	11.9	0	41.8	1011.5	105.6	4	9.2	678.4	2017-04-30 10:00:00	2	10:00:00
2017-04-30 11:00:00	2017-04-30 11:00:00	12.9	0	35	1011.3	107.8	4.7	10.7	756.5	2017-04-30 11:00:00	2	11:00:00
2017-04-30 12:00:00	2017-04-30 12:00:00	13.6	0	32.7	1011	117.4	4.7	10.9	829.9	2017-04-30 12:00:00	2	12:00:00
2017-04-30 13:00:00	2017-04-30 13:00:00	14.4	0	33	1010.6	112.2	4.3	10.3	828.9	2017-04-30 13:00:00	2	13:00:00
2017-04-30 14:00:00	2017-04-30 14:00:00	14.8	0	32	1010.2	113.2	4.7	10.3	776.1	2017-04-30 14:00:00	2	14:00:00
2017-04-30 15:00:00	2017-04-30 15:00:00	15.4	0	31	1009.8	110.7	4.7	9.4	688	2017-04-30 15:00:00	2	15:00:00
2017-04-30 16:00:00	2017-04-30 16:00:00	15.5	0	30	1009.3	106.1	4.8	11.1	573.6	2017-04-30 16:00:00	2	16:00:00
2017-04-30 17:00:00	2017-04-30 17:00:00	15.4	0	30.5	1008.9	110.7	4.5	10.9	418.8	2017-04-30 17:00:00	2	17:00:00
2017-04-30 18:00:00	2017-04-30 18:00:00	15	0	31.3	1008.5	100.3	4.8	11	250.9	2017-04-30 18:00:00	2	18:00:00
2017-04-30 19:00:00	2017-04-30 19:00:00	13.8	0	33.8	1008.4	97.7	4.1	9.2	89.5	2017-04-30 19:00:00	2	19:00:00
2017-04-30 20:00:00	2017-04-30 20:00:00	11.8	0	42.7	1008.4	85	4.4	10.3	7.5	2017-04-30 20:00:00	2	20:00:00
2017-04-30 21:00:00	2017-04-30 21:00:00	9.9	0	56.5	1008.6	89	4.4	9.2	2.6	2017-04-30 21:00:00	2	21:00:00
2017-04-30 22:00:00	2017-04-30 22:00:00	8.7	0	61.8	1008.6	93.8	4.1	7.9	2.8	2017-04-30 22:00:00	2	22:00:00
2017-04-30 23:00:00	2017-04-30 23:00:00	7.7	0	67.8	1008.6	91.3	3.7	9.2	3	2017-04-30 23:00:00	2	23:00:00
2017-05-01	2017-05-01	6.7	0	75.8	1008.5	92.8	3.1	6.3	3.2	2017-05-01	3	00:00:00
2017-05-01 01:00:00	2017-05-01 01:00:00	6.2	0	81.7	1008.4	100.4	2.8	6.4	3.5	2017-05-01 01:00:00	3	01:00:00
2017-05-01 02:00:00	2017-05-01 02:00:00	6.2	0	82.5	1008.1	101.2	3.5	8.1	3.4	2017-05-01 02:00:00	3	02:00:00
2017-05-01 03:00:00	2017-05-01 03:00:00	5.3	0	86.7	1008	91.1	2.7	6.4	3.3	2017-05-01 03:00:00	3	03:00:00
2017-05-01 04:00:00	2017-05-01 04:00:00	4.3	0	93.2	1007.9	94.5	2.2	5.1	3.6	2017-05-01 04:00:00	3	04:00:00
2017-05-01 05:00:00	2017-05-01 05:00:00	3.5	0	97.2	1007.9	102	1.7	3.2	12.2	2017-05-01 05:00:00	3	05:00:00
2017-05-01 06:00:00	2017-05-01 06:00:00	4.4	0	94.3	1007.9	84.9	2.2	4.9	86	2017-05-01 06:00:00	3	06:00:00
2017-05-01 07:00:00	2017-05-01 07:00:00	6.3	0	83.3	1007.9	89.3	2.9	5.5	232.1	2017-05-01 07:00:00	3	07:00:00
2017-05-01 08:00:00	2017-05-01 08:00:00	7.5	0	77.7	1007.9	93.6	3.2	6.4	304.5	2017-05-01 08:00:00	3	08:00:00
2017-05-01 09:00:00	2017-05-01 09:00:00	10.1	0	67	1007.8	95	3.2	6.6	494.6	2017-05-01 09:00:00	3	09:00:00
2017-05-01 10:00:00	2017-05-01 10:00:00	13.2	0	55.2	1007.7	103.6	3.5	7.9	610.6	2017-05-01 10:00:00	3	10:00:00
2017-05-01 11:00:00	2017-05-01 11:00:00	14.3	0	49.7	1007.7	122.5	4.1	8.9	567.5	2017-05-01 11:00:00	3	11:00:00
2017-05-01 12:00:00	2017-05-01 12:00:00	15	0	48.3	1007.7	113.4	3.9	10.2	491	2017-05-01 12:00:00	3	12:00:00
2017-05-01 13:00:00	2017-05-01 13:00:00	15.4	0	47.5	1007.7	110.7	3.7	8.5	411	2017-05-01 13:00:00	3	13:00:00
2017-05-01 14:00:00	2017-05-01 14:00:00	16.1	0	46.3	1007.6	88.7	3.7	7.3	330.3	2017-05-01 14:00:00	3	14:00:00
2017-05-01 15:00:00	2017-05-01 15:00:00	16.4	0	43.3	1007.6	109.3	3.6	7.5	250	2017-05-01 15:00:00	3	15:00:00
2017-05-01 16:00:00	2017-05-01 16:00:00	16.8	0	42	1007.8	107.9	3.5	7.3	288.4	2017-05-01 16:00:00	3	16:00:00
2017-05-01 17:00:00	2017-05-01 17:00:00	16	0	42.8	1008	91.5	3.4	7.8	133.2	2017-05-01 17:00:00	3	17:00:00
2017-05-01 18:00:00	2017-05-01 18:00:00	15.8	0	43.5	1008	83.2	3.3	6	114.3	2017-05-01 18:00:00	3	18:00:00
2017-05-01 19:00:00	2017-05-01 19:00:00	14.8	0	45.7	1008.3	79.8	2.5	5.1	29.4	2017-05-01 19:00:00	3	19:00:00
2017-05-01 20:00:00	2017-05-01 20:00:00	13.7	0	49.5	1008.6	71.7	2.4	5.9	6.8	2017-05-01 20:00:00	3	20:00:00
2017-05-01 21:00:00	2017-05-01 21:00:00	13.1	0	52	1008.9	70.7	2.7	5.3	4	2017-05-01 21:00:00	3	21:00:00
2017-05-01 22:00:00	2017-05-01 22:00:00	12.3	0	56.2	1009	72.6	3	6.6	3.9	2017-05-01 22:00:00	3	22:00:00
2017-05-01 23:00:00	2017-05-01 23:00:00	11.7	0	60.5	1009.1	71.8	2.4	5.6	4.3	2017-05-01 23:00:00	3	23:00:00
2017-05-02	2017-05-02	11.3	0	64.2	1009.1	69.5	2.1	4.5	4.3	2017-05-02	4	00:00:00
2017-05-02 01:00:00	2017-05-02 01:00:00	10.9	0	68.5	1009	65.7	2.2	3.9	4.5	2017-05-02 01:00:00	4	01:00:00
2017-05-02 02:00:00	2017-05-02 02:00:00	10.5	0	71.5	1009	59	2	3.8	4.5	2017-05-02 02:00:00	4	02:00:00
2017-05-02 03:00:00	2017-05-02 03:00:00	10.2	0	72	1009	64.7	1.8	4.1	4.6	2017-05-02 03:00:00	4	03:00:00
2017-05-02 04:00:00	2017-05-02 04:00:00	9.8	0	73.7	1008.9	63.8	2	4.5	4.6	2017-05-02 04:00:00	4	04:00:00
2017-05-02 05:00:00	2017-05-02 05:00:00	9.5	0	75.2	1008.8	64.9	2	4.2	7.4	2017-05-02 05:00:00	4	05:00:00
2017-05-02 06:00:00	2017-05-02 06:00:00	9.1	0.2	81.3	1008.9	71.5	2.3	5.2	21.3	2017-05-02 06:00:00	4	06:00:00
2017-05-02 07:00:00	2017-05-02 07:00:00	8.1	0.4	97	1008.9	82.7	2.1	5.1	61.9	2017-05-02 07:00:00	4	07:00:00
2017-05-02 08:00:00	2017-05-02 08:00:00	8	0.2	96.5	1008.9	68.1	2.4	6.1	61	2017-05-02 08:00:00	4	08:00:00
2017-05-02 09:00:00	2017-05-02 09:00:00	7.6	1.3	99.8	1008.9	72.6	2	3.8	44.1	2017-05-02 09:00:00	4	09:00:00
2017-05-02 10:00:00	2017-05-02 10:00:00	7.3	2	100	1009	68.7	1.7	3.8	36.6	2017-05-02 10:00:00	4	10:00:00
2017-05-02 11:00:00	2017-05-02 11:00:00	7.1	2.7	100	1009	62.4	2.7	7	56.1	2017-05-02 11:00:00	4	11:00:00
2017-05-02 12:00:00	2017-05-02 12:00:00	7.2	0.6	100	1009	67.8	2.4	5.8	32.8	2017-05-02 12:00:00	4	12:00:00
2017-05-02 13:00:00	2017-05-02 13:00:00	7.5	2	100	1009	70.7	3.4	8.2	46.2	2017-05-02 13:00:00	4	13:00:00
2017-05-02 14:00:00	2017-05-02 14:00:00	7.8	0.1	100	1009	77.5	4.4	10.5	53.2	2017-05-02 14:00:00	4	14:00:00
2017-05-02 15:00:00	2017-05-02 15:00:00	8.3	0	99.7	1009	75.6	4.6	11.3	110.1	2017-05-02 15:00:00	4	15:00:00
2017-05-02 16:00:00	2017-05-02 16:00:00	9	0	96.5	1009.1	73	3.9	9.3	93.3	2017-05-02 16:00:00	4	16:00:00
2017-05-02 17:00:00	2017-05-02 17:00:00	9	0	96.8	1009.2	71.7	3.6	7.4	29.8	2017-05-02 17:00:00	4	17:00:00
2017-05-02 18:00:00	2017-05-02 18:00:00	8.9	0	97	1009.3	66.2	3.3	7.1	47.3	2017-05-02 18:00:00	4	18:00:00
2017-05-02 19:00:00	2017-05-02 19:00:00	8.5	1.4	99.3	1009.3	84.8	2	5.6	14.1	2017-05-02 19:00:00	4	19:00:00
2017-05-02 20:00:00	2017-05-02 20:00:00	8.2	2	100	1009.6	95.7	1.6	3.3	5.9	2017-05-02 20:00:00	4	20:00:00
2017-05-02 21:00:00	2017-05-02 21:00:00	7.7	0	100	1009.9	99.4	1.9	3.7	4.9	2017-05-02 21:00:00	4	21:00:00
2017-05-02 22:00:00	2017-05-02 22:00:00	7.3	0	100	1010.2	87	1.4	2.7	5	2017-05-02 22:00:00	4	22:00:00
2017-05-02 23:00:00	2017-05-02 23:00:00	7.4	0	100	1010.5	101.7	1.7	4	5.1	2017-05-02 23:00:00	4	23:00:00
2017-05-03	2017-05-03	7.2	0	100	1010.8	104.7	1.6	3.9	4.2	2017-05-03	5	00:00:00
2017-05-03 01:00:00	2017-05-03 01:00:00	6	0	100	1011	83	1.5	2.5	5.1	2017-05-03 01:00:00	5	01:00:00
2017-05-03 02:00:00	2017-05-03 02:00:00	6	0	100	1011.3	116.2	1.5	2.9	4.5	2017-05-03 02:00:00	5	02:00:00
2017-05-03 03:00:00	2017-05-03 03:00:00	6	0	100	1011.5	80.5	1.7	3.5	5.3	2017-05-03 03:00:00	5	03:00:00
2017-05-03 04:00:00	2017-05-03 04:00:00	6.2	0	100	1011.7	104.8	1.6	3.3	4.6	2017-05-03 04:00:00	5	04:00:00
2017-05-03 05:00:00	2017-05-03 05:00:00	5.3	0	100	1011.8	80.4	1.6	2.8	11	2017-05-03 05:00:00	5	05:00:00
2017-05-03 06:00:00	2017-05-03 06:00:00	5.5	0	100	1012.1	78.4	1.8	2.8	67.3	2017-05-03 06:00:00	5	06:00:00
2017-05-03 07:00:00	2017-05-03 07:00:00	8	0	98	1012.4	75.3	2	4.1	241.3	2017-05-03 07:00:00	5	07:00:00
2017-05-03 08:00:00	2017-05-03 08:00:00	9.2	0	90.5	1012.5	83	2.6	4.8	289.6	2017-05-03 08:00:00	5	08:00:00
2017-05-03 09:00:00	2017-05-03 09:00:00	11.4	0	82.2	1012.6	96	2.3	4	468.6	2017-05-03 09:00:00	5	09:00:00
2017-05-03 10:00:00	2017-05-03 10:00:00	13.9	0	69	1012.7	93.2	2.7	6.2	639.3	2017-05-03 10:00:00	5	10:00:00
2017-05-03 11:00:00	2017-05-03 11:00:00	15.3	0	64.3	1012.9	84.5	3.2	6.6	671.5	2017-05-03 11:00:00	5	11:00:00
2017-05-03 12:00:00	2017-05-03 12:00:00	14.9	0	73.5	1012.9	61.7	3.4	6.6	491.9	2017-05-03 12:00:00	5	12:00:00
2017-05-03 13:00:00	2017-05-03 13:00:00	15	0	71.5	1012.8	82.8	2.7	6.1	468.8	2017-05-03 13:00:00	5	13:00:00
2017-05-03 14:00:00	2017-05-03 14:00:00	15.2	0	69.2	1012.7	81.8	2.6	5.5	380.1	2017-05-03 14:00:00	5	14:00:00
2017-05-03 15:00:00	2017-05-03 15:00:00	15.3	0	69.5	1012.5	69.1	2.8	6.6	336.9	2017-05-03 15:00:00	5	15:00:00
2017-05-03 16:00:00	2017-05-03 16:00:00	15.1	0	72.3	1012.3	94.1	2.9	5.7	339.9	2017-05-03 16:00:00	5	16:00:00
2017-05-03 17:00:00	2017-05-03 17:00:00	15.2	0	69.2	1012	112.6	2.2	4.6	218	2017-05-03 17:00:00	5	17:00:00
2017-05-03 18:00:00	2017-05-03 18:00:00	14.9	0	68.5	1011.8	72.6	2.4	5.1	77.5	2017-05-03 18:00:00	5	18:00:00
2017-05-03 19:00:00	2017-05-03 19:00:00	13.8	0	75.5	1011.8	64.4	2.4	5.6	24.8	2017-05-03 19:00:00	5	19:00:00
2017-05-03 20:00:00	2017-05-03 20:00:00	12.8	0	80.8	1011.9	59.5	3	6.5	7.7	2017-05-03 20:00:00	5	20:00:00
2017-05-03 21:00:00	2017-05-03 21:00:00	11.6	0	89.3	1011.9	62.1	2.9	6.1	3.9	2017-05-03 21:00:00	5	21:00:00
2017-05-03 22:00:00	2017-05-03 22:00:00	11.2	0	92.8	1012	61.7	2.7	5.7	4.4	2017-05-03 22:00:00	5	22:00:00
2017-05-03 23:00:00	2017-05-03 23:00:00	10.9	0	93	1011.9	63.1	2.6	5.5	4.5	2017-05-03 23:00:00	5	23:00:00
2017-05-04	2017-05-04	10.7	0	93	1011.8	77.1	2.4	5.9	4.5	2017-05-04	6	00:00:00
2017-05-04 01:00:00	2017-05-04 01:00:00	10.2	0	93	1011.7	66.4	3	8	4.4	2017-05-04 01:00:00	6	01:00:00
2017-05-04 02:00:00	2017-05-04 02:00:00	9.6	0	92.3	1011.4	62.9	3.1	6.6	4.4	2017-05-04 02:00:00	6	02:00:00
2017-05-04 03:00:00	2017-05-04 03:00:00	8.8	0.5	94.7	1011.5	103.6	1.9	5	4.1	2017-05-04 03:00:00	6	03:00:00
2017-05-04 04:00:00	2017-05-04 04:00:00	8.1	0.1	100	1011.3	134.1	1.6	4.6	5.1	2017-05-04 04:00:00	6	04:00:00
2017-05-04 05:00:00	2017-05-04 05:00:00	8.1	0	99.2	1011.2	69.6	2.3	5.1	6.8	2017-05-04 05:00:00	6	05:00:00
2017-05-04 06:00:00	2017-05-04 06:00:00	7.9	0	100	1011.3	81	2	4.9	10.7	2017-05-04 06:00:00	6	06:00:00
2017-05-04 07:00:00	2017-05-04 07:00:00	7.8	0.1	100	1011.3	97.7	1.8	3.7	18.5	2017-05-04 07:00:00	6	07:00:00
2017-05-04 08:00:00	2017-05-04 08:00:00	7.7	0	99.7	1011.3	90.5	2.1	4.9	32	2017-05-04 08:00:00	6	08:00:00
2017-05-04 09:00:00	2017-05-04 09:00:00	8	0	98.7	1011.4	94.2	2.1	4.7	61.9	2017-05-04 09:00:00	6	09:00:00
2017-05-04 10:00:00	2017-05-04 10:00:00	8.4	0	97.2	1011.3	110.2	2.3	6.2	89.9	2017-05-04 10:00:00	6	10:00:00
2017-05-04 11:00:00	2017-05-04 11:00:00	8.2	0	97	1011.4	125.3	2.3	5.1	83.6	2017-05-04 11:00:00	6	11:00:00
2017-05-04 12:00:00	2017-05-04 12:00:00	8	0	98.7	1011.4	179.4	2.1	4.9	79.5	2017-05-04 12:00:00	6	12:00:00
2017-05-04 13:00:00	2017-05-04 13:00:00	7.9	0.1	100	1011.2	189.5	1.9	4.1	67.3	2017-05-04 13:00:00	6	13:00:00
2017-05-04 14:00:00	2017-05-04 14:00:00	8.3	0	99.3	1011.1	196.8	1.8	4.4	57.3	2017-05-04 14:00:00	6	14:00:00
2017-05-04 15:00:00	2017-05-04 15:00:00	8.5	0	99.3	1010.9	178.9	1.6	4.2	61.7	2017-05-04 15:00:00	6	15:00:00
2017-05-04 16:00:00	2017-05-04 16:00:00	8.6	0	100	1010.6	202.1	2.1	5.2	58.5	2017-05-04 16:00:00	6	16:00:00
2017-05-04 17:00:00	2017-05-04 17:00:00	8.3	0	100	1010.6	158	2.1	4.3	37.9	2017-05-04 17:00:00	6	17:00:00
2017-05-04 18:00:00	2017-05-04 18:00:00	8.1	0	100	1010.6	153.8	1.7	4.2	27.8	2017-05-04 18:00:00	6	18:00:00
2017-05-04 19:00:00	2017-05-04 19:00:00	8.1	0.1	100	1010.6	191.1	1.6	3.9	16.7	2017-05-04 19:00:00	6	19:00:00
2017-05-04 20:00:00	2017-05-04 20:00:00	7.8	0	100	1010.7	182.6	1.7	4.1	5.6	2017-05-04 20:00:00	6	20:00:00
2017-05-04 21:00:00	2017-05-04 21:00:00	7.5	0	100	1010.9	157.7	1.7	3.6	4.8	2017-05-04 21:00:00	6	21:00:00
2017-05-04 22:00:00	2017-05-04 22:00:00	7.4	0	100	1010.9	208.8	1.5	3.5	4.8	2017-05-04 22:00:00	6	22:00:00
2017-05-04 23:00:00	2017-05-04 23:00:00	7.3	0	100	1010.9	255.6	1.5	3.5	4.9	2017-05-04 23:00:00	6	23:00:00
2017-05-05	2017-05-05	7.2	0	100	1011	265	1.6	2.9	4.9	2017-05-05	7	00:00:00
2017-05-05 01:00:00	2017-05-05 01:00:00	7.2	0	100	1011	296.7	1.8	3.6	4.9	2017-05-05 01:00:00	7	01:00:00
2017-05-05 02:00:00	2017-05-05 02:00:00	7.2	0	100	1010.9	296.6	2.2	4	4.9	2017-05-05 02:00:00	7	02:00:00
2017-05-05 03:00:00	2017-05-05 03:00:00	7.2	0.2	100	1010.9	296.2	2.4	4.4	5	2017-05-05 03:00:00	7	03:00:00
2017-05-05 04:00:00	2017-05-05 04:00:00	7.2	0	100	1010.9	291	2.4	3.7	5	2017-05-05 04:00:00	7	04:00:00
2017-05-05 05:00:00	2017-05-05 05:00:00	7.3	0.1	100	1011	264	1.5	2.9	5.7	2017-05-05 05:00:00	7	05:00:00
2017-05-05 06:00:00	2017-05-05 06:00:00	7.1	0	100	1011.2	225.8	1.7	3.6	15.3	2017-05-05 06:00:00	7	06:00:00
2017-05-05 07:00:00	2017-05-05 07:00:00	7.1	0	100	1011.4	236.7	1.7	4	39.3	2017-05-05 07:00:00	7	07:00:00
2017-05-05 08:00:00	2017-05-05 08:00:00	7.4	0.1	100	1011.5	288.6	1.6	3.1	65.3	2017-05-05 08:00:00	7	08:00:00
2017-05-05 09:00:00	2017-05-05 09:00:00	7.9	0	100	1011.5	292.9	2	3.6	95.1	2017-05-05 09:00:00	7	09:00:00
2017-05-05 10:00:00	2017-05-05 10:00:00	8.3	0	100	1011.6	289.1	2.1	3.9	140.8	2017-05-05 10:00:00	7	10:00:00
2017-05-05 11:00:00	2017-05-05 11:00:00	8.8	0	100	1011.7	280.1	2.3	3.9	142.7	2017-05-05 11:00:00	7	11:00:00
2017-05-05 12:00:00	2017-05-05 12:00:00	9	0.1	99	1012	286.1	2.2	3.9	142.2	2017-05-05 12:00:00	7	12:00:00
2017-05-05 13:00:00	2017-05-05 13:00:00	9.1	0.1	99	1012.1	283.1	1.9	3.1	112.1	2017-05-05 13:00:00	7	13:00:00
2017-05-05 14:00:00	2017-05-05 14:00:00	9.5	0	99	1012.2	285.1	2	4.1	124.8	2017-05-05 14:00:00	7	14:00:00
2017-05-05 15:00:00	2017-05-05 15:00:00	9.9	0	97	1012.1	278.7	1.8	3.9	144.4	2017-05-05 15:00:00	7	15:00:00
2017-05-05 16:00:00	2017-05-05 16:00:00	10.1	0	94.7	1012.1	247.8	1.3	2.5	112.3	2017-05-05 16:00:00	7	16:00:00
2017-05-05 17:00:00	2017-05-05 17:00:00	10.2	0	94.3	1012.1	273.3	1.5	2.3	109.8	2017-05-05 17:00:00	7	17:00:00
2017-05-05 18:00:00	2017-05-05 18:00:00	10.1	0	93.8	1012	274.4	1.6	2.6	72.5	2017-05-05 18:00:00	7	18:00:00
2017-05-05 19:00:00	2017-05-05 19:00:00	9.6	0	96.2	1012	281.8	1.4	2.4	21.8	2017-05-05 19:00:00	7	19:00:00
2017-05-05 20:00:00	2017-05-05 20:00:00	9.3	0	97.8	1012	278.7	1.2	1.9	7.7	2017-05-05 20:00:00	7	20:00:00
2017-05-05 21:00:00	2017-05-05 21:00:00	9	0	99	1012.2	135.8	0.8	1.5	4.9	2017-05-05 21:00:00	7	21:00:00
2017-05-05 22:00:00	2017-05-05 22:00:00	9.1	0	99	1012.2	68.9	0.9	1.7	5.1	2017-05-05 22:00:00	7	22:00:00
2017-05-05 23:00:00	2017-05-05 23:00:00	9	0	99.7	1012	99.4	0.9	1.7	5.1	2017-05-05 23:00:00	7	23:00:00
2017-05-06	2017-05-06	8.8	0	100	1011.8	138.1	0.8	1.5	4.6	2017-05-06	8	00:00:00
2017-05-06 01:00:00	2017-05-06 01:00:00	8.2	0	100	1011.6	133.9	0.6	1.4	4.8	2017-05-06 01:00:00	8	01:00:00
2017-05-06 02:00:00	2017-05-06 02:00:00	8.1	0	100	1011.4	76.8	1.2	1.9	5	2017-05-06 02:00:00	8	02:00:00
2017-05-06 03:00:00	2017-05-06 03:00:00	8	0	100	1011.2	76.5	1.2	1.9	4.9	2017-05-06 03:00:00	8	03:00:00
2017-05-06 04:00:00	2017-05-06 04:00:00	8.2	0	100	1011	98.6	0.9	1.7	4.9	2017-05-06 04:00:00	8	04:00:00
2017-05-06 05:00:00	2017-05-06 05:00:00	8.1	0	100	1010.8	162.1	0.6	1.1	9.1	2017-05-06 05:00:00	8	05:00:00
2017-05-06 06:00:00	2017-05-06 06:00:00	8.2	0	100	1010.7	189.4	0.8	1.5	29.3	2017-05-06 06:00:00	8	06:00:00
2017-05-06 07:00:00	2017-05-06 07:00:00	9.1	0	100	1010.6	254.1	0.9	1.5	90.5	2017-05-06 07:00:00	8	07:00:00
2017-05-06 08:00:00	2017-05-06 08:00:00	10.3	0	99.3	1010.5	82.4	1.2	2.1	127.1	2017-05-06 08:00:00	8	08:00:00
2017-05-06 09:00:00	2017-05-06 09:00:00	10.9	0	96	1010.3	74.9	1.5	2.5	136.4	2017-05-06 09:00:00	8	09:00:00
2017-05-06 10:00:00	2017-05-06 10:00:00	11.2	0	95	1010.1	90.9	1.2	2.1	96.6	2017-05-06 10:00:00	8	10:00:00
2017-05-06 11:00:00	2017-05-06 11:00:00	11.4	0	95.5	1009.8	90.3	1.4	2.7	118.7	2017-05-06 11:00:00	8	11:00:00
2017-05-06 12:00:00	2017-05-06 12:00:00	11.2	0	98.2	1009.5	71.6	2	4.3	90	2017-05-06 12:00:00	8	12:00:00
2017-05-06 13:00:00	2017-05-06 13:00:00	11.5	0	99.3	1009.1	70.8	1.9	3.6	106.7	2017-05-06 13:00:00	8	13:00:00
2017-05-06 14:00:00	2017-05-06 14:00:00	12.3	0	98.5	1008.7	75.5	1.8	3.5	113.7	2017-05-06 14:00:00	8	14:00:00
2017-05-06 15:00:00	2017-05-06 15:00:00	13.7	0	93.7	1008.4	213.9	1.2	2.1	207.5	2017-05-06 15:00:00	8	15:00:00
2017-05-06 16:00:00	2017-05-06 16:00:00	15.6	0	85.3	1008.1	236.4	1.4	2.4	308.6	2017-05-06 16:00:00	8	16:00:00
2017-05-06 17:00:00	2017-05-06 17:00:00	15	0	86.7	1007.8	63.9	2.4	5.2	100.1	2017-05-06 17:00:00	8	17:00:00
2017-05-06 18:00:00	2017-05-06 18:00:00	15.6	0	84	1007.5	68.5	2.4	4.5	185.5	2017-05-06 18:00:00	8	18:00:00
2017-05-06 19:00:00	2017-05-06 19:00:00	14.7	0	88	1007.4	66.8	1.5	3.3	55.7	2017-05-06 19:00:00	8	19:00:00
2017-05-06 20:00:00	2017-05-06 20:00:00	13.3	0	94.2	1007.5	69.6	1.1	2.5	8.9	2017-05-06 20:00:00	8	20:00:00
2017-05-06 21:00:00	2017-05-06 21:00:00	12.8	0	95.7	1007.6	63.4	1.7	3.6	4.7	2017-05-06 21:00:00	8	21:00:00
2017-05-06 22:00:00	2017-05-06 22:00:00	12.5	0	93.5	1007.5	76.3	1.8	3.9	3.7	2017-05-06 22:00:00	8	22:00:00
2017-05-06 23:00:00	2017-05-06 23:00:00	10.1	0	99	1007.5	81	1	1.9	3.5	2017-05-06 23:00:00	8	23:00:00
2017-05-07	2017-05-07	8.1	0	100	1007.7	218.9	0.8	1.9	4.1	2017-05-07	9	00:00:00
2017-05-07 01:00:00	2017-05-07 01:00:00	7.2	0	100	1007.8	61.7	0.9	1.7	6	2017-05-07 01:00:00	9	01:00:00
2017-05-07 02:00:00	2017-05-07 02:00:00	7.3	0	100	1007.7	192.2	0.7	1.7	4.7	2017-05-07 02:00:00	9	02:00:00
2017-05-07 03:00:00	2017-05-07 03:00:00	7.4	0	100	1007.7	236.6	0.8	1.5	5.1	2017-05-07 03:00:00	9	03:00:00
2017-05-07 04:00:00	2017-05-07 04:00:00	7.4	0	100	1007.7	182.9	0.6	1.1	5.3	2017-05-07 04:00:00	9	04:00:00
2017-05-07 05:00:00	2017-05-07 05:00:00	7.8	0	100	1007.7	161.1	0.8	1.7	8.1	2017-05-07 05:00:00	9	05:00:00
2017-05-07 06:00:00	2017-05-07 06:00:00	8.4	0	100	1007.7	238.9	0.9	1.9	38.9	2017-05-07 06:00:00	9	06:00:00
2017-05-07 07:00:00	2017-05-07 07:00:00	9.3	0	100	1008	241.8	0.9	1.7	62.6	2017-05-07 07:00:00	9	07:00:00
2017-05-07 08:00:00	2017-05-07 08:00:00	10.4	0	100	1008.2	270.4	1.4	2.5	131.9	2017-05-07 08:00:00	9	08:00:00
2017-05-07 09:00:00	2017-05-07 09:00:00	13.4	0	90.7	1008.3	269.9	1.4	2.3	438	2017-05-07 09:00:00	9	09:00:00
2017-05-07 10:00:00	2017-05-07 10:00:00	15.7	0	78	1008.4	253.6	1.6	2.9	419.1	2017-05-07 10:00:00	9	10:00:00
2017-05-07 11:00:00	2017-05-07 11:00:00	17.7	0	65.5	1008.6	217.2	1.8	3.8	668.5	2017-05-07 11:00:00	9	11:00:00
2017-05-07 12:00:00	2017-05-07 12:00:00	18.6	0	60.2	1008.6	191.7	1.9	4.3	671	2017-05-07 12:00:00	9	12:00:00
2017-05-07 13:00:00	2017-05-07 13:00:00	19.3	0	55.7	1008.4	164.1	2.1	5.6	625.1	2017-05-07 13:00:00	9	13:00:00
2017-05-07 14:00:00	2017-05-07 14:00:00	18.4	0	59	1008.3	166.1	1.8	4	280.3	2017-05-07 14:00:00	9	14:00:00
2017-05-07 15:00:00	2017-05-07 15:00:00	17.7	0	60.8	1008.2	271.2	2	3.7	172.7	2017-05-07 15:00:00	9	15:00:00
2017-05-07 16:00:00	2017-05-07 16:00:00	17.9	0	62.6	1008.1	292.2	2.5	4.6	264.8	2017-05-07 16:00:00	9	16:00:00
2017-05-07 17:00:00	2017-05-07 17:00:00	18.6	0	57	1008	276	2.9	5.3	260.4	2017-05-07 17:00:00	9	17:00:00
2017-05-07 18:00:00	2017-05-07 18:00:00	17.3	0	63.5	1007.9	295.5	2.9	4.8	140.4	2017-05-07 18:00:00	9	18:00:00
2017-05-07 19:00:00	2017-05-07 19:00:00	16.1	0	67.2	1008	293.3	2.7	4.5	54.6	2017-05-07 19:00:00	9	19:00:00
2017-05-07 20:00:00	2017-05-07 20:00:00	14.8	0	80.3	1008.1	290.2	2	3.2	9.3	2017-05-07 20:00:00	9	20:00:00
2017-05-07 21:00:00	2017-05-07 21:00:00	13.1	0	93.7	1008.3	267	1.5	2.5	4	2017-05-07 21:00:00	9	21:00:00
2017-05-07 22:00:00	2017-05-07 22:00:00	13	0	92.5	1008.3	281.9	1.8	2.8	4.3	2017-05-07 22:00:00	9	22:00:00
2017-05-07 23:00:00	2017-05-07 23:00:00	11.8	0	96.7	1008.4	287	1.4	2.2	3.8	2017-05-07 23:00:00	9	23:00:00
2017-05-08	2017-05-08	11.5	0	96.2	1008.4	281.7	2.2	3.5	4.3	2017-05-08	10	00:00:00
2017-05-08 01:00:00	2017-05-08 01:00:00	11	0	95	1008.5	283.1	3	4.8	4.2	2017-05-08 01:00:00	10	01:00:00
2017-05-08 02:00:00	2017-05-08 02:00:00	11.2	0	88	1008.4	293.3	4	6.6	4.3	2017-05-08 02:00:00	10	02:00:00
2017-05-08 03:00:00	2017-05-08 03:00:00	9.9	0	87.5	1008.4	291.2	3.9	7.2	3.1	2017-05-08 03:00:00	10	03:00:00
2017-05-08 04:00:00	2017-05-08 04:00:00	7.9	0	96.8	1008.7	291.9	4.6	8.6	3.5	2017-05-08 04:00:00	10	04:00:00
2017-05-08 05:00:00	2017-05-08 05:00:00	7	0	98.3	1008.9	291.1	5.2	9.2	6.9	2017-05-08 05:00:00	10	05:00:00
2017-05-08 06:00:00	2017-05-08 06:00:00	7.1	0	97.7	1009.1	295.9	4.7	9.2	23.8	2017-05-08 06:00:00	10	06:00:00
2017-05-08 07:00:00	2017-05-08 07:00:00	7.3	0	97.2	1009.3	297.6	5.5	9.4	58	2017-05-08 07:00:00	10	07:00:00
2017-05-08 08:00:00	2017-05-08 08:00:00	7.5	0	97.7	1009.4	297.9	5.4	12.1	73.2	2017-05-08 08:00:00	10	08:00:00
2017-05-08 09:00:00	2017-05-08 09:00:00	7.9	0	95.8	1009.5	295.3	5.7	9.9	100.1	2017-05-08 09:00:00	10	09:00:00
2017-05-08 10:00:00	2017-05-08 10:00:00	8.1	0	95.2	1009.7	291.1	5.7	10.2	96.4	2017-05-08 10:00:00	10	10:00:00
2017-05-08 11:00:00	2017-05-08 11:00:00	8.8	0	87.5	1009.8	287.4	6.4	10.2	179.8	2017-05-08 11:00:00	10	11:00:00
2017-05-08 12:00:00	2017-05-08 12:00:00	9.1	0	87.2	1009.9	288.3	5.6	10	139.6	2017-05-08 12:00:00	10	12:00:00
2017-05-08 13:00:00	2017-05-08 13:00:00	9.2	0	86.5	1010	290	5.5	10.6	185.6	2017-05-08 13:00:00	10	13:00:00
2017-05-08 14:00:00	2017-05-08 14:00:00	9.3	0	87	1010.1	293.2	4.8	9.2	131.8	2017-05-08 14:00:00	10	14:00:00
2017-05-08 15:00:00	2017-05-08 15:00:00	8.7	0	97.3	1010.1	291	4.7	8	93.3	2017-05-08 15:00:00	10	15:00:00
2017-05-08 16:00:00	2017-05-08 16:00:00	8.4	0.2	100	1010.3	257.1	3.1	6.9	73.6	2017-05-08 16:00:00	10	16:00:00
2017-05-08 17:00:00	2017-05-08 17:00:00	7.9	0	99.8	1010.5	224.5	2.4	5.8	57.8	2017-05-08 17:00:00	10	17:00:00
2017-05-08 18:00:00	2017-05-08 18:00:00	8.1	0	97.5	1010.8	264.9	1.5	3.4	38.5	2017-05-08 18:00:00	10	18:00:00
2017-05-08 19:00:00	2017-05-08 19:00:00	8.2	0.1	98	1010.9	283.2	1.5	2.3	29.9	2017-05-08 19:00:00	10	19:00:00
2017-05-08 20:00:00	2017-05-08 20:00:00	7.6	0	98.5	1011.3	172.2	1.6	7.2	9.2	2017-05-08 20:00:00	10	20:00:00
2017-05-08 21:00:00	2017-05-08 21:00:00	6.4	0.2	96.2	1011.9	85.9	2.1	5.6	5	2017-05-08 21:00:00	10	21:00:00
2017-05-08 22:00:00	2017-05-08 22:00:00	6.1	0	97.8	1012.1	132.1	1.5	3.8	5.3	2017-05-08 22:00:00	10	22:00:00
2017-05-08 23:00:00	2017-05-08 23:00:00	6	0	97.2	1012.4	235.8	1.5	2.9	6.2	2017-05-08 23:00:00	10	23:00:00
2017-05-09	2017-05-09	5.4	0	95.5	1012.5	230.8	1.3	3.3	5.7	2017-05-09	11	00:00:00
2017-05-09 01:00:00	2017-05-09 01:00:00	4.9	0	96.8	1012.4	279.5	1.3	3.2	5.5	2017-05-09 01:00:00	11	01:00:00
2017-05-09 02:00:00	2017-05-09 02:00:00	4.6	0	99.2	1012.4	237.2	1.2	2.5	5.3	2017-05-09 02:00:00	11	02:00:00
2017-05-09 03:00:00	2017-05-09 03:00:00	4.3	0	98.7	1012.3	177.2	1.3	3.2	5.6	2017-05-09 03:00:00	11	03:00:00
2017-05-09 04:00:00	2017-05-09 04:00:00	4	0	98.3	1012.2	128.1	1.1	2.3	5.3	2017-05-09 04:00:00	11	04:00:00
2017-05-09 05:00:00	2017-05-09 05:00:00	3.4	0	99.5	1012.1	164.1	0.7	1.9	12.5	2017-05-09 05:00:00	11	05:00:00
2017-05-09 06:00:00	2017-05-09 06:00:00	3.6	0	100	1012.1	210.7	0.9	1.5	58.9	2017-05-09 06:00:00	11	06:00:00
2017-05-09 07:00:00	2017-05-09 07:00:00	5.1	0	94.7	1012.1	277.8	2.1	3.9	153	2017-05-09 07:00:00	11	07:00:00
2017-05-09 08:00:00	2017-05-09 08:00:00	5.9	0	91.2	1012.1	286.7	3.1	5.3	232.5	2017-05-09 08:00:00	11	08:00:00
2017-05-09 09:00:00	2017-05-09 09:00:00	7.3	0	84.2	1012	276.8	3.1	5.3	429.9	2017-05-09 09:00:00	11	09:00:00
2017-05-09 10:00:00	2017-05-09 10:00:00	8.2	0	73.8	1011.9	276.9	2.9	5.2	407.6	2017-05-09 10:00:00	11	10:00:00
2017-05-09 11:00:00	2017-05-09 11:00:00	8.3	0	68.2	1011.7	293	2.4	5.9	221.3	2017-05-09 11:00:00	11	11:00:00
2017-05-09 12:00:00	2017-05-09 12:00:00	9.2	0	58.8	1011.6	265.3	2.3	6.5	355.1	2017-05-09 12:00:00	11	12:00:00
2017-05-09 13:00:00	2017-05-09 13:00:00	10	0	54.2	1011.3	281.4	3.7	7.1	519.5	2017-05-09 13:00:00	11	13:00:00
2017-05-09 14:00:00	2017-05-09 14:00:00	10.8	0	49.2	1011.1	282.8	3.2	7.9	494.8	2017-05-09 14:00:00	11	14:00:00
2017-05-09 15:00:00	2017-05-09 15:00:00	12	0	46	1010.8	273.7	3.2	7.4	647.2	2017-05-09 15:00:00	11	15:00:00
2017-05-09 16:00:00	2017-05-09 16:00:00	12.3	0	40	1010.5	280.3	3.4	7.7	546.5	2017-05-09 16:00:00	11	16:00:00
2017-05-09 17:00:00	2017-05-09 17:00:00	11.8	0	39.7	1010.3	283	2.8	6	350.7	2017-05-09 17:00:00	11	17:00:00
2017-05-09 18:00:00	2017-05-09 18:00:00	11.4	0	40.2	1010	265.3	2	5.6	261.4	2017-05-09 18:00:00	11	18:00:00
2017-05-09 19:00:00	2017-05-09 19:00:00	9.6	0	43	1009.8	283.9	2.4	4.4	85.2	2017-05-09 19:00:00	11	19:00:00
2017-05-09 20:00:00	2017-05-09 20:00:00	5.9	0	65.5	1009.6	211.3	0.8	1.7	11.4	2017-05-09 20:00:00	11	20:00:00
2017-05-09 21:00:00	2017-05-09 21:00:00	5.6	0	82	1009.6	160.6	1.1	1.9	5.6	2017-05-09 21:00:00	11	21:00:00
2017-05-09 22:00:00	2017-05-09 22:00:00	5.8	0	82	1009.4	152.3	1.2	2.1	5.1	2017-05-09 22:00:00	11	22:00:00
2017-05-09 23:00:00	2017-05-09 23:00:00	5.6	0	83	1009.1	161.2	1.2	2.2	5	2017-05-09 23:00:00	11	23:00:00
2017-05-10	2017-05-10	5.9	0	80	1008.8	118.3	1	2.1	5.3	2017-05-10	12	00:00:00
2017-05-10 01:00:00	2017-05-10 01:00:00	5.6	0	82.7	1008.5	192.8	0.8	1.4	5	2017-05-10 01:00:00	12	01:00:00
2017-05-10 02:00:00	2017-05-10 02:00:00	5.5	0	84	1008.2	223.1	1	1.9	5	2017-05-10 02:00:00	12	02:00:00
2017-05-10 03:00:00	2017-05-10 03:00:00	4.5	0	91.3	1007.9	150.9	0.7	1.1	4.4	2017-05-10 03:00:00	12	03:00:00
2017-05-10 04:00:00	2017-05-10 04:00:00	3.4	0	92.2	1007.7	275.6	1.5	3	4.3	2017-05-10 04:00:00	12	04:00:00
2017-05-10 05:00:00	2017-05-10 05:00:00	3.2	0	88.5	1007.5	280.3	2	3.2	15.3	2017-05-10 05:00:00	12	05:00:00
2017-05-10 06:00:00	2017-05-10 06:00:00	4.8	0	85.7	1007.4	245	1.6	2.9	82.9	2017-05-10 06:00:00	12	06:00:00
2017-05-10 07:00:00	2017-05-10 07:00:00	6.7	0	77.7	1007.5	263.4	1.7	3	206.1	2017-05-10 07:00:00	12	07:00:00
2017-05-10 08:00:00	2017-05-10 08:00:00	8	0	73.8	1007.4	280.6	2	3.4	287	2017-05-10 08:00:00	12	08:00:00
2017-05-10 09:00:00	2017-05-10 09:00:00	9.4	0	69.2	1007.3	273.2	2.1	3.9	362.7	2017-05-10 09:00:00	12	09:00:00
2017-05-10 10:00:00	2017-05-10 10:00:00	11.7	0	60.8	1007.1	237.2	1.8	3.8	545.9	2017-05-10 10:00:00	12	10:00:00
2017-05-10 11:00:00	2017-05-10 11:00:00	13	0	53.2	1006.8	276	2.7	6.1	685.6	2017-05-10 11:00:00	12	11:00:00
2017-05-10 12:00:00	2017-05-10 12:00:00	14.5	0	49	1006.5	271.1	2.6	6.4	835.1	2017-05-10 12:00:00	12	12:00:00
2017-05-10 13:00:00	2017-05-10 13:00:00	14.8	0	47.8	1006.3	248.8	2.4	6.2	734.8	2017-05-10 13:00:00	12	13:00:00
2017-05-10 14:00:00	2017-05-10 14:00:00	15.6	0	45.8	1006.1	249.1	2.3	5.6	707.3	2017-05-10 14:00:00	12	14:00:00
2017-05-10 15:00:00	2017-05-10 15:00:00	16.2	0	44.7	1005.8	211.9	2.3	5	674.5	2017-05-10 15:00:00	12	15:00:00
2017-05-10 16:00:00	2017-05-10 16:00:00	16.6	0	44	1005.5	258	2.2	5	548.9	2017-05-10 16:00:00	12	16:00:00
2017-05-10 17:00:00	2017-05-10 17:00:00	16.3	0	45	1005.3	220.8	1.9	4.6	384.2	2017-05-10 17:00:00	12	17:00:00
2017-05-10 18:00:00	2017-05-10 18:00:00	15	0	48.5	1005.1	167.1	2.2	5.5	249.1	2017-05-10 18:00:00	12	18:00:00
2017-05-10 19:00:00	2017-05-10 19:00:00	13.6	0	53.2	1005.1	187	1.7	4	103.3	2017-05-10 19:00:00	12	19:00:00
2017-05-10 20:00:00	2017-05-10 20:00:00	10.5	0	67	1005.1	139.3	1.3	3.1	15.9	2017-05-10 20:00:00	12	20:00:00
2017-05-10 21:00:00	2017-05-10 21:00:00	7	0	87.3	1005.2	149.4	0.9	1.5	4.1	2017-05-10 21:00:00	12	21:00:00
2017-05-10 22:00:00	2017-05-10 22:00:00	5	0	97.5	1005.3	216.3	1	1.5	4.3	2017-05-10 22:00:00	12	22:00:00
2017-05-10 23:00:00	2017-05-10 23:00:00	3.5	0	99.8	1005.4	229.2	0.8	1.4	4.6	2017-05-10 23:00:00	12	23:00:00
2017-05-11	2017-05-11	2.5	0	100	1005.5	211.6	0.8	1.5	4.8	2017-05-11	13	00:00:00
2017-05-11 01:00:00	2017-05-11 01:00:00	1.7	0	100	1005.4	210	0.6	1.1	5	2017-05-11 01:00:00	13	01:00:00
2017-05-11 02:00:00	2017-05-11 02:00:00	1.2	0	100	1005.2	118.2	0.6	1.1	5.2	2017-05-11 02:00:00	13	02:00:00
2017-05-11 03:00:00	2017-05-11 03:00:00	0.5	0	100	1005	156	0.8	1.5	4.9	2017-05-11 03:00:00	13	03:00:00
2017-05-11 04:00:00	2017-05-11 04:00:00	-0.4	0	100	1004.8	108.6	0.4	1	5.3	2017-05-11 04:00:00	13	04:00:00
2017-05-11 05:00:00	2017-05-11 05:00:00	-0.6	0	100	1004.7	122.6	0.7	1.2	12.9	2017-05-11 05:00:00	13	05:00:00
2017-05-11 06:00:00	2017-05-11 06:00:00	1.5	0	100	1004.7	93	0.9	1.7	90.9	2017-05-11 06:00:00	13	06:00:00
2017-05-11 07:00:00	2017-05-11 07:00:00	5.9	0	94.5	1004.6	86.3	1.3	2.2	273.3	2017-05-11 07:00:00	13	07:00:00
2017-05-11 08:00:00	2017-05-11 08:00:00	9.7	0	69.5	1004.5	113	2.3	6.1	444.6	2017-05-11 08:00:00	13	08:00:00
2017-05-11 09:00:00	2017-05-11 09:00:00	12	0	57	1004.4	126.3	3.3	7.1	581.6	2017-05-11 09:00:00	13	09:00:00
2017-05-11 10:00:00	2017-05-11 10:00:00	14	0	53	1004.2	122.9	3.2	6.2	691.1	2017-05-11 10:00:00	13	10:00:00
2017-05-11 11:00:00	2017-05-11 11:00:00	16.1	0	48.7	1004	118.5	3.1	6.8	763.4	2017-05-11 11:00:00	13	11:00:00
2017-05-11 12:00:00	2017-05-11 12:00:00	17.9	0	44.5	1003.7	119.2	3.2	5.9	835.3	2017-05-11 12:00:00	13	12:00:00
2017-05-11 13:00:00	2017-05-11 13:00:00	19.5	0	40.8	1003.4	111.2	3.2	6.1	843.3	2017-05-11 13:00:00	13	13:00:00
2017-05-11 14:00:00	2017-05-11 14:00:00	20.7	0	34.5	1003	117.8	3.6	6.9	784.3	2017-05-11 14:00:00	13	14:00:00
2017-05-11 15:00:00	2017-05-11 15:00:00	21.6	0	32.7	1002.6	109.2	3.3	7.1	682.1	2017-05-11 15:00:00	13	15:00:00
2017-05-11 16:00:00	2017-05-11 16:00:00	21.9	0	33.7	1002.3	119.1	3.5	7.4	539.4	2017-05-11 16:00:00	13	16:00:00
2017-05-11 17:00:00	2017-05-11 17:00:00	22.1	0	33.7	1002.1	108.7	2.9	6.6	415.6	2017-05-11 17:00:00	13	17:00:00
2017-05-11 18:00:00	2017-05-11 18:00:00	21.1	0	35.7	1001.8	89.9	3.1	6.5	207.1	2017-05-11 18:00:00	13	18:00:00
2017-05-11 19:00:00	2017-05-11 19:00:00	19.2	0	39.8	1001.7	91.8	2.3	5.5	52.4	2017-05-11 19:00:00	13	19:00:00
2017-05-11 20:00:00	2017-05-11 20:00:00	17.5	0	48.5	1002	131.9	1.7	3.6	6.3	2017-05-11 20:00:00	13	20:00:00
2017-05-11 21:00:00	2017-05-11 21:00:00	15.5	0.1	73.7	1002	82.6	2.1	4.8	3.3	2017-05-11 21:00:00	13	21:00:00
2017-05-11 22:00:00	2017-05-11 22:00:00	15.3	0	68.2	1002	83.5	1.8	3.3	5.9	2017-05-11 22:00:00	13	22:00:00
2017-05-11 23:00:00	2017-05-11 23:00:00	14.5	0	74.8	1002.1	316.6	1.6	3.7	4.3	2017-05-11 23:00:00	13	23:00:00
2017-05-12	2017-05-12	14.3	0	68.2	1002.1	77.1	1.9	3.8	4.6	2017-05-12	14	00:00:00
2017-05-12 01:00:00	2017-05-12 01:00:00	13.7	0	69	1002.1	70.3	1.6	3.2	4.6	2017-05-12 01:00:00	14	01:00:00
2017-05-12 02:00:00	2017-05-12 02:00:00	13	0	74.7	1002	77.4	1.8	3.8	4.6	2017-05-12 02:00:00	14	02:00:00
2017-05-12 03:00:00	2017-05-12 03:00:00	12.4	0	77.8	1002	80.7	1.6	2.8	4.3	2017-05-12 03:00:00	14	03:00:00
2017-05-12 04:00:00	2017-05-12 04:00:00	11.5	0	82	1002	83.7	1.7	3.5	4.2	2017-05-12 04:00:00	14	04:00:00
2017-05-12 05:00:00	2017-05-12 05:00:00	9.8	0	91	1002.1	140.5	1.3	2.8	20.5	2017-05-12 05:00:00	14	05:00:00
2017-05-12 06:00:00	2017-05-12 06:00:00	11.5	0	86	1002.3	146.9	1	1.7	128.3	2017-05-12 06:00:00	14	06:00:00
2017-05-12 07:00:00	2017-05-12 07:00:00	13.9	0	73.3	1002.5	115.4	1.4	2.8	236	2017-05-12 07:00:00	14	07:00:00
2017-05-12 08:00:00	2017-05-12 08:00:00	14.7	0	70	1002.7	83.1	2.1	3.9	394.7	2017-05-12 08:00:00	14	08:00:00
2017-05-12 09:00:00	2017-05-12 09:00:00	15.8	0	68.2	1002.8	97.1	1.9	3.5	372	2017-05-12 09:00:00	14	09:00:00
2017-05-12 10:00:00	2017-05-12 10:00:00	16.9	0	65.2	1002.9	81.8	2.1	4	506.7	2017-05-12 10:00:00	14	10:00:00
2017-05-12 11:00:00	2017-05-12 11:00:00	18.8	0	58.5	1003	87	2.4	4.1	585.6	2017-05-12 11:00:00	14	11:00:00
2017-05-12 12:00:00	2017-05-12 12:00:00	20.6	0	53.7	1003	99.8	2.7	6.5	712.3	2017-05-12 12:00:00	14	12:00:00
2017-05-12 13:00:00	2017-05-12 13:00:00	21.4	0	50.3	1003	111.5	2.7	5.1	667.9	2017-05-12 13:00:00	14	13:00:00
2017-05-12 14:00:00	2017-05-12 14:00:00	21.9	0	50.7	1002.9	115.2	2.5	5.6	488.7	2017-05-12 14:00:00	14	14:00:00
2017-05-12 15:00:00	2017-05-12 15:00:00	21.7	0	49.2	1002.9	110.4	2.5	4.6	321	2017-05-12 15:00:00	14	15:00:00
2017-05-12 16:00:00	2017-05-12 16:00:00	21.5	0	49.5	1002.9	140.4	1.6	3.1	185.6	2017-05-12 16:00:00	14	16:00:00
2017-05-12 17:00:00	2017-05-12 17:00:00	19.1	0	67	1003.1	245.4	3.1	7.3	138	2017-05-12 17:00:00	14	17:00:00
2017-05-12 18:00:00	2017-05-12 18:00:00	17.8	0	74.8	1003.3	263.2	2.5	4.5	112	2017-05-12 18:00:00	14	18:00:00
2017-05-12 19:00:00	2017-05-12 19:00:00	17.1	0	79.2	1003.7	272.3	1.8	3.1	39.6	2017-05-12 19:00:00	14	19:00:00
2017-05-12 20:00:00	2017-05-12 20:00:00	15.9	0	91.2	1004.1	247.9	1.4	3.2	12.8	2017-05-12 20:00:00	14	20:00:00
2017-05-12 21:00:00	2017-05-12 21:00:00	15.4	0	93	1004.4	82.3	1.3	3.5	4.9	2017-05-12 21:00:00	14	21:00:00
2017-05-12 22:00:00	2017-05-12 22:00:00	14.7	0	91.3	1004.6	66.7	1.2	2.9	4.3	2017-05-12 22:00:00	14	22:00:00
2017-05-12 23:00:00	2017-05-12 23:00:00	13.7	0	98	1004.6	255.4	0.8	1.9	4.2	2017-05-12 23:00:00	14	23:00:00
2017-05-13	2017-05-13	12.5	0	99.8	1004.8	205.6	1.1	3.8	3.8	2017-05-13	15	00:00:00
2017-05-13 01:00:00	2017-05-13 01:00:00	12.3	0	100	1005.1	87.8	1.3	2.5	4.7	2017-05-13 01:00:00	15	01:00:00
2017-05-13 02:00:00	2017-05-13 02:00:00	12.4	0	100	1005.1	113.4	0.9	1.9	5.1	2017-05-13 02:00:00	15	02:00:00
2017-05-13 03:00:00	2017-05-13 03:00:00	12.6	0	100	1005.3	123.9	0.8	1.5	4.9	2017-05-13 03:00:00	15	03:00:00
2017-05-13 04:00:00	2017-05-13 04:00:00	12.4	0	100	1005.4	276	0.8	1.9	4.3	2017-05-13 04:00:00	15	04:00:00
2017-05-13 05:00:00	2017-05-13 05:00:00	11.6	0	100	1005.4	144.2	0.6	1.1	14.1	2017-05-13 05:00:00	15	05:00:00
2017-05-13 06:00:00	2017-05-13 06:00:00	11.2	0	100	1005.7	159.5	0.7	1.4	53.2	2017-05-13 06:00:00	15	06:00:00
2017-05-13 07:00:00	2017-05-13 07:00:00	11.8	0	100	1006.1	275.7	1.1	2.2	78.5	2017-05-13 07:00:00	15	07:00:00
2017-05-13 08:00:00	2017-05-13 08:00:00	15.1	0	90.2	1006.4	227.9	0.8	1.7	331.5	2017-05-13 08:00:00	15	08:00:00
2017-05-13 09:00:00	2017-05-13 09:00:00	18.7	0	73.2	1006.7	130.8	1.5	3.4	547.3	2017-05-13 09:00:00	15	09:00:00
2017-05-13 10:00:00	2017-05-13 10:00:00	20.1	0	68.2	1006.8	93.1	1.8	3.8	657.6	2017-05-13 10:00:00	15	10:00:00
2017-05-13 11:00:00	2017-05-13 11:00:00	20.9	0	64.3	1007	94	2.1	4	557.3	2017-05-13 11:00:00	15	11:00:00
2017-05-13 12:00:00	2017-05-13 12:00:00	21.7	0	58.7	1007	98.4	2.2	4.9	641	2017-05-13 12:00:00	15	12:00:00
2017-05-13 13:00:00	2017-05-13 13:00:00	19.8	0	64.2	1007.1	78.4	1.5	3.2	77.1	2017-05-13 13:00:00	15	13:00:00
2017-05-13 14:00:00	2017-05-13 14:00:00	21.8	0	56.7	1007.2	91.7	1.7	3.7	554.8	2017-05-13 14:00:00	15	14:00:00
2017-05-13 15:00:00	2017-05-13 15:00:00	22.3	0	55.7	1007.3	142.9	2.1	4.1	517.5	2017-05-13 15:00:00	15	15:00:00
2017-05-13 16:00:00	2017-05-13 16:00:00	20.1	0	68.8	1007.6	149.7	1.6	3.2	85.8	2017-05-13 16:00:00	15	16:00:00
2017-05-13 17:00:00	2017-05-13 17:00:00	20.6	0.3	75.8	1007.6	152.3	1.4	3.2	323.8	2017-05-13 17:00:00	15	17:00:00
2017-05-13 18:00:00	2017-05-13 18:00:00	21.3	0	63.5	1007.7	159.3	1.4	3.6	189.2	2017-05-13 18:00:00	15	18:00:00
2017-05-13 19:00:00	2017-05-13 19:00:00	17.8	0	79.5	1008	126.9	1.6	5.1	30.4	2017-05-13 19:00:00	15	19:00:00
2017-05-13 20:00:00	2017-05-13 20:00:00	15	3.5	92.5	1008.7	201.1	2.6	8.2	4.2	2017-05-13 20:00:00	15	20:00:00
2017-05-13 21:00:00	2017-05-13 21:00:00	12.7	3.9	99.7	1009.1	100.8	1.5	5.1	4.2	2017-05-13 21:00:00	15	21:00:00
2017-05-13 22:00:00	2017-05-13 22:00:00	11.5	0	100	1009.2	148.4	0.9	2.2	4.3	2017-05-13 22:00:00	15	22:00:00
2017-05-13 23:00:00	2017-05-13 23:00:00	11.1	0	100	1009.4	159.2	1.1	6.6	4.9	2017-05-13 23:00:00	15	23:00:00
2017-05-14	2017-05-14	12.2	0.6	100	1009.8	286.2	2.3	6.2	4.8	2017-05-14	16	00:00:00
2017-05-14 01:00:00	2017-05-14 01:00:00	12.6	0	100	1009.6	194.9	1.2	2.9	4.5	2017-05-14 01:00:00	16	01:00:00
2017-05-14 02:00:00	2017-05-14 02:00:00	12.1	0	100	1009.7	271.3	1.5	6.6	4.1	2017-05-14 02:00:00	16	02:00:00
2017-05-14 03:00:00	2017-05-14 03:00:00	11.3	0	100	1010	246.9	1.4	3.5	3.8	2017-05-14 03:00:00	16	03:00:00
2017-05-14 04:00:00	2017-05-14 04:00:00	10.3	0	100	1010.2	109	1	1.5	5.1	2017-05-14 04:00:00	16	04:00:00
2017-05-14 05:00:00	2017-05-14 05:00:00	10.4	0	100	1010.3	74.5	1.1	2.1	19.6	2017-05-14 05:00:00	16	05:00:00
2017-05-14 06:00:00	2017-05-14 06:00:00	11.8	0	100	1010.8	94.8	1.1	2	72.9	2017-05-14 06:00:00	16	06:00:00
2017-05-14 07:00:00	2017-05-14 07:00:00	13.3	0	100	1011.2	217.5	1.1	2.5	152	2017-05-14 07:00:00	16	07:00:00
2017-05-14 08:00:00	2017-05-14 08:00:00	15	0	99.8	1011.5	256.2	1.3	3.2	212.3	2017-05-14 08:00:00	16	08:00:00
2017-05-14 09:00:00	2017-05-14 09:00:00	16.6	0	90.8	1012	277.3	2.6	6.1	331.7	2017-05-14 09:00:00	16	09:00:00
2017-05-14 10:00:00	2017-05-14 10:00:00	14.8	3.2	95	1012.5	275.1	3.2	5.8	54.6	2017-05-14 10:00:00	16	10:00:00
2017-05-14 11:00:00	2017-05-14 11:00:00	14	4.6	99.8	1012.8	282.7	2.5	4.7	76.5	2017-05-14 11:00:00	16	11:00:00
2017-05-14 12:00:00	2017-05-14 12:00:00	14.5	1	99.8	1012.7	241.4	1.5	2.7	214.8	2017-05-14 12:00:00	16	12:00:00
2017-05-14 13:00:00	2017-05-14 13:00:00	17.4	0	86.2	1012.9	269.6	2.5	4.8	811.6	2017-05-14 13:00:00	16	13:00:00
2017-05-14 14:00:00	2017-05-14 14:00:00	19.6	0	73.5	1012.8	255	2.1	3.8	725.7	2017-05-14 14:00:00	16	14:00:00
2017-05-14 15:00:00	2017-05-14 15:00:00	21.2	0	63.3	1012.7	208.9	1.7	3.1	643.7	2017-05-14 15:00:00	16	15:00:00
2017-05-14 16:00:00	2017-05-14 16:00:00	21.5	0	55.7	1012.6	147	1.5	3.5	494.6	2017-05-14 16:00:00	16	16:00:00
2017-05-14 17:00:00	2017-05-14 17:00:00	21.7	0	50.8	1012.6	91.9	1.6	2.9	386.3	2017-05-14 17:00:00	16	17:00:00
2017-05-14 18:00:00	2017-05-14 18:00:00	20.5	0	54.8	1012.6	137.5	1.4	2.5	178.9	2017-05-14 18:00:00	16	18:00:00
2017-05-14 19:00:00	2017-05-14 19:00:00	17.8	0	74.2	1012.7	121.4	1.3	3	26.1	2017-05-14 19:00:00	16	19:00:00
2017-05-14 20:00:00	2017-05-14 20:00:00	16.6	0.1	87.5	1012.9	66.8	1.7	6.7	7.3	2017-05-14 20:00:00	16	20:00:00
2017-05-14 21:00:00	2017-05-14 21:00:00	15.4	0	89.7	1013.3	127.7	1.8	5.8	6.7	2017-05-14 21:00:00	16	21:00:00
2017-05-14 22:00:00	2017-05-14 22:00:00	14.2	0	94.8	1013.4	121	1.4	2.5	4.3	2017-05-14 22:00:00	16	22:00:00
2017-05-14 23:00:00	2017-05-14 23:00:00	12.6	0	99	1013.6	169.6	1.1	1.9	4.5	2017-05-14 23:00:00	16	23:00:00
2017-05-15	2017-05-15	11.9	0	100	1013.8	194.5	1	2.4	4.2	2017-05-15	17	00:00:00
2017-05-15 01:00:00	2017-05-15 01:00:00	11.1	0	100	1014	265	1.4	2.9	4.5	2017-05-15 01:00:00	17	01:00:00
2017-05-15 02:00:00	2017-05-15 02:00:00	10.7	0	100	1014.2	268.4	1.4	2.3	4.2	2017-05-15 02:00:00	17	02:00:00
2017-05-15 03:00:00	2017-05-15 03:00:00	11.8	0	99	1014.4	290	2.1	3.7	4.7	2017-05-15 03:00:00	17	03:00:00
2017-05-15 04:00:00	2017-05-15 04:00:00	12.4	0	95.5	1014.7	284.5	2.6	3.9	4.2	2017-05-15 04:00:00	17	04:00:00
2017-05-15 05:00:00	2017-05-15 05:00:00	12.2	0	95	1015	282	2.4	3.9	12.1	2017-05-15 05:00:00	17	05:00:00
2017-05-15 06:00:00	2017-05-15 06:00:00	12	0	95	1015.3	272.8	2.7	4.1	68.9	2017-05-15 06:00:00	17	06:00:00
2017-05-15 07:00:00	2017-05-15 07:00:00	13.1	0	94.2	1015.6	290.4	3	5.1	118.2	2017-05-15 07:00:00	17	07:00:00
2017-05-15 08:00:00	2017-05-15 08:00:00	14	0	92.8	1016	294.2	3.7	6.5	205.1	2017-05-15 08:00:00	17	08:00:00
2017-05-15 09:00:00	2017-05-15 09:00:00	15.1	0	82.5	1016.3	289	4.7	8.5	453.3	2017-05-15 09:00:00	17	09:00:00
2017-05-15 10:00:00	2017-05-15 10:00:00	15.3	0	77.7	1016.7	282.6	4.8	7.8	304	2017-05-15 10:00:00	17	10:00:00
2017-05-15 11:00:00	2017-05-15 11:00:00	15.7	0	69.8	1016.8	285.9	3.6	6.6	352	2017-05-15 11:00:00	17	11:00:00
2017-05-15 12:00:00	2017-05-15 12:00:00	17.4	0	61.8	1016.8	280	2.9	6.7	705.6	2017-05-15 12:00:00	17	12:00:00
2017-05-15 13:00:00	2017-05-15 13:00:00	19.4	0	50.3	1016.8	282	3.3	7.1	844.3	2017-05-15 13:00:00	17	13:00:00
2017-05-15 14:00:00	2017-05-15 14:00:00	20.6	0	46.5	1016.6	256.6	2.7	7.1	787	2017-05-15 14:00:00	17	14:00:00
2017-05-15 15:00:00	2017-05-15 15:00:00	20.9	0	41.5	1016.5	277.1	3.2	7.2	697.4	2017-05-15 15:00:00	17	15:00:00
2017-05-15 16:00:00	2017-05-15 16:00:00	21	0	40.5	1016.4	272.8	2.9	6.1	553.2	2017-05-15 16:00:00	17	16:00:00
2017-05-15 17:00:00	2017-05-15 17:00:00	20.8	0	41.5	1016.4	281.1	3.1	7.5	431.9	2017-05-15 17:00:00	17	17:00:00
2017-05-15 18:00:00	2017-05-15 18:00:00	20.4	0	41.5	1016.3	255.2	2.3	5.3	314.9	2017-05-15 18:00:00	17	18:00:00
2017-05-15 19:00:00	NA	NA	NA	NA	NA	NA	NA	NA	NA	NA	17	19:00:00
2017-05-15 20:00:00	NA	NA	NA	NA	NA	NA	NA	NA	NA	NA	17	20:00:00
2017-05-15 21:00:00	2017-05-15 21:00:00	10.6	0	97.5	1016.9	131.3	0.5	1	4	2017-05-15 21:00:00	17	21:00:00
2017-05-15 22:00:00	2017-05-15 22:00:00	9.7	0	99.3	1016.9	173.1	0.8	1.4	4	2017-05-15 22:00:00	17	22:00:00
2017-05-15 23:00:00	2017-05-15 23:00:00	7.7	0	100	1017.1	286.3	0.6	1	5	2017-05-15 23:00:00	17	23:00:00
2017-05-16	2017-05-16	7.4	0	100	1017.1	141.3	0.6	1.1	5.1	2017-05-16	18	00:00:00
2017-05-16 01:00:00	NA	NA	NA	NA	NA	NA	NA	NA	NA	NA	18	01:00:00
2017-05-16 02:00:00	2017-05-16 02:00:00	7	0	100	1016.9	156.7	0.5	1	5.9	2017-05-16 02:00:00	18	02:00:00
2017-05-16 03:00:00	2017-05-16 03:00:00	7.6	0	100	1016.8	98.4	0.8	1.1	5.5	2017-05-16 03:00:00	18	03:00:00
2017-05-16 04:00:00	2017-05-16 04:00:00	8	0	100	1016.7	90.6	0.9	1.4	5.2	2017-05-16 04:00:00	18	04:00:00
2017-05-16 05:00:00	2017-05-16 05:00:00	7.8	0	100	1016.6	80.8	0.9	1.9	17.8	2017-05-16 05:00:00	18	05:00:00
2017-05-16 06:00:00	2017-05-16 06:00:00	9.5	0	100	1016.7	91.7	1.2	2.3	83.1	2017-05-16 06:00:00	18	06:00:00
2017-05-16 07:00:00	2017-05-16 07:00:00	13.5	0	83.8	1016.7	68.9	1.7	3.2	265.6	2017-05-16 07:00:00	18	07:00:00
2017-05-16 08:00:00	2017-05-16 08:00:00	17.6	0	67.3	1016.8	83.1	1.9	2.9	393.1	2017-05-16 08:00:00	18	08:00:00
2017-05-16 09:00:00	2017-05-16 09:00:00	19.2	0	64.7	1016.7	75.3	1.5	2.7	327.4	2017-05-16 09:00:00	18	09:00:00
2017-05-16 10:00:00	2017-05-16 10:00:00	20.8	0	52.3	1016.7	224.7	1.1	2.5	310.7	2017-05-16 10:00:00	18	10:00:00
2017-05-16 11:00:00	2017-05-16 11:00:00	22.1	0	46.5	1016.7	222.8	1.4	3.3	476.4	2017-05-16 11:00:00	18	11:00:00
2017-05-16 12:00:00	2017-05-16 12:00:00	22.7	0	42.5	1016.6	237.5	1.7	3.9	458.9	2017-05-16 12:00:00	18	12:00:00
2017-05-16 13:00:00	2017-05-16 13:00:00	21.7	0	43.2	1016.5	164.2	1.7	3.3	279.9	2017-05-16 13:00:00	18	13:00:00
2017-05-16 14:00:00	2017-05-16 14:00:00	22.2	0	41.7	1016.3	92.1	1.9	3.8	421	2017-05-16 14:00:00	18	14:00:00
2017-05-16 15:00:00	2017-05-16 15:00:00	22	0	43	1016.1	82.2	2.4	4.2	398.2	2017-05-16 15:00:00	18	15:00:00
2017-05-16 16:00:00	2017-05-16 16:00:00	21.6	0	48.8	1015.9	73.6	2.3	4.4	223.2	2017-05-16 16:00:00	18	16:00:00
2017-05-16 17:00:00	2017-05-16 17:00:00	20.5	0	58.5	1015.8	71.6	2.2	4.1	135	2017-05-16 17:00:00	18	17:00:00
2017-05-16 18:00:00	2017-05-16 18:00:00	20.2	0	66.2	1015.6	77.9	2.1	3.8	134	2017-05-16 18:00:00	18	18:00:00
2017-05-16 19:00:00	2017-05-16 19:00:00	19.5	0	68.3	1015.7	74.4	2.1	3.7	44.7	2017-05-16 19:00:00	18	19:00:00
2017-05-16 20:00:00	2017-05-16 20:00:00	18.5	0	70.3	1015.8	66.8	2.2	3.7	16.7	2017-05-16 20:00:00	18	20:00:00
2017-05-16 21:00:00	2017-05-16 21:00:00	17.3	0	80.3	1015.9	73.6	2.5	4.1	3.9	2017-05-16 21:00:00	18	21:00:00
2017-05-16 22:00:00	2017-05-16 22:00:00	16.7	0	85.5	1015.9	98.7	1.4	2.7	4.1	2017-05-16 22:00:00	18	22:00:00
2017-05-16 23:00:00	2017-05-16 23:00:00	15.8	0	92.7	1015.9	136.5	0.9	1.7	4	2017-05-16 23:00:00	18	23:00:00
2017-05-17	2017-05-17	15.6	0	94	1015.7	84	1.3	2	4.6	2017-05-17	19	00:00:00
2017-05-17 01:00:00	2017-05-17 01:00:00	15.7	0	92	1015.5	108.1	1.4	2.4	4.9	2017-05-17 01:00:00	19	01:00:00
2017-05-17 02:00:00	2017-05-17 02:00:00	15.8	0	89.5	1015.2	95.4	1.6	3.1	4.5	2017-05-17 02:00:00	19	02:00:00
2017-05-17 03:00:00	2017-05-17 03:00:00	15.1	0	91.5	1015	81.5	1.4	2.9	4	2017-05-17 03:00:00	19	03:00:00
2017-05-17 04:00:00	2017-05-17 04:00:00	14.1	0	96.8	1014.8	77.3	1.4	2.1	4.5	2017-05-17 04:00:00	19	04:00:00
2017-05-17 05:00:00	2017-05-17 05:00:00	14.1	0	97.7	1014.6	81.7	1.4	2.4	20.8	2017-05-17 05:00:00	19	05:00:00
2017-05-17 06:00:00	2017-05-17 06:00:00	15.8	0	88.7	1014.5	79.2	1.7	2.8	98.4	2017-05-17 06:00:00	19	06:00:00
2017-05-17 07:00:00	2017-05-17 07:00:00	17	0	85.3	1014.5	85.7	1.5	2.3	132	2017-05-17 07:00:00	19	07:00:00
2017-05-17 08:00:00	2017-05-17 08:00:00	19.4	0	77.7	1014.4	91.4	1.6	2.6	256.3	2017-05-17 08:00:00	19	08:00:00
2017-05-17 09:00:00	2017-05-17 09:00:00	22.2	0	63.3	1014.2	113.7	2	4.1	501.4	2017-05-17 09:00:00	19	09:00:00
2017-05-17 10:00:00	2017-05-17 10:00:00	24.2	0	51.7	1014	115.2	2.4	4.5	623.7	2017-05-17 10:00:00	19	10:00:00
2017-05-17 11:00:00	2017-05-17 11:00:00	25.6	0	42.3	1013.6	115.4	2.6	4.8	745.6	2017-05-17 11:00:00	19	11:00:00
2017-05-17 12:00:00	2017-05-17 12:00:00	26.4	0	40.3	1013.3	118	2.5	5.9	822.8	2017-05-17 12:00:00	19	12:00:00
2017-05-17 13:00:00	2017-05-17 13:00:00	26.6	0	41.2	1012.9	117.8	2.7	6.2	829.5	2017-05-17 13:00:00	19	13:00:00
2017-05-17 14:00:00	2017-05-17 14:00:00	27	0	41.7	1012.6	121.1	3	6	764.2	2017-05-17 14:00:00	19	14:00:00
2017-05-17 15:00:00	2017-05-17 15:00:00	26.9	0	41.7	1012.1	113.7	3.1	6.5	694.1	2017-05-17 15:00:00	19	15:00:00
2017-05-17 16:00:00	2017-05-17 16:00:00	26.9	0	42.7	1011.7	115.6	2.9	6	536.8	2017-05-17 16:00:00	19	16:00:00
2017-05-17 17:00:00	2017-05-17 17:00:00	26.7	0	44.2	1011.2	124.2	2.9	5.1	428.7	2017-05-17 17:00:00	19	17:00:00
2017-05-17 18:00:00	2017-05-17 18:00:00	25.9	0	47	1010.9	120	2.7	5.8	270.6	2017-05-17 18:00:00	19	18:00:00
2017-05-17 19:00:00	2017-05-17 19:00:00	24.7	0	51	1010.7	100.5	2.3	4.5	119	2017-05-17 19:00:00	19	19:00:00
2017-05-17 20:00:00	2017-05-17 20:00:00	22.7	0	58.5	1010.4	95.8	2.6	4.9	25	2017-05-17 20:00:00	19	20:00:00
2017-05-17 21:00:00	2017-05-17 21:00:00	21.2	0	65	1010.2	112.7	2	3.8	3.1	2017-05-17 21:00:00	19	21:00:00
2017-05-17 22:00:00	2017-05-17 22:00:00	19.5	0	75	1010	115	1.7	4.1	2.8	2017-05-17 22:00:00	19	22:00:00
2017-05-17 23:00:00	2017-05-17 23:00:00	17.3	0	87.7	1009.7	80.4	1.5	2.4	4.1	2017-05-17 23:00:00	19	23:00:00
2017-05-18	2017-05-18	16.6	0	91.5	1009.5	84.3	2	3.7	3.9	2017-05-18	20	00:00:00
2017-05-18 01:00:00	2017-05-18 01:00:00	16.2	0	92.7	1009.2	83.8	2	3.7	3.6	2017-05-18 01:00:00	20	01:00:00
2017-05-18 02:00:00	2017-05-18 02:00:00	15.1	0	97	1008.9	80.6	2	3.2	3.9	2017-05-18 02:00:00	20	02:00:00
2017-05-18 03:00:00	2017-05-18 03:00:00	14.3	0	98.5	1008.7	75.9	1.4	3	3.9	2017-05-18 03:00:00	20	03:00:00
2017-05-18 04:00:00	2017-05-18 04:00:00	13.5	0	100	1008.5	69.3	1.6	2.5	5	2017-05-18 04:00:00	20	04:00:00
2017-05-18 05:00:00	2017-05-18 05:00:00	13.4	0	100	1008.3	70.9	1.6	2.7	23.6	2017-05-18 05:00:00	20	05:00:00
2017-05-18 06:00:00	2017-05-18 06:00:00	15.7	0	89.8	1008.2	71.7	1.6	2.7	117.2	2017-05-18 06:00:00	20	06:00:00
2017-05-18 07:00:00	2017-05-18 07:00:00	18.8	0	75.8	1008	87.3	2.1	3.7	295.4	2017-05-18 07:00:00	20	07:00:00
2017-05-18 08:00:00	2017-05-18 08:00:00	22	0	63.2	1007.9	97	2.1	3.7	441.6	2017-05-18 08:00:00	20	08:00:00
2017-05-18 09:00:00	2017-05-18 09:00:00	25.2	0	48.7	1007.8	117.5	2	3.6	572.8	2017-05-18 09:00:00	20	09:00:00
2017-05-18 10:00:00	2017-05-18 10:00:00	26.8	0	44.7	1007.7	126.9	2.2	4	659.6	2017-05-18 10:00:00	20	10:00:00
2017-05-18 11:00:00	2017-05-18 11:00:00	28.4	0	40.5	1007.6	140.4	2.1	4.7	732.2	2017-05-18 11:00:00	20	11:00:00
2017-05-18 12:00:00	2017-05-18 12:00:00	29	0	39	1007.4	132.6	2.3	5.7	796.6	2017-05-18 12:00:00	20	12:00:00
2017-05-18 13:00:00	2017-05-18 13:00:00	29	0	41.2	1007.3	116.2	2.9	6.5	793.7	2017-05-18 13:00:00	20	13:00:00
2017-05-18 14:00:00	2017-05-18 14:00:00	29	0	40.5	1007.1	101.5	3	5.8	651.2	2017-05-18 14:00:00	20	14:00:00
2017-05-18 15:00:00	2017-05-18 15:00:00	29.9	0	38.7	1006.9	112	2.9	6.2	674.8	2017-05-18 15:00:00	20	15:00:00
2017-05-18 16:00:00	2017-05-18 16:00:00	29	0	41.2	1006.6	146.8	1.8	5.6	246	2017-05-18 16:00:00	20	16:00:00
2017-05-18 17:00:00	2017-05-18 17:00:00	26.8	0	52.7	1006.6	222.1	1.5	5.1	86.3	2017-05-18 17:00:00	20	17:00:00
2017-05-18 18:00:00	2017-05-18 18:00:00	20.2	0	86	1007.2	294.4	5.1	10.3	79.8	2017-05-18 18:00:00	20	18:00:00
2017-05-18 19:00:00	2017-05-18 19:00:00	19.6	0	92.5	1007.3	268.2	1.8	5	74.4	2017-05-18 19:00:00	20	19:00:00
2017-05-18 20:00:00	2017-05-18 20:00:00	18.7	0	94.3	1007.4	183.1	0.8	1.5	14.2	2017-05-18 20:00:00	20	20:00:00
2017-05-18 21:00:00	2017-05-18 21:00:00	18.1	0	98	1007.4	265.2	1.6	3.8	4.3	2017-05-18 21:00:00	20	21:00:00
2017-05-18 22:00:00	2017-05-18 22:00:00	17.7	0	98.8	1007.4	272.1	1.5	2.6	3.5	2017-05-18 22:00:00	20	22:00:00
2017-05-18 23:00:00	2017-05-18 23:00:00	16.8	0	100	1007.2	254.6	1	2.5	3.7	2017-05-18 23:00:00	20	23:00:00
2017-05-19	2017-05-19	16.4	0	100	1007	107.7	1.1	2.2	3.7	2017-05-19	21	00:00:00
2017-05-19 01:00:00	2017-05-19 01:00:00	15.4	0	100	1006.8	200.6	0.4	1.4	4.3	2017-05-19 01:00:00	21	01:00:00
2017-05-19 02:00:00	2017-05-19 02:00:00	15.8	3.3	100	1007	181.2	1.2	4.6	4.5	2017-05-19 02:00:00	21	02:00:00
2017-05-19 03:00:00	2017-05-19 03:00:00	15.6	1.7	100	1007.1	135.4	1.1	2.6	4.4	2017-05-19 03:00:00	21	03:00:00
2017-05-19 04:00:00	2017-05-19 04:00:00	15.3	1	100	1006.7	149	1	4	4.5	2017-05-19 04:00:00	21	04:00:00
2017-05-19 05:00:00	2017-05-19 05:00:00	15.3	0.1	100	1006.3	142.3	1	1.9	20.3	2017-05-19 05:00:00	21	05:00:00
2017-05-19 06:00:00	2017-05-19 06:00:00	15.8	0	100	1006.1	130.3	0.7	1.4	47.3	2017-05-19 06:00:00	21	06:00:00
2017-05-19 07:00:00	2017-05-19 07:00:00	17.1	0	100	1006.2	107.2	1.3	2.1	170.7	2017-05-19 07:00:00	21	07:00:00
2017-05-19 08:00:00	2017-05-19 08:00:00	18.8	0	94	1006.4	270.4	2.3	3.9	384.6	2017-05-19 08:00:00	21	08:00:00
2017-05-19 09:00:00	2017-05-19 09:00:00	20.9	0	85.2	1006.7	269.5	2.4	4.4	392.6	2017-05-19 09:00:00	21	09:00:00
2017-05-19 10:00:00	2017-05-19 10:00:00	23	0	72.7	1006.4	279	2.3	5.1	710.5	2017-05-19 10:00:00	21	10:00:00
2017-05-19 11:00:00	2017-05-19 11:00:00	24.6	0	63.5	1006.3	259.1	2.3	5.1	700.7	2017-05-19 11:00:00	21	11:00:00
2017-05-19 12:00:00	2017-05-19 12:00:00	24.6	0	60.3	1006	266.4	2.3	4.8	586.1	2017-05-19 12:00:00	21	12:00:00
2017-05-19 13:00:00	2017-05-19 13:00:00	24.5	0	68	1006	278.3	2.9	6.6	574.1	2017-05-19 13:00:00	21	13:00:00
2017-05-19 14:00:00	2017-05-19 14:00:00	23.9	0	73.2	1005.8	285.2	4.5	8.6	743.1	2017-05-19 14:00:00	21	14:00:00
2017-05-19 15:00:00	2017-05-19 15:00:00	21	0	85	1006	277.7	5.7	9.5	433.1	2017-05-19 15:00:00	21	15:00:00
2017-05-19 16:00:00	2017-05-19 16:00:00	20.7	0	85.7	1005.7	292.1	5.7	10.1	430.7	2017-05-19 16:00:00	21	16:00:00
2017-05-19 17:00:00	2017-05-19 17:00:00	19.1	0	86.7	1005.5	294.7	5.4	10.3	83.7	2017-05-19 17:00:00	21	17:00:00
2017-05-19 18:00:00	2017-05-19 18:00:00	18.1	0	92.7	1005.5	289.1	5.4	10	8.2	2017-05-19 18:00:00	21	18:00:00
2017-05-19 19:00:00	2017-05-19 19:00:00	15.4	2.2	99	1006	283.4	7	12.9	4.4	2017-05-19 19:00:00	21	19:00:00
2017-05-19 20:00:00	2017-05-19 20:00:00	12.9	6.8	100	1006.5	289.6	6.8	13.8	5.2	2017-05-19 20:00:00	21	20:00:00
2017-05-19 21:00:00	2017-05-19 21:00:00	12.7	0	98.5	1007.4	288.1	6.3	12.3	6.6	2017-05-19 21:00:00	21	21:00:00
2017-05-19 22:00:00	2017-05-19 22:00:00	12.6	0	97.5	1007.7	281.7	7.8	13.5	5.4	2017-05-19 22:00:00	21	22:00:00
2017-05-19 23:00:00	2017-05-19 23:00:00	12.2	3.1	98.5	1008.3	270.3	6.2	12.3	4.5	2017-05-19 23:00:00	21	23:00:00
2017-05-20	2017-05-20	11.5	1	100	1008.7	280.9	5.1	8.7	4.9	2017-05-20	22	00:00:00
2017-05-20 01:00:00	2017-05-20 01:00:00	11.3	0.9	100	1009.1	272	3.9	8.7	5	2017-05-20 01:00:00	22	01:00:00
2017-05-20 02:00:00	2017-05-20 02:00:00	11.2	0.5	100	1009.5	285	3.1	6.2	4.9	2017-05-20 02:00:00	22	02:00:00
2017-05-20 03:00:00	2017-05-20 03:00:00	11.2	0.1	100	1009.7	276.4	1.9	3.5	4.7	2017-05-20 03:00:00	22	03:00:00
2017-05-20 04:00:00	2017-05-20 04:00:00	11.1	0	100	1010	250.8	1.4	3.2	5.1	2017-05-20 04:00:00	22	04:00:00
2017-05-20 05:00:00	2017-05-20 05:00:00	10.7	0	100	1010.1	237.9	1.7	3.8	26.4	2017-05-20 05:00:00	22	05:00:00
2017-05-20 06:00:00	2017-05-20 06:00:00	11.9	0	96.8	1010.5	245.2	2.3	4.2	169.1	2017-05-20 06:00:00	22	06:00:00
2017-05-20 07:00:00	2017-05-20 07:00:00	13.1	0	86.3	1010.9	253.8	3.1	5.3	307.9	2017-05-20 07:00:00	22	07:00:00
2017-05-20 08:00:00	2017-05-20 08:00:00	14.6	0	79.3	1011.2	270.5	3.1	4.9	463.9	2017-05-20 08:00:00	22	08:00:00
2017-05-20 09:00:00	2017-05-20 09:00:00	15.4	0	74.3	1011.6	279.1	3.1	6.6	395.7	2017-05-20 09:00:00	22	09:00:00
2017-05-20 10:00:00	2017-05-20 10:00:00	17.4	0	65.8	1011.8	272	2.8	6.2	728.6	2017-05-20 10:00:00	22	10:00:00
2017-05-20 11:00:00	2017-05-20 11:00:00	18.3	0	59.5	1012	276.3	2.9	6.1	714.4	2017-05-20 11:00:00	22	11:00:00
2017-05-20 12:00:00	2017-05-20 12:00:00	18.5	0	57.5	1012.2	281.7	3.1	6.1	639.7	2017-05-20 12:00:00	22	12:00:00
2017-05-20 13:00:00	2017-05-20 13:00:00	18.8	0	53.7	1012.3	285.6	3.3	7.1	650.3	2017-05-20 13:00:00	22	13:00:00
2017-05-20 14:00:00	2017-05-20 14:00:00	19.5	0	51.5	1012.4	284	3.4	6.5	687.9	2017-05-20 14:00:00	22	14:00:00
2017-05-20 15:00:00	2017-05-20 15:00:00	20.7	0	47	1012.7	268.7	2.7	6.6	636.5	2017-05-20 15:00:00	22	15:00:00
2017-05-20 16:00:00	2017-05-20 16:00:00	19.4	0	51	1012.8	241.4	1.7	3.5	312.8	2017-05-20 16:00:00	22	16:00:00
2017-05-20 17:00:00	2017-05-20 17:00:00	18.3	0	57.5	1013	277.8	2.3	4.8	177.4	2017-05-20 17:00:00	22	17:00:00
2017-05-20 18:00:00	2017-05-20 18:00:00	18.2	0	58.8	1013.2	282.9	2.4	4.7	193.8	2017-05-20 18:00:00	22	18:00:00
2017-05-20 19:00:00	2017-05-20 19:00:00	17	0	66	1013.5	281.5	1.7	3.3	90.1	2017-05-20 19:00:00	22	19:00:00
2017-05-20 20:00:00	2017-05-20 20:00:00	14.9	0	80.5	1013.7	280.6	1.3	2.3	24.5	2017-05-20 20:00:00	22	20:00:00
2017-05-20 21:00:00	2017-05-20 21:00:00	11.7	0	96.7	1014	161.9	0.7	0.9	4.3	2017-05-20 21:00:00	22	21:00:00
2017-05-20 22:00:00	2017-05-20 22:00:00	10.1	0	99.7	1014.3	-	-	-	5	2017-05-20 22:00:00	22	22:00:00
2017-05-20 23:00:00	2017-05-20 23:00:00	9.9	0	100	1014.5	247	1.1	1.7	5.1	2017-05-20 23:00:00	22	23:00:00
2017-05-21	2017-05-21	10.4	0	100	1014.8	270.4	1.2	2	4.5	2017-05-21	23	00:00:00
2017-05-21 01:00:00	2017-05-21 01:00:00	9.2	0	100	1014.9	266.2	0.9	1.5	3.9	2017-05-21 01:00:00	23	01:00:00
2017-05-21 02:00:00	2017-05-21 02:00:00	8	0	100	1015	284	1.2	1.5	4.9	2017-05-21 02:00:00	23	02:00:00
2017-05-21 03:00:00	2017-05-21 03:00:00	7.6	0	100	1015.1	274.7	1.3	1.7	4.5	2017-05-21 03:00:00	23	03:00:00
2017-05-21 04:00:00	2017-05-21 04:00:00	6.6	0	100	1015.1	-	-	-	5.6	2017-05-21 04:00:00	23	04:00:00
2017-05-21 05:00:00	2017-05-21 05:00:00	6.3	0	100	1015.2	-	-	-	23.4	2017-05-21 05:00:00	23	05:00:00
2017-05-21 06:00:00	2017-05-21 06:00:00	9.3	0	100	1015.4	-	-	-	122.6	2017-05-21 06:00:00	23	06:00:00
2017-05-21 07:00:00	2017-05-21 07:00:00	12.8	0	86.7	1015.6	286.3	2.1	3.2	302.2	2017-05-21 07:00:00	23	07:00:00
2017-05-21 08:00:00	2017-05-21 08:00:00	15.5	0	72.5	1015.7	283	2.5	3.8	468.9	2017-05-21 08:00:00	23	08:00:00
2017-05-21 09:00:00	2017-05-21 09:00:00	17.8	0	60.7	1015.9	271.6	1.9	3.9	594.5	2017-05-21 09:00:00	23	09:00:00
2017-05-21 10:00:00	2017-05-21 10:00:00	18.9	0	51	1015.9	254.2	2.1	4.5	657.6	2017-05-21 10:00:00	23	10:00:00
2017-05-21 11:00:00	2017-05-21 11:00:00	19.8	0	47.5	1015.9	259.3	2.2	4.7	796.7	2017-05-21 11:00:00	23	11:00:00
2017-05-21 12:00:00	2017-05-21 12:00:00	20.5	0	42.8	1015.8	211.8	2.1	5.6	739.2	2017-05-21 12:00:00	23	12:00:00
2017-05-21 13:00:00	2017-05-21 13:00:00	21	0	40.8	1015.6	230.4	2	5.1	835.4	2017-05-21 13:00:00	23	13:00:00
2017-05-21 14:00:00	2017-05-21 14:00:00	21.6	0	38.2	1015.5	227	2	6	793.9	2017-05-21 14:00:00	23	14:00:00
2017-05-21 15:00:00	2017-05-21 15:00:00	21.5	0	39.3	1015.3	226.2	2.3	5.4	646.3	2017-05-21 15:00:00	23	15:00:00
2017-05-21 16:00:00	2017-05-21 16:00:00	21.8	0	38.8	1015.1	223.1	2.4	5.8	592.9	2017-05-21 16:00:00	23	16:00:00
2017-05-21 17:00:00	2017-05-21 17:00:00	21.7	0	37	1014.8	161.7	1.9	4.3	440.2	2017-05-21 17:00:00	23	17:00:00
2017-05-21 18:00:00	2017-05-21 18:00:00	21.5	0	36	1014.6	143	1.6	3.4	298.4	2017-05-21 18:00:00	23	18:00:00
2017-05-21 19:00:00	2017-05-21 19:00:00	20.3	0	39.3	1014.4	141.8	1.4	3.1	130	2017-05-21 19:00:00	23	19:00:00
2017-05-21 20:00:00	2017-05-21 20:00:00	16.7	0	54	1014.3	-	-	-	20	2017-05-21 20:00:00	23	20:00:00
2017-05-21 21:00:00	2017-05-21 21:00:00	12.3	0	83.3	1014.3	-	-	-	4.2	2017-05-21 21:00:00	23	21:00:00
2017-05-21 22:00:00	2017-05-21 22:00:00	10	0	96.3	1014.2	-	-	-	4.5	2017-05-21 22:00:00	23	22:00:00
2017-05-21 23:00:00	2017-05-21 23:00:00	9.1	0	98.7	1014.2	147.6	0.9	1.1	4.7	2017-05-21 23:00:00	23	23:00:00
2017-05-22	2017-05-22	8.4	0	99.3	1014.1	154.1	0.9	1.3	4.4	2017-05-22	24	00:00:00
2017-05-22 01:00:00	2017-05-22 01:00:00	7.6	0	100	1013.9	-	-	-	4.5	2017-05-22 01:00:00	24	01:00:00
2017-05-22 02:00:00	2017-05-22 02:00:00	6.8	0	100	1013.9	149.7	1	1.5	4.8	2017-05-22 02:00:00	24	02:00:00
2017-05-22 03:00:00	2017-05-22 03:00:00	6.3	0	100	1013.8	153.3	1	1.3	5.3	2017-05-22 03:00:00	24	03:00:00
2017-05-22 04:00:00	2017-05-22 04:00:00	7.2	0	100	1013.7	-	-	-	6.3	2017-05-22 04:00:00	24	04:00:00
2017-05-22 05:00:00	2017-05-22 05:00:00	8	0	100	1013.7	-	-	-	23.1	2017-05-22 05:00:00	24	05:00:00
2017-05-22 06:00:00	2017-05-22 06:00:00	9.6	0	99.3	1013.6	-	-	-	83.7	2017-05-22 06:00:00	24	06:00:00
2017-05-22 07:00:00	2017-05-22 07:00:00	12.1	0	86.2	1013.5	63.9	1.2	1.9	157.9	2017-05-22 07:00:00	24	07:00:00
2017-05-22 08:00:00	2017-05-22 08:00:00	14.7	0	71.8	1013.5	96.5	1.6	4.2	308.9	2017-05-22 08:00:00	24	08:00:00
2017-05-22 09:00:00	2017-05-22 09:00:00	17.2	0	56.7	1013.4	122.1	2.3	5.3	482.3	2017-05-22 09:00:00	24	09:00:00
2017-05-22 10:00:00	2017-05-22 10:00:00	19.3	0	46.8	1013.2	124.2	2.3	4.9	688.2	2017-05-22 10:00:00	24	10:00:00
2017-05-22 11:00:00	2017-05-22 11:00:00	20.6	0	40.2	1013	116	2.6	5.8	770.6	2017-05-22 11:00:00	24	11:00:00
2017-05-22 12:00:00	2017-05-22 12:00:00	20.7	0	40.8	1012.7	83.1	3.1	5.9	795.1	2017-05-22 12:00:00	24	12:00:00
2017-05-22 13:00:00	2017-05-22 13:00:00	20.9	0	40.7	1012.5	83.8	2.4	5.3	697.5	2017-05-22 13:00:00	24	13:00:00
2017-05-22 14:00:00	2017-05-22 14:00:00	21.4	0	38.8	1012.2	100.9	2	4.5	665.8	2017-05-22 14:00:00	24	14:00:00
2017-05-22 15:00:00	2017-05-22 15:00:00	21.9	0	37.7	1011.9	100.6	2.1	5.1	588	2017-05-22 15:00:00	24	15:00:00
2017-05-22 16:00:00	2017-05-22 16:00:00	22.7	0	34.8	1011.7	119.5	1.9	4.6	575.8	2017-05-22 16:00:00	24	16:00:00
2017-05-22 17:00:00	2017-05-22 17:00:00	22.5	0	34.7	1011.4	78.7	1.9	3.4	432.4	2017-05-22 17:00:00	24	17:00:00
2017-05-22 18:00:00	2017-05-22 18:00:00	22.5	0	34.8	1011.2	127.9	1.6	3.3	289.4	2017-05-22 18:00:00	24	18:00:00
2017-05-22 19:00:00	2017-05-22 19:00:00	21.8	0	37.7	1011	166.9	1.3	2.6	136.7	2017-05-22 19:00:00	24	19:00:00
2017-05-22 20:00:00	2017-05-22 20:00:00	17.6	0	58.8	1010.7	-	-	-	22.1	2017-05-22 20:00:00	24	20:00:00
2017-05-22 21:00:00	2017-05-22 21:00:00	13	0	85.8	1010.7	269.7	0.8	1.1	4.2	2017-05-22 21:00:00	24	21:00:00
2017-05-22 22:00:00	2017-05-22 22:00:00	11	0	95.8	1010.8	134.7	1	1.3	4.4	2017-05-22 22:00:00	24	22:00:00
2017-05-22 23:00:00	2017-05-22 23:00:00	9.8	0	98.3	1010.8	155.2	1.2	1.7	4.5	2017-05-22 23:00:00	24	23:00:00
2017-05-23	2017-05-23	8.8	0	99.5	1010.6	146	1.2	2	4.6	2017-05-23	25	00:00:00
2017-05-23 01:00:00	2017-05-23 01:00:00	8	0	100	1010.5	-	-	-	4.9	2017-05-23 01:00:00	25	01:00:00
2017-05-23 02:00:00	2017-05-23 02:00:00	7.2	0	100	1010.4	-	-	-	4.9	2017-05-23 02:00:00	25	02:00:00
2017-05-23 03:00:00	2017-05-23 03:00:00	7	0	100	1010.2	-	-	-	5.1	2017-05-23 03:00:00	25	03:00:00
2017-05-23 04:00:00	2017-05-23 04:00:00	7	0	100	1010.2	-	-	-	5.9	2017-05-23 04:00:00	25	04:00:00
2017-05-23 05:00:00	2017-05-23 05:00:00	7.1	0	100	1010.2	149.9	0.9	1.1	28	2017-05-23 05:00:00	25	05:00:00
2017-05-23 06:00:00	2017-05-23 06:00:00	9.3	0	99.8	1010.2	-	-	-	107.7	2017-05-23 06:00:00	25	06:00:00
2017-05-23 07:00:00	2017-05-23 07:00:00	14.2	0	78.2	1010.1	98.5	1.1	1.8	284.3	2017-05-23 07:00:00	25	07:00:00
2017-05-23 08:00:00	2017-05-23 08:00:00	17.7	0	65.8	1010	68.2	1.2	1.8	373.7	2017-05-23 08:00:00	25	08:00:00
2017-05-23 09:00:00	2017-05-23 09:00:00	21.5	0	51	1010.1	120.8	1.3	2.8	564.5	2017-05-23 09:00:00	25	09:00:00
2017-05-23 10:00:00	2017-05-23 10:00:00	23.6	0	44.2	1009.9	152.3	1.4	2.6	685.1	2017-05-23 10:00:00	25	10:00:00
2017-05-23 11:00:00	2017-05-23 11:00:00	25.1	0	40.7	1009.7	163.5	1.7	3.3	781	2017-05-23 11:00:00	25	11:00:00
2017-05-23 12:00:00	2017-05-23 12:00:00	25.6	0	38.3	1009.5	214.3	1.6	3.2	675.5	2017-05-23 12:00:00	25	12:00:00
2017-05-23 13:00:00	2017-05-23 13:00:00	25.4	0	39.2	1009.4	247.8	1.8	3.1	510.4	2017-05-23 13:00:00	25	13:00:00
2017-05-23 14:00:00	2017-05-23 14:00:00	25.8	0	41.5	1009.4	255.9	2	4	656.3	2017-05-23 14:00:00	25	14:00:00
2017-05-23 15:00:00	2017-05-23 15:00:00	25.3	0	43.5	1009.3	258	2	4.1	407.3	2017-05-23 15:00:00	25	15:00:00
2017-05-23 16:00:00	2017-05-23 16:00:00	23.5	0	48.7	1009.2	278.1	2.5	5.7	162.7	2017-05-23 16:00:00	25	16:00:00
2017-05-23 17:00:00	2017-05-23 17:00:00	22.2	0	63.3	1009.1	263.8	2.1	4.3	142.2	2017-05-23 17:00:00	25	17:00:00
2017-05-23 18:00:00	2017-05-23 18:00:00	22.2	0	59.8	1009	287.2	3.3	9.1	104.4	2017-05-23 18:00:00	25	18:00:00
2017-05-23 19:00:00	2017-05-23 19:00:00	20.4	0	66.2	1009.2	289.9	3.5	7.1	42.2	2017-05-23 19:00:00	25	19:00:00
2017-05-23 20:00:00	2017-05-23 20:00:00	19.7	0	66.3	1009.6	295.1	4.8	11.5	19.5	2017-05-23 20:00:00	25	20:00:00
2017-05-23 21:00:00	2017-05-23 21:00:00	18.4	0	70.2	1010.3	292.2	5.8	12.9	3.7	2017-05-23 21:00:00	25	21:00:00
2017-05-23 22:00:00	2017-05-23 22:00:00	16.2	0	72.8	1011	290.7	4.6	10.1	2.4	2017-05-23 22:00:00	25	22:00:00
2017-05-23 23:00:00	2017-05-23 23:00:00	14.2	0	70.3	1011.2	293.3	4.5	8.4	2.5	2017-05-23 23:00:00	25	23:00:00
2017-05-24	2017-05-24	13	0	70.2	1011.3	289.7	5.6	10.4	2.8	2017-05-24	26	00:00:00
2017-05-24 01:00:00	2017-05-24 01:00:00	12	0	70.7	1011.5	291.5	5	9	3.2	2017-05-24 01:00:00	26	01:00:00
2017-05-24 02:00:00	2017-05-24 02:00:00	11.6	0	76.2	1011.6	293.4	5.1	9	3.6	2017-05-24 02:00:00	26	02:00:00
2017-05-24 03:00:00	2017-05-24 03:00:00	11.1	0	81.2	1011.8	290.2	4.4	7.9	3.5	2017-05-24 03:00:00	26	03:00:00
2017-05-24 04:00:00	2017-05-24 04:00:00	10.4	0	86.7	1011.9	281.9	3.9	6.9	4.4	2017-05-24 04:00:00	26	04:00:00
2017-05-24 05:00:00	2017-05-24 05:00:00	9.5	0	91.8	1012.1	282.4	3.7	6.9	27.3	2017-05-24 05:00:00	26	05:00:00
2017-05-24 06:00:00	2017-05-24 06:00:00	10.5	0	88.2	1012.2	281	4.3	8.3	161.6	2017-05-24 06:00:00	26	06:00:00
2017-05-24 07:00:00	2017-05-24 07:00:00	11.9	0	82.8	1012.4	296.8	4.9	10.3	296.7	2017-05-24 07:00:00	26	07:00:00
2017-05-24 08:00:00	2017-05-24 08:00:00	12.6	0	80	1012.5	289.1	4.9	9.1	361.6	2017-05-24 08:00:00	26	08:00:00
2017-05-24 09:00:00	2017-05-24 09:00:00	13.8	0	72.8	1012.5	286.7	5.1	9.4	569.9	2017-05-24 09:00:00	26	09:00:00
2017-05-24 10:00:00	2017-05-24 10:00:00	14.9	0	64	1012.6	293.2	5.6	11.6	516.2	2017-05-24 10:00:00	26	10:00:00
2017-05-24 11:00:00	2017-05-24 11:00:00	15.9	0	59.5	1012.6	293.6	4.7	11.5	529.1	2017-05-24 11:00:00	26	11:00:00
2017-05-24 12:00:00	2017-05-24 12:00:00	16.4	0	57.7	1012.6	293	5.2	11.4	607.9	2017-05-24 12:00:00	26	12:00:00
2017-05-24 13:00:00	2017-05-24 13:00:00	16.5	0	56.7	1012.5	286.6	6	10.1	482.2	2017-05-24 13:00:00	26	13:00:00
2017-05-24 14:00:00	2017-05-24 14:00:00	16.4	0	58.8	1012.5	288.3	4.5	8.4	309.9	2017-05-24 14:00:00	26	14:00:00
2017-05-24 15:00:00	2017-05-24 15:00:00	15.7	0	60.5	1012.5	290.9	4	10.1	115.6	2017-05-24 15:00:00	26	15:00:00
2017-05-24 16:00:00	2017-05-24 16:00:00	16.5	0	59.2	1012.5	293.7	5.5	10.7	288.8	2017-05-24 16:00:00	26	16:00:00
2017-05-24 17:00:00	2017-05-24 17:00:00	16.7	0	58.2	1012.5	290.4	4.4	10	237.3	2017-05-24 17:00:00	26	17:00:00
2017-05-24 18:00:00	2017-05-24 18:00:00	15.3	0	65.5	1012.6	294.7	4.4	8.2	97.2	2017-05-24 18:00:00	26	18:00:00
2017-05-24 19:00:00	2017-05-24 19:00:00	14.1	0	73.8	1012.7	291.6	3.4	7.7	32	2017-05-24 19:00:00	26	19:00:00
2017-05-24 20:00:00	2017-05-24 20:00:00	13.4	0	80.2	1012.8	285.6	2.6	5.4	14.4	2017-05-24 20:00:00	26	20:00:00
2017-05-24 21:00:00	2017-05-24 21:00:00	12.7	0	91	1012.9	277.7	1.6	2.5	4.4	2017-05-24 21:00:00	26	21:00:00
2017-05-24 22:00:00	2017-05-24 22:00:00	12.2	0	94.2	1013	267.2	1.9	3.7	4.1	2017-05-24 22:00:00	26	22:00:00
2017-05-24 23:00:00	2017-05-24 23:00:00	11.9	0	93.7	1013	271.6	2	3.3	3.7	2017-05-24 23:00:00	26	23:00:00
2017-05-25	2017-05-25	11.2	0	97.5	1013	288	1.9	2.8	4.1	2017-05-25	27	00:00:00
2017-05-25 01:00:00	2017-05-25 01:00:00	11.6	0	97.7	1013	280.9	1.2	1.8	5.1	2017-05-25 01:00:00	27	01:00:00
2017-05-25 02:00:00	2017-05-25 02:00:00	11.6	0	97.5	1012.9	278.9	1.3	1.8	3.9	2017-05-25 02:00:00	27	02:00:00
2017-05-25 03:00:00	2017-05-25 03:00:00	11.2	0	99.7	1012.9	281.5	1.2	2	5.4	2017-05-25 03:00:00	27	03:00:00
2017-05-25 04:00:00	2017-05-25 04:00:00	11.9	0	96.7	1012.9	281.5	1.7	4.3	5.3	2017-05-25 04:00:00	27	04:00:00
2017-05-25 05:00:00	2017-05-25 05:00:00	12	0	95	1012.9	290.1	2.1	3.6	26	2017-05-25 05:00:00	27	05:00:00
2017-05-25 06:00:00	2017-05-25 06:00:00	12.5	0	94.8	1013.1	291.3	2.6	5.6	70.8	2017-05-25 06:00:00	27	06:00:00
2017-05-25 07:00:00	2017-05-25 07:00:00	13	0	92.3	1013.2	286.4	3	6.3	167.1	2017-05-25 07:00:00	27	07:00:00
2017-05-25 08:00:00	2017-05-25 08:00:00	14.6	0	83.8	1013.3	285.6	3.6	7.7	391.2	2017-05-25 08:00:00	27	08:00:00
2017-05-25 09:00:00	2017-05-25 09:00:00	15.1	0	76.3	1013.3	289.1	4.4	8.7	466	2017-05-25 09:00:00	27	09:00:00
2017-05-25 10:00:00	2017-05-25 10:00:00	15.5	0	78.7	1013.4	280.8	3.5	7.6	416	2017-05-25 10:00:00	27	10:00:00
2017-05-25 11:00:00	2017-05-25 11:00:00	16.2	0	75.7	1013.5	279.1	3.8	8.9	577.7	2017-05-25 11:00:00	27	11:00:00
2017-05-25 12:00:00	2017-05-25 12:00:00	16	0	76.3	1013.5	282.6	4.1	8.4	476.5	2017-05-25 12:00:00	27	12:00:00
2017-05-25 13:00:00	2017-05-25 13:00:00	17.2	0	73	1013.3	286.2	4	8.1	716.6	2017-05-25 13:00:00	27	13:00:00
2017-05-25 14:00:00	2017-05-25 14:00:00	18.3	0	67	1013.2	282	3.9	9.2	732.1	2017-05-25 14:00:00	27	14:00:00
2017-05-25 15:00:00	2017-05-25 15:00:00	19.1	0	61.7	1013	270.1	4.1	10.3	666.1	2017-05-25 15:00:00	27	15:00:00
2017-05-25 16:00:00	2017-05-25 16:00:00	19.6	0	59.7	1012.9	280.4	4.3	9.6	574.5	2017-05-25 16:00:00	27	16:00:00
2017-05-25 17:00:00	2017-05-25 17:00:00	19.3	0	61.3	1012.8	291.9	3.9	7.8	299.7	2017-05-25 17:00:00	27	17:00:00
2017-05-25 18:00:00	2017-05-25 18:00:00	19.4	0	63	1012.6	289.4	4	8	258.8	2017-05-25 18:00:00	27	18:00:00
2017-05-25 19:00:00	2017-05-25 19:00:00	18.9	0	67	1012.4	292.4	3.5	7.1	142.5	2017-05-25 19:00:00	27	19:00:00
2017-05-25 20:00:00	2017-05-25 20:00:00	17.1	0	79.5	1012.3	286.8	2.3	5.2	24	2017-05-25 20:00:00	27	20:00:00
2017-05-25 21:00:00	2017-05-25 21:00:00	16	0	89.2	1012.5	290.9	1.9	4.1	4.7	2017-05-25 21:00:00	27	21:00:00
2017-05-25 22:00:00	2017-05-25 22:00:00	14.4	0	95.2	1012.8	284.8	1.5	2.1	2.6	2017-05-25 22:00:00	27	22:00:00
2017-05-25 23:00:00	2017-05-25 23:00:00	12.7	0	100	1012.9	279.2	1.5	2.4	3.7	2017-05-25 23:00:00	27	23:00:00
2017-05-26	2017-05-26	12.2	0	100	1013	269.6	1.7	2.5	3.5	2017-05-26	28	00:00:00
2017-05-26 01:00:00	2017-05-26 01:00:00	11.9	0	100	1013	284	2.3	4.1	3.5	2017-05-26 01:00:00	28	01:00:00
2017-05-26 02:00:00	2017-05-26 02:00:00	11.8	0	100	1013	283.6	2.7	4.8	3.4	2017-05-26 02:00:00	28	02:00:00
2017-05-26 03:00:00	2017-05-26 03:00:00	11.7	0	100	1013.1	283.5	2.5	4.3	3.7	2017-05-26 03:00:00	28	03:00:00
2017-05-26 04:00:00	2017-05-26 04:00:00	12.6	0	100	1013.2	280.3	3.1	5.2	5.3	2017-05-26 04:00:00	28	04:00:00
2017-05-26 05:00:00	2017-05-26 05:00:00	13.1	0	100	1013.2	285.8	3.1	5.4	20.2	2017-05-26 05:00:00	28	05:00:00
2017-05-26 06:00:00	2017-05-26 06:00:00	13.4	0	99.7	1013.1	283.4	3.4	6.2	53.7	2017-05-26 06:00:00	28	06:00:00
2017-05-26 07:00:00	2017-05-26 07:00:00	13.4	0	99	1013.2	283.5	3.8	6.1	77.6	2017-05-26 07:00:00	28	07:00:00
2017-05-26 08:00:00	2017-05-26 08:00:00	13.9	0	97.8	1013.3	283.8	3.4	6.2	157	2017-05-26 08:00:00	28	08:00:00
2017-05-26 09:00:00	2017-05-26 09:00:00	15.9	0	89	1013.4	284.5	3.1	5.9	420.6	2017-05-26 09:00:00	28	09:00:00
2017-05-26 10:00:00	2017-05-26 10:00:00	18.1	0	81.3	1013.3	282.2	3.1	5.9	690.3	2017-05-26 10:00:00	28	10:00:00
2017-05-26 11:00:00	2017-05-26 11:00:00	20.4	0	72.7	1013.2	280.1	2.9	5.4	792.8	2017-05-26 11:00:00	28	11:00:00
2017-05-26 12:00:00	2017-05-26 12:00:00	22.2	0	62.8	1013	278.5	3.1	6.4	857	2017-05-26 12:00:00	28	12:00:00
2017-05-26 13:00:00	2017-05-26 13:00:00	23.4	0	54.7	1012.8	276.3	3.1	6.2	855	2017-05-26 13:00:00	28	13:00:00
2017-05-26 14:00:00	2017-05-26 14:00:00	24.4	0	51.8	1012.7	279	2.9	6.8	802.8	2017-05-26 14:00:00	28	14:00:00
2017-05-26 15:00:00	2017-05-26 15:00:00	24.7	0	53.8	1012.5	259.4	2.7	5.6	704.4	2017-05-26 15:00:00	28	15:00:00
2017-05-26 16:00:00	2017-05-26 16:00:00	24.9	0	53.3	1012.4	275.7	2.9	6.3	565.4	2017-05-26 16:00:00	28	16:00:00
2017-05-26 17:00:00	2017-05-26 17:00:00	25.2	0	50.5	1012.2	264	2.3	5	442.6	2017-05-26 17:00:00	28	17:00:00
2017-05-26 18:00:00	2017-05-26 18:00:00	24.6	0	53	1012.1	283.4	2.7	4.9	304.4	2017-05-26 18:00:00	28	18:00:00
2017-05-26 19:00:00	2017-05-26 19:00:00	23.5	0	58	1012	293.2	2.6	4.6	151.4	2017-05-26 19:00:00	28	19:00:00
2017-05-26 20:00:00	2017-05-26 20:00:00	21.3	0	67.2	1012.1	207.4	1.4	2.8	28.8	2017-05-26 20:00:00	28	20:00:00
2017-05-26 21:00:00	2017-05-26 21:00:00	17.4	0	84.8	1012.4	87.8	1.1	1.7	4	2017-05-26 21:00:00	28	21:00:00
2017-05-26 22:00:00	2017-05-26 22:00:00	14.7	0	95	1012.6	-	-	-	3.6	2017-05-26 22:00:00	28	22:00:00
2017-05-26 23:00:00	2017-05-26 23:00:00	12.9	0	99	1012.8	159.6	1.1	1.5	3.9	2017-05-26 23:00:00	28	23:00:00
2017-05-27	2017-05-27	11.6	0	99.7	1013	-	-	-	4.3	2017-05-27	29	00:00:00
2017-05-27 01:00:00	2017-05-27 01:00:00	11.1	0	100	1012.9	173.6	0.9	1.4	4.6	2017-05-27 01:00:00	29	01:00:00
2017-05-27 02:00:00	2017-05-27 02:00:00	10.2	0	100	1013	-	-	-	4.8	2017-05-27 02:00:00	29	02:00:00
2017-05-27 03:00:00	2017-05-27 03:00:00	9.1	0	100	1013	146.9	1	1.5	4.7	2017-05-27 03:00:00	29	03:00:00
2017-05-27 04:00:00	2017-05-27 04:00:00	8.7	0	100	1013	-	-	-	6.7	2017-05-27 04:00:00	29	04:00:00
2017-05-27 05:00:00	2017-05-27 05:00:00	8.8	0	100	1013	110	1	1.5	27.5	2017-05-27 05:00:00	29	05:00:00
2017-05-27 06:00:00	2017-05-27 06:00:00	12.3	0	99.5	1013.2	74.2	1.2	1.8	151.6	2017-05-27 06:00:00	29	06:00:00
2017-05-27 07:00:00	2017-05-27 07:00:00	17.3	0	78.3	1013.4	104.7	1.6	2.9	318.8	2017-05-27 07:00:00	29	07:00:00
2017-05-27 08:00:00	2017-05-27 08:00:00	19.8	0	69.2	1013.5	101.1	2.3	5.2	476.2	2017-05-27 08:00:00	29	08:00:00
2017-05-27 09:00:00	2017-05-27 09:00:00	22	0	58.7	1013.5	115	2.7	5.9	610.5	2017-05-27 09:00:00	29	09:00:00
2017-05-27 10:00:00	2017-05-27 10:00:00	23.2	0	52.2	1013.4	122.9	2.9	6.6	722	2017-05-27 10:00:00	29	10:00:00
2017-05-27 11:00:00	2017-05-27 11:00:00	24.1	0	46.2	1013.4	119.4	3.2	6.2	793.1	2017-05-27 11:00:00	29	11:00:00
2017-05-27 12:00:00	2017-05-27 12:00:00	24.8	0	45.7	1013.3	111.3	3.2	6.3	853.3	2017-05-27 12:00:00	29	12:00:00
2017-05-27 13:00:00	2017-05-27 13:00:00	25.5	0	43.2	1013.1	120.3	3.1	6.6	861.9	2017-05-27 13:00:00	29	13:00:00
2017-05-27 14:00:00	2017-05-27 14:00:00	26.2	0	39.3	1012.8	118.5	3.2	6.9	813.8	2017-05-27 14:00:00	29	14:00:00
2017-05-27 15:00:00	2017-05-27 15:00:00	26.5	0	36.2	1012.5	117.8	3.2	7.6	724.5	2017-05-27 15:00:00	29	15:00:00
2017-05-27 16:00:00	2017-05-27 16:00:00	26.7	0	33.8	1012.4	118.9	3.3	7.3	600.3	2017-05-27 16:00:00	29	16:00:00
2017-05-27 17:00:00	2017-05-27 17:00:00	26.8	0	33.5	1012.2	122.2	2.8	6.4	461	2017-05-27 17:00:00	29	17:00:00
2017-05-27 18:00:00	2017-05-27 18:00:00	26.5	0	34.3	1012.1	117.9	2.6	6.1	318.7	2017-05-27 18:00:00	29	18:00:00
2017-05-27 19:00:00	2017-05-27 19:00:00	25.7	0	34.2	1012	115.1	2.1	5	167.9	2017-05-27 19:00:00	29	19:00:00
2017-05-27 20:00:00	2017-05-27 20:00:00	23	0	39.2	1011.9	122.7	1.7	3.8	34.1	2017-05-27 20:00:00	29	20:00:00
2017-05-27 21:00:00	2017-05-27 21:00:00	18.3	0	59.7	1012	104	1.6	2.9	3.6	2017-05-27 21:00:00	29	21:00:00
2017-05-27 22:00:00	2017-05-27 22:00:00	14.9	0	82.2	1012.2	83.4	1	1.8	4.7	2017-05-27 22:00:00	29	22:00:00
2017-05-27 23:00:00	2017-05-27 23:00:00	13.9	0	88.2	1012.2	82.9	1.2	1.8	5.5	2017-05-27 23:00:00	29	23:00:00
2017-05-28	2017-05-28	12.8	0	93	1012.1	68.9	1.2	1.7	5	2017-05-28	30	00:00:00
2017-05-28 01:00:00	2017-05-28 01:00:00	11.8	0	97.7	1011.9	72.2	1.4	2.2	5.2	2017-05-28 01:00:00	30	01:00:00
2017-05-28 02:00:00	2017-05-28 02:00:00	11.9	0	95	1011.7	94.5	1.2	2	5.8	2017-05-28 02:00:00	30	02:00:00
2017-05-28 03:00:00	2017-05-28 03:00:00	11.2	0	97.8	1011.6	109.3	1.2	1.9	4.9	2017-05-28 03:00:00	30	03:00:00
2017-05-28 04:00:00	2017-05-28 04:00:00	10.6	0	100	1011.5	67	1.1	1.7	6.4	2017-05-28 04:00:00	30	04:00:00
2017-05-28 05:00:00	2017-05-28 05:00:00	11.1	0	98.8	1011.4	62.5	1.3	1.8	29.6	2017-05-28 05:00:00	30	05:00:00
2017-05-28 06:00:00	2017-05-28 06:00:00	15.8	0	75.5	1011.4	67.8	1.5	2.2	172.7	2017-05-28 06:00:00	30	06:00:00
2017-05-28 07:00:00	2017-05-28 07:00:00	20.5	0	64.5	1011.4	73.1	1.4	2.3	324.1	2017-05-28 07:00:00	30	07:00:00
2017-05-28 08:00:00	2017-05-28 08:00:00	25.2	0	52.5	1011.4	129.1	1.3	2.8	473.9	2017-05-28 08:00:00	30	08:00:00
2017-05-28 09:00:00	2017-05-28 09:00:00	27.9	0	41.3	1011.3	222.6	1.9	5.1	601.2	2017-05-28 09:00:00	30	09:00:00
2017-05-28 10:00:00	2017-05-28 10:00:00	28.4	0	38.8	1011.3	228.7	2.6	6.3	573.8	2017-05-28 10:00:00	30	10:00:00
2017-05-28 11:00:00	2017-05-28 11:00:00	28.4	0	42.7	1011.3	268	3.9	8.8	700.8	2017-05-28 11:00:00	30	11:00:00
2017-05-28 12:00:00	2017-05-28 12:00:00	28.2	0	46.2	1011.3	265.6	2.5	5.5	721.4	2017-05-28 12:00:00	30	12:00:00
2017-05-28 13:00:00	2017-05-28 13:00:00	29.5	0	44.5	1011.1	231	2	4.3	838.9	2017-05-28 13:00:00	30	13:00:00
2017-05-28 14:00:00	2017-05-28 14:00:00	30.4	0	41	1010.9	193.6	1.4	2.8	742.1	2017-05-28 14:00:00	30	14:00:00
2017-05-28 15:00:00	2017-05-28 15:00:00	31	0	39.2	1010.6	194.7	1.6	3.7	527.2	2017-05-28 15:00:00	30	15:00:00
2017-05-28 16:00:00	2017-05-28 16:00:00	28.6	0	48.8	1010.5	236.5	2.8	7.2	394.9	2017-05-28 16:00:00	30	16:00:00
2017-05-28 17:00:00	2017-05-28 17:00:00	27.9	0	53.5	1010.3	224	1.6	3.4	263.5	2017-05-28 17:00:00	30	17:00:00
2017-05-28 18:00:00	2017-05-28 18:00:00	27.1	0	54	1010.2	282.9	1.8	3.2	180.5	2017-05-28 18:00:00	30	18:00:00
2017-05-28 19:00:00	2017-05-28 19:00:00	26	0	62.2	1010.1	272.7	1.4	2	81.1	2017-05-28 19:00:00	30	19:00:00
2017-05-28 20:00:00	2017-05-28 20:00:00	23.6	0	77.3	1010.1	-	-	-	24.6	2017-05-28 20:00:00	30	20:00:00
2017-05-28 21:00:00	2017-05-28 21:00:00	20.7	0	92.5	1010.1	-	-	-	4.2	2017-05-28 21:00:00	30	21:00:00
2017-05-28 22:00:00	2017-05-28 22:00:00	19.4	0	97	1010.1	-	-	-	4	2017-05-28 22:00:00	30	22:00:00
2017-05-28 23:00:00	2017-05-28 23:00:00	18.6	0	99.2	1010.1	-	-	-	4.2	2017-05-28 23:00:00	30	23:00:00
2017-05-29	2017-05-29	18.6	0	99	1009.9	-	-	-	4.2	2017-05-29	31	00:00:00
2017-05-29 01:00:00	2017-05-29 01:00:00	17.2	0	100	1009.7	-	-	-	4.2	2017-05-29 01:00:00	31	01:00:00
2017-05-29 02:00:00	2017-05-29 02:00:00	16	0	100	1009.5	-	-	-	4	2017-05-29 02:00:00	31	02:00:00
2017-05-29 03:00:00	2017-05-29 03:00:00	15.2	0	100	1009.3	-	-	-	4.6	2017-05-29 03:00:00	31	03:00:00
2017-05-29 04:00:00	2017-05-29 04:00:00	14.7	0	100	1009.2	-	-	-	6.4	2017-05-29 04:00:00	31	04:00:00
2017-05-29 05:00:00	2017-05-29 05:00:00	14.8	0	100	1009.4	-	-	-	35.5	2017-05-29 05:00:00	31	05:00:00
2017-05-29 06:00:00	2017-05-29 06:00:00	16.7	0	100	1009.5	-	-	-	80.5	2017-05-29 06:00:00	31	06:00:00
2017-05-29 07:00:00	2017-05-29 07:00:00	18.5	0	98.8	1009.4	-	-	-	124	2017-05-29 07:00:00	31	07:00:00
2017-05-29 08:00:00	2017-05-29 08:00:00	19.7	0	91.3	1009.4	271.5	1.5	2.5	174.8	2017-05-29 08:00:00	31	08:00:00
2017-05-29 09:00:00	2017-05-29 09:00:00	22	0	76.8	1009.3	247.8	1	1.7	339.5	2017-05-29 09:00:00	31	09:00:00
2017-05-29 10:00:00	2017-05-29 10:00:00	24.8	0	67.3	1009.2	162.2	1.3	2.4	572	2017-05-29 10:00:00	31	10:00:00
2017-05-29 11:00:00	2017-05-29 11:00:00	26.6	0	61.7	1009.1	206.3	1.4	2.3	722.1	2017-05-29 11:00:00	31	11:00:00
2017-05-29 12:00:00	2017-05-29 12:00:00	28.5	0	54.5	1009	134.2	1.4	2.8	787.1	2017-05-29 12:00:00	31	12:00:00
2017-05-29 13:00:00	2017-05-29 13:00:00	29	0	53.3	1008.8	102.5	2	4.4	779	2017-05-29 13:00:00	31	13:00:00
2017-05-29 14:00:00	2017-05-29 14:00:00	29.2	0	53.7	1008.5	83.3	2	3.7	722.3	2017-05-29 14:00:00	31	14:00:00
2017-05-29 15:00:00	2017-05-29 15:00:00	29.8	0	51.2	1008.2	76.3	2.2	4.1	654.8	2017-05-29 15:00:00	31	15:00:00
2017-05-29 16:00:00	2017-05-29 16:00:00	30.4	0	52.3	1007.9	77.8	2.3	4.2	542.6	2017-05-29 16:00:00	31	16:00:00
2017-05-29 17:00:00	2017-05-29 17:00:00	30.8	0	53.5	1007.6	78.5	2.3	4.2	403.6	2017-05-29 17:00:00	31	17:00:00
2017-05-29 18:00:00	2017-05-29 18:00:00	30	0	55.7	1007.4	73.7	2.3	4.1	217.1	2017-05-29 18:00:00	31	18:00:00
2017-05-29 19:00:00	2017-05-29 19:00:00	28.7	0	61	1007.3	75.7	2	3.5	124.6	2017-05-29 19:00:00	31	19:00:00
2017-05-29 20:00:00	2017-05-29 20:00:00	26.8	0	70	1007.3	72.5	1.8	3.1	32.5	2017-05-29 20:00:00	31	20:00:00
2017-05-29 21:00:00	2017-05-29 21:00:00	24	0	83.5	1007.4	81.3	1.5	2.2	3.4	2017-05-29 21:00:00	31	21:00:00
2017-05-29 22:00:00	2017-05-29 22:00:00	21.5	0	94.7	1007.5	128.6	1.2	1.7	3.6	2017-05-29 22:00:00	31	22:00:00
2017-05-29 23:00:00	2017-05-29 23:00:00	20.6	0	96.3	1007.3	113.2	1.5	2.2	3.8	2017-05-29 23:00:00	31	23:00:00
2017-05-30	2017-05-30	18.8	0	99	1007.2	126.6	0.9	1.3	4	2017-05-30	32	00:00:00
2017-05-30 01:00:00	2017-05-30 01:00:00	18.4	0	99	1007	97.3	1.2	1.8	4.3	2017-05-30 01:00:00	32	01:00:00
2017-05-30 02:00:00	2017-05-30 02:00:00	17.7	0	99	1006.9	99.1	1.1	1.8	4.2	2017-05-30 02:00:00	32	02:00:00
2017-05-30 03:00:00	2017-05-30 03:00:00	16.8	0	99	1006.7	-	-	-	4	2017-05-30 03:00:00	32	03:00:00
2017-05-30 04:00:00	2017-05-30 04:00:00	15.8	0	99	1006.7	-	-	-	5.6	2017-05-30 04:00:00	32	04:00:00
2017-05-30 05:00:00	2017-05-30 05:00:00	15.7	0	99	1006.7	-	-	-	32.2	2017-05-30 05:00:00	32	05:00:00
2017-05-30 06:00:00	2017-05-30 06:00:00	19.3	0	95.8	1006.6	130.6	1.1	2.2	156.6	2017-05-30 06:00:00	32	06:00:00
2017-05-30 07:00:00	2017-05-30 07:00:00	24	0	74.8	1006.8	227.4	1.4	3.4	234.9	2017-05-30 07:00:00	32	07:00:00
2017-05-30 08:00:00	2017-05-30 08:00:00	25.9	0	59.3	1007.3	248	3.8	8	433.2	2017-05-30 08:00:00	32	08:00:00
2017-05-30 09:00:00	2017-05-30 09:00:00	26.1	0	60.5	1007.7	247.7	3.9	8.7	391.9	2017-05-30 09:00:00	32	09:00:00
2017-05-30 10:00:00	2017-05-30 10:00:00	25.8	0	61	1007.9	247.1	4	8.9	321.3	2017-05-30 10:00:00	32	10:00:00
2017-05-30 11:00:00	2017-05-30 11:00:00	25.2	0	70.7	1008	280.5	3.6	6.6	365.5	2017-05-30 11:00:00	32	11:00:00
2017-05-30 12:00:00	2017-05-30 12:00:00	26.6	0	65.2	1008.1	274.9	2.5	5.1	453.9	2017-05-30 12:00:00	32	12:00:00
2017-05-30 13:00:00	2017-05-30 13:00:00	24.5	2.4	80.5	1008	253.7	1.6	5.3	227.5	2017-05-30 13:00:00	32	13:00:00
2017-05-30 14:00:00	2017-05-30 14:00:00	24.7	0.4	86.5	1007.8	141.6	1.5	3.7	461.3	2017-05-30 14:00:00	32	14:00:00
2017-05-30 15:00:00	2017-05-30 15:00:00	25.3	1.8	85.5	1007.7	230.5	1.6	2.9	307.7	2017-05-30 15:00:00	32	15:00:00
2017-05-30 16:00:00	2017-05-30 16:00:00	21.5	2.3	99.5	1007.7	194.3	1.2	2	41.2	2017-05-30 16:00:00	32	16:00:00
2017-05-30 17:00:00	2017-05-30 17:00:00	21.8	0.1	100	1007.9	135.6	1.1	1.8	85.9	2017-05-30 17:00:00	32	17:00:00
2017-05-30 18:00:00	2017-05-30 18:00:00	20.9	1.3	98.2	1008.3	257.6	3	11	65.5	2017-05-30 18:00:00	32	18:00:00
2017-05-30 19:00:00	2017-05-30 19:00:00	18.8	0.1	98.5	1008.5	249.8	1.4	2.4	76.8	2017-05-30 19:00:00	32	19:00:00
2017-05-30 20:00:00	2017-05-30 20:00:00	19	0	99	1008.5	203.5	1	1.7	47.9	2017-05-30 20:00:00	32	20:00:00
2017-05-30 21:00:00	2017-05-30 21:00:00	18	0	99	1008.8	196.5	1.2	2.1	5	2017-05-30 21:00:00	32	21:00:00
2017-05-30 22:00:00	2017-05-30 22:00:00	17	0	99	1009.3	233.2	1.7	3.6	3.7	2017-05-30 22:00:00	32	22:00:00
2017-05-30 23:00:00	2017-05-30 23:00:00	17	0	99	1009.6	280.3	2.9	6.8	4.7	2017-05-30 23:00:00	32	23:00:00
2017-05-31	2017-05-31	17.2	0	98.8	1010	270.4	3	7.4	5.9	2017-05-31	33	00:00:00
2017-05-31 01:00:00	2017-05-31 01:00:00	16.4	0	97	1010.1	280	2.9	5.6	4.9	2017-05-31 01:00:00	33	01:00:00
2017-05-31 02:00:00	2017-05-31 02:00:00	16	0	93	1010.2	286.6	4	9.1	6.9	2017-05-31 02:00:00	33	02:00:00
2017-05-31 03:00:00	2017-05-31 03:00:00	15.1	0	90.8	1010.4	279.1	3	6.9	4.4	2017-05-31 03:00:00	33	03:00:00
2017-05-31 04:00:00	2017-05-31 04:00:00	13.9	0	96.3	1010.5	271.1	1.9	4.3	4.9	2017-05-31 04:00:00	33	04:00:00
2017-05-31 05:00:00	2017-05-31 05:00:00	13	0	98.5	1010.8	247	1.6	3.5	33.9	2017-05-31 05:00:00	33	05:00:00
2017-05-31 06:00:00	2017-05-31 06:00:00	14.9	0	91.3	1011.2	223.3	1.6	3.3	181.2	2017-05-31 06:00:00	33	06:00:00
2017-05-31 07:00:00	2017-05-31 07:00:00	16.3	0	84.7	1011.5	280.5	2.7	5.7	147.7	2017-05-31 07:00:00	33	07:00:00
2017-05-31 08:00:00	2017-05-31 08:00:00	18	0	78.3	1011.6	283.6	3.9	6.9	465.6	2017-05-31 08:00:00	33	08:00:00
2017-05-31 09:00:00	2017-05-31 09:00:00	19.5	0	69.5	1011.8	289.6	4.7	8.9	631.5	2017-05-31 09:00:00	33	09:00:00
2017-05-31 10:00:00	2017-05-31 10:00:00	20.4	0	66	1011.9	289.9	4.8	10.2	700.1	2017-05-31 10:00:00	33	10:00:00
2017-05-31 11:00:00	2017-05-31 11:00:00	20.9	0	62	1012.1	291.2	5.6	11	746.3	2017-05-31 11:00:00	33	11:00:00
2017-05-31 12:00:00	2017-05-31 12:00:00	21.3	0	57.5	1012.2	284.5	5.9	10.7	799.8	2017-05-31 12:00:00	33	12:00:00
2017-05-31 13:00:00	2017-05-31 13:00:00	22	0	54.2	1012.1	285.1	5.7	10.1	749.6	2017-05-31 13:00:00	33	13:00:00
2017-05-31 14:00:00	2017-05-31 14:00:00	22.5	0	53	1012	287.8	5.2	10.4	764.2	2017-05-31 14:00:00	33	14:00:00
2017-05-31 15:00:00	2017-05-31 15:00:00	22.1	0	53.8	1012	287.5	5.4	11	535.6	2017-05-31 15:00:00	33	15:00:00
2017-05-31 16:00:00	2017-05-31 16:00:00	22.4	0	54.3	1011.9	287	4.7	8.3	573.9	2017-05-31 16:00:00	33	16:00:00
2017-05-31 17:00:00	2017-05-31 17:00:00	22.6	0	52.3	1011.7	284.8	4.8	7.9	461.6	2017-05-31 17:00:00	33	17:00:00
2017-05-31 18:00:00	2017-05-31 18:00:00	22	0	54.2	1011.7	283.2	4.5	8.4	319.9	2017-05-31 18:00:00	33	18:00:00
2017-05-31 19:00:00	2017-05-31 19:00:00	20.7	0	60.3	1011.7	289.5	3.5	6.3	132.5	2017-05-31 19:00:00	33	19:00:00
2017-05-31 20:00:00	2017-05-31 20:00:00	18.7	0	72.2	1011.8	290	2.3	4.3	33.8	2017-05-31 20:00:00	33	20:00:00
2017-05-31 21:00:00	2017-05-31 21:00:00	15.9	0	84.2	1012.1	288.2	1.4	3.2	3.9	2017-05-31 21:00:00	33	21:00:00
2017-05-31 22:00:00	2017-05-31 22:00:00	14.1	0	88.7	1012.4	282.3	2	4.1	3.8	2017-05-31 22:00:00	33	22:00:00
2017-05-31 23:00:00	2017-05-31 23:00:00	13.4	0	85.7	1012.7	269.4	1.8	3.1	3.3	2017-05-31 23:00:00	33	23:00:00
2017-06-01	2017-06-01	11.5	0	94.7	1012.8	259.1	1.3	2.7	3.4	2017-06-01	34	00:00:00
2017-06-01 01:00:00	2017-06-01 01:00:00	10.2	0	98.3	1013	261.8	1.2	2.6	4.1	2017-06-01 01:00:00	34	01:00:00
2017-06-01 02:00:00	2017-06-01 02:00:00	10.1	0	94.3	1013.1	271.6	1.9	3.4	3.6	2017-06-01 02:00:00	34	02:00:00
2017-06-01 03:00:00	2017-06-01 03:00:00	9.4	0	92.2	1013.1	281.5	2.3	4.1	3.3	2017-06-01 03:00:00	34	03:00:00
2017-06-01 04:00:00	2017-06-01 04:00:00	7.6	0	98.8	1013.2	233.8	1.2	1.9	5.6	2017-06-01 04:00:00	34	04:00:00
2017-06-01 05:00:00	2017-06-01 05:00:00	7.9	0	99.3	1013.2	271.8	1.7	3.2	33.5	2017-06-01 05:00:00	34	05:00:00
2017-06-01 06:00:00	2017-06-01 06:00:00	9.9	0	93.5	1013.4	271.2	1.8	3.5	149	2017-06-01 06:00:00	34	06:00:00
2017-06-01 07:00:00	2017-06-01 07:00:00	12.5	0	82	1013.6	276.2	2.8	4.8	402.1	2017-06-01 07:00:00	34	07:00:00
2017-06-01 08:00:00	2017-06-01 08:00:00	14.1	0	72.5	1013.6	261.7	2.2	4.9	504.6	2017-06-01 08:00:00	34	08:00:00
2017-06-01 09:00:00	2017-06-01 09:00:00	15.8	0	63.5	1013.6	261.7	2.3	4.6	639.9	2017-06-01 09:00:00	34	09:00:00
2017-06-01 10:00:00	2017-06-01 10:00:00	17.8	0	52.8	1013.6	266.3	2.3	5.3	753.3	2017-06-01 10:00:00	34	10:00:00
2017-06-01 11:00:00	2017-06-01 11:00:00	19.1	0	48.3	1013.5	260.5	2.2	4.5	821.8	2017-06-01 11:00:00	34	11:00:00
2017-06-01 12:00:00	2017-06-01 12:00:00	20.5	0	44.2	1013.3	264	2.3	5.1	885.3	2017-06-01 12:00:00	34	12:00:00
2017-06-01 13:00:00	2017-06-01 13:00:00	21.7	0	38.7	1013.1	272.6	2.5	5.7	885	2017-06-01 13:00:00	34	13:00:00
2017-06-01 14:00:00	2017-06-01 14:00:00	22.9	0	32.2	1012.9	268	2.4	6.4	837.7	2017-06-01 14:00:00	34	14:00:00
2017-06-01 15:00:00	2017-06-01 15:00:00	23.4	0	30.8	1012.7	260.3	2.5	5.7	747.8	2017-06-01 15:00:00	34	15:00:00
2017-06-01 16:00:00	2017-06-01 16:00:00	23.4	0	29.5	1012.5	255.8	2.4	5.1	625.7	2017-06-01 16:00:00	34	16:00:00
2017-06-01 17:00:00	2017-06-01 17:00:00	22.7	0	31	1012.3	255.3	2.2	5.4	387.1	2017-06-01 17:00:00	34	17:00:00
2017-06-01 18:00:00	2017-06-01 18:00:00	21.9	0	34.2	1012.1	281.2	2.5	4.9	336.3	2017-06-01 18:00:00	34	18:00:00
2017-06-01 19:00:00	2017-06-01 19:00:00	21.3	0	37.5	1012.1	286.9	1.8	3.5	179.9	2017-06-01 19:00:00	34	19:00:00
2017-06-01 20:00:00	2017-06-01 20:00:00	18.7	0	48	1012	283.3	1.5	2.3	40	2017-06-01 20:00:00	34	20:00:00
2017-06-01 21:00:00	2017-06-01 21:00:00	13.3	0	79.7	1012.1	-	-	-	4.4	2017-06-01 21:00:00	34	21:00:00
2017-06-01 22:00:00	2017-06-01 22:00:00	10.8	0	96.7	1012.2	136.5	1	1.3	4.3	2017-06-01 22:00:00	34	22:00:00
2017-06-01 23:00:00	2017-06-01 23:00:00	9.5	0	98.7	1012.1	-	-	-	4.4	2017-06-01 23:00:00	34	23:00:00
2017-06-02	2017-06-02	8.4	0	98.7	1012	-	-	-	4.8	2017-06-02	35	00:00:00
2017-06-02 01:00:00	2017-06-02 01:00:00	7.8	0	100	1011.9	-	-	-	5.1	2017-06-02 01:00:00	35	01:00:00
2017-06-02 02:00:00	2017-06-02 02:00:00	7.2	0	100	1011.7	141.8	1	1.5	4.9	2017-06-02 02:00:00	35	02:00:00
2017-06-02 03:00:00	2017-06-02 03:00:00	6.7	0	100	1011.6	-	-	-	5.3	2017-06-02 03:00:00	35	03:00:00
2017-06-02 04:00:00	2017-06-02 04:00:00	6.4	0	100	1011.4	-	-	-	7.5	2017-06-02 04:00:00	35	04:00:00
2017-06-02 05:00:00	2017-06-02 05:00:00	6.6	0	100	1011.4	-	-	-	34.1	2017-06-02 05:00:00	35	05:00:00
2017-06-02 06:00:00	2017-06-02 06:00:00	11.4	0	92.3	1011.4	-	-	-	169.3	2017-06-02 06:00:00	35	06:00:00
2017-06-02 07:00:00	2017-06-02 07:00:00	15.6	0	66.2	1011.4	203.7	1	1.3	326.8	2017-06-02 07:00:00	35	07:00:00
2017-06-02 08:00:00	2017-06-02 08:00:00	18.6	0	51.5	1011.4	87.9	1.5	2.8	485	2017-06-02 08:00:00	35	08:00:00
2017-06-02 09:00:00	2017-06-02 09:00:00	21.1	0	45.2	1011.4	99.9	1.5	3.1	613.4	2017-06-02 09:00:00	35	09:00:00
2017-06-02 10:00:00	2017-06-02 10:00:00	22.9	0	40.3	1011.2	118.7	1.5	3.1	717.6	2017-06-02 10:00:00	35	10:00:00
2017-06-02 11:00:00	2017-06-02 11:00:00	24.3	0	36.7	1011.2	158.1	1.6	3.4	781.9	2017-06-02 11:00:00	35	11:00:00
2017-06-02 12:00:00	2017-06-02 12:00:00	25	0	37.5	1011	134.9	1.7	3.1	735.2	2017-06-02 12:00:00	35	12:00:00
2017-06-02 13:00:00	2017-06-02 13:00:00	25.2	0	37.2	1010.9	177.2	1.6	4.1	632.8	2017-06-02 13:00:00	35	13:00:00
2017-06-02 14:00:00	2017-06-02 14:00:00	26.1	0	35.7	1010.6	117.1	1.9	4.3	740.3	2017-06-02 14:00:00	35	14:00:00
2017-06-02 15:00:00	2017-06-02 15:00:00	26.3	0	35.7	1010.5	179.2	1.7	4.3	620	2017-06-02 15:00:00	35	15:00:00
2017-06-02 16:00:00	2017-06-02 16:00:00	26.1	0	36.2	1010.2	193.7	1.5	3.4	399.2	2017-06-02 16:00:00	35	16:00:00
2017-06-02 17:00:00	2017-06-02 17:00:00	25.3	0	37.7	1010.1	94.1	1.8	4.1	274.8	2017-06-02 17:00:00	35	17:00:00
2017-06-02 18:00:00	2017-06-02 18:00:00	24.8	0	38.3	1010	65.8	1.8	3.5	230.1	2017-06-02 18:00:00	35	18:00:00
2017-06-02 19:00:00	2017-06-02 19:00:00	24.4	0	39.7	1009.9	74.6	1.7	3.2	149.1	2017-06-02 19:00:00	35	19:00:00
2017-06-02 20:00:00	2017-06-02 20:00:00	21.9	0	47.5	1009.9	60.1	1.2	2.2	35.1	2017-06-02 20:00:00	35	20:00:00
2017-06-02 21:00:00	2017-06-02 21:00:00	17.3	0	75	1009.9	-	-	-	4.2	2017-06-02 21:00:00	35	21:00:00
2017-06-02 22:00:00	2017-06-02 22:00:00	16.8	0	67.2	1010	74.3	1.8	3.3	5.5	2017-06-02 22:00:00	35	22:00:00
2017-06-02 23:00:00	2017-06-02 23:00:00	15.9	0	64.2	1010.1	86.7	1.1	1.8	4.4	2017-06-02 23:00:00	35	23:00:00
2017-06-03	2017-06-03	15.3	0	67.7	1010.1	70.4	1	2.3	5.4	2017-06-03	36	00:00:00
2017-06-03 01:00:00	2017-06-03 01:00:00	15.5	0	63.7	1009.9	77.8	1.5	3.2	5.2	2017-06-03 01:00:00	36	01:00:00
2017-06-03 02:00:00	2017-06-03 02:00:00	15.7	0	57.5	1009.7	70.9	1.9	3.3	4.3	2017-06-03 02:00:00	36	02:00:00
2017-06-03 03:00:00	2017-06-03 03:00:00	15.7	0	59.2	1009.6	78.6	1.9	3.5	4.7	2017-06-03 03:00:00	36	03:00:00
2017-06-03 04:00:00	2017-06-03 04:00:00	15.5	0	61	1009.5	84.1	1.6	2.8	5.1	2017-06-03 04:00:00	36	04:00:00
2017-06-03 05:00:00	2017-06-03 05:00:00	15.4	0	63.5	1009.4	84.9	1.6	2.8	17.4	2017-06-03 05:00:00	36	05:00:00
2017-06-03 06:00:00	2017-06-03 06:00:00	16	0	64.5	1009.3	83.5	1.4	3.1	47	2017-06-03 06:00:00	36	06:00:00
2017-06-03 07:00:00	2017-06-03 07:00:00	16.4	0	66	1009.3	99.4	1.8	3.8	77.5	2017-06-03 07:00:00	36	07:00:00
2017-06-03 08:00:00	2017-06-03 08:00:00	16.2	1.7	75.5	1009.4	92.2	1.7	3.1	86	2017-06-03 08:00:00	36	08:00:00
2017-06-03 09:00:00	2017-06-03 09:00:00	14.3	6.5	98.2	1009.3	92.4	2.1	4.8	78.2	2017-06-03 09:00:00	36	09:00:00
2017-06-03 10:00:00	2017-06-03 10:00:00	15.3	0	99	1009	97.5	1.8	2.8	158.6	2017-06-03 10:00:00	36	10:00:00
2017-06-03 11:00:00	2017-06-03 11:00:00	NA	NA	NA					NA	2017-06-03 11:00:00	36	11:00:00
2017-06-03 12:00:00	2017-06-03 12:00:00	NA	NA	NA					NA	2017-06-03 12:00:00	36	12:00:00
2017-06-03 13:00:00	2017-06-03 13:00:00	NA	NA	NA					NA	2017-06-03 13:00:00	36	13:00:00
2017-06-03 14:00:00	2017-06-03 14:00:00	NA	NA	NA					NA	2017-06-03 14:00:00	36	14:00:00
2017-06-03 15:00:00	2017-06-03 15:00:00	NA	NA	NA					NA	2017-06-03 15:00:00	36	15:00:00
2017-06-03 16:00:00	2017-06-03 16:00:00	NA	NA	NA					NA	2017-06-03 16:00:00	36	16:00:00
2017-06-03 17:00:00	2017-06-03 17:00:00	NA	NA	NA					NA	2017-06-03 17:00:00	36	17:00:00
2017-06-03 18:00:00	2017-06-03 18:00:00	NA	NA	NA					NA	2017-06-03 18:00:00	36	18:00:00
2017-06-03 19:00:00	2017-06-03 19:00:00	NA	NA	NA					NA	2017-06-03 19:00:00	36	19:00:00
2017-06-03 20:00:00	2017-06-03 20:00:00	NA	NA	NA					NA	2017-06-03 20:00:00	36	20:00:00
2017-06-03 21:00:00	2017-06-03 21:00:00	NA	NA	NA					NA	2017-06-03 21:00:00	36	21:00:00
2017-06-03 22:00:00	2017-06-03 22:00:00	NA	NA	NA					NA	2017-06-03 22:00:00	36	22:00:00
2017-06-03 23:00:00	2017-06-03 23:00:00	NA	NA	NA					NA	2017-06-03 23:00:00	36	23:00:00
2017-06-04	2017-06-04	NA	NA	NA					NA	2017-06-04	37	00:00:00
2017-06-04 01:00:00	2017-06-04 01:00:00	NA	NA	NA					NA	2017-06-04 01:00:00	37	01:00:00
2017-06-04 02:00:00	2017-06-04 02:00:00	NA	NA	NA					NA	2017-06-04 02:00:00	37	02:00:00
2017-06-04 03:00:00	2017-06-04 03:00:00	NA	NA	NA					NA	2017-06-04 03:00:00	37	03:00:00
2017-06-04 04:00:00	2017-06-04 04:00:00	NA	NA	NA					NA	2017-06-04 04:00:00	37	04:00:00
2017-06-04 05:00:00	2017-06-04 05:00:00	NA	NA	NA					NA	2017-06-04 05:00:00	37	05:00:00
2017-06-04 06:00:00	2017-06-04 06:00:00	NA	NA	NA					NA	2017-06-04 06:00:00	37	06:00:00
2017-06-04 07:00:00	2017-06-04 07:00:00	NA	NA	NA					NA	2017-06-04 07:00:00	37	07:00:00
2017-06-04 08:00:00	2017-06-04 08:00:00	NA	NA	NA					NA	2017-06-04 08:00:00	37	08:00:00
2017-06-04 09:00:00	2017-06-04 09:00:00	NA	NA	NA					NA	2017-06-04 09:00:00	37	09:00:00
2017-06-04 10:00:00	2017-06-04 10:00:00	NA	NA	NA					NA	2017-06-04 10:00:00	37	10:00:00
2017-06-04 11:00:00	2017-06-04 11:00:00	NA	NA	NA					NA	2017-06-04 11:00:00	37	11:00:00
2017-06-04 12:00:00	2017-06-04 12:00:00	NA	NA	NA					NA	2017-06-04 12:00:00	37	12:00:00
2017-06-04 13:00:00	2017-06-04 13:00:00	NA	NA	NA					NA	2017-06-04 13:00:00	37	13:00:00
2017-06-04 14:00:00	2017-06-04 14:00:00	NA	NA	NA					NA	2017-06-04 14:00:00	37	14:00:00
2017-06-04 15:00:00	2017-06-04 15:00:00	NA	NA	NA					NA	2017-06-04 15:00:00	37	15:00:00
2017-06-04 16:00:00	2017-06-04 16:00:00	NA	NA	NA					NA	2017-06-04 16:00:00	37	16:00:00
2017-06-04 17:00:00	2017-06-04 17:00:00	NA	NA	NA					NA	2017-06-04 17:00:00	37	17:00:00
2017-06-04 18:00:00	2017-06-04 18:00:00	NA	NA	NA					NA	2017-06-04 18:00:00	37	18:00:00
2017-06-04 19:00:00	2017-06-04 19:00:00	NA	NA	NA					NA	2017-06-04 19:00:00	37	19:00:00
2017-06-04 20:00:00	2017-06-04 20:00:00	NA	NA	NA					NA	2017-06-04 20:00:00	37	20:00:00
2017-06-04 21:00:00	2017-06-04 21:00:00	NA	NA	NA					NA	2017-06-04 21:00:00	37	21:00:00
2017-06-04 22:00:00	2017-06-04 22:00:00	NA	NA	NA					NA	2017-06-04 22:00:00	37	22:00:00
2017-06-04 23:00:00	2017-06-04 23:00:00	NA	NA	NA					NA	2017-06-04 23:00:00	37	23:00:00
2017-06-05	2017-06-05	NA	NA	NA					NA	2017-06-05	38	00:00:00
2017-06-05 01:00:00	2017-06-05 01:00:00	NA	NA	NA					NA	2017-06-05 01:00:00	38	01:00:00
2017-06-05 02:00:00	2017-06-05 02:00:00	NA	NA	NA					NA	2017-06-05 02:00:00	38	02:00:00
2017-06-05 03:00:00	2017-06-05 03:00:00	NA	NA	NA					NA	2017-06-05 03:00:00	38	03:00:00
2017-06-05 04:00:00	2017-06-05 04:00:00	NA	NA	NA					NA	2017-06-05 04:00:00	38	04:00:00
2017-06-05 05:00:00	2017-06-05 05:00:00	NA	NA	NA					NA	2017-06-05 05:00:00	38	05:00:00
2017-06-05 06:00:00	2017-06-05 06:00:00	NA	NA	NA					NA	2017-06-05 06:00:00	38	06:00:00
2017-06-05 07:00:00	2017-06-05 07:00:00	NA	NA	NA					NA	2017-06-05 07:00:00	38	07:00:00
2017-06-05 08:00:00	2017-06-05 08:00:00	NA	NA	NA					NA	2017-06-05 08:00:00	38	08:00:00
2017-06-05 09:00:00	2017-06-05 09:00:00	NA	NA	NA					NA	2017-06-05 09:00:00	38	09:00:00
2017-06-05 10:00:00	2017-06-05 10:00:00	NA	NA	NA					NA	2017-06-05 10:00:00	38	10:00:00
2017-06-05 11:00:00	2017-06-05 11:00:00	NA	NA	NA					NA	2017-06-05 11:00:00	38	11:00:00
2017-06-05 12:00:00	2017-06-05 12:00:00	NA	NA	NA					NA	2017-06-05 12:00:00	38	12:00:00
2017-06-05 13:00:00	2017-06-05 13:00:00	NA	NA	NA					NA	2017-06-05 13:00:00	38	13:00:00
2017-06-05 14:00:00	2017-06-05 14:00:00	NA	NA	NA					NA	2017-06-05 14:00:00	38	14:00:00
2017-06-05 15:00:00	2017-06-05 15:00:00	NA	NA	NA					NA	2017-06-05 15:00:00	38	15:00:00
2017-06-05 16:00:00	2017-06-05 16:00:00	NA	NA	NA					NA	2017-06-05 16:00:00	38	16:00:00
2017-06-05 17:00:00	2017-06-05 17:00:00	NA	NA	NA					NA	2017-06-05 17:00:00	38	17:00:00
2017-06-05 18:00:00	2017-06-05 18:00:00	NA	NA	NA					NA	2017-06-05 18:00:00	38	18:00:00
2017-06-05 19:00:00	2017-06-05 19:00:00	NA	NA	NA					NA	2017-06-05 19:00:00	38	19:00:00
2017-06-05 20:00:00	2017-06-05 20:00:00	NA	NA	NA					NA	2017-06-05 20:00:00	38	20:00:00
2017-06-05 21:00:00	2017-06-05 21:00:00	NA	NA	NA					NA	2017-06-05 21:00:00	38	21:00:00
2017-06-05 22:00:00	2017-06-05 22:00:00	NA	NA	NA					NA	2017-06-05 22:00:00	38	22:00:00
2017-06-05 23:00:00	2017-06-05 23:00:00	NA	NA	NA					NA	2017-06-05 23:00:00	38	23:00:00
2017-06-06	2017-06-06	NA	NA	NA					NA	2017-06-06	39	00:00:00
2017-06-06 01:00:00	2017-06-06 01:00:00	NA	NA	NA					NA	2017-06-06 01:00:00	39	01:00:00
2017-06-06 02:00:00	2017-06-06 02:00:00	NA	NA	NA					NA	2017-06-06 02:00:00	39	02:00:00
2017-06-06 03:00:00	2017-06-06 03:00:00	NA	NA	NA					NA	2017-06-06 03:00:00	39	03:00:00
2017-06-06 04:00:00	2017-06-06 04:00:00	NA	NA	NA					NA	2017-06-06 04:00:00	39	04:00:00
2017-06-06 05:00:00	2017-06-06 05:00:00	NA	NA	NA					NA	2017-06-06 05:00:00	39	05:00:00
2017-06-06 06:00:00	2017-06-06 06:00:00	NA	NA	NA					NA	2017-06-06 06:00:00	39	06:00:00
2017-06-06 07:00:00	2017-06-06 07:00:00	15.9	0	74.8	836.8	94.1	1.7	3.4	282.2	2017-06-06 07:00:00	39	07:00:00
2017-06-06 08:00:00	2017-06-06 08:00:00	18.2	0	83	1003.9	116.9	2.5	5	449.4	2017-06-06 08:00:00	39	08:00:00
2017-06-06 09:00:00	2017-06-06 09:00:00	20.2	0	74.8	1003.6	122.9	2.8	5.4	607.8	2017-06-06 09:00:00	39	09:00:00
2017-06-06 10:00:00	2017-06-06 10:00:00	21.7	0	61	1003.3	138.9	2.6	6.6	573.2	2017-06-06 10:00:00	39	10:00:00
2017-06-06 11:00:00	2017-06-06 11:00:00	23.3	0	50.8	1003	155.8	2.4	4.8	785.9	2017-06-06 11:00:00	39	11:00:00
2017-06-06 12:00:00	2017-06-06 12:00:00	23.6	0	51.7	1002.7	178.4	2.9	6.6	696	2017-06-06 12:00:00	39	12:00:00
2017-06-06 13:00:00	2017-06-06 13:00:00	23.8	0	51.3	1002.4	177.4	3	7.9	627.7	2017-06-06 13:00:00	39	13:00:00
2017-06-06 14:00:00	2017-06-06 14:00:00	22.6	0	53.5	1002.2	198.1	3.8	13.3	324.9	2017-06-06 14:00:00	39	14:00:00
2017-06-06 15:00:00	2017-06-06 15:00:00	17.4	0	82.7	1002.8	222.3	2.8	8.6	131.1	2017-06-06 15:00:00	39	15:00:00
2017-06-06 16:00:00	2017-06-06 16:00:00	19	0	75.5	1002.6	184.1	1.7	3.6	255.8	2017-06-06 16:00:00	39	16:00:00
2017-06-06 17:00:00	2017-06-06 17:00:00	20.1	0	66.2	1002.5	234.2	3.6	8.4	294.6	2017-06-06 17:00:00	39	17:00:00
2017-06-06 18:00:00	2017-06-06 18:00:00	16.6	0	82.8	1002.9	272.7	3.3	8.4	40.9	2017-06-06 18:00:00	39	18:00:00
2017-06-06 19:00:00	2017-06-06 19:00:00	15.9	0	90.7	1003.3	239.9	1.3	3.2	38.4	2017-06-06 19:00:00	39	19:00:00
2017-06-06 20:00:00	2017-06-06 20:00:00	15.4	0	93.2	1003.5	167.3	0.9	2.3	18.7	2017-06-06 20:00:00	39	20:00:00
2017-06-06 21:00:00	2017-06-06 21:00:00	14.4	0	96.8	1003.8	234.2	1.3	3.4	5.2	2017-06-06 21:00:00	39	21:00:00
2017-06-06 22:00:00	2017-06-06 22:00:00	14.5	0	87.7	1004.1	242.6	2.5	4.5	3.9	2017-06-06 22:00:00	39	22:00:00
2017-06-06 23:00:00	2017-06-06 23:00:00	13.3	0	81.5	1004.4	233.7	2.3	5.1	3.1	2017-06-06 23:00:00	39	23:00:00
2017-06-07	2017-06-07	11.6	0	86.8	1004.7	227.7	1.6	4	3.1	2017-06-07	40	00:00:00
2017-06-07 01:00:00	2017-06-07 01:00:00	10.9	0	88	1004.9	234.6	2.5	6.4	3.5	2017-06-07 01:00:00	40	01:00:00
2017-06-07 02:00:00	2017-06-07 02:00:00	10.9	0	85.8	1005.1	232.3	3.2	6.6	3.7	2017-06-07 02:00:00	40	02:00:00
2017-06-07 03:00:00	2017-06-07 03:00:00	10.6	0	84.7	1005.1	238.8	3.6	7	3.2	2017-06-07 03:00:00	40	03:00:00
2017-06-07 04:00:00	2017-06-07 04:00:00	10.4	0	83.3	1005.3	234.4	3.8	7.6	7.8	2017-06-07 04:00:00	40	04:00:00
2017-06-07 05:00:00	2017-06-07 05:00:00	10.5	0	82.8	1005.4	235	3	7.6	41	2017-06-07 05:00:00	40	05:00:00
2017-06-07 06:00:00	2017-06-07 06:00:00	11.4	0	80	1005.6	231.3	3.5	8.6	175.1	2017-06-07 06:00:00	40	06:00:00
2017-06-07 07:00:00	2017-06-07 07:00:00	12.8	0	72.5	1005.8	229.9	4.6	10.3	281.3	2017-06-07 07:00:00	40	07:00:00
2017-06-07 08:00:00	2017-06-07 08:00:00	13.9	0	67.2	1006.3	233.3	4.6	10.2	372.3	2017-06-07 08:00:00	40	08:00:00
2017-06-07 09:00:00	2017-06-07 09:00:00	14.2	0	66.8	1006.7	232.8	4.7	11.2	517.7	2017-06-07 09:00:00	40	09:00:00
2017-06-07 10:00:00	2017-06-07 10:00:00	15.3	0	62.8	1007	228.2	4	9.2	566.9	2017-06-07 10:00:00	40	10:00:00
2017-06-07 11:00:00	2017-06-07 11:00:00	15.6	0	60.8	1007.3	229.7	4.2	11.5	619.8	2017-06-07 11:00:00	40	11:00:00
2017-06-07 12:00:00	2017-06-07 12:00:00	15.4	0.2	68	1007.3	231	3.9	9.7	664.7	2017-06-07 12:00:00	40	12:00:00
2017-06-07 13:00:00	2017-06-07 13:00:00	16.5	0	59.5	1007.4	226.9	4.2	11.1	585.2	2017-06-07 13:00:00	40	13:00:00
2017-06-07 14:00:00	2017-06-07 14:00:00	17.3	0	54.8	1007.5	226.8	4.2	10.1	560.2	2017-06-07 14:00:00	40	14:00:00
2017-06-07 15:00:00	2017-06-07 15:00:00	17.9	0	51	1007.6	235.2	4.7	9.6	554.2	2017-06-07 15:00:00	40	15:00:00
2017-06-07 16:00:00	2017-06-07 16:00:00	17.8	0	49.7	1007.9	233	4.8	11.2	527.9	2017-06-07 16:00:00	40	16:00:00
2017-06-07 17:00:00	2017-06-07 17:00:00	17.7	0	50.7	1008.2	238.8	5.2	11.6	449.2	2017-06-07 17:00:00	40	17:00:00
2017-06-07 18:00:00	2017-06-07 18:00:00	16.8	0	56.7	1008.5	238.8	3.6	9	148.2	2017-06-07 18:00:00	40	18:00:00
2017-06-07 19:00:00	2017-06-07 19:00:00	15.3	0	65.3	1009	263.8	4.6	9.2	32.6	2017-06-07 19:00:00	40	19:00:00
2017-06-07 20:00:00	2017-06-07 20:00:00	12.7	0.1	90.2	1009.6	259.8	3.8	9.3	11.3	2017-06-07 20:00:00	40	20:00:00
2017-06-07 21:00:00	2017-06-07 21:00:00	12.8	0	85.8	1009.9	247.2	3.2	6.1	6.4	2017-06-07 21:00:00	40	21:00:00
2017-06-07 22:00:00	2017-06-07 22:00:00	11.4	0	93.3	1010.1	219	1.5	4.1	3	2017-06-07 22:00:00	40	22:00:00
2017-06-07 23:00:00	2017-06-07 23:00:00	9.7	0	99.5	1010.3	178.1	1.2	2.9	4.3	2017-06-07 23:00:00	40	23:00:00
2017-06-08	2017-06-08	11.7	0	91.3	1010.3	221.1	1.7	4.3	5.8	2017-06-08	41	00:00:00
2017-06-08 01:00:00	2017-06-08 01:00:00	12.9	0	82.3	1010.4	233.5	2.4	5.2	4.6	2017-06-08 01:00:00	41	01:00:00
2017-06-08 02:00:00	2017-06-08 02:00:00	12	0	87.7	1010.5	199.4	1.5	3.9	3.9	2017-06-08 02:00:00	41	02:00:00
2017-06-08 03:00:00	2017-06-08 03:00:00	11.7	0	89	1010.6	180.2	1.4	3.1	4.4	2017-06-08 03:00:00	41	03:00:00
2017-06-08 04:00:00	2017-06-08 04:00:00	11.4	0	90.8	1010.7	170.5	1.3	3.2	7	2017-06-08 04:00:00	41	04:00:00
2017-06-08 05:00:00	2017-06-08 05:00:00	12.2	0	84.5	1010.8	182.5	1.6	3.6	33.5	2017-06-08 05:00:00	41	05:00:00
2017-06-08 06:00:00	2017-06-08 06:00:00	13.1	0	81.7	1010.7	202.9	1.4	2.9	76.3	2017-06-08 06:00:00	41	06:00:00
2017-06-08 07:00:00	2017-06-08 07:00:00	14.3	0	73	1010.7	248.4	2.4	7.6	121.1	2017-06-08 07:00:00	41	07:00:00
2017-06-08 08:00:00	2017-06-08 08:00:00	15.2	0	71.5	1010.8	230.1	2.1	6.7	182.9	2017-06-08 08:00:00	41	08:00:00
2017-06-08 09:00:00	2017-06-08 09:00:00	15.9	0	69.8	1011	229.9	2.4	5.9	268.4	2017-06-08 09:00:00	41	09:00:00
2017-06-08 10:00:00	2017-06-08 10:00:00	17	0	66.5	1011	233.7	2.6	6.6	337.5	2017-06-08 10:00:00	41	10:00:00
2017-06-08 11:00:00	2017-06-08 11:00:00	17.4	0	61.7	1011.1	238.4	2.2	5.9	259.1	2017-06-08 11:00:00	41	11:00:00
2017-06-08 12:00:00	2017-06-08 12:00:00	18	0	60.5	1011	233.2	2.5	5.7	327.2	2017-06-08 12:00:00	41	12:00:00
2017-06-08 13:00:00	2017-06-08 13:00:00	19.8	0	55.7	1010.8	222.9	2.2	7.3	573.2	2017-06-08 13:00:00	41	13:00:00
2017-06-08 14:00:00	2017-06-08 14:00:00	21.2	0	50.5	1010.6	205.6	1.9	4.9	557.3	2017-06-08 14:00:00	41	14:00:00
2017-06-08 15:00:00	2017-06-08 15:00:00	22.6	0	45.7	1010.3	200.7	1.7	3.4	617.1	2017-06-08 15:00:00	41	15:00:00
2017-06-08 16:00:00	2017-06-08 16:00:00	23.5	0	44.3	1010	213.3	2.3	5.5	551.3	2017-06-08 16:00:00	41	16:00:00
2017-06-08 17:00:00	2017-06-08 17:00:00	23.3	0	45.3	1009.7	193.3	2.1	5.2	395.2	2017-06-08 17:00:00	41	17:00:00
2017-06-08 18:00:00	2017-06-08 18:00:00	22.4	0	47	1009.5	195.2	2	4.9	234.8	2017-06-08 18:00:00	41	18:00:00
2017-06-08 19:00:00	2017-06-08 19:00:00	21.1	0	50.7	1009.4	185.5	1.6	3.4	103.2	2017-06-08 19:00:00	41	19:00:00
2017-06-08 20:00:00	2017-06-08 20:00:00	19.2	0	62.8	1009.3	145.4	1.2	2.6	31.3	2017-06-08 20:00:00	41	20:00:00
2017-06-08 21:00:00	2017-06-08 21:00:00	17.4	0	75.7	1009.4	143.1	1.3	2.7	5.6	2017-06-08 21:00:00	41	21:00:00
2017-06-08 22:00:00	2017-06-08 22:00:00	16.4	0	77	1009.6	114.8	1.2	2.5	4.2	2017-06-08 22:00:00	41	22:00:00
2017-06-08 23:00:00	2017-06-08 23:00:00	14.6	0	84.8	1009.7	151.2	1.3	2.2	4	2017-06-08 23:00:00	41	23:00:00
2017-06-09	2017-06-09	12.7	0	92.8	1009.5	139.4	1.1	2.5	4.3	2017-06-09	42	00:00:00
2017-06-09 01:00:00	2017-06-09 01:00:00	11.6	0	96.3	1009.3	126.5	1.1	2	5.2	2017-06-09 01:00:00	42	01:00:00
2017-06-09 02:00:00	2017-06-09 02:00:00	10.9	0	99	1009.1	112	1.3	2.4	5.1	2017-06-09 02:00:00	42	02:00:00
2017-06-09 03:00:00	2017-06-09 03:00:00	11.1	0	98	1008.7	81.5	1.3	2.4	5.4	2017-06-09 03:00:00	42	03:00:00
2017-06-09 04:00:00	2017-06-09 04:00:00	10.8	0	98	1008.7	80	1.2	2.3	7.4	2017-06-09 04:00:00	42	04:00:00
2017-06-09 05:00:00	2017-06-09 05:00:00	11.6	0	96.5	1008.6	74.6	1.3	2.3	58.2	2017-06-09 05:00:00	42	05:00:00
2017-06-09 06:00:00	2017-06-09 06:00:00	14.9	0	84.5	1008.5	82.4	1.3	2.5	117.5	2017-06-09 06:00:00	42	06:00:00
2017-06-09 07:00:00	2017-06-09 07:00:00	17.6	0	74	1008.4	87.6	1.6	2.9	321	2017-06-09 07:00:00	42	07:00:00
2017-06-09 08:00:00	2017-06-09 08:00:00	21.3	0	55.3	1008.2	106.1	1.8	3.2	448.2	2017-06-09 08:00:00	42	08:00:00
2017-06-09 09:00:00	2017-06-09 09:00:00	24.5	0	43.7	1008	127.9	2.4	5.1	615.9	2017-06-09 09:00:00	42	09:00:00
2017-06-09 10:00:00	2017-06-09 10:00:00	25.6	0	39.3	1007.7	127.7	3.1	6	686.8	2017-06-09 10:00:00	42	10:00:00
2017-06-09 11:00:00	2017-06-09 11:00:00	26.4	0	37.5	1007.3	137.9	3.5	6.1	589.8	2017-06-09 11:00:00	42	11:00:00
2017-06-09 12:00:00	2017-06-09 12:00:00	26.5	0	39	1007.2	157.7	2.7	6.6	549.8	2017-06-09 12:00:00	42	12:00:00
2017-06-09 13:00:00	2017-06-09 13:00:00	26.5	0	40.2	1007	142.9	2.7	6.7	512.8	2017-06-09 13:00:00	42	13:00:00
2017-06-09 14:00:00	2017-06-09 14:00:00	26.3	0	42.2	1006.8	161.9	2.4	7	348.4	2017-06-09 14:00:00	42	14:00:00
2017-06-09 15:00:00	2017-06-09 15:00:00	25.1	0	40.8	1007.1	197.1	2.6	6.2	294.7	2017-06-09 15:00:00	42	15:00:00
2017-06-09 16:00:00	2017-06-09 16:00:00	23	0	50	1007.6	240.8	4.6	11.7	143.2	2017-06-09 16:00:00	42	16:00:00
2017-06-09 17:00:00	2017-06-09 17:00:00	18.1	0	87.7	1008.5	279	5.1	9.8	103.5	2017-06-09 17:00:00	42	17:00:00
2017-06-09 18:00:00	2017-06-09 18:00:00	16.8	0	90	1008.6	283.2	3.1	6.6	131.3	2017-06-09 18:00:00	42	18:00:00
2017-06-09 19:00:00	2017-06-09 19:00:00	16.9	0	88.3	1008.7	216.4	1.2	2.5	63.1	2017-06-09 19:00:00	42	19:00:00
2017-06-09 20:00:00	2017-06-09 20:00:00	16.9	0	89.2	1009	218.2	1	2.2	31.4	2017-06-09 20:00:00	42	20:00:00
2017-06-09 21:00:00	2017-06-09 21:00:00	15.8	0	96	1009.2	237.4	1	1.9	5.7	2017-06-09 21:00:00	42	21:00:00
2017-06-09 22:00:00	2017-06-09 22:00:00	15.4	0	98.5	1009.4	251	1.2	2.8	3.8	2017-06-09 22:00:00	42	22:00:00
2017-06-09 23:00:00	2017-06-09 23:00:00	15.1	0	93	1009.7	279.7	2.9	5.1	3.6	2017-06-09 23:00:00	42	23:00:00
2017-06-10	2017-06-10	13.7	0	92	1009.9	277	1.7	3.7	2.8	2017-06-10	43	00:00:00
2017-06-10 01:00:00	2017-06-10 01:00:00	11	0	99.8	1010.2	180.6	0.5	1.4	3.9	2017-06-10 01:00:00	43	01:00:00
2017-06-10 02:00:00	2017-06-10 02:00:00	9.9	0	100	1010.5	129.1	0.7	1.1	5	2017-06-10 02:00:00	43	02:00:00
2017-06-10 03:00:00	2017-06-10 03:00:00	10	0	100	1010.8	130.6	0.7	1.4	5.5	2017-06-10 03:00:00	43	03:00:00
2017-06-10 04:00:00	2017-06-10 04:00:00	9.2	0	100	1010.9	151.5	0.8	1.5	6.8	2017-06-10 04:00:00	43	04:00:00
2017-06-10 05:00:00	2017-06-10 05:00:00	9.1	0	100	1011.1	165.2	0.6	1.4	45	2017-06-10 05:00:00	43	05:00:00
2017-06-10 06:00:00	2017-06-10 06:00:00	13	0	96.3	1011.4	215.1	0.8	1.9	176.4	2017-06-10 06:00:00	43	06:00:00
2017-06-10 07:00:00	2017-06-10 07:00:00	16	0	81.8	1011.6	215.1	1.3	2.6	325.6	2017-06-10 07:00:00	43	07:00:00
2017-06-10 08:00:00	2017-06-10 08:00:00	18.9	0	62.3	1011.8	247.3	1.7	4.2	481.4	2017-06-10 08:00:00	43	08:00:00
2017-06-10 09:00:00	2017-06-10 09:00:00	19.6	0	57.2	1012	278.3	3	5.9	533.3	2017-06-10 09:00:00	43	09:00:00
2017-06-10 10:00:00	2017-06-10 10:00:00	20.7	0	54.8	1012.2	279.4	3.3	6.6	696.6	2017-06-10 10:00:00	43	10:00:00
2017-06-10 11:00:00	2017-06-10 11:00:00	21.9	0	52.3	1012.2	280.6	2.8	5.7	744.6	2017-06-10 11:00:00	43	11:00:00
2017-06-10 12:00:00	2017-06-10 12:00:00	22.2	0	49.7	1012.2	270	2.7	5.5	725.3	2017-06-10 12:00:00	43	12:00:00
2017-06-10 13:00:00	2017-06-10 13:00:00	22.4	0	47.8	1012	260.6	2.3	5.6	594.7	2017-06-10 13:00:00	43	13:00:00
2017-06-10 14:00:00	2017-06-10 14:00:00	23.5	0	44.3	1012	252.4	1.7	3.9	604	2017-06-10 14:00:00	43	14:00:00
2017-06-10 15:00:00	2017-06-10 15:00:00	22.6	0	46.3	1012	230.8	1.5	3.8	266.5	2017-06-10 15:00:00	43	15:00:00
2017-06-10 16:00:00	2017-06-10 16:00:00	23	0	47.5	1012	240.9	1.7	3.8	364	2017-06-10 16:00:00	43	16:00:00
2017-06-10 17:00:00	2017-06-10 17:00:00	22.4	0	49.7	1012	260.2	1.7	4.4	231.3	2017-06-10 17:00:00	43	17:00:00
2017-06-10 18:00:00	2017-06-10 18:00:00	22.2	0	49.5	1012	137.1	1.5	3.2	186.9	2017-06-10 18:00:00	43	18:00:00
2017-06-10 19:00:00	2017-06-10 19:00:00	21.6	0	49.8	1012	165.1	1.2	2.5	111.9	2017-06-10 19:00:00	43	19:00:00
2017-06-10 20:00:00	2017-06-10 20:00:00	20.3	0	55.5	1012.2	130.7	0.9	1.7	26.5	2017-06-10 20:00:00	43	20:00:00
2017-06-10 21:00:00	2017-06-10 21:00:00	17.6	0	71.3	1012.3	79.5	0.5	1.4	5.3	2017-06-10 21:00:00	43	21:00:00
2017-06-10 22:00:00	2017-06-10 22:00:00	16.6	0	86.7	1012.4	94.8	0.7	1.7	5	2017-06-10 22:00:00	43	22:00:00
2017-06-10 23:00:00	2017-06-10 23:00:00	15.9	0	92.8	1012.4	148	0.6	1.1	3.5	2017-06-10 23:00:00	43	23:00:00
2017-06-11	2017-06-11	13.5	0	98.7	1012.4	95.1	0.5	1.1	4.4	2017-06-11	44	00:00:00
2017-06-11 01:00:00	2017-06-11 01:00:00	12.4	0	99.8	1012.4	79.2	0.8	1.4	5.1	2017-06-11 01:00:00	44	01:00:00
2017-06-11 02:00:00	2017-06-11 02:00:00	11.2	0	100	1012.3	55.8	0.8	1.1	5	2017-06-11 02:00:00	44	02:00:00
2017-06-11 03:00:00	2017-06-11 03:00:00	10.5	0	100	1012.2	107.3	0.9	1.7	5	2017-06-11 03:00:00	44	03:00:00
2017-06-11 04:00:00	2017-06-11 04:00:00	10.3	0	100	1012	77.4	0.9	1.5	8.3	2017-06-11 04:00:00	44	04:00:00
2017-06-11 05:00:00	2017-06-11 05:00:00	11	0	100	1011.9	60.4	1.2	1.9	40.1	2017-06-11 05:00:00	44	05:00:00
2017-06-11 06:00:00	2017-06-11 06:00:00	15.3	0	86.3	1011.9	68.7	1.3	1.9	178.5	2017-06-11 06:00:00	44	06:00:00
2017-06-11 07:00:00	2017-06-11 07:00:00	20.1	0	64.2	1011.9	90	1.2	1.9	335.9	2017-06-11 07:00:00	44	07:00:00
2017-06-11 08:00:00	2017-06-11 08:00:00	24.1	0	49.5	1011.9	148.3	1.1	2.5	488.7	2017-06-11 08:00:00	44	08:00:00
2017-06-11 09:00:00	2017-06-11 09:00:00	25.6	0	42.8	1011.7	220.1	1.5	3.7	609	2017-06-11 09:00:00	44	09:00:00
2017-06-11 10:00:00	2017-06-11 10:00:00	26.8	0	38	1011.6	170.5	1.8	3.7	703.7	2017-06-11 10:00:00	44	10:00:00
2017-06-11 11:00:00	2017-06-11 11:00:00	27.4	0	38.2	1011.3	214.5	1.9	4	779.1	2017-06-11 11:00:00	44	11:00:00
2017-06-11 12:00:00	2017-06-11 12:00:00	28	0	37	1011	196.8	2.2	5.2	822.5	2017-06-11 12:00:00	44	12:00:00
2017-06-11 13:00:00	2017-06-11 13:00:00	28.3	0	37	1010.7	200	2.1	5.1	808.2	2017-06-11 13:00:00	44	13:00:00
2017-06-11 14:00:00	2017-06-11 14:00:00	28.5	0	36.8	1010.2	187.8	2	5.4	570	2017-06-11 14:00:00	44	14:00:00
2017-06-11 15:00:00	2017-06-11 15:00:00	28.7	0	37	1009.9	194.9	2.3	5.2	608.5	2017-06-11 15:00:00	44	15:00:00
2017-06-11 16:00:00	2017-06-11 16:00:00	27.4	0	42.2	1009.5	174.1	2.3	5.8	270.5	2017-06-11 16:00:00	44	16:00:00
2017-06-11 17:00:00	2017-06-11 17:00:00	27.1	0	45.3	1009	143.2	2.3	4.9	292	2017-06-11 17:00:00	44	17:00:00
2017-06-11 18:00:00	2017-06-11 18:00:00	25.8	0	52	1008.5	130.3	1.6	3.3	68.6	2017-06-11 18:00:00	44	18:00:00
2017-06-11 19:00:00	2017-06-11 19:00:00	25	0	57.5	1008.2	118.8	1.6	3.1	68.1	2017-06-11 19:00:00	44	19:00:00
2017-06-11 20:00:00	2017-06-11 20:00:00	23.3	0	69.7	1008.1	124.7	1	2.2	11	2017-06-11 20:00:00	44	20:00:00
2017-06-11 21:00:00	2017-06-11 21:00:00	20.9	0.3	91.3	1008	96.3	1	2	3.1	2017-06-11 21:00:00	44	21:00:00
2017-06-11 22:00:00	2017-06-11 22:00:00	19.6	0	98.8	1007.8	118.1	1	2.3	4.3	2017-06-11 22:00:00	44	22:00:00
2017-06-11 23:00:00	2017-06-11 23:00:00	19.3	0	99	1007.6	124.7	0.9	1.7	4.1	2017-06-11 23:00:00	44	23:00:00
2017-06-12	2017-06-12	19.1	0	99	1007.3	151.6	1.3	3.3	4.4	2017-06-12	45	00:00:00
2017-06-12 01:00:00	2017-06-12 01:00:00	18.8	0	99	1007.1	161.8	0.8	1.5	4.5	2017-06-12 01:00:00	45	01:00:00
2017-06-12 02:00:00	2017-06-12 02:00:00	18.6	0	97.8	1006.9	222.4	1.1	2.5	5.3	2017-06-12 02:00:00	45	02:00:00
2017-06-12 03:00:00	2017-06-12 03:00:00	18.8	0	93.3	1006.8	261.4	1.3	2.5	6.6	2017-06-12 03:00:00	45	03:00:00
2017-06-12 04:00:00	2017-06-12 04:00:00	19.4	0	87.5	1007	286.1	2.6	6.9	9.3	2017-06-12 04:00:00	45	04:00:00
2017-06-12 05:00:00	2017-06-12 05:00:00	19	0	89.3	1007.1	281.6	2.3	4.2	38.5	2017-06-12 05:00:00	45	05:00:00
2017-06-12 06:00:00	2017-06-12 06:00:00	19.4	0	81.2	1007.2	292	3.2	7.4	122.9	2017-06-12 06:00:00	45	06:00:00
2017-06-12 07:00:00	2017-06-12 07:00:00	18.6	0	66.2	1007.5	292.7	4	7.8	158.9	2017-06-12 07:00:00	45	07:00:00
2017-06-12 08:00:00	2017-06-12 08:00:00	19.8	0	60.5	1007.7	288.2	5.1	9.6	525.2	2017-06-12 08:00:00	45	08:00:00
2017-06-12 09:00:00	2017-06-12 09:00:00	20.4	0	55	1007.7	286.6	6.1	10.3	642.4	2017-06-12 09:00:00	45	09:00:00
2017-06-12 10:00:00	2017-06-12 10:00:00	21.3	0	50	1007.8	290.8	6	11	754.3	2017-06-12 10:00:00	45	10:00:00
2017-06-12 11:00:00	2017-06-12 11:00:00	22	0	45.3	1008.1	285.6	6.4	12.4	829.4	2017-06-12 11:00:00	45	11:00:00
2017-06-12 12:00:00	2017-06-12 12:00:00	21.7	0	44	1008.3	289.3	7.1	12.8	687.5	2017-06-12 12:00:00	45	12:00:00
2017-06-12 13:00:00	2017-06-12 13:00:00	21.4	0	45.8	1008.5	290	6.9	12.2	659.4	2017-06-12 13:00:00	45	13:00:00
2017-06-12 14:00:00	2017-06-12 14:00:00	20.8	0	47.3	1008.8	292.7	6.1	12.3	475.1	2017-06-12 14:00:00	45	14:00:00
2017-06-12 15:00:00	2017-06-12 15:00:00	20.8	0	49	1008.9	284.1	5.4	12	526.5	2017-06-12 15:00:00	45	15:00:00
2017-06-12 16:00:00	2017-06-12 16:00:00	20.5	0	49.8	1009	286.9	5.9	11.8	477.3	2017-06-12 16:00:00	45	16:00:00
2017-06-12 17:00:00	2017-06-12 17:00:00	20	0	48.8	1009.1	286	5.7	10.6	310.7	2017-06-12 17:00:00	45	17:00:00
2017-06-12 18:00:00	2017-06-12 18:00:00	18.6	0	51.7	1009.1	289.4	5.8	9.7	121.3	2017-06-12 18:00:00	45	18:00:00
2017-06-12 19:00:00	2017-06-12 19:00:00	18.1	0	54.2	1009.1	279.9	4.5	8.1	113.9	2017-06-12 19:00:00	45	19:00:00
2017-06-12 20:00:00	2017-06-12 20:00:00	17.1	0	58	1009.3	285.4	4	7.2	47.6	2017-06-12 20:00:00	45	20:00:00
2017-06-12 21:00:00	2017-06-12 21:00:00	15.5	0	65.8	1009.6	282.8	3	6.1	6.6	2017-06-12 21:00:00	45	21:00:00
2017-06-12 22:00:00	2017-06-12 22:00:00	14.8	0	69.3	1009.7	266.7	3.1	5.5	3.2	2017-06-12 22:00:00	45	22:00:00
2017-06-12 23:00:00	2017-06-12 23:00:00	14.4	0	72.2	1009.7	263.5	2.9	4.9	3.4	2017-06-12 23:00:00	45	23:00:00
2017-06-13	2017-06-13	14	0	76.3	1009.8	257	2.1	3.9	3.9	2017-06-13	46	00:00:00
2017-06-13 01:00:00	2017-06-13 01:00:00	13.6	0	80	1009.8	252.1	2.6	5.1	3.9	2017-06-13 01:00:00	46	01:00:00
2017-06-13 02:00:00	2017-06-13 02:00:00	13.6	0	79.7	1009.8	263.3	2.6	4.1	4.3	2017-06-13 02:00:00	46	02:00:00
2017-06-13 03:00:00	2017-06-13 03:00:00	13.7	0	78.2	1009.7	243.9	2.5	4.7	4.3	2017-06-13 03:00:00	46	03:00:00
2017-06-13 04:00:00	2017-06-13 04:00:00	13	0	83.8	1009.8	235.7	2.2	4.3	6.4	2017-06-13 04:00:00	46	04:00:00
2017-06-13 05:00:00	2017-06-13 05:00:00	13.4	0	83.8	1009.9	240.5	2.3	4	19.1	2017-06-13 05:00:00	46	05:00:00
2017-06-13 06:00:00	2017-06-13 06:00:00	14.2	0	82.7	1010	250.5	2.2	3.8	55.3	2017-06-13 06:00:00	46	06:00:00
2017-06-13 07:00:00	2017-06-13 07:00:00	15.4	0	77.5	1010.1	260.8	3.7	8.3	163.6	2017-06-13 07:00:00	46	07:00:00
2017-06-13 08:00:00	2017-06-13 08:00:00	16.6	0	68.3	1010.1	274.2	5	8.5	302.8	2017-06-13 08:00:00	46	08:00:00
2017-06-13 09:00:00	2017-06-13 09:00:00	17.3	0	60.2	1010.2	280	5.8	10.9	382.5	2017-06-13 09:00:00	46	09:00:00
2017-06-13 10:00:00	2017-06-13 10:00:00	17.8	0	56.7	1010.5	286.3	6.1	10.6	375.1	2017-06-13 10:00:00	46	10:00:00
2017-06-13 11:00:00	2017-06-13 11:00:00	17.7	0	56.7	1010.6	278.6	6.3	10.1	328.9	2017-06-13 11:00:00	46	11:00:00
2017-06-13 12:00:00	2017-06-13 12:00:00	18	0	58.2	1010.6	282.4	5.5	11.2	386	2017-06-13 12:00:00	46	12:00:00
2017-06-13 13:00:00	2017-06-13 13:00:00	18.8	0	56	1010.7	287.4	5.9	12.1	473.8	2017-06-13 13:00:00	46	13:00:00
2017-06-13 14:00:00	2017-06-13 14:00:00	19.6	0	56	1010.7	288.2	5.1	9.7	525.7	2017-06-13 14:00:00	46	14:00:00
2017-06-13 15:00:00	2017-06-13 15:00:00	19.1	0	56.3	1010.8	292.3	5.6	10.3	354.2	2017-06-13 15:00:00	46	15:00:00
2017-06-13 16:00:00	2017-06-13 16:00:00	18.9	0	58.8	1010.8	290.4	5.1	10.7	342.3	2017-06-13 16:00:00	46	16:00:00
2017-06-13 17:00:00	2017-06-13 17:00:00	18.9	0	58.7	1010.9	291.6	4.8	9.2	277.3	2017-06-13 17:00:00	46	17:00:00
2017-06-13 18:00:00	2017-06-13 18:00:00	18.8	0	59.5	1010.9	285.4	4.9	9	204.5	2017-06-13 18:00:00	46	18:00:00
2017-06-13 19:00:00	2017-06-13 19:00:00	18.5	0	62	1010.8	287.3	3.9	7.9	163.1	2017-06-13 19:00:00	46	19:00:00
2017-06-13 20:00:00	2017-06-13 20:00:00	17.2	0	69.3	1010.7	292	3	5.7	51.2	2017-06-13 20:00:00	46	20:00:00
2017-06-13 21:00:00	2017-06-13 21:00:00	14.6	0	84.5	1011	290.1	1.8	3.9	5.5	2017-06-13 21:00:00	46	21:00:00
2017-06-13 22:00:00	2017-06-13 22:00:00	13.5	0	93	1011.2	270.7	1.5	2.8	5.3	2017-06-13 22:00:00	46	22:00:00
2017-06-13 23:00:00	2017-06-13 23:00:00	13.1	0	94.8	1011.3	282.1	1.3	2.8	3.7	2017-06-13 23:00:00	46	23:00:00
2017-06-14	2017-06-14	11.8	0	99.2	1011.5	203.9	0.8	1.5	4.3	2017-06-14	47	00:00:00
2017-06-14 01:00:00	2017-06-14 01:00:00	10.4	0	100	1011.6	150.6	0.5	1.1	5	2017-06-14 01:00:00	47	01:00:00
2017-06-14 02:00:00	2017-06-14 02:00:00	9.3	0	100	1011.6	170.2	1	2.2	4.7	2017-06-14 02:00:00	47	02:00:00
2017-06-14 03:00:00	2017-06-14 03:00:00	8.5	0	100	1011.7	273.4	0.9	1.9	5.3	2017-06-14 03:00:00	47	03:00:00
2017-06-14 04:00:00	2017-06-14 04:00:00	8.9	0	100	1011.8	264.5	1	1.9	8.6	2017-06-14 04:00:00	47	04:00:00
2017-06-14 05:00:00	2017-06-14 05:00:00	9	0	100	1011.8	274.7	1.2	2.4	48.5	2017-06-14 05:00:00	47	05:00:00
2017-06-14 06:00:00	2017-06-14 06:00:00	12.2	0	94.5	1011.9	271.7	1.8	2.9	183.6	2017-06-14 06:00:00	47	06:00:00
2017-06-14 07:00:00	2017-06-14 07:00:00	14.7	0	81.7	1012.1	270.8	2.8	4.9	338.6	2017-06-14 07:00:00	47	07:00:00
2017-06-14 08:00:00	2017-06-14 08:00:00	16.7	0	69.8	1012.3	285.5	3.1	6	496.1	2017-06-14 08:00:00	47	08:00:00
2017-06-14 09:00:00	2017-06-14 09:00:00	18.3	0	62.3	1012.3	272	2.9	5.7	606.3	2017-06-14 09:00:00	47	09:00:00
2017-06-14 10:00:00	2017-06-14 10:00:00	19.9	0	56.8	1012.3	258.5	2.5	5.3	750.5	2017-06-14 10:00:00	47	10:00:00
2017-06-14 11:00:00	2017-06-14 11:00:00	20.9	0	52.3	1012.2	259.4	2.3	5.7	817.7	2017-06-14 11:00:00	47	11:00:00
2017-06-14 12:00:00	2017-06-14 12:00:00	21.9	0	47.3	1012	237.9	2.2	6	863.9	2017-06-14 12:00:00	47	12:00:00
2017-06-14 13:00:00	2017-06-14 13:00:00	22.9	0	43.3	1011.8	242.1	2.3	6.9	876.5	2017-06-14 13:00:00	47	13:00:00
2017-06-14 14:00:00	2017-06-14 14:00:00	24	0	38.7	1011.7	241.6	2.3	4.9	828.9	2017-06-14 14:00:00	47	14:00:00
2017-06-14 15:00:00	2017-06-14 15:00:00	24.5	0	35.8	1011.5	217.3	2	4	727	2017-06-14 15:00:00	47	15:00:00
2017-06-14 16:00:00	2017-06-14 16:00:00	25	0	33.2	1011.3	204.7	1.8	3.9	611.9	2017-06-14 16:00:00	47	16:00:00
2017-06-14 17:00:00	2017-06-14 17:00:00	25.1	0	34.3	1011	211.2	1.8	3.9	471.7	2017-06-14 17:00:00	47	17:00:00
2017-06-14 18:00:00	2017-06-14 18:00:00	24.4	0	38	1010.9	149.3	1.8	4.3	323.8	2017-06-14 18:00:00	47	18:00:00
2017-06-14 19:00:00	2017-06-14 19:00:00	22.8	0	41.3	1010.9	72.7	2.1	4.4	169.1	2017-06-14 19:00:00	47	19:00:00
2017-06-14 20:00:00	2017-06-14 20:00:00	20.9	0	49.3	1010.8	93.4	1.2	3.3	46.2	2017-06-14 20:00:00	47	20:00:00
2017-06-14 21:00:00	2017-06-14 21:00:00	16.4	0	73.3	1010.9	121.7	0.8	1.4	5.6	2017-06-14 21:00:00	47	21:00:00
2017-06-14 22:00:00	2017-06-14 22:00:00	13.7	0	89.5	1011	137.8	0.8	1.7	4.2	2017-06-14 22:00:00	47	22:00:00
2017-06-14 23:00:00	2017-06-14 23:00:00	11.9	0	96.5	1011.1	188.8	0.8	1.5	4.3	2017-06-14 23:00:00	47	23:00:00
2017-06-15	2017-06-15	10.6	0	98.8	1011.2	185.9	0.8	1.4	4.5	2017-06-15	48	00:00:00
2017-06-15 01:00:00	2017-06-15 01:00:00	9.7	0	99.8	1011.2	165	0.5	1.4	4.9	2017-06-15 01:00:00	48	01:00:00
2017-06-15 02:00:00	2017-06-15 02:00:00	8.9	0	100	1011.1	150.2	0.9	1.5	5	2017-06-15 02:00:00	48	02:00:00
2017-06-15 03:00:00	2017-06-15 03:00:00	8.2	0	100	1010.9	138.1	0.8	1.4	5.3	2017-06-15 03:00:00	48	03:00:00
2017-06-15 04:00:00	2017-06-15 04:00:00	7.9	0	100	1010.8	84.8	0.7	1.5	8.4	2017-06-15 04:00:00	48	04:00:00
2017-06-15 05:00:00	2017-06-15 05:00:00	8.5	0	100	1010.8	128.1	0.7	1.4	46.4	2017-06-15 05:00:00	48	05:00:00
2017-06-15 06:00:00	2017-06-15 06:00:00	13.1	0	94.5	1010.8	91.5	0.9	2.1	176.7	2017-06-15 06:00:00	48	06:00:00
2017-06-15 07:00:00	2017-06-15 07:00:00	16.9	0	74.3	1010.7	78.6	1.6	2.7	304.1	2017-06-15 07:00:00	48	07:00:00
2017-06-15 08:00:00	2017-06-15 08:00:00	20.3	0	58.3	1010.6	105.1	1.8	4	443.2	2017-06-15 08:00:00	48	08:00:00
2017-06-15 09:00:00	2017-06-15 09:00:00	22.7	0	48.2	1010.5	120.1	2.5	5.1	582.1	2017-06-15 09:00:00	48	09:00:00
2017-06-15 10:00:00	2017-06-15 10:00:00	24.4	0	43.3	1010.4	120.6	2.6	5.1	711.4	2017-06-15 10:00:00	48	10:00:00
2017-06-15 11:00:00	2017-06-15 11:00:00	25.6	0	41	1010.2	120.7	2.7	6.2	784.7	2017-06-15 11:00:00	48	11:00:00
2017-06-15 12:00:00	2017-06-15 12:00:00	26.6	0	39	1009.9	126.6	2.7	6	836.4	2017-06-15 12:00:00	48	12:00:00
2017-06-15 13:00:00	2017-06-15 13:00:00	27.7	0	37.2	1009.6	114	2.8	6.6	840.9	2017-06-15 13:00:00	48	13:00:00
2017-06-15 14:00:00	2017-06-15 14:00:00	28.3	0	35.3	1009.3	145.2	2.4	6.2	614.5	2017-06-15 14:00:00	48	14:00:00
2017-06-15 15:00:00	2017-06-15 15:00:00	28.2	0	35.8	1009	151.2	2.5	5.2	476	2017-06-15 15:00:00	48	15:00:00
2017-06-15 16:00:00	2017-06-15 16:00:00	28.1	0	36.7	1008.6	149.8	2.5	5.2	449.6	2017-06-15 16:00:00	48	16:00:00
2017-06-15 17:00:00	2017-06-15 17:00:00	27.2	0	38.5	1008.3	162.7	1.7	3.7	176.1	2017-06-15 17:00:00	48	17:00:00
2017-06-15 18:00:00	2017-06-15 18:00:00	25.3	0	46.5	1008.1	173.9	1.4	3.1	105.9	2017-06-15 18:00:00	48	18:00:00
2017-06-15 19:00:00	2017-06-15 19:00:00	24.6	0	50.3	1007.9	154	1.3	2.9	73.8	2017-06-15 19:00:00	48	19:00:00
2017-06-15 20:00:00	2017-06-15 20:00:00	22.8	0	58.7	1007.5	128.6	1.3	2.4	17.2	2017-06-15 20:00:00	48	20:00:00
2017-06-15 21:00:00	2017-06-15 21:00:00	19.6	3.1	84.7	1008.4	273.5	3.7	10.7	3	2017-06-15 21:00:00	48	21:00:00
2017-06-15 22:00:00	2017-06-15 22:00:00	17.6	0.7	99	1008.4	162.1	1.6	3.8	4.1	2017-06-15 22:00:00	48	22:00:00
2017-06-15 23:00:00	2017-06-15 23:00:00	17	0	99	1008	179.7	0.9	1.7	4	2017-06-15 23:00:00	48	23:00:00
2017-06-16	2017-06-16	16.9	0.1	99	1008	272	1.7	3.5	4.3	2017-06-16	49	00:00:00
2017-06-16 01:00:00	2017-06-16 01:00:00	16.7	0	99	1008.2	254	1.2	2.7	4.3	2017-06-16 01:00:00	49	01:00:00
2017-06-16 02:00:00	2017-06-16 02:00:00	16.7	0	99	1008.2	275.7	2.5	4.8	4.9	2017-06-16 02:00:00	49	02:00:00
2017-06-16 03:00:00	2017-06-16 03:00:00	16.2	0	98	1008.3	273.4	2.8	4.4	4.4	2017-06-16 03:00:00	49	03:00:00
2017-06-16 04:00:00	2017-06-16 04:00:00	15.3	0	98	1008.3	267.2	1.8	3.1	6.8	2017-06-16 04:00:00	49	04:00:00
2017-06-16 05:00:00	2017-06-16 05:00:00	14.9	0	98.8	1008.5	257	1.6	3	54.5	2017-06-16 05:00:00	49	05:00:00
2017-06-16 06:00:00	2017-06-16 06:00:00	16.7	0	92	1008.6	246.4	2.6	4.5	180.6	2017-06-16 06:00:00	49	06:00:00
2017-06-16 07:00:00	2017-06-16 07:00:00	17.3	0	91.5	1008.9	279.1	3.8	8.4	95.7	2017-06-16 07:00:00	49	07:00:00
2017-06-16 08:00:00	2017-06-16 08:00:00	17.3	0	91.5	1009.2	282.7	5.5	10.7	258.7	2017-06-16 08:00:00	49	08:00:00
2017-06-16 09:00:00	2017-06-16 09:00:00	18.4	0	79.8	1009.5	283.5	6.2	11.8	480.2	2017-06-16 09:00:00	49	09:00:00
2017-06-16 10:00:00	2017-06-16 10:00:00	18.6	0	75.3	1009.7	288.8	5.8	10.8	348.2	2017-06-16 10:00:00	49	10:00:00
2017-06-16 11:00:00	2017-06-16 11:00:00	19.3	0	67.3	1009.9	286.3	5.1	8.9	454.7	2017-06-16 11:00:00	49	11:00:00
2017-06-16 12:00:00	2017-06-16 12:00:00	20.1	0	58.5	1010	285.8	6	11.4	512.7	2017-06-16 12:00:00	49	12:00:00
2017-06-16 13:00:00	2017-06-16 13:00:00	20.2	0	53.7	1010	275.3	6.3	11.1	520.3	2017-06-16 13:00:00	49	13:00:00
2017-06-16 14:00:00	2017-06-16 14:00:00	18.8	0	67.7	1010.2	267.8	5.5	11	341.8	2017-06-16 14:00:00	49	14:00:00
2017-06-16 15:00:00	2017-06-16 15:00:00	18.6	0	68.3	1010.3	276.9	5.8	10.9	355.7	2017-06-16 15:00:00	49	15:00:00
2017-06-16 16:00:00	2017-06-16 16:00:00	18.6	0	60.3	1010.4	291.6	6.7	12.5	276	2017-06-16 16:00:00	49	16:00:00
2017-06-16 17:00:00	2017-06-16 17:00:00	18	0	64.7	1010.6	283.6	7.1	14.3	250.8	2017-06-16 17:00:00	49	17:00:00
2017-06-16 18:00:00	2017-06-16 18:00:00	18	0	61.5	1010.8	286.5	7.4	12.7	264.5	2017-06-16 18:00:00	49	18:00:00
2017-06-16 19:00:00	2017-06-16 19:00:00	17.1	0	61.3	1011.2	286.7	6.7	11.9	90	2017-06-16 19:00:00	49	19:00:00
2017-06-16 20:00:00	2017-06-16 20:00:00	16.2	0	63.7	1011.4	285.1	6.1	13.7	28	2017-06-16 20:00:00	49	20:00:00
2017-06-16 21:00:00	2017-06-16 21:00:00	15.2	0	68.7	1011.7	287.4	5.3	11.3	5.5	2017-06-16 21:00:00	49	21:00:00
2017-06-16 22:00:00	2017-06-16 22:00:00	14	0	78	1012.1	292.1	4.3	7	3	2017-06-16 22:00:00	49	22:00:00
2017-06-16 23:00:00	2017-06-16 23:00:00	13.4	0	84	1012.3	285.9	4.1	8.1	3.1	2017-06-16 23:00:00	49	23:00:00
2017-06-17	2017-06-17	12.9	0	88.5	1012.4	272.9	4	7.2	3.3	2017-06-17	50	00:00:00
2017-06-17 01:00:00	2017-06-17 01:00:00	12.6	0	91.2	1012.5	274.4	4.2	6.8	3.1	2017-06-17 01:00:00	50	01:00:00
2017-06-17 02:00:00	2017-06-17 02:00:00	12.1	0	93.8	1012.7	281.3	3.9	6.1	3.6	2017-06-17 02:00:00	50	02:00:00
2017-06-17 03:00:00	2017-06-17 03:00:00	12.2	0	92.8	1012.7	280.3	4.5	7.7	4.6	2017-06-17 03:00:00	50	03:00:00
2017-06-17 04:00:00	2017-06-17 04:00:00	12.2	0	92.7	1012.7	285.7	5	8.8	6.3	2017-06-17 04:00:00	50	04:00:00
2017-06-17 05:00:00	2017-06-17 05:00:00	12.5	0	92	1012.9	287.3	4.8	7.9	29.7	2017-06-17 05:00:00	50	05:00:00
2017-06-17 06:00:00	2017-06-17 06:00:00	12.8	0	91.8	1012.9	290	4.1	8.3	66	2017-06-17 06:00:00	50	06:00:00
2017-06-17 07:00:00	2017-06-17 07:00:00	13.2	0	87	1013.1	292.5	4.5	9.3	93.6	2017-06-17 07:00:00	50	07:00:00
2017-06-17 08:00:00	2017-06-17 08:00:00	13.8	0	83.3	1013.2	292.5	5.4	10.3	221.9	2017-06-17 08:00:00	50	08:00:00
2017-06-17 09:00:00	2017-06-17 09:00:00	16	0	72.8	1013.2	290.8	6.1	11.1	575.4	2017-06-17 09:00:00	50	09:00:00
2017-06-17 10:00:00	2017-06-17 10:00:00	16.6	0	68.8	1013.4	286.7	5	10.7	409.3	2017-06-17 10:00:00	50	10:00:00
2017-06-17 11:00:00	2017-06-17 11:00:00	18.2	0	62.3	1013.3	291.6	5.9	12	700.9	2017-06-17 11:00:00	50	11:00:00
2017-06-17 12:00:00	2017-06-17 12:00:00	19.1	0	58.3	1013.4	283.4	5.3	9.5	685.8	2017-06-17 12:00:00	50	12:00:00
2017-06-17 13:00:00	2017-06-17 13:00:00	20.1	0	54	1013.4	289	5.7	10.3	736.9	2017-06-17 13:00:00	50	13:00:00
2017-06-17 14:00:00	2017-06-17 14:00:00	21.3	0	51.2	1013.3	284.5	5.5	10.3	779.3	2017-06-17 14:00:00	50	14:00:00
2017-06-17 15:00:00	2017-06-17 15:00:00	21.3	0	52	1013.4	285.6	4.9	10.9	571.5	2017-06-17 15:00:00	50	15:00:00
2017-06-17 16:00:00	2017-06-17 16:00:00	22.2	0	49.5	1013.4	290.8	5.4	10.5	660.8	2017-06-17 16:00:00	50	16:00:00
2017-06-17 17:00:00	2017-06-17 17:00:00	22.2	0	51.3	1013.3	292.9	5.1	9.2	520.8	2017-06-17 17:00:00	50	17:00:00
2017-06-17 18:00:00	2017-06-17 18:00:00	21	0	58.7	1013.3	307	4.7	9.2	282.7	2017-06-17 18:00:00	50	18:00:00
2017-06-17 19:00:00	2017-06-17 19:00:00	19.8	0	68.8	1013.5	285.6	4.6	8.5	164.3	2017-06-17 19:00:00	50	19:00:00
2017-06-17 20:00:00	2017-06-17 20:00:00	18.1	0	83.3	1013.6	286.2	4	7.2	60.9	2017-06-17 20:00:00	50	20:00:00
2017-06-17 21:00:00	2017-06-17 21:00:00	16	0	95.2	1013.9	291.7	3.6	6.6	5.7	2017-06-17 21:00:00	50	21:00:00
2017-06-17 22:00:00	2017-06-17 22:00:00	14.8	0	98.8	1014.2	284.2	2.4	4.5	2.7	2017-06-17 22:00:00	50	22:00:00
2017-06-17 23:00:00	2017-06-17 23:00:00	14	0	100	1014.5	276.6	2	3.4	3.4	2017-06-17 23:00:00	50	23:00:00
2017-06-18	2017-06-18	13.3	0	100	1014.6	274	1.8	3.1	3.4	2017-06-18	51	00:00:00
2017-06-18 01:00:00	2017-06-18 01:00:00	11.5	0	100	1014.6	267.9	1.2	2.1	4.1	2017-06-18 01:00:00	51	01:00:00
2017-06-18 02:00:00	2017-06-18 02:00:00	11.2	0	100	1014.7	246.6	0.8	1.7	4.9	2017-06-18 02:00:00	51	02:00:00
2017-06-18 03:00:00	2017-06-18 03:00:00	11.1	0	100	1014.7	158.3	0.6	1.7	5.1	2017-06-18 03:00:00	51	03:00:00
2017-06-18 04:00:00	2017-06-18 04:00:00	10.7	0	100	1014.6	174.2	0.5	1	8.2	2017-06-18 04:00:00	51	04:00:00
2017-06-18 05:00:00	2017-06-18 05:00:00	11.6	0	100	1014.7	174.4	0.6	1.4	54.7	2017-06-18 05:00:00	51	05:00:00
2017-06-18 06:00:00	2017-06-18 06:00:00	14	0	100	1014.7	221.9	0.6	1.4	105.1	2017-06-18 06:00:00	51	06:00:00
2017-06-18 07:00:00	2017-06-18 07:00:00	16.6	0	98.2	1014.8	246.1	1.4	2.9	187.5	2017-06-18 07:00:00	51	07:00:00
2017-06-18 08:00:00	2017-06-18 08:00:00	18.7	0	86.8	1014.8	267.5	2	4.7	318.3	2017-06-18 08:00:00	51	08:00:00
2017-06-18 09:00:00	2017-06-18 09:00:00	20.1	0	79	1014.9	258.6	1.8	3.8	392.9	2017-06-18 09:00:00	51	09:00:00
2017-06-18 10:00:00	2017-06-18 10:00:00	21.4	0	71.5	1014.9	284.4	2.5	5	460.1	2017-06-18 10:00:00	51	10:00:00
2017-06-18 11:00:00	2017-06-18 11:00:00	22.6	0	66	1014.9	257.7	2.2	4.7	551.7	2017-06-18 11:00:00	51	11:00:00
2017-06-18 12:00:00	2017-06-18 12:00:00	24.6	0	58.8	1014.8	255.3	2.5	5.7	866.8	2017-06-18 12:00:00	51	12:00:00
2017-06-18 13:00:00	2017-06-18 13:00:00	25.3	0	56.3	1014.7	243.6	2.2	5	827	2017-06-18 13:00:00	51	13:00:00
2017-06-18 14:00:00	2017-06-18 14:00:00	25.8	0	53.5	1014.5	257.2	2.7	6	796.3	2017-06-18 14:00:00	51	14:00:00
2017-06-18 15:00:00	2017-06-18 15:00:00	26.6	0	49.8	1014.3	259.3	2.3	5.7	788.9	2017-06-18 15:00:00	51	15:00:00
2017-06-18 16:00:00	2017-06-18 16:00:00	25.3	0	53.8	1014.2	188.7	1.8	4.2	284.6	2017-06-18 16:00:00	51	16:00:00
2017-06-18 17:00:00	2017-06-18 17:00:00	26.1	0	52.5	1014.1	219.2	1.8	4.5	436.9	2017-06-18 17:00:00	51	17:00:00
2017-06-18 18:00:00	2017-06-18 18:00:00	26.3	0	51.2	1014	160.1	1.6	3.5	298.8	2017-06-18 18:00:00	51	18:00:00
2017-06-18 19:00:00	2017-06-18 19:00:00	25.9	0	53.2	1013.9	149.1	1.4	3.5	185.9	2017-06-18 19:00:00	51	19:00:00
2017-06-18 20:00:00	2017-06-18 20:00:00	24.2	0	61	1013.9	162.9	1.2	2.5	50	2017-06-18 20:00:00	51	20:00:00
2017-06-18 21:00:00	2017-06-18 21:00:00	19.5	0	86.3	1013.9	48.9	0.7	1.4	5.3	2017-06-18 21:00:00	51	21:00:00
2017-06-18 22:00:00	2017-06-18 22:00:00	16.4	0	97.3	1014	161	0.7	1.4	3.5	2017-06-18 22:00:00	51	22:00:00
2017-06-18 23:00:00	2017-06-18 23:00:00	15	0	99	1014	184.6	0.7	1.4	4.7	2017-06-18 23:00:00	51	23:00:00
2017-06-19	2017-06-19	14.2	0	99	1014	150	1	1.5	4.5	2017-06-19	52	00:00:00
2017-06-19 01:00:00	2017-06-19 01:00:00	13.1	0	99	1013.9	160.9	0.5	1.1	4.8	2017-06-19 01:00:00	52	01:00:00
2017-06-19 02:00:00	2017-06-19 02:00:00	12.3	0	99.7	1013.8	161.4	0.5	1.1	5	2017-06-19 02:00:00	52	02:00:00
2017-06-19 03:00:00	2017-06-19 03:00:00	11.7	0	100	1013.8	158.9	0.4	1	4.9	2017-06-19 03:00:00	52	03:00:00
2017-06-19 04:00:00	2017-06-19 04:00:00	11.2	0	100	1013.8	156.3	0.6	1.1	8.5	2017-06-19 04:00:00	52	04:00:00
2017-06-19 05:00:00	2017-06-19 05:00:00	12	0	100	1013.8	114.6	0.5	1.1	39.1	2017-06-19 05:00:00	52	05:00:00
2017-06-19 06:00:00	2017-06-19 06:00:00	16.1	0	97.7	1013.8	126.5	0.7	1.5	173.5	2017-06-19 06:00:00	52	06:00:00
2017-06-19 07:00:00	2017-06-19 07:00:00	20.8	0	75	1013.7	132.4	1	1.9	336.8	2017-06-19 07:00:00	52	07:00:00
2017-06-19 08:00:00	2017-06-19 08:00:00	24.2	0	62.7	1013.6	113.7	1.6	3.3	486.3	2017-06-19 08:00:00	52	08:00:00
2017-06-19 09:00:00	2017-06-19 09:00:00	25.9	0	52.8	1013.5	128.3	2.3	5.3	596.6	2017-06-19 09:00:00	52	09:00:00
2017-06-19 10:00:00	2017-06-19 10:00:00	27.1	0	45.3	1013.3	124	2.3	5.6	725.5	2017-06-19 10:00:00	52	10:00:00
2017-06-19 11:00:00	2017-06-19 11:00:00	28	0	42.3	1013.1	142	2.2	4.9	802.9	2017-06-19 11:00:00	52	11:00:00
2017-06-19 12:00:00	2017-06-19 12:00:00	29	0	39.2	1012.8	136.3	2.2	5.3	847.8	2017-06-19 12:00:00	52	12:00:00
2017-06-19 13:00:00	2017-06-19 13:00:00	29.7	0	35.8	1012.4	145.3	2.2	5	863.9	2017-06-19 13:00:00	52	13:00:00
2017-06-19 14:00:00	2017-06-19 14:00:00	30.5	0	32.7	1012	124.7	2.2	6.6	823.6	2017-06-19 14:00:00	52	14:00:00
2017-06-19 15:00:00	2017-06-19 15:00:00	31.1	0	31.7	1011.7	135.2	2.2	6.1	731.2	2017-06-19 15:00:00	52	15:00:00
2017-06-19 16:00:00	2017-06-19 16:00:00	31.6	0	29.7	1011.3	155.1	2.3	5.7	613.4	2017-06-19 16:00:00	52	16:00:00
2017-06-19 17:00:00	2017-06-19 17:00:00	31.3	0	28.7	1011	142.6	2.5	5.1	482.1	2017-06-19 17:00:00	52	17:00:00
2017-06-19 18:00:00	2017-06-19 18:00:00	30.9	0	30.2	1010.7	135.8	2.2	5.8	332.3	2017-06-19 18:00:00	52	18:00:00
2017-06-19 19:00:00	2017-06-19 19:00:00	29.9	0	34.5	1010.6	123.7	1.9	4.4	178.8	2017-06-19 19:00:00	52	19:00:00
2017-06-19 20:00:00	2017-06-19 20:00:00	27.1	0	46.7	1010.5	153.7	1	2.4	48.8	2017-06-19 20:00:00	52	20:00:00
2017-06-19 21:00:00	2017-06-19 21:00:00	21.4	0	77.8	1010.5	116	0.7	1.5	4.6	2017-06-19 21:00:00	52	21:00:00
2017-06-19 22:00:00	2017-06-19 22:00:00	19	0	87.7	1010.5	249.8	1	2.2	4.2	2017-06-19 22:00:00	52	22:00:00
2017-06-19 23:00:00	2017-06-19 23:00:00	17.2	0	93.8	1010.5	155.6	0.7	1.7	4	2017-06-19 23:00:00	52	23:00:00
2017-06-20	2017-06-20	15.5	0	98	1010.4	232.6	0.5	1	4.5	2017-06-20	53	00:00:00
2017-06-20 01:00:00	2017-06-20 01:00:00	14.5	0	99	1010.2	179.1	0.6	1.4	4.5	2017-06-20 01:00:00	53	01:00:00
2017-06-20 02:00:00	2017-06-20 02:00:00	13.7	0	99	1010	157.1	0.9	1.5	4.5	2017-06-20 02:00:00	53	02:00:00
2017-06-20 03:00:00	2017-06-20 03:00:00	13.1	0	99.7	1009.8	223.6	0.5	1	5	2017-06-20 03:00:00	53	03:00:00
2017-06-20 04:00:00	2017-06-20 04:00:00	12.4	0	100	1009.8	158.7	0.4	1.1	8.2	2017-06-20 04:00:00	53	04:00:00
2017-06-20 05:00:00	2017-06-20 05:00:00	13.2	0	100	1009.7	131.6	0.8	1.4	52.4	2017-06-20 05:00:00	53	05:00:00
2017-06-20 06:00:00	2017-06-20 06:00:00	18.5	0	87.8	1009.8	94.8	0.6	1.1	168.2	2017-06-20 06:00:00	53	06:00:00
2017-06-20 07:00:00	2017-06-20 07:00:00	21.8	0	70.7	1009.8	234.7	0.7	1.4	256.6	2017-06-20 07:00:00	53	07:00:00
2017-06-20 08:00:00	2017-06-20 08:00:00	24.8	0	60.3	1009.9	263.1	1.6	3.4	424	2017-06-20 08:00:00	53	08:00:00
2017-06-20 09:00:00	2017-06-20 09:00:00	26.8	0	53.2	1010	279.8	2.3	4.1	569	2017-06-20 09:00:00	53	09:00:00
2017-06-20 10:00:00	2017-06-20 10:00:00	28.3	0	50.2	1010	277.9	2.7	5	680.6	2017-06-20 10:00:00	53	10:00:00
2017-06-20 11:00:00	2017-06-20 11:00:00	29.5	0	46.8	1010.1	276.1	2.8	5	774.2	2017-06-20 11:00:00	53	11:00:00
2017-06-20 12:00:00	2017-06-20 12:00:00	30.4	0	45.2	1010	263.1	2.8	7.4	778.3	2017-06-20 12:00:00	53	12:00:00
2017-06-20 13:00:00	2017-06-20 13:00:00	30.4	0	44.2	1009.9	199.7	2.6	7.6	727.2	2017-06-20 13:00:00	53	13:00:00
2017-06-20 14:00:00	2017-06-20 14:00:00	30.5	0	43.5	1009.9	218.6	2.8	6.8	705.4	2017-06-20 14:00:00	53	14:00:00
2017-06-20 15:00:00	2017-06-20 15:00:00	30.1	0	45.2	1009.9	238	3.2	8	624.1	2017-06-20 15:00:00	53	15:00:00
2017-06-20 16:00:00	2017-06-20 16:00:00	29.8	0	45.7	1009.9	207.7	2.7	6.4	517.6	2017-06-20 16:00:00	53	16:00:00
2017-06-20 17:00:00	2017-06-20 17:00:00	28.1	0	48.2	1010	199.8	2.7	6.2	318.5	2017-06-20 17:00:00	53	17:00:00
2017-06-20 18:00:00	2017-06-20 18:00:00	27.4	0	48.8	1010.1	178.1	2.4	6.7	281.1	2017-06-20 18:00:00	53	18:00:00
2017-06-20 19:00:00	2017-06-20 19:00:00	25.4	0	54	1010.2	173.5	2	5.6	97.4	2017-06-20 19:00:00	53	19:00:00
2017-06-20 20:00:00	2017-06-20 20:00:00	23.1	0	63.5	1010.5	222.2	1.7	3.8	37.1	2017-06-20 20:00:00	53	20:00:00
2017-06-20 21:00:00	2017-06-20 21:00:00	21	0	72.2	1010.8	236.6	1.6	3.8	7.5	2017-06-20 21:00:00	53	21:00:00
2017-06-20 22:00:00	2017-06-20 22:00:00	18.9	0	76.3	1011	273.5	1.5	3.3	3.2	2017-06-20 22:00:00	53	22:00:00
2017-06-20 23:00:00	2017-06-20 23:00:00	16.4	0	90.3	1011.1	270.4	1.2	1.7	2.9	2017-06-20 23:00:00	53	23:00:00
2017-06-21	2017-06-21	15	0	92.7	1011.2	242.5	1.2	3	5	2017-06-21	54	00:00:00
2017-06-21 01:00:00	2017-06-21 01:00:00	14.6	0	85	1011.4	265.9	1.6	2.7	4.2	2017-06-21 01:00:00	54	01:00:00
2017-06-21 02:00:00	2017-06-21 02:00:00	12.7	0	94	1011.4	260.8	1.4	2.4	3.4	2017-06-21 02:00:00	54	02:00:00
2017-06-21 03:00:00	2017-06-21 03:00:00	12.1	0	94.3	1011.4	286.2	1.7	3.9	4.3	2017-06-21 03:00:00	54	03:00:00
2017-06-21 04:00:00	2017-06-21 04:00:00	11.1	0	97.2	1011.5	274.6	1.2	2	7.9	2017-06-21 04:00:00	54	04:00:00
2017-06-21 05:00:00	2017-06-21 05:00:00	11.5	0	96.3	1011.7	293.6	1.6	2.4	49.2	2017-06-21 05:00:00	54	05:00:00
2017-06-21 06:00:00	2017-06-21 06:00:00	13.6	0	86.5	1011.7	292	2.1	3.8	179.5	2017-06-21 06:00:00	54	06:00:00
2017-06-21 07:00:00	2017-06-21 07:00:00	15.5	0	77.8	1011.7	277.5	2.3	3.6	342.2	2017-06-21 07:00:00	54	07:00:00
2017-06-21 08:00:00	2017-06-21 08:00:00	17.5	0	67.3	1011.7	257.6	1.8	3.2	496.2	2017-06-21 08:00:00	54	08:00:00
2017-06-21 09:00:00	2017-06-21 09:00:00	19.3	0	59.5	1011.6	233.1	1.6	3.5	614.9	2017-06-21 09:00:00	54	09:00:00
2017-06-21 10:00:00	2017-06-21 10:00:00	21.3	0	53.7	1011.5	221.7	1.7	4.1	725.6	2017-06-21 10:00:00	54	10:00:00
2017-06-21 11:00:00	2017-06-21 11:00:00	22.7	0	48.8	1011.4	249.1	2.1	5.5	789.5	2017-06-21 11:00:00	54	11:00:00
2017-06-21 12:00:00	2017-06-21 12:00:00	24.1	0	45.7	1011.2	247.1	2.3	5.6	829.7	2017-06-21 12:00:00	54	12:00:00
2017-06-21 13:00:00	2017-06-21 13:00:00	24.8	0	44.2	1011	257.4	2.7	5.7	842.2	2017-06-21 13:00:00	54	13:00:00
2017-06-21 14:00:00	2017-06-21 14:00:00	25.5	0	37.7	1010.9	259.7	2.7	7.4	774.4	2017-06-21 14:00:00	54	14:00:00
2017-06-21 15:00:00	2017-06-21 15:00:00	25.8	0	38.3	1010.6	266.6	2.6	5.2	622.8	2017-06-21 15:00:00	54	15:00:00
2017-06-21 16:00:00	2017-06-21 16:00:00	26.2	0	39.2	1010.3	256.3	2.4	6.2	602.1	2017-06-21 16:00:00	54	16:00:00
2017-06-21 17:00:00	2017-06-21 17:00:00	26	0	37	1010.1	276.8	2.6	6	482.3	2017-06-21 17:00:00	54	17:00:00
2017-06-21 18:00:00	2017-06-21 18:00:00	25.8	0	36	1009.9	264.6	2.1	4.3	332.2	2017-06-21 18:00:00	54	18:00:00
2017-06-21 19:00:00	2017-06-21 19:00:00	24.5	0	35.7	1009.9	272.4	2	3.8	179.6	2017-06-21 19:00:00	54	19:00:00
2017-06-21 20:00:00	2017-06-21 20:00:00	22.3	0	41.3	1009.9	253.5	1	2.7	53.7	2017-06-21 20:00:00	54	20:00:00
2017-06-21 21:00:00	2017-06-21 21:00:00	17.3	0	60.2	1009.9	199.4	0.7	1.9	5.3	2017-06-21 21:00:00	54	21:00:00
2017-06-21 22:00:00	2017-06-21 22:00:00	14.5	0	85.3	1009.9	176.7	0.7	2.1	4.1	2017-06-21 22:00:00	54	22:00:00
2017-06-21 23:00:00	2017-06-21 23:00:00	13	0	93	1009.9	187	0.9	1.7	5.1	2017-06-21 23:00:00	54	23:00:00
2017-06-22	2017-06-22	12.2	0	97	1009.8	160.7	0.9	1.5	4.9	2017-06-22	55	00:00:00
2017-06-22 01:00:00	2017-06-22 01:00:00	11.3	0	99	1009.7	164	0.6	1.1	4.9	2017-06-22 01:00:00	55	01:00:00
2017-06-22 02:00:00	2017-06-22 02:00:00	11	0	99.8	1009.6	140.7	0.8	1.5	5.2	2017-06-22 02:00:00	55	02:00:00
2017-06-22 03:00:00	2017-06-22 03:00:00	11.1	0	99	1009.4	102.5	1	1.5	5.2	2017-06-22 03:00:00	55	03:00:00
2017-06-22 04:00:00	2017-06-22 04:00:00	11.1	0	99.5	1009.2	92.7	0.8	1.4	8.6	2017-06-22 04:00:00	55	04:00:00
2017-06-22 05:00:00	2017-06-22 05:00:00	12.2	0	98.2	1009	82.6	1	1.9	54.2	2017-06-22 05:00:00	55	05:00:00
2017-06-22 06:00:00	2017-06-22 06:00:00	16.2	0	80.3	1009	74.3	1.3	2.1	165.7	2017-06-22 06:00:00	55	06:00:00
2017-06-22 07:00:00	2017-06-22 07:00:00	20.3	0	67.5	1008.8	87.6	1.3	1.9	310.5	2017-06-22 07:00:00	55	07:00:00
2017-06-22 08:00:00	2017-06-22 08:00:00	24.9	0	57	1008.5	99.6	1.6	3.2	458.6	2017-06-22 08:00:00	55	08:00:00
2017-06-22 09:00:00	2017-06-22 09:00:00	28.7	0	44.5	1008.3	166.2	1.7	3.3	549.3	2017-06-22 09:00:00	55	09:00:00
2017-06-22 10:00:00	2017-06-22 10:00:00	29.7	0	41.8	1007.9	199.5	2.4	6.4	662.2	2017-06-22 10:00:00	55	10:00:00
2017-06-22 11:00:00	2017-06-22 11:00:00	31.9	0	37	1007.3	219.2	2.9	7.2	796.4	2017-06-22 11:00:00	55	11:00:00
2017-06-22 12:00:00	2017-06-22 12:00:00	32.8	0	32.5	1007	231	3.7	9.6	781.2	2017-06-22 12:00:00	55	12:00:00
2017-06-22 13:00:00	2017-06-22 13:00:00	33.1	0	34.5	1006.7	239.5	4	9	780.6	2017-06-22 13:00:00	55	13:00:00
2017-06-22 14:00:00	2017-06-22 14:00:00	29.7	0	46	1006.8	103.4	3.9	9.4	449.8	2017-06-22 14:00:00	55	14:00:00
2017-06-22 15:00:00	2017-06-22 15:00:00	22.1	0	77.2	1006.9	93	3.6	9.2	161.4	2017-06-22 15:00:00	55	15:00:00
2017-06-22 16:00:00	2017-06-22 16:00:00	18.1	16.7	98.7	1007	151	3.9	11.2	8.7	2017-06-22 16:00:00	55	16:00:00
2017-06-22 17:00:00	2017-06-22 17:00:00	18.7	0.4	100	1006.6	146	2	4.8	14	2017-06-22 17:00:00	55	17:00:00
2017-06-22 18:00:00	2017-06-22 18:00:00	19.2	0	99	1006.1	149.8	2	5.8	61.2	2017-06-22 18:00:00	55	18:00:00
2017-06-22 19:00:00	2017-06-22 19:00:00	19.8	0	96	1005.4	118.2	1.7	5.1	21.9	2017-06-22 19:00:00	55	19:00:00
2017-06-22 20:00:00	2017-06-22 20:00:00	19.9	0.2	95.2	1006.1	243.7	2.4	7.9	10.9	2017-06-22 20:00:00	55	20:00:00
2017-06-22 21:00:00	2017-06-22 21:00:00	20	1.3	96.3	1006.2	170.1	1.7	6.1	4.7	2017-06-22 21:00:00	55	21:00:00
2017-06-22 22:00:00	NA	NA	NA	NA	NA	NA	NA	NA	NA	NA	55	22:00:00
2017-06-22 23:00:00	NA	NA	NA	NA	NA	NA	NA	NA	NA	NA	55	23:00:00
2017-06-23	NA	NA	NA	NA	NA	NA	NA	NA	NA	NA	56	00:00:00
2017-06-23 01:00:00	NA	NA	NA	NA	NA	NA	NA	NA	NA	NA	56	01:00:00
2017-06-23 02:00:00	NA	NA	NA	NA	NA	NA	NA	NA	NA	NA	56	02:00:00
2017-06-23 03:00:00	NA	NA	NA	NA	NA	NA	NA	NA	NA	NA	56	03:00:00
2017-06-23 04:00:00	NA	NA	NA	NA	NA	NA	NA	NA	NA	NA	56	04:00:00
2017-06-23 05:00:00	NA	NA	NA	NA	NA	NA	NA	NA	NA	NA	56	05:00:00
2017-06-23 06:00:00	NA	NA	NA	NA	NA	NA	NA	NA	NA	NA	56	06:00:00
2017-06-23 07:00:00	2017-06-23 07:00:00	18	0	91	1007.2	-	4	6.7	60	2017-06-23 07:00:00	56	07:00:00
2017-06-23 08:00:00	2017-06-23 08:00:00	18.4	0	87.3	1007.7	272.2	4.1	7.6	72.4	2017-06-23 08:00:00	56	08:00:00
2017-06-23 09:00:00	2017-06-23 09:00:00	18.9	0	84.8	1007.9	285.3	5.9	10.5	232.1	2017-06-23 09:00:00	56	09:00:00
2017-06-23 10:00:00	2017-06-23 10:00:00	20.2	0	73.5	1008.1	287.4	6.7	11.8	439.4	2017-06-23 10:00:00	56	10:00:00
2017-06-23 11:00:00	2017-06-23 11:00:00	21.1	0	70	1008.2	292	5.9	10.6	498.7	2017-06-23 11:00:00	56	11:00:00
2017-06-23 12:00:00	2017-06-23 12:00:00	22.1	0	65	1008.3	285.1	5.9	10.3	669	2017-06-23 12:00:00	56	12:00:00
2017-06-23 13:00:00	2017-06-23 13:00:00	23	0	54.8	1008.4	287	6.8	12.5	732.7	2017-06-23 13:00:00	56	13:00:00
2017-06-23 14:00:00	2017-06-23 14:00:00	23.8	0	52.5	1008.6	290	6.5	10.8	779.3	2017-06-23 14:00:00	56	14:00:00
2017-06-23 15:00:00	2017-06-23 15:00:00	24.3	0	52.2	1008.6	287.3	5.3	11	618.7	2017-06-23 15:00:00	56	15:00:00
2017-06-23 16:00:00	2017-06-23 16:00:00	24.8	0	50.7	1008.5	287.9	5	10.6	595.1	2017-06-23 16:00:00	56	16:00:00
2017-06-23 17:00:00	2017-06-23 17:00:00	25	0	50.2	1008.5	284.5	4.9	7.9	450	2017-06-23 17:00:00	56	17:00:00
2017-06-23 18:00:00	2017-06-23 18:00:00	24	0	53.3	1008.6	291.6	4.2	7.8	250.6	2017-06-23 18:00:00	56	18:00:00
2017-06-23 19:00:00	2017-06-23 19:00:00	23.4	0	57.5	1008.6	289.5	3.1	6.2	159.1	2017-06-23 19:00:00	56	19:00:00
2017-06-23 20:00:00	2017-06-23 20:00:00	22.4	0	64.3	1008.7	255.9	1.8	3.7	75.8	2017-06-23 20:00:00	56	20:00:00
2017-06-23 21:00:00	2017-06-23 21:00:00	19.9	0	79.5	1008.8	234.3	1.2	3	10	2017-06-23 21:00:00	56	21:00:00
2017-06-23 22:00:00	2017-06-23 22:00:00	18	0	89.3	1008.9	220.2	1.6	4	4.3	2017-06-23 22:00:00	56	22:00:00
2017-06-23 23:00:00	2017-06-23 23:00:00	18	0	85.5	1008.9	230.1	2.4	5.2	3.6	2017-06-23 23:00:00	56	23:00:00
2017-06-24	2017-06-24	18.8	0	79.2	1008.9	250.8	2.7	6	4.1	2017-06-24	57	00:00:00
2017-06-24 01:00:00	2017-06-24 01:00:00	17.5	0	89.8	1009.1	280.4	1.5	3.4	2.8	2017-06-24 01:00:00	57	01:00:00
2017-06-24 02:00:00	2017-06-24 02:00:00	15.6	0	98.5	1009.1	244.8	1.2	2.2	3	2017-06-24 02:00:00	57	02:00:00
2017-06-24 03:00:00	2017-06-24 03:00:00	14.6	0	99	1009.1	168.6	0.8	1.7	4.4	2017-06-24 03:00:00	57	03:00:00
2017-06-24 04:00:00	2017-06-24 04:00:00	14.7	0	99	1009	215	0.6	1.4	4.9	2017-06-24 04:00:00	57	04:00:00
2017-06-24 05:00:00	2017-06-24 05:00:00	14.3	0	99.3	1008.8	153.9	0.9	1.7	19.4	2017-06-24 05:00:00	57	05:00:00
2017-06-24 06:00:00	2017-06-24 06:00:00	15.3	0	98	1008.8	174.3	1.2	2.5	85.4	2017-06-24 06:00:00	57	06:00:00
2017-06-24 07:00:00	2017-06-24 07:00:00	17.9	0	88.2	1008.6	225.1	1.4	3.7	124.1	2017-06-24 07:00:00	57	07:00:00
2017-06-24 08:00:00	2017-06-24 08:00:00	19.4	0	75.2	1008.5	233.7	2.4	6.6	233.1	2017-06-24 08:00:00	57	08:00:00
2017-06-24 09:00:00	2017-06-24 09:00:00	20.8	0	62	1008.5	243.2	3.3	7.6	373.8	2017-06-24 09:00:00	57	09:00:00
2017-06-24 10:00:00	2017-06-24 10:00:00	22.5	0	50.3	1008.5	263.5	4	7.9	653.1	2017-06-24 10:00:00	57	10:00:00
2017-06-24 11:00:00	2017-06-24 11:00:00	23.6	0	51.3	1008.3	265.9	3.4	7.4	756.8	2017-06-24 11:00:00	57	11:00:00
2017-06-24 12:00:00	2017-06-24 12:00:00	24.4	0	50.8	1008.2	267.7	3.7	7.5	880.8	2017-06-24 12:00:00	57	12:00:00
2017-06-24 13:00:00	2017-06-24 13:00:00	24.3	0	49.7	1008.3	246.5	4.1	7.8	793.7	2017-06-24 13:00:00	57	13:00:00
2017-06-24 14:00:00	2017-06-24 14:00:00	23.9	0	50.7	1008.2	253.7	4	8.6	545.1	2017-06-24 14:00:00	57	14:00:00
2017-06-24 15:00:00	2017-06-24 15:00:00	23.6	0	52.7	1008.2	257.7	4.7	9	459.9	2017-06-24 15:00:00	57	15:00:00
2017-06-24 16:00:00	2017-06-24 16:00:00	23.9	0	52.2	1008	245.1	3.8	8.2	353.8	2017-06-24 16:00:00	57	16:00:00
2017-06-24 17:00:00	2017-06-24 17:00:00	22.8	0	56.5	1008	279	3.9	7.1	109	2017-06-24 17:00:00	57	17:00:00
2017-06-24 18:00:00	2017-06-24 18:00:00	21.7	0	62.3	1008.2	288.8	4.4	7.6	92.4	2017-06-24 18:00:00	57	18:00:00
2017-06-24 19:00:00	2017-06-24 19:00:00	20.8	0	69.2	1008.3	289.6	3.7	7.5	84.4	2017-06-24 19:00:00	57	19:00:00
2017-06-24 20:00:00	2017-06-24 20:00:00	19.6	0	80.8	1008.4	286.8	2.9	4.5	36	2017-06-24 20:00:00	57	20:00:00
2017-06-24 21:00:00	2017-06-24 21:00:00	18.9	0	86.2	1008.4	258.3	1.6	3.4	7.4	2017-06-24 21:00:00	57	21:00:00
2017-06-24 22:00:00	2017-06-24 22:00:00	17.4	0	94.8	1008.3	203.1	0.7	1.5	4.1	2017-06-24 22:00:00	57	22:00:00
2017-06-24 23:00:00	2017-06-24 23:00:00	16.9	0	95.5	1008.3	213.3	0.8	1.4	4	2017-06-24 23:00:00	57	23:00:00
2017-06-25	2017-06-25	17	0	95.5	1008.2	233.8	1.1	2.7	5.1	2017-06-25	58	00:00:00
2017-06-25 01:00:00	2017-06-25 01:00:00	17.5	0	90.3	1008	236.2	1.6	3.5	4.1	2017-06-25 01:00:00	58	01:00:00
2017-06-25 02:00:00	2017-06-25 02:00:00	17.4	0	92.5	1007.7	220.7	1.6	3.6	4.4	2017-06-25 02:00:00	58	02:00:00
2017-06-25 03:00:00	2017-06-25 03:00:00	18.1	0	86.5	1007.5	245	2.2	4.5	4.2	2017-06-25 03:00:00	58	03:00:00
2017-06-25 04:00:00	2017-06-25 04:00:00	18	0	86.7	1007.3	268.9	2.3	5.1	4.3	2017-06-25 04:00:00	58	04:00:00
2017-06-25 05:00:00	2017-06-25 05:00:00	17.6	0	92.3	1007	131.8	1.2	2.2	21.4	2017-06-25 05:00:00	58	05:00:00
2017-06-25 06:00:00	2017-06-25 06:00:00	18.1	0	91.2	1006.8	141.6	1	2	62.9	2017-06-25 06:00:00	58	06:00:00
2017-06-25 07:00:00	2017-06-25 07:00:00	19.7	0	81.7	1006.6	149	1.1	4.1	140.1	2017-06-25 07:00:00	58	07:00:00
2017-06-25 08:00:00	2017-06-25 08:00:00	20.3	0	75.3	1006.6	255.2	4.2	10.2	194.5	2017-06-25 08:00:00	58	08:00:00
2017-06-25 09:00:00	NA	NA	NA	NA	NA	NA	NA	NA	NA	NA	58	09:00:00
2017-06-25 10:00:00	NA	NA	NA	NA	NA	NA	NA	NA	NA	NA	58	10:00:00
2017-06-25 11:00:00	2017-06-25 11:00:00	21.5	0	72.8	1006.8	254.5	5.5	11.4	521.7	2017-06-25 11:00:00	58	11:00:00
2017-06-25 12:00:00	2017-06-25 12:00:00	23.2	0	65.2	1006.8	241.3	5	10.5	773.1	2017-06-25 12:00:00	58	12:00:00
2017-06-25 13:00:00	2017-06-25 13:00:00	23.6	0	62.3	1006.7	243.8	5.6	11.5	780	2017-06-25 13:00:00	58	13:00:00
2017-06-25 14:00:00	2017-06-25 14:00:00	23.3	0	63	1006.7	246.3	5.2	10.6	469.8	2017-06-25 14:00:00	58	14:00:00
2017-06-25 15:00:00	2017-06-25 15:00:00	21.7	0	73	1006.9	269.5	3.3	7.2	287.3	2017-06-25 15:00:00	58	15:00:00
2017-06-25 16:00:00	2017-06-25 16:00:00	20.9	0	75.2	1007	288.6	3.9	9.2	141.8	2017-06-25 16:00:00	58	16:00:00
2017-06-25 17:00:00	2017-06-25 17:00:00	18.1	0.6	95.5	1007.2	286.4	4.1	11.6	143.7	2017-06-25 17:00:00	58	17:00:00
2017-06-25 18:00:00	2017-06-25 18:00:00	19	0	91.5	1007.1	284.6	3.2	5.4	152.1	2017-06-25 18:00:00	58	18:00:00
2017-06-25 19:00:00	2017-06-25 19:00:00	19.6	0	79.2	1007.1	272.3	3.6	6.4	113.8	2017-06-25 19:00:00	58	19:00:00
2017-06-25 20:00:00	2017-06-25 20:00:00	19	0	79.8	1007.3	283.8	3.6	8	27.4	2017-06-25 20:00:00	58	20:00:00
2017-06-25 21:00:00	2017-06-25 21:00:00	18.2	0	84.3	1007.4	284.1	3.7	9.9	6	2017-06-25 21:00:00	58	21:00:00
2017-06-25 22:00:00	2017-06-25 22:00:00	17.3	0	89.7	1007.5	290.8	3	6.2	3.7	2017-06-25 22:00:00	58	22:00:00
2017-06-25 23:00:00	2017-06-25 23:00:00	16.6	0	94.2	1007.5	278.2	1.8	3.6	3.7	2017-06-25 23:00:00	58	23:00:00
[truncated: 2,353 more rows]

## Sheet: climate_2018_DAS
Date	date	temp.2m.Avg	precipitation	humidity	pressure	wind.direction	wind.speed	wind.speed.max.	global.solar.radiation	newdate	DAS	Time
[truncated: 4,081 more rows]

[truncated: 4 more sheets: climate_2019_DAS, glasshouse_temp, climate_PhenoSphere_avg, climate_PheoSphere_2016_sim]
