# Supplementary material for: Natural plant growth and development achieved in the IPK PhenoSphere by dynamic environment simulation
Source: Nat Commun. 2023 Sep 18;14:5783. doi: 10.1038/s41467-023-41332-4 (PMC10507097; doi:10.1038/s41467-023-41332-4)
Supplement: Supplementary file 7 — Supplementary Data 2 [file 41467_2023_41332_MOESM7_ESM.xlsx]

## Sheet: Field2016
date	genotype	position	replicate	Plant_Height	Tassel	V_Stage	Growth.Stage
2016-04-27	ZEA 851	1	2	0	0	0	0
2016-04-27	ZEA 851	2	2	0	0	0	0
2016-04-27	ZEA 851	3	2	0	0	0	0
2016-04-27	ZEA 851	4	2	0	0	0	0
2016-04-27	ZEA 851	5	2	0	0	0	0
2016-04-27	ZEA 132	1	2	0	0	0	0
2016-04-27	ZEA 132	2	2	0	0	0	0
2016-04-27	ZEA 132	3	2	0	0	0	0
2016-04-27	ZEA 132	4	2	0	0	0	0
2016-04-27	ZEA 132	5	2	0	0	0	0
2016-04-27	ZEA 399	1	2	0	0	0	0
2016-04-27	ZEA 399	2	2	0	0	0	0
2016-04-27	ZEA 399	3	2	0	0	0	0
2016-04-27	ZEA 399	4	2	0	0	0	0
2016-04-27	ZEA 399	5	2	0	0	0	0
2016-04-27	B73	1	2	0	0	0	0
2016-04-27	B73	2	2	0	0	0	0
2016-04-27	B73	3	2	0	0	0	0
2016-04-27	B73	4	2	0	0	0	0
2016-04-27	B73	5	2	0	0	0	0
2016-04-27	P148	1	2	0	0	0	0
2016-04-27	P148	2	2	0	0	0	0
2016-04-27	P148	3	2	0	0	0	0
2016-04-27	P148	4	2	0	0	0	0
2016-04-27	P148	5	2	0	0	0	0
2016-04-27	S052	1	1	0	0	0	0
2016-04-27	S052	2	1	0	0	0	0
2016-04-27	S052	3	1	0	0	0	0
2016-04-27	S052	4	1	0	0	0	0
2016-04-27	S052	5	1	0	0	0	0
2016-04-27	B73	1	1	0	0	0	0
2016-04-27	B73	2	1	0	0	0	0
2016-04-27	B73	3	1	0	0	0	0
2016-04-27	B73	4	1	0	0	0	0
2016-04-27	B73	5	1	0	0	0	0
2016-04-27	ZEA 132	1	1	0	0	0	0
2016-04-27	ZEA 132	2	1	0	0	0	0
2016-04-27	ZEA 132	3	1	0	0	0	0
2016-04-27	ZEA 132	4	1	0	0	0	0
2016-04-27	ZEA 132	5	1	0	0	0	0
2016-04-27	PHT77	1	2	0	0	0	0
2016-04-27	PHT77	2	2	0	0	0	0
2016-04-27	PHT77	3	2	0	0	0	0
2016-04-27	PHT77	4	2	0	0	0	0
2016-04-27	PHT77	5	2	0	0	0	0
2016-04-27	N22	1	2	0	0	0	0
2016-04-27	N22	2	2	0	0	0	0
2016-04-27	N22	3	2	0	0	0	0
2016-04-27	N22	4	2	0	0	0	0
2016-04-27	N22	5	2	0	0	0	0
2016-04-27	ZEA 3660	1	2	0	0	0	0
2016-04-27	ZEA 3660	2	2	0	0	0	0
2016-04-27	ZEA 3660	3	2	0	0	0	0
2016-04-27	ZEA 3660	4	2	0	0	0	0
2016-04-27	ZEA 3660	5	2	0	0	0	0
2016-04-27	ZEA 324	1	2	0	0	0	0
2016-04-27	ZEA 324	2	2	0	0	0	0
2016-04-27	ZEA 324	3	2	0	0	0	0
2016-04-27	ZEA 324	4	2	0	0	0	0
2016-04-27	ZEA 324	5	2	0	0	0	0
2016-04-27	P148	1	1	0	0	0	0
2016-04-27	P148	2	1	0	0	0	0
2016-04-27	P148	3	1	0	0	0	0
2016-04-27	P148	4	1	0	0	0	0
2016-04-27	P148	5	1	0	0	0	0
2016-04-27	ZEA 324	1	1	0	0	0	0
2016-04-27	ZEA 324	2	1	0	0	0	0
2016-04-27	ZEA 324	3	1	0	0	0	0
2016-04-27	ZEA 324	4	1	0	0	0	0
2016-04-27	ZEA 324	5	1	0	0	0	0
2016-04-27	N22	1	1	0	0	0	0
2016-04-27	N22	2	1	0	0	0	0
2016-04-27	N22	3	1	0	0	0	0
2016-04-27	N22	4	1	0	0	0	0
2016-04-27	N22	5	1	0	0	0	0
2016-04-27	ZEA 332	1	2	0	0	0	0
2016-04-27	ZEA 332	2	2	0	0	0	0
2016-04-27	ZEA 332	3	2	0	0	0	0
2016-04-27	ZEA 332	4	2	0	0	0	0
2016-04-27	ZEA 332	5	2	0	0	0	0
2016-04-27	S052	1	2	0	0	0	0
2016-04-27	S052	2	2	0	0	0	0
2016-04-27	S052	3	2	0	0	0	0
2016-04-27	S052	4	2	0	0	0	0
2016-04-27	S052	5	2	0	0	0	0
2016-04-27	PHT77	1	1	0	0	0	0
2016-04-27	PHT77	2	1	0	0	0	0
2016-04-27	PHT77	3	1	0	0	0	0
2016-04-27	PHT77	4	1	0	0	0	0
2016-04-27	PHT77	5	1	0	0	0	0
2016-04-27	ZEA 851	1	1	0	0	0	0
2016-04-27	ZEA 851	2	1	0	0	0	0
2016-04-27	ZEA 851	3	1	0	0	0	0
2016-04-27	ZEA 851	4	1	0	0	0	0
2016-04-27	ZEA 851	5	1	0	0	0	0
2016-04-27	ZEA 332	1	1	0	0	0	0
2016-04-27	ZEA 332	2	1	0	0	0	0
2016-04-27	ZEA 332	3	1	0	0	0	0
2016-04-27	ZEA 332	4	1	0	0	0	0
2016-04-27	ZEA 332	5	1	0	0	0	0
2016-04-27	ZEA 399	1	1	0	0	0	0
2016-04-27	ZEA 399	2	1	0	0	0	0
2016-04-27	ZEA 399	3	1	0	0	0	0
2016-04-27	ZEA 399	4	1	0	0	0	0
2016-04-27	ZEA 399	5	1	0	0	0	0
2016-04-27	ZEA 3660	1	1	0	0	0	0
2016-04-27	ZEA 3660	2	1	0	0	0	0
2016-04-27	ZEA 3660	3	1	0	0	0	0
2016-04-27	ZEA 3660	4	1	0	0	0	0
2016-04-27	ZEA 3660	5	1	0	0	0	0
2016-05-17	ZEA 851	1	2	19	NA	2	4.8
2016-05-17	ZEA 851	2	2	19	NA	2	4.8
2016-05-17	ZEA 851	3	2	18	NA	2	4.5
2016-05-17	ZEA 851	4	2	26	NA	2	4.8
2016-05-17	ZEA 851	5	2	13	NA	2	4.8
2016-05-17	ZEA 132	1	2	13	NA	2	4.2
2016-05-17	ZEA 132	2	2	9	NA	2	4
2016-05-17	ZEA 132	3	2	10	NA	2	5
2016-05-17	ZEA 132	4	2	8	NA	2	4.2
2016-05-17	ZEA 132	5	2	10	NA	2	4.2
2016-05-17	ZEA 399	1	2	23	NA	2	5
2016-05-17	ZEA 399	2	2	25	NA	2	5.2
2016-05-17	ZEA 399	3	2	21	NA	2	4.8
2016-05-17	ZEA 399	4	2	16	NA	2	4.8
2016-05-17	ZEA 399	5	2	13	NA	2	4.8
2016-05-17	B73	1	2	14	NA	2	4.2
2016-05-17	B73	2	2	12	NA	2	4.2
2016-05-17	B73	3	2	16	NA	2	4.5
2016-05-17	B73	4	2	17	NA	2	4.5
2016-05-17	B73	5	2	16	NA	2	4.5
2016-05-17	P148	1	2	14	NA	2	5
2016-05-17	P148	2	2	15	NA	2	5.2
2016-05-17	P148	3	2	15	NA	2	5
2016-05-17	P148	4	2	14	NA	2	5.2
2016-05-17	P148	5	2	11	NA	2	4.8
2016-05-17	S052	1	1	14	NA	3	5.2
2016-05-17	S052	2	1	12	NA	3	5
2016-05-17	S052	3	1	12	NA	3	5
2016-05-17	S052	4	1	11.5	NA	3	5.5
2016-05-17	S052	5	1	14	NA	3	5.2
2016-05-17	B73	1	1	12	NA	2	4.2
2016-05-17	B73	2	1	14	NA	2	4.5
2016-05-17	B73	3	1	10	NA	2	4.2
2016-05-17	B73	4	1	13.5	NA	2	4.2
2016-05-17	B73	5	1	11	NA	2	4.5
2016-05-17	ZEA 132	1	1	9	NA	2	4.5
2016-05-17	ZEA 132	2	1	13	NA	2	4.5
2016-05-17	ZEA 132	3	1	8	NA	2	4.2
2016-05-17	ZEA 132	4	1	11	NA	2	4.5
2016-05-17	ZEA 132	5	1	10	NA	2	4.5
2016-05-17	PHT77	1	2	17.5	NA	2	4.5
2016-05-17	PHT77	2	2	22	NA	2	4.5
2016-05-17	PHT77	3	2	22	NA	2	4.5
2016-05-17	PHT77	4	2	22	NA	2	4.8
2016-05-17	PHT77	5	2	20	NA	2	4.8
2016-05-17	N22	1	2	11	NA	2	3.8
2016-05-17	N22	2	2	11	NA	2	4.2
2016-05-17	N22	3	2	6	NA	2	3.8
2016-05-17	N22	4	2	14	NA	2	4.5
2016-05-17	N22	5	2	10	NA	2	3.8
2016-05-17	ZEA 3660	1	2	14	NA	2	4.5
2016-05-17	ZEA 3660	2	2	14.5	NA	2	4.5
2016-05-17	ZEA 3660	3	2	12.5	NA	2	4.5
2016-05-17	ZEA 3660	4	2	13	NA	2	4.2
2016-05-17	ZEA 3660	5	2	14	NA	2	4.5
2016-05-17	ZEA 324	1	2	4	NA	1	3
2016-05-17	ZEA 324	2	2	3.5	NA	1	2.8
2016-05-17	ZEA 324	3	2	5	NA	1	3.2
2016-05-17	ZEA 324	4	2	4.5	NA	1	3.5
2016-05-17	ZEA 324	5	2	4.5	NA	1	3.5
2016-05-17	P148	1	1	11	NA	2	4.8
2016-05-17	P148	2	1	16	NA	2	4.8
2016-05-17	P148	3	1	14.5	NA	2	4.8
2016-05-17	P148	4	1	11	NA	2	4.8
2016-05-17	P148	5	1	15	NA	2	5.2
2016-05-17	ZEA 324	1	1	5	NA	1	3.2
2016-05-17	ZEA 324	2	1	4	NA	1	3.2
2016-05-17	ZEA 324	3	1	5	NA	1	3.5
2016-05-17	ZEA 324	4	1	1.5	NA	1	3
2016-05-17	ZEA 324	5	1	6.5	NA	1	3.5
2016-05-17	N22	1	1	14.5	NA	2	4.2
2016-05-17	N22	2	1	6	NA	2	3.8
2016-05-17	N22	3	1	10.5	NA	2	4
2016-05-17	N22	4	1	16	NA	2	4.2
2016-05-17	N22	5	1	12.5	NA	2	3.8
2016-05-17	ZEA 332	1	2	20	NA	3	5.2
2016-05-17	ZEA 332	2	2	16	NA	2	5.2
2016-05-17	ZEA 332	3	2	22	NA	2	5
2016-05-17	ZEA 332	4	2	19.5	NA	2	4.8
2016-05-17	ZEA 332	5	2	22	NA	2	4.8
2016-05-17	S052	1	2	10.5	NA	2	4.8
2016-05-17	S052	2	2	9	NA	1	4.5
2016-05-17	S052	3	2	12	NA	2	4
2016-05-17	S052	4	2	15	NA	2	4
2016-05-17	S052	5	2	11.5	NA	3	5.2
2016-05-17	PHT77	1	1	20	NA	2	4.5
2016-05-17	PHT77	2	1	19	NA	2	4.8
2016-05-17	PHT77	3	1	23	NA	2	4.8
2016-05-17	PHT77	4	1	22	NA	2	4.5
2016-05-17	PHT77	5	1	24	NA	2	4.8
2016-05-17	ZEA 851	1	1	14	NA	2	4.8
2016-05-17	ZEA 851	2	1	14	NA	2	4.8
2016-05-17	ZEA 851	3	1	15	NA	2	4.8
2016-05-17	ZEA 851	4	1	16	NA	2	4.8
2016-05-17	ZEA 851	5	1	15	NA	2	4.8
2016-05-17	ZEA 332	1	1	20	NA	2	4.5
2016-05-17	ZEA 332	2	1	26.5	NA	2	4.5
2016-05-17	ZEA 332	3	1	17	NA	2	5
2016-05-17	ZEA 332	4	1	14	NA	2	5.2
2016-05-17	ZEA 332	5	1	14.5	NA	2	4.8
2016-05-17	ZEA 399	1	1	24	NA	2	4.2
2016-05-17	ZEA 399	2	1	15	NA	2	4.5
2016-05-17	ZEA 399	3	1	22	NA	2	5
2016-05-17	ZEA 399	4	1	16.5	NA	2	4.8
2016-05-17	ZEA 399	5	1	13.5	NA	2	4.5
2016-05-17	ZEA 3660	1	1	13.5	NA	2	4.2
2016-05-17	ZEA 3660	2	1	11.5	NA	2	3.8
2016-05-17	ZEA 3660	3	1	11.5	NA	2	4.2
2016-05-17	ZEA 3660	4	1	13	NA	2	4.2
2016-05-17	ZEA 3660	5	1	17.5	NA	2	4.2
2016-05-23	ZEA 851	1	2	19	NA	4	6.5
2016-05-23	ZEA 851	2	2	18	NA	3	5.5
2016-05-23	ZEA 851	3	2	14	NA	3	5.2
2016-05-23	ZEA 851	4	2	23	NA	2	5.5
2016-05-23	ZEA 851	5	2	11	NA	3	5.5
2016-05-23	ZEA 132	1	2	10	NA	3	6
2016-05-23	ZEA 132	2	2	10	NA	2	5.2
2016-05-23	ZEA 132	3	2	10.5	NA	3	6
2016-05-23	ZEA 132	4	2	9	NA	2	5
2016-05-23	ZEA 132	5	2	11.5	NA	2	5
2016-05-23	ZEA 399	1	2	18	NA	3	5
2016-05-23	ZEA 399	2	2	20	NA	3	6.2
2016-05-23	ZEA 399	3	2	19	NA	3	6.2
2016-05-23	ZEA 399	4	2	13.5	NA	3	5
2016-05-23	ZEA 399	5	2	14	NA	3	6.2
2016-05-23	B73	1	2	13.5	NA	3	5
2016-05-23	B73	2	2	14.5	NA	3	5.2
2016-05-23	B73	3	2	13	NA	3	5.2
2016-05-23	B73	4	2	15	NA	3	5.2
2016-05-23	B73	5	2	13	NA	3	4.2
2016-05-23	P148	1	2	16	NA	3	6
2016-05-23	P148	2	2	16	NA	3	6.5
2016-05-23	P148	3	2	21	NA	3	6.2
2016-05-23	P148	4	2	15	NA	3	6.5
2016-05-23	P148	5	2	14.5	NA	3	5.5
2016-05-23	S052	1	1	19	NA	4	5.5
2016-05-23	S052	2	1	12	NA	3	5.2
2016-05-23	S052	3	1	14	NA	4	6.2
2016-05-23	S052	4	1	16.5	NA	4	6.5
2016-05-23	S052	5	1	16.5	NA	4	6.2
2016-05-23	B73	1	1	17	NA	3	5.2
2016-05-23	B73	2	1	19	NA	3	5.2
2016-05-23	B73	3	1	14	NA	3	5
2016-05-23	B73	4	1	14.5	NA	3	5.2
2016-05-23	B73	5	1	13.5	NA	3	5.2
2016-05-23	ZEA 132	1	1	14	NA	2	5
2016-05-23	ZEA 132	2	1	14.5	NA	2	6.2
2016-05-23	ZEA 132	3	1	9	NA	3	6
2016-05-23	ZEA 132	4	1	14	NA	2	5.5
2016-05-23	ZEA 132	5	1	10	NA	3	6.2
2016-05-23	PHT77	1	2	14.5	NA	3	5.2
2016-05-23	PHT77	2	2	19.5	NA	3	5.5
2016-05-23	PHT77	3	2	21.5	NA	3	5.5
2016-05-23	PHT77	4	2	22	NA	3	5.5
2016-05-23	PHT77	5	2	21	NA	3	5.2
2016-05-23	N22	1	2	11.5	NA	3	4.5
2016-05-23	N22	2	2	12	NA	3	4.8
2016-05-23	N22	3	2	10	NA	3	4.5
2016-05-23	N22	4	2	19	NA	3	4.8
2016-05-23	N22	5	2	11.5	NA	3	4.5
2016-05-23	ZEA 3660	1	2	15	NA	3	4.8
2016-05-23	ZEA 3660	2	2	16	NA	3	4.8
2016-05-23	ZEA 3660	3	2	14	NA	3	4.8
2016-05-23	ZEA 3660	4	2	16.5	NA	3	4.8
2016-05-23	ZEA 3660	5	2	16	NA	3	4.8
2016-05-23	ZEA 324	1	2	5	NA	2	4.2
2016-05-23	ZEA 324	2	2	4	NA	2	3.5
2016-05-23	ZEA 324	3	2	4	NA	2	4.2
2016-05-23	ZEA 324	4	2	4.5	NA	2	3.8
2016-05-23	ZEA 324	5	2	5	NA	2	4.2
2016-05-23	P148	1	1	17	NA	3	5.5
2016-05-23	P148	2	1	15	NA	3	5.5
2016-05-23	P148	3	1	20	NA	4	6.2
2016-05-23	P148	4	1	17	NA	3	5.8
2016-05-23	P148	5	1	18	NA	3	6.2
2016-05-23	ZEA 324	1	1	3.5	NA	2	4.2
2016-05-23	ZEA 324	2	1	4	NA	2	4.2
2016-05-23	ZEA 324	3	1	4.5	NA	2	4.5
2016-05-23	ZEA 324	4	1	2.5	NA	2	4
2016-05-23	ZEA 324	5	1	8	NA	3	4.8
2016-05-23	N22	1	1	13	NA	3	5.2
2016-05-23	N22	2	1	10	NA	2	4.8
2016-05-23	N22	3	1	11	NA	3	4.8
2016-05-23	N22	4	1	14	NA	3	4.8
2016-05-23	N22	5	1	14	NA	2	4.5
2016-05-23	ZEA 332	1	2	27	NA	3	6.2
2016-05-23	ZEA 332	2	2	20	NA	3	5.5
2016-05-23	ZEA 332	3	2	20.5	NA	3	5.8
2016-05-23	ZEA 332	4	2	22	NA	3	5.5
2016-05-23	ZEA 332	5	2	19	NA	3	5.2
2016-05-23	S052	1	2	11.5	NA	3	5.2
2016-05-23	S052	2	2	10.5	NA	3	4.8
2016-05-23	S052	3	2	12.5	NA	4	5.5
2016-05-23	S052	4	2	13	NA	4	6.2
2016-05-23	S052	5	2	15.5	NA	4	6.2
2016-05-23	PHT77	1	1	19	NA	3	5.5
2016-05-23	PHT77	2	1	20	NA	3	5.5
2016-05-23	PHT77	3	1	20	NA	3	5.5
2016-05-23	PHT77	4	1	15	NA	3	5.5
2016-05-23	PHT77	5	1	17.5	NA	3	5.5
2016-05-23	ZEA 851	1	1	18.5	NA	3	5.2
2016-05-23	ZEA 851	2	1	20	NA	3	5.5
2016-05-23	ZEA 851	3	1	19	NA	3	5.5
2016-05-23	ZEA 851	4	1	20	NA	3	5.2
2016-05-23	ZEA 851	5	1	18	NA	3	6
2016-05-23	ZEA 332	1	1	15	NA	3	5.2
2016-05-23	ZEA 332	2	1	21.5	NA	3	5.5
2016-05-23	ZEA 332	3	1	14	NA	3	5.8
2016-05-23	ZEA 332	4	1	15.5	NA	3	6.2
2016-05-23	ZEA 332	5	1	17	NA	3	5.5
2016-05-23	ZEA 399	1	1	12.5	NA	3	5.5
2016-05-23	ZEA 399	2	1	12	NA	3	5.5
2016-05-23	ZEA 399	3	1	18	NA	3	5.8
2016-05-23	ZEA 399	4	1	17	NA	3	5.5
2016-05-23	ZEA 399	5	1	15	NA	3	5.5
2016-05-23	ZEA 3660	1	1	13.5	NA	3	5
2016-05-23	ZEA 3660	2	1	12	NA	3	4.8
2016-05-23	ZEA 3660	3	1	11	NA	3	4.8
2016-05-23	ZEA 3660	4	1	13	NA	3	4.8
2016-05-23	ZEA 3660	5	1	15	NA	3	4.8
2016-05-26	ZEA 851	1	2	20	NA	4	7.2
2016-05-26	ZEA 851	2	2	17	NA	3	6.2
2016-05-26	ZEA 851	3	2	16	NA	3	5.5
2016-05-26	ZEA 851	4	2	16	NA	3	5.5
2016-05-26	ZEA 851	5	2	16	NA	3	6.2
2016-05-26	ZEA 132	1	2	10	NA	3	6.5
2016-05-26	ZEA 132	2	2	9	NA	3	6.5
2016-05-26	ZEA 132	3	2	10	NA	3	5.5
2016-05-26	ZEA 132	4	2	10	NA	3	5.5
2016-05-26	ZEA 132	5	2	9.5	NA	3	6.5
2016-05-26	ZEA 399	1	2	18.5	NA	3	6.5
2016-05-26	ZEA 399	2	2	20	NA	3	7.2
2016-05-26	ZEA 399	3	2	17	NA	3	7
2016-05-26	ZEA 399	4	2	14	NA	4	6.5
2016-05-26	ZEA 399	5	2	16	NA	4	6.8
2016-05-26	B73	1	2	14	NA	3	5.5
2016-05-26	B73	2	2	15.5	NA	3	5.5
2016-05-26	B73	3	2	16.5	NA	3	6.2
2016-05-26	B73	4	2	13.5	NA	3	5.5
2016-05-26	B73	5	2	15	NA	3	5.5
2016-05-26	P148	1	2	17	NA	4	6.8
2016-05-26	P148	2	2	20	NA	4	7.5
2016-05-26	P148	3	2	20	NA	4	6.8
2016-05-26	P148	4	2	15.5	NA	4	6.5
2016-05-26	P148	5	2	14	NA	4	6.5
2016-05-26	S052	1	1	18.5	NA	4	6.2
2016-05-26	S052	2	1	17	NA	4	6.5
2016-05-26	S052	3	1	17	NA	4	6.5
2016-05-26	S052	4	1	17	NA	4	7.5
2016-05-26	S052	5	1	18	NA	4	7.2
2016-05-26	B73	1	1	15.5	NA	3	5.5
2016-05-26	B73	2	1	16	NA	3	6.2
2016-05-26	B73	3	1	12.5	NA	3	5.5
2016-05-26	B73	4	1	13	NA	3	5.5
2016-05-26	B73	5	1	12	NA	3	5
2016-05-26	ZEA 132	1	1	13	NA	3	6.5
2016-05-26	ZEA 132	2	1	9	NA	4	6.5
2016-05-26	ZEA 132	3	1	11	NA	3	6.8
2016-05-26	ZEA 132	4	1	8	NA	3	6.8
2016-05-26	ZEA 132	5	1	11	NA	3	6.5
2016-05-26	PHT77	1	2	16	NA	4	5.5
2016-05-26	PHT77	2	2	24	NA	4	5.8
2016-05-26	PHT77	3	2	22.5	NA	4	5.5
2016-05-26	PHT77	4	2	22	NA	4	5.5
2016-05-26	PHT77	5	2	24	NA	4	5.5
2016-05-26	N22	1	2	12.5	NA	3	5
2016-05-26	N22	2	2	11.5	NA	3	5.2
2016-05-26	N22	3	2	11	NA	3	5
2016-05-26	N22	4	2	16.5	NA	3	5.2
2016-05-26	N22	5	2	12	NA	3	4.5
2016-05-26	ZEA 3660	1	2	18	NA	3	5.5
2016-05-26	ZEA 3660	2	2	19	NA	3	5.5
2016-05-26	ZEA 3660	3	2	17	NA	3	5.5
2016-05-26	ZEA 3660	4	2	19.5	NA	3	5.2
2016-05-26	ZEA 3660	5	2	14	NA	3	5.2
2016-05-26	ZEA 324	1	2	4.5	NA	3	4.8
2016-05-26	ZEA 324	2	2	5	NA	2	3.8
2016-05-26	ZEA 324	3	2	5.5	NA	3	4.2
2016-05-26	ZEA 324	4	2	4	NA	3	4
2016-05-26	ZEA 324	5	2	4	NA	3	4.8
2016-05-26	P148	1	1	15.5	NA	4	6.2
2016-05-26	P148	2	1	13.5	NA	4	6.2
2016-05-26	P148	3	1	20.5	NA	4	6.2
2016-05-26	P148	4	1	18	NA	4	6.2
2016-05-26	P148	5	1	18	NA	4	6.2
2016-05-26	ZEA 324	1	1	3	NA	2	4.5
2016-05-26	ZEA 324	2	1	3.5	NA	3	4.8
2016-05-26	ZEA 324	3	1	3.5	NA	2	4.2
2016-05-26	ZEA 324	4	1	3	NA	2	4.5
2016-05-26	ZEA 324	5	1	5	NA	3	5.2
2016-05-26	N22	1	1	12	NA	3	5.5
2016-05-26	N22	2	1	10	NA	3	6.2
2016-05-26	N22	3	1	11.5	NA	3	5.5
2016-05-26	N22	4	1	13	NA	3	5.5
2016-05-26	N22	5	1	12	NA	3	5.2
2016-05-26	ZEA 332	1	2	25	NA	4	6.5
2016-05-26	ZEA 332	2	2	15	NA	4	6.2
2016-05-26	ZEA 332	3	2	24	NA	4	6.2
2016-05-26	ZEA 332	4	2	21	NA	4	5.8
2016-05-26	ZEA 332	5	2	20	NA	4	6
2016-05-26	S052	1	2	12.5	NA	4	6.2
2016-05-26	S052	2	2	12	NA	4	5.2
2016-05-26	S052	3	2	17	NA	4	6.2
2016-05-26	S052	4	2	16.5	NA	4	6.5
2016-05-26	S052	5	2	18	NA	4	6.5
2016-05-26	PHT77	1	1	21.5	NA	4	5.8
2016-05-26	PHT77	2	1	21.5	NA	4	5.8
2016-05-26	PHT77	3	1	21	NA	4	5.8
2016-05-26	PHT77	4	1	22	NA	4	5.8
2016-05-26	PHT77	5	1	18.5	NA	4	5.8
2016-05-26	ZEA 851	1	1	17	NA	4	6
2016-05-26	ZEA 851	2	1	24	NA	4	6.2
2016-05-26	ZEA 851	3	1	22	NA	4	6.2
2016-05-26	ZEA 851	4	1	18.5	NA	3	5.5
2016-05-26	ZEA 851	5	1	19.5	NA	4	6.2
2016-05-26	ZEA 332	1	1	15	NA	3	5.5
2016-05-26	ZEA 332	2	1	23	NA	3	6.2
2016-05-26	ZEA 332	3	1	19.5	NA	4	6.2
2016-05-26	ZEA 332	4	1	19	NA	4	6.5
2016-05-26	ZEA 332	5	1	16.5	NA	4	6.2
2016-05-26	ZEA 399	1	1	13	NA	4	6.2
2016-05-26	ZEA 399	2	1	13	NA	4	6.2
2016-05-26	ZEA 399	3	1	16.5	NA	4	6.2
2016-05-26	ZEA 399	4	1	14	NA	4	6.2
2016-05-26	ZEA 399	5	1	15	NA	4	6
2016-05-26	ZEA 3660	1	1	17	NA	3	5.5
2016-05-26	ZEA 3660	2	1	15	NA	3	5
2016-05-26	ZEA 3660	3	1	14	NA	3	5.2
2016-05-26	ZEA 3660	4	1	15	NA	3	5.2
2016-05-26	ZEA 3660	5	1	17	NA	3	5
2016-05-30	ZEA 851	1	2	16	NA	5	7.5
2016-05-30	ZEA 851	2	2	17	NA	4	7
2016-05-30	ZEA 851	3	2	17	NA	4	6.2
2016-05-30	ZEA 851	4	2	18	NA	4	6.5
2016-05-30	ZEA 851	5	2	18.5	NA	4	6.8
2016-05-30	ZEA 132	1	2	13	NA	4	7.5
2016-05-30	ZEA 132	2	2	10	NA	4	7.2
2016-05-30	ZEA 132	3	2	11	NA	4	6.5
2016-05-30	ZEA 132	4	2	10.5	NA	4	7.2
2016-05-30	ZEA 132	5	2	13	NA	4	7
2016-05-30	ZEA 399	1	2	20	NA	4	7.8
2016-05-30	ZEA 399	2	2	25	NA	5	8.2
2016-05-30	ZEA 399	3	2	20	NA	4	8
2016-05-30	ZEA 399	4	2	22	NA	4	7.5
2016-05-30	ZEA 399	5	2	17.5	NA	4	7.8
2016-05-30	B73	1	2	16	NA	4	6.8
2016-05-30	B73	2	2	16	NA	4	6.8
2016-05-30	B73	3	2	20.5	NA	4	7
2016-05-30	B73	4	2	19	NA	4	6.5
2016-05-30	B73	5	2	17	NA	4	7
2016-05-30	P148	1	2	20	NA	5	8
2016-05-30	P148	2	2	25	NA	5	8.2
2016-05-30	P148	3	2	22	NA	4	8.2
2016-05-30	P148	4	2	22	NA	4	8
2016-05-30	P148	5	2	18	NA	4	7.5
2016-05-30	S052	1	1	25	NA	4	7.5
2016-05-30	S052	2	1	18	NA	4	7.5
2016-05-30	S052	3	1	19	NA	4	7.5
2016-05-30	S052	4	1	22	NA	5	8.5
2016-05-30	S052	5	1	22	NA	5	8.2
2016-05-30	B73	1	1	20	NA	4	6.8
2016-05-30	B73	2	1	17	NA	4	6.8
2016-05-30	B73	3	1	15.5	NA	4	6.5
2016-05-30	B73	4	1	21	NA	4	7
2016-05-30	B73	5	1	23	NA	4	7
2016-05-30	ZEA 132	1	1	10	NA	4	7.2
2016-05-30	ZEA 132	2	1	11	NA	4	7.5
2016-05-30	ZEA 132	3	1	10	NA	4	7.5
2016-05-30	ZEA 132	4	1	11	NA	4	7.2
2016-05-30	ZEA 132	5	1	8.5	NA	4	7.2
2016-05-30	PHT77	1	2	17	NA	4	6.5
2016-05-30	PHT77	2	2	21	NA	5	6.8
2016-05-30	PHT77	3	2	23.5	NA	4	7
2016-05-30	PHT77	4	2	20.5	NA	5	6.5
2016-05-30	PHT77	5	2	23	NA	3	6.8
2016-05-30	N22	1	2	11	NA	3	6
2016-05-30	N22	2	2	12	NA	4	6.5
2016-05-30	N22	3	2	11	NA	2	4.8
2016-05-30	N22	4	2	13.5	NA	4	6.8
2016-05-30	N22	5	2	11	NA	3	5.5
2016-05-30	ZEA 3660	1	2	24.5	NA	3	6.2
2016-05-30	ZEA 3660	2	2	24	NA	3	6.2
2016-05-30	ZEA 3660	3	2	20.5	NA	3	6.2
2016-05-30	ZEA 3660	4	2	20	NA	3	6.2
2016-05-30	ZEA 3660	5	2	20.5	NA	3	6.2
2016-05-30	ZEA 324	1	2	7	NA	4	6
2016-05-30	ZEA 324	2	2	3	NA	3	4.5
2016-05-30	ZEA 324	3	2	6.5	NA	3	5.5
2016-05-30	ZEA 324	4	2	5	NA	4	6.5
2016-05-30	ZEA 324	5	2	4	NA	3	4.8
2016-05-30	P148	1	1	18.5	NA	4	7.2
2016-05-30	P148	2	1	16	NA	4	7.2
2016-05-30	P148	3	1	24	NA	4	7.5
2016-05-30	P148	4	1	18	NA	4	7.5
2016-05-30	P148	5	1	19.5	NA	4	8
2016-05-30	ZEA 324	1	1	6.5	NA	3	5.8
2016-05-30	ZEA 324	2	1	6.5	NA	3	5.8
2016-05-30	ZEA 324	3	1	8	NA	3	5.2
2016-05-30	ZEA 324	4	1	5	NA	3	5.5
2016-05-30	ZEA 324	5	1	10.5	NA	4	6.2
2016-05-30	N22	1	1	15.5	NA	4	6.5
2016-05-30	N22	2	1	11	NA	3	6
2016-05-30	N22	3	1	13.5	NA	4	6.2
2016-05-30	N22	4	1	16	NA	4	6.5
2016-05-30	N22	5	1	14	NA	4	6
2016-05-30	ZEA 332	1	2	25.5	NA	4	7.8
2016-05-30	ZEA 332	2	2	17	NA	4	7.5
2016-05-30	ZEA 332	3	2	28.5	NA	4	7.5
2016-05-30	ZEA 332	4	2	17	NA	3	6.8
2016-05-30	ZEA 332	5	2	21	NA	4	7.2
2016-05-30	S052	1	2	13	NA	3	6.8
2016-05-30	S052	2	2	7	NA	3	5.5
2016-05-30	S052	3	2	14.5	NA	3	7.8
2016-05-30	S052	4	2	17	NA	4	7.2
2016-05-30	S052	5	2	23	NA	4	8.5
2016-05-30	PHT77	1	1	21	NA	4	7.2
2016-05-30	PHT77	2	1	19	NA	4	6.2
2016-05-30	PHT77	3	1	24	NA	4	6.5
2016-05-30	PHT77	4	1	21	NA	4	6.8
2016-05-30	PHT77	5	1	19	NA	4	6.8
2016-05-30	ZEA 851	1	1	15	NA	4	6.8
2016-05-30	ZEA 851	2	1	22	NA	4	7.2
2016-05-30	ZEA 851	3	1	15	NA	4	7.2
2016-05-30	ZEA 851	4	1	18	NA	4	6.8
2016-05-30	ZEA 851	5	1	15	NA	4	7.5
2016-05-30	ZEA 332	1	1	18	NA	4	6.5
2016-05-30	ZEA 332	2	1	23	NA	4	7.2
2016-05-30	ZEA 332	3	1	21	NA	4	7.2
2016-05-30	ZEA 332	4	1	22	NA	4	8.2
2016-05-30	ZEA 332	5	1	15.5	NA	4	6.5
2016-05-30	ZEA 399	1	1	14.5	NA	4	7.2
2016-05-30	ZEA 399	2	1	13.5	NA	4	7.5
2016-05-30	ZEA 399	3	1	16	NA	5	8.2
2016-05-30	ZEA 399	4	1	16	NA	4	7.5
2016-05-30	ZEA 399	5	1	14	NA	4	6.8
2016-05-30	ZEA 3660	1	1	21	NA	3	6.5
2016-05-30	ZEA 3660	2	1	18	NA	3	5.5
2016-05-30	ZEA 3660	3	1	14	NA	4	6.8
2016-05-30	ZEA 3660	4	1	18	NA	3	5.5
2016-05-30	ZEA 3660	5	1	18	NA	3	5.2
2016-06-02	ZEA 851	1	2	18	NA	5	8.8
2016-06-02	ZEA 851	2	2	19	NA	5	8.2
2016-06-02	ZEA 851	3	2	17	NA	4	7.2
2016-06-02	ZEA 851	4	2	18	NA	4	7.5
2016-06-02	ZEA 851	5	2	19.5	NA	4	7.5
2016-06-02	ZEA 132	1	2	14	NA	5	8.8
2016-06-02	ZEA 132	2	2	10	NA	4	8.2
2016-06-02	ZEA 132	3	2	12	NA	4	8.2
2016-06-02	ZEA 132	4	2	12	NA	5	8.2
2016-06-02	ZEA 132	5	2	11	NA	4	7.8
2016-06-02	ZEA 399	1	2	27	NA	5	8.8
2016-06-02	ZEA 399	2	2	29	NA	5	9.2
2016-06-02	ZEA 399	3	2	26	NA	5	8.8
2016-06-02	ZEA 399	4	2	19	NA	5	8.5
2016-06-02	ZEA 399	5	2	21	NA	5	8.8
2016-06-02	B73	1	2	20	NA	4	7.5
2016-06-02	B73	2	2	18	NA	4	7.2
2016-06-02	B73	3	2	19	NA	4	7.5
2016-06-02	B73	4	2	19	NA	4	7.5
2016-06-02	B73	5	2	19	NA	4	7.5
2016-06-02	P148	1	2	27	NA	5	8.5
2016-06-02	P148	2	2	29	NA	5	9.2
2016-06-02	P148	3	2	30	NA	5	8.5
2016-06-02	P148	4	2	27	NA	5	8.8
2016-06-02	P148	5	2	20	NA	5	7.2
2016-06-02	S052	1	1	26	NA	6	9.5
2016-06-02	S052	2	1	26	NA	5	8.5
2016-06-02	S052	3	1	20.5	NA	5	8.5
2016-06-02	S052	4	1	25	NA	6	9.5
2016-06-02	S052	5	1	26.5	NA	5	8.5
2016-06-02	B73	1	1	18	NA	4	7.8
2016-06-02	B73	2	1	19	NA	4	7.8
2016-06-02	B73	3	1	17	NA	4	7.2
2016-06-02	B73	4	1	21	NA	4	7.8
2016-06-02	B73	5	1	22	NA	4	7.5
2016-06-02	ZEA 132	1	1	13.5	NA	5	8.2
2016-06-02	ZEA 132	2	1	12.5	NA	5	8.2
2016-06-02	ZEA 132	3	1	12.5	NA	5	8.2
2016-06-02	ZEA 132	4	1	14	NA	5	8.2
2016-06-02	ZEA 132	5	1	14.5	NA	5	8.2
2016-06-02	PHT77	1	2	23	NA	5	7.5
2016-06-02	PHT77	2	2	32.5	NA	4	7.2
2016-06-02	PHT77	3	2	29	NA	4	7.2
2016-06-02	PHT77	4	2	28	NA	4	7.2
2016-06-02	PHT77	5	2	27.5	NA	4	7.2
2016-06-02	N22	1	2	14	NA	4	6.5
2016-06-02	N22	2	2	18	NA	4	6.8
2016-06-02	N22	3	2	11.5	NA	5	6.2
2016-06-02	N22	4	2	24	NA	4	6.8
2016-06-02	N22	5	2	13	NA	4	6.2
2016-06-02	ZEA 3660	1	2	23	NA	4	6.8
2016-06-02	ZEA 3660	2	2	23.5	NA	4	6.8
2016-06-02	ZEA 3660	3	2	24	NA	4	6.8
2016-06-02	ZEA 3660	4	2	22	NA	4	6.8
2016-06-02	ZEA 3660	5	2	24	NA	4	6.8
2016-06-02	ZEA 324	1	2	8.5	NA	4	6.5
2016-06-02	ZEA 324	2	2	5	NA	3	5.2
2016-06-02	ZEA 324	3	2	7	NA	4	6.2
2016-06-02	ZEA 324	4	2	7	NA	3	5.8
2016-06-02	ZEA 324	5	2	5	NA	3	5.8
2016-06-02	P148	1	1	22	NA	5	8.2
2016-06-02	P148	2	1	22.5	NA	5	8.2
2016-06-02	P148	3	1	30	NA	5	8.2
2016-06-02	P148	4	1	23	NA	5	8.2
2016-06-02	P148	5	1	24	NA	5	8.2
2016-06-02	ZEA 324	1	1	7	NA	4	6.2
2016-06-02	ZEA 324	2	1	6.5	NA	4	6.2
2016-06-02	ZEA 324	3	1	6	NA	4	6.2
2016-06-02	ZEA 324	4	1	6.5	NA	4	6.2
2016-06-02	ZEA 324	5	1	11.5	NA	5	7.2
2016-06-02	N22	1	1	16	NA	4	7.2
2016-06-02	N22	2	1	14	NA	4	6.8
2016-06-02	N22	3	1	18	NA	4	6.8
2016-06-02	N22	4	1	22	NA	4	7.2
2016-06-02	N22	5	1	19	NA	4	6.5
2016-06-02	ZEA 332	1	2	31	NA	5	8.5
2016-06-02	ZEA 332	2	2	20.5	NA	5	7.5
2016-06-02	ZEA 332	3	2	25	NA	5	8.2
2016-06-02	ZEA 332	4	2	21	NA	4	7
2016-06-02	ZEA 332	5	2	20.5	NA	4	7.2
2016-06-02	S052	1	2	18	NA	5	7.5
2016-06-02	S052	2	2	12.5	NA	4	6.5
2016-06-02	S052	3	2	19	NA	5	8.2
2016-06-02	S052	4	2	19	NA	5	8.5
2016-06-02	S052	5	2	21.5	NA	5	9
2016-06-02	PHT77	1	1	24	NA	4	7.5
2016-06-02	PHT77	2	1	24	NA	5	7.2
2016-06-02	PHT77	3	1	29.5	NA	5	7.5
2016-06-02	PHT77	4	1	25.5	NA	4	7.5
2016-06-02	PHT77	5	1	26.5	NA	4	7.5
2016-06-02	ZEA 851	1	1	16.5	NA	4	7.2
2016-06-02	ZEA 851	2	1	20.5	NA	4	8
2016-06-02	ZEA 851	3	1	19	NA	5	7.8
2016-06-02	ZEA 851	4	1	19.5	NA	4	7.2
2016-06-02	ZEA 851	5	1	23	NA	5	8
2016-06-02	ZEA 332	1	1	25.5	NA	4	7
2016-06-02	ZEA 332	2	1	30	NA	4	7.8
2016-06-02	ZEA 332	3	1	21	NA	4	8
2016-06-02	ZEA 332	4	1	28	NA	5	8.5
2016-06-02	ZEA 332	5	1	29.5	NA	4	7
2016-06-02	ZEA 399	1	1	18	NA	5	7.8
2016-06-02	ZEA 399	2	1	17.5	NA	5	8
2016-06-02	ZEA 399	3	1	25	NA	6	9
2016-06-02	ZEA 399	4	1	22	NA	5	8.2
2016-06-02	ZEA 399	5	1	16.5	NA	5	7.5
2016-06-02	ZEA 3660	1	1	27	NA	4	7
2016-06-02	ZEA 3660	2	1	25.5	NA	3	6.5
2016-06-02	ZEA 3660	3	1	17	NA	4	7
2016-06-02	ZEA 3660	4	1	26	NA	3	6.8
2016-06-02	ZEA 3660	5	1	20.5	NA	3	6
2016-06-06	ZEA 851	1	2	22	NA	7	9.5
2016-06-06	ZEA 851	2	2	26	NA	6	8.8
2016-06-06	ZEA 851	3	2	27	NA	5	8.2
2016-06-06	ZEA 851	4	2	23	NA	5	8.5
2016-06-06	ZEA 851	5	2	28	NA	5	8.5
2016-06-06	ZEA 132	1	2	15	NA	5	9.8
2016-06-06	ZEA 132	2	2	16.5	NA	4	9.2
2016-06-06	ZEA 132	3	2	17	NA	5	8.5
2016-06-06	ZEA 132	4	2	17	NA	5	9.5
2016-06-06	ZEA 132	5	2	18	NA	5	8.5
2016-06-06	ZEA 399	1	2	35.5	NA	6	9.8
2016-06-06	ZEA 399	2	2	36.5	NA	6	10.2
2016-06-06	ZEA 399	3	2	32	NA	6	11.2
2016-06-06	ZEA 399	4	2	32	NA	6	9.2
2016-06-06	ZEA 399	5	2	33	NA	6	10.2
2016-06-06	B73	1	2	27	NA	5	8.2
2016-06-06	B73	2	2	24	NA	5	8.5
2016-06-06	B73	3	2	24	NA	5	8.5
2016-06-06	B73	4	2	24	NA	5	8.2
2016-06-06	B73	5	2	23	NA	5	8.2
2016-06-06	P148	1	2	30.5	NA	6	9.5
2016-06-06	P148	2	2	30	NA	6	10.2
2016-06-06	P148	3	2	28	NA	6	9.5
2016-06-06	P148	4	2	26	NA	6	9.5
2016-06-06	P148	5	2	29	NA	6	8.8
2016-06-06	S052	1	1	31	NA	5	8.8
2016-06-06	S052	2	1	32	NA	6	8.5
2016-06-06	S052	3	1	28.5	NA	6	8.5
2016-06-06	S052	4	1	32	NA	6	9.5
2016-06-06	S052	5	1	31	NA	6	10.2
2016-06-06	B73	1	1	23	NA	5	8.8
2016-06-06	B73	2	1	22	NA	5	8.8
2016-06-06	B73	3	1	23	NA	6	8.2
2016-06-06	B73	4	1	31	NA	5	8.5
2016-06-06	B73	5	1	27	NA	5	8.5
2016-06-06	ZEA 132	1	1	20	NA	5	9.5
2016-06-06	ZEA 132	2	1	18	NA	5	9.5
2016-06-06	ZEA 132	3	1	18	NA	5	8.5
2016-06-06	ZEA 132	4	1	20.5	NA	6	8.5
2016-06-06	ZEA 132	5	1	16	NA	5	9.2
2016-06-06	PHT77	1	2	26.5	NA	5	8.2
2016-06-06	PHT77	2	2	40	NA	5	8.2
2016-06-06	PHT77	3	2	39	NA	5	8.2
2016-06-06	PHT77	4	2	40	NA	5	8.2
2016-06-06	PHT77	5	2	40.5	NA	5	8.2
2016-06-06	N22	1	2	17.5	NA	4	7.5
2016-06-06	N22	2	2	19	NA	5	7.8
2016-06-06	N22	3	2	18	NA	4	7
2016-06-06	N22	4	2	27.5	NA	5	7.8
2016-06-06	N22	5	2	17.5	NA	4	7.2
2016-06-06	ZEA 3660	1	2	29.5	NA	4	7.8
2016-06-06	ZEA 3660	2	2	29.5	NA	4	7.8
2016-06-06	ZEA 3660	3	2	27	NA	4	7.8
2016-06-06	ZEA 3660	4	2	27.5	NA	4	7.8
2016-06-06	ZEA 3660	5	2	31	NA	4	7.8
2016-06-06	ZEA 324	1	2	11.5	NA	5	7.5
2016-06-06	ZEA 324	2	2	7.5	NA	4	5.8
2016-06-06	ZEA 324	3	2	9.5	NA	5	7.5
2016-06-06	ZEA 324	4	2	12	NA	4	6.8
2016-06-06	ZEA 324	5	2	9	NA	4	6
2016-06-06	P148	1	1	25	NA	5	9
2016-06-06	P148	2	1	25	NA	6	9.2
2016-06-06	P148	3	1	31.5	NA	6	8.5
2016-06-06	P148	4	1	27	NA	6	9.2
2016-06-06	P148	5	1	27	NA	6	9.5
2016-06-06	ZEA 324	1	1	8	NA	4	7.5
2016-06-06	ZEA 324	2	1	7	NA	4	7.5
2016-06-06	ZEA 324	3	1	12.5	NA	4	7.5
2016-06-06	ZEA 324	4	1	8	NA	3	5.2
2016-06-06	ZEA 324	5	1	15	NA	5	9.8
2016-06-06	N22	1	1	25	NA	5	8.2
2016-06-06	N22	2	1	16	NA	5	7.8
2016-06-06	N22	3	1	21.5	NA	5	7.8
2016-06-06	N22	4	1	22	NA	5	7.8
2016-06-06	N22	5	1	21	NA	5	7.8
2016-06-06	ZEA 332	1	2	43.5	NA	5	10
2016-06-06	ZEA 332	2	2	22	NA	5	9.2
2016-06-06	ZEA 332	3	2	34	NA	5	9.2
2016-06-06	ZEA 332	4	2	22	NA	5	9
2016-06-06	ZEA 332	5	2	25	NA	5	9
2016-06-06	S052	1	2	25.5	NA	6	9
2016-06-06	S052	2	2	18	NA	6	10
2016-06-06	S052	3	2	26.5	NA	6	9.2
2016-06-06	S052	4	2	26.5	NA	6	9.5
2016-06-06	S052	5	2	29.5	NA	6	10
2016-06-06	PHT77	1	1	35	NA	5	8.2
2016-06-06	PHT77	2	1	33	NA	5	8.2
2016-06-06	PHT77	3	1	37	NA	5	8.2
2016-06-06	PHT77	4	1	31	NA	5	8.2
2016-06-06	PHT77	5	1	37	NA	5	8.2
2016-06-06	ZEA 851	1	1	23.5	NA	5	8.2
2016-06-06	ZEA 851	2	1	27.5	NA	5	8.5
2016-06-06	ZEA 851	3	1	25	NA	5	8.5
2016-06-06	ZEA 851	4	1	27	NA	5	8.2
2016-06-06	ZEA 851	5	1	26	NA	6	8.8
2016-06-06	ZEA 332	1	1	31	NA	4	7.8
2016-06-06	ZEA 332	2	1	32	NA	5	8.5
2016-06-06	ZEA 332	3	1	25.5	NA	5	8.5
2016-06-06	ZEA 332	4	1	31	NA	5	9.5
2016-06-06	ZEA 332	5	1	26	NA	5	8.2
2016-06-06	ZEA 399	1	1	27	NA	5	8.5
2016-06-06	ZEA 399	2	1	28	NA	6	9.2
2016-06-06	ZEA 399	3	1	29	NA	6	10.2
2016-06-06	ZEA 399	4	1	32	NA	6	9.2
2016-06-06	ZEA 399	5	1	24	NA	6	8.8
2016-06-06	ZEA 3660	1	1	31	NA	5	7.5
2016-06-06	ZEA 3660	2	1	27.5	NA	5	6.8
2016-06-06	ZEA 3660	3	1	18	NA	4	8.5
2016-06-06	ZEA 3660	4	1	25.5	NA	4	7.2
2016-06-06	ZEA 3660	5	1	27	NA	4	6.8
2016-06-09	ZEA 851	1	2	31	NA	7	10
2016-06-09	ZEA 851	2	2	33	NA	6	9.5
2016-06-09	ZEA 851	3	2	31.5	NA	5	8.8
2016-06-09	ZEA 851	4	2	30	NA	5	9.2
2016-06-09	ZEA 851	5	2	32	NA	6	9.2
2016-06-09	ZEA 132	1	2	21	NA	6	10.5
2016-06-09	ZEA 132	2	2	22	NA	6	10.2
2016-06-09	ZEA 132	3	2	22	NA	6	9.5
2016-06-09	ZEA 132	4	2	19	NA	6	10.2
2016-06-09	ZEA 132	5	2	23.5	NA	6	9.5
2016-06-09	ZEA 399	1	2	40.5	NA	7	11
2016-06-09	ZEA 399	2	2	48	NA	7	11.2
2016-06-09	ZEA 399	3	2	39	NA	7	11
2016-06-09	ZEA 399	4	2	37	NA	7	10.5
2016-06-09	ZEA 399	5	2	37	NA	7	11
2016-06-09	B73	1	2	28	NA	5	9.2
2016-06-09	B73	2	2	26.5	NA	5	9.2
2016-06-09	B73	3	2	30	NA	6	9.2
2016-06-09	B73	4	2	27	NA	5	9
2016-06-09	B73	5	2	27.5	NA	5	9
2016-06-09	P148	1	2	36	NA	6	10.2
2016-06-09	P148	2	2	30.5	NA	7	10.5
2016-06-09	P148	3	2	36	NA	6	10.2
2016-06-09	P148	4	2	29	NA	6	10.2
2016-06-09	P148	5	2	35.5	NA	6	10
2016-06-09	S052	1	1	35.5	NA	6	10.2
2016-06-09	S052	2	1	32	NA	6	10.2
2016-06-09	S052	3	1	32	NA	6	10.2
2016-06-09	S052	4	1	40	NA	7	11.2
2016-06-09	S052	5	1	35	NA	7	11
2016-06-09	B73	1	1	33	NA	6	9.2
2016-06-09	B73	2	1	28	NA	6	9.2
2016-06-09	B73	3	1	35.5	NA	5	8.5
2016-06-09	B73	4	1	30	NA	6	9.2
2016-06-09	B73	5	1	28	NA	6	9.2
2016-06-09	ZEA 132	1	1	20	NA	7	10.5
2016-06-09	ZEA 132	2	1	22	NA	7	10.5
2016-06-09	ZEA 132	3	1	19	NA	7	10.5
2016-06-09	ZEA 132	4	1	23	NA	6	10.2
2016-06-09	ZEA 132	5	1	24.5	NA	6	10.2
2016-06-09	PHT77	1	2	32	NA	5	9.2
2016-06-09	PHT77	2	2	42	NA	5	8.8
2016-06-09	PHT77	3	2	40	NA	5	8.8
2016-06-09	PHT77	4	2	44	NA	5	8.8
2016-06-09	PHT77	5	2	42	NA	5	8.8
2016-06-09	N22	1	2	20	NA	5	8.2
2016-06-09	N22	2	2	24.5	NA	5	8.2
2016-06-09	N22	3	2	18	NA	5	7.8
2016-06-09	N22	4	2	30	NA	5	8.5
2016-06-09	N22	5	2	21.5	NA	5	8
2016-06-09	ZEA 3660	1	2	35	NA	5	8.5
2016-06-09	ZEA 3660	2	2	30.5	NA	6	9.2
2016-06-09	ZEA 3660	3	2	37	NA	5	8.2
2016-06-09	ZEA 3660	4	2	39	NA	5	8.2
2016-06-09	ZEA 3660	5	2	40	NA	5	8.5
2016-06-09	ZEA 324	1	2	13.5	NA	6	8.5
2016-06-09	ZEA 324	2	2	4	NA	4	6.5
2016-06-09	ZEA 324	3	2	9.5	NA	5	8.2
2016-06-09	ZEA 324	4	2	12.5	NA	5	7.5
2016-06-09	ZEA 324	5	2	11.5	NA	4	5.8
2016-06-09	P148	1	1	32	NA	6	10
2016-06-09	P148	2	1	29	NA	6	10.2
2016-06-09	P148	3	1	31	NA	6	8.2
2016-06-09	P148	4	1	31	NA	6	10
2016-06-09	P148	5	1	29	NA	6	10.2
2016-06-09	ZEA 324	1	1	12	NA	5	8
2016-06-09	ZEA 324	2	1	8.5	NA	5	8.5
2016-06-09	ZEA 324	3	1	14	NA	5	8
2016-06-09	ZEA 324	4	1	12.5	NA	4	6.2
2016-06-09	ZEA 324	5	1	17	NA	7	10.5
2016-06-09	N22	1	1	30	NA	5	8.8
2016-06-09	N22	2	1	19.5	NA	5	8.2
2016-06-09	N22	3	1	26	NA	5	8.5
2016-06-09	N22	4	1	26	NA	5	8.5
2016-06-09	N22	5	1	28	NA	5	8.5
2016-06-09	ZEA 332	1	2	46	NA	6	10.5
2016-06-09	ZEA 332	2	2	30	NA	5	10.2
2016-06-09	ZEA 332	3	2	32	NA	5	10.5
2016-06-09	ZEA 332	4	2	25	NA	5	9.2
2016-06-09	ZEA 332	5	2	31.5	NA	5	9.5
2016-06-09	S052	1	2	27	NA	6	9.2
2016-06-09	S052	2	2	19	NA	6	8.5
2016-06-09	S052	3	2	29	NA	6	9.8
2016-06-09	S052	4	2	33	NA	5	10.2
2016-06-09	S052	5	2	32	NA	7	10.8
2016-06-09	PHT77	1	1	35	NA	5	7.8
2016-06-09	PHT77	2	1	39	NA	5	8.8
2016-06-09	PHT77	3	1	42	NA	5	9.2
2016-06-09	PHT77	4	1	40	NA	5	9.2
2016-06-09	PHT77	5	1	40.5	NA	5	9
2016-06-09	ZEA 851	1	1	28	NA	6	9
2016-06-09	ZEA 851	2	1	31	NA	6	9.2
2016-06-09	ZEA 851	3	1	30.5	NA	6	9.2
2016-06-09	ZEA 851	4	1	32	NA	5	9.2
2016-06-09	ZEA 851	5	1	33	NA	6	9.5
2016-06-09	ZEA 332	1	1	33	NA	5	8.2
2016-06-09	ZEA 332	2	1	36	NA	5	9.5
2016-06-09	ZEA 332	3	1	30.5	NA	5	8.2
2016-06-09	ZEA 332	4	1	40	NA	6	10.2
2016-06-09	ZEA 332	5	1	29	NA	5	9.2
2016-06-09	ZEA 399	1	1	38	NA	6	9.5
2016-06-09	ZEA 399	2	1	35	NA	6	10.5
2016-06-09	ZEA 399	3	1	37	NA	6	11.2
2016-06-09	ZEA 399	4	1	34	NA	6	10.2
2016-06-09	ZEA 399	5	1	36	NA	6	9.5
2016-06-09	ZEA 3660	1	1	37	NA	4	8.2
2016-06-09	ZEA 3660	2	1	30	NA	4	7.5
2016-06-09	ZEA 3660	3	1	19.5	NA	4	9.2
2016-06-09	ZEA 3660	4	1	27	NA	4	8
2016-06-09	ZEA 3660	5	1	34	NA	5	7.8
2016-06-13	ZEA 851	1	2	37	NA	7	11
2016-06-13	ZEA 851	2	2	36	NA	7	10.5
2016-06-13	ZEA 851	3	2	33	NA	6	9.8
2016-06-13	ZEA 851	4	2	39	NA	6	10
2016-06-13	ZEA 851	5	2	38	NA	6	10.2
2016-06-13	ZEA 132	1	2	29.5	NA	7	11.2
2016-06-13	ZEA 132	2	2	24	NA	7	10.8
2016-06-13	ZEA 132	3	2	22	NA	6	10.5
2016-06-13	ZEA 132	4	2	22.5	NA	7	11.2
2016-06-13	ZEA 132	5	2	21	NA	6	10.5
2016-06-13	ZEA 399	1	2	42	NA	7	11.5
2016-06-13	ZEA 399	2	2	50	NA	7	11.8
2016-06-13	ZEA 399	3	2	47	NA	7	11.5
2016-06-13	ZEA 399	4	2	42	NA	7	11
2016-06-13	ZEA 399	5	2	40	NA	7	11.5
2016-06-13	B73	1	2	33	NA	6	9.8
2016-06-13	B73	2	2	30.5	NA	6	9.8
2016-06-13	B73	3	2	21.5	NA	6	10.2
2016-06-13	B73	4	2	33.5	NA	6	9.5
2016-06-13	B73	5	2	30	NA	6	9.5
2016-06-13	P148	1	2	34.5	NA	7	11
2016-06-13	P148	2	2	40	NA	7	11.2
2016-06-13	P148	3	2	40	NA	7	11.2
2016-06-13	P148	4	2	38	NA	7	11
2016-06-13	P148	5	2	36.5	NA	7	10.8
2016-06-13	S052	1	1	37	NA	6	11.2
2016-06-13	S052	2	1	36.5	NA	7	11
2016-06-13	S052	3	1	35	NA	7	11
2016-06-13	S052	4	1	45	NA	7	12.2
2016-06-13	S052	5	1	42.5	NA	7	12
2016-06-13	B73	1	1	29	NA	6	10
2016-06-13	B73	2	1	31	NA	6	10.2
2016-06-13	B73	3	1	23.5	NA	6	9.5
2016-06-13	B73	4	1	33.5	NA	6	10
2016-06-13	B73	5	1	31	NA	6	10
2016-06-13	ZEA 132	1	1	22.5	NA	6	11.2
2016-06-13	ZEA 132	2	1	29.5	NA	7	11.5
2016-06-13	ZEA 132	3	1	25.5	NA	7	11.2
2016-06-13	ZEA 132	4	1	22.5	NA	7	11.2
2016-06-13	ZEA 132	5	1	26.5	NA	7	11
2016-06-13	PHT77	1	2	34	NA	6	9.5
2016-06-13	PHT77	2	2	42	NA	5	9.5
2016-06-13	PHT77	3	2	47	NA	6	9.5
2016-06-13	PHT77	4	2	43	NA	6	9.5
2016-06-13	PHT77	5	2	46	NA	5	9.5
2016-06-13	N22	1	2	25	NA	5	7
2016-06-13	N22	2	2	27	NA	6	9.5
2016-06-13	N22	3	2	21	NA	6	8.8
2016-06-13	N22	4	2	29.5	NA	6	9.5
2016-06-13	N22	5	2	21	NA	6	8.8
2016-06-13	ZEA 3660	1	2	36.5	NA	5	9.2
2016-06-13	ZEA 3660	2	2	34	NA	5	9.2
2016-06-13	ZEA 3660	3	2	41	NA	5	9.2
2016-06-13	ZEA 3660	4	2	43	NA	5	9.2
2016-06-13	ZEA 3660	5	2	41	NA	5	9.2
2016-06-13	ZEA 324	1	2	11	NA	6	9.5
2016-06-13	ZEA 324	2	2	8	NA	5	7.2
2016-06-13	ZEA 324	3	2	12	NA	6	8
2016-06-13	ZEA 324	4	2	12	NA	6	9.2
2016-06-13	ZEA 324	5	2	9.5	NA	5	7.5
2016-06-13	P148	1	1	29	NA	7	10.8
2016-06-13	P148	2	1	29.5	NA	7	10.8
2016-06-13	P148	3	1	34	NA	7	10.8
2016-06-13	P148	4	1	31	NA	7	10.8
2016-06-13	P148	5	1	29.5	NA	7	10.8
2016-06-13	ZEA 324	1	1	12.5	NA	6	8.8
2016-06-13	ZEA 324	2	1	10	NA	6	9
2016-06-13	ZEA 324	3	1	15	NA	6	8.8
2016-06-13	ZEA 324	4	1	10.5	NA	6	8.8
2016-06-13	ZEA 324	5	1	16	NA	7	10.5
2016-06-13	N22	1	1	29.5	NA	6	9.5
2016-06-13	N22	2	1	26	NA	6	9
2016-06-13	N22	3	1	30	NA	6	9.2
2016-06-13	N22	4	1	30.5	NA	6	9.5
2016-06-13	N22	5	1	30.5	NA	6	9.5
2016-06-13	ZEA 332	1	2	52	Tassel	7	11.8
2016-06-13	ZEA 332	2	2	27	NA	6	10.8
2016-06-13	ZEA 332	3	2	39	NA	6	11.8
2016-06-13	ZEA 332	4	2	28	NA	6	10.8
2016-06-13	ZEA 332	5	2	32	NA	6	10.8
2016-06-13	S052	1	2	28	NA	6	10.5
2016-06-13	S052	2	2	26.5	NA	6	8
2016-06-13	S052	3	2	29	NA	7	11.2
2016-06-13	S052	4	2	33	NA	7	11.2
2016-06-13	S052	5	2	34	NA	7	11.8
2016-06-13	PHT77	1	1	41	NA	6	9.8
2016-06-13	PHT77	2	1	43	NA	6	10.2
2016-06-13	PHT77	3	1	44	NA	6	9.5
2016-06-13	PHT77	4	1	40	NA	6	10.5
2016-06-13	PHT77	5	1	38.5	NA	6	9.8
2016-06-13	ZEA 851	1	1	30	NA	6	9.8
2016-06-13	ZEA 851	2	1	36	NA	6	10.8
2016-06-13	ZEA 851	3	1	37	NA	7	10.2
2016-06-13	ZEA 851	4	1	40	NA	6	9.5
2016-06-13	ZEA 851	5	1	35	NA	6	9.8
2016-06-13	ZEA 332	1	1	37.5	NA	5	9.8
2016-06-13	ZEA 332	2	1	47	Tassel	6	10.8
2016-06-13	ZEA 332	3	1	31.5	NA	6	9.8
2016-06-13	ZEA 332	4	1	44.5	Tassel	7	11.2
2016-06-13	ZEA 332	5	1	30	NA	5	10.5
2016-06-13	ZEA 399	1	1	39	NA	7	10.5
2016-06-13	ZEA 399	2	1	35.5	NA	7	11.2
2016-06-13	ZEA 399	3	1	47	NA	8	11.8
2016-06-13	ZEA 399	4	1	37.5	NA	7	11.2
2016-06-13	ZEA 399	5	1	37	NA	6	10.2
2016-06-13	ZEA 3660	1	1	41	NA	5	9.2
2016-06-13	ZEA 3660	2	1	39	NA	5	8.5
2016-06-13	ZEA 3660	3	1	26	NA	5	9.2
2016-06-13	ZEA 3660	4	1	32	NA	5	9.2
2016-06-13	ZEA 3660	5	1	32	NA	5	8.5
2016-06-16	ZEA 851	1	2	40.5	NA	8	11.2
2016-06-16	ZEA 851	2	2	38	NA	7	11.2
2016-06-16	ZEA 851	3	2	35.5	NA	6	10.2
2016-06-16	ZEA 851	4	2	39	NA	7	10.5
2016-06-16	ZEA 851	5	2	41	NA	7	10.5
2016-06-16	ZEA 132	1	2	29	NA	7	12
2016-06-16	ZEA 132	2	2	23	NA	7	11.2
2016-06-16	ZEA 132	3	2	27.5	NA	6	11.2
2016-06-16	ZEA 132	4	2	24.5	NA	7	11.5
2016-06-16	ZEA 132	5	2	22.5	NA	7	11
2016-06-16	ZEA 399	1	2	51	NA	7	12.2
2016-06-16	ZEA 399	2	2	53.5	NA	8	12.2
2016-06-16	ZEA 399	3	2	53.5	NA	7	12
2016-06-16	ZEA 399	4	2	47	NA	8	11.2
2016-06-16	ZEA 399	5	2	40	NA	8	12
2016-06-16	B73	1	2	34.5	NA	6	10.2
2016-06-16	B73	2	2	37.5	NA	7	10.2
2016-06-16	B73	3	2	35.5	NA	7	10.5
2016-06-16	B73	4	2	37.5	NA	6	10.2
2016-06-16	B73	5	2	36.5	NA	6	10
2016-06-16	P148	1	2	37.5	NA	7	11.5
2016-06-16	P148	2	2	39.5	NA	7	12
2016-06-16	P148	3	2	43.5	NA	7	11.5
2016-06-16	P148	4	2	39	NA	7	11.5
2016-06-16	P148	5	2	36.5	NA	7	11.2
2016-06-16	S052	1	1	42	NA	7	12.5
2016-06-16	S052	2	1	44	NA	7	11.5
2016-06-16	S052	3	1	39	NA	7	11.5
2016-06-16	S052	4	1	51	NA	8	13
2016-06-16	S052	5	1	46.5	NA	7	12.8
2016-06-16	B73	1	1	40	NA	7	10.5
2016-06-16	B73	2	1	32.5	NA	7	10.5
2016-06-16	B73	3	1	31	NA	6	10
2016-06-16	B73	4	1	38	NA	7	10.5
2016-06-16	B73	5	1	40.9	NA	7	10.5
2016-06-16	ZEA 132	1	1	25	NA	7	10.5
2016-06-16	ZEA 132	2	1	31	NA	7	12
2016-06-16	ZEA 132	3	1	25	NA	7	12
2016-06-16	ZEA 132	4	1	22.5	NA	7	11.5
2016-06-16	ZEA 132	5	1	26.5	NA	7	11.5
2016-06-16	PHT77	1	2	37.5	NA	6	10.2
2016-06-16	PHT77	2	2	44.5	NA	6	9.8
2016-06-16	PHT77	3	2	47	NA	6	9.8
2016-06-16	PHT77	4	2	43	NA	6	9.5
2016-06-16	PHT77	5	2	47	NA	6	9.8
2016-06-16	N22	1	2	27	NA	6	9
2016-06-16	N22	2	2	26	NA	6	9.5
2016-06-16	N22	3	2	24.5	NA	6	9
2016-06-16	N22	4	2	35	NA	6	9.8
2016-06-16	N22	5	2	23	NA	6	9.2
2016-06-16	ZEA 3660	1	2	45	NA	5	9.5
2016-06-16	ZEA 3660	2	2	34	NA	6	9.5
2016-06-16	ZEA 3660	3	2	43	NA	5	9.2
2016-06-16	ZEA 3660	4	2	40	NA	5	9.2
2016-06-16	ZEA 3660	5	2	38	NA	5	9.5
2016-06-16	ZEA 324	1	2	14	NA	7	9.8
2016-06-16	ZEA 324	2	2	8	NA	5	7.5
2016-06-16	ZEA 324	3	2	11.5	NA	7	9.5
2016-06-16	ZEA 324	4	2	13.5	NA	7	9.5
2016-06-16	ZEA 324	5	2	10	NA	6	8.5
2016-06-16	P148	1	1	34	NA	7	11.2
2016-06-16	P148	2	1	32	NA	7	11.2
2016-06-16	P148	3	1	39	NA	7	11.2
2016-06-16	P148	4	1	34.5	NA	7	11
2016-06-16	P148	5	1	36	NA	7	11.2
2016-06-16	ZEA 324	1	1	12.5	NA	6	9.2
2016-06-16	ZEA 324	2	1	10	NA	7	9.5
2016-06-16	ZEA 324	3	1	18	NA	7	9.5
2016-06-16	ZEA 324	4	1	10	NA	7	9.5
2016-06-16	ZEA 324	5	1	21	NA	8	12.5
2016-06-16	N22	1	1	34	NA	6	10
2016-06-16	N22	2	1	23	NA	6	9.2
2016-06-16	N22	3	1	31	NA	6	9.5
2016-06-16	N22	4	1	31	NA	6	9.5
2016-06-16	N22	5	1	31	NA	6	9.5
2016-06-16	ZEA 332	1	2	43	Tassel	7	11.8
2016-06-16	ZEA 332	2	2	26.5	NA	6	11.5
2016-06-16	ZEA 332	3	2	41.5	NA	7	10.5
2016-06-16	ZEA 332	4	2	29	NA	6	11.2
2016-06-16	ZEA 332	5	2	30.5	NA	5	10.8
2016-06-16	S052	1	2	30	NA	6	10.8
2016-06-16	S052	2	2	30	NA	6	12.5
2016-06-16	S052	3	2	31	NA	7	11.2
2016-06-16	S052	4	2	34	NA	7	10.5
2016-06-16	S052	5	2	51	NA	7	12.2
2016-06-16	PHT77	1	1	43.5	NA	6	10.2
2016-06-16	PHT77	2	1	43.5	NA	6	10.8
2016-06-16	PHT77	3	1	41.5	NA	6	10.5
2016-06-16	PHT77	4	1	44	NA	6	10.8
2016-06-16	PHT77	5	1	39	NA	7	11.5
2016-06-16	ZEA 851	1	1	31	NA	7	10.5
2016-06-16	ZEA 851	2	1	42	NA	6	10.2
2016-06-16	ZEA 851	3	1	39	NA	7	11.8
2016-06-16	ZEA 851	4	1	41	NA	6	10.5
2016-06-16	ZEA 851	5	1	45	NA	7	11.2
2016-06-16	ZEA 332	1	1	35	NA	6	9.8
2016-06-16	ZEA 332	2	1	41	Tassel	6	11.5
2016-06-16	ZEA 332	3	1	36	NA	6	10.8
2016-06-16	ZEA 332	4	1	41	Tassel	7	11.5
2016-06-16	ZEA 332	5	1	35	NA	6	11.5
2016-06-16	ZEA 399	1	1	40	NA	7	11.2
2016-06-16	ZEA 399	2	1	36	NA	8	11.5
2016-06-16	ZEA 399	3	1	56	NA	8	12.5
2016-06-16	ZEA 399	4	1	46.5	NA	7	11.5
2016-06-16	ZEA 399	5	1	42	NA	7	11
2016-06-16	ZEA 3660	1	1	40	NA	5	9.8
2016-06-16	ZEA 3660	2	1	36.5	NA	5	9.2
2016-06-16	ZEA 3660	3	1	25	NA	6	10.8
2016-06-16	ZEA 3660	4	1	34.5	NA	5	9.5
2016-06-16	ZEA 3660	5	1	29	NA	5	9.2
2016-06-20	ZEA 851	1	2	39	NA	8	12.2
2016-06-20	ZEA 851	2	2	53	NA	8	11.5
2016-06-20	ZEA 851	3	2	51	NA	7	11.5
2016-06-20	ZEA 851	4	2	40	NA	7	11.5
2016-06-20	ZEA 851	5	2	45	NA	7	10.8
2016-06-20	ZEA 132	1	2	30	NA	7	13.2
2016-06-20	ZEA 132	2	2	33	NA	8	12.2
2016-06-20	ZEA 132	3	2	26	NA	7	11.8
2016-06-20	ZEA 132	4	2	28	NA	8	12.5
2016-06-20	ZEA 132	5	2	29	NA	7	11.8
2016-06-20	ZEA 399	1	2	56	NA	8	12.8
2016-06-20	ZEA 399	2	2	58	NA	8	13.2
2016-06-20	ZEA 399	3	2	53	NA	7	12.8
2016-06-20	ZEA 399	4	2	47	NA	8	12.2
2016-06-20	ZEA 399	5	2	40	NA	8	12.8
2016-06-20	B73	1	2	41	NA	7	10.8
2016-06-20	B73	2	2	40	NA	7	11.2
2016-06-20	B73	3	2	42	NA	7	11.5
2016-06-20	B73	4	2	41	NA	7	10.5
2016-06-20	B73	5	2	41	NA	7	11.2
2016-06-20	P148	1	2	33	NA	8	12.5
2016-06-20	P148	2	2	45	NA	8	13.2
2016-06-20	P148	3	2	46	NA	8	12.5
2016-06-20	P148	4	2	40	NA	8	12.5
2016-06-20	P148	5	2	38	NA	8	12.2
2016-06-20	S052	1	1	51	NA	8	13.2
2016-06-20	S052	2	1	46	NA	8	12.5
2016-06-20	S052	3	1	45	NA	8	12.5
2016-06-20	S052	4	1	49	NA	8	14.2
2016-06-20	S052	5	1	46	NA	8	13.8
2016-06-20	B73	1	1	33	NA	7	11.2
2016-06-20	B73	2	1	45	NA	7	11.5
2016-06-20	B73	3	1	36	NA	7	10.8
2016-06-20	B73	4	1	41	NA	7	11.2
2016-06-20	B73	5	1	44	NA	7	11.5
2016-06-20	ZEA 132	1	1	30.5	NA	8	12.5
2016-06-20	ZEA 132	2	1	33	NA	9	13.2
2016-06-20	ZEA 132	3	1	27.5	NA	8	12.5
2016-06-20	ZEA 132	4	1	28	NA	8	12.2
2016-06-20	ZEA 132	5	1	27	NA	8	12.2
2016-06-20	PHT77	1	2	39	NA	7	11
2016-06-20	PHT77	2	2	60	NA	7	10.5
2016-06-20	PHT77	3	2	55	NA	7	10.5
2016-06-20	PHT77	4	2	48	NA	6	10.5
2016-06-20	PHT77	5	2	59	NA	6	10.5
2016-06-20	N22	1	2	30	NA	6	9.8
2016-06-20	N22	2	2	28	NA	7	10.5
2016-06-20	N22	3	2	26.5	NA	7	9.8
2016-06-20	N22	4	2	36	NA	6	10.5
2016-06-20	N22	5	2	28	NA	6	9.8
2016-06-20	ZEA 3660	1	2	47	NA	6	10.8
2016-06-20	ZEA 3660	2	2	44.5	NA	6	10.5
2016-06-20	ZEA 3660	3	2	44.5	NA	6	10.5
2016-06-20	ZEA 3660	4	2	40	NA	6	10.2
2016-06-20	ZEA 3660	5	2	46.5	NA	6	10.5
2016-06-20	ZEA 324	1	2	15	NA	7	10.5
2016-06-20	ZEA 324	2	2	9.5	NA	6	8.2
2016-06-20	ZEA 324	3	2	16	NA	7	10.2
2016-06-20	ZEA 324	4	2	14	NA	8	10.5
2016-06-20	ZEA 324	5	2	14	NA	6	8.5
2016-06-20	P148	1	1	34	NA	8	12.5
2016-06-20	P148	2	1	35	NA	8	12.2
2016-06-20	P148	3	1	40	NA	8	12.5
2016-06-20	P148	4	1	37	NA	8	11.8
2016-06-20	P148	5	1	39	NA	8	12.2
2016-06-20	ZEA 324	1	1	14.5	NA	7	9.8
2016-06-20	ZEA 324	2	1	13.5	NA	7	10.2
2016-06-20	ZEA 324	3	1	18	NA	7	9.8
2016-06-20	ZEA 324	4	1	14	NA	7	10.5
2016-06-20	ZEA 324	5	1	25	NA	9	13.5
2016-06-20	N22	1	1	38	NA	7	10.8
2016-06-20	N22	2	1	31	NA	7	10.2
2016-06-20	N22	3	1	33	NA	7	10.5
2016-06-20	N22	4	1	37	NA	7	10.5
2016-06-20	N22	5	1	40.5	NA	7	10.5
2016-06-20	ZEA 332	1	2	67	Tassel	9	11.8
2016-06-20	ZEA 332	2	2	36	NA	7	11.5
2016-06-20	ZEA 332	3	2	53	Tassel	8	11.5
2016-06-20	ZEA 332	4	2	30	NA	7	11.2
2016-06-20	ZEA 332	5	2	43	NA	7	10.8
2016-06-20	S052	1	2	41	NA	7	11.5
2016-06-20	S052	2	2	27	NA	8	10.8
2016-06-20	S052	3	2	39	NA	7	12
2016-06-20	S052	4	2	45	NA	8	12.2
2016-06-20	S052	5	2	42.5	NA	8	13
2016-06-20	PHT77	1	1	51	NA	7	10.2
2016-06-20	PHT77	2	1	49	NA	8	11.2
2016-06-20	PHT77	3	1	49	NA	7	11.5
2016-06-20	PHT77	4	1	52	NA	7	11.2
2016-06-20	PHT77	5	1	53	NA	8	12
2016-06-20	ZEA 851	1	1	38.5	NA	7	11.2
2016-06-20	ZEA 851	2	1	44	NA	8	11.8
2016-06-20	ZEA 851	3	1	45	NA	8	12.5
2016-06-20	ZEA 851	4	1	43	NA	7	11.2
2016-06-20	ZEA 851	5	1	49	NA	8	11.8
2016-06-20	ZEA 332	1	1	35.5	NA	6	10.2
2016-06-20	ZEA 332	2	1	54	Tassel	7	11.5
2016-06-20	ZEA 332	3	1	35	NA	7	11.2
2016-06-20	ZEA 332	4	1	56	Tassel	8	11.8
2016-06-20	ZEA 332	5	1	42	NA	7	11.5
2016-06-20	ZEA 399	1	1	47.5	NA	8	11.5
2016-06-20	ZEA 399	2	1	45.5	NA	8	12.2
2016-06-20	ZEA 399	3	1	53.5	NA	9	13.2
2016-06-20	ZEA 399	4	1	54	NA	8	12
2016-06-20	ZEA 399	5	1	48	NA	8	11.5
2016-06-20	ZEA 3660	1	1	50.5	NA	6	10.2
2016-06-20	ZEA 3660	2	1	41.5	NA	6	10
2016-06-20	ZEA 3660	3	1	28.5	NA	6	9.2
2016-06-20	ZEA 3660	4	1	38	NA	6	10.2
2016-06-20	ZEA 3660	5	1	34	NA	6	10
2016-06-23	ZEA 851	1	2	58.5	NA	9	13.2
2016-06-23	ZEA 851	2	2	59	NA	8	12.5
2016-06-23	ZEA 851	3	2	62	NA	7	12.5
2016-06-23	ZEA 851	4	2	60	NA	8	12.5
2016-06-23	ZEA 851	5	2	52	NA	7	11.5
2016-06-23	ZEA 132	1	2	37	NA	9	13.8
2016-06-23	ZEA 132	2	2	38	NA	9	12.8
2016-06-23	ZEA 132	3	2	31	NA	8	12.5
2016-06-23	ZEA 132	4	2	38	NA	9	13.5
2016-06-23	ZEA 132	5	2	33	NA	8	12.5
2016-06-23	ZEA 399	1	2	62	NA	8	13.8
2016-06-23	ZEA 399	2	2	63	NA	9	14.2
2016-06-23	ZEA 399	3	2	64	NA	8	13.8
2016-06-23	ZEA 399	4	2	56	NA	9	13.2
2016-06-23	ZEA 399	5	2	44	NA	9	14.8
2016-06-23	B73	1	2	56.5	NA	8	11.5
2016-06-23	B73	2	2	54	NA	8	11.5
2016-06-23	B73	3	2	56.5	NA	8	12.2
2016-06-23	B73	4	2	55.5	NA	8	11.5
2016-06-23	B73	5	2	52.5	NA	8	11.5
2016-06-23	P148	1	2	49	NA	9	13.5
2016-06-23	P148	2	2	56	NA	9	14.5
2016-06-23	P148	3	2	55	NA	9	14.8
2016-06-23	P148	4	2	53	NA	9	13.5
2016-06-23	P148	5	2	50	NA	8	13.5
2016-06-23	S052	1	1	70	NA	9	14.8
2016-06-23	S052	2	1	53	NA	8	13.8
2016-06-23	S052	3	1	51.5	NA	8	13.5
2016-06-23	S052	4	1	62	NA	9	15.5
2016-06-23	S052	5	1	64.5	NA	9	14.8
2016-06-23	B73	1	1	60	NA	8	12.2
2016-06-23	B73	2	1	54	NA	8	12.5
2016-06-23	B73	3	1	49	NA	8	11.5
2016-06-23	B73	4	1	57	NA	8	12
2016-06-23	B73	5	1	53	NA	8	12.5
2016-06-23	ZEA 132	1	1	41	NA	9	13.2
2016-06-23	ZEA 132	2	1	37	NA	9	13.5
2016-06-23	ZEA 132	3	1	38.5	NA	9	13.5
2016-06-23	ZEA 132	4	1	41	NA	9	13
2016-06-23	ZEA 132	5	1	40	NA	9	13
2016-06-23	PHT77	1	2	57	NA	8	12
2016-06-23	PHT77	2	2	70	NA	7	12
2016-06-23	PHT77	3	2	67.5	NA	7	11.5
2016-06-23	PHT77	4	2	54	NA	7	11.5
2016-06-23	PHT77	5	2	68	NA	7	11.5
2016-06-23	N22	1	2	33.5	NA	7	10.5
2016-06-23	N22	2	2	31	NA	7	11.2
2016-06-23	N22	3	2	30	NA	7	10.5
2016-06-23	N22	4	2	49	NA	7	11.5
2016-06-23	N22	5	2	38	NA	7	10.5
2016-06-23	ZEA 3660	1	2	54	NA	7	11.5
2016-06-23	ZEA 3660	2	2	52	NA	7	11.2
2016-06-23	ZEA 3660	3	2	52.5	NA	7	11.5
2016-06-23	ZEA 3660	4	2	49	NA	7	11
2016-06-23	ZEA 3660	5	2	52.5	NA	7	11.2
2016-06-23	ZEA 324	1	2	18	NA	7	11.5
2016-06-23	ZEA 324	2	2	12.5	NA	7	9
2016-06-23	ZEA 324	3	2	19	NA	8	10.5
2016-06-23	ZEA 324	4	2	17	NA	8	11.5
2016-06-23	ZEA 324	5	2	18.5	NA	7	9.5
2016-06-23	P148	1	1	47	NA	9	13.2
2016-06-23	P148	2	1	42	NA	9	13.2
2016-06-23	P148	3	1	46.5	NA	8	13.2
2016-06-23	P148	4	1	42	NA	8	12.8
2016-06-23	P148	5	1	46	NA	9	13.2
2016-06-23	ZEA 324	1	1	17.5	NA	8	10.5
2016-06-23	ZEA 324	2	1	16	NA	7	11.2
2016-06-23	ZEA 324	3	1	20	NA	8	10.5
2016-06-23	ZEA 324	4	1	21	NA	8	11.2
2016-06-23	ZEA 324	5	1	28	NA	10	13.2
2016-06-23	N22	1	1	40.5	NA	8	11.5
2016-06-23	N22	2	1	36	NA	7	11
2016-06-23	N22	3	1	45.5	NA	7	11.5
2016-06-23	N22	4	1	44	NA	7	11.5
2016-06-23	N22	5	1	38	NA	7	11.2
2016-06-23	ZEA 332	1	2	80	Tassel	11	11
2016-06-23	ZEA 332	2	2	42.5	NA	8	12.2
2016-06-23	ZEA 332	3	2	65	Tassel	11	11
2016-06-23	ZEA 332	4	2	41	NA	8	13.5
2016-06-23	ZEA 332	5	2	51.5	Tassel	8	11.5
2016-06-23	S052	1	2	47.5	NA	8	13
2016-06-23	S052	2	2	32	NA	9	14
2016-06-23	S052	3	2	51.5	NA	8	13.2
2016-06-23	S052	4	2	52	NA	8	14
2016-06-23	S052	5	2	51	NA	9	14
2016-06-23	PHT77	1	1	58.5	NA	8	12
2016-06-23	PHT77	2	1	57.5	NA	8	12
2016-06-23	PHT77	3	1	57.5	NA	8	12.2
2016-06-23	PHT77	4	1	58.5	NA	7	11.5
2016-06-23	PHT77	5	1	64.5	NA	8	12.9
2016-06-23	ZEA 851	1	1	50.5	NA	8	11.5
2016-06-23	ZEA 851	2	1	58	NA	8	12.5
2016-06-23	ZEA 851	3	1	57.5	NA	8	12.2
2016-06-23	ZEA 851	4	1	59	NA	8	12
2016-06-23	ZEA 851	5	1	59	NA	8	12.5
2016-06-23	ZEA 332	1	1	44.5	NA	8	11.5
2016-06-23	ZEA 332	2	1	78.5	Tassel	8	11.8
2016-06-23	ZEA 332	3	1	39.5	Tassel	8	11.5
2016-06-23	ZEA 332	4	1	69	Tassel	9	11.8
2016-06-23	ZEA 332	5	1	48.5	NA	8	14
2016-06-23	ZEA 399	1	1	63	NA	8	12.5
2016-06-23	ZEA 399	2	1	59.5	NA	9	13
2016-06-23	ZEA 399	3	1	65.5	NA	10	13.8
2016-06-23	ZEA 399	4	1	62	NA	9	12.5
2016-06-23	ZEA 399	5	1	58.5	NA	9	12.2
2016-06-23	ZEA 3660	1	1	58	NA	6	10.5
2016-06-23	ZEA 3660	2	1	54	NA	6	10.5
2016-06-23	ZEA 3660	3	1	35	NA	9	12.2
2016-06-23	ZEA 3660	4	1	48	NA	7	10.5
2016-06-23	ZEA 3660	5	1	39	NA	6	10.2
2016-06-27	ZEA 851	1	2	70	NA	10	14.2
2016-06-27	ZEA 851	2	2	80	NA	9	13.5
2016-06-27	ZEA 851	3	2	73	NA	8	12.2
2016-06-27	ZEA 851	4	2	81	NA	8	13.2
2016-06-27	ZEA 851	5	2	87	NA	8	13.5
2016-06-27	ZEA 132	1	2	55	NA	10	14.5
2016-06-27	ZEA 132	2	2	58	NA	9	12.8
2016-06-27	ZEA 132	3	2	51	NA	8	13.8
2016-06-27	ZEA 132	4	2	53	NA	9	13.8
2016-06-27	ZEA 132	5	2	47	NA	9	13.8
2016-06-27	ZEA 399	1	2	88	NA	9	15.2
2016-06-27	ZEA 399	2	2	89	NA	9	15.2
2016-06-27	ZEA 399	3	2	77	NA	9	15.5
2016-06-27	ZEA 399	4	2	74	NA	9	14.5
2016-06-27	ZEA 399	5	2	61	NA	10	15.5
2016-06-27	B73	1	2	67	NA	8	12.5
2016-06-27	B73	2	2	65	NA	8	12.5
2016-06-27	B73	3	2	70	NA	8	13.8
2016-06-27	B73	4	2	68	NA	8	13.2
2016-06-27	B73	5	2	66	NA	8	12.8
2016-06-27	P148	1	2	79	NA	9	14.8
2016-06-27	P148	2	2	73	NA	10	13.8
2016-06-27	P148	3	2	72	NA	9	14.8
2016-06-27	P148	4	2	70	NA	9	14.8
2016-06-27	P148	5	2	73	NA	9	14.8
2016-06-27	S052	1	1	88	NA	9	15.8
2016-06-27	S052	2	1	73	NA	9	15.8
2016-06-27	S052	3	1	68	NA	8	15.8
2016-06-27	S052	4	1	80	NA	10	16.8
2016-06-27	S052	5	1	70	NA	10	16.5
2016-06-27	B73	1	1	69	NA	8	13.8
2016-06-27	B73	2	1	67	NA	9	13.5
2016-06-27	B73	3	1	57	NA	9	12.5
2016-06-27	B73	4	1	68	NA	9	13.5
2016-06-27	B73	5	1	61	NA	8	13.8
2016-06-27	ZEA 132	1	1	62	NA	10	14.5
2016-06-27	ZEA 132	2	1	59	NA	10	14.8
2016-06-27	ZEA 132	3	1	57	NA	10	14.8
2016-06-27	ZEA 132	4	1	54	NA	10	13.8
2016-06-27	ZEA 132	5	1	54	NA	10	14
2016-06-27	PHT77	1	2	66	NA	9	13.2
2016-06-27	PHT77	2	2	86	NA	8	13.2
2016-06-27	PHT77	3	2	89	NA	8	12.5
2016-06-27	PHT77	4	2	71	NA	8	12.5
2016-06-27	PHT77	5	2	80	NA	8	13
2016-06-27	N22	1	2	45	NA	8	11.5
2016-06-27	N22	2	2	46	NA	8	12.5
2016-06-27	N22	3	2	45.5	NA	8	11.8
2016-06-27	N22	4	2	57	NA	8	12.8
2016-06-27	N22	5	2	51	NA	8	11.5
2016-06-27	ZEA 3660	1	2	76	NA	7	12.8
2016-06-27	ZEA 3660	2	2	72	NA	7	12.2
2016-06-27	ZEA 3660	3	2	74	NA	7	12.5
2016-06-27	ZEA 3660	4	2	69	NA	7	12.5
2016-06-27	ZEA 3660	5	2	76	NA	8	12.8
2016-06-27	ZEA 324	1	2	27	NA	9	13.2
2016-06-27	ZEA 324	2	2	15	NA	7	10.2
2016-06-27	ZEA 324	3	2	26	NA	9	12.2
2016-06-27	ZEA 324	4	2	26	NA	9	12.5
2016-06-27	ZEA 324	5	2	25	NA	8	11.2
2016-06-27	P148	1	1	63	NA	8	13.8
2016-06-27	P148	2	1	62	NA	8	13.8
2016-06-27	P148	3	1	62	NA	9	14.8
2016-06-27	P148	4	1	64	NA	9	14.8
2016-06-27	P148	5	1	67	NA	9	14.8
2016-06-27	ZEA 324	1	1	26	NA	8	12.2
2016-06-27	ZEA 324	2	1	22	NA	9	12.2
2016-06-27	ZEA 324	3	1	31	NA	8	12.5
2016-06-27	ZEA 324	4	1	35	NA	8	12.5
2016-06-27	ZEA 324	5	1	40	NA	10	14.5
2016-06-27	N22	1	1	59	NA	9	13.2
2016-06-27	N22	2	1	43	NA	8	12.2
2016-06-27	N22	3	1	52	NA	9	13.2
2016-06-27	N22	4	1	50	NA	8	12.5
2016-06-27	N22	5	1	49	NA	8	12.5
2016-06-27	ZEA 332	1	2	126	Tassel	11	11
2016-06-27	ZEA 332	2	2	55	Tassel	9	12.5
2016-06-27	ZEA 332	3	2	90	Tassel	11	11
2016-06-27	ZEA 332	4	2	60	Tassel	10	11.8
2016-06-27	ZEA 332	5	2	66.5	Tassel	10	11.5
2016-06-27	S052	1	2	61	NA	9	14.5
2016-06-27	S052	2	2	43	NA	9	11.8
2016-06-27	S052	3	2	65.5	NA	9	15
2016-06-27	S052	4	2	67	NA	9	15.5
2016-06-27	S052	5	2	70	NA	10	16.2
2016-06-27	PHT77	1	1	79	NA	9	13.2
2016-06-27	PHT77	2	1	81	NA	9	13.2
2016-06-27	PHT77	3	1	84	NA	9	13.5
2016-06-27	PHT77	4	1	60.5	NA	9	12.8
2016-06-27	PHT77	5	1	87.5	NA	9	13
2016-06-27	ZEA 851	1	1	80	NA	9	12.8
2016-06-27	ZEA 851	2	1	89	NA	9	13.5
2016-06-27	ZEA 851	3	1	84	NA	9	13.5
2016-06-27	ZEA 851	4	1	77	NA	8	12.8
2016-06-27	ZEA 851	5	1	78.5	NA	9	14
2016-06-27	ZEA 332	1	1	60	NA	8	12
2016-06-27	ZEA 332	2	1	111	Tassel	11	11
2016-06-27	ZEA 332	3	1	56	Tassel	9	11.8
2016-06-27	ZEA 332	4	1	97	Tassel	11	11
2016-06-27	ZEA 332	5	1	64.5	NA	9	12.5
2016-06-27	ZEA 399	1	1	88.5	NA	9	13.5
2016-06-27	ZEA 399	2	1	91	NA	10	14.5
2016-06-27	ZEA 399	3	1	94	NA	10	15.2
2016-06-27	ZEA 399	4	1	86	NA	9	14
2016-06-27	ZEA 399	5	1	87	NA	9	13.8
2016-06-27	ZEA 3660	1	1	72	NA	7	11.5
2016-06-27	ZEA 3660	2	1	77.5	NA	7	11.5
2016-06-27	ZEA 3660	3	1	34.5	NA	8	11.5
2016-06-27	ZEA 3660	4	1	82	NA	7	11.5
2016-06-27	ZEA 3660	5	1	65	NA	7	11.2
2016-06-30	ZEA 851	1	2	86	NA	10	15.2
2016-06-30	ZEA 851	2	2	91.5	NA	10	14.5
2016-06-30	ZEA 851	3	2	83	NA	8	12.5
2016-06-30	ZEA 851	4	2	94	NA	9	13.8
2016-06-30	ZEA 851	5	2	105	NA	9	14.2
2016-06-30	ZEA 132	1	2	66	NA	10	15.5
2016-06-30	ZEA 132	2	2	61	NA	10	14.5
2016-06-30	ZEA 132	3	2	64	NA	9	14.2
2016-06-30	ZEA 132	4	2	62	NA	9	14.2
2016-06-30	ZEA 132	5	2	63	NA	8	13
2016-06-30	ZEA 399	1	2	73.5	NA	10	15.5
2016-06-30	ZEA 399	2	2	96	NA	11	16.5
2016-06-30	ZEA 399	3	2	85.8	NA	11	17.5
2016-06-30	ZEA 399	4	2	85	NA	9	14.2
2016-06-30	ZEA 399	5	2	82.5	NA	10	16.2
2016-06-30	B73	1	2	79.5	NA	9	14.2
2016-06-30	B73	2	2	76	NA	9	13.5
2016-06-30	B73	3	2	83	NA	9	14.5
2016-06-30	B73	4	2	78	NA	9	14
2016-06-30	B73	5	2	76.5	NA	9	13.8
2016-06-30	P148	1	2	80	NA	10	14.8
2016-06-30	P148	2	2	93	NA	11	15.2
2016-06-30	P148	3	2	86	NA	10	15
2016-06-30	P148	4	2	92	NA	10	15
2016-06-30	P148	5	2	91.5	NA	10	14.8
2016-06-30	S052	1	1	92	NA	9	16.5
2016-06-30	S052	2	1	90	NA	9	16
2016-06-30	S052	3	1	86	NA	9	16
2016-06-30	S052	4	1	99.5	NA	10	17.2
2016-06-30	S052	5	1	95	NA	10	16.8
2016-06-30	B73	1	1	82	NA	9	14.2
2016-06-30	B73	2	1	86	NA	9	14.5
2016-06-30	B73	3	1	69	NA	8	12.5
2016-06-30	B73	4	1	77	NA	9	14.2
2016-06-30	B73	5	1	76	NA	9	14.5
2016-06-30	ZEA 132	1	1	69	NA	10	15
2016-06-30	ZEA 132	2	1	68.5	NA	10	15.2
2016-06-30	ZEA 132	3	1	65	NA	10	15.2
2016-06-30	ZEA 132	4	1	65	NA	9	13.5
2016-06-30	ZEA 132	5	1	65.5	NA	9	13.5
2016-06-30	PHT77	1	2	81	NA	9	14.5
2016-06-30	PHT77	2	2	106	NA	9	14.5
2016-06-30	PHT77	3	2	94	NA	9	12.8
2016-06-30	PHT77	4	2	74.5	NA	9	13.5
2016-06-30	PHT77	5	2	96	NA	9	13.8
2016-06-30	N22	1	2	48	NA	8	12.5
2016-06-30	N22	2	2	57.4	NA	9	13.5
2016-06-30	N22	3	2	46	NA	8	12.5
2016-06-30	N22	4	2	57	NA	9	13.5
2016-06-30	N22	5	2	49	NA	9	13.5
2016-06-30	ZEA 3660	1	2	86	NA	8	13.5
2016-06-30	ZEA 3660	2	2	82.5	NA	8	13.5
2016-06-30	ZEA 3660	3	2	85.5	NA	8	13.5
2016-06-30	ZEA 3660	4	2	81	NA	8	12.8
2016-06-30	ZEA 3660	5	2	89	NA	8	13.2
2016-06-30	ZEA 324	1	2	33	NA	9	13.2
2016-06-30	ZEA 324	2	2	19	NA	8	10.5
2016-06-30	ZEA 324	3	2	28	NA	9	12.5
2016-06-30	ZEA 324	4	2	32.5	NA	10	13.5
2016-06-30	ZEA 324	5	2	31	NA	9	11.5
2016-06-30	P148	1	1	73	NA	10	14.8
2016-06-30	P148	2	1	70	NA	10	14.8
2016-06-30	P148	3	1	83.5	NA	10	14.8
2016-06-30	P148	4	1	75	NA	11	14.8
2016-06-30	P148	5	1	70	NA	10	15.5
2016-06-30	ZEA 324	1	1	28.5	NA	10	13.5
2016-06-30	ZEA 324	2	1	35.5	NA	10	14.5
2016-06-30	ZEA 324	3	1	35	NA	9	13.2
2016-06-30	ZEA 324	4	1	39	NA	10	13.5
2016-06-30	ZEA 324	5	1	47	NA	10	14.2
2016-06-30	N22	1	1	61	NA	9	13.5
2016-06-30	N22	2	1	55.5	NA	9	13
2016-06-30	N22	3	1	61	NA	9	14
2016-06-30	N22	4	1	59	NA	9	13.2
2016-06-30	N22	5	1	62	NA	9	13
2016-06-30	ZEA 332	1	2	145	Tassel	11	11
2016-06-30	ZEA 332	2	2	62	Tassel	12	12
2016-06-30	ZEA 332	3	2	110	Tassel	11	11
2016-06-30	ZEA 332	4	2	61	Tassel	11	11
2016-06-30	ZEA 332	5	2	86	Tassel	11	11
2016-06-30	S052	1	2	64	NA	9	15.8
2016-06-30	S052	2	2	49	NA	8	13.8
2016-06-30	S052	3	2	67.5	NA	9	15.8
2016-06-30	S052	4	2	75	NA	10	16.8
2016-06-30	S052	5	2	76	NA	10	16.8
2016-06-30	PHT77	1	1	86	NA	9	14.2
2016-06-30	PHT77	2	1	104	NA	9	14.2
2016-06-30	PHT77	3	1	92	NA	10	14.5
2016-06-30	PHT77	4	1	54	NA	8	14.8
2016-06-30	PHT77	5	1	107	NA	9	13.8
2016-06-30	ZEA 851	1	1	83	NA	9	13.5
2016-06-30	ZEA 851	2	1	106	NA	9	14.5
2016-06-30	ZEA 851	3	1	100	NA	8	13.5
2016-06-30	ZEA 851	4	1	95	NA	9	13.5
2016-06-30	ZEA 851	5	1	98	NA	9	15.2
2016-06-30	ZEA 332	1	1	66	Tassel	9	12.5
2016-06-30	ZEA 332	2	1	114	Tassel	12	12
2016-06-30	ZEA 332	3	1	78	Tassel	11	11.8
2016-06-30	ZEA 332	4	1	129	Tassel	11	11
2016-06-30	ZEA 332	5	1	61	Tassel	12	12.8
2016-06-30	ZEA 399	1	1	111	NA	10	14.2
2016-06-30	ZEA 399	2	1	108	NA	10	14.5
2016-06-30	ZEA 399	3	1	84	NA	11	16.2
2016-06-30	ZEA 399	4	1	101	NA	10	14.5
2016-06-30	ZEA 399	5	1	110	NA	10	14.5
2016-06-30	ZEA 3660	1	1	83	NA	7	12.5
2016-06-30	ZEA 3660	2	1	91	NA	7	12.5
2016-06-30	ZEA 3660	3	1	43	NA	8	12.5
2016-06-30	ZEA 3660	4	1	94.5	NA	7	12.5
2016-06-30	ZEA 3660	5	1	74	NA	7	12.2
2016-07-07	ZEA 851	1	2	115	NA	11	17.2
2016-07-07	ZEA 851	2	2	125	NA	10	16.5
2016-07-07	ZEA 851	3	2	146	NA	10	16.2
2016-07-07	ZEA 851	4	2	133	NA	10	15.5
2016-07-07	ZEA 851	5	2	101	NA	9	14.5
2016-07-07	ZEA 132	1	2	99	NA	11	18.2
2016-07-07	ZEA 132	2	2	81	NA	11	16.8
2016-07-07	ZEA 132	3	2	95	NA	11	17.2
2016-07-07	ZEA 132	4	2	98	NA	10	16.8
2016-07-07	ZEA 132	5	2	90	NA	9	15.2
2016-07-07	ZEA 399	1	2	99	NA	13	19.2
2016-07-07	ZEA 399	2	2	113	NA	13	18.2
2016-07-07	ZEA 399	3	2	110	NA	12	18.8
2016-07-07	ZEA 399	4	2	115	NA	11	16.5
2016-07-07	ZEA 399	5	2	113	NA	12	19.2
2016-07-07	B73	1	2	101	NA	10	16.2
2016-07-07	B73	2	2	90	NA	10	15.5
2016-07-07	B73	3	2	113	NA	10	16.5
2016-07-07	B73	4	2	94	NA	10	15.8
2016-07-07	B73	5	2	92	NA	10	15.5
2016-07-07	P148	1	2	102	NA	12	15.8
2016-07-07	P148	2	2	114	NA	12	15.8
2016-07-07	P148	3	2	111.5	NA	11	15.5
2016-07-07	P148	4	2	112	NA	12	15.5
2016-07-07	P148	5	2	96	NA	12	15.8
2016-07-07	S052	1	1	114	NA	12	17.2
2016-07-07	S052	2	1	114	NA	12	16.8
2016-07-07	S052	3	1	100	NA	12	16.8
2016-07-07	S052	4	1	126	NA	13	17.8
2016-07-07	S052	5	1	113	Tassel	13	16.8
2016-07-07	B73	1	1	94	NA	11	15.8
2016-07-07	B73	2	1	96	NA	11	16.5
2016-07-07	B73	3	1	100	NA	10	14.5
2016-07-07	B73	4	1	98	NA	11	15.5
2016-07-07	B73	5	1	97	NA	11	16.2
2016-07-07	ZEA 132	1	1	100	NA	12	17.8
2016-07-07	ZEA 132	2	1	103	NA	12	18.2
2016-07-07	ZEA 132	3	1	87	NA	12	17.5
2016-07-07	ZEA 132	4	1	88	NA	11	15.5
2016-07-07	ZEA 132	5	1	89	NA	11	16.5
2016-07-07	PHT77	1	2	105	NA	10	15.5
2016-07-07	PHT77	2	2	139	Tassel	11	14.5
2016-07-07	PHT77	3	2	126	NA	10	14.5
2016-07-07	PHT77	4	2	104	NA	10	15.2
2016-07-07	PHT77	5	2	131	NA	10	15.2
2016-07-07	N22	1	2	65	NA	9	13.5
2016-07-07	N22	2	2	70.5	NA	10	15.2
2016-07-07	N22	3	2	66	NA	9	14
2016-07-07	N22	4	2	76	NA	10	15.2
2016-07-07	N22	5	2	87	NA	9	13.8
2016-07-07	ZEA 3660	1	2	96	NA	9	15
2016-07-07	ZEA 3660	2	2	100	NA	9	14.5
2016-07-07	ZEA 3660	3	2	115	NA	9	15.2
2016-07-07	ZEA 3660	4	2	103	NA	9	14.5
2016-07-07	ZEA 3660	5	2	105	NA	9	15.2
2016-07-07	ZEA 324	1	2	50	NA	10	14.5
2016-07-07	ZEA 324	2	2	29	NA	9	12.2
2016-07-07	ZEA 324	3	2	40	NA	10	14.5
2016-07-07	ZEA 324	4	2	43	NA	11	15.5
2016-07-07	ZEA 324	5	2	33.5	NA	10	13.5
2016-07-07	P148	1	1	111	NA	12	15.5
2016-07-07	P148	2	1	105.5	Tassel	11	15.8
2016-07-07	P148	3	1	112	NA	12	15.5
2016-07-07	P148	4	1	103.5	Tassel	11	15.5
2016-07-07	P148	5	1	95	Tassel	12	15.8
2016-07-07	ZEA 324	1	1	40	NA	10	14.5
2016-07-07	ZEA 324	2	1	42	NA	11	15.5
2016-07-07	ZEA 324	3	1	45.5	NA	11	15.2
2016-07-07	ZEA 324	4	1	44	NA	11	15.2
2016-07-07	ZEA 324	5	1	51	NA	13	17.2
2016-07-07	N22	1	1	90	NA	10	15.5
2016-07-07	N22	2	1	77	NA	9	14.5
2016-07-07	N22	3	1	88	NA	10	15.5
2016-07-07	N22	4	1	82	NA	10	14.8
2016-07-07	N22	5	1	82	NA	9	14.8
2016-07-07	ZEA 332	1	2	153	Tassel	11	11
2016-07-07	ZEA 332	2	2	114	Tassel	12	12
2016-07-07	ZEA 332	3	2	122	Tassel	11	11
2016-07-07	ZEA 332	4	2	108	Tassel	11	11
2016-07-07	ZEA 332	5	2	139	Tassel	11	11
2016-07-07	S052	1	2	92.5	NA	11	16.8
2016-07-07	S052	2	2	58.5	NA	7	12.5
2016-07-07	S052	3	2	96	NA	11	17.5
2016-07-07	S052	4	2	102	NA	12	18.5
2016-07-07	S052	5	2	111	NA	12	18.8
2016-07-07	PHT77	1	1	105	NA	11	15.8
2016-07-07	PHT77	2	1	125	NA	11	15.8
2016-07-07	PHT77	3	1	125.5	NA	12	17.8
2016-07-07	PHT77	4	1	70	NA	12	16.8
2016-07-07	PHT77	5	1	135.5	NA	11	15.8
2016-07-07	ZEA 851	1	1	110	NA	10	15.5
2016-07-07	ZEA 851	2	1	138	NA	10	16.5
2016-07-07	ZEA 851	3	1	123	NA	10	15.2
2016-07-07	ZEA 851	4	1	122	NA	9	15.5
2016-07-07	ZEA 851	5	1	128	NA	10	16.5
2016-07-07	ZEA 332	1	1	90	NA	12	12
2016-07-07	ZEA 332	2	1	185	NA	12	12
2016-07-07	ZEA 332	3	1	108	NA	11	11
2016-07-07	ZEA 332	4	1	165	NA	11	11
2016-07-07	ZEA 332	5	1	107	NA	12	12
2016-07-07	ZEA 399	1	1	134	NA	11	16.2
2016-07-07	ZEA 399	2	1	125	NA	11	16.5
2016-07-07	ZEA 399	3	1	144	NA	11	17.5
2016-07-07	ZEA 399	4	1	132	NA	11	16.5
2016-07-07	ZEA 399	5	1	131	NA	11	16.2
2016-07-07	ZEA 3660	1	1	100	NA	9	13.5
2016-07-07	ZEA 3660	2	1	99	NA	9	13.5
2016-07-07	ZEA 3660	3	1	49	NA	10	14.5
2016-07-07	ZEA 3660	4	1	116	NA	10	14.5
2016-07-07	ZEA 3660	5	1	93	NA	8	13.2
2016-07-11	ZEA 851	1	2	134	NA	12	17.5
2016-07-11	ZEA 851	2	2	149	NA	12	17.5
2016-07-11	ZEA 851	3	2	113	NA	10	15.2
2016-07-11	ZEA 851	4	2	154	NA	11	16.8
2016-07-11	ZEA 851	5	2	155	NA	11	17.5
2016-07-11	ZEA 132	1	2	97	NA	11	18.5
2016-07-11	ZEA 132	2	2	95	NA	12	18.5
2016-07-11	ZEA 132	3	2	111	NA	11	18.5
2016-07-11	ZEA 132	4	2	117	NA	11	18.5
2016-07-11	ZEA 132	5	2	110	NA	10	16.8
2016-07-11	ZEA 399	1	2	123	NA	14	19.5
2016-07-11	ZEA 399	2	2	113	NA	14	19.5
2016-07-11	ZEA 399	3	2	118	NA	14	19.8
2016-07-11	ZEA 399	4	2	151	NA	10	17.8
2016-07-11	ZEA 399	5	2	104	NA	12	19.5
2016-07-11	B73	1	2	126	NA	11	16.8
2016-07-11	B73	2	2	113	NA	11	16.5
2016-07-11	B73	3	2	129	NA	12	17.5
2016-07-11	B73	4	2	110	NA	11	16.5
2016-07-11	B73	5	2	118.5	NA	11	16.8
2016-07-11	P148	1	2	131	Tassel	15	15
2016-07-11	P148	2	2	147	Tassel	15	15
2016-07-11	P148	3	2	131.5	Tassel	14	15
2016-07-11	P148	4	2	127	Tassel	14	15
2016-07-11	P148	5	2	117	Tassel	14	15
2016-07-11	S052	1	1	125	Tassel	14	18.5
2016-07-11	S052	2	1	123.5	NA	13	17.8
2016-07-11	S052	3	1	118	NA	13	17.8
2016-07-11	S052	4	1	141	Tassel	15	17
2016-07-11	S052	5	1	127	Tassel	16	17
2016-07-11	B73	1	1	121	NA	12	16.5
2016-07-11	B73	2	1	128	NA	12	17.5
2016-07-11	B73	3	1	128	NA	10	15.5
2016-07-11	B73	4	1	124	NA	11	16.5
2016-07-11	B73	5	1	108	NA	11	16.8
2016-07-11	ZEA 132	1	1	128	NA	12	18.2
2016-07-11	ZEA 132	2	1	119	NA	12	18.5
2016-07-11	ZEA 132	3	1	103	NA	13	19.2
2016-07-11	ZEA 132	4	1	103	NA	12	17.2
2016-07-11	ZEA 132	5	1	109	NA	11	17.5
2016-07-11	PHT77	1	2	122	NA	12	16
2016-07-11	PHT77	2	2	166.5	Tassel	12	14.8
2016-07-11	PHT77	3	2	155	Tassel	12	14.8
2016-07-11	PHT77	4	2	116.5	NA	11	16
2016-07-11	PHT77	5	2	151	Tassel	11	15.8
2016-07-11	N22	1	2	94.5	NA	10	14.5
2016-07-11	N22	2	2	90	NA	11	16
2016-07-11	N22	3	2	82	NA	10	15
2016-07-11	N22	4	2	104	NA	11	16.2
2016-07-11	N22	5	2	87	NA	10	14.5
2016-07-11	ZEA 3660	1	2	108	NA	11	15.8
2016-07-11	ZEA 3660	2	2	117	NA	10	15.2
2016-07-11	ZEA 3660	3	2	128	NA	10	16.2
2016-07-11	ZEA 3660	4	2	116	NA	10	15.2
2016-07-11	ZEA 3660	5	2	120	NA	11	16.2
2016-07-11	ZEA 324	1	2	60	NA	11	16.2
2016-07-11	ZEA 324	2	2	40	NA	10	15.5
2016-07-11	ZEA 324	3	2	53	NA	11	15.5
2016-07-11	ZEA 324	4	2	54.5	NA	12	16.5
2016-07-11	ZEA 324	5	2	43	NA	10	14.5
2016-07-11	P148	1	1	124	Tassel	14	15.8
2016-07-11	P148	2	1	139	Tassel	14	15.8
2016-07-11	P148	3	1	126	Tassel	14	15.8
2016-07-11	P148	4	1	117	Tassel	13	15.5
2016-07-11	P148	5	1	125	Tassel	14	15.8
2016-07-11	ZEA 324	1	1	47	NA	11	15.5
2016-07-11	ZEA 324	2	1	56	NA	12	16.5
2016-07-11	ZEA 324	3	1	59	NA	11	16.5
2016-07-11	ZEA 324	4	1	60	NA	12	16.2
2016-07-11	ZEA 324	5	1	72	NA	13	17.5
2016-07-11	N22	1	1	107	NA	12	16.8
2016-07-11	N22	2	1	93.5	NA	11	15.5
2016-07-11	N22	3	1	103	NA	12	16.5
2016-07-11	N22	4	1	100	NA	11	16.5
2016-07-11	N22	5	1	88	NA	11	15.8
2016-07-11	ZEA 332	1	2	153	Tassel	11	11
2016-07-11	ZEA 332	2	2	137	Tassel	12	12
2016-07-11	ZEA 332	3	2	123	Tassel	11	11
2016-07-11	ZEA 332	4	2	124.5	Tassel	11	11
2016-07-11	ZEA 332	5	2	145.5	Tassel	11	11
2016-07-11	S052	1	2	114.5	NA	13	17.2
2016-07-11	S052	2	2	65	NA	10	13.5
2016-07-11	S052	3	2	107.5	Tassel	13	17.5
2016-07-11	S052	4	2	123	NA	12	18.2
2016-07-11	S052	5	2	127	Tassel	14	18.8
2016-07-11	PHT77	1	1	135.5	NA	12	16.5
2016-07-11	PHT77	2	1	128	NA	12	16.2
2016-07-11	PHT77	3	1	144	NA	11	15.2
2016-07-11	PHT77	4	1	105	NA	11	13.8
2016-07-11	PHT77	5	1	158.5	NA	12	15.8
2016-07-11	ZEA 851	1	1	130.5	NA	10	16.2
2016-07-11	ZEA 851	2	1	148	NA	11	17.2
2016-07-11	ZEA 851	3	1	156	NA	10	16
2016-07-11	ZEA 851	4	1	138	NA	10	16.2
2016-07-11	ZEA 851	5	1	151	NA	11	17.5
2016-07-11	ZEA 332	1	1	109	Tassel	12	12
2016-07-11	ZEA 332	2	1	185	Tassel	12	12
2016-07-11	ZEA 332	3	1	124	Tassel	11	11
2016-07-11	ZEA 332	4	1	165	Tassel	12	12
2016-07-11	ZEA 332	5	1	124	Tassel	12	12
2016-07-11	ZEA 399	1	1	162	NA	12	16.5
2016-07-11	ZEA 399	2	1	145	NA	12	17.5
2016-07-11	ZEA 399	3	1	153.5	NA	13	19
2016-07-11	ZEA 399	4	1	128	NA	12	17.2
2016-07-11	ZEA 399	5	1	151	NA	12	17.2
2016-07-11	ZEA 3660	1	1	102	NA	9	14.5
2016-07-11	ZEA 3660	2	1	128	NA	9	15
2016-07-11	ZEA 3660	3	1	62	NA	10	14.5
2016-07-11	ZEA 3660	4	1	119	NA	10	15.2
2016-07-11	ZEA 3660	5	1	114	NA	10	15.5
2016-07-15	ZEA 851	1	2	153	NA	12	18.5
2016-07-15	ZEA 851	2	2	158	NA	13	18.5
2016-07-15	ZEA 851	3	2	117	NA	12	15.5
2016-07-15	ZEA 851	4	2	149	NA	11	17.8
2016-07-15	ZEA 851	5	2	168	NA	12	17.8
2016-07-15	ZEA 132	1	2	123	NA	14	19.8
2016-07-15	ZEA 132	2	2	111	NA	13	18.8
2016-07-15	ZEA 132	3	2	125	NA	13	18.8
2016-07-15	ZEA 132	4	2	127	NA	13	18.8
2016-07-15	ZEA 132	5	2	119	NA	12	17.5
2016-07-15	ZEA 399	1	2	132	NA	15	19.5
2016-07-15	ZEA 399	2	2	104	NA	14	18.5
2016-07-15	ZEA 399	3	2	139	Tassel	15	20.8
2016-07-15	ZEA 399	4	2	172	NA	13	18.5
2016-07-15	ZEA 399	5	2	117	NA	15	19.2
2016-07-15	B73	1	2	137	NA	13	17.5
2016-07-15	B73	2	2	137	NA	12	17.5
2016-07-15	B73	3	2	147	NA	13	18.5
2016-07-15	B73	4	2	133	NA	12	17.5
2016-07-15	B73	5	2	134	NA	12	17.8
2016-07-15	P148	1	2	156	Tassel	15	15
2016-07-15	P148	2	2	173	Tassel	15	15
2016-07-15	P148	3	2	156	Tassel	15	15
2016-07-15	P148	4	2	150	Tassel	15	15
2016-07-15	P148	5	2	146	Tassel	15	15
2016-07-15	S052	1	1	143	Tassel	16	17
2016-07-15	S052	2	1	143	Tassel	15	17
2016-07-15	S052	3	1	133	Tassel	15	17
2016-07-15	S052	4	1	164	Tassel	17	17
2016-07-15	S052	5	1	142	Tassel	16	16
2016-07-15	B73	1	1	120	NA	12	17.5
2016-07-15	B73	2	1	128	NA	12	18.5
2016-07-15	B73	3	1	137	NA	11	16.5
2016-07-15	B73	4	1	134	NA	12	17.5
2016-07-15	B73	5	1	146	NA	12	17.5
2016-07-15	ZEA 132	1	1	134	NA	12	18.5
2016-07-15	ZEA 132	2	1	127	NA	12	18.2
2016-07-15	ZEA 132	3	1	114	NA	13	19.2
2016-07-15	ZEA 132	4	1	111	NA	11	18
2016-07-15	ZEA 132	5	1	117.5	NA	12	18.2
2016-07-15	PHT77	1	2	142	Tassel	12	16.5
2016-07-15	PHT77	2	2	157	Tassel	14	14
2016-07-15	PHT77	3	2	168	Tassel	13	14.8
2016-07-15	PHT77	4	2	127	Tassel	12	16.5
2016-07-15	PHT77	5	2	172	Tassel	13	15.8
2016-07-15	N22	1	2	89	NA	11	15.5
2016-07-15	N22	2	2	97	NA	11	16.5
2016-07-15	N22	3	2	88	NA	11	15.5
2016-07-15	N22	4	2	111.5	NA	12	16.5
2016-07-15	N22	5	2	94	NA	11	15.5
2016-07-15	ZEA 3660	1	2	122	NA	11	16.5
2016-07-15	ZEA 3660	2	2	130	NA	11	16.2
2016-07-15	ZEA 3660	3	2	135	NA	11	17.2
2016-07-15	ZEA 3660	4	2	121	NA	11	16.2
2016-07-15	ZEA 3660	5	2	132	NA	11	17.5
2016-07-15	ZEA 324	1	2	68	NA	12	17.2
2016-07-15	ZEA 324	2	2	48	NA	10	14
2016-07-15	ZEA 324	3	2	64	NA	12	16.2
2016-07-15	ZEA 324	4	2	60	NA	13	17.5
2016-07-15	ZEA 324	5	2	55	NA	11	15.2
2016-07-15	P148	1	1	140.5	NA	15	15
2016-07-15	P148	2	1	160	NA	15	15
2016-07-15	P148	3	1	151	NA	15	15
2016-07-15	P148	4	1	141	NA	14	15.8
2016-07-15	P148	5	1	140	NA	15	15
2016-07-15	ZEA 324	1	1	54.5	NA	12	16.2
2016-07-15	ZEA 324	2	1	61	NA	12	17.5
2016-07-15	ZEA 324	3	1	66	NA	12	17.2
2016-07-15	ZEA 324	4	1	70	NA	12	17
2016-07-15	ZEA 324	5	1	80	NA	13	19
2016-07-15	N22	1	1	121	NA	12	26.8
2016-07-15	N22	2	1	99.5	NA	11	16
2016-07-15	N22	3	1	113.5	NA	12	16.5
2016-07-15	N22	4	1	111	NA	11	16.5
2016-07-15	N22	5	1	126	NA	11	16.2
2016-07-15	ZEA 332	1	2	152	Tassel	11	11
2016-07-15	ZEA 332	2	2	139	Tassel	12	12
2016-07-15	ZEA 332	3	2	123	Tassel	11	11
2016-07-15	ZEA 332	4	2	125	Tassel	11	11
2016-07-15	ZEA 332	5	2	146	Tassel	11	11
2016-07-15	S052	1	2	127	NA	12	15.5
2016-07-15	S052	2	2	63	NA	10	12.5
2016-07-15	S052	3	2	117	Tassel	13	15.8
2016-07-15	S052	4	2	144.5	Tassel	14	16.5
2016-07-15	S052	5	2	139	Tassel	14	16.5
2016-07-15	PHT77	1	1	147	Tassel	13	16.8
2016-07-15	PHT77	2	1	135	Tassel	14	17
2016-07-15	PHT77	3	1	158	Tassel	13	15.8
2016-07-15	PHT77	4	1	117	Tassel	12	13.8
2016-07-15	PHT77	5	1	175	Tassel	14	16.8
2016-07-15	ZEA 851	1	1	148	NA	12	17
2016-07-15	ZEA 851	2	1	176	NA	13	18.5
2016-07-15	ZEA 851	3	1	161	NA	12	16.5
2016-07-15	ZEA 851	4	1	168	NA	11	17
2016-07-15	ZEA 851	5	1	159	NA	12	17.8
2016-07-15	ZEA 332	1	1	114	Tassel	12	12
2016-07-15	ZEA 332	2	1	185	Tassel	12	12
2016-07-15	ZEA 332	3	1	127.5	Tassel	11	11
2016-07-15	ZEA 332	4	1	167.5	Tassel	13	13
2016-07-15	ZEA 332	5	1	123	Tassel	12	12
2016-07-15	ZEA 399	1	1	180	NA	13	17.5
2016-07-15	ZEA 399	2	1	159	NA	14	18.5
2016-07-15	ZEA 399	3	1	171	NA	14	21
2016-07-15	ZEA 399	4	1	152	NA	13	18.2
2016-07-15	ZEA 399	5	1	173	NA	13	18.5
2016-07-15	ZEA 3660	1	1	114.5	NA	11	15.5
2016-07-15	ZEA 3660	2	1	121	NA	11	15.5
2016-07-15	ZEA 3660	3	1	78	NA	11	15.5
2016-07-15	ZEA 3660	4	1	132	NA	11	15.5
2016-07-15	ZEA 3660	5	1	118	NA	12	16.2
2016-07-18	ZEA 851	1	2	159	NA	13	18.8
2016-07-18	ZEA 851	2	2	170	NA	14	18.8
2016-07-18	ZEA 851	3	2	119	NA	11	16.5
2016-07-18	ZEA 851	4	2	156	NA	12	18.8
2016-07-18	ZEA 851	5	2	179	NA	12	18.8
2016-07-18	ZEA 132	1	2	129	NA	14	20.5
2016-07-18	ZEA 132	2	2	121	NA	14	19.5
2016-07-18	ZEA 132	3	2	130	NA	14	19.8
2016-07-18	ZEA 132	4	2	115	NA	14	19.2
2016-07-18	ZEA 132	5	2	121	NA	12	17.8
2016-07-18	ZEA 399	1	2	140	Tassel	16	19.8
2016-07-18	ZEA 399	2	2	119	Tassel	14	16
2016-07-18	ZEA 399	3	2	148	Tassel	17	20.8
2016-07-18	ZEA 399	4	2	181	NA	14	18.5
2016-07-18	ZEA 399	5	2	124	NA	16	20.5
2016-07-18	B73	1	2	141	NA	13	18.5
2016-07-18	B73	2	2	140	NA	13	17.5
2016-07-18	B73	3	2	157	NA	14	18.5
2016-07-18	B73	4	2	145	NA	13	18.5
2016-07-18	B73	5	2	148	NA	13	17.5
2016-07-18	P148	1	2	175	Tassel	15	15
2016-07-18	P148	2	2	186	Tassel	15	15
2016-07-18	P148	3	2	165	Tassel	15	15
2016-07-18	P148	4	2	168	Tassel	15	15
2016-07-18	P148	5	2	167	Tassel	15	15
2016-07-18	S052	1	1	159	Tassel	17	17
2016-07-18	S052	2	1	156	Tassel	17	17
2016-07-18	S052	3	1	149	Tassel	17	17
2016-07-18	S052	4	1	159	Tassel	17	17
2016-07-18	S052	5	1	157	Tassel	16	16
2016-07-18	B73	1	1	123	NA	13	18.2
2016-07-18	B73	2	1	131	NA	13	18.8
2016-07-18	B73	3	1	127	NA	12	16.8
2016-07-18	B73	4	1	133	NA	13	18.8
2016-07-18	B73	5	1	132	NA	13	18.8
2016-07-18	ZEA 132	1	1	135	NA	13	18.8
2016-07-18	ZEA 132	2	1	116	NA	14	18.8
2016-07-18	ZEA 132	3	1	123	NA	14	19.8
2016-07-18	ZEA 132	4	1	121	NA	13	18.5
2016-07-18	ZEA 132	5	1	112	NA	13	18.5
2016-07-18	PHT77	1	2	191	Tassel	14	14
2016-07-18	PHT77	2	2	142	Tassel	14	16.8
2016-07-18	PHT77	3	2	184	Tassel	14	15.8
2016-07-18	PHT77	4	2	140	Tassel	14	16.8
2016-07-18	PHT77	5	2	170	Tassel	14	14
2016-07-18	N22	1	2	101	NA	11	16
2016-07-18	N22	2	2	113.5	NA	13	17
2016-07-18	N22	3	2	104	NA	11	16.2
2016-07-18	N22	4	2	132	NA	13	17.2
2016-07-18	N22	5	2	114	NA	12	16.2
2016-07-18	ZEA 3660	1	2	137	NA	13	17.2
2016-07-18	ZEA 3660	2	2	137	NA	12	17
2016-07-18	ZEA 3660	3	2	150	NA	13	17.5
2016-07-18	ZEA 3660	4	2	128.5	NA	12	17.2
2016-07-18	ZEA 3660	5	2	142	NA	12	17.2
2016-07-18	ZEA 324	1	2	82	NA	12	18
2016-07-18	ZEA 324	2	2	54	NA	11	14.5
2016-07-18	ZEA 324	3	2	67	NA	12	17
2016-07-18	ZEA 324	4	2	72	NA	13	18.2
2016-07-18	ZEA 324	5	2	52	NA	11	15.5
2016-07-18	P148	1	1	160	Tassel	15	15
2016-07-18	P148	2	1	164	Tassel	15	15
2016-07-18	P148	3	1	169	Tassel	15	15
2016-07-18	P148	4	1	157	Tassel	15	15
2016-07-18	P148	5	1	165	Tassel	15	15
2016-07-18	ZEA 324	1	1	64	NA	12	17.2
2016-07-18	ZEA 324	2	1	69	NA	13	17.5
2016-07-18	ZEA 324	3	1	70	NA	13	18.5
2016-07-18	ZEA 324	4	1	78	NA	13	18.2
2016-07-18	ZEA 324	5	1	78	NA	14	20.2
2016-07-18	N22	1	1	142	NA	14	16.8
2016-07-18	N22	2	1	119	NA	13	16.5
2016-07-18	N22	3	1	132	NA	14	16.8
2016-07-18	N22	4	1	127	NA	13	16.8
2016-07-18	N22	5	1	127	NA	13	16.5
2016-07-18	ZEA 332	1	2	154	Tassel	11	11
2016-07-18	ZEA 332	2	2	139	Tassel	12	12
2016-07-18	ZEA 332	3	2	123	Tassel	11	11
2016-07-18	ZEA 332	4	2	126	Tassel	11	11
2016-07-18	ZEA 332	5	2	144.5	Tassel	11	11
2016-07-18	S052	1	2	132	Tassel	16	17.5
2016-07-18	S052	2	2	60	Tassel	12	14.8
2016-07-18	S052	3	2	132.5	Tassel	17	17
2016-07-18	S052	4	2	158	Tassel	17	18.8
2016-07-18	S052	5	2	166	Tassel	18	18
2016-07-18	PHT77	1	1	155	Tassel	14	16.8
2016-07-18	PHT77	2	1	147	Tassel	14	17.2
2016-07-18	PHT77	3	1	174	Tassel	13	16.5
2016-07-18	PHT77	4	1	130	Tassel	12	13.8
2016-07-18	PHT77	5	1	194.5	Tassel	14	16.8
2016-07-18	ZEA 851	1	1	159	NA	12	17.5
2016-07-18	ZEA 851	2	1	179	NA	13	18.5
2016-07-18	ZEA 851	3	1	169	NA	12	16.8
2016-07-18	ZEA 851	4	1	173	NA	12	17.5
2016-07-18	ZEA 851	5	1	167	Tassel	13	18.2
2016-07-18	ZEA 332	1	1	112	Tassel	12	12
2016-07-18	ZEA 332	2	1	187	Tassel	12	12
2016-07-18	ZEA 332	3	1	169	Tassel	11	11
2016-07-18	ZEA 332	4	1	170	Tassel	12	12
2016-07-18	ZEA 332	5	1	125.5	Tassel	12	12
2016-07-18	ZEA 399	1	1	189	NA	13	18.5
2016-07-18	ZEA 399	2	1	172	NA	14	19
2016-07-18	ZEA 399	3	1	191	NA	14	20.5
2016-07-18	ZEA 399	4	1	163	NA	14	19.2
2016-07-18	ZEA 399	5	1	183	NA	13	19.2
2016-07-18	ZEA 3660	1	1	109	NA	11	16
2016-07-18	ZEA 3660	2	1	128	NA	11	15.5
2016-07-18	ZEA 3660	3	1	84	NA	11	15.8
2016-07-18	ZEA 3660	4	1	44	NA	12	16.2
2016-07-18	ZEA 3660	5	1	136	NA	13	18
2016-07-21	ZEA 851	1	2	162	NA	13	19.5
2016-07-21	ZEA 851	2	2	179.5	NA	14	19
2016-07-21	ZEA 851	3	2	128.5	NA	12	17.2
2016-07-21	ZEA 851	4	2	161	NA	13	18.5
2016-07-21	ZEA 851	5	2	175	Tassel	14	18.8
2016-07-21	ZEA 132	1	2	140	NA	15	20.5
2016-07-21	ZEA 132	2	2	127.5	NA	14	19.5
2016-07-21	ZEA 132	3	2	132	NA	14	19.8
2016-07-21	ZEA 132	4	2	123	NA	14	19.5
2016-07-21	ZEA 132	5	2	120	NA	13	18.2
2016-07-21	ZEA 399	1	2	160	Tassel	16	20.2
2016-07-21	ZEA 399	2	2	124	Tassel	14	20.2
2016-07-21	ZEA 399	3	2	164	Tassel	17	20.8
2016-07-21	ZEA 399	4	2	184	Tassel	14	18.8
2016-07-21	ZEA 399	5	2	128	Tassel	16	20.8
2016-07-21	B73	1	2	154	NA	13	19.2
2016-07-21	B73	2	2	140	NA	13	17.5
2016-07-21	B73	3	2	166	NA	14	19.2
2016-07-21	B73	4	2	145	NA	13	18.5
[truncated: 1,411 more rows]

## Sheet: Field2017
date	genotype	position	replicate	Plant_Height	Tassel	V_Stage	Growth.Stage
2017-04-28	ZEA 851	1	2	0	0	0	0
2017-04-28	ZEA 851	2	2	0	0	0	0
2017-04-28	ZEA 851	3	2	0	0	0	0
2017-04-28	ZEA 851	4	2	0	0	0	0
2017-04-28	ZEA 851	5	2	0	0	0	0
2017-04-28	ZEA 132	1	2	0	0	0	0
2017-04-28	ZEA 132	2	2	0	0	0	0
2017-04-28	ZEA 132	3	2	0	0	0	0
2017-04-28	ZEA 132	4	2	0	0	0	0
2017-04-28	ZEA 132	5	2	0	0	0	0
2017-04-28	ZEA 399	1	2	0	0	0	0
2017-04-28	ZEA 399	2	2	0	0	0	0
2017-04-28	ZEA 399	3	2	0	0	0	0
2017-04-28	ZEA 399	4	2	0	0	0	0
2017-04-28	ZEA 399	5	2	0	0	0	0
2017-04-28	B73	1	2	0	0	0	0
2017-04-28	B73	2	2	0	0	0	0
2017-04-28	B73	3	2	0	0	0	0
2017-04-28	B73	4	2	0	0	0	0
2017-04-28	B73	5	2	0	0	0	0
2017-04-28	P148	1	2	0	0	0	0
2017-04-28	P148	2	2	0	0	0	0
2017-04-28	P148	3	2	0	0	0	0
2017-04-28	P148	4	2	0	0	0	0
2017-04-28	P148	5	2	0	0	0	0
2017-04-28	S052	1	1	0	0	0	0
2017-04-28	S052	2	1	0	0	0	0
2017-04-28	S052	3	1	0	0	0	0
2017-04-28	S052	4	1	0	0	0	0
2017-04-28	S052	5	1	0	0	0	0
2017-04-28	B73	1	1	0	0	0	0
2017-04-28	B73	2	1	0	0	0	0
2017-04-28	B73	3	1	0	0	0	0
2017-04-28	B73	4	1	0	0	0	0
2017-04-28	B73	5	1	0	0	0	0
2017-04-28	ZEA 132	1	1	0	0	0	0
2017-04-28	ZEA 132	2	1	0	0	0	0
2017-04-28	ZEA 132	3	1	0	0	0	0
2017-04-28	ZEA 132	4	1	0	0	0	0
2017-04-28	ZEA 132	5	1	0	0	0	0
2017-04-28	PHT77	1	2	0	0	0	0
2017-04-28	PHT77	2	2	0	0	0	0
2017-04-28	PHT77	3	2	0	0	0	0
2017-04-28	PHT77	4	2	0	0	0	0
2017-04-28	PHT77	5	2	0	0	0	0
2017-04-28	N22	1	2	0	0	0	0
2017-04-28	N22	2	2	0	0	0	0
2017-04-28	N22	3	2	0	0	0	0
2017-04-28	N22	4	2	0	0	0	0
2017-04-28	N22	5	2	0	0	0	0
2017-04-28	ZEA 3660	1	2	0	0	0	0
2017-04-28	ZEA 3660	2	2	0	0	0	0
2017-04-28	ZEA 3660	3	2	0	0	0	0
2017-04-28	ZEA 3660	4	2	0	0	0	0
2017-04-28	ZEA 3660	5	2	0	0	0	0
2017-04-28	ZEA 324	1	2	0	0	0	0
2017-04-28	ZEA 324	2	2	0	0	0	0
2017-04-28	ZEA 324	3	2	0	0	0	0
2017-04-28	ZEA 324	4	2	0	0	0	0
2017-04-28	ZEA 324	5	2	0	0	0	0
2017-04-28	P148	1	1	0	0	0	0
2017-04-28	P148	2	1	0	0	0	0
2017-04-28	P148	3	1	0	0	0	0
2017-04-28	P148	4	1	0	0	0	0
2017-04-28	P148	5	1	0	0	0	0
2017-04-28	ZEA 324	1	1	0	0	0	0
2017-04-28	ZEA 324	2	1	0	0	0	0
2017-04-28	ZEA 324	3	1	0	0	0	0
2017-04-28	ZEA 324	4	1	0	0	0	0
2017-04-28	ZEA 324	5	1	0	0	0	0
2017-04-28	N22	1	1	0	0	0	0
2017-04-28	N22	2	1	0	0	0	0
2017-04-28	N22	3	1	0	0	0	0
2017-04-28	N22	4	1	0	0	0	0
2017-04-28	N22	5	1	0	0	0	0
2017-04-28	ZEA 332	1	2	0	0	0	0
2017-04-28	ZEA 332	2	2	0	0	0	0
2017-04-28	ZEA 332	3	2	0	0	0	0
2017-04-28	ZEA 332	4	2	0	0	0	0
2017-04-28	ZEA 332	5	2	0	0	0	0
2017-04-28	S052	1	2	0	0	0	0
2017-04-28	S052	2	2	0	0	0	0
2017-04-28	S052	3	2	0	0	0	0
2017-04-28	S052	4	2	0	0	0	0
2017-04-28	S052	5	2	0	0	0	0
2017-04-28	PHT77	1	1	0	0	0	0
2017-04-28	PHT77	2	1	0	0	0	0
2017-04-28	PHT77	3	1	0	0	0	0
2017-04-28	PHT77	4	1	0	0	0	0
2017-04-28	PHT77	5	1	0	0	0	0
2017-04-28	ZEA 851	1	1	0	0	0	0
2017-04-28	ZEA 851	2	1	0	0	0	0
2017-04-28	ZEA 851	3	1	0	0	0	0
2017-04-28	ZEA 851	4	1	0	0	0	0
2017-04-28	ZEA 851	5	1	0	0	0	0
2017-04-28	ZEA 332	1	1	0	0	0	0
2017-04-28	ZEA 332	2	1	0	0	0	0
2017-04-28	ZEA 332	3	1	0	0	0	0
2017-04-28	ZEA 332	4	1	0	0	0	0
2017-04-28	ZEA 332	5	1	0	0	0	0
2017-04-28	ZEA 399	1	1	0	0	0	0
2017-04-28	ZEA 399	2	1	0	0	0	0
2017-04-28	ZEA 399	3	1	0	0	0	0
2017-04-28	ZEA 399	4	1	0	0	0	0
2017-04-28	ZEA 399	5	1	0	0	0	0
2017-04-28	ZEA 3660	1	1	0	0	0	0
2017-04-28	ZEA 3660	2	1	0	0	0	0
2017-04-28	ZEA 3660	3	1	0	0	0	0
2017-04-28	ZEA 3660	4	1	0	0	0	0
2017-04-28	ZEA 3660	5	1	0	0	0	0
2017-05-18	ZEA 851	1	2	15	NA	2	5
2017-05-18	ZEA 851	2	2	11	NA	2	4.2
2017-05-18	ZEA 851	3	2	12	NA	2	4.5
2017-05-18	ZEA 851	4	2	14	NA	2	4.5
2017-05-18	ZEA 851	5	2	13.5	NA	2	4.5
2017-05-18	ZEA 132	1	2	4	NA	2	4.2
2017-05-18	ZEA 132	2	2	6	NA	2	4.2
2017-05-18	ZEA 132	3	2	7	NA	2	5
2017-05-18	ZEA 132	4	2	7	NA	2	5
2017-05-18	ZEA 132	5	2	9	NA	2	5
2017-05-18	ZEA 399	1	2	12.5	NA	2	4.2
2017-05-18	ZEA 399	2	2	12.5	NA	2	5
2017-05-18	ZEA 399	3	2	11.5	NA	2	5
2017-05-18	ZEA 399	4	2	9.5	NA	2	4.2
2017-05-18	ZEA 399	5	2	10.5	NA	2	4
2017-05-18	B73	1	2	14	NA	2	5
2017-05-18	B73	2	2	10	NA	2	4.5
2017-05-18	B73	3	2	13.5	NA	2	5
2017-05-18	B73	4	2	11	NA	2	4.5
2017-05-18	B73	5	2	15	NA	2	5
2017-05-18	P148	1	2	10.5	NA	2	4.5
2017-05-18	P148	2	2	8	NA	2	5
2017-05-18	P148	3	2	16	NA	3	5.5
2017-05-18	P148	4	2	6	NA	2	5
2017-05-18	P148	5	2	6.5	NA	2	4
2017-05-18	S052	1	1	14	NA	2	5.5
2017-05-18	S052	2	1	12	NA	2	5
2017-05-18	S052	3	1	11	NA	3	5.5
2017-05-18	S052	4	1	14	NA	3	5.5
2017-05-18	S052	5	1	7	NA	2	5
2017-05-18	B73	1	1	14	NA	2	5
2017-05-18	B73	2	1	12.5	NA	2	4
2017-05-18	B73	3	1	14	NA	2	4
2017-05-18	B73	4	1	14	NA	2	5
2017-05-18	B73	5	1	15	NA	2	5
2017-05-18	ZEA 132	1	1	8.5	NA	2	4.5
2017-05-18	ZEA 132	2	1	6.5	NA	2	4.5
2017-05-18	ZEA 132	3	1	7	NA	2	4.5
2017-05-18	ZEA 132	4	1	5	NA	2	4.2
2017-05-18	ZEA 132	5	1	8	NA	2	5
2017-05-18	PHT77	1	2	16.5	NA	2	4.2
2017-05-18	PHT77	2	2	14	NA	2	4.8
2017-05-18	PHT77	3	2	16	NA	2	4.5
2017-05-18	PHT77	4	2	18	NA	2	5
2017-05-18	PHT77	5	2	15	NA	2	5
2017-05-18	N22	1	2	15	NA	2	4.5
2017-05-18	N22	2	2	14.5	NA	2	4.5
2017-05-18	N22	3	2	13.5	NA	2	4.5
2017-05-18	N22	4	2	16	NA	2	4.5
2017-05-18	N22	5	2	12.5	NA	2	4.5
2017-05-18	ZEA 3660	1	2	11	NA	2	4.2
2017-05-18	ZEA 3660	2	2	11	NA	2	4.2
2017-05-18	ZEA 3660	3	2	11	NA	2	4
2017-05-18	ZEA 3660	4	2	13.5	NA	2	4
2017-05-18	ZEA 3660	5	2	12	NA	2	4.2
2017-05-18	ZEA 324	1	2	5.5	NA	2	4
2017-05-18	ZEA 324	2	2	5.5	NA	2	4
2017-05-18	ZEA 324	3	2	7	NA	2	3.8
2017-05-18	ZEA 324	4	2	7.5	NA	2	4.8
2017-05-18	ZEA 324	5	2	6.5	NA	2	4
2017-05-18	P148	1	1	13.5	NA	2	5.2
2017-05-18	P148	2	1	13	NA	3	5
2017-05-18	P148	3	1	10	NA	3	5.2
2017-05-18	P148	4	1	10.5	NA	3	5.5
2017-05-18	P148	5	1	13	NA	2	4.8
2017-05-18	ZEA 324	1	1	4.5	NA	2	3
2017-05-18	ZEA 324	2	1	7.5	NA	2	3
2017-05-18	ZEA 324	3	1	3	NA	2	3.8
2017-05-18	ZEA 324	4	1	4.5	NA	2	3.8
2017-05-18	ZEA 324	5	1	7	NA	2	3
2017-05-18	N22	1	1	14	NA	2	4.2
2017-05-18	N22	2	1	13	NA	2	4.5
2017-05-18	N22	3	1	11	NA	2	4.5
2017-05-18	N22	4	1	12	NA	2	4.5
2017-05-18	N22	5	1	14	NA	2	4.2
2017-05-18	ZEA 332	1	2	15	NA	2	5.2
2017-05-18	ZEA 332	2	2	17	NA	3	5.5
2017-05-18	ZEA 332	3	2	17	NA	3	5.5
2017-05-18	ZEA 332	4	2	16.5	NA	2	5.2
2017-05-18	ZEA 332	5	2	13.5	NA	2	5.5
2017-05-18	S052	1	2	10.5	NA	3	5.2
2017-05-18	S052	2	2	11	NA	3	5.2
2017-05-18	S052	3	2	13.5	NA	3	5.5
2017-05-18	S052	4	2	13.5	NA	3	5.5
2017-05-18	S052	5	2	11.5	NA	3	5.2
2017-05-18	PHT77	1	1	17	NA	2	4.8
2017-05-18	PHT77	2	1	14	NA	2	4.5
2017-05-18	PHT77	3	1	14	NA	2	4.5
2017-05-18	PHT77	4	1	17.5	NA	2	4.8
2017-05-18	PHT77	5	1	15	NA	2	5
2017-05-18	ZEA 851	1	1	13	NA	2	4.8
2017-05-18	ZEA 851	2	1	12	NA	2	5
2017-05-18	ZEA 851	3	1	12	NA	2	5
2017-05-18	ZEA 851	4	1	16.5	NA	2	5
2017-05-18	ZEA 851	5	1	17.5	NA	2	5.2
2017-05-18	ZEA 332	1	1	21	NA	3	6.2
2017-05-18	ZEA 332	2	1	12	NA	3	5.5
2017-05-18	ZEA 332	3	1	12.5	NA	2	5
2017-05-18	ZEA 332	4	1	14	NA	2	5.2
2017-05-18	ZEA 332	5	1	17	NA	2	5.2
2017-05-18	ZEA 399	1	1	13	NA	2	4.5
2017-05-18	ZEA 399	2	1	13	NA	2	4.5
2017-05-18	ZEA 399	3	1	10.5	NA	2	4.8
2017-05-18	ZEA 399	4	1	10	NA	2	4.5
2017-05-18	ZEA 399	5	1	14	NA	2	4.5
2017-05-18	ZEA 3660	1	1	11	NA	2	4.2
2017-05-18	ZEA 3660	2	1	14	NA	2	4.2
2017-05-18	ZEA 3660	3	1	16	NA	2	4.2
2017-05-18	ZEA 3660	4	1	11.5	NA	2	4.2
2017-05-18	ZEA 3660	5	1	11.5	NA	2	4.2
2017-05-22	ZEA 851	1	2	15	NA	3	6.2
2017-05-22	ZEA 851	2	2	14	NA	3	5.2
2017-05-22	ZEA 851	3	2	13	NA	3	5.5
2017-05-22	ZEA 851	4	2	11	NA	3	5.5
2017-05-22	ZEA 851	5	2	10.5	NA	3	5.5
2017-05-22	ZEA 132	1	2	6	NA	2	4.5
2017-05-22	ZEA 132	2	2	6.5	NA	3	5.2
2017-05-22	ZEA 132	3	2	10	NA	3	6.2
2017-05-22	ZEA 132	4	2	10.5	NA	3	6.2
2017-05-22	ZEA 132	5	2	10	NA	3	6.2
2017-05-22	ZEA 399	1	2	12	NA	3	5.5
2017-05-22	ZEA 399	2	2	12	NA	3	6.2
2017-05-22	ZEA 399	3	2	10	NA	3	6.2
2017-05-22	ZEA 399	4	2	12	NA	3	5.5
2017-05-22	ZEA 399	5	2	11	NA	3	6.2
2017-05-22	B73	1	2	13	NA	3	5.5
2017-05-22	B73	2	2	12.5	NA	3	5.5
2017-05-22	B73	3	2	14	NA	3	5.8
2017-05-22	B73	4	2	12.5	NA	3	5.5
2017-05-22	B73	5	2	13	NA	3	5.5
2017-05-22	P148	1	2	8.5	NA	3	6
2017-05-22	P148	2	2	8.5	NA	3	6.2
2017-05-22	P148	3	2	13.5	NA	3	6.2
2017-05-22	P148	4	2	11	NA	3	6.2
2017-05-22	P148	5	2	11	NA	3	6.2
2017-05-22	S052	1	1	13	NA	4	6.5
2017-05-22	S052	2	1	16	NA	4	6.5
2017-05-22	S052	3	1	15	NA	4	6.2
2017-05-22	S052	4	1	15	NA	4	6.5
2017-05-22	S052	5	1	10	NA	3	6.2
2017-05-22	B73	1	1	15	NA	3	5.5
2017-05-22	B73	2	1	13	NA	3	5.5
2017-05-22	B73	3	1	14.5	NA	3	5.5
2017-05-22	B73	4	1	13.5	NA	3	5.5
2017-05-22	B73	5	1	15	NA	3	6
2017-05-22	ZEA 132	1	1	9	NA	3	6
2017-05-22	ZEA 132	2	1	8	NA	3	6.2
2017-05-22	ZEA 132	3	1	9.5	NA	3	6
2017-05-22	ZEA 132	4	1	9	NA	3	5.5
2017-05-22	ZEA 132	5	1	10	NA	3	6.2
2017-05-22	PHT77	1	2	17	NA	3	5
2017-05-22	PHT77	2	2	15	NA	3	5.2
2017-05-22	PHT77	3	2	15	NA	3	5.2
2017-05-22	PHT77	4	2	18	NA	3	5.5
2017-05-22	PHT77	5	2	17	NA	3	5.5
2017-05-22	N22	1	2	13.5	NA	3	5.2
2017-05-22	N22	2	2	13.5	NA	3	4.8
2017-05-22	N22	3	2	14.5	NA	3	4.8
2017-05-22	N22	4	2	15	NA	3	4.8
2017-05-22	N22	5	2	14.5	NA	3	5
2017-05-22	ZEA 3660	1	2	15	NA	3	4
2017-05-22	ZEA 3660	2	2	15.5	NA	3	5
2017-05-22	ZEA 3660	3	2	15.5	NA	3	5
2017-05-22	ZEA 3660	4	2	13.5	NA	2	4.8
2017-05-22	ZEA 3660	5	2	13.5	NA	2	4.8
2017-05-22	ZEA 324	1	2	7	NA	3	5.5
2017-05-22	ZEA 324	2	2	8	NA	3	5.5
2017-05-22	ZEA 324	3	2	5.5	NA	3	4.8
2017-05-22	ZEA 324	4	2	9.5	NA	3	4.5
2017-05-22	ZEA 324	5	2	9	NA	3	5
2017-05-22	P148	1	1	13.5	NA	3	6.2
2017-05-22	P148	2	1	14	NA	3	6.2
2017-05-22	P148	3	1	12	NA	3	6.2
2017-05-22	P148	4	1	11	NA	3	5.5
2017-05-22	P148	5	1	14.5	NA	3	6
2017-05-22	ZEA 324	1	1	6	NA	3	5
2017-05-22	ZEA 324	2	1	7	NA	3	4.8
2017-05-22	ZEA 324	3	1	4.5	NA	2	4.5
2017-05-22	ZEA 324	4	1	8	NA	3	4.8
2017-05-22	ZEA 324	5	1	8	NA	3	4.8
2017-05-22	N22	1	1	14	NA	3	5
2017-05-22	N22	2	1	13.5	NA	3	5.2
2017-05-22	N22	3	1	14.5	NA	3	5.2
2017-05-22	N22	4	1	12.5	NA	3	5
2017-05-22	N22	5	1	12.5	NA	3	5
2017-05-22	ZEA 332	1	2	26	NA	3	6.8
2017-05-22	ZEA 332	2	2	25	NA	3	6.5
2017-05-22	ZEA 332	3	2	21	NA	3	7
2017-05-22	ZEA 332	4	2	17	NA	3	6.2
2017-05-22	ZEA 332	5	2	17.5	NA	3	6.8
2017-05-22	S052	1	2	16	NA	3	6.5
2017-05-22	S052	2	2	12.5	NA	4	6.2
2017-05-22	S052	3	2	15.5	NA	4	7
2017-05-22	S052	4	2	17	NA	4	7.2
2017-05-22	S052	5	2	16	NA	4	6.5
2017-05-22	PHT77	1	1	19	NA	3	5.2
2017-05-22	PHT77	2	1	16.5	NA	3	5.2
2017-05-22	PHT77	3	1	15	NA	3	5.5
2017-05-22	PHT77	4	1	20	NA	3	5.5
2017-05-22	PHT77	5	1	16	NA	3	5.5
2017-05-22	ZEA 851	1	1	11	NA	3	5.5
2017-05-22	ZEA 851	2	1	15	NA	3	6
2017-05-22	ZEA 851	3	1	12.5	NA	3	6.2
2017-05-22	ZEA 851	4	1	18.5	NA	3	6.2
2017-05-22	ZEA 851	5	1	17	NA	3	6.5
2017-05-22	ZEA 332	1	1	18.5	NA	3	7.2
2017-05-22	ZEA 332	2	1	15	NA	3	6.5
2017-05-22	ZEA 332	3	1	16	NA	3	6.5
2017-05-22	ZEA 332	4	1	18	NA	3	6.2
2017-05-22	ZEA 332	5	1	16	NA	3	6.5
2017-05-22	ZEA 399	1	1	11.5	NA	3	6
2017-05-22	ZEA 399	2	1	10	NA	3	6
2017-05-22	ZEA 399	3	1	11	NA	3	6
2017-05-22	ZEA 399	4	1	8.5	NA	3	5.5
2017-05-22	ZEA 399	5	1	11	NA	3	6
2017-05-22	ZEA 3660	1	1	16	NA	3	5.5
2017-05-22	ZEA 3660	2	1	18	NA	3	5
2017-05-22	ZEA 3660	3	1	15	NA	3	5.5
2017-05-22	ZEA 3660	4	1	13.5	NA	3	5
2017-05-22	ZEA 3660	5	1	15.5	NA	3	5.2
2017-05-29	ZEA 851	1	2	21	NA	4	7.2
2017-05-29	ZEA 851	2	2	18	NA	4	6.5
2017-05-29	ZEA 851	3	2	17.5	NA	4	6.8
2017-05-29	ZEA 851	4	2	16	NA	4	7
2017-05-29	ZEA 851	5	2	16	NA	4	6.8
2017-05-29	ZEA 132	1	2	11	NA	4	7.2
2017-05-29	ZEA 132	2	2	11	NA	5	8
2017-05-29	ZEA 132	3	2	13	NA	5	8.2
2017-05-29	ZEA 132	4	2	13.5	NA	4	7.8
2017-05-29	ZEA 132	5	2	13.5	NA	4	8
2017-05-29	ZEA 399	1	2	16.5	NA	4	7.2
2017-05-29	ZEA 399	2	2	16.5	NA	5	8
2017-05-29	ZEA 399	3	2	15.5	NA	4	7.8
2017-05-29	ZEA 399	4	2	13	NA	5	7.8
2017-05-29	ZEA 399	5	2	15.5	NA	4	7.8
2017-05-29	B73	1	2	19.5	NA	4	7.2
2017-05-29	B73	2	2	19	NA	4	7
2017-05-29	B73	3	2	19.5	NA	4	7.2
2017-05-29	B73	4	2	17.5	NA	4	7
2017-05-29	B73	5	2	20	NA	4	7.2
2017-05-29	P148	1	2	13	NA	4	7.5
2017-05-29	P148	2	2	11	NA	4	7.8
2017-05-29	P148	3	2	19	NA	5	7.5
2017-05-29	P148	4	2	16	NA	5	7.5
2017-05-29	P148	5	2	17	NA	5	7.8
2017-05-29	S052	1	1	18.5	NA	5	8.5
2017-05-29	S052	2	1	18	NA	5	9
2017-05-29	S052	3	1	22	NA	5	8.2
2017-05-29	S052	4	1	24	NA	5	8.2
2017-05-29	S052	5	1	14.5	NA	5	8
2017-05-29	B73	1	1	18	NA	4	7.2
2017-05-29	B73	2	1	19	NA	4	7.2
2017-05-29	B73	3	1	23	NA	4	7.2
2017-05-29	B73	4	1	22	NA	4	7.5
2017-05-29	B73	5	1	19.5	NA	4	7.2
2017-05-29	ZEA 132	1	1	12	NA	4	7.5
2017-05-29	ZEA 132	2	1	12	NA	4	7.8
2017-05-29	ZEA 132	3	1	12.5	NA	4	7.5
2017-05-29	ZEA 132	4	1	15.5	NA	4	7.2
2017-05-29	ZEA 132	5	1	13	NA	5	8
2017-05-29	PHT77	1	2	16	NA	3	6.2
2017-05-29	PHT77	2	2	21	NA	4	6.5
2017-05-29	PHT77	3	2	21	NA	3	6.2
2017-05-29	PHT77	4	2	22	NA	4	7
2017-05-29	PHT77	5	2	21	NA	4	7.2
2017-05-29	N22	1	2	21	NA	4	6.5
2017-05-29	N22	2	2	20	NA	3	6.2
2017-05-29	N22	3	2	16	NA	3	6.5
2017-05-29	N22	4	2	24	NA	3	6.5
2017-05-29	N22	5	2	16	NA	4	6.5
2017-05-29	ZEA 3660	1	2	22	NA	3	6
2017-05-29	ZEA 3660	2	2	20	NA	3	5.8
2017-05-29	ZEA 3660	3	2	21.5	NA	3	6.5
2017-05-29	ZEA 3660	4	2	20	NA	3	6.5
2017-05-29	ZEA 3660	5	2	19	NA	3	6.2
2017-05-29	ZEA 324	1	2	12	NA	3	6.2
2017-05-29	ZEA 324	2	2	9.5	NA	4	6.5
2017-05-29	ZEA 324	3	2	8.5	NA	3	6.2
2017-05-29	ZEA 324	4	2	9	NA	3	6.2
2017-05-29	ZEA 324	5	2	11.5	NA	4	6.5
2017-05-29	P148	1	1	16	NA	5	8
2017-05-29	P148	2	1	16	NA	4	7.5
2017-05-29	P148	3	1	17	NA	5	8
2017-05-29	P148	4	1	15	NA	4	7.2
2017-05-29	P148	5	1	16	NA	4	7.2
2017-05-29	ZEA 324	1	1	10	NA	4	6.5
2017-05-29	ZEA 324	2	1	10.5	NA	4	6.5
2017-05-29	ZEA 324	3	1	8	NA	3	6
2017-05-29	ZEA 324	4	1	7	NA	4	6.2
2017-05-29	ZEA 324	5	1	7.5	NA	3	6
2017-05-29	N22	1	1	14	NA	4	6.2
2017-05-29	N22	2	1	23	NA	4	7
2017-05-29	N22	3	1	17.5	NA	4	6.5
2017-05-29	N22	4	1	15	NA	4	6.5
2017-05-29	N22	5	1	15	NA	4	6.2
2017-05-29	ZEA 332	1	2	29	NA	4	7.8
2017-05-29	ZEA 332	2	2	25	NA	4	8.2
2017-05-29	ZEA 332	3	2	28	NA	4	8.5
2017-05-29	ZEA 332	4	2	24.5	NA	4	6.8
2017-05-29	ZEA 332	5	2	25	NA	4	8.2
2017-05-29	S052	1	2	18	NA	5	8.5
2017-05-29	S052	2	2	19	NA	5	8.5
2017-05-29	S052	3	2	24	NA	5	9
2017-05-29	S052	4	2	28	NA	5	9.2
2017-05-29	S052	5	2	22	NA	5	8.5
2017-05-29	PHT77	1	1	21	NA	4	7
2017-05-29	PHT77	2	1	19	NA	4	6.5
2017-05-29	PHT77	3	1	23	NA	4	7.2
2017-05-29	PHT77	4	1	25	NA	4	7
2017-05-29	PHT77	5	1	20	NA	4	6.8
2017-05-29	ZEA 851	1	1	18	NA	4	7.5
2017-05-29	ZEA 851	2	1	20	NA	4	7.5
2017-05-29	ZEA 851	3	1	28	NA	4	7.5
2017-05-29	ZEA 851	4	1	18	NA	4	7.2
2017-05-29	ZEA 851	5	1	22	NA	4	7.2
2017-05-29	ZEA 332	1	1	23	NA	4	8.5
2017-05-29	ZEA 332	2	1	16	NA	4	7.5
2017-05-29	ZEA 332	3	1	22	NA	4	8.2
2017-05-29	ZEA 332	4	1	21.5	NA	4	7.2
2017-05-29	ZEA 332	5	1	22	NA	4	7.2
2017-05-29	ZEA 399	1	1	16	NA	4	7.8
2017-05-29	ZEA 399	2	1	16	NA	4	7.5
2017-05-29	ZEA 399	3	1	16	NA	4	7.5
2017-05-29	ZEA 399	4	1	17	NA	4	6.2
2017-05-29	ZEA 399	5	1	18	NA	4	7.5
2017-05-29	ZEA 3660	1	1	26	NA	3	6.5
2017-05-29	ZEA 3660	2	1	24	NA	3	6.5
2017-05-29	ZEA 3660	3	1	24	NA	3	6.5
2017-05-29	ZEA 3660	4	1	22	NA	3	6.5
2017-05-29	ZEA 3660	5	1	24	NA	3	6.5
2017-06-02	ZEA 851	1	2	23	NA	4	8.2
2017-06-02	ZEA 851	2	2	17	NA	4	7.8
2017-06-02	ZEA 851	3	2	22	NA	4	7.5
2017-06-02	ZEA 851	4	2	18	NA	4	7.8
2017-06-02	ZEA 851	5	2	19	NA	4	7.2
2017-06-02	ZEA 132	1	2	10	NA	4	8
2017-06-02	ZEA 132	2	2	11.5	NA	4	9
2017-06-02	ZEA 132	3	2	14	NA	4	9.2
2017-06-02	ZEA 132	4	2	15	NA	5	8.8
2017-06-02	ZEA 132	5	2	14	NA	4	9
2017-06-02	ZEA 399	1	2	19	NA	4	8.2
2017-06-02	ZEA 399	2	2	17	NA	5	8.5
2017-06-02	ZEA 399	3	2	16.5	NA	5	8.5
2017-06-02	ZEA 399	4	2	11	NA	6	9.2
2017-06-02	ZEA 399	5	2	15	NA	5	8.5
2017-06-02	B73	1	2	21	NA	4	7.8
2017-06-02	B73	2	2	18	NA	4	7.8
2017-06-02	B73	3	2	22	NA	4	8.2
2017-06-02	B73	4	2	22	NA	4	7.8
2017-06-02	B73	5	2	22	NA	4	8.2
2017-06-02	P148	1	2	13	NA	4	8.2
2017-06-02	P148	2	2	15	NA	5	8.2
2017-06-02	P148	3	2	22	NA	5	9
2017-06-02	P148	4	2	22	NA	5	8.5
2017-06-02	P148	5	2	18	NA	5	9
2017-06-02	S052	1	1	20	NA	6	9.2
2017-06-02	S052	2	1	24	NA	6	9.5
2017-06-02	S052	3	1	23	NA	5	9
2017-06-02	S052	4	1	25	NA	5	9.2
2017-06-02	S052	5	1	18	NA	5	8.8
2017-06-02	B73	1	1	23.5	NA	4	8.2
2017-06-02	B73	2	1	21	NA	4	8
2017-06-02	B73	3	1	22	NA	4	8.2
2017-06-02	B73	4	1	20.5	NA	5	9
2017-06-02	B73	5	1	22	NA	4	8.2
2017-06-02	ZEA 132	1	1	12	NA	5	8.5
2017-06-02	ZEA 132	2	1	12	NA	5	8.5
2017-06-02	ZEA 132	3	1	14.5	NA	5	8.8
2017-06-02	ZEA 132	4	1	14	NA	5	8.5
2017-06-02	ZEA 132	5	1	12	NA	5	8.8
2017-06-02	PHT77	1	2	18.5	NA	4	6.8
2017-06-02	PHT77	2	2	26.5	NA	4	7.5
2017-06-02	PHT77	3	2	22	NA	4	6.8
2017-06-02	PHT77	4	2	25.5	NA	4	7.5
2017-06-02	PHT77	5	2	24	NA	4	7.5
2017-06-02	N22	1	2	22	NA	4	7.5
2017-06-02	N22	2	2	21.5	NA	4	7.5
2017-06-02	N22	3	2	19.5	NA	4	7.2
2017-06-02	N22	4	2	20	NA	4	7.5
2017-06-02	N22	5	2	22	NA	4	7.2
2017-06-02	ZEA 3660	1	2	22	NA	4	7
2017-06-02	ZEA 3660	2	2	20	NA	4	7
2017-06-02	ZEA 3660	3	2	20.5	NA	4	6.8
2017-06-02	ZEA 3660	4	2	19	NA	4	6.5
2017-06-02	ZEA 3660	5	2	26	NA	4	6.2
2017-06-02	ZEA 324	1	2	11.5	NA	5	7.2
2017-06-02	ZEA 324	2	2	11	NA	5	7.2
2017-06-02	ZEA 324	3	2	9	NA	5	7.2
2017-06-02	ZEA 324	4	2	9	NA	5	7.2
2017-06-02	ZEA 324	5	2	11	NA	4	6.2
2017-06-02	P148	1	1	21	NA	5	9
2017-06-02	P148	2	1	20	NA	5	9
2017-06-02	P148	3	1	22	NA	5	8.2
2017-06-02	P148	4	1	15.5	NA	5	8.2
2017-06-02	P148	5	1	18	NA	5	8.2
2017-06-02	ZEA 324	1	1	10	NA	4	7.2
2017-06-02	ZEA 324	2	1	10	NA	4	7.5
2017-06-02	ZEA 324	3	1	8	NA	4	6.8
2017-06-02	ZEA 324	4	1	10	NA	4	6.8
2017-06-02	ZEA 324	5	1	9	NA	4	6.5
2017-06-02	N22	1	1	19.5	NA	4	7.2
2017-06-02	N22	2	1	24	NA	4	7.5
2017-06-02	N22	3	1	22	NA	4	7.5
2017-06-02	N22	4	1	18	NA	4	7.2
2017-06-02	N22	5	1	17	NA	4	7.2
2017-06-02	ZEA 332	1	2	28.5	NA	4	8.8
2017-06-02	ZEA 332	2	2	26	NA	5	9
2017-06-02	ZEA 332	3	2	30	NA	5	9.2
2017-06-02	ZEA 332	4	2	24	NA	4	7.8
2017-06-02	ZEA 332	5	2	32.5	NA	4	8.5
2017-06-02	S052	1	2	23	NA	6	9.2
2017-06-02	S052	2	2	22	NA	6	9
2017-06-02	S052	3	2	25	NA	6	9.2
2017-06-02	S052	4	2	26	NA	6	10
2017-06-02	S052	5	2	28.5	NA	6	9.2
2017-06-02	PHT77	1	1	27	NA	4	7.5
2017-06-02	PHT77	2	1	24	NA	4	7.2
2017-06-02	PHT77	3	1	24	NA	5	7.8
2017-06-02	PHT77	4	1	29.5	NA	4	7.5
2017-06-02	PHT77	5	1	22	NA	4	7.2
2017-06-02	ZEA 851	1	1	22	NA	4	8.2
2017-06-02	ZEA 851	2	1	24.5	NA	4	8.2
2017-06-02	ZEA 851	3	1	25	NA	5	8.2
2017-06-02	ZEA 851	4	1	20	NA	5	8.2
2017-06-02	ZEA 851	5	1	27	NA	5	8.2
2017-06-02	ZEA 332	1	1	27	NA	5	9.2
2017-06-02	ZEA 332	2	1	20.5	NA	5	7.8
2017-06-02	ZEA 332	3	1	24	NA	5	8.5
2017-06-02	ZEA 332	4	1	25.5	NA	4	8.2
2017-06-02	ZEA 332	5	1	23	NA	4	7.8
2017-06-02	ZEA 399	1	1	18	NA	6	8.5
2017-06-02	ZEA 399	2	1	14	NA	5	8.2
2017-06-02	ZEA 399	3	1	16.5	NA	5	8.2
2017-06-02	ZEA 399	4	1	16	NA	5	8
2017-06-02	ZEA 399	5	1	17.5	NA	5	8.2
2017-06-02	ZEA 3660	1	1	24	NA	4	7
2017-06-02	ZEA 3660	2	1	29	NA	4	7
2017-06-02	ZEA 3660	3	1	27	NA	4	7.2
2017-06-02	ZEA 3660	4	1	24	NA	4	7
2017-06-02	ZEA 3660	5	1	27	NA	4	7
2017-06-08	ZEA 851	1	2	24	NA	5	9
2017-06-08	ZEA 851	2	2	24	NA	6	9.5
2017-06-08	ZEA 851	3	2	22	NA	5	8.5
2017-06-08	ZEA 851	4	2	20	NA	5	8.5
2017-06-08	ZEA 851	5	2	23	NA	5	8.2
2017-06-08	ZEA 132	1	2	12	NA	5	8.5
2017-06-08	ZEA 132	2	2	12	NA	6	9.8
2017-06-08	ZEA 132	3	2	14	NA	6	10
2017-06-08	ZEA 132	4	2	17	NA	6	9.8
2017-06-08	ZEA 132	5	2	15	NA	5	9.8
2017-06-08	ZEA 399	1	2	21	NA	6	9.5
2017-06-08	ZEA 399	2	2	19	NA	6	10
2017-06-08	ZEA 399	3	2	16.5	NA	6	9.5
2017-06-08	ZEA 399	4	2	14.5	NA	5	9.2
2017-06-08	ZEA 399	5	2	18	NA	6	9.5
2017-06-08	B73	1	2	22.5	NA	5	8.5
2017-06-08	B73	2	2	21	NA	5	8.5
2017-06-08	B73	3	2	22	NA	5	9.5
2017-06-08	B73	4	2	23	NA	5	8.5
2017-06-08	B73	5	2	23.5	NA	5	8.8
2017-06-08	P148	1	2	15	NA	6	9.2
2017-06-08	P148	2	2	14	NA	6	9.5
2017-06-08	P148	3	2	23.5	NA	6	10.2
2017-06-08	P148	4	2	19	NA	6	8.8
2017-06-08	P148	5	2	16	NA	6	10
2017-06-08	S052	1	1	22	NA	6	10.2
2017-06-08	S052	2	1	28	NA	6	10.5
2017-06-08	S052	3	1	23	NA	6	10
2017-06-08	S052	4	1	23.5	NA	6	10.2
2017-06-08	S052	5	1	21.5	NA	6	9.2
2017-06-08	B73	1	1	23.5	NA	5	9
2017-06-08	B73	2	1	20.5	NA	5	8
2017-06-08	B73	3	1	20.5	NA	5	9
2017-06-08	B73	4	1	24.5	NA	5	10.5
2017-06-08	B73	5	1	22	NA	5	9.2
2017-06-08	ZEA 132	1	1	14	NA	5	9.2
2017-06-08	ZEA 132	2	1	14	NA	5	9.5
2017-06-08	ZEA 132	3	1	13	NA	5	9.8
2017-06-08	ZEA 132	4	1	13	NA	6	9.2
2017-06-08	ZEA 132	5	1	14.5	NA	5	10
2017-06-08	PHT77	1	2	17	NA	4	7.5
2017-06-08	PHT77	2	2	29.5	NA	5	8.2
2017-06-08	PHT77	3	2	27	NA	4	7.5
2017-06-08	PHT77	4	2	29.5	NA	4	8.2
2017-06-08	PHT77	5	2	29	NA	5	8.5
2017-06-08	N22	1	2	21	NA	5	8.2
2017-06-08	N22	2	2	20	NA	5	8.2
2017-06-08	N22	3	2	22	NA	5	8.2
2017-06-08	N22	4	2	22	NA	4	8.2
2017-06-08	N22	5	2	23	NA	5	8.2
2017-06-08	ZEA 3660	1	2	21	NA	4	7.8
2017-06-08	ZEA 3660	2	2	20	NA	4	8.2
2017-06-08	ZEA 3660	3	2	22	NA	4	8
2017-06-08	ZEA 3660	4	2	17.5	NA	4	7.2
2017-06-08	ZEA 3660	5	2	24	NA	4	8.2
2017-06-08	ZEA 324	1	2	10.5	NA	5	8.2
2017-06-08	ZEA 324	2	2	13	NA	5	8.5
2017-06-08	ZEA 324	3	2	12	NA	5	8.2
2017-06-08	ZEA 324	4	2	9	NA	5	7.8
2017-06-08	ZEA 324	5	2	11	NA	5	8.5
2017-06-08	P148	1	1	20	NA	6	9
2017-06-08	P148	2	1	22	NA	6	9.5
2017-06-08	P148	3	1	24	NA	6	9.5
2017-06-08	P148	4	1	20	NA	6	9
2017-06-08	P148	5	1	21	NA	6	9.2
2017-06-08	ZEA 324	1	1	12	NA	5	8.5
2017-06-08	ZEA 324	2	1	11	NA	6	8.8
2017-06-08	ZEA 324	3	1	8.5	NA	5	7.8
2017-06-08	ZEA 324	4	1	7.5	NA	5	7.8
2017-06-08	ZEA 324	5	1	7	NA	5	7.8
2017-06-08	N22	1	1	20	NA	5	8
2017-06-08	N22	2	1	20	NA	5	8.5
2017-06-08	N22	3	1	22.5	NA	5	8.5
2017-06-08	N22	4	1	22.5	NA	5	8.2
2017-06-08	N22	5	1	18.5	NA	5	8.2
2017-06-08	ZEA 332	1	2	36.4	NA	5	8.8
2017-06-08	ZEA 332	2	2	27.2	NA	5	9.8
2017-06-08	ZEA 332	3	2	30	NA	5	10.8
2017-06-08	ZEA 332	4	2	21.5	NA	5	6.5
2017-06-08	ZEA 332	5	2	33.2	NA	5	8.8
2017-06-08	S052	1	2	26.5	NA	7	9.5
2017-06-08	S052	2	2	24.5	NA	6	9.2
2017-06-08	S052	3	2	28.5	NA	5	8.5
2017-06-08	S052	4	2	30	NA	7	10.2
2017-06-08	S052	5	2	35.5	NA	6	9.5
2017-06-08	PHT77	1	1	27	NA	5	7.2
2017-06-08	PHT77	2	1	26	NA	5	7.2
2017-06-08	PHT77	3	1	30	NA	5	7.2
2017-06-08	PHT77	4	1	31.6	NA	5	7.2
2017-06-08	PHT77	5	1	34	NA	5	7.2
2017-06-08	ZEA 851	1	1	25.8	NA	5	7.2
2017-06-08	ZEA 851	2	1	30	NA	5	7.5
2017-06-08	ZEA 851	3	1	24.5	NA	5	8.2
2017-06-08	ZEA 851	4	1	21.5	NA	5	8.2
2017-06-08	ZEA 851	5	1	23.5	NA	5	8.2
2017-06-08	ZEA 332	1	1	33.6	NA	5	9.2
2017-06-08	ZEA 332	2	1	18.2	NA	5	7
2017-06-08	ZEA 332	3	1	27.9	NA	6	9.5
2017-06-08	ZEA 332	4	1	21	NA	5	7.8
2017-06-08	ZEA 332	5	1	16.6	NA	5	7
2017-06-08	ZEA 399	1	1	20	NA	6	8.5
2017-06-08	ZEA 399	2	1	18.3	NA	6	8.2
2017-06-08	ZEA 399	3	1	19	NA	6	8.2
2017-06-08	ZEA 399	4	1	14	NA	6	8.2
2017-06-08	ZEA 399	5	1	15.4	NA	6	8.5
2017-06-08	ZEA 3660	1	1	24	NA	4	7.5
2017-06-08	ZEA 3660	2	1	28	NA	4	7.2
2017-06-08	ZEA 3660	3	1	26.5	NA	4	7.2
2017-06-08	ZEA 3660	4	1	23	NA	4	7.2
2017-06-08	ZEA 3660	5	1	23.7	NA	4	7.2
2017-06-12	ZEA 851	1	2	24	NA	5	9.5
2017-06-12	ZEA 851	2	2	32	NA	6	10
2017-06-12	ZEA 851	3	2	22.5	NA	5	9.2
2017-06-12	ZEA 851	4	2	21	NA	6	8.2
2017-06-12	ZEA 851	5	2	26	NA	5	8.5
2017-06-12	ZEA 132	1	2	13	NA	6	9.5
2017-06-12	ZEA 132	2	2	13	NA	7	10.5
2017-06-12	ZEA 132	3	2	19	NA	6	10.5
2017-06-12	ZEA 132	4	2	18.5	NA	6	10.5
2017-06-12	ZEA 132	5	2	17	NA	6	10.8
2017-06-12	ZEA 399	1	2	17	NA	6	10.2
2017-06-12	ZEA 399	2	2	23	NA	7	10.5
2017-06-12	ZEA 399	3	2	18	NA	6	10.5
2017-06-12	ZEA 399	4	2	16	NA	7	11
2017-06-12	ZEA 399	5	2	20	NA	6	10.5
2017-06-12	B73	1	2	27.5	NA	6	9.5
2017-06-12	B73	2	2	26	NA	6	9.5
2017-06-12	B73	3	2	29.5	NA	6	9.5
2017-06-12	B73	4	2	28	NA	6	9.5
2017-06-12	B73	5	2	31	NA	6	9.5
2017-06-12	P148	1	2	15.5	NA	6	9.8
2017-06-12	P148	2	2	19.5	NA	5	10.2
2017-06-12	P148	3	2	27	NA	7	10.8
2017-06-12	P148	4	2	22	NA	7	10.5
2017-06-12	P148	5	2	22	NA	7	10.5
2017-06-12	S052	1	1	26	NA	7	10.5
2017-06-12	S052	2	1	29	NA	7	11.2
2017-06-12	S052	3	1	29.5	NA	6	10.2
2017-06-12	S052	4	1	29.5	NA	6	10.5
2017-06-12	S052	5	1	23.5	NA	6	10
2017-06-12	B73	1	1	31	NA	6	9.5
2017-06-12	B73	2	1	29	NA	6	9.5
2017-06-12	B73	3	1	27	NA	6	9.5
2017-06-12	B73	4	1	31	NA	7	11
2017-06-12	B73	5	1	30	NA	6	9.8
2017-06-12	ZEA 132	1	1	20.5	NA	6	10.2
2017-06-12	ZEA 132	2	1	15	NA	6	10.5
2017-06-12	ZEA 132	3	1	16.5	NA	6	10.5
2017-06-12	ZEA 132	4	1	17	NA	6	10.2
2017-06-12	ZEA 132	5	1	16.5	NA	7	11.2
2017-06-12	PHT77	1	2	29.5	NA	6	8.2
2017-06-12	PHT77	2	2	35	NA	5	9
2017-06-12	PHT77	3	2	28	NA	5	8
2017-06-12	PHT77	4	2	37	NA	5	8.5
2017-06-12	PHT77	5	2	37	NA	5	9
2017-06-12	N22	1	2	24	NA	5	9.5
2017-06-12	N22	2	2	22	NA	5	9.2
2017-06-12	N22	3	2	22	NA	5	8.8
2017-06-12	N22	4	2	25	NA	5	8.5
2017-06-12	N22	5	2	22	NA	5	9
2017-06-12	ZEA 3660	1	2	29.2	NA	6	7.5
2017-06-12	ZEA 3660	2	2	23.8	NA	6	7.8
2017-06-12	ZEA 3660	3	2	26.1	NA	6	7.5
2017-06-12	ZEA 3660	4	2	23.2	NA	6	7.2
2017-06-12	ZEA 3660	5	2	29.7	NA	6	8.2
2017-06-12	ZEA 324	1	2	13.6	NA	6	7.5
2017-06-12	ZEA 324	2	2	13	NA	6	8.5
2017-06-12	ZEA 324	3	2	10.9	NA	6	8.8
2017-06-12	ZEA 324	4	2	12.2	NA	6	7.5
2017-06-12	ZEA 324	5	2	16	NA	6	8.8
2017-06-12	P148	1	1	23	NA	6	8.5
2017-06-12	P148	2	1	28.1	NA	7	9.5
2017-06-12	P148	3	1	21.1	NA	6	9.2
2017-06-12	P148	4	1	23.7	NA	6	7.5
2017-06-12	P148	5	1	24.2	NA	6	9.2
2017-06-12	ZEA 324	1	1	13.7	NA	6	8.2
2017-06-12	ZEA 324	2	1	13.2	NA	6	7.8
2017-06-12	ZEA 324	3	1	9.8	NA	6	8.5
2017-06-12	ZEA 324	4	1	8	NA	6	7.5
2017-06-12	ZEA 324	5	1	10.5	NA	6	7.5
2017-06-12	N22	1	1	21.7	NA	6	7.8
2017-06-12	N22	2	1	24	NA	6	8.2
2017-06-12	N22	3	1	26.5	NA	6	8.5
2017-06-12	N22	4	1	23.6	NA	6	8.5
2017-06-12	N22	5	1	27.2	NA	6	8.5
2017-06-12	ZEA 332	1	2	36.2	NA	6	8.8
2017-06-12	ZEA 332	2	2	30.4	NA	6	9.8
2017-06-12	ZEA 332	3	2	35.5	NA	6	11.5
2017-06-12	ZEA 332	4	2	21	NA	6	6.5
2017-06-12	ZEA 332	5	2	37.3	NA	6	10.5
2017-06-12	S052	1	2	28.5	NA	6	9.5
2017-06-12	S052	2	2	26.4	NA	7	10.2
2017-06-12	S052	3	2	29.3	NA	6	9.2
2017-06-12	S052	4	2	34	NA	7	11.2
2017-06-12	S052	5	2	37	NA	7	10.2
2017-06-12	PHT77	1	1	30.9	NA	6	8.2
2017-06-12	PHT77	2	1	33.5	NA	6	7.5
2017-06-12	PHT77	3	1	39.4	NA	6	8.2
2017-06-12	PHT77	4	1	38.5	NA	6	8.2
2017-06-12	PHT77	5	1	29.1	NA	6	8.5
2017-06-12	ZEA 851	1	1	30	NA	6	8.2
2017-06-12	ZEA 851	2	1	33.2	NA	6	8.5
2017-06-12	ZEA 851	3	1	24.3	NA	6	8.5
2017-06-12	ZEA 851	4	1	22.5	NA	6	8.8
2017-06-12	ZEA 851	5	1	28.2	NA	6	8.5
2017-06-12	ZEA 332	1	1	29.8	NA	7	12.5
2017-06-12	ZEA 332	2	1	27.6	NA	6	7
2017-06-12	ZEA 332	3	1	28.7	NA	7	10.8
2017-06-12	ZEA 332	4	1	25.8	NA	6	9.8
2017-06-12	ZEA 332	5	1	17	NA	6	7
2017-06-12	ZEA 399	1	1	23.9	NA	6	9.5
2017-06-12	ZEA 399	2	1	20.5	NA	6	9.2
2017-06-12	ZEA 399	3	1	20	NA	6	9.2
2017-06-12	ZEA 399	4	1	16	NA	6	8.5
2017-06-12	ZEA 399	5	1	23.7	NA	7	9.2
2017-06-12	ZEA 3660	1	1	30.5	NA	6	8.2
2017-06-12	ZEA 3660	2	1	35.5	NA	6	7.5
2017-06-12	ZEA 3660	3	1	30.7	NA	6	8.2
2017-06-12	ZEA 3660	4	1	22.6	NA	6	8.2
2017-06-12	ZEA 3660	5	1	27.2	NA	6	8.2
2017-06-15	ZEA 851	1	2	25	NA	5	11.2
2017-06-15	ZEA 851	2	2	27	NA	6	10.2
2017-06-15	ZEA 851	3	2	25	NA	6	10.5
2017-06-15	ZEA 851	4	2	23	NA	5	9.5
2017-06-15	ZEA 851	5	2	24	NA	5	9.2
2017-06-15	ZEA 132	1	2	14	NA	6	9.2
2017-06-15	ZEA 132	2	2	18	NA	7	10.5
2017-06-15	ZEA 132	3	2	23.5	NA	7	10.5
2017-06-15	ZEA 132	4	2	19.5	NA	7	11.2
2017-06-15	ZEA 132	5	2	19	NA	7	11.2
2017-06-15	ZEA 399	1	2	21.5	NA	7	10.5
2017-06-15	ZEA 399	2	2	26	NA	7	11.2
2017-06-15	ZEA 399	3	2	19.5	NA	7	10.5
2017-06-15	ZEA 399	4	2	20.5	NA	8	11.5
2017-06-15	ZEA 399	5	2	24	NA	7	10.5
2017-06-15	B73	1	2	25	NA	6	9.5
2017-06-15	B73	2	2	27	NA	6	10
2017-06-15	B73	3	2	32	NA	7	10.5
2017-06-15	B73	4	2	30	NA	6	9.5
2017-06-15	B73	5	2	34	NA	6	10.2
2017-06-15	P148	1	2	18	NA	7	10.5
2017-06-15	P148	2	2	23	NA	7	10.5
2017-06-15	P148	3	2	28.5	NA	7	11.5
2017-06-15	P148	4	2	20	NA	7	10.5
2017-06-15	P148	5	2	22.5	NA	7	11.2
2017-06-15	S052	1	1	30	NA	7	11.2
2017-06-15	S052	2	1	27	NA	7	11.5
2017-06-15	S052	3	1	28.5	NA	7	10.5
2017-06-15	S052	4	1	30	NA	7	11.5
2017-06-15	S052	5	1	26	NA	7	10.2
2017-06-15	B73	1	1	30	NA	6	10.2
2017-06-15	B73	2	1	24	NA	6	9.5
2017-06-15	B73	3	1	26.5	NA	6	9.5
2017-06-15	B73	4	1	31	NA	7	11.5
2017-06-15	B73	5	1	30	NA	6	10.2
2017-06-15	ZEA 132	1	1	18.5	NA	7	9.5
2017-06-15	ZEA 132	2	1	18.5	NA	7	10.2
2017-06-15	ZEA 132	3	1	17	NA	7	10.2
2017-06-15	ZEA 132	4	1	14.7	NA	6	9.2
2017-06-15	ZEA 132	5	1	17.6	NA	7	10.5
2017-06-15	PHT77	1	2	25	NA	5	8.2
2017-06-15	PHT77	2	2	33.5	NA	5	8.2
2017-06-15	PHT77	3	2	30	NA	5	8.2
2017-06-15	PHT77	4	2	40	NA	5	9.2
2017-06-15	PHT77	5	2	38	NA	5	9.2
2017-06-15	N22	1	2	27	NA	6	9.5
2017-06-15	N22	2	2	26.5	NA	6	9.5
2017-06-15	N22	3	2	26	NA	5	9.2
2017-06-15	N22	4	2	28	NA	5	9.5
2017-06-15	N22	5	2	24.5	NA	6	9.2
2017-06-15	ZEA 3660	1	2	32	NA	5	9.2
2017-06-15	ZEA 3660	2	2	28	NA	5	9.2
2017-06-15	ZEA 3660	3	2	28	NA	5	9.2
2017-06-15	ZEA 3660	4	2	27	NA	5	8.5
2017-06-15	ZEA 3660	5	2	33	NA	5	9.2
2017-06-15	ZEA 324	1	2	13	NA	6	9.5
2017-06-15	ZEA 324	2	2	14.5	NA	6	9.8
2017-06-15	ZEA 324	3	2	12	NA	6	10.2
2017-06-15	ZEA 324	4	2	12	NA	6	8.5
2017-06-15	ZEA 324	5	2	20	NA	7	10.5
2017-06-15	P148	1	1	23	NA	7	11.2
2017-06-15	P148	2	1	23	NA	6	10.5
2017-06-15	P148	3	1	20.5	NA	7	10.5
2017-06-15	P148	4	1	25	NA	4	8
2017-06-15	P148	5	1	24	NA	7	10.2
2017-06-15	ZEA 324	1	1	16	NA	6	9.5
2017-06-15	ZEA 324	2	1	17	NA	6	9.2
2017-06-15	ZEA 324	3	1	13	NA	6	9
2017-06-15	ZEA 324	4	1	12	NA	6	9
2017-06-15	ZEA 324	5	1	12.5	NA	6	8.5
2017-06-15	N22	1	1	25	NA	6	9.2
2017-06-15	N22	2	1	27	NA	6	10
2017-06-15	N22	3	1	29.5	NA	6	9.5
2017-06-15	N22	4	1	29.5	NA	6	9.5
2017-06-15	N22	5	1	30	NA	6	9.5
2017-06-15	ZEA 332	1	2	38.9	NA	7	10.8
2017-06-15	ZEA 332	2	2	34.1	NA	7	10.8
2017-06-15	ZEA 332	3	2	39.5	NA	7	11.8
2017-06-15	ZEA 332	4	2	18.2	NA	NA	NA
2017-06-15	ZEA 332	5	2	38.5	NA	7	10.8
2017-06-15	S052	1	2	32.2	NA	7	10.2
2017-06-15	S052	2	2	33.5	NA	7	10.5
2017-06-15	S052	3	2	34.6	NA	6	9.5
2017-06-15	S052	4	2	36.2	NA	8	11.5
2017-06-15	S052	5	2	36	NA	7	10.5
2017-06-15	PHT77	1	1	36	NA	6	8.2
2017-06-15	PHT77	2	1	30	NA	6	8.2
2017-06-15	PHT77	3	1	41	NA	6	8.2
2017-06-15	PHT77	4	1	34.2	NA	6	9.2
2017-06-15	PHT77	5	1	25.6	NA	7	9.2
2017-06-15	ZEA 851	1	1	29.9	NA	6	8.5
2017-06-15	ZEA 851	2	1	26.5	NA	6	9.2
2017-06-15	ZEA 851	3	1	25.2	NA	6	9.2
2017-06-15	ZEA 851	4	1	24.5	NA	6	9.2
2017-06-15	ZEA 851	5	1	30	NA	7	9.2
2017-06-15	ZEA 332	1	1	34.6	NA	7	11.5
2017-06-15	ZEA 332	2	1	24	NA	6	7
2017-06-15	ZEA 332	3	1	35	NA	7	11.5
2017-06-15	ZEA 332	4	1	27	NA	7	11
2017-06-15	ZEA 332	5	1	18	NA	NA	NA
2017-06-15	ZEA 399	1	1	28	NA	7	10.2
2017-06-15	ZEA 399	2	1	21.2	NA	7	9.2
2017-06-15	ZEA 399	3	1	21.5	NA	7	9.5
2017-06-15	ZEA 399	4	1	19	NA	7	9.2
2017-06-15	ZEA 399	5	1	23	NA	7	10.2
2017-06-15	ZEA 3660	1	1	30	NA	6	8.5
2017-06-15	ZEA 3660	2	1	30	NA	6	8.5
2017-06-15	ZEA 3660	3	1	33	NA	6	8.5
2017-06-15	ZEA 3660	4	1	34.5	NA	6	8.2
2017-06-15	ZEA 3660	5	1	31.8	NA	6	8.5
2017-06-19	ZEA 851	1	2	31	NA	7	11.5
2017-06-19	ZEA 851	2	2	27	NA	7	11
2017-06-19	ZEA 851	3	2	27	NA	7	10.5
2017-06-19	ZEA 851	4	2	27	NA	7	10.2
2017-06-19	ZEA 851	5	2	25	NA	6	11
2017-06-19	ZEA 132	1	2	13	NA	6	10
2017-06-19	ZEA 132	2	2	18	NA	7	12.2
2017-06-19	ZEA 132	3	2	24	NA	7	12.2
2017-06-19	ZEA 132	4	2	24	NA	7	12.2
2017-06-19	ZEA 132	5	2	22	NA	7	12.2
2017-06-19	ZEA 399	1	2	23.5	NA	7	11.5
2017-06-19	ZEA 399	2	2	31	NA	8	12.2
2017-06-19	ZEA 399	3	2	22	NA	7	11.2
2017-06-19	ZEA 399	4	2	22	NA	8	12.2
2017-06-19	ZEA 399	5	2	35	NA	7	11.5
2017-06-19	B73	1	2	34	NA	7	10.5
2017-06-19	B73	2	2	28.5	NA	7	10.5
2017-06-19	B73	3	2	33	NA	7	11.2
2017-06-19	B73	4	2	35	NA	7	10.5
2017-06-19	B73	5	2	35	NA	7	10.5
2017-06-19	P148	1	2	20	NA	7	11.2
2017-06-19	P148	2	2	21	NA	7	11.5
2017-06-19	P148	3	2	37	NA	8	12.2
2017-06-19	P148	4	2	24	NA	7	11.2
2017-06-19	P148	5	2	24	NA	8	11.5
2017-06-19	S052	1	1	35	NA	8	12
2017-06-19	S052	2	1	37	NA	8	12
2017-06-19	S052	3	1	33	NA	7	11.2
2017-06-19	S052	4	1	31	NA	8	12
2017-06-19	S052	5	1	28.5	NA	7	11.2
2017-06-19	B73	1	1	33.5	NA	7	10.5
2017-06-19	B73	2	1	25.5	NA	7	10.2
2017-06-19	B73	3	1	25.5	NA	7	10.2
2017-06-19	B73	4	1	40.5	NA	8	11.5
2017-06-19	B73	5	1	30.5	NA	7	10.5
2017-06-19	ZEA 132	1	1	24	NA	7	11.5
2017-06-19	ZEA 132	2	1	21	NA	7	11.8
2017-06-19	ZEA 132	3	1	22	NA	7	12.2
2017-06-19	ZEA 132	4	1	16.5	NA	7	10.5
2017-06-19	ZEA 132	5	1	24.5	NA	7	12.5
2017-06-19	PHT77	1	2	25	NA	5	9
2017-06-19	PHT77	2	2	38	NA	6	9.5
2017-06-19	PHT77	3	2	35	NA	5	8.5
2017-06-19	PHT77	4	2	39	NA	6	9.5
2017-06-19	PHT77	5	2	38	NA	6	9.5
2017-06-19	N22	1	2	31.5	NA	7	10.5
2017-06-19	N22	2	2	24.5	NA	6	10.2
2017-06-19	N22	3	2	26.5	NA	6	10.2
2017-06-19	N22	4	2	31.5	NA	6	10.2
2017-06-19	N22	5	2	29	NA	6	10.2
2017-06-19	ZEA 3660	1	2	36.5	NA	6	9.5
2017-06-19	ZEA 3660	2	2	36	NA	6	10
2017-06-19	ZEA 3660	3	2	33.5	NA	6	9.5
2017-06-19	ZEA 3660	4	2	31.5	NA	5	9.5
2017-06-19	ZEA 3660	5	2	34.5	NA	6	10.2
2017-06-19	ZEA 324	1	2	14.5	NA	7	10.5
2017-06-19	ZEA 324	2	2	18.5	NA	7	11
2017-06-19	ZEA 324	3	2	14.5	NA	7	11.2
2017-06-19	ZEA 324	4	2	12.5	NA	7	11.8
2017-06-19	ZEA 324	5	2	18	NA	7	11.5
2017-06-19	P148	1	1	23	NA	8	10.5
2017-06-19	P148	2	1	22	NA	7	10.5
2017-06-19	P148	3	1	24	NA	6	9.5
2017-06-19	P148	4	1	27	NA	5	7.5
2017-06-19	P148	5	1	26	NA	7	9.5
2017-06-19	ZEA 324	1	1	16	NA	7	10.8
2017-06-19	ZEA 324	2	1	22	NA	7	10.2
2017-06-19	ZEA 324	3	1	14.5	NA	7	9.8
2017-06-19	ZEA 324	4	1	12	NA	7	9.8
2017-06-19	ZEA 324	5	1	13	NA	7	9.5
2017-06-19	N22	1	1	31	NA	7	9.2
2017-06-19	N22	2	1	31	NA	7	10.2
2017-06-19	N22	3	1	30	NA	7	9.5
2017-06-19	N22	4	1	25	NA	7	9.5
2017-06-19	N22	5	1	31	NA	7	9.5
2017-06-19	ZEA 332	1	2	39	Tassel	7	10
2017-06-19	ZEA 332	2	2	35	NA	7	11
2017-06-19	ZEA 332	3	2	49	NA	8	12
2017-06-19	ZEA 332	4	2	16	NA	NA	NA
2017-06-19	ZEA 332	5	2	36	Tassel	7	11
2017-06-19	S052	1	2	38	NA	7	11.5
2017-06-19	S052	2	2	36	NA	8	11.5
2017-06-19	S052	3	2	33	NA	7	10.5
2017-06-19	S052	4	2	39	NA	8	11.5
2017-06-19	S052	5	2	40	NA	8	11.5
2017-06-19	PHT77	1	1	38	NA	6	9.8
2017-06-19	PHT77	2	1	34	NA	6	9.5
2017-06-19	PHT77	3	1	48	NA	6	10.2
2017-06-19	PHT77	4	1	37.5	NA	7	10.2
2017-06-19	PHT77	5	1	29	NA	7	10.5
2017-06-19	ZEA 851	1	1	28.5	NA	7	10.5
2017-06-19	ZEA 851	2	1	28.5	NA	7	10.5
2017-06-19	ZEA 851	3	1	32	NA	7	10.5
2017-06-19	ZEA 851	4	1	29	NA	6	10.2
2017-06-19	ZEA 851	5	1	37	NA	7	10.5
2017-06-19	ZEA 332	1	1	29	Tassel	9	11.5
2017-06-19	ZEA 332	2	1	33	NA	NA	NA
2017-06-19	ZEA 332	3	1	31	NA	6	12.5
2017-06-19	ZEA 332	4	1	37	NA	8	12
2017-06-19	ZEA 332	5	1	16	NA	NA	NA
2017-06-19	ZEA 399	1	1	35.5	NA	8	11.2
2017-06-19	ZEA 399	2	1	31	NA	8	11.2
2017-06-19	ZEA 399	3	1	29	NA	8	11.5
2017-06-19	ZEA 399	4	1	25	NA	7	10.5
2017-06-19	ZEA 399	5	1	35.5	NA	8	11.8
2017-06-19	ZEA 3660	1	1	40.5	NA	6	10.2
2017-06-19	ZEA 3660	2	1	38.5	NA	6	9.8
2017-06-19	ZEA 3660	3	1	39	NA	6	10.2
2017-06-19	ZEA 3660	4	1	39	NA	6	9.8
2017-06-19	ZEA 3660	5	1	39.5	NA	6	10.5
2017-06-22	ZEA 851	1	2	34.5	NA	7	11.5
2017-06-22	ZEA 851	2	2	32	NA	8	11.5
2017-06-22	ZEA 851	3	2	33	NA	7	11.5
2017-06-22	ZEA 851	4	2	34.5	NA	7	11.2
2017-06-22	ZEA 851	5	2	26	NA	7	10.5
2017-06-22	ZEA 132	1	2	19.5	NA	7	10.8
2017-06-22	ZEA 132	2	2	25	NA	8	13.2
2017-06-22	ZEA 132	3	2	32	NA	8	12.8
2017-06-22	ZEA 132	4	2	30	NA	8	12.8
2017-06-22	ZEA 132	5	2	31	NA	8	13
2017-06-22	ZEA 399	1	2	33.5	NA	8	12.2
2017-06-22	ZEA 399	2	2	36	NA	8	13
2017-06-22	ZEA 399	3	2	31	NA	8	12.2
2017-06-22	ZEA 399	4	2	28.5	NA	9	12.5
2017-06-22	ZEA 399	5	2	42	NA	8	12.5
2017-06-22	B73	1	2	41	NA	7	11.5
2017-06-22	B73	2	2	40	NA	7	11.5
2017-06-22	B73	3	2	39	NA	7	11.5
2017-06-22	B73	4	2	35	NA	7	11.2
2017-06-22	B73	5	2	41.5	NA	7	11.5
2017-06-22	P148	1	2	24	NA	8	12.2
2017-06-22	P148	2	2	26	NA	8	12.2
2017-06-22	P148	3	2	37	NA	8	13.5
2017-06-22	P148	4	2	25.5	NA	8	12.2
2017-06-22	P148	5	2	28.5	NA	8	12.5
2017-06-22	S052	1	1	32	NA	8	12.2
2017-06-22	S052	2	1	36	NA	8	13.5
2017-06-22	S052	3	1	35.5	NA	8	12.2
2017-06-22	S052	4	1	36	NA	8	12.5
2017-06-22	S052	5	1	33	NA	8	12
2017-06-22	B73	1	1	37	NA	7	11.5
2017-06-22	B73	2	1	35	NA	7	11.5
2017-06-22	B73	3	1	33	NA	7	11.2
2017-06-22	B73	4	1	37.5	NA	8	12.5
2017-06-22	B73	5	1	38	NA	7	11.5
2017-06-22	ZEA 132	1	1	25	NA	8	12.2
2017-06-22	ZEA 132	2	1	29	NA	8	12.2
2017-06-22	ZEA 132	3	1	32	NA	8	12.5
2017-06-22	ZEA 132	4	1	26.5	NA	8	12.2
2017-06-22	ZEA 132	5	1	33.5	NA	8	13.2
2017-06-22	PHT77	1	2	30	NA	6	9.2
2017-06-22	PHT77	2	2	39.5	NA	6	10.2
2017-06-22	PHT77	3	2	36	NA	6	9.2
2017-06-22	PHT77	4	2	42	NA	6	9.2
2017-06-22	PHT77	5	2	38	NA	6	10.2
2017-06-22	N22	1	2	35	NA	7	11.2
2017-06-22	N22	2	2	32	NA	7	10.5
2017-06-22	N22	3	2	32	NA	7	10.5
2017-06-22	N22	4	2	35	NA	7	10.5
2017-06-22	N22	5	2	30	NA	7	11
2017-06-22	ZEA 3660	1	2	45.5	NA	6	10.2
2017-06-22	ZEA 3660	2	2	47	NA	6	10.5
2017-06-22	ZEA 3660	3	2	44	NA	6	10.2
2017-06-22	ZEA 3660	4	2	36	NA	6	10
2017-06-22	ZEA 3660	5	2	47	NA	6	10.2
2017-06-22	ZEA 324	1	2	21	NA	7	11.2
2017-06-22	ZEA 324	2	2	23	NA	8	11.5
2017-06-22	ZEA 324	3	2	17	NA	8	10.5
2017-06-22	ZEA 324	4	2	15	NA	10	12.5
2017-06-22	ZEA 324	5	2	26	NA	8	12
2017-06-22	P148	1	1	27.5	NA	8	13
2017-06-22	P148	2	1	27.5	NA	8	12
2017-06-22	P148	3	1	26	NA	8	12.2
2017-06-22	P148	4	1	28	NA	7	10.2
2017-06-22	P148	5	1	29.5	NA	8	11.2
2017-06-22	ZEA 324	1	1	25	NA	8	11.2
2017-06-22	ZEA 324	2	1	20	NA	7	11
2017-06-22	ZEA 324	3	1	17	NA	7	10.2
2017-06-22	ZEA 324	4	1	15	NA	7	10.2
2017-06-22	ZEA 324	5	1	14	NA	7	10
2017-06-22	N22	1	1	35	NA	7	10.5
2017-06-22	N22	2	1	36	NA	7	11.5
2017-06-22	N22	3	1	40	NA	7	11.2
2017-06-22	N22	4	1	35.5	NA	7	11.2
2017-06-22	N22	5	1	33	NA	7	11.2
2017-06-22	ZEA 332	1	2	44	Tassel	10	11
2017-06-22	ZEA 332	2	2	39	Tassel	11	11
2017-06-22	ZEA 332	3	2	52	Tassel	10	13.2
2017-06-22	ZEA 332	4	2	NA	NA	NA	NA
2017-06-22	ZEA 332	5	2	41.5	Tassel	9	11
2017-06-22	S052	1	2	38	NA	8	13.2
2017-06-22	S052	2	2	39.5	NA	8	13.2
2017-06-22	S052	3	2	42	NA	7	12.5
2017-06-22	S052	4	2	46	NA	8	14.2
2017-06-22	S052	5	2	43.5	NA	7	13
2017-06-22	PHT77	1	1	48	NA	7	10.2
2017-06-22	PHT77	2	1	43	NA	7	10.2
2017-06-22	PHT77	3	1	44	NA	7	10.5
2017-06-22	PHT77	4	1	52	NA	7	10.5
2017-06-22	PHT77	5	1	38	NA	7	10.2
2017-06-22	ZEA 851	1	1	38.5	NA	7	10.5
2017-06-22	ZEA 851	2	1	42	NA	7	11.2
2017-06-22	ZEA 851	3	1	31	NA	7	11
2017-06-22	ZEA 851	4	1	36	NA	8	11.2
2017-06-22	ZEA 851	5	1	40	NA	7	11.2
2017-06-22	ZEA 332	1	1	42	Tassel	12	12
2017-06-22	ZEA 332	2	1	31	NA	7	10.5
2017-06-22	ZEA 332	3	1	34	Tassel	10	13.5
2017-06-22	ZEA 332	4	1	50	NA	12	12
2017-06-22	ZEA 332	5	1	28	NA	7	11.2
2017-06-22	ZEA 399	1	1	40	NA	9	13
2017-06-22	ZEA 399	2	1	40	NA	8	12
2017-06-22	ZEA 399	3	1	35	NA	8	12.5
2017-06-22	ZEA 399	4	1	33	NA	8	11.5
2017-06-22	ZEA 399	5	1	40	NA	9	13
2017-06-22	ZEA 3660	1	1	43	NA	6	10.5
2017-06-22	ZEA 3660	2	1	49	NA	6	10.5
2017-06-22	ZEA 3660	3	1	50	NA	6	10.5
2017-06-22	ZEA 3660	4	1	46.5	NA	6	10.5
2017-06-22	ZEA 3660	5	1	48	NA	6	10.5
2017-06-26	ZEA 851	1	2	42	NA	8	12.5
2017-06-26	ZEA 851	2	2	35	NA	9	13.2
2017-06-26	ZEA 851	3	2	49	NA	8	12.2
2017-06-26	ZEA 851	4	2	41	NA	8	12.2
2017-06-26	ZEA 851	5	2	38	NA	8	11.5
2017-06-26	ZEA 132	1	2	23.5	NA	8	11.5
2017-06-26	ZEA 132	2	2	33	NA	9	14.2
2017-06-26	ZEA 132	3	2	42.5	NA	9	13.5
2017-06-26	ZEA 132	4	2	41	NA	9	13.5
2017-06-26	ZEA 132	5	2	39	NA	9	13.8
2017-06-26	ZEA 399	1	2	47	NA	9	13.2
2017-06-26	ZEA 399	2	2	56.5	NA	10	14.2
2017-06-26	ZEA 399	3	2	38	NA	9	13.2
2017-06-26	ZEA 399	4	2	34	NA	10	13.8
2017-06-26	ZEA 399	5	2	51	NA	9	13.5
2017-06-26	B73	1	2	48	NA	8	12.5
2017-06-26	B73	2	2	42	NA	8	12.5
2017-06-26	B73	3	2	44	NA	9	12.8
2017-06-26	B73	4	2	44.5	NA	8	12.5
2017-06-26	B73	5	2	49	NA	8	12.5
2017-06-26	P148	1	2	31	NA	9	13.5
2017-06-26	P148	2	2	32.5	NA	9	13.5
2017-06-26	P148	3	2	42	NA	9	14.5
2017-06-26	P148	4	2	33	NA	9	13.2
2017-06-26	P148	5	2	32.5	NA	9	13.8
2017-06-26	S052	1	1	38	NA	9	14.5
2017-06-26	S052	2	1	44	NA	9	15.5
2017-06-26	S052	3	1	35	NA	9	14.2
2017-06-26	S052	4	1	35.5	NA	9	14.5
2017-06-26	S052	5	1	35.5	NA	8	13.5
2017-06-26	B73	1	1	40.5	NA	8	12.2
2017-06-26	B73	2	1	40.5	NA	8	12.2
2017-06-26	B73	3	1	35	NA	8	11.8
2017-06-26	B73	4	1	39	NA	9	13.5
2017-06-26	B73	5	1	43.5	NA	8	12.2
2017-06-26	ZEA 132	1	1	33	NA	8	13.5
2017-06-26	ZEA 132	2	1	36	NA	9	13.8
2017-06-26	ZEA 132	3	1	35	NA	9	14.2
2017-06-26	ZEA 132	4	1	32.5	NA	9	13.5
2017-06-26	ZEA 132	5	1	40	NA	9	14.5
2017-06-26	PHT77	1	2	34	NA	7	10.2
2017-06-26	PHT77	2	2	46	NA	7	11.2
2017-06-26	PHT77	3	2	42	NA	7	10.2
2017-06-26	PHT77	4	2	49	NA	7	11.5
2017-06-26	PHT77	5	2	43	NA	7	11.2
2017-06-26	N22	1	2	41.5	NA	8	12.8
2017-06-26	N22	2	2	37	NA	9	14.2
2017-06-26	N22	3	2	31	NA	8	13.2
2017-06-26	N22	4	2	37.5	NA	8	12.5
2017-06-26	N22	5	2	35	NA	9	13.5
2017-06-26	ZEA 3660	1	2	51.5	NA	7	11.2
2017-06-26	ZEA 3660	2	2	63	NA	7	11.5
2017-06-26	ZEA 3660	3	2	54	NA	7	11.2
2017-06-26	ZEA 3660	4	2	47.5	NA	6	9.8
2017-06-26	ZEA 3660	5	2	54.5	NA	6	11.8
2017-06-26	ZEA 324	1	2	23.5	NA	9	12.8
2017-06-26	ZEA 324	2	2	24.5	NA	9	13
2017-06-26	ZEA 324	3	2	19	NA	8	11
2017-06-26	ZEA 324	4	2	16.5	NA	6	13.5
2017-06-26	ZEA 324	5	2	31.5	NA	9	12.8
2017-06-26	P148	1	1	32	NA	9	13.8
2017-06-26	P148	2	1	30	NA	9	11.8
2017-06-26	P148	3	1	27	NA	9	13.8
2017-06-26	P148	4	1	29	NA	7	11.8
2017-06-26	P148	5	1	30	NA	9	12.5
2017-06-26	ZEA 324	1	1	23	NA	9	12.5
2017-06-26	ZEA 324	2	1	23	NA	8	12.2
2017-06-26	ZEA 324	3	1	17	NA	8	11.5
2017-06-26	ZEA 324	4	1	16	NA	8	11.2
2017-06-26	ZEA 324	5	1	15.5	NA	8	11.2
2017-06-26	N22	1	1	40	NA	8	12
2017-06-26	N22	2	1	40	NA	8	12.5
2017-06-26	N22	3	1	39	NA	8	12.2
2017-06-26	N22	4	1	40	NA	8	12.2
2017-06-26	N22	5	1	40.5	NA	8	12.2
2017-06-26	ZEA 332	1	2	57.5	Tassel	11	11
2017-06-26	ZEA 332	2	2	56	Tassel	12	12
2017-06-26	ZEA 332	3	2	62	Tassel	13	13
2017-06-26	ZEA 332	4	2	19	NA	6	6
2017-06-26	ZEA 332	5	2	54	Tassel	11	11
2017-06-26	S052	1	2	43	NA	9	14.8
2017-06-26	S052	2	2	44	NA	9	14.8
2017-06-26	S052	3	2	45	NA	8	14.8
2017-06-26	S052	4	2	51.5	NA	9	15.5
2017-06-26	S052	5	2	53	NA	9	14.8
2017-06-26	PHT77	1	1	53	NA	8	11.2
2017-06-26	PHT77	2	1	49	NA	8	11.2
2017-06-26	PHT77	3	1	51.5	NA	8	11.5
2017-06-26	PHT77	4	1	62	NA	8	11.5
2017-06-26	PHT77	5	1	46.5	NA	8	11.2
2017-06-26	ZEA 851	1	1	43	NA	8	12
2017-06-26	ZEA 851	2	1	48	NA	8	12.2
2017-06-26	ZEA 851	3	1	41	NA	8	12.2
2017-06-26	ZEA 851	4	1	41	NA	8	12.5
2017-06-26	ZEA 851	5	1	48	NA	8	12.2
2017-06-26	ZEA 332	1	1	65	Tassel	12	12
2017-06-26	ZEA 332	2	1	35.5	NA	8	12.2
2017-06-26	ZEA 332	3	1	42	Tassel	14	14
2017-06-26	ZEA 332	4	1	59	NA	12	11
2017-06-26	ZEA 332	5	1	38	NA	8	12.2
2017-06-26	ZEA 399	1	1	54	NA	10	14.2
2017-06-26	ZEA 399	2	1	55	NA	9	13
2017-06-26	ZEA 399	3	1	47	NA	9	13.2
2017-06-26	ZEA 399	4	1	45.5	NA	9	12.2
2017-06-26	ZEA 399	5	1	52.5	NA	10	14
2017-06-26	ZEA 3660	1	1	53.5	NA	7	11.5
2017-06-26	ZEA 3660	2	1	53.5	NA	7	11.2
2017-06-26	ZEA 3660	3	1	55	NA	7	11.2
2017-06-26	ZEA 3660	4	1	56	NA	7	11.5
2017-06-26	ZEA 3660	5	1	58	NA	7	11.5
2017-06-29	ZEA 851	1	2	48	NA	9	13.2
2017-06-29	ZEA 851	2	2	40	NA	9	13.2
2017-06-29	ZEA 851	3	2	54	NA	8	12.8
2017-06-29	ZEA 851	4	2	45.5	NA	8	12.5
2017-06-29	ZEA 851	5	2	46	NA	8	12.2
2017-06-29	ZEA 132	1	2	26	NA	8	12.2
2017-06-29	ZEA 132	2	2	33	NA	9	14.5
2017-06-29	ZEA 132	3	2	45	NA	9	14.5
2017-06-29	ZEA 132	4	2	45	NA	8	14.5
2017-06-29	ZEA 132	5	2	45.5	NA	9	14.5
2017-06-29	ZEA 399	1	2	45	NA	9	12.5
2017-06-29	ZEA 399	2	2	56.5	NA	10	14.5
2017-06-29	ZEA 399	3	2	45	NA	9	14.2
2017-06-29	ZEA 399	4	2	53	NA	10	14.5
2017-06-29	ZEA 399	5	2	51	NA	9	14.5
2017-06-29	B73	1	2	51	NA	9	13.2
2017-06-29	B73	2	2	48	NA	9	12.8
2017-06-29	B73	3	2	55	NA	9	13.5
2017-06-29	B73	4	2	44.5	NA	9	12.5
2017-06-29	B73	5	2	49	NA	9	13.5
2017-06-29	P148	1	2	36	NA	9	13.5
2017-06-29	P148	2	2	35	NA	9	14.5
2017-06-29	P148	3	2	43	NA	10	14.8
2017-06-29	P148	4	2	35.5	NA	9	13.8
2017-06-29	P148	5	2	37	NA	10	14.8
2017-06-29	S052	1	1	40	NA	9	15.8
2017-06-29	S052	2	1	47.5	NA	10	16.8
2017-06-29	S052	3	1	38	NA	9	15.5
2017-06-29	S052	4	1	42	NA	9	15.8
2017-06-29	S052	5	1	40	NA	9	14.2
2017-06-29	B73	1	1	42	NA	9	12.5
2017-06-29	B73	2	1	40	NA	9	12.5
2017-06-29	B73	3	1	46.5	NA	9	12.5
2017-06-29	B73	4	1	44	NA	10	13.5
2017-06-29	B73	5	1	49	NA	9	12.5
2017-06-29	ZEA 132	1	1	39	NA	9	14
2017-06-29	ZEA 132	2	1	43	NA	10	14.5
2017-06-29	ZEA 132	3	1	40	NA	10	14.8
2017-06-29	ZEA 132	4	1	40	NA	9	14.2
2017-06-29	ZEA 132	5	1	48	NA	10	15.2
2017-06-29	PHT77	1	2	33	NA	7	10.2
2017-06-29	PHT77	2	2	53	NA	8	11.2
2017-06-29	PHT77	3	2	44	NA	7	10.5
2017-06-29	PHT77	4	2	59	NA	8	11.5
2017-06-29	PHT77	5	2	49	NA	8	11.5
2017-06-29	N22	1	2	40	NA	8	12.5
2017-06-29	N22	2	2	45	NA	8	12.2
2017-06-29	N22	3	2	40	NA	8	12.2
2017-06-29	N22	4	2	46	NA	8	12.2
2017-06-29	N22	5	2	35	NA	8	12.5
2017-06-29	ZEA 3660	1	2	60	NA	7	10.5
2017-06-29	ZEA 3660	2	2	56	NA	8	12.2
2017-06-29	ZEA 3660	3	2	56	NA	7	11.5
2017-06-29	ZEA 3660	4	2	56	NA	7	11.2
2017-06-29	ZEA 3660	5	2	61	NA	8	12.2
2017-06-29	ZEA 324	1	2	27	NA	9	13.2
2017-06-29	ZEA 324	2	2	28	NA	10	13.2
2017-06-29	ZEA 324	3	2	19.5	NA	10	13.2
2017-06-29	ZEA 324	4	2	17	NA	11	14.2
2017-06-29	ZEA 324	5	2	31	NA	10	13.5
2017-06-29	P148	1	1	35	NA	10	14.8
2017-06-29	P148	2	1	31	NA	10	14.5
2017-06-29	P148	3	1	30	NA	9	14.5
2017-06-29	P148	4	1	31	NA	8	12.5
2017-06-29	P148	5	1	29.5	NA	9	13.5
2017-06-29	ZEA 324	1	1	26	NA	10	13.2
2017-06-29	ZEA 324	2	1	24	NA	9	12.5
2017-06-29	ZEA 324	3	1	20	NA	9	12
2017-06-29	ZEA 324	4	1	17	NA	9	11.5
2017-06-29	ZEA 324	5	1	13	NA	9	12
2017-06-29	N22	1	1	44	NA	8	12.2
2017-06-29	N22	2	1	46	NA	9	13.2
2017-06-29	N22	3	1	47	NA	9	12.5
2017-06-29	N22	4	1	43.5	NA	9	12.5
2017-06-29	N22	5	1	51	NA	9	13.2
2017-06-29	ZEA 332	1	2	77	NA	11	11
2017-06-29	ZEA 332	2	2	75.9	NA	12	12
2017-06-29	ZEA 332	3	2	80.5	NA	13	13
2017-06-29	ZEA 332	4	2	19.6	NA	NA	NA
2017-06-29	ZEA 332	5	2	73	NA	11	11
2017-06-29	S052	1	2	51	NA	9	14.5
2017-06-29	S052	2	2	47.5	NA	10	14.8
2017-06-29	S052	3	2	49.6	NA	9	15.8
2017-06-29	S052	4	2	59.5	NA	10	14.8
2017-06-29	S052	5	2	57	NA	9	14.8
2017-06-29	PHT77	1	1	52.5	NA	9	11.2
2017-06-29	PHT77	2	1	58.1	NA	8	11.5
2017-06-29	PHT77	3	1	50.3	NA	9	11
2017-06-29	PHT77	4	1	62	NA	8	11.5
2017-06-29	PHT77	5	1	57	NA	8	11.2
2017-06-29	ZEA 851	1	1	47.5	NA	8	11.5
2017-06-29	ZEA 851	2	1	54.6	NA	8	12.2
2017-06-29	ZEA 851	3	1	42.6	NA	9	11.8
2017-06-29	ZEA 851	4	1	48	NA	9	12.2
2017-06-29	ZEA 851	5	1	54	NA	9	12.2
2017-06-29	ZEA 332	1	1	84	Tassel	12	12
2017-06-29	ZEA 332	2	1	37	NA	7	10.2
2017-06-29	ZEA 332	3	1	55.5	Tassel	14	14
2017-06-29	ZEA 332	4	1	59.3	NA	12	12
2017-06-29	ZEA 332	5	1	40	NA	8	11.5
2017-06-29	ZEA 399	1	1	56.5	NA	10	13.5
2017-06-29	ZEA 399	2	1	50	NA	9	12.5
2017-06-29	ZEA 399	3	1	60.4	NA	10	13.2
2017-06-29	ZEA 399	4	1	48	NA	9	12.5
2017-06-29	ZEA 399	5	1	57.1	NA	10	13.5
2017-06-29	ZEA 3660	1	1	58	NA	8	11.5
2017-06-29	ZEA 3660	2	1	58.1	NA	7	10.8
2017-06-29	ZEA 3660	3	1	61.5	NA	8	11.5
2017-06-29	ZEA 3660	4	1	58.2	NA	8	11.5
2017-06-29	ZEA 3660	5	1	58.8	NA	8	11.8
2017-07-03	ZEA 851	1	2	55	NA	8	13.5
2017-07-03	ZEA 851	2	2	46.5	NA	9	13.9
2017-07-03	ZEA 851	3	2	56	NA	9	13.2
2017-07-03	ZEA 851	4	2	53	NA	9	13.2
2017-07-03	ZEA 851	5	2	52	NA	9	12.2
2017-07-03	ZEA 132	1	2	34	NA	9	12.8
2017-07-03	ZEA 132	2	2	46.5	NA	10	15.5
2017-07-03	ZEA 132	3	2	49.5	NA	10	15.5
2017-07-03	ZEA 132	4	2	47	NA	10	15.2
2017-07-03	ZEA 132	5	2	46	NA	10	15.5
2017-07-03	ZEA 399	1	2	53	NA	10	14.5
2017-07-03	ZEA 399	2	2	52	NA	10	15.5
2017-07-03	ZEA 399	3	2	47.5	NA	10	15
2017-07-03	ZEA 399	4	2	63	NA	11	15.2
2017-07-03	ZEA 399	5	2	64.5	NA	10	15.2
2017-07-03	B73	1	2	54	NA	9	13.8
2017-07-03	B73	2	2	60	NA	9	13.5
2017-07-03	B73	3	2	58	NA	9	13.5
2017-07-03	B73	4	2	55.5	NA	9	13.2
2017-07-03	B73	5	2	52	NA	9	13.8
2017-07-03	P148	1	2	41.5	NA	10	14.8
2017-07-03	P148	2	2	42	NA	10	14.8
2017-07-03	P148	3	2	57	NA	10	15.5
2017-07-03	P148	4	2	38	NA	10	14.8
2017-07-03	P148	5	2	40	NA	10	14.8
2017-07-03	S052	1	1	42	NA	10	15.8
2017-07-03	S052	2	1	53.5	NA	10	17.5
2017-07-03	S052	3	1	45	NA	10	15.8
2017-07-03	S052	4	1	45	NA	10	16.5
2017-07-03	S052	5	1	45.5	NA	9	15.2
2017-07-03	B73	1	1	53.5	NA	9	13.2
2017-07-03	B73	2	1	52	NA	9	13.2
2017-07-03	B73	3	1	48	NA	9	12.8
2017-07-03	B73	4	1	54	NA	10	14.2
2017-07-03	B73	5	1	52	NA	9	13.5
2017-07-03	ZEA 132	1	1	45	NA	10	14.5
2017-07-03	ZEA 132	2	1	46	NA	10	15.2
2017-07-03	ZEA 132	3	1	44	NA	10	15.5
2017-07-03	ZEA 132	4	1	50	NA	10	14.8
2017-07-03	ZEA 132	5	1	49	NA	10	16.2
2017-07-03	PHT77	1	2	40.5	NA	8	11.5
2017-07-03	PHT77	2	2	55	NA	8	12.8
2017-07-03	PHT77	3	2	49	NA	8	13
2017-07-03	PHT77	4	2	50	NA	8	13.5
2017-07-03	PHT77	5	2	48	NA	8	12.8
2017-07-03	N22	1	2	52.5	NA	9	13.2
2017-07-03	N22	2	2	45	NA	9	12.8
2017-07-03	N22	3	2	44	NA	8	12.8
2017-07-03	N22	4	2	48	NA	8	12.8
2017-07-03	N22	5	2	46	NA	7	13.2
2017-07-03	ZEA 3660	1	2	72	NA	8	12.5
2017-07-03	ZEA 3660	2	2	63	NA	8	13
2017-07-03	ZEA 3660	3	2	62	NA	8	12.5
2017-07-03	ZEA 3660	4	2	58	NA	7	12.2
2017-07-03	ZEA 3660	5	2	65	NA	7	12.8
2017-07-03	ZEA 324	1	2	31	NA	10	14.2
2017-07-03	ZEA 324	2	2	29.5	NA	10	14.2
2017-07-03	ZEA 324	3	2	24	NA	11	13.2
2017-07-03	ZEA 324	4	2	23	NA	11	14.5
2017-07-03	ZEA 324	5	2	34	NA	10	14.5
2017-07-03	P148	1	1	42	NA	10	15.2
2017-07-03	P148	2	1	34	NA	10	15.8
2017-07-03	P148	3	1	36.5	NA	10	14.8
2017-07-03	P148	4	1	32	NA	8	13.2
2017-07-03	P148	5	1	34	NA	9	14.2
2017-07-03	ZEA 324	1	1	28.5	NA	10	14
2017-07-03	ZEA 324	2	1	30	NA	9	13.2
2017-07-03	ZEA 324	3	1	23	NA	9	12.5
2017-07-03	ZEA 324	4	1	19.5	NA	9	12.2
2017-07-03	ZEA 324	5	1	14.5	NA	9	12.5
2017-07-03	N22	1	1	54	NA	9	13
2017-07-03	N22	2	1	54	NA	9	13.5
2017-07-03	N22	3	1	49.5	NA	9	13.5
2017-07-03	N22	4	1	48	NA	9	13.2
2017-07-03	N22	5	1	53	NA	9	13.5
2017-07-03	ZEA 332	1	2	92	Tassel	11	11
2017-07-03	ZEA 332	2	2	91	Tassel	12	12
2017-07-03	ZEA 332	3	2	100	Tassel	13	13
2017-07-03	ZEA 332	4	2	NA	NA	NA	NA
2017-07-03	ZEA 332	5	2	91	Tassel	11	11
2017-07-03	S052	1	2	60	NA	10	15.8
2017-07-03	S052	2	2	56	NA	10	16.5
2017-07-03	S052	3	2	58.5	NA	10	16.2
2017-07-03	S052	4	2	68	NA	11	16.8
2017-07-03	S052	5	2	64	NA	10	16.2
2017-07-03	PHT77	1	1	65	NA	9	12.5
2017-07-03	PHT77	2	1	60	NA	9	13
2017-07-03	PHT77	3	1	66.5	NA	9	13
2017-07-03	PHT77	4	1	74	NA	9	13
2017-07-03	PHT77	5	1	60	NA	8	12.5
2017-07-03	ZEA 851	1	1	65.5	NA	9	13.2
2017-07-03	ZEA 851	2	1	63	NA	9	13.5
2017-07-03	ZEA 851	3	1	58	NA	9	13.2
2017-07-03	ZEA 851	4	1	53	NA	9	13.5
2017-07-03	ZEA 851	5	1	60	NA	9	14
2017-07-03	ZEA 332	1	1	97	Tassel	12	12
2017-07-03	ZEA 332	2	1	41	NA	8	11.8
2017-07-03	ZEA 332	3	1	75.5	Tassel	14	14
2017-07-03	ZEA 332	4	1	70	NA	12	12
2017-07-03	ZEA 332	5	1	40	NA	9	12.5
2017-07-03	ZEA 399	1	1	65	NA	11	15.2
2017-07-03	ZEA 399	2	1	65	NA	10	14.2
2017-07-03	ZEA 399	3	1	83.5	NA	10	14.5
2017-07-03	ZEA 399	4	1	58.5	NA	10	14.2
2017-07-03	ZEA 399	5	1	76	NA	11	15.2
2017-07-03	ZEA 3660	1	1	62.5	NA	8	13.5
2017-07-03	ZEA 3660	2	1	67.5	NA	8	12.5
2017-07-03	ZEA 3660	3	1	76	NA	8	13.5
2017-07-03	ZEA 3660	4	1	68	NA	8	13.2
2017-07-03	ZEA 3660	5	1	67	NA	8	13.2
2017-07-06	ZEA 851	1	2	66.5	NA	9	14.2
2017-07-06	ZEA 851	2	2	58	NA	10	14.2
2017-07-06	ZEA 851	3	2	64.5	NA	9	14.2
2017-07-06	ZEA 851	4	2	58	NA	9	13.5
2017-07-06	ZEA 851	5	2	61	NA	9	13.2
2017-07-06	ZEA 132	1	2	43	NA	9	13.2
2017-07-06	ZEA 132	2	2	48.5	NA	11	16.2
2017-07-06	ZEA 132	3	2	54.5	NA	11	16.2
2017-07-06	ZEA 132	4	2	53	NA	11	15.5
2017-07-06	ZEA 132	5	2	51.5	NA	11	16
2017-07-06	ZEA 399	1	2	64	NA	11	15.2
2017-07-06	ZEA 399	2	2	68.5	NA	11	16.2
2017-07-06	ZEA 399	3	2	57	NA	11	15.2
2017-07-06	ZEA 399	4	2	59	NA	11	15.5
2017-07-06	ZEA 399	5	2	74	NA	11	16
2017-07-06	B73	1	2	65	NA	10	14.5
2017-07-06	B73	2	2	63.5	NA	10	14.2
2017-07-06	B73	3	2	71	NA	10	14.5
2017-07-06	B73	4	2	57	NA	9	14
2017-07-06	B73	5	2	65	NA	10	14.2
2017-07-06	P148	1	2	47.5	NA	10	15.5
2017-07-06	P148	2	2	53	NA	11	15.2
2017-07-06	P148	3	2	53	Tassel	11	15.5
2017-07-06	P148	4	2	42.5	Tassel	10	14.8
2017-07-06	P148	5	2	51	NA	11	15.5
2017-07-06	S052	1	1	52	NA	11	16.2
2017-07-06	S052	2	1	63.5	NA	11	17.8
2017-07-06	S052	3	1	57	NA	10	16.5
2017-07-06	S052	4	1	53.5	NA	10	16.8
2017-07-06	S052	5	1	47.5	NA	10	15.8
2017-07-06	B73	1	1	54.5	NA	10	13.5
2017-07-06	B73	2	1	53.5	NA	10	13.5
2017-07-06	B73	3	1	52	NA	9	13.2
2017-07-06	B73	4	1	65	NA	10	14.5
2017-07-06	B73	5	1	63	NA	10	13.5
2017-07-06	ZEA 132	1	1	48.5	NA	11	15.2
2017-07-06	ZEA 132	2	1	54	NA	11	16
2017-07-06	ZEA 132	3	1	51.5	NA	11	16.2
2017-07-06	ZEA 132	4	1	49	NA	11	15.2
2017-07-06	ZEA 132	5	1	57	NA	11	17
2017-07-06	PHT77	1	2	54	NA	8	13.5
2017-07-06	PHT77	2	2	60	NA	9	13.5
2017-07-06	PHT77	3	2	55	NA	8	13.5
2017-07-06	PHT77	4	2	65	NA	9	13.8
2017-07-06	PHT77	5	2	60	NA	9	13.5
2017-07-06	N22	1	2	54	NA	9	14.5
2017-07-06	N22	2	2	58	NA	9	13.8
2017-07-06	N22	3	2	53	NA	9	13.5
2017-07-06	N22	4	2	48	NA	9	13.5
2017-07-06	N22	5	2	48	NA	9	13.8
2017-07-06	ZEA 3660	1	2	72.5	NA	8	13.2
2017-07-06	ZEA 3660	2	2	71	NA	7	13.5
2017-07-06	ZEA 3660	3	2	70.5	NA	8	13.2
2017-07-06	ZEA 3660	4	2	64	NA	8	12.5
2017-07-06	ZEA 3660	5	2	72	NA	7	13.2
2017-07-06	ZEA 324	1	2	35	NA	10	14.5
2017-07-06	ZEA 324	2	2	37.5	NA	11	15.2
2017-07-06	ZEA 324	3	2	27	NA	11	14.5
2017-07-06	ZEA 324	4	2	22	NA	12	15.5
2017-07-06	ZEA 324	5	2	30	NA	10	15.5
2017-07-06	P148	1	1	51	NA	11	15.2
2017-07-06	P148	2	1	44	NA	11	15.2
2017-07-06	P148	3	1	44	NA	10	14.8
2017-07-06	P148	4	1	40	NA	8	13.8
2017-07-06	P148	5	1	42	NA	10	14.8
2017-07-06	ZEA 324	1	1	33	NA	11	14.5
2017-07-06	ZEA 324	2	1	35	NA	10	14.2
2017-07-06	ZEA 324	3	1	26	NA	10	13.2
2017-07-06	ZEA 324	4	1	31.5	NA	10	13.2
2017-07-06	ZEA 324	5	1	24	NA	10	13.2
2017-07-06	N22	1	1	56.5	NA	9	13.8
2017-07-06	N22	2	1	62	NA	10	14.5
2017-07-06	N22	3	1	59	NA	9	13.8
2017-07-06	N22	4	1	57	NA	9	14.2
2017-07-06	N22	5	1	68	NA	9	14.5
2017-07-06	ZEA 332	1	2	103	Tassel	11	11
2017-07-06	ZEA 332	2	2	103.5	Tassel	12	12
2017-07-06	ZEA 332	3	2	119	Tassel	13	13
2017-07-06	ZEA 332	4	2	20	Tassel	8	8
2017-07-06	ZEA 332	5	2	103.5	Tassel	11	11
2017-07-06	S052	1	2	68	NA	10	16.2
2017-07-06	S052	2	2	66	NA	10	17
2017-07-06	S052	3	2	68	NA	10	16.2
2017-07-06	S052	4	2	70.5	NA	11	16.5
2017-07-06	S052	5	2	78.5	NA	10	16.5
2017-07-06	PHT77	1	1	75	NA	9	13.2
2017-07-06	PHT77	2	1	73	NA	9	13.2
2017-07-06	PHT77	3	1	76.5	NA	9	13
2017-07-06	PHT77	4	1	79	NA	9	13.2
2017-07-06	PHT77	5	1	73	NA	9	13
2017-07-06	ZEA 851	1	1	70	NA	9	13.2
2017-07-06	ZEA 851	2	1	65.5	NA	9	14.2
2017-07-06	ZEA 851	3	1	65	NA	9	14
2017-07-06	ZEA 851	4	1	62	NA	9	14.2
2017-07-06	ZEA 851	5	1	70	NA	9	14.2
2017-07-06	ZEA 332	1	1	106	Tassel	12	12
2017-07-06	ZEA 332	2	1	42	NA	9	11.5
2017-07-06	ZEA 332	3	1	97	Tassel	14	14
2017-07-06	ZEA 332	4	1	73	NA	12	12
2017-07-06	ZEA 332	5	1	47.5	NA	8	11.5
2017-07-06	ZEA 399	1	1	69	NA	11	16.2
2017-07-06	ZEA 399	2	1	62	NA	10	15
2017-07-06	ZEA 399	3	1	87	NA	10	15.2
2017-07-06	ZEA 399	4	1	66	NA	10	15
2017-07-06	ZEA 399	5	1	68.5	NA	10	16.2
2017-07-06	ZEA 3660	1	1	75.5	NA	8	14.2
2017-07-06	ZEA 3660	2	1	75	NA	8	13.2
2017-07-06	ZEA 3660	3	1	78	NA	8	14
2017-07-06	ZEA 3660	4	1	74	NA	8	13.2
2017-07-06	ZEA 3660	5	1	75	NA	8	14
2017-07-10	ZEA 851	1	2	76	NA	10	15.2
2017-07-10	ZEA 851	2	2	74	NA	10	10
2017-07-10	ZEA 851	3	2	72	NA	10	15.2
2017-07-10	ZEA 851	4	2	72	NA	10	15.2
2017-07-10	ZEA 851	5	2	79	NA	9	14.2
2017-07-10	ZEA 132	1	2	53	NA	10	14.8
2017-07-10	ZEA 132	2	2	61	NA	11	16.8
2017-07-10	ZEA 132	3	2	67.5	NA	11	17.2
2017-07-10	ZEA 132	4	2	71	NA	11	17.2
2017-07-10	ZEA 132	5	2	67	NA	11	16.5
2017-07-10	ZEA 399	1	2	84	NA	11	16.5
2017-07-10	ZEA 399	2	2	88	NA	12	18.2
2017-07-10	ZEA 399	3	2	76.5	NA	11	17
2017-07-10	ZEA 399	4	2	84.5	NA	12	17.2
2017-07-10	ZEA 399	5	2	97	NA	12	17.2
2017-07-10	B73	1	2	85	NA	10	15.2
2017-07-10	B73	2	2	81	NA	10	15.2
2017-07-10	B73	3	2	87	NA	11	15.2
2017-07-10	B73	4	2	72.5	NA	10	14.5
2017-07-10	B73	5	2	77	NA	10	15.5
2017-07-10	P148	1	2	61	Tassel	11	15.2
2017-07-10	P148	2	2	62	Tassel	12	15.5
2017-07-10	P148	3	2	75	Tassel	13	13
2017-07-10	P148	4	2	54	Tassel	12	15.5
2017-07-10	P148	5	2	56	Tassel	12	15.5
2017-07-10	S052	1	1	62	NA	12	16.5
2017-07-10	S052	2	1	78	NA	12	17.5
2017-07-10	S052	3	1	75	NA	11	16.5
2017-07-10	S052	4	1	68	NA	12	17.2
2017-07-10	S052	5	1	58	NA	11	17
2017-07-10	B73	1	1	75	NA	10	14.5
2017-07-10	B73	2	1	83	NA	10	14.5
2017-07-10	B73	3	1	77	NA	10	14.5
2017-07-10	B73	4	1	80	NA	10	15.2
2017-07-10	B73	5	1	64	NA	10	14.5
2017-07-10	ZEA 132	1	1	65	NA	11	16
2017-07-10	ZEA 132	2	1	66	NA	11	17.2
2017-07-10	ZEA 132	3	1	63	NA	11	17.2
2017-07-10	ZEA 132	4	1	57	NA	10	16.2
2017-07-10	ZEA 132	5	1	69	NA	12	18
2017-07-10	PHT77	1	2	64	NA	9	13
2017-07-10	PHT77	2	2	82	NA	10	14
2017-07-10	PHT77	3	2	75	NA	9	13
2017-07-10	PHT77	4	2	83	Tassel	10	14.2
2017-07-10	PHT77	5	2	81	NA	10	14
2017-07-10	N22	1	2	76	NA	10	15.2
2017-07-10	N22	2	2	67	NA	10	14.8
2017-07-10	N22	3	2	61	NA	10	14.5
2017-07-10	N22	4	2	67	NA	10	15
2017-07-10	N22	5	2	66	NA	10	15
2017-07-10	ZEA 3660	1	2	91	NA	9	14
2017-07-10	ZEA 3660	2	2	89	NA	9	14.2
2017-07-10	ZEA 3660	3	2	93	NA	8	14
2017-07-10	ZEA 3660	4	2	87	NA	9	14
2017-07-10	ZEA 3660	5	2	93	NA	9	14.8
2017-07-10	ZEA 324	1	2	47	NA	11	15.5
2017-07-10	ZEA 324	2	2	51	NA	11	16.2
2017-07-10	ZEA 324	3	2	42	NA	12	16.2
2017-07-10	ZEA 324	4	2	43	NA	12	16
2017-07-10	ZEA 324	5	2	53	NA	12	17
2017-07-10	P148	1	1	61	Tassel	13	15.5
2017-07-10	P148	2	1	47	Tassel	12	15.5
2017-07-10	P148	3	1	50.5	Tassel	12	14.8
2017-07-10	P148	4	1	50	Tassel	10	13.8
2017-07-10	P148	5	1	45	Tassel	11	14.8
2017-07-10	ZEA 324	1	1	45.5	NA	12	16.2
2017-07-10	ZEA 324	2	1	49.5	NA	11	15.5
2017-07-10	ZEA 324	3	1	40	NA	11	14.5
2017-07-10	ZEA 324	4	1	33.5	NA	11	14.5
2017-07-10	ZEA 324	5	1	27.5	NA	11	14.5
2017-07-10	N22	1	1	74.5	NA	10	15.2
2017-07-10	N22	2	1	76	NA	10	15.5
2017-07-10	N22	3	1	79	NA	10	15.5
2017-07-10	N22	4	1	73.5	NA	10	15.2
2017-07-10	N22	5	1	76.5	NA	10	16.2
2017-07-10	ZEA 332	1	2	103	Tassel	11	11
2017-07-10	ZEA 332	2	2	108	Tassel	12	12
2017-07-10	ZEA 332	3	2	132.5	Tassel	13	13
2017-07-10	ZEA 332	4	2	20.5	NA	8	8
2017-07-10	ZEA 332	5	2	107.5	Tassel	11	11
2017-07-10	S052	1	2	90.5	Tassel	13	16.5
2017-07-10	S052	2	2	82	Tassel	13	17.5
2017-07-10	S052	3	2	87	Tassel	12	16.5
2017-07-10	S052	4	2	92.5	Tassel	14	16.8
2017-07-10	S052	5	2	102	Tassel	13	16.8
2017-07-10	PHT77	1	1	86	NA	10	14.5
2017-07-10	PHT77	2	1	88	NA	10	14.5
2017-07-10	PHT77	3	1	88.5	NA	11	14.5
2017-07-10	PHT77	4	1	98.5	NA	11	14.2
2017-07-10	PHT77	5	1	89	NA	10	13.5
2017-07-10	ZEA 851	1	1	84.5	NA	10	14.5
2017-07-10	ZEA 851	2	1	84	NA	10	15.5
2017-07-10	ZEA 851	3	1	77.5	NA	10	14.5
2017-07-10	ZEA 851	4	1	76.5	NA	10	15.2
2017-07-10	ZEA 851	5	1	84	NA	10	15.2
2017-07-10	ZEA 332	1	1	105	NA	13	13
2017-07-10	ZEA 332	2	1	44.5	NA	9	11.8
2017-07-10	ZEA 332	3	1	110	NA	14	14
2017-07-10	ZEA 332	4	1	75	NA	12	12
2017-07-10	ZEA 332	5	1	37	NA	11	13.5
2017-07-10	ZEA 399	1	1	99	NA	12	17.5
2017-07-10	ZEA 399	2	1	79	NA	11	16.2
2017-07-10	ZEA 399	3	1	105.5	NA	12	16.2
2017-07-10	ZEA 399	4	1	86	NA	11	16.2
2017-07-10	ZEA 399	5	1	90.5	NA	12	17.2
2017-07-10	ZEA 3660	1	1	89	NA	10	15.2
2017-07-10	ZEA 3660	2	1	97	NA	10	15
2017-07-10	ZEA 3660	3	1	94	NA	10	15
2017-07-10	ZEA 3660	4	1	92.5	NA	10	15
2017-07-10	ZEA 3660	5	1	95	NA	15	15
2017-07-13	ZEA 851	1	2	80	NA	10	15.2
2017-07-13	ZEA 851	2	2	77	NA	10	15.2
2017-07-13	ZEA 851	3	2	81	NA	10	15
2017-07-13	ZEA 851	4	2	81	NA	10	15.2
2017-07-13	ZEA 851	5	2	78	NA	9	14.2
2017-07-13	ZEA 132	1	2	55	NA	10	14.2
2017-07-13	ZEA 132	2	2	65	NA	12	18
2017-07-13	ZEA 132	3	2	74	NA	11	17.2
2017-07-13	ZEA 132	4	2	69	NA	11	17.2
2017-07-13	ZEA 132	5	2	69	NA	11	17.2
2017-07-13	ZEA 399	1	2	92	NA	11	17
2017-07-13	ZEA 399	2	2	96	NA	12	19
2017-07-13	ZEA 399	3	2	83	NA	11	17
2017-07-13	ZEA 399	4	2	69	NA	12	17.2
2017-07-13	ZEA 399	5	2	79	NA	12	18
2017-07-13	B73	1	2	86	NA	10	16
2017-07-13	B73	2	2	86	NA	10	15.5
2017-07-13	B73	3	2	91.5	NA	11	16.2
2017-07-13	B73	4	2	81	NA	10	15.2
2017-07-13	B73	5	2	78	NA	11	16
2017-07-13	P148	1	2	67	Tassel	12	15.5
2017-07-13	P148	2	2	65	Tassel	12	15.8
2017-07-13	P148	3	2	75	Tassel	14	15.8
2017-07-13	P148	4	2	8	Tassel	12	15.2
2017-07-13	P148	5	2	63	Tassel	13	15.8
2017-07-13	S052	1	1	68	NA	12	16.5
2017-07-13	S052	2	1	87	NA	13	17.8
2017-07-13	S052	3	1	72	NA	12	16.8
2017-07-13	S052	4	1	71.5	NA	12	17.5
2017-07-13	S052	5	1	64	NA	11	17.2
2017-07-13	B73	1	1	79.5	NA	10	15
2017-07-13	B73	2	1	88	NA	10	15.2
2017-07-13	B73	3	1	76	NA	10	14.8
2017-07-13	B73	4	1	85	NA	11	16
2017-07-13	B73	5	1	73	NA	10	15.2
2017-07-13	ZEA 132	1	1	65	NA	11	16.2
2017-07-13	ZEA 132	2	1	55	NA	11	17.2
2017-07-13	ZEA 132	3	1	66	NA	11	17.2
2017-07-13	ZEA 132	4	1	58	NA	11	16.2
2017-07-13	ZEA 132	5	1	71	NA	12	18.2
2017-07-13	PHT77	1	2	64	NA	9	13.2
2017-07-13	PHT77	2	2	80.5	NA	10	14.2
2017-07-13	PHT77	3	2	80	NA	9	13.2
2017-07-13	PHT77	4	2	87.5	Tassel	10	14.2
2017-07-13	PHT77	5	2	86	Tassel	11	14.2
2017-07-13	N22	1	2	68.5	NA	11	15.8
2017-07-13	N22	2	2	67.5	NA	10	15.2
2017-07-13	N22	3	2	68	NA	10	15.5
2017-07-13	N22	4	2	64	NA	10	15.5
2017-07-13	N22	5	2	63.5	NA	10	15.5
2017-07-13	ZEA 3660	1	2	103	NA	10	15.2
2017-07-13	ZEA 3660	2	2	94	NA	10	15.2
2017-07-13	ZEA 3660	3	2	96.5	NA	10	14.5
2017-07-13	ZEA 3660	4	2	93	NA	9	14.2
2017-07-13	ZEA 3660	5	2	100	NA	10	15.2
2017-07-13	ZEA 324	1	2	52	NA	12	16.5
2017-07-13	ZEA 324	2	2	51	NA	12	17.2
2017-07-13	ZEA 324	3	2	47	NA	13	17.2
2017-07-13	ZEA 324	4	2	36.5	NA	13	17.2
2017-07-13	ZEA 324	5	2	47	NA	12	12.2
2017-07-13	P148	1	1	69	Tassel	15	15
2017-07-13	P148	2	1	55	Tassel	14	15.8
2017-07-13	P148	3	1	55	Tassel	14	14
2017-07-13	P148	4	1	50	Tassel	11	13.8
2017-07-13	P148	5	1	44	Tassel	12	14.8
2017-07-13	ZEA 324	1	1	47	NA	12	16.2
2017-07-13	ZEA 324	2	1	54	NA	12	16.2
2017-07-13	ZEA 324	3	1	42	NA	11	15
2017-07-13	ZEA 324	4	1	37.5	NA	11	15
2017-07-13	ZEA 324	5	1	31.5	NA	11	15.2
2017-07-13	N22	1	1	71	NA	10	15.8
2017-07-13	N22	2	1	78	NA	11	16.5
2017-07-13	N22	3	1	72	NA	11	15.8
2017-07-13	N22	4	1	71	NA	11	15.8
2017-07-13	N22	5	1	86	NA	11	16.5
2017-07-13	ZEA 332	1	2	106	Tassel	11	11
2017-07-13	ZEA 332	2	2	107.5	Tassel	12	12.2
2017-07-13	ZEA 332	3	2	134	Tassel	13	13
2017-07-13	ZEA 332	4	2	NA	NA	NA	NA
2017-07-13	ZEA 332	5	2	107	Tassel	11	11
2017-07-13	S052	1	2	90	NA	12	15.5
2017-07-13	S052	2	2	84	NA	12	16.5
2017-07-13	S052	3	2	87.5	Tassel	12	15.5
2017-07-13	S052	4	2	97	Tassel	12	15.8
2017-07-13	S052	5	2	112.5	Tassel	12	15.8
2017-07-13	PHT77	1	1	96	NA	11	14.8
2017-07-13	PHT77	2	1	97	NA	11	14.8
2017-07-13	PHT77	3	1	92	NA	11	15.8
2017-07-13	PHT77	4	1	107	NA	11	14.2
2017-07-13	PHT77	5	1	100	NA	10	13.8
2017-07-13	ZEA 851	1	1	75.5	NA	10	15.2
2017-07-13	ZEA 851	2	1	90	NA	10	16.2
2017-07-13	ZEA 851	3	1	74	NA	10	13.8
2017-07-13	ZEA 851	4	1	78	NA	10	15.5
2017-07-13	ZEA 851	5	1	87	NA	10	16.2
2017-07-13	ZEA 332	1	1	108	Tassel	12	12
2017-07-13	ZEA 332	2	1	NA	NA	NA	NA
2017-07-13	ZEA 332	3	1	108	Tassel	14	14
2017-07-13	ZEA 332	4	1	68	Tassel	12	12
2017-07-13	ZEA 332	5	1	40	NA	NA	NA
2017-07-13	ZEA 399	1	1	111	NA	12	19.5
2017-07-13	ZEA 399	2	1	102	NA	11	17.2
2017-07-13	ZEA 399	3	1	104	NA	11	17.5
2017-07-13	ZEA 399	4	1	87	NA	11	16.5
2017-07-13	ZEA 399	5	1	96	NA	11	18.2
2017-07-13	ZEA 3660	1	1	106	NA	10	15.5
2017-07-13	ZEA 3660	2	1	110	NA	10	15.2
2017-07-13	ZEA 3660	3	1	100	NA	10	15.5
2017-07-13	ZEA 3660	4	1	98	NA	10	15.2
2017-07-13	ZEA 3660	5	1	100	NA	10	15.8
2017-07-17	ZEA 851	1	2	88	NA	10	16.5
2017-07-17	ZEA 851	2	2	87	NA	11	15.2
2017-07-17	ZEA 851	3	2	95	NA	10	15.5
2017-07-17	ZEA 851	4	2	92	NA	11	16.2
2017-07-17	ZEA 851	5	2	83.5	NA	10	15.2
2017-07-17	ZEA 132	1	2	60	NA	11	15.5
2017-07-17	ZEA 132	2	2	71.5	NA	13	18.8
2017-07-17	ZEA 132	3	2	82	NA	12	18.5
2017-07-17	ZEA 132	4	2	74	NA	12	18.2
2017-07-17	ZEA 132	5	2	78	NA	13	18.8
2017-07-17	ZEA 399	1	2	108	NA	12	18
2017-07-17	ZEA 399	2	2	116	NA	13	20.5
2017-07-17	ZEA 399	3	2	92	NA	12	18.2
2017-07-17	ZEA 399	4	2	86	NA	12	17.5
2017-07-17	ZEA 399	5	2	120	NA	13	19.2
2017-07-17	B73	1	2	100	NA	12	17.2
2017-07-17	B73	2	2	88	NA	12	16.8
2017-07-17	B73	3	2	99	NA	12	17.8
2017-07-17	B73	4	2	87	NA	11	16.8
2017-07-17	B73	5	2	92	NA	11	16.8
2017-07-17	P148	1	2	76	Tassel	13	15.8
2017-07-17	P148	2	2	77	Tassel	14	15.8
2017-07-17	P148	3	2	95	Tassel	15	15
2017-07-17	P148	4	2	63	Tassel	13	15.8
2017-07-17	P148	5	2	98	Tassel	14	15.8
2017-07-17	S052	1	1	80	Tassel	12	16.8
2017-07-17	S052	2	1	95	Tassel	11	17.8
2017-07-17	S052	3	1	88	Tassel	12	16.8
2017-07-17	S052	4	1	89	Tassel	11	17.8
2017-07-17	S052	5	1	72	Tassel	11	17.2
2017-07-17	B73	1	1	90	NA	11	16.2
2017-07-17	B73	2	1	84.5	NA	11	16.2
2017-07-17	B73	3	1	86	NA	11	15.5
2017-07-17	B73	4	1	86	NA	12	16.8
2017-07-17	B73	5	1	75	NA	11	16.2
2017-07-17	ZEA 132	1	1	79	NA	11	17.8
2017-07-17	ZEA 132	2	1	79	NA	12	19.2
2017-07-17	ZEA 132	3	1	73	NA	13	18.8
2017-07-17	ZEA 132	4	1	68	NA	12	17.5
2017-07-17	ZEA 132	5	1	79	NA	13	19.5
2017-07-17	PHT77	1	2	80	NA	10	13.5
2017-07-17	PHT77	2	2	99	NA	11	14.5
2017-07-17	PHT77	3	2	95	NA	10	13.2
2017-07-17	PHT77	4	2	104	Tassel	11	14.2
2017-07-17	PHT77	5	2	100	Tassel	11	14.2
2017-07-17	N22	1	2	79	NA	11	16.2
2017-07-17	N22	2	2	81	NA	11	15.5
2017-07-17	N22	3	2	89	NA	11	15.5
2017-07-17	N22	4	2	88	NA	11	15.5
2017-07-17	N22	5	2	85	NA	11	16
2017-07-17	ZEA 3660	1	2	115	NA	10	16
2017-07-17	ZEA 3660	2	2	107	NA	10	16
2017-07-17	ZEA 3660	3	2	105	NA	10	15
2017-07-17	ZEA 3660	4	2	99	NA	10	15
2017-07-17	ZEA 3660	5	2	110.5	NA	10	16
2017-07-17	ZEA 324	1	2	60	NA	12	17.2
2017-07-17	ZEA 324	2	2	58	NA	12	18
2017-07-17	ZEA 324	3	2	48	NA	13	18
2017-07-17	ZEA 324	4	2	40	NA	14	18
2017-07-17	ZEA 324	5	2	64	NA	12	18
2017-07-17	P148	1	1	78	Tassel	14	14
2017-07-17	P148	2	1	62	Tassel	12	13.8
2017-07-17	P148	3	1	55	Tassel	14	14
2017-07-17	P148	4	1	97	Tassel	15	15
2017-07-17	P148	5	1	76	Tassel	15	15
2017-07-17	ZEA 324	1	1	57	NA	12	17.2
2017-07-17	ZEA 324	2	1	64	NA	12	17
2017-07-17	ZEA 324	3	1	45.5	NA	11	16
2017-07-17	ZEA 324	4	1	42	NA	11	16
2017-07-17	ZEA 324	5	1	36	NA	12	16.2
2017-07-17	N22	1	1	95	NA	11	16
2017-07-17	N22	2	1	94	NA	11	16.5
2017-07-17	N22	3	1	97	NA	11	16.2
2017-07-17	N22	4	1	92	NA	11	16
2017-07-17	N22	5	1	97	NA	12	16.2
2017-07-17	ZEA 332	1	2	104.5	Tassel	11	11
2017-07-17	ZEA 332	2	2	107	Tassel	12	12
2017-07-17	ZEA 332	3	2	132.5	Tassel	13	13
2017-07-17	ZEA 332	4	2	NA	NA	NA	NA
2017-07-17	ZEA 332	5	2	107	Tassel	11	11
2017-07-17	S052	1	2	104	Tassel	14	16.5
2017-07-17	S052	2	2	101	Tassel	14	17.8
2017-07-17	S052	3	2	103	Tassel	14	16.5
2017-07-17	S052	4	2	117	Tassel	16	16
2017-07-17	S052	5	2	122	Tassel	15	16.8
2017-07-17	PHT77	1	1	112	NA	11	14.5
2017-07-17	PHT77	2	1	114	NA	11	14.2
2017-07-17	PHT77	3	1	105.5	NA	11	14.8
2017-07-17	PHT77	4	1	124	Tassel	12	14.5
2017-07-17	PHT77	5	1	104	NA	11	13.8
2017-07-17	ZEA 851	1	1	87	NA	11	17
2017-07-17	ZEA 851	2	1	102	NA	11	17
2017-07-17	ZEA 851	3	1	86	NA	10	16
2017-07-17	ZEA 851	4	1	90	NA	11	16.2
2017-07-17	ZEA 851	5	1	105	NA	10	16.2
2017-07-17	ZEA 332	1	1	105.5	NA	12	12
2017-07-17	ZEA 332	2	1	45	NA	9	9
2017-07-17	ZEA 332	3	1	110	NA	14	14
2017-07-17	ZEA 332	4	1	75	NA	12	12
2017-07-17	ZEA 332	5	1	NA	NA	NA	NA
2017-07-17	ZEA 399	1	1	119	NA	13	19
2017-07-17	ZEA 399	2	1	102	NA	12	18
2017-07-17	ZEA 399	3	1	118	NA	12	18
2017-07-17	ZEA 399	4	1	113.5	NA	12	18
2017-07-17	ZEA 399	5	1	116	NA	13	18.2
2017-07-17	ZEA 3660	1	1	115	NA	10	16
2017-07-17	ZEA 3660	2	1	116	NA	10	15.5
2017-07-17	ZEA 3660	3	1	104	NA	10	15.5
2017-07-17	ZEA 3660	4	1	113	NA	10	15.2
2017-07-17	ZEA 3660	5	1	110	NA	10	16
2017-07-24	ZEA 851	1	2	106	Tassel	12	18.2
2017-07-24	ZEA 851	2	2	105	NA	11	16.2
2017-07-24	ZEA 851	3	2	107	NA	10	15.2
2017-07-24	ZEA 851	4	2	109	NA	12	18.2
2017-07-24	ZEA 851	5	2	109.5	NA	11	18
2017-07-24	ZEA 132	1	2	90.5	NA	12	17.2
2017-07-24	ZEA 132	2	2	95	NA	13	18.2
2017-07-24	ZEA 132	3	2	96	NA	14	19.2
2017-07-24	ZEA 132	4	2	98	NA	14	19.2
2017-07-24	ZEA 132	5	2	96	NA	14	19.5
2017-07-24	ZEA 399	1	2	135	NA	13	20
2017-07-24	ZEA 399	2	2	151	NA	15	22
2017-07-24	ZEA 399	3	2	123.5	NA	13	21
2017-07-24	ZEA 399	4	2	123	NA	13	19.2
2017-07-24	ZEA 399	5	2	156	NA	15	21.2
2017-07-24	B73	1	2	128.5	NA	13	18.2
2017-07-24	B73	2	2	126	NA	13	18.2
2017-07-24	B73	3	2	151	NA	13	18.5
2017-07-24	B73	4	2	127	NA	12	17.5
2017-07-24	B73	5	2	115	NA	13	18.2
2017-07-24	P148	1	2	119	Tassel	15	15
2017-07-24	P148	2	2	130.5	Tassel	15	15
2017-07-24	P148	3	2	100	Tassel	15	15
2017-07-24	P148	4	2	104	Tassel	15	15
2017-07-24	P148	5	2	81	Tassel	15	15
2017-07-24	S052	1	1	115.5	Tassel	16	16
2017-07-24	S052	2	1	140	Tassel	17	17
2017-07-24	S052	3	1	125	Tassel	16	16
2017-07-24	S052	4	1	120.5	Tassel	17	17
2017-07-24	S052	5	1	95	Tassel	16	17.8
2017-07-24	B73	1	1	115.5	NA	12	17.2
2017-07-24	B73	2	1	120	NA	12	17.2
2017-07-24	B73	3	1	108	NA	12	17
2017-07-24	B73	4	1	109	NA	13	18
2017-07-24	B73	5	1	104	NA	12	17.2
2017-07-24	ZEA 132	1	1	97	NA	14	19
2017-07-24	ZEA 132	2	1	100	NA	14	19.2
2017-07-24	ZEA 132	3	1	92	NA	14	19.2
2017-07-24	ZEA 132	4	1	89	NA	14	19
2017-07-24	ZEA 132	5	1	97	NA	15	20
2017-07-24	PHT77	1	2	106	Tassel	12	14.5
2017-07-24	PHT77	2	2	133	Tassel	13	14.8
2017-07-24	PHT77	3	2	129	Tassel	13	13
2017-07-24	PHT77	4	2	145	Tassel	14	14
2017-07-24	PHT77	5	2	140	Tassel	14	14
2017-07-24	N22	1	2	110	NA	14	17.5
2017-07-24	N22	2	2	109	NA	14	16.8
2017-07-24	N22	3	2	106	NA	13	16.5
2017-07-24	N22	4	2	115	NA	13	16.8
2017-07-24	N22	5	2	115	NA	13	16.8
2017-07-24	ZEA 3660	1	2	139	NA	12	18
2017-07-24	ZEA 3660	2	2	138	NA	13	17.5
2017-07-24	ZEA 3660	3	2	127	NA	13	17
2017-07-24	ZEA 3660	4	2	130.5	NA	11	17
2017-07-24	ZEA 3660	5	2	129	NA	11	17.2
2017-07-24	ZEA 324	1	2	77	NA	14	19.2
2017-07-24	ZEA 324	2	2	80	NA	14	20
2017-07-24	ZEA 324	3	2	67	NA	12	17
2017-07-24	ZEA 324	4	2	60	NA	14	18.2
2017-07-24	ZEA 324	5	2	83	NA	13	19.2
2017-07-24	P148	1	1	122	Tassel	15	15
2017-07-24	P148	2	1	122.5	Tassel	15	15
2017-07-24	P148	3	1	117	Tassel	14	14
2017-07-24	P148	4	1	90	Tassel	13	13
2017-07-24	P148	5	1	102	Tassel	14	14
2017-07-24	ZEA 324	1	1	70	NA	14	20.5
2017-07-24	ZEA 324	2	1	71	NA	14	19.5
2017-07-24	ZEA 324	3	1	59	NA	13	18.2
2017-07-24	ZEA 324	4	1	54	NA	13	18.2
2017-07-24	ZEA 324	5	1	53.5	NA	13	18.2
2017-07-24	N22	1	1	124	NA	14	16.8
2017-07-24	N22	2	1	128	NA	15	17.8
2017-07-24	N22	3	1	138	NA	14	16.8
2017-07-24	N22	4	1	109	NA	14	17.8
2017-07-24	N22	5	1	119	NA	13	15.5
2017-07-24	ZEA 332	1	2	102	Tassel	11	11
2017-07-24	ZEA 332	2	2	107	Tassel	12	12
2017-07-24	ZEA 332	3	2	134	Tassel	13	13
2017-07-24	ZEA 332	4	2	125.5	Tassel	11	11
2017-07-24	ZEA 332	5	2	108	Tassel	15	15
2017-07-24	S052	1	2	143	Tassel	16	16
2017-07-24	S052	2	2	135	Tassel	17	17
2017-07-24	S052	3	2	132	Tassel	16	16
2017-07-24	S052	4	2	139.5	Tassel	15	15
2017-07-24	S052	5	2	141	Tassel	16	16
2017-07-24	PHT77	1	1	148	Tassel	15	15.8
2017-07-24	PHT77	2	1	144	Tassel	14	14
2017-07-24	PHT77	3	1	143.5	Tassel	14	14
2017-07-24	PHT77	4	1	159	Tassel	14	14
2017-07-24	PHT77	5	1	139	Tassel	14	14.8
2017-07-24	ZEA 851	1	1	109	NA	12	17.5
2017-07-24	ZEA 851	2	1	123.5	NA	13	17.8
2017-07-24	ZEA 851	3	1	124	NA	13	18.2
2017-07-24	ZEA 851	4	1	123	NA	12	17.5
2017-07-24	ZEA 851	5	1	126	tassel	13	17.8
2017-07-24	ZEA 332	1	1	104	NA	12	12
2017-07-24	ZEA 332	2	1	42	NA	11	11
2017-07-24	ZEA 332	3	1	111	NA	14	14
2017-07-24	ZEA 332	4	1	75	NA	12	12
2017-07-24	ZEA 332	5	1	NA	NA	NA	NA
2017-07-24	ZEA 399	1	1	153	NA	16	20.8
2017-07-24	ZEA 399	2	1	121	NA	14	20.5
2017-07-24	ZEA 399	3	1	135	NA	15	20.2
2017-07-24	ZEA 399	4	1	147	NA	15	20.5
2017-07-24	ZEA 399	5	1	153	NA	16	21.5
2017-07-24	ZEA 3660	1	1	141	NA	13	16.5
2017-07-24	ZEA 3660	2	1	146.5	NA	13	17.8
2017-07-24	ZEA 3660	3	1	145	NA	14	17.5
2017-07-24	ZEA 3660	4	1	144	NA	13	17.5
2017-07-24	ZEA 3660	5	1	158	Tassel	14	18.5
2017-07-28	ZEA 851	1	2	109	Tassel	14	16.2
2017-07-28	ZEA 851	2	2	101	NA	11	16.8
2017-07-28	ZEA 851	3	2	85.5	NA	11	14.8
2017-07-28	ZEA 851	4	2	120	NA	13	19.5
2017-07-28	ZEA 851	5	2	112	NA	12	18.8
2017-07-28	ZEA 132	1	2	106	NA	13	18.2
2017-07-28	ZEA 132	2	2	96	NA	13	18.8
2017-07-28	ZEA 132	3	2	104	Tassel	15	20.8
2017-07-28	ZEA 132	4	2	103	Tassel	15	20.5
2017-07-28	ZEA 132	5	2	105	Tassel	15	20.5
2017-07-28	ZEA 399	1	2	149	NA	15	22.8
2017-07-28	ZEA 399	2	2	163	NA	16	22.8
2017-07-28	ZEA 399	3	2	130	NA	15	21.8
2017-07-28	ZEA 399	4	2	124	NA	14	21.8
2017-07-28	ZEA 399	5	2	163	Tassel	16	22.8
2017-07-28	B73	1	2	140	NA	14	19.8
2017-07-28	B73	2	2	136	NA	14	19.8
2017-07-28	B73	3	2	166	NA	14	19.8
2017-07-28	B73	4	2	125	NA	13	19.5
[truncated: 1,191 more rows]

## Sheet: Field2018
date	genotype	position	replicate	Plant_Height	Tassel	V_Stage	Growth.Stage
2018-04-20	ZEA 851	1	2	0	0	0	0
2018-04-20	ZEA 851	2	2	0	0	0	0
2018-04-20	ZEA 851	3	2	0	0	0	0
2018-04-20	ZEA 851	4	2	0	0	0	0
2018-04-20	ZEA 851	5	2	0	0	0	0
2018-04-20	ZEA 132	1	2	0	0	0	0
2018-04-20	ZEA 132	2	2	0	0	0	0
2018-04-20	ZEA 132	3	2	0	0	0	0
2018-04-20	ZEA 132	4	2	0	0	0	0
2018-04-20	ZEA 132	5	2	0	0	0	0
2018-04-20	ZEA 399	1	2	0	0	0	0
2018-04-20	ZEA 399	2	2	0	0	0	0
2018-04-20	ZEA 399	3	2	0	0	0	0
2018-04-20	ZEA 399	4	2	0	0	0	0
2018-04-20	ZEA 399	5	2	0	0	0	0
2018-04-20	B73	1	2	0	0	0	0
2018-04-20	B73	2	2	0	0	0	0
2018-04-20	B73	3	2	0	0	0	0
2018-04-20	B73	4	2	0	0	0	0
2018-04-20	B73	5	2	0	0	0	0
2018-04-20	P148	1	2	0	0	0	0
2018-04-20	P148	2	2	0	0	0	0
2018-04-20	P148	3	2	0	0	0	0
2018-04-20	P148	4	2	0	0	0	0
2018-04-20	P148	5	2	0	0	0	0
2018-04-20	S052	1	1	0	0	0	0
2018-04-20	S052	2	1	0	0	0	0
2018-04-20	S052	3	1	0	0	0	0
2018-04-20	S052	4	1	0	0	0	0
2018-04-20	S052	5	1	0	0	0	0
2018-04-20	B73	1	1	0	0	0	0
2018-04-20	B73	2	1	0	0	0	0
2018-04-20	B73	3	1	0	0	0	0
2018-04-20	B73	4	1	0	0	0	0
2018-04-20	B73	5	1	0	0	0	0
2018-04-20	ZEA 132	1	1	0	0	0	0
2018-04-20	ZEA 132	2	1	0	0	0	0
2018-04-20	ZEA 132	3	1	0	0	0	0
2018-04-20	ZEA 132	4	1	0	0	0	0
2018-04-20	ZEA 132	5	1	0	0	0	0
2018-04-20	PHT77	1	2	0	0	0	0
2018-04-20	PHT77	2	2	0	0	0	0
2018-04-20	PHT77	3	2	0	0	0	0
2018-04-20	PHT77	4	2	0	0	0	0
2018-04-20	PHT77	5	2	0	0	0	0
2018-04-20	N22	1	2	0	0	0	0
2018-04-20	N22	2	2	0	0	0	0
2018-04-20	N22	3	2	0	0	0	0
2018-04-20	N22	4	2	0	0	0	0
2018-04-20	N22	5	2	0	0	0	0
2018-04-20	ZEA 3660	1	2	0	0	0	0
2018-04-20	ZEA 3660	2	2	0	0	0	0
2018-04-20	ZEA 3660	3	2	0	0	0	0
2018-04-20	ZEA 3660	4	2	0	0	0	0
2018-04-20	ZEA 3660	5	2	0	0	0	0
2018-04-20	ZEA 324	1	2	0	0	0	0
2018-04-20	ZEA 324	2	2	0	0	0	0
2018-04-20	ZEA 324	3	2	0	0	0	0
2018-04-20	ZEA 324	4	2	0	0	0	0
2018-04-20	ZEA 324	5	2	0	0	0	0
2018-04-20	P148	1	1	0	0	0	0
2018-04-20	P148	2	1	0	0	0	0
2018-04-20	P148	3	1	0	0	0	0
2018-04-20	P148	4	1	0	0	0	0
2018-04-20	P148	5	1	0	0	0	0
2018-04-20	ZEA 324	1	1	0	0	0	0
2018-04-20	ZEA 324	2	1	0	0	0	0
2018-04-20	ZEA 324	3	1	0	0	0	0
2018-04-20	ZEA 324	4	1	0	0	0	0
2018-04-20	ZEA 324	5	1	0	0	0	0
2018-04-20	N22	1	1	0	0	0	0
2018-04-20	N22	2	1	0	0	0	0
2018-04-20	N22	3	1	0	0	0	0
2018-04-20	N22	4	1	0	0	0	0
2018-04-20	N22	5	1	0	0	0	0
2018-04-20	ZEA 332	1	2	0	0	0	0
2018-04-20	ZEA 332	2	2	0	0	0	0
2018-04-20	ZEA 332	3	2	0	0	0	0
2018-04-20	ZEA 332	4	2	0	0	0	0
2018-04-20	ZEA 332	5	2	0	0	0	0
2018-04-20	S052	1	2	0	0	0	0
2018-04-20	S052	2	2	0	0	0	0
2018-04-20	S052	3	2	0	0	0	0
2018-04-20	S052	4	2	0	0	0	0
2018-04-20	S052	5	2	0	0	0	0
2018-04-20	PHT77	1	1	0	0	0	0
2018-04-20	PHT77	2	1	0	0	0	0
2018-04-20	PHT77	3	1	0	0	0	0
2018-04-20	PHT77	4	1	0	0	0	0
2018-04-20	PHT77	5	1	0	0	0	0
2018-04-20	ZEA 851	1	1	0	0	0	0
2018-04-20	ZEA 851	2	1	0	0	0	0
2018-04-20	ZEA 851	3	1	0	0	0	0
2018-04-20	ZEA 851	4	1	0	0	0	0
2018-04-20	ZEA 851	5	1	0	0	0	0
2018-04-20	ZEA 332	1	1	0	0	0	0
2018-04-20	ZEA 332	2	1	0	0	0	0
2018-04-20	ZEA 332	3	1	0	0	0	0
2018-04-20	ZEA 332	4	1	0	0	0	0
2018-04-20	ZEA 332	5	1	0	0	0	0
2018-04-20	ZEA 399	1	1	0	0	0	0
2018-04-20	ZEA 399	2	1	0	0	0	0
2018-04-20	ZEA 399	3	1	0	0	0	0
2018-04-20	ZEA 399	4	1	0	0	0	0
2018-04-20	ZEA 399	5	1	0	0	0	0
2018-04-20	ZEA 3660	1	1	0	0	0	0
2018-04-20	ZEA 3660	2	1	0	0	0	0
2018-04-20	ZEA 3660	3	1	0	0	0	0
2018-04-20	ZEA 3660	4	1	0	0	0	0
2018-04-20	ZEA 3660	5	1	0	0	0	0
2018-05-23	ZEA 851	1	2	21.5	NA	3	7.5
2018-05-23	ZEA 851	2	2	23	NA	3	6.5
2018-05-23	ZEA 851	3	2	19.5	NA	4	7.2
2018-05-23	ZEA 851	4	2	25	NA	3	7.2
2018-05-23	ZEA 851	5	2	19.5	NA	3	7
2018-05-23	ZEA 132	1	2	8.5	NA	4	7.2
2018-05-23	ZEA 132	2	2	9	NA	4	8.5
2018-05-23	ZEA 132	3	2	10	NA	4	8
2018-05-23	ZEA 132	4	2	11	NA	4	7.2
2018-05-23	ZEA 132	5	2	16.5	NA	4	7.2
2018-05-23	ZEA 399	1	2	12.5	NA	4	7.2
2018-05-23	ZEA 399	2	2	12.5	NA	4	7.2
2018-05-23	ZEA 399	3	2	12.5	NA	4	7
2018-05-23	ZEA 399	4	2	16	NA	4	7
2018-05-23	ZEA 399	5	2	12.5	NA	4	7.2
2018-05-23	B73	1	2	26.5	NA	4	7.2
2018-05-23	B73	2	2	27	NA	4	7.2
2018-05-23	B73	3	2	30	NA	4	7.5
2018-05-23	B73	4	2	27	NA	4	7.2
2018-05-23	B73	5	2	21	NA	4	7
2018-05-23	P148	1	2	18.5	NA	4	8.2
2018-05-23	P148	2	2	20	NA	5	8.5
2018-05-23	P148	3	2	19.5	NA	4	8.5
2018-05-23	P148	4	2	19.5	NA	4	7.5
2018-05-23	P148	5	2	21.5	NA	3	6.5
2018-05-23	S052	1	1	20	NA	5	9
2018-05-23	S052	2	1	23	NA	5	8.8
2018-05-23	S052	3	1	22	NA	5	9.5
2018-05-23	S052	4	1	21	NA	5	8.5
2018-05-23	S052	5	1	30	NA	5	8.2
2018-05-23	B73	1	1	21	NA	3	6.5
2018-05-23	B73	2	1	16.5	NA	2	5.5
2018-05-23	B73	3	1	17	NA	4	7.2
2018-05-23	B73	4	1	19	NA	3	6.5
2018-05-23	B73	5	1	22	NA	4	6.5
2018-05-23	ZEA 132	1	1	10.5	NA	4	8.5
2018-05-23	ZEA 132	2	1	9	NA	4	7.5
2018-05-23	ZEA 132	3	1	11	NA	4	8.2
2018-05-23	ZEA 132	4	1	11	NA	4	8.2
2018-05-23	ZEA 132	5	1	7	NA	3	7.5
2018-05-23	PHT77	1	2	21.5	NA	3	6.2
2018-05-23	PHT77	2	2	21	NA	3	6.2
2018-05-23	PHT77	3	2	22.5	NA	3	6.2
2018-05-23	PHT77	4	2	19	NA	3	6.5
2018-05-23	PHT77	5	2	18	NA	3	6.5
2018-05-23	N22	1	2	14	NA	4	6.8
2018-05-23	N22	2	2	13	NA	3	6
2018-05-23	N22	3	2	16	NA	3	6.5
2018-05-23	N22	4	2	19	NA	3	6.2
2018-05-23	N22	5	2	17	NA	4	6.5
2018-05-23	ZEA 3660	1	2	21.5	NA	3	6.2
2018-05-23	ZEA 3660	2	2	22.5	NA	3	6.2
2018-05-23	ZEA 3660	3	2	18	NA	3	6.2
2018-05-23	ZEA 3660	4	2	21	NA	3	5.5
2018-05-23	ZEA 3660	5	2	23	NA	3	6.2
2018-05-23	ZEA 324	1	2	9.5	NA	4	7.2
2018-05-23	ZEA 324	2	2	9	NA	4	7
2018-05-23	ZEA 324	3	2	11.5	NA	4	7.2
2018-05-23	ZEA 324	4	2	9	NA	4	7
2018-05-23	ZEA 324	5	2	10	NA	4	7.2
2018-05-23	P148	1	1	26.5	NA	5	8.5
2018-05-23	P148	2	1	26	NA	4	8.2
2018-05-23	P148	3	1	26.5	NA	5	8.2
2018-05-23	P148	4	1	26.5	NA	4	8.5
2018-05-23	P148	5	1	29.5	NA	4	8.2
2018-05-23	ZEA 324	1	1	9.5	NA	4	7.2
2018-05-23	ZEA 324	2	1	10.5	NA	4	7.2
2018-05-23	ZEA 324	3	1	13	NA	4	7.2
2018-05-23	ZEA 324	4	1	14.5	NA	4	7.2
2018-05-23	ZEA 324	5	1	12.5	NA	4	7
2018-05-23	N22	1	1	15	NA	4	6.8
2018-05-23	N22	2	1	13.5	NA	4	7.5
2018-05-23	N22	3	1	13.5	NA	3	6.5
2018-05-23	N22	4	1	13.5	NA	4	6
2018-05-23	N22	5	1	15.5	NA	4	6.8
2018-05-23	ZEA 332	1	2	27	NA	3	6.5
2018-05-23	ZEA 332	2	2	41.5	NA	4	8
2018-05-23	ZEA 332	3	2	35	NA	3	7.5
2018-05-23	ZEA 332	4	2	39	NA	4	7.5
2018-05-23	ZEA 332	5	2	33	NA	4	7.5
2018-05-23	S052	1	2	23	NA	5	8
2018-05-23	S052	2	2	26	NA	5	8.5
2018-05-23	S052	3	2	24	NA	5	8.2
2018-05-23	S052	4	2	24.5	NA	5	9
2018-05-23	S052	5	2	30	NA	5	9.2
2018-05-23	PHT77	1	1	24.5	NA	4	6.2
2018-05-23	PHT77	2	1	19	NA	4	6.2
2018-05-23	PHT77	3	1	20	NA	3	6.2
2018-05-23	PHT77	4	1	24	NA	3	7
2018-05-23	PHT77	5	1	19	NA	3	6.2
2018-05-23	ZEA 851	1	1	24.5	NA	4	7
2018-05-23	ZEA 851	2	1	21	NA	4	7.2
2018-05-23	ZEA 851	3	1	22.5	NA	4	7
2018-05-23	ZEA 851	4	1	28	NA	4	7.2
2018-05-23	ZEA 851	5	1	19	NA	4	7.2
2018-05-23	ZEA 332	1	1	31	NA	4	7.2
2018-05-23	ZEA 332	2	1	31	NA	4	7.5
2018-05-23	ZEA 332	3	1	32	NA	3	7.2
2018-05-23	ZEA 332	4	1	32	NA	3	7
2018-05-23	ZEA 332	5	1	30	NA	4	7.5
2018-05-23	ZEA 399	1	1	19	NA	4	7.2
2018-05-23	ZEA 399	2	1	20	NA	3	6.5
2018-05-23	ZEA 399	3	1	20.5	NA	3	7
2018-05-23	ZEA 399	4	1	17	NA	3	7
2018-05-23	ZEA 399	5	1	28	NA	4	8
2018-05-23	ZEA 3660	1	1	21	NA	3	6
2018-05-23	ZEA 3660	2	1	23	NA	3	5.5
2018-05-23	ZEA 3660	3	1	23	NA	3	6.2
2018-05-23	ZEA 3660	4	1	22	NA	3	6.2
2018-05-23	ZEA 3660	5	1	24.5	NA	3	6.2
2018-05-28	ZEA 851	1	2	26	NA	4	7.5
2018-05-28	ZEA 851	2	2	21.7	NA	4	7.2
2018-05-28	ZEA 851	3	2	25.5	NA	3	5.5
2018-05-28	ZEA 851	4	2	22.4	NA	5	7.5
2018-05-28	ZEA 851	5	2	23.6	NA	5	8.2
2018-05-28	ZEA 132	1	2	13.6	NA	3	6.5
2018-05-28	ZEA 132	2	2	13	NA	3	8.2
2018-05-28	ZEA 132	3	2	11.4	NA	4	8.2
2018-05-28	ZEA 132	4	2	16.8	NA	4	7.5
2018-05-28	ZEA 132	5	2	16.5	NA	4	7.2
2018-05-28	ZEA 399	1	2	14.9	NA	4	7.2
2018-05-28	ZEA 399	2	2	16.2	NA	4	6.2
2018-05-28	ZEA 399	3	2	11.5	NA	4	7.2
2018-05-28	ZEA 399	4	2	14.2	NA	4	6.5
2018-05-28	ZEA 399	5	2	17.1	NA	4	6.2
2018-05-28	B73	1	2	27	NA	4	7.2
2018-05-28	B73	2	2	26.9	NA	4	7.5
2018-05-28	B73	3	2	26	NA	5	7.5
2018-05-28	B73	4	2	24.2	NA	4	7.2
2018-05-28	B73	5	2	20.2	NA	4	6.2
2018-05-28	P148	1	2	25.7	NA	5	8.5
2018-05-28	P148	2	2	26.1	NA	5	8.5
2018-05-28	P148	3	2	29.9	NA	5	8.5
2018-05-28	P148	4	2	22	NA	4	7.2
2018-05-28	P148	5	2	23.5	NA	4	6.5
2018-05-28	S052	1	1	30.9	NA	6	8.8
2018-05-28	S052	2	1	24	NA	6	9.2
2018-05-28	S052	3	1	34.2	NA	5	8.5
2018-05-28	S052	4	1	27	NA	5	7.5
2018-05-28	S052	5	1	29.7	NA	6	8.5
2018-05-28	B73	1	1	18	NA	4	6.5
2018-05-28	B73	2	1	19.4	NA	5	6.2
2018-05-28	B73	3	1	20.5	NA	4	7.2
2018-05-28	B73	4	1	18.5	NA	4	6.5
2018-05-28	B73	5	1	18	NA	4	5.5
2018-05-28	ZEA 132	1	1	14	NA	4	7.5
2018-05-28	ZEA 132	2	1	9.5	NA	3	5.2
2018-05-28	ZEA 132	3	1	11.2	NA	4	8.5
2018-05-28	ZEA 132	4	1	13	NA	4	8.2
2018-05-28	ZEA 132	5	1	10.1	NA	4	7.2
2018-05-28	PHT77	1	2	21.5	NA	4	7.2
2018-05-28	PHT77	2	2	23.5	NA	4	7.2
2018-05-28	PHT77	3	2	22.5	NA	4	8
2018-05-28	PHT77	4	2	27.5	NA	4	7.5
2018-05-28	PHT77	5	2	23	NA	4	7.8
2018-05-28	N22	1	2	18	NA	5	7.5
2018-05-28	N22	2	2	15.5	NA	4	7.5
2018-05-28	N22	3	2	19	NA	4	7.8
2018-05-28	N22	4	2	21	NA	4	7.2
2018-05-28	N22	5	2	21	NA	5	7.5
2018-05-28	ZEA 3660	1	2	26	NA	4	6.5
2018-05-28	ZEA 3660	2	2	26.6	NA	4	6.2
2018-05-28	ZEA 3660	3	2	24.3	NA	4	6.2
2018-05-28	ZEA 3660	4	2	27.9	NA	4	6.5
2018-05-28	ZEA 3660	5	2	34.8	NA	4	6.2
2018-05-28	ZEA 324	1	2	12	NA	4	6.2
2018-05-28	ZEA 324	2	2	9	NA	4	6.2
2018-05-28	ZEA 324	3	2	14.5	NA	5	7.2
2018-05-28	ZEA 324	4	2	14.3	NA	4	6.5
2018-05-28	ZEA 324	5	2	12.8	NA	5	7.5
2018-05-28	P148	1	1	26.2	NA	5	7.5
2018-05-28	P148	2	1	23	NA	5	8.5
2018-05-28	P148	3	1	27	NA	5	8.2
2018-05-28	P148	4	1	29.8	NA	5	8.5
2018-05-28	P148	5	1	28	NA	4	6.5
2018-05-28	ZEA 324	1	1	16.8	NA	5	7.5
2018-05-28	ZEA 324	2	1	15.4	NA	5	7.5
2018-05-28	ZEA 324	3	1	14.4	NA	5	7.5
2018-05-28	ZEA 324	4	1	15.4	NA	5	7.5
2018-05-28	ZEA 324	5	1	15.1	NA	5	7.5
2018-05-28	N22	1	1	15.9	NA	5	7.2
2018-05-28	N22	2	1	17.5	NA	4	7.8
2018-05-28	N22	3	1	18.4	NA	5	7.8
2018-05-28	N22	4	1	22	NA	5	7.2
2018-05-28	N22	5	1	19	NA	5	6.5
2018-05-28	ZEA 332	1	2	34	NA	4	8.2
2018-05-28	ZEA 332	2	2	38.5	NA	5	9.5
2018-05-28	ZEA 332	3	2	31.5	NA	4	9.8
2018-05-28	ZEA 332	4	2	33	NA	4	9.2
2018-05-28	ZEA 332	5	2	37	NA	4	7.8
2018-05-28	S052	1	2	25	NA	5	9.2
2018-05-28	S052	2	2	24	NA	5	9.5
2018-05-28	S052	3	2	23.5	NA	5	9.2
2018-05-28	S052	4	2	30	NA	6	10.2
2018-05-28	S052	5	2	28	NA	6	10
2018-05-28	PHT77	1	1	20	NA	4	7.2
2018-05-28	PHT77	2	1	23	NA	4	7.5
2018-05-28	PHT77	3	1	22.5	NA	4	8.2
2018-05-28	PHT77	4	1	24	NA	4	7.5
2018-05-28	PHT77	5	1	21.5	NA	4	7.2
2018-05-28	ZEA 851	1	1	28.5	NA	4	8.2
2018-05-28	ZEA 851	2	1	21	NA	4	8.2
2018-05-28	ZEA 851	3	1	23.5	NA	4	8.2
2018-05-28	ZEA 851	4	1	30	NA	4	8.5
2018-05-28	ZEA 851	5	1	23	NA	4	7.5
2018-05-28	ZEA 332	1	1	32	NA	4	8.2
2018-05-28	ZEA 332	2	1	37.5	NA	4	9.5
2018-05-28	ZEA 332	3	1	39	NA	4	8.5
2018-05-28	ZEA 332	4	1	38	NA	4	8.2
2018-05-28	ZEA 332	5	1	31.5	NA	4	9.2
2018-05-28	ZEA 399	1	1	21	NA	5	9
2018-05-28	ZEA 399	2	1	18	NA	4	7
2018-05-28	ZEA 399	3	1	18	NA	5	8
2018-05-28	ZEA 399	4	1	18.5	NA	4	8.2
2018-05-28	ZEA 399	5	1	21	NA	5	9.2
2018-05-28	ZEA 3660	1	1	26.5	NA	4	7
2018-05-28	ZEA 3660	2	1	25	NA	4	7
2018-05-28	ZEA 3660	3	1	31.5	NA	4	7
2018-05-28	ZEA 3660	4	1	25.5	NA	4	7
2018-05-28	ZEA 3660	5	1	29	NA	4	7.2
2018-06-04	ZEA 851	1	2	34	NA	6	10.2
2018-06-04	ZEA 851	2	2	31.5	NA	5	9
2018-06-04	ZEA 851	3	2	41.5	NA	5	9.5
2018-06-04	ZEA 851	4	2	35	NA	7	10.5
2018-06-04	ZEA 851	5	2	35.5	NA	6	10.5
2018-06-04	ZEA 132	1	2	19	NA	5	8.5
2018-06-04	ZEA 132	2	2	23	NA	6	10.5
2018-06-04	ZEA 132	3	2	20.5	NA	7	11.2
2018-06-04	ZEA 132	4	2	22.5	NA	7	11.5
2018-06-04	ZEA 132	5	2	22	NA	7	11.5
2018-06-04	ZEA 399	1	2	26	NA	7	10.2
2018-06-04	ZEA 399	2	2	22	NA	8	11.5
2018-06-04	ZEA 399	3	2	17	NA	6	10
2018-06-04	ZEA 399	4	2	16	NA	6	9.8
2018-06-04	ZEA 399	5	2	21	NA	7	10.5
2018-06-04	B73	1	2	28	NA	6	9.5
2018-06-04	B73	2	2	30	NA	6	10.2
2018-06-04	B73	3	2	35	NA	6	10.2
2018-06-04	B73	4	2	29.5	NA	5	8.8
2018-06-04	B73	5	2	27.5	NA	6	9.5
2018-06-04	P148	1	2	28	NA	7	11.5
2018-06-04	P148	2	2	25	NA	7	11.5
2018-06-04	P148	3	2	30.5	NA	7	11.2
2018-06-04	P148	4	2	22	NA	5	8.2
2018-06-04	P148	5	2	22	NA	6	9.2
2018-06-04	S052	1	1	37	NA	7	12
2018-06-04	S052	2	1	35	NA	7	12.2
2018-06-04	S052	3	1	37	NA	6	11.5
2018-06-04	S052	4	1	39	NA	7	11.5
2018-06-04	S052	5	1	37	NA	8	11.8
2018-06-04	B73	1	1	23	NA	6	9.2
2018-06-04	B73	2	1	24	NA	5	8.2
2018-06-04	B73	3	1	24	NA	6	9.5
2018-06-04	B73	4	1	24.5	NA	6	9
2018-06-04	B73	5	1	24	NA	6	9.5
2018-06-04	ZEA 132	1	1	22	NA	6	10.5
2018-06-04	ZEA 132	2	1	19.5	NA	6	10.2
2018-06-04	ZEA 132	3	1	18.5	NA	7	11.2
2018-06-04	ZEA 132	4	1	16	NA	7	11.2
2018-06-04	ZEA 132	5	1	13.5	NA	6	10.2
2018-06-04	PHT77	1	2	34	NA	5	8.8
2018-06-04	PHT77	2	2	33.5	NA	5	8.8
2018-06-04	PHT77	3	2	32	NA	5	9.2
2018-06-04	PHT77	4	2	32.5	NA	5	8.8
2018-06-04	PHT77	5	2	31.5	NA	5	8.8
2018-06-04	N22	1	2	24.5	NA	6	9
2018-06-04	N22	2	2	23	NA	5	8.8
2018-06-04	N22	3	2	24	NA	6	9.2
2018-06-04	N22	4	2	23	NA	5	9
2018-06-04	N22	5	2	28	NA	6	9.8
2018-06-04	ZEA 3660	1	2	36.5	NA	5	9.2
2018-06-04	ZEA 3660	2	2	40	NA	5	8.8
2018-06-04	ZEA 3660	3	2	33	NA	5	8.5
2018-06-04	ZEA 3660	4	2	33	NA	5	8.5
2018-06-04	ZEA 3660	5	2	33.5	NA	5	8.8
2018-06-04	ZEA 324	1	2	16	NA	6	10.2
2018-06-04	ZEA 324	2	2	14	NA	7	10
2018-06-04	ZEA 324	3	2	18	NA	7	10.2
2018-06-04	ZEA 324	4	2	17	NA	7	9.8
2018-06-04	ZEA 324	5	2	19.5	NA	7	10.5
2018-06-04	P148	1	1	35	NA	7	11.5
2018-06-04	P148	2	1	29	NA	7	11.2
2018-06-04	P148	3	1	28	NA	7	11.2
2018-06-04	P148	4	1	34	NA	7	11.2
2018-06-04	P148	5	1	28	NA	7	11.2
2018-06-04	ZEA 324	1	1	14.5	NA	7	10.5
2018-06-04	ZEA 324	2	1	17	NA	7	10.5
2018-06-04	ZEA 324	3	1	20.5	NA	7	10.5
2018-06-04	ZEA 324	4	1	18	NA	7	10.5
2018-06-04	ZEA 324	5	1	19	NA	7	10.5
2018-06-04	N22	1	1	26	NA	6	9.8
2018-06-04	N22	2	1	21.5	NA	7	10.5
2018-06-04	N22	3	1	23.5	NA	5	8.8
2018-06-04	N22	4	1	22	NA	5	9.5
2018-06-04	N22	5	1	23.5	NA	6	9.2
2018-06-04	ZEA 332	1	2	27	NA	6	10.2
2018-06-04	ZEA 332	2	2	31	NA	6	12
2018-06-04	ZEA 332	3	2	30.5	NA	6	11.5
2018-06-04	ZEA 332	4	2	32	NA	5	11
2018-06-04	ZEA 332	5	2	32.5	NA	5	8.8
2018-06-04	S052	1	2	37	NA	7	11.2
2018-06-04	S052	2	2	39	NA	7	11.8
2018-06-04	S052	3	2	40	NA	7	11.2
2018-06-04	S052	4	2	41	NA	7	12
2018-06-04	S052	5	2	37.5	NA	7	11.5
2018-06-04	PHT77	1	1	30	NA	5	8.5
2018-06-04	PHT77	2	1	31	NA	5	8.8
2018-06-04	PHT77	3	1	30	NA	5	8.5
2018-06-04	PHT77	4	1	37	NA	5	9
2018-06-04	PHT77	5	1	31.5	NA	5	8.5
2018-06-04	ZEA 851	1	1	37	NA	6	9.5
2018-06-04	ZEA 851	2	1	32	NA	6	9.2
2018-06-04	ZEA 851	3	1	32.5	NA	6	9.8
2018-06-04	ZEA 851	4	1	38	NA	6	10
2018-06-04	ZEA 851	5	1	33.5	NA	6	9.5
2018-06-04	ZEA 332	1	1	31	NA	6	9.2
2018-06-04	ZEA 332	2	1	35	NA	7	12.2
2018-06-04	ZEA 332	3	1	30	NA	5	11
2018-06-04	ZEA 332	4	1	32	NA	5	10.2
2018-06-04	ZEA 332	5	1	37	Tassel	7	12.2
2018-06-04	ZEA 399	1	1	26	NA	7	10.5
2018-06-04	ZEA 399	2	1	20	NA	6	9.5
2018-06-04	ZEA 399	3	1	26	NA	6	10.2
2018-06-04	ZEA 399	4	1	24	NA	6	10
2018-06-04	ZEA 399	5	1	34	NA	7	11.2
2018-06-04	ZEA 3660	1	1	33	NA	5	8.5
2018-06-04	ZEA 3660	2	1	32	NA	4	8.2
2018-06-04	ZEA 3660	3	1	30	NA	4	8.5
2018-06-04	ZEA 3660	4	1	32.5	NA	4	8.2
2018-06-04	ZEA 3660	5	1	31	NA	5	8.5
2018-06-11	ZEA 851	1	2	58	NA	8	13
2018-06-11	ZEA 851	2	2	44.5	NA	7	10.8
2018-06-11	ZEA 851	3	2	49.5	NA	7	11.2
2018-06-11	ZEA 851	4	2	58	NA	8	12.5
2018-06-11	ZEA 851	5	2	52.5	NA	8	12.5
2018-06-11	ZEA 132	1	2	30	NA	7	12.5
2018-06-11	ZEA 132	2	2	40	NA	8	12.8
2018-06-11	ZEA 132	3	2	37	NA	8	12.2
2018-06-11	ZEA 132	4	2	43	NA	8	13.5
2018-06-11	ZEA 132	5	2	36	NA	8	13.5
2018-06-11	ZEA 399	1	2	50	NA	8	12.5
2018-06-11	ZEA 399	2	2	46.5	NA	9	13.5
2018-06-11	ZEA 399	3	2	45.5	NA	8	11.8
2018-06-11	ZEA 399	4	2	39	NA	8	11.5
2018-06-11	ZEA 399	5	2	43	NA	8	12.2
2018-06-11	B73	1	2	46	NA	7	11.5
2018-06-11	B73	2	2	49.5	NA	8	11.8
2018-06-11	B73	3	2	57	NA	8	11.5
2018-06-11	B73	4	2	50	NA	8	11.5
2018-06-11	B73	5	2	55	NA	8	11.5
2018-06-11	P148	1	2	46	NA	9	13.5
2018-06-11	P148	2	2	51.5	NA	9	13.5
2018-06-11	P148	3	2	48.5	NA	9	13.8
2018-06-11	P148	4	2	39.5	NA	8	12.5
2018-06-11	P148	5	2	43.5	NA	7	11.8
2018-06-11	S052	1	1	59.5	NA	9	16.2
2018-06-11	S052	2	1	62	NA	9	14.5
2018-06-11	S052	3	1	64	NA	8	14.8
2018-06-11	S052	4	1	55.5	NA	8	14.5
2018-06-11	S052	5	1	61.5	NA	8	14.8
2018-06-11	B73	1	1	43	NA	7	11.5
2018-06-11	B73	2	1	35	NA	6	10
2018-06-11	B73	3	1	46	NA	7	11.8
2018-06-11	B73	4	1	39	NA	7	10.5
2018-06-11	B73	5	1	45.5	NA	7	11.5
2018-06-11	ZEA 132	1	1	41	NA	8	12.2
2018-06-11	ZEA 132	2	1	28	NA	8	11.8
2018-06-11	ZEA 132	3	1	42	NA	7	13.2
2018-06-11	ZEA 132	4	1	45	NA	8	12.2
2018-06-11	ZEA 132	5	1	29	NA	7	11.2
2018-06-11	PHT77	1	2	52.5	NA	7	10.5
2018-06-11	PHT77	2	2	52	NA	7	10.5
2018-06-11	PHT77	3	2	57	NA	7	11.2
2018-06-11	PHT77	4	2	54.5	NA	7	10.5
2018-06-11	PHT77	5	2	54	NA	7	10.5
2018-06-11	N22	1	2	36	NA	7	11.2
2018-06-11	N22	2	2	34	NA	7	11
2018-06-11	N22	3	2	34	NA	7	11.5
2018-06-11	N22	4	2	38	NA	7	11.2
2018-06-11	N22	5	2	36.5	NA	7	11.8
2018-06-11	ZEA 3660	1	2	48	NA	6	11.2
2018-06-11	ZEA 3660	2	2	46	NA	6	11.2
2018-06-11	ZEA 3660	3	2	42	NA	6	10.8
2018-06-11	ZEA 3660	4	2	42	NA	6	10.2
2018-06-11	ZEA 3660	5	2	46	NA	6	9.5
2018-06-11	ZEA 324	1	2	28	NA	9	12.2
2018-06-11	ZEA 324	2	2	24	NA	9	11.5
2018-06-11	ZEA 324	3	2	33	NA	9	12.5
2018-06-11	ZEA 324	4	2	25	NA	9	12.2
2018-06-11	ZEA 324	5	2	23	NA	9	12.2
2018-06-11	P148	1	1	53	NA	9	13.8
2018-06-11	P148	2	1	50	NA	8	13.5
2018-06-11	P148	3	1	47.5	NA	8	13.2
2018-06-11	P148	4	1	48.5	NA	8	13.2
2018-06-11	P148	5	1	43.5	NA	8	13.2
2018-06-11	ZEA 324	1	1	31.5	NA	9	12.5
2018-06-11	ZEA 324	2	1	34	NA	9	12.5
2018-06-11	ZEA 324	3	1	29.5	NA	9	12.5
2018-06-11	ZEA 324	4	1	32	NA	9	12.5
2018-06-11	ZEA 324	5	1	28	NA	9	12.2
2018-06-11	N22	1	1	40	NA	8	11.8
2018-06-11	N22	2	1	33	NA	8	12.2
2018-06-11	N22	3	1	33.5	NA	7	10.8
2018-06-11	N22	4	1	32.5	NA	7	11.5
2018-06-11	N22	5	1	41	NA	7	11
2018-06-11	ZEA 332	1	2	42	Tassel	7	11.2
2018-06-11	ZEA 332	2	2	56	Tassel	9	12.8
2018-06-11	ZEA 332	3	2	52	Tassel	11	11.8
2018-06-11	ZEA 332	4	2	49	Tassel	9	12.2
2018-06-11	ZEA 332	5	2	35	NA	NA	NA
2018-06-11	S052	1	2	54	NA	8	14
2018-06-11	S052	2	2	55	NA	8	14.5
2018-06-11	S052	3	2	55	NA	8	14
2018-06-11	S052	4	2	62	NA	8	15
2018-06-11	S052	5	2	52	NA	8	14.2
2018-06-11	PHT77	1	1	47	NA	7	10.5
2018-06-11	PHT77	2	1	46.5	NA	7	10.5
2018-06-11	PHT77	3	1	47	NA	6	10
2018-06-11	PHT77	4	1	54	NA	7	10.5
2018-06-11	PHT77	5	1	46	NA	6	10
2018-06-11	ZEA 851	1	1	57	NA	7	11.5
2018-06-11	ZEA 851	2	1	54	NA	7	11.5
2018-06-11	ZEA 851	3	1	54	NA	7	11.5
2018-06-11	ZEA 851	4	1	59	NA	7	12
2018-06-11	ZEA 851	5	1	54	NA	7	11.2
2018-06-11	ZEA 332	1	1	38	NA	NA	NA
2018-06-11	ZEA 332	2	1	53	Tassel	12	12.8
2018-06-11	ZEA 332	3	1	48	Tassel	9	11.8
2018-06-11	ZEA 332	4	1	48.5	Tassel	9	11.2
2018-06-11	ZEA 332	5	1	59	Tassel	11	11.8
2018-06-11	ZEA 399	1	1	52.5	NA	9	13.2
2018-06-11	ZEA 399	2	1	38	NA	8	11.5
2018-06-11	ZEA 399	3	1	46.5	NA	8	12
2018-06-11	ZEA 399	4	1	46	NA	8	11.5
2018-06-11	ZEA 399	5	1	62	NA	9	13.5
2018-06-11	ZEA 3660	1	1	50	NA	6	10.5
2018-06-11	ZEA 3660	2	1	47	NA	5	10
2018-06-11	ZEA 3660	3	1	43	NA	6	10.2
2018-06-11	ZEA 3660	4	1	41.5	NA	6	10.5
2018-06-11	ZEA 3660	5	1	47	NA	6	10.5
2018-06-18	ZEA 851	1	2	66	NA	8	13.5
2018-06-18	ZEA 851	2	2	65	NA	10	14
2018-06-18	ZEA 851	3	2	74	NA	8	12.2
2018-06-18	ZEA 851	4	2	80	NA	9	13.8
2018-06-18	ZEA 851	5	2	80	NA	9	14
2018-06-18	ZEA 132	1	2	45	NA	9	14.5
2018-06-18	ZEA 132	2	2	53	NA	9	14.5
2018-06-18	ZEA 132	3	2	51.5	NA	9	14.5
2018-06-18	ZEA 132	4	2	52	NA	10	15.2
2018-06-18	ZEA 132	5	2	57.7	NA	10	15.5
2018-06-18	ZEA 399	1	2	71	NA	9	14.5
2018-06-18	ZEA 399	2	2	64.5	NA	10	15.2
2018-06-18	ZEA 399	3	2	55	NA	9	13.2
2018-06-18	ZEA 399	4	2	64.5	NA	9	13.2
2018-06-18	ZEA 399	5	2	63.5	NA	9	14.2
2018-06-18	B73	1	2	69	NA	8	12.5
2018-06-18	B73	2	2	65	NA	9	13.5
2018-06-18	B73	3	2	72	NA	9	13.2
2018-06-18	B73	4	2	72	NA	9	13.2
2018-06-18	B73	5	2	70.5	NA	9	13.5
2018-06-18	P148	1	2	66.5	NA	10	14.5
2018-06-18	P148	2	2	66	NA	10	14.5
2018-06-18	P148	3	2	68	NA	10	14.5
2018-06-18	P148	4	2	63	NA	9	13.8
2018-06-18	P148	5	2	68	NA	8	12.8
2018-06-18	S052	1	1	78	NA	10	16.8
2018-06-18	S052	2	1	77.5	NA	10	16.8
2018-06-18	S052	3	1	85	NA	9	16.5
2018-06-18	S052	4	1	77	NA	9	16.5
2018-06-18	S052	5	1	84.5	NA	10	16.8
2018-06-18	B73	1	1	61	NA	8	13
2018-06-18	B73	2	1	55	NA	7	11.8
2018-06-18	B73	3	1	57	NA	8	13.2
2018-06-18	B73	4	1	58.5	NA	8	12.2
2018-06-18	B73	5	1	64.5	NA	9	13.2
2018-06-18	ZEA 132	1	1	68	NA	9	12.8
2018-06-18	ZEA 132	2	1	48	NA	9	13.5
2018-06-18	ZEA 132	3	1	53.5	NA	10	14.5
2018-06-18	ZEA 132	4	1	49	NA	9	13.8
2018-06-18	ZEA 132	5	1	52	NA	8	11.8
2018-06-18	PHT77	1	2	73.5	NA	7	11.5
2018-06-18	PHT77	2	2	70	NA	7	11.5
2018-06-18	PHT77	3	2	76.5	NA	8	12.2
2018-06-18	PHT77	4	2	70.5	NA	8	12.2
2018-06-18	PHT77	5	2	76	NA	8	11.5
2018-06-18	N22	1	2	40	NA	8	12.5
2018-06-18	N22	2	2	42	NA	8	12.2
2018-06-18	N22	3	2	46.5	NA	9	12.8
2018-06-18	N22	4	2	54.5	NA	8	12.2
2018-06-18	N22	5	2	52	NA	9	12.5
2018-06-18	ZEA 3660	1	2	76.5	NA	7	12.5
2018-06-18	ZEA 3660	2	2	73	NA	7	12
2018-06-18	ZEA 3660	3	2	70	NA	7	12
2018-06-18	ZEA 3660	4	2	65	NA	7	11.2
2018-06-18	ZEA 3660	5	2	71	NA	7	11.5
2018-06-18	ZEA 324	1	2	35.5	NA	10	13.5
2018-06-18	ZEA 324	2	2	39	NA	10	14
2018-06-18	ZEA 324	3	2	44	NA	10	13.8
2018-06-18	ZEA 324	4	2	35.5	NA	11	14.2
2018-06-18	ZEA 324	5	2	48.5	NA	10	14.5
2018-06-18	P148	1	1	74	NA	10	14.8
2018-06-18	P148	2	1	72	NA	10	14.5
2018-06-18	P148	3	1	62.5	NA	10	14.5
2018-06-18	P148	4	1	63	NA	10	14.8
2018-06-18	P148	5	1	58	NA	10	13.8
2018-06-18	ZEA 324	1	1	40	NA	10	14.2
2018-06-18	ZEA 324	2	1	53	NA	10	13.8
2018-06-18	ZEA 324	3	1	48	NA	10	14.2
2018-06-18	ZEA 324	4	1	47	NA	10	14.2
2018-06-18	ZEA 324	5	1	42	NA	10	14.2
2018-06-18	N22	1	1	50	NA	9	13.5
2018-06-18	N22	2	1	48	NA	10	13.8
2018-06-18	N22	3	1	43	NA	8	12.2
2018-06-18	N22	4	1	47	NA	9	12.8
2018-06-18	N22	5	1	43	NA	8	12.2
2018-06-18	ZEA 332	1	2	51	Tassel	11	11
2018-06-18	ZEA 332	2	2	79	Tassel	12	12
2018-06-18	ZEA 332	3	2	94.5	Tassel	11	11
2018-06-18	ZEA 332	4	2	68.5	Tassel	12	12
2018-06-18	ZEA 332	5	2	37	NA	NA	NA
2018-06-18	S052	1	2	79	NA	9	11.8
2018-06-18	S052	2	2	81.5	NA	10	16.8
2018-06-18	S052	3	2	68.5	NA	9	15.5
2018-06-18	S052	4	2	78	NA	11	16.8
2018-06-18	S052	5	2	73	NA	10	16.2
2018-06-18	PHT77	1	1	65	NA	8	11.2
2018-06-18	PHT77	2	1	74	NA	7	11.5
2018-06-18	PHT77	3	1	66	NA	7	11.5
2018-06-18	PHT77	4	1	66	NA	8	11.5
2018-06-18	PHT77	5	1	66	NA	7	11.2
2018-06-18	ZEA 851	1	1	80.5	NA	9	13.5
2018-06-18	ZEA 851	2	1	73	NA	8	13
2018-06-18	ZEA 851	3	1	72.5	NA	8	12.8
2018-06-18	ZEA 851	4	1	76	NA	8	13.2
2018-06-18	ZEA 851	5	1	74	NA	8	12.5
2018-06-18	ZEA 332	1	1	39	NA	10	10
2018-06-18	ZEA 332	2	1	102	Tassel	12	12
2018-06-18	ZEA 332	3	1	67	Tassel	11	11
2018-06-18	ZEA 332	4	1	68	Tassel	11	11
2018-06-18	ZEA 332	5	1	112	Tassel	11	11
2018-06-18	ZEA 399	1	1	71	NA	10	15.2
2018-06-18	ZEA 399	2	1	48.5	NA	9	12.2
2018-06-18	ZEA 399	3	1	60.5	NA	9	13.2
2018-06-18	ZEA 399	4	1	64.5	NA	9	12.2
2018-06-18	ZEA 399	5	1	83	NA	10	15.5
2018-06-18	ZEA 3660	1	1	59.5	NA	7	11.5
2018-06-18	ZEA 3660	2	1	61.5	NA	8	12.2
2018-06-18	ZEA 3660	3	1	60	NA	7	11.2
2018-06-18	ZEA 3660	4	1	55.5	NA	7	11.2
2018-06-18	ZEA 3660	5	1	65	NA	7	12
2018-06-25	ZEA 851	1	2	93	NA	9	15
2018-06-25	ZEA 851	2	2	78	NA	10	15.2
2018-06-25	ZEA 851	3	2	85.5	NA	8	13
2018-06-25	ZEA 851	4	2	93.5	NA	9	15
2018-06-25	ZEA 851	5	2	90	NA	10	15.5
2018-06-25	ZEA 132	1	2	56	NA	10	15.8
2018-06-25	ZEA 132	2	2	67	NA	10	16.8
2018-06-25	ZEA 132	3	2	63.5	NA	10	16
2018-06-25	ZEA 132	4	2	63	NA	11	17
2018-06-25	ZEA 132	5	2	64	NA	11	17.2
2018-06-25	ZEA 399	1	2	63	NA	10	16
2018-06-25	ZEA 399	2	2	89.5	NA	11	16.5
2018-06-25	ZEA 399	3	2	71.5	NA	9	14.5
2018-06-25	ZEA 399	4	2	72	NA	10	14.5
2018-06-25	ZEA 399	5	2	81	NA	10	15.5
2018-06-25	B73	1	2	78	NA	9	13.8
2018-06-25	B73	2	2	81	NA	10	14.5
2018-06-25	B73	3	2	77	NA	10	14.2
2018-06-25	B73	4	2	77	NA	10	14.5
2018-06-25	B73	5	2	91	NA	10	14.8
2018-06-25	P148	1	2	78	NA	11	14.8
2018-06-25	P148	2	2	77	NA	11	14.8
2018-06-25	P148	3	2	82	NA	11	14.8
2018-06-25	P148	4	2	70.5	NA	10	14.5
2018-06-25	P148	5	2	78	NA	10	12
2018-06-25	S052	1	1	93	NA	11	17.8
2018-06-25	S052	2	1	98	NA	11	17.5
2018-06-25	S052	3	1	104	NA	11	16.8
2018-06-25	S052	4	1	87	NA	11	16.8
2018-06-25	S052	5	1	100	NA	11	17.8
2018-06-25	B73	1	1	74.5	NA	9	14.5
2018-06-25	B73	2	1	72	NA	8	12.8
2018-06-25	B73	3	1	73	NA	9	14.5
2018-06-25	B73	4	1	70.5	NA	9	13.5
2018-06-25	B73	5	1	78	NA	9	14.5
2018-06-25	ZEA 132	1	1	74	NA	10	15.5
2018-06-25	ZEA 132	2	1	58	NA	10	15.2
2018-06-25	ZEA 132	3	1	64	NA	11	16.2
2018-06-25	ZEA 132	4	1	66	NA	10	16.2
2018-06-25	ZEA 132	5	1	59	NA	8	13.2
2018-06-25	PHT77	1	2	87.2	NA	9	12.2
2018-06-25	PHT77	2	2	83	NA	10	12.8
2018-06-25	PHT77	3	2	90	NA	9	12.8
2018-06-25	PHT77	4	2	91.5	NA	9	12.5
2018-06-25	PHT77	5	2	88	NA	9	12.5
2018-06-25	N22	1	2	48	NA	9	12.5
2018-06-25	N22	2	2	62	NA	9	12.8
2018-06-25	N22	3	2	60	NA	10	13.5
2018-06-25	N22	4	2	56.5	NA	9	12.5
2018-06-25	N22	5	2	55	NA	10	13.8
2018-06-25	ZEA 3660	1	2	76.5	NA	9	12.8
2018-06-25	ZEA 3660	2	2	82.3	NA	9	11.8
2018-06-25	ZEA 3660	3	2	74.9	NA	9	12.8
2018-06-25	ZEA 3660	4	2	75	NA	10	11.5
2018-06-25	ZEA 3660	5	2	78.1	NA	9	12.5
2018-06-25	ZEA 324	1	2	49	NA	11	14.2
2018-06-25	ZEA 324	2	2	48.6	NA	11	14.5
2018-06-25	ZEA 324	3	2	57.3	NA	11	14.5
2018-06-25	ZEA 324	4	2	43	NA	12	15.8
2018-06-25	ZEA 324	5	2	55.5	NA	12	15.5
2018-06-25	P148	1	1	99.2	Tassel	12	14.8
2018-06-25	P148	2	1	81.6	Tassel	11	14.5
2018-06-25	P148	3	1	68.5	Tassel	11	13.8
2018-06-25	P148	4	1	78	NA	11	13.8
2018-06-25	P148	5	1	71.2	Tassel	11	12.8
2018-06-25	ZEA 324	1	1	53	NA	11	14.5
2018-06-25	ZEA 324	2	1	71.6	NA	11	14.8
2018-06-25	ZEA 324	3	1	60.5	NA	11	14.8
2018-06-25	ZEA 324	4	1	60	NA	11	14.5
2018-06-25	ZEA 324	5	1	55	NA	11	14.5
2018-06-25	N22	1	1	63	NA	11	13.8
2018-06-25	N22	2	1	58.2	NA	11	13.2
2018-06-25	N22	3	1	58.9	NA	11	13.5
2018-06-25	N22	4	1	58.5	NA	11	13.5
2018-06-25	N22	5	1	53	NA	10	12.5
2018-06-25	ZEA 332	1	2	86	Tassel	11	11
2018-06-25	ZEA 332	2	2	123.5	Tassel	12	12
2018-06-25	ZEA 332	3	2	126.5	Tassel	11	11
2018-06-25	ZEA 332	4	2	106	Tassel	12	12
2018-06-25	ZEA 332	5	2	NA	NA	NA	NA
2018-06-25	S052	1	2	94	NA	11	16.8
2018-06-25	S052	2	2	98	NA	12	17.8
2018-06-25	S052	3	2	90	NA	11	16.5
2018-06-25	S052	4	2	92.5	Tassel	12	16.8
2018-06-25	S052	5	2	95	NA	12	16.8
2018-06-25	PHT77	1	1	84	NA	8	13.2
2018-06-25	PHT77	2	1	76	NA	8	12.5
2018-06-25	PHT77	3	1	76	NA	8	12.2
2018-06-25	PHT77	4	1	76.5	NA	8	13
2018-06-25	PHT77	5	1	73.5	NA	8	12.5
2018-06-25	ZEA 851	1	1	88	NA	9	14.8
2018-06-25	ZEA 851	2	1	87	NA	9	14.2
2018-06-25	ZEA 851	3	1	77.5	NA	9	14
2018-06-25	ZEA 851	4	1	82	NA	9	14.5
2018-06-25	ZEA 851	5	1	91	NA	9	13.5
2018-06-25	ZEA 332	1	1	NA	NA	NA	NA
2018-06-25	ZEA 332	2	1	124	Tassel	12	12
2018-06-25	ZEA 332	3	1	96	Tassel	11	11
2018-06-25	ZEA 332	4	1	NA	Tassel	NA	NA
2018-06-25	ZEA 332	5	1	136	Tassel	11	11
2018-06-25	ZEA 399	1	1	97	NA	11	17.2
2018-06-25	ZEA 399	2	1	61	NA	9	13.5
2018-06-25	ZEA 399	3	1	78	NA	9	14
2018-06-25	ZEA 399	4	1	76	NA	9	14.2
2018-06-25	ZEA 399	5	1	99	NA	11	17.2
2018-06-25	ZEA 3660	1	1	73	NA	8	12.2
2018-06-25	ZEA 3660	2	1	69.5	NA	8	13
2018-06-25	ZEA 3660	3	1	72	NA	8	12.5
2018-06-25	ZEA 3660	4	1	66	NA	7	12.2
2018-06-25	ZEA 3660	5	1	86.5	NA	7	12.2
2018-07-02	ZEA 851	1	2	105	NA	10	16.2
2018-07-02	ZEA 851	2	2	94	NA	11	16.2
2018-07-02	ZEA 851	3	2	73	NA	10	13.8
2018-07-02	ZEA 851	4	2	106	NA	11	16.8
2018-07-02	ZEA 851	5	2	119	NA	11	16.8
2018-07-02	ZEA 132	1	2	74	NA	11	17.2
2018-07-02	ZEA 132	2	2	76	NA	11	17.8
2018-07-02	ZEA 132	3	2	73	NA	11	17.5
2018-07-02	ZEA 132	4	2	71.5	NA	11	18.5
2018-07-02	ZEA 132	5	2	80	NA	12	18.8
2018-07-02	ZEA 399	1	2	94	NA	11	17.8
2018-07-02	ZEA 399	2	2	115	NA	11	18.5
2018-07-02	ZEA 399	3	2	86	NA	10	15.5
2018-07-02	ZEA 399	4	2	101	NA	10	16.5
2018-07-02	ZEA 399	5	2	114	NA	11	18.5
2018-07-02	B73	1	2	92	Tassel	10	15.5
2018-07-02	B73	2	2	103	Tassel	11	16.2
2018-07-02	B73	3	2	90	Tassel	11	15.5
2018-07-02	B73	4	2	96	Tassel	11	15.8
2018-07-02	B73	5	2	113.5	Tassel	11	14.5
2018-07-02	P148	1	2	100	Tassel	14	14
2018-07-02	P148	2	2	103	Tassel	14	14
2018-07-02	P148	3	2	111	Tassel	14	14
2018-07-02	P148	4	2	93	Tassel	12	14
2018-07-02	P148	5	2	92	Tassel	11	12
2018-07-02	S052	1	1	126	Tassel	14	17.8
2018-07-02	S052	2	1	112	Tassel	13	17.8
2018-07-02	S052	3	1	129	Tassel	13	17.8
2018-07-02	S052	4	1	113	Tassel	13	16.8
2018-07-02	S052	5	1	124	Tassel	14	17.8
2018-07-02	B73	1	1	101	NA	10	15.5
2018-07-02	B73	2	1	95	NA	9	14.2
2018-07-02	B73	3	1	88	NA	10	15.8
2018-07-02	B73	4	1	92	NA	9	14.5
2018-07-02	B73	5	1	100	NA	10	16
2018-07-02	ZEA 132	1	1	85	NA	11	17.8
2018-07-02	ZEA 132	2	1	79	NA	11	14.2
2018-07-02	ZEA 132	3	1	80	NA	12	17.5
2018-07-02	ZEA 132	4	1	78	NA	11	17.5
2018-07-02	ZEA 132	5	1	74	NA	9	14.8
2018-07-02	PHT77	1	2	108	NA	10	14.5
2018-07-02	PHT77	2	2	103.5	NA	10	14
2018-07-02	PHT77	3	2	112	NA	11	14.8
2018-07-02	PHT77	4	2	110.5	NA	10	14.8
2018-07-02	PHT77	5	2	109	NA	10	14.5
2018-07-02	N22	1	2	70	NA	10	15.2
2018-07-02	N22	2	2	71	NA	10	15
2018-07-02	N22	3	2	70.5	NA	11	15.5
2018-07-02	N22	4	2	79	NA	10	15.2
2018-07-02	N22	5	2	83	NA	11	15.8
2018-07-02	ZEA 3660	1	2	101.5	NA	10	15
2018-07-02	ZEA 3660	2	2	95	NA	9	14.5
2018-07-02	ZEA 3660	3	2	100	NA	9	14.5
2018-07-02	ZEA 3660	4	2	90	NA	9	14
2018-07-02	ZEA 3660	5	2	92	NA	9	14.2
2018-07-02	ZEA 324	1	2	60.5	NA	12	16.5
2018-07-02	ZEA 324	2	2	73	NA	12	16.5
2018-07-02	ZEA 324	3	2	70.5	NA	12	16.2
2018-07-02	ZEA 324	4	2	60	NA	13	17.5
2018-07-02	ZEA 324	5	2	69	NA	13	18
2018-07-02	P148	1	1	126.5	Tassel	14	14
2018-07-02	P148	2	1	110	Tassel	14	14
2018-07-02	P148	3	1	92	Tassel	14	14
2018-07-02	P148	4	1	113	Tassel	14	14
2018-07-02	P148	5	1	99	Tassel	14	14
2018-07-02	ZEA 324	1	1	69	NA	12	17.2
2018-07-02	ZEA 324	2	1	82	NA	12	16.8
2018-07-02	ZEA 324	3	1	84	NA	12	15.8
2018-07-02	ZEA 324	4	1	82	NA	12	15.8
2018-07-02	ZEA 324	5	1	76	NA	12	16.8
2018-07-02	N22	1	1	73	NA	11	16.8
2018-07-02	N22	2	1	77	NA	11	16.8
2018-07-02	N22	3	1	69	NA	10	14.8
2018-07-02	N22	4	1	71	NA	11	16.5
2018-07-02	N22	5	1	76	NA	10	14.8
2018-07-02	ZEA 332	1	2	102	Tassel	11	11
2018-07-02	ZEA 332	2	2	139	Tassel	12	12
2018-07-02	ZEA 332	3	2	133	Tassel	11	11
2018-07-02	ZEA 332	4	2	122	Tassel	12	12
2018-07-02	ZEA 332	5	2	NA	NA	NA	NA
2018-07-02	S052	1	2	117.5	Tassel	14	17.5
2018-07-02	S052	2	2	121	Tassel	14	17.8
2018-07-02	S052	3	2	110.5	NA	14	17.5
2018-07-02	S052	4	2	111	Tassel	14	16.8
2018-07-02	S052	5	2	110	Tassel	14	16.8
2018-07-02	PHT77	1	1	98	NA	10	14.5
2018-07-02	PHT77	2	1	103	NA	9	13.5
2018-07-02	PHT77	3	1	107	NA	9	13.5
2018-07-02	PHT77	4	1	105	NA	10	13.8
2018-07-02	PHT77	5	1	102.5	NA	10	13.8
2018-07-02	ZEA 851	1	1	105	NA	11	15.2
2018-07-02	ZEA 851	2	1	112	NA	10	14.5
2018-07-02	ZEA 851	3	1	106	NA	10	15.2
2018-07-02	ZEA 851	4	1	107	NA	10	16
2018-07-02	ZEA 851	5	1	107	NA	9	13.5
2018-07-02	ZEA 332	1	1	NA	NA	NA	NA
2018-07-02	ZEA 332	2	1	126	Tassel	12	12
2018-07-02	ZEA 332	3	1	102	Tassel	11	11
2018-07-02	ZEA 332	4	1	NA	NA	NA	NA
2018-07-02	ZEA 332	5	1	136	Tassel	11	11
2018-07-02	ZEA 399	1	1	113	NA	13	19
2018-07-02	ZEA 399	2	1	76	NA	10	14.5
2018-07-02	ZEA 399	3	1	94	NA	11	16.2
2018-07-02	ZEA 399	4	1	91	NA	10	15.2
2018-07-02	ZEA 399	5	1	117	NA	13	19.5
2018-07-02	ZEA 3660	1	1	91.5	NA	9	13.8
2018-07-02	ZEA 3660	2	1	88	NA	9	14.2
2018-07-02	ZEA 3660	3	1	88.5	NA	9	14.2
2018-07-02	ZEA 3660	4	1	79	NA	8	13
2018-07-02	ZEA 3660	5	1	102	NA	9	13.5
2018-07-09	ZEA 851	1	2	119	NA	10	18.8
2018-07-09	ZEA 851	2	2	118	NA	11	18.2
2018-07-09	ZEA 851	3	2	68	NA	8	12.8
2018-07-09	ZEA 851	4	2	121	NA	12	17.2
2018-07-09	ZEA 851	5	2	136	NA	12	18.8
2018-07-09	ZEA 132	1	2	90	NA	12	18.8
2018-07-09	ZEA 132	2	2	102	NA	13	18.8
2018-07-09	ZEA 132	3	2	96.5	NA	12	18.5
2018-07-09	ZEA 132	4	2	98	NA	13	19.8
2018-07-09	ZEA 132	5	2	94	NA	13	19.8
2018-07-09	ZEA 399	1	2	120	NA	12	20.8
2018-07-09	ZEA 399	2	2	122	NA	13	21.8
2018-07-09	ZEA 399	3	2	103	NA	12	18.8
2018-07-09	ZEA 399	4	2	119	NA	13	19
2018-07-09	ZEA 399	5	2	132	NA	13	19.8
2018-07-09	B73	1	2	113	NA	12	17.8
2018-07-09	B73	2	2	115	NA	13	18.5
2018-07-09	B73	3	2	111	NA	12	16.8
2018-07-09	B73	4	2	132	NA	12	17.8
2018-07-09	B73	5	2	131	NA	13	17.8
2018-07-09	P148	1	2	139	Tassel	14	14
2018-07-09	P148	2	2	141	Tassel	14	14
2018-07-09	P148	3	2	144	Tassel	14	14
2018-07-09	P148	4	2	118	Tassel	14	14
2018-07-09	P148	5	2	127	Tassel	12	12
2018-07-09	S052	1	1	144.5	Tassel	16	16
2018-07-09	S052	2	1	137	Tassel	17	17
2018-07-09	S052	3	1	156	Tassel	16	16
2018-07-09	S052	4	1	137	Tassel	16	16
2018-07-09	S052	5	1	137.5	Tassel	16	16
2018-07-09	B73	1	1	113.5	NA	12	17.5
2018-07-09	B73	2	1	119.5	NA	11	15.8
2018-07-09	B73	3	1	112	NA	12	17.8
2018-07-09	B73	4	1	114	NA	11	16.5
2018-07-09	B73	5	1	139	NA	12	17.8
2018-07-09	ZEA 132	1	1	113	NA	13	18.8
2018-07-09	ZEA 132	2	1	92	NA	12	17.8
2018-07-09	ZEA 132	3	1	99	NA	13	18.8
2018-07-09	ZEA 132	4	1	100	NA	13	18.5
2018-07-09	ZEA 132	5	1	107	NA	11	15.8
2018-07-09	PHT77	1	2	147	NA	13	14.8
2018-07-09	PHT77	2	2	133.5	NA	12	14.5
2018-07-09	PHT77	3	2	149	Tassel	14	14
2018-07-09	PHT77	4	2	145	Tassel	13	14.8
2018-07-09	PHT77	5	2	138	Tassel	14	15
2018-07-09	N22	1	2	93	NA	12	16.5
2018-07-09	N22	2	2	97	NA	12	16.5
2018-07-09	N22	3	2	98	NA	13	16.5
2018-07-09	N22	4	2	106	NA	12	16.5
2018-07-09	N22	5	2	106	NA	13	16.8
2018-07-09	ZEA 3660	1	2	125	NA	12	17
2018-07-09	ZEA 3660	2	2	114	NA	11	16
2018-07-09	ZEA 3660	3	2	124.5	NA	11	16.2
2018-07-09	ZEA 3660	4	2	128	NA	11	15.8
2018-07-09	ZEA 3660	5	2	118	NA	12	16
2018-07-09	ZEA 324	1	2	83	NA	14	18.5
2018-07-09	ZEA 324	2	2	95	NA	14	18
2018-07-09	ZEA 324	3	2	94	NA	14	17.5
2018-07-09	ZEA 324	4	2	81	NA	15	19.5
2018-07-09	ZEA 324	5	2	90	NA	15	19.5
2018-07-09	P148	1	1	145	Tassel	14	14
2018-07-09	P148	2	1	146	Tassel	14	14
2018-07-09	P148	3	1	140	Tassel	14	14
2018-07-09	P148	4	1	149	Tassel	14	14
2018-07-09	P148	5	1	139	Tassel	14	14
2018-07-09	ZEA 324	1	1	84	NA	13	17.8
2018-07-09	ZEA 324	2	1	102	NA	14	18.8
2018-07-09	ZEA 324	3	1	105	NA	14	17.8
2018-07-09	ZEA 324	4	1	107	NA	13	17.8
2018-07-09	ZEA 324	5	1	96	NA	14	17.8
2018-07-09	N22	1	1	105	NA	13	17.8
2018-07-09	N22	2	1	98	NA	13	18.5
2018-07-09	N22	3	1	91	NA	12	16.8
2018-07-09	N22	4	1	100	NA	13	17.8
2018-07-09	N22	5	1	83	NA	12	16.8
2018-07-09	ZEA 332	1	2	102	Tassel	11	11
2018-07-09	ZEA 332	2	2	141	Tassel	12	12
2018-07-09	ZEA 332	3	2	134.5	Tassel	12	12
2018-07-09	ZEA 332	4	2	124	Tassel	12	12
2018-07-09	ZEA 332	5	2	40	NA	NA	NA
2018-07-09	S052	1	2	146.5	Tassel	17	17
2018-07-09	S052	2	2	143	Tassel	17	17
2018-07-09	S052	3	2	141.5	Tassel	17	17
2018-07-09	S052	4	2	142	Tassel	16	16
2018-07-09	S052	5	2	137.5	Tassel	16	16
2018-07-09	PHT77	1	1	120	NA	12	15
2018-07-09	PHT77	2	1	108	NA	11	14.8
2018-07-09	PHT77	3	1	118	NA	12	14.5
2018-07-09	PHT77	4	1	122.5	NA	12	14.8
2018-07-09	PHT77	5	1	124.5	NA	12	14.8
2018-07-09	ZEA 851	1	1	125	NA	12	17.5
2018-07-09	ZEA 851	2	1	133.5	NA	11	16.2
2018-07-09	ZEA 851	3	1	129	NA	11	16.2
2018-07-09	ZEA 851	4	1	132	NA	11	18
2018-07-09	ZEA 851	5	1	106.5	NA	9	13.5
2018-07-09	ZEA 332	1	1	37.5	NA	NA	NA
2018-07-09	ZEA 332	2	1	125.5	Tassel	12	12
2018-07-09	ZEA 332	3	1	102	Tassel	11	11
2018-07-09	ZEA 332	4	1	56.5	NA	NA	NA
2018-07-09	ZEA 332	5	1	137.5	Tassel	11	11
2018-07-09	ZEA 399	1	1	132	NA	15	21.5
2018-07-09	ZEA 399	2	1	89.5	NA	12	17.2
2018-07-09	ZEA 399	3	1	107	NA	13	19
2018-07-09	ZEA 399	4	1	100	NA	12	17.5
2018-07-09	ZEA 399	5	1	152	NA	16	20.5
2018-07-09	ZEA 3660	1	1	108	NA	11	15.5
2018-07-09	ZEA 3660	2	1	106.5	NA	11	15.5
2018-07-09	ZEA 3660	3	1	109.5	NA	11	16.2
2018-07-09	ZEA 3660	4	1	95	NA	10	14.5
2018-07-09	ZEA 3660	5	1	111	NA	11	15.5
2018-07-16	ZEA 851	1	2	139	NA	13	18.8
2018-07-16	ZEA 851	2	2	126.5	NA	15	19.5
2018-07-16	ZEA 851	3	2	73.5	NA	9	12.8
2018-07-16	ZEA 851	4	2	148.5	NA	14	19.5
2018-07-16	ZEA 851	5	2	148.5	NA	15	19.8
2018-07-16	ZEA 132	1	2	102	NA	15	19.5
2018-07-16	ZEA 132	2	2	117	NA	16	19.8
2018-07-16	ZEA 132	3	2	108	NA	15	19.2
2018-07-16	ZEA 132	4	2	103	NA	17	20.5
2018-07-16	ZEA 132	5	2	115	NA	17	20.2
2018-07-16	ZEA 399	1	2	141	NA	16	21.8
2018-07-16	ZEA 399	2	2	142	NA	17	21.5
2018-07-16	ZEA 399	3	2	113	NA	15	19.8
2018-07-16	ZEA 399	4	2	139	NA	16	20.8
2018-07-16	ZEA 399	5	2	146.5	NA	17	20.8
2018-07-16	B73	1	2	135	NA	14	17.8
2018-07-16	B73	2	2	148	NA	15	18.8
2018-07-16	B73	3	2	137.5	NA	14	18
2018-07-16	B73	4	2	152.5	NA	15	18.5
2018-07-16	B73	5	2	164	NA	16	18.8
2018-07-16	P148	1	2	140	Tassel	14	14
2018-07-16	P148	2	2	141.5	Tassel	14	14
2018-07-16	P148	3	2	144	Tassel	14	14
2018-07-16	P148	4	2	136	Tassel	14	14
2018-07-16	P148	5	2	132	NA	12	12
2018-07-16	S052	1	1	152	Tassel	17	17
2018-07-16	S052	2	1	154.5	Tassel	17	17
2018-07-16	S052	3	1	159	Tassel	16	16
2018-07-16	S052	4	1	145.5	Tassel	16	16
2018-07-16	S052	5	1	146	Tassel	17	17
2018-07-16	B73	1	1	137	NA	15	18.5
2018-07-16	B73	2	1	133.5	NA	13	17.2
2018-07-16	B73	3	1	139	NA	15	18.5
2018-07-16	B73	4	1	107.5	NA	13	17.2
2018-07-16	B73	5	1	161.5	NA	15	18.5
2018-07-16	ZEA 132	1	1	121	NA	16	18.5
2018-07-16	ZEA 132	2	1	111	NA	15	18.5
2018-07-16	ZEA 132	3	1	116.5	NA	16	19.2
2018-07-16	ZEA 132	4	1	110	NA	16	18.5
2018-07-16	ZEA 132	5	1	128	NA	13	17.2
2018-07-16	PHT77	1	2	173	Tassel	15	15
2018-07-16	PHT77	2	2	165	Tassel	14	14
2018-07-16	PHT77	3	2	161	Tassel	14	14
2018-07-16	PHT77	4	2	154	Tassel	14	14
2018-07-16	PHT77	5	2	180	Tassel	15	15
2018-07-16	N22	1	2	115	NA	14	17.5
2018-07-16	N22	2	2	123.5	NA	14	17
2018-07-16	N22	3	2	133.5	NA	15	17.5
2018-07-16	N22	4	2	131	NA	15	16.8
2018-07-16	N22	5	2	140	NA	16	17.5
2018-07-16	ZEA 3660	1	2	147	Tassel	14	17.8
2018-07-16	ZEA 3660	2	2	144	NA	13	17.8
2018-07-16	ZEA 3660	3	2	141	NA	14	17.5
2018-07-16	ZEA 3660	4	2	137	NA	13	17
2018-07-16	ZEA 3660	5	2	143	Tassel	13	17.5
2018-07-16	ZEA 324	1	2	96	NA	15	20.2
2018-07-16	ZEA 324	2	2	103	NA	15	20
2018-07-16	ZEA 324	3	2	117	NA	15	19.5
2018-07-16	ZEA 324	4	2	94.5	NA	15	19.5
2018-07-16	ZEA 324	5	2	104	NA	16	20.5
2018-07-16	P148	1	1	148	Tassel	14	14
2018-07-16	P148	2	1	148	Tassel	14	14
2018-07-16	P148	3	1	144	Tassel	14	14
2018-07-16	P148	4	1	149	Tassel	14	14
2018-07-16	P148	5	1	142	Tassel	14	14
2018-07-16	ZEA 324	1	1	96	NA	16	20.2
2018-07-16	ZEA 324	2	1	118	NA	16	20.5
2018-07-16	ZEA 324	3	1	114.5	NA	16	19.8
2018-07-16	ZEA 324	4	1	115.5	NA	15	19
2018-07-16	ZEA 324	5	1	117	NA	16	19.8
2018-07-16	N22	1	1	145	Tassel	15	19
2018-07-16	N22	2	1	126	Tassel	16	19.2
2018-07-16	N22	3	1	110	NA	14	17.5
2018-07-16	N22	4	1	128	Tassel	15	18.5
2018-07-16	N22	5	1	105	NA	14	17.2
2018-07-16	ZEA 332	1	2	101	Tassel	12	12
2018-07-16	ZEA 332	2	2	138	Tassel	12	12
2018-07-16	ZEA 332	3	2	152	Tassel	11	11
2018-07-16	ZEA 332	4	2	123	NA	12	12
2018-07-16	ZEA 332	5	2	NA	NA	NA	NA
2018-07-16	S052	1	2	145	Tassel	17	17
2018-07-16	S052	2	2	151	Tassel	17	17
2018-07-16	S052	3	2	140	Tassel	17	17
2018-07-16	S052	4	2	144	Tassel	16	16
2018-07-16	S052	5	2	148	Tassel	16	16
2018-07-16	PHT77	1	1	157.5	Tassel	14	15.8
2018-07-16	PHT77	2	1	133	Tassel	13	15.5
2018-07-16	PHT77	3	1	154	Tassel	14	14
2018-07-16	PHT77	4	1	158	Tassel	15	15
2018-07-16	PHT77	5	1	155	Tassel	13	14.8
2018-07-16	ZEA 851	1	1	141	NA	12	17.5
2018-07-16	ZEA 851	2	1	147	NA	12	18.2
2018-07-16	ZEA 851	3	1	132.5	Tassel	14	17.8
2018-07-16	ZEA 851	4	1	149	Tassel	13	18.8
2018-07-16	ZEA 851	5	1	109	NA	9	12.8
2018-07-16	ZEA 332	1	1	NA	NA	NA	NA
2018-07-16	ZEA 332	2	1	127	NA	12	12
2018-07-16	ZEA 332	3	1	103	NA	11	11
2018-07-16	ZEA 332	4	1	NA	NA	NA	NA
2018-07-16	ZEA 332	5	1	136	Tassel	11	11
2018-07-16	ZEA 399	1	1	157	NA	17	23.2
2018-07-16	ZEA 399	2	1	92	NA	14	19.2
2018-07-16	ZEA 399	3	1	126.5	NA	15	20.5
2018-07-16	ZEA 399	4	1	114.5	NA	15	20.2
2018-07-16	ZEA 399	5	1	169.5	Tassel	18	21.5
2018-07-16	ZEA 3660	1	1	118	NA	12	17.2
2018-07-16	ZEA 3660	2	1	120	NA	12	17.2
2018-07-16	ZEA 3660	3	1	130	NA	13	17.5
2018-07-16	ZEA 3660	4	1	100	NA	11	15.8
2018-07-16	ZEA 3660	5	1	118	NA	12	17.8
2018-07-23	ZEA 851	1	2	177.5	Tassel	18	18
2018-07-23	ZEA 851	2	2	156	Tassel	19	19
2018-07-23	ZEA 851	3	2	80	NA	12	13.8
2018-07-23	ZEA 851	4	2	181	Tassel	17	19.8
2018-07-23	ZEA 851	5	2	188	Tassel	16	19.8
2018-07-23	ZEA 132	1	2	112	Tassel	17	20.5
2018-07-23	ZEA 132	2	2	127	Tassel	18	20.8
2018-07-23	ZEA 132	3	2	120	Tassel	16	20.5
2018-07-23	ZEA 132	4	2	120	Tassel	17	21.5
2018-07-23	ZEA 132	5	2	127.5	Tassel	17	21.5
2018-07-23	ZEA 399	1	2	160	Tassel	19	22.8
2018-07-23	ZEA 399	2	2	164	Tassel	20	23.5
2018-07-23	ZEA 399	3	2	132.5	Tassel	19	21.2
2018-07-23	ZEA 399	4	2	154	Tassel	18	21.8
2018-07-23	ZEA 399	5	2	169	Tassel	18	22.8
2018-07-23	B73	1	2	174	Tassel	20	23.8
2018-07-23	B73	2	2	187	Tassel	18	21.8
2018-07-23	B73	3	2	167	Tassel	18	20.8
2018-07-23	B73	4	2	178	Tassel	17	20.8
2018-07-23	B73	5	2	192	Tassel	19	20.8
2018-07-23	P148	1	2	140	Tassel	14	14
2018-07-23	P148	2	2	141.5	Tassel	14	14
2018-07-23	P148	3	2	144	Tassel	14	14
2018-07-23	P148	4	2	136	Tassel	14	14
2018-07-23	P148	5	2	132	Tassel	12	12
2018-07-23	S052	1	1	152	Tassel	17	17
2018-07-23	S052	2	1	154.5	Tassel	17	17
2018-07-23	S052	3	1	159	Tassel	16	16
2018-07-23	S052	4	1	145.5	Tassel	16	16
2018-07-23	S052	5	1	146	Tassel	17	17
2018-07-23	B73	1	1	171.5	NA	16	20
2018-07-23	B73	2	1	164	NA	15	18.8
2018-07-23	B73	3	1	168.5	NA	17	20.8
2018-07-23	B73	4	1	130	NA	16	19.2
2018-07-23	B73	5	1	183.5	Tassel	20	20
2018-07-23	ZEA 132	1	1	126.5	Tassel	19	19
2018-07-23	ZEA 132	2	1	114	Tassel	16	19.5
2018-07-23	ZEA 132	3	1	136	Tassel	18	20.5
2018-07-23	ZEA 132	4	1	123	Tassel	19	21.5
2018-07-23	ZEA 132	5	1	116	Tassel	15	18.5
2018-07-23	PHT77	1	2	208	Tassel	15	15
2018-07-23	PHT77	2	2	192	Tassel	14	14
2018-07-23	PHT77	3	2	181	Tassel	14	14
2018-07-23	PHT77	4	2	179	Tassel	14	14
2018-07-23	PHT77	5	2	202	Tassel	15	15
2018-07-23	N22	1	2	152	Tassel	18	18
2018-07-23	N22	2	2	174	Tassel	18	18
2018-07-23	N22	3	2	170	Tassel	17	17
2018-07-23	N22	4	2	170	Tassel	17	17
2018-07-23	N22	5	2	176.5	Tassel	18	18
2018-07-23	ZEA 3660	1	2	167	Tassel	18	18
2018-07-23	ZEA 3660	2	2	170	Tassel	18	18
2018-07-23	ZEA 3660	3	2	170	Tassel	18	18
2018-07-23	ZEA 3660	4	2	165.5	Tassel	17	17
2018-07-23	ZEA 3660	5	2	174	Tassel	17	17
2018-07-23	ZEA 324	1	2	107.5	NA	17	21.2
2018-07-23	ZEA 324	2	2	108	NA	17	21.2
2018-07-23	ZEA 324	3	2	127	NA	17	21
2018-07-23	ZEA 324	4	2	109	NA	18	22.2
2018-07-23	ZEA 324	5	2	122	NA	19	22
2018-07-23	P148	1	1	148	Tassel	14	14
2018-07-23	P148	2	1	148	Tassel	14	14
2018-07-23	P148	3	1	144	Tassel	14	14
2018-07-23	P148	4	1	149	Tassel	14	14
2018-07-23	P148	5	1	142	Tassel	14	14
2018-07-23	ZEA 324	1	1	112	NA	17	22.2
2018-07-23	ZEA 324	2	1	132	NA	18	22.2
2018-07-23	ZEA 324	3	1	124.5	NA	19	22
2018-07-23	ZEA 324	4	1	129	NA	17	21
2018-07-23	ZEA 324	5	1	130	NA	18	21
2018-07-23	N22	1	1	187	Tassel	19	19
2018-07-23	N22	2	1	168	Tassel	18	18
2018-07-23	N22	3	1	163.5	Tassel	18	18
2018-07-23	N22	4	1	171	Tassel	18	18
2018-07-23	N22	5	1	137	Tassel	18	18
2018-07-23	ZEA 332	1	2	101	Tassel	12	12
2018-07-23	ZEA 332	2	2	138	Tassel	12	12
2018-07-23	ZEA 332	3	2	152	Tassel	11	11
2018-07-23	ZEA 332	4	2	123	Tassel	12	12
2018-07-23	ZEA 332	5	2	NA	NA	NA	NA
2018-07-23	S052	1	2	145	Tassel	17	17
2018-07-23	S052	2	2	151	Tassel	17	17
2018-07-23	S052	3	2	140	Tassel	17	17
2018-07-23	S052	4	2	144	Tassel	16	16
2018-07-23	S052	5	2	148	Tassel	16	16
2018-07-23	PHT77	1	1	194	Tassel	15	15
2018-07-23	PHT77	2	1	181.5	Tassel	17	17
2018-07-23	PHT77	3	1	181	Tassel	14	14
2018-07-23	PHT77	4	1	183	Tassel	15	15
2018-07-23	PHT77	5	1	155	Tassel	14	14
2018-07-23	ZEA 851	1	1	143	Tassel	20	20
2018-07-23	ZEA 851	2	1	147	Tassel	19	19
2018-07-23	ZEA 851	3	1	157	Tassel	19	19
2018-07-23	ZEA 851	4	1	122	Tassel	18	18
2018-07-23	ZEA 851	5	1	108	NA	9	13.8
2018-07-23	ZEA 332	1	1	NA	NA	NA	NA
2018-07-23	ZEA 332	2	1	127	Tassel	12	12
2018-07-23	ZEA 332	3	1	103	Tassel	11	11
2018-07-23	ZEA 332	4	1	NA	NA	NA	NA
2018-07-23	ZEA 332	5	1	136	Tassel	11	11
2018-07-23	ZEA 399	1	1	194	Tassel	20	24.8
2018-07-23	ZEA 399	2	1	112	Tassel	18	20.5
2018-07-23	ZEA 399	3	1	142	Tassel	18	21.5
2018-07-23	ZEA 399	4	1	127	Tassel	21	21
2018-07-23	ZEA 399	5	1	217	Tassel	21	21
2018-07-23	ZEA 3660	1	1	122	Tassel	17	18.8
2018-07-23	ZEA 3660	2	1	148	NA	16	18.8
2018-07-23	ZEA 3660	3	1	163	Tassel	17	17
2018-07-23	ZEA 3660	4	1	119	NA	15	17.8
2018-07-23	ZEA 3660	5	1	151	Tassel	17	18.8
2018-07-30	ZEA 851	1	2	181	Tassel	17	17
2018-07-30	ZEA 851	2	2	199	Tassel	19	19
2018-07-30	ZEA 851	3	2	85	Tassel	16	16
2018-07-30	ZEA 851	4	2	172	Tassel	18	18
2018-07-30	ZEA 851	5	2	177	Tassel	18	18
2018-07-30	ZEA 132	1	2	100	Tassel	20	20
2018-07-30	ZEA 132	2	2	112	Tassel	20	20
2018-07-30	ZEA 132	3	2	116	Tassel	21	21
2018-07-30	ZEA 132	4	2	97	Tassel	21	21
2018-07-30	ZEA 132	5	2	94	Tassel	21	21
2018-07-30	ZEA 399	1	2	186	Tassel	23	23
2018-07-30	ZEA 399	2	2	183	Tassel	23	23
2018-07-30	ZEA 399	3	2	155	Tassel	21	21
2018-07-30	ZEA 399	4	2	178	Tassel	21	21
2018-07-30	ZEA 399	5	2	186.5	Tassel	22	22
2018-07-30	B73	1	2	190	Tassel	23	23
2018-07-30	B73	2	2	209	Tassel	21	21
2018-07-30	B73	3	2	189.5	Tassel	20	20
2018-07-30	B73	4	2	192.5	Tassel	20	20
2018-07-30	B73	5	2	212	Tassel	20	20
2018-07-30	P148	1	2	140	Tassel	14	14
2018-07-30	P148	2	2	141.5	Tassel	14	14
2018-07-30	P148	3	2	144	Tassel	14	14
2018-07-30	P148	4	2	136	Tassel	14	14
2018-07-30	P148	5	2	132	Tassel	12	12
2018-07-30	S052	1	1	152	Tassel	17	17
2018-07-30	S052	2	1	154.5	Tassel	17	17
2018-07-30	S052	3	1	159	Tassel	16	16
2018-07-30	S052	4	1	145.5	Tassel	16	16
2018-07-30	S052	5	1	146	Tassel	17	17
2018-07-30	B73	1	1	197	Tassel	21	21
2018-07-30	B73	2	1	193	Tassel	20	20
2018-07-30	B73	3	1	192.5	Tassel	21	21
2018-07-30	B73	4	1	184	Tassel	20	20
2018-07-30	B73	5	1	209	Tassel	20	20
2018-07-30	ZEA 132	1	1	116	Tassel	19	19
2018-07-30	ZEA 132	2	1	107	Tassel	19	19
2018-07-30	ZEA 132	3	1	109	Tassel	20	20
2018-07-30	ZEA 132	4	1	114	Tassel	21	21
2018-07-30	ZEA 132	5	1	109	Tassel	18	18
2018-07-30	PHT77	1	2	208	Tassel	15	15
2018-07-30	PHT77	2	2	189	Tassel	14	14
2018-07-30	PHT77	3	2	186	Tassel	14	14
2018-07-30	PHT77	4	2	196.5	Tassel	14	14
2018-07-30	PHT77	5	2	202	Tassel	15	15
2018-07-30	N22	1	2	183.5	Tassel	18	18
2018-07-30	N22	2	2	198.5	Tassel	17	17
2018-07-30	N22	3	2	187	Tassel	17	17
2018-07-30	N22	4	2	188.5	Tassel	17	17
2018-07-30	N22	5	2	188	Tassel	18	18
2018-07-30	ZEA 3660	1	2	173.5	Tassel	18	18
2018-07-30	ZEA 3660	2	2	180	Tassel	18	18
2018-07-30	ZEA 3660	3	2	175.5	Tassel	18	18
2018-07-30	ZEA 3660	4	2	177.5	Tassel	17	17
2018-07-30	ZEA 3660	5	2	180.5	Tassel	17	17
2018-07-30	ZEA 324	1	2	132	Tassel	20	24.2
2018-07-30	ZEA 324	2	2	128.5	Tassel	21	23.8
2018-07-30	ZEA 324	3	2	139	Tassel	21	23.8
2018-07-30	ZEA 324	4	2	129	Tassel	21	24.5
2018-07-30	ZEA 324	5	2	134.5	Tassel	22	25.2
2018-07-30	P148	1	1	148	Tassel	14	14
2018-07-30	P148	2	1	148	Tassel	14	14
2018-07-30	P148	3	1	144	Tassel	14	14
2018-07-30	P148	4	1	149	Tassel	14	14
2018-07-30	P148	5	1	142	Tassel	14	14
2018-07-30	ZEA 324	1	1	137	Tassel	21	24.5
2018-07-30	ZEA 324	2	1	142	Tassel	22	24.5
2018-07-30	ZEA 324	3	1	134.5	Tassel	22	24.8
2018-07-30	ZEA 324	4	1	139	Tassel	21	24.5
2018-07-30	ZEA 324	5	1	140	Tassel	21	24.2
2018-07-30	N22	1	1	201	Tassel	19	19
2018-07-30	N22	2	1	187	Tassel	18	18
2018-07-30	N22	3	1	191	Tassel	18	18
2018-07-30	N22	4	1	188	Tassel	18	18
2018-07-30	N22	5	1	166	Tassel	18	18
2018-07-30	ZEA 332	1	2	101	Tassel	12	12
2018-07-30	ZEA 332	2	2	138	Tassel	12	12
2018-07-30	ZEA 332	3	2	152	Tassel	11	11
2018-07-30	ZEA 332	4	2	123	Tassel	12	12
2018-07-30	ZEA 332	5	2	NA	NA	NA	NA
2018-07-30	S052	1	2	145	Tassel	17	17
2018-07-30	S052	2	2	151	Tassel	17	17
2018-07-30	S052	3	2	140	Tassel	17	17
2018-07-30	S052	4	2	144	Tassel	16	16
2018-07-30	S052	5	2	148	Tassel	16	16
2018-07-30	PHT77	1	1	196	Tassel	15	15
2018-07-30	PHT77	2	1	185	Tassel	17	17
2018-07-30	PHT77	3	1	180	Tassel	14	14
2018-07-30	PHT77	4	1	181	Tassel	15	15
2018-07-30	PHT77	5	1	147	Tassel	14	14
2018-07-30	ZEA 851	1	1	153	Tassel	20	20
2018-07-30	ZEA 851	2	1	144	Tassel	19	19
2018-07-30	ZEA 851	3	1	178	Tassel	19	19
2018-07-30	ZEA 851	4	1	124	Tassel	18	18
2018-07-30	ZEA 851	5	1	104	NA	12	NA
2018-07-30	ZEA 332	1	1	NA	NA	NA	NA
2018-07-30	ZEA 332	2	1	127	Tassel	12	12
2018-07-30	ZEA 332	3	1	103	Tassel	11	11
2018-07-30	ZEA 332	4	1	NA	NA	NA	NA
2018-07-30	ZEA 332	5	1	136	Tassel	11	11
2018-07-30	ZEA 399	1	1	218	Tassel	24	24
2018-07-30	ZEA 399	2	1	140	Tassel	20	20
2018-07-30	ZEA 399	3	1	163	Tassel	22	22
2018-07-30	ZEA 399	4	1	155.5	Tassel	21	21
2018-07-30	ZEA 399	5	1	218	Tassel	21	21
2018-07-30	ZEA 3660	1	1	144	Tassel	18	18
2018-07-30	ZEA 3660	2	1	172	Tassel	19	19
2018-07-30	ZEA 3660	3	1	171	Tassel	17	17
2018-07-30	ZEA 3660	4	1	147.5	Tassel	18	18
2018-07-30	ZEA 3660	5	1	173.5	Tassel	18	18
2018-08-06	ZEA 851	1	2	181	Tassel	17	17
2018-08-06	ZEA 851	2	2	199	Tassel	19	19
2018-08-06	ZEA 851	3	2	85	Tassel	16	16
2018-08-06	ZEA 851	4	2	172	Tassel	18	18
2018-08-06	ZEA 851	5	2	177	Tassel	18	18
2018-08-06	ZEA 132	1	2	106	Tassel	21	21
2018-08-06	ZEA 132	2	2	117	Tassel	20	20
2018-08-06	ZEA 132	3	2	116	Tassel	21	21
2018-08-06	ZEA 132	4	2	102	Tassel	21	21
2018-08-06	ZEA 132	5	2	108	Tassel	22	22
2018-08-06	ZEA 399	1	2	187	Tassel	23	23
2018-08-06	ZEA 399	2	2	184	Tassel	23	23
2018-08-06	ZEA 399	3	2	154	Tassel	21	21
2018-08-06	ZEA 399	4	2	178	Tassel	21	21
2018-08-06	ZEA 399	5	2	182	Tassel	22	22
2018-08-06	B73	1	2	193	Tassel	23	23
2018-08-06	B73	2	2	210	Tassel	21	21
2018-08-06	B73	3	2	189	Tassel	20	20
2018-08-06	B73	4	2	192.5	Tassel	20	20
2018-08-06	B73	5	2	211	Tassel	20	20
2018-08-06	P148	1	2	140	Tassel	14	14
2018-08-06	P148	2	2	141.5	Tassel	14	14
2018-08-06	P148	3	2	144	Tassel	14	14
2018-08-06	P148	4	2	136	Tassel	14	14
2018-08-06	P148	5	2	132	Tassel	12	12
2018-08-06	S052	1	1	152	Tassel	17	17
2018-08-06	S052	2	1	154.5	Tassel	17	17
2018-08-06	S052	3	1	159	Tassel	16	16
2018-08-06	S052	4	1	145.5	Tassel	16	16
2018-08-06	S052	5	1	146	Tassel	17	17
2018-08-06	B73	1	1	204	Tassel	21	21
2018-08-06	B73	2	1	201	Tassel	20	20
2018-08-06	B73	3	1	196	Tassel	21	21
2018-08-06	B73	4	1	160	Tassel	20	20
2018-08-06	B73	5	1	209.5	Tassel	20	20
2018-08-06	ZEA 132	1	1	117.5	Tassel	19	19
2018-08-06	ZEA 132	2	1	108	Tassel	19	19
2018-08-06	ZEA 132	3	1	122	Tassel	20	20
2018-08-06	ZEA 132	4	1	118	Tassel	21	21
2018-08-06	ZEA 132	5	1	118	Tassel	18	18
2018-08-06	PHT77	1	2	208	Tassel	15	15
2018-08-06	PHT77	2	2	189	Tassel	14	14
2018-08-06	PHT77	3	2	186	Tassel	14	14
2018-08-06	PHT77	4	2	196.5	Tassel	14	14
2018-08-06	PHT77	5	2	202	Tassel	15	15
2018-08-06	N22	1	2	183.5	Tassel	18	18
2018-08-06	N22	2	2	200	Tassel	17	17
2018-08-06	N22	3	2	187.5	Tassel	17	17
2018-08-06	N22	4	2	190	Tassel	17	17
2018-08-06	N22	5	2	188	Tassel	18	18
2018-08-06	ZEA 3660	1	2	173	Tassel	18	18
2018-08-06	ZEA 3660	2	2	180.5	Tassel	18	18
2018-08-06	ZEA 3660	3	2	177	Tassel	18	18
2018-08-06	ZEA 3660	4	2	177	Tassel	17	17
2018-08-06	ZEA 3660	5	2	180.5	Tassel	17	17
2018-08-06	ZEA 324	1	2	152	Tassel	24	24
2018-08-06	ZEA 324	2	2	138	Tassel	23	23
2018-08-06	ZEA 324	3	2	150	Tassel	24	24
2018-08-06	ZEA 324	4	2	144	Tassel	25	25
2018-08-06	ZEA 324	5	2	144	Tassel	25	25
2018-08-06	P148	1	1	148	Tassel	14	14
2018-08-06	P148	2	1	148	Tassel	14	14
2018-08-06	P148	3	1	144	Tassel	14	14
2018-08-06	P148	4	1	149	Tassel	14	14
2018-08-06	P148	5	1	142	Tassel	14	14
2018-08-06	ZEA 324	1	1	152	Tassel	24	24
2018-08-06	ZEA 324	2	1	145	Tassel	24	24
2018-08-06	ZEA 324	3	1	143	Tassel	25	25
2018-08-06	ZEA 324	4	1	151	Tassel	24	24
2018-08-06	ZEA 324	5	1	149	Tassel	24	24
2018-08-06	N22	1	1	202	Tassel	19	19
2018-08-06	N22	2	1	188	Tassel	18	18
2018-08-06	N22	3	1	191	Tassel	18	18
2018-08-06	N22	4	1	188	Tassel	18	18
2018-08-06	N22	5	1	167	Tassel	18	18
2018-08-06	ZEA 332	1	2	101	Tassel	12	12
2018-08-06	ZEA 332	2	2	138	Tassel	12	12
2018-08-06	ZEA 332	3	2	152	Tassel	11	11
2018-08-06	ZEA 332	4	2	123	Tassel	12	12
2018-08-06	ZEA 332	5	2	NA	NA	NA	NA
2018-08-06	S052	1	2	145	Tassel	17	17
2018-08-06	S052	2	2	151	Tassel	17	17
2018-08-06	S052	3	2	140	Tassel	17	17
2018-08-06	S052	4	2	144	Tassel	16	16
2018-08-06	S052	5	2	148	Tassel	16	16
2018-08-06	PHT77	1	1	196	Tassel	15	15
2018-08-06	PHT77	2	1	185	Tassel	17	17
2018-08-06	PHT77	3	1	180	Tassel	14	14
2018-08-06	PHT77	4	1	181	Tassel	15	15
2018-08-06	PHT77	5	1	147	NA	14	14
2018-08-06	ZEA 851	1	1	153	Tassel	20	20
2018-08-06	ZEA 851	2	1	144	Tassel	19	19
2018-08-06	ZEA 851	3	1	178	Tassel	19	19
2018-08-06	ZEA 851	4	1	124	Tassel	18	18
2018-08-06	ZEA 851	5	1	104	NA	12	NA
2018-08-06	ZEA 332	1	1	NA	NA	NA	NA
2018-08-06	ZEA 332	2	1	127	Tassel	12	12
2018-08-06	ZEA 332	3	1	103	Tassel	11	11
2018-08-06	ZEA 332	4	1	NA	NA	NA	NA
2018-08-06	ZEA 332	5	1	136	Tassel	11	11
2018-08-06	ZEA 399	1	1	218	Tassel	24	24
2018-08-06	ZEA 399	2	1	140	Tassel	20	20
2018-08-06	ZEA 399	3	1	160	Tassel	22	22
2018-08-06	ZEA 399	4	1	156	Tassel	21	21
2018-08-06	ZEA 399	5	1	218	Tassel	21	21
2018-08-06	ZEA 3660	1	1	144	Tassel	18	18
2018-08-06	ZEA 3660	2	1	174	Tassel	19	19
2018-08-06	ZEA 3660	3	1	171	Tassel	17	17
2018-08-06	ZEA 3660	4	1	150.5	Tassel	18	18
2018-08-06	ZEA 3660	5	1	176	Tassel	18	18
2018-08-13	ZEA 851	1	2	181	Tassel	17	17
2018-08-13	ZEA 851	2	2	199	Tassel	19	19
2018-08-13	ZEA 851	3	2	85	Tassel	16	16
2018-08-13	ZEA 851	4	2	172	Tassel	18	18
2018-08-13	ZEA 851	5	2	177	Tassel	18	18
2018-08-13	ZEA 132	1	2	106	Tassel	21	21
2018-08-13	ZEA 132	2	2	117	Tassel	20	20
2018-08-13	ZEA 132	3	2	116	Tassel	21	21
2018-08-13	ZEA 132	4	2	102	Tassel	21	21
2018-08-13	ZEA 132	5	2	108	Tassel	22	22
2018-08-13	ZEA 399	1	2	187	Tassel	23	23
2018-08-13	ZEA 399	2	2	184	Tassel	23	23
2018-08-13	ZEA 399	3	2	154	Tassel	21	21
2018-08-13	ZEA 399	4	2	178	Tassel	21	21
2018-08-13	ZEA 399	5	2	182	Tassel	22	22
2018-08-13	B73	1	2	193	Tassel	23	23
2018-08-13	B73	2	2	210	Tassel	21	21
2018-08-13	B73	3	2	189	Tassel	20	20
2018-08-13	B73	4	2	192.5	Tassel	20	20
2018-08-13	B73	5	2	211	Tassel	20	20
2018-08-13	P148	1	2	140	Tassel	14	14
2018-08-13	P148	2	2	141.5	Tassel	14	14
2018-08-13	P148	3	2	144	Tassel	14	14
2018-08-13	P148	4	2	136	Tassel	14	14
2018-08-13	P148	5	2	132	Tassel	12	12
2018-08-13	S052	1	1	152	Tassel	17	17
2018-08-13	S052	2	1	154.5	Tassel	17	17
2018-08-13	S052	3	1	159	Tassel	16	16
2018-08-13	S052	4	1	145.5	Tassel	16	16
2018-08-13	S052	5	1	146	Tassel	17	17
2018-08-13	B73	1	1	204	Tassel	21	21
2018-08-13	B73	2	1	201	Tassel	20	20
2018-08-13	B73	3	1	196	Tassel	21	21
2018-08-13	B73	4	1	160	Tassel	20	20
2018-08-13	B73	5	1	209.5	Tassel	20	20
2018-08-13	ZEA 132	1	1	117.5	Tassel	19	19
2018-08-13	ZEA 132	2	1	108	Tassel	19	19
2018-08-13	ZEA 132	3	1	122	Tassel	20	20
2018-08-13	ZEA 132	4	1	118	Tassel	21	21
2018-08-13	ZEA 132	5	1	118	Tassel	18	18
2018-08-13	PHT77	1	2	208	Tassel	15	15
2018-08-13	PHT77	2	2	189	Tassel	14	14
2018-08-13	PHT77	3	2	186	Tassel	14	14
2018-08-13	PHT77	4	2	196.5	Tassel	14	14
2018-08-13	PHT77	5	2	202	Tassel	15	15
2018-08-13	N22	1	2	183.5	Tassel	18	18
2018-08-13	N22	2	2	200	Tassel	17	17
2018-08-13	N22	3	2	187.5	Tassel	17	17
2018-08-13	N22	4	2	190	Tassel	17	17
2018-08-13	N22	5	2	188	Tassel	18	18
2018-08-13	ZEA 3660	1	2	173	Tassel	18	18
2018-08-13	ZEA 3660	2	2	180.5	Tassel	18	18
2018-08-13	ZEA 3660	3	2	177	Tassel	18	18
2018-08-13	ZEA 3660	4	2	177	Tassel	17	17
2018-08-13	ZEA 3660	5	2	180.5	Tassel	17	17
2018-08-13	ZEA 324	1	2	149.5	Tassel	24	24
2018-08-13	ZEA 324	2	2	130	Tassel	23	23
2018-08-13	ZEA 324	3	2	146.5	Tassel	24	24
2018-08-13	ZEA 324	4	2	141	Tassel	25	25
2018-08-13	ZEA 324	5	2	137	Tassel	25	25
2018-08-13	P148	1	1	148	Tassel	14	14
2018-08-13	P148	2	1	148	Tassel	14	14
2018-08-13	P148	3	1	144	Tassel	14	14
2018-08-13	P148	4	1	149	Tassel	14	14
2018-08-13	P148	5	1	142	Tassel	14	14
2018-08-13	ZEA 324	1	1	148	Tassel	24	24
2018-08-13	ZEA 324	2	1	146	Tassel	24	24
2018-08-13	ZEA 324	3	1	141	Tassel	25	25
2018-08-13	ZEA 324	4	1	152	Tassel	24	24
2018-08-13	ZEA 324	5	1	145	Tassel	24	24
2018-08-13	N22	1	1	202	Tassel	19	19
2018-08-13	N22	2	1	188	Tassel	18	18
2018-08-13	N22	3	1	191	Tassel	18	18
2018-08-13	N22	4	1	188	Tassel	18	18
2018-08-13	N22	5	1	167	Tassel	18	18
2018-08-13	ZEA 332	1	2	101	Tassel	12	12
2018-08-13	ZEA 332	2	2	138	Tassel	12	12
2018-08-13	ZEA 332	3	2	152	Tassel	11	11
2018-08-13	ZEA 332	4	2	123	Tassel	12	12
2018-08-13	ZEA 332	5	2	NA	NA	NA	NA
2018-08-13	S052	1	2	145	Tassel	17	17
2018-08-13	S052	2	2	151	Tassel	17	17
2018-08-13	S052	3	2	140	Tassel	17	17
2018-08-13	S052	4	2	144	Tassel	16	16
2018-08-13	S052	5	2	148	Tassel	16	16
2018-08-13	PHT77	1	1	196	Tassel	15	15
2018-08-13	PHT77	2	1	185	Tassel	17	17
2018-08-13	PHT77	3	1	180	Tassel	14	14
2018-08-13	PHT77	4	1	181	Tassel	15	15
2018-08-13	PHT77	5	1	147	NA	14	14
2018-08-13	ZEA 851	1	1	153	Tassel	20	20
2018-08-13	ZEA 851	2	1	144	Tassel	19	19
2018-08-13	ZEA 851	3	1	178	Tassel	19	19
2018-08-13	ZEA 851	4	1	124	Tassel	18	18
2018-08-13	ZEA 851	5	1	104	NA	12	NA
2018-08-13	ZEA 332	1	1	NA	NA	NA	NA
2018-08-13	ZEA 332	2	1	127	Tassel	12	12
2018-08-13	ZEA 332	3	1	103	Tassel	11	11
2018-08-13	ZEA 332	4	1	NA	NA	NA	NA
2018-08-13	ZEA 332	5	1	136	Tassel	11	11
2018-08-13	ZEA 399	1	1	218	Tassel	24	24
2018-08-13	ZEA 399	2	1	140	Tassel	20	20
2018-08-13	ZEA 399	3	1	160	Tassel	22	22
2018-08-13	ZEA 399	4	1	156	Tassel	21	21
2018-08-13	ZEA 399	5	1	218	Tassel	21	21
2018-08-13	ZEA 3660	1	1	144	Tassel	18	18
2018-08-13	ZEA 3660	2	1	174	Tassel	19	19
2018-08-13	ZEA 3660	3	1	171	Tassel	17	17
2018-08-13	ZEA 3660	4	1	150.5	Tassel	18	18
2018-08-13	ZEA 3660	5	1	176	Tassel	18	18

## Sheet: Field2019
date	genotype	replicate	position	Plant_Height	Tassel	V_Stage	Growth.Stage
2019-04-25	PHT77	1	1	0	0	0	0
2019-04-25	PHT77	1	2	0	0	0	0
2019-04-25	PHT77	1	3	0	0	0	0
2019-04-25	PHT77	1	4	0	0	0	0
2019-04-25	PHT77	1	5	0	0	0	0
2019-04-25	ZEA 132	1	1	0	0	0	0
2019-04-25	ZEA 132	1	2	0	0	0	0
2019-04-25	ZEA 132	1	3	0	0	0	0
2019-04-25	ZEA 132	1	4	0	0	0	0
2019-04-25	ZEA 132	1	5	0	0	0	0
2019-04-25	P148	1	1	0	0	0	0
2019-04-25	P148	1	2	0	0	0	0
2019-04-25	P148	1	3	0	0	0	0
2019-04-25	P148	1	4	0	0	0	0
2019-04-25	P148	1	5	0	0	0	0
2019-04-25	ZEA 399	1	1	0	0	0	0
2019-04-25	ZEA 399	1	2	0	0	0	0
2019-04-25	ZEA 399	1	3	0	0	0	0
2019-04-25	ZEA 399	1	4	0	0	0	0
2019-04-25	ZEA 399	1	5	0	0	0	0
2019-04-25	PHT77	2	1	0	0	0	0
2019-04-25	PHT77	2	2	0	0	0	0
2019-04-25	PHT77	2	3	0	0	0	0
2019-04-25	PHT77	2	4	0	0	0	0
2019-04-25	PHT77	2	5	0	0	0	0
2019-04-25	ZEA 3660	2	1	0	0	0	0
2019-04-25	ZEA 3660	2	2	0	0	0	0
2019-04-25	ZEA 3660	2	3	0	0	0	0
2019-04-25	ZEA 3660	2	4	0	0	0	0
2019-04-25	ZEA 3660	2	5	0	0	0	0
2019-04-25	ZEA 332	2	1	0	0	0	0
2019-04-25	ZEA 332	2	2	0	0	0	0
2019-04-25	ZEA 332	2	3	0	0	0	0
2019-04-25	ZEA 332	2	4	0	0	0	0
2019-04-25	ZEA 332	2	5	0	0	0	0
2019-04-25	B73	2	1	0	0	0	0
2019-04-25	B73	2	2	0	0	0	0
2019-04-25	B73	2	3	0	0	0	0
2019-04-25	B73	2	4	0	0	0	0
2019-04-25	B73	2	5	0	0	0	0
2019-04-25	ZEA 3660	3	1	0	0	0	0
2019-04-25	ZEA 3660	3	2	0	0	0	0
2019-04-25	ZEA 3660	3	3	0	0	0	0
2019-04-25	ZEA 3660	3	4	0	0	0	0
2019-04-25	ZEA 3660	3	5	0	0	0	0
2019-04-25	N22	3	1	0	0	0	0
2019-04-25	N22	3	2	0	0	0	0
2019-04-25	N22	3	3	0	0	0	0
2019-04-25	N22	3	4	0	0	0	0
2019-04-25	N22	3	5	0	0	0	0
2019-04-25	S052	3	1	0	0	0	0
2019-04-25	S052	3	2	0	0	0	0
2019-04-25	S052	3	3	0	0	0	0
2019-04-25	S052	3	4	0	0	0	0
2019-04-25	S052	3	5	0	0	0	0
2019-04-25	B73	1	1	0	0	0	0
2019-04-25	B73	1	2	0	0	0	0
2019-04-25	B73	1	3	0	0	0	0
2019-04-25	B73	1	4	0	0	0	0
2019-04-25	B73	1	5	0	0	0	0
2019-04-25	S052	1	1	0	0	0	0
2019-04-25	S052	1	2	0	0	0	0
2019-04-25	S052	1	3	0	0	0	0
2019-04-25	S052	1	4	0	0	0	0
2019-04-25	S052	1	5	0	0	0	0
2019-04-25	ZEA 3660	1	1	0	0	0	0
2019-04-25	ZEA 3660	1	2	0	0	0	0
2019-04-25	ZEA 3660	1	3	0	0	0	0
2019-04-25	ZEA 3660	1	4	0	0	0	0
2019-04-25	ZEA 3660	1	5	0	0	0	0
2019-04-25	ZEA 324	1	1	0	0	0	0
2019-04-25	ZEA 324	1	2	0	0	0	0
2019-04-25	ZEA 324	1	3	0	0	0	0
2019-04-25	ZEA 324	1	4	0	0	0	0
2019-04-25	ZEA 324	1	5	0	0	0	0
2019-04-25	ZEA 399	2	1	0	0	0	0
2019-04-25	ZEA 399	2	2	0	0	0	0
2019-04-25	ZEA 399	2	3	0	0	0	0
2019-04-25	ZEA 399	2	4	0	0	0	0
2019-04-25	ZEA 399	2	5	0	0	0	0
2019-04-25	N22	2	1	0	0	0	0
2019-04-25	N22	2	2	0	0	0	0
2019-04-25	N22	2	3	0	0	0	0
2019-04-25	N22	2	4	0	0	0	0
2019-04-25	N22	2	5	0	0	0	0
2019-04-25	ZEA 851	2	1	0	0	0	0
2019-04-25	ZEA 851	2	2	0	0	0	0
2019-04-25	ZEA 851	2	3	0	0	0	0
2019-04-25	ZEA 851	2	4	0	0	0	0
2019-04-25	ZEA 851	2	5	0	0	0	0
2019-04-25	ZEA 132	3	1	0	0	0	0
2019-04-25	ZEA 132	3	2	0	0	0	0
2019-04-25	ZEA 132	3	3	0	0	0	0
2019-04-25	ZEA 132	3	4	0	0	0	0
2019-04-25	ZEA 132	3	5	0	0	0	0
2019-04-25	ZEA 324	3	1	0	0	0	0
2019-04-25	ZEA 324	3	2	0	0	0	0
2019-04-25	ZEA 324	3	3	0	0	0	0
2019-04-25	ZEA 324	3	4	0	0	0	0
2019-04-25	ZEA 324	3	5	0	0	0	0
2019-04-25	B73	3	1	0	0	0	0
2019-04-25	B73	3	2	0	0	0	0
2019-04-25	B73	3	3	0	0	0	0
2019-04-25	B73	3	4	0	0	0	0
2019-04-25	B73	3	5	0	0	0	0
2019-04-25	ZEA 332	3	1	0	0	0	0
2019-04-25	ZEA 332	3	2	0	0	0	0
2019-04-25	ZEA 332	3	3	0	0	0	0
2019-04-25	ZEA 332	3	4	0	0	0	0
2019-04-25	ZEA 332	3	5	0	0	0	0
2019-04-25	ZEA 851	1	1	0	0	0	0
2019-04-25	ZEA 851	1	2	0	0	0	0
2019-04-25	ZEA 851	1	3	0	0	0	0
2019-04-25	ZEA 851	1	4	0	0	0	0
2019-04-25	ZEA 851	1	5	0	0	0	0
2019-04-25	N22	1	1	0	0	0	0
2019-04-25	N22	1	2	0	0	0	0
2019-04-25	N22	1	3	0	0	0	0
2019-04-25	N22	1	4	0	0	0	0
2019-04-25	N22	1	5	0	0	0	0
2019-04-25	ZEA 332	1	1	0	0	0	0
2019-04-25	ZEA 332	1	2	0	0	0	0
2019-04-25	ZEA 332	1	3	0	0	0	0
2019-04-25	ZEA 332	1	4	0	0	0	0
2019-04-25	ZEA 332	1	5	0	0	0	0
2019-04-25	ZEA 132	2	1	0	0	0	0
2019-04-25	ZEA 132	2	2	0	0	0	0
2019-04-25	ZEA 132	2	3	0	0	0	0
2019-04-25	ZEA 132	2	4	0	0	0	0
2019-04-25	ZEA 132	2	5	0	0	0	0
2019-04-25	P148	2	1	0	0	0	0
2019-04-25	P148	2	2	0	0	0	0
2019-04-25	P148	2	3	0	0	0	0
2019-04-25	P148	2	4	0	0	0	0
2019-04-25	P148	2	5	0	0	0	0
2019-04-25	S052	2	1	0	0	0	0
2019-04-25	S052	2	2	0	0	0	0
2019-04-25	S052	2	3	0	0	0	0
2019-04-25	S052	2	4	0	0	0	0
2019-04-25	S052	2	5	0	0	0	0
2019-04-25	ZEA 324	2	1	0	0	0	0
2019-04-25	ZEA 324	2	2	0	0	0	0
2019-04-25	ZEA 324	2	3	0	0	0	0
2019-04-25	ZEA 324	2	4	0	0	0	0
2019-04-25	ZEA 324	2	5	0	0	0	0
2019-04-25	ZEA 851	3	1	0	0	0	0
2019-04-25	ZEA 851	3	2	0	0	0	0
2019-04-25	ZEA 851	3	3	0	0	0	0
2019-04-25	ZEA 851	3	4	0	0	0	0
2019-04-25	ZEA 851	3	5	0	0	0	0
2019-04-25	P148	3	1	0	0	0	0
2019-04-25	P148	3	2	0	0	0	0
2019-04-25	P148	3	3	0	0	0	0
2019-04-25	P148	3	4	0	0	0	0
2019-04-25	P148	3	5	0	0	0	0
2019-04-25	ZEA 399	3	1	0	0	0	0
2019-04-25	ZEA 399	3	2	0	0	0	0
2019-04-25	ZEA 399	3	3	0	0	0	0
2019-04-25	ZEA 399	3	4	0	0	0	0
2019-04-25	ZEA 399	3	5	0	0	0	0
2019-04-25	PHT77	3	1	0	0	0	0
2019-04-25	PHT77	3	2	0	0	0	0
2019-04-25	PHT77	3	3	0	0	0	0
2019-04-25	PHT77	3	4	0	0	0	0
2019-04-25	PHT77	3	5	0	0	0	0
2019-05-24	PHT77	1	1	13.5	NA	3	5.8
2019-05-24	PHT77	1	2	23	NA	4	6.2
2019-05-24	PHT77	1	3	32.5	NA	3	5.2
2019-05-24	PHT77	1	4	25	NA	3	5.5
2019-05-24	PHT77	1	5	17	NA	3	5.2
2019-05-24	ZEA 132	1	1	10.5	NA	3	5.2
2019-05-24	ZEA 132	1	2	9.5	NA	3	5.2
2019-05-24	ZEA 132	1	3	10	NA	3	5.5
2019-05-24	ZEA 132	1	4	11.5	NA	3	5.2
2019-05-24	ZEA 132	1	5	10.5	NA	3	5.2
2019-05-24	P148	1	1	21	NA	3	6.2
2019-05-24	P148	1	2	22	NA	4	6.2
2019-05-24	P148	1	3	21	NA	3	6
2019-05-24	P148	1	4	22	NA	3	6.2
2019-05-24	P148	1	5	23	NA	3	6
2019-05-24	ZEA 399	1	1	22.5	NA	3	5.5
2019-05-24	ZEA 399	1	2	11.5	NA	3	5.2
2019-05-24	ZEA 399	1	3	11.5	NA	3	5.2
2019-05-24	ZEA 399	1	4	13	NA	3	5.5
2019-05-24	ZEA 399	1	5	14.5	NA	3	5.2
2019-05-24	PHT77	2	1	17.5	NA	2	5
2019-05-24	PHT77	2	2	19.5	NA	3	5.8
2019-05-24	PHT77	2	3	16	NA	3	5.5
2019-05-24	PHT77	2	4	12	NA	3	5.5
2019-05-24	PHT77	2	5	22	NA	3	6
2019-05-24	ZEA 3660	2	1	17	NA	3	5
2019-05-24	ZEA 3660	2	2	22	NA	3	5.2
2019-05-24	ZEA 3660	2	3	15	NA	3	5
2019-05-24	ZEA 3660	2	4	19.5	NA	2	4.8
2019-05-24	ZEA 3660	2	5	23	NA	3	5
2019-05-24	ZEA 332	2	1	20	NA	3	6.2
2019-05-24	ZEA 332	2	2	16.5	NA	3	5.2
2019-05-24	ZEA 332	2	3	13	NA	3	6.2
2019-05-24	ZEA 332	2	4	19.5	NA	3	6.2
2019-05-24	ZEA 332	2	5	18.5	NA	3	6.2
2019-05-24	B73	2	1	10	NA	3	5.2
2019-05-24	B73	2	2	12	NA	3	5.2
2019-05-24	B73	2	3	15.5	NA	3	5.5
2019-05-24	B73	2	4	10	NA	3	5.2
2019-05-24	B73	2	5	15.5	NA	3	5.2
2019-05-24	ZEA 3660	3	1	23	NA	3	5.2
2019-05-24	ZEA 3660	3	2	23	NA	3	5.2
2019-05-24	ZEA 3660	3	3	20	NA	3	5.2
2019-05-24	ZEA 3660	3	4	28.5	NA	3	5.2
2019-05-24	ZEA 3660	3	5	24	NA	3	5
2019-05-24	N22	3	1	11.5	NA	3	4
2019-05-24	N22	3	2	15	NA	3	5.2
2019-05-24	N22	3	3	12	NA	2	4.5
2019-05-24	N22	3	4	17	NA	3	5
2019-05-24	N22	3	5	13	NA	2	4.5
2019-05-24	S052	3	1	11	NA	3	6.2
2019-05-24	S052	3	2	8	NA	2	4.5
2019-05-24	S052	3	3	10	NA	3	5.2
2019-05-24	S052	3	4	14	NA	3	5.8
2019-05-24	S052	3	5	10	NA	3	5.8
2019-05-24	B73	1	1	13.5	NA	3	5.2
2019-05-24	B73	1	2	18	NA	3	5.2
2019-05-24	B73	1	3	19.5	NA	3	5.2
2019-05-24	B73	1	4	12.5	NA	3	5.2
2019-05-24	B73	1	5	18	NA	3	5.2
2019-05-24	S052	1	1	12.5	NA	4	5.8
2019-05-24	S052	1	2	14.5	NA	4	6.2
2019-05-24	S052	1	3	10.5	NA	3	5.5
2019-05-24	S052	1	4	8.5	NA	3	6.5
2019-05-24	S052	1	5	13	NA	3	5.5
2019-05-24	ZEA 3660	1	1	21	NA	4	6.2
2019-05-24	ZEA 3660	1	2	16	NA	3	5
2019-05-24	ZEA 3660	1	3	17.5	NA	3	6.2
2019-05-24	ZEA 3660	1	4	23	NA	3	4.8
2019-05-24	ZEA 3660	1	5	18	NA	3	5.2
2019-05-24	ZEA 324	1	1	7.5	NA	3	4.8
2019-05-24	ZEA 324	1	2	5	NA	2	4.2
2019-05-24	ZEA 324	1	3	9	NA	3	4.5
2019-05-24	ZEA 324	1	4	9	NA	3	4.5
2019-05-24	ZEA 324	1	5	8	NA	3	4.8
2019-05-24	ZEA 399	2	1	16.5	NA	3	6
2019-05-24	ZEA 399	2	2	20	NA	3	6
2019-05-24	ZEA 399	2	3	14	NA	3	5.2
2019-05-24	ZEA 399	2	4	15	NA	3	5.5
2019-05-24	ZEA 399	2	5	11.5	NA	3	5.2
2019-05-24	N22	2	1	15	NA	2	5
2019-05-24	N22	2	2	16	NA	3	5.2
2019-05-24	N22	2	3	16.5	NA	2	5
2019-05-24	N22	2	4	18	NA	3	5.2
2019-05-24	N22	2	5	16.5	NA	3	5
2019-05-24	ZEA 851	2	1	21	NA	3	5.8
2019-05-24	ZEA 851	2	2	22.5	NA	3	5.8
2019-05-24	ZEA 851	2	3	20.5	NA	3	6
2019-05-24	ZEA 851	2	4	18.5	NA	3	6
2019-05-24	ZEA 851	2	5	26.5	NA	3	5.5
2019-05-24	ZEA 132	3	1	8.5	NA	3	5.2
2019-05-24	ZEA 132	3	2	10.5	NA	3	5.2
2019-05-24	ZEA 132	3	3	10	NA	2	5.2
2019-05-24	ZEA 132	3	4	10	NA	3	5.2
2019-05-24	ZEA 132	3	5	9	NA	3	5.5
2019-05-24	ZEA 324	3	1	9	NA	3	4.8
2019-05-24	ZEA 324	3	2	7	NA	3	4.5
2019-05-24	ZEA 324	3	3	9	NA	3	4.8
2019-05-24	ZEA 324	3	4	6	NA	2	4.2
2019-05-24	ZEA 324	3	5	8	NA	2	4.5
2019-05-24	B73	3	1	16.5	NA	3	5.5
2019-05-24	B73	3	2	18	NA	3	5.2
2019-05-24	B73	3	3	18	NA	3	5.2
2019-05-24	B73	3	4	15	NA	3	5.2
2019-05-24	B73	3	5	14	NA	3	5.2
2019-05-24	ZEA 332	3	1	17	NA	3	6.2
2019-05-24	ZEA 332	3	2	15	NA	3	5.2
2019-05-24	ZEA 332	3	3	16	NA	3	5.2
2019-05-24	ZEA 332	3	4	19	NA	3	6
2019-05-24	ZEA 332	3	5	17	NA	3	5.5
2019-05-24	ZEA 851	1	1	21	NA	3	5.5
2019-05-24	ZEA 851	1	2	27	NA	3	5.5
2019-05-24	ZEA 851	1	3	23	NA	3	6.2
2019-05-24	ZEA 851	1	4	20	NA	3	6.2
2019-05-24	ZEA 851	1	5	18.5	NA	3	5.5
2019-05-24	N22	1	1	16	NA	2	4.5
2019-05-24	N22	1	2	16	NA	2	4.5
2019-05-24	N22	1	3	15	NA	2	4.8
2019-05-24	N22	1	4	18	NA	3	5
2019-05-24	N22	1	5	14	NA	2	4.5
2019-05-24	ZEA 332	1	1	19	NA	3	6.2
2019-05-24	ZEA 332	1	2	12.5	NA	2	5.2
2019-05-24	ZEA 332	1	3	18	NA	3	6.2
2019-05-24	ZEA 332	1	4	25	NA	3	6
2019-05-24	ZEA 332	1	5	16	NA	4	6.2
2019-05-24	ZEA 132	2	1	13	NA	3	5.2
2019-05-24	ZEA 132	2	2	11	NA	3	6.2
2019-05-24	ZEA 132	2	3	10	NA	3	5.2
2019-05-24	ZEA 132	2	4	9	NA	3	4.8
2019-05-24	ZEA 132	2	5	11	NA	3	5.2
2019-05-24	P148	2	1	26	NA	3	5.5
2019-05-24	P148	2	2	25.5	NA	3	6
2019-05-24	P148	2	3	23	NA	3	6
2019-05-24	P148	2	4	19.5	NA	3	5.5
2019-05-24	P148	2	5	19	NA	3	5.5
2019-05-24	S052	2	1	22	NA	4	6.2
2019-05-24	S052	2	2	13	NA	4	6.2
2019-05-24	S052	2	3	17.5	NA	3	5.5
2019-05-24	S052	2	4	16	NA	4	6.2
2019-05-24	S052	2	5	15	NA	4	6.2
2019-05-24	ZEA 324	2	1	9.5	NA	3	4.8
2019-05-24	ZEA 324	2	2	7	NA	3	4.5
2019-05-24	ZEA 324	2	3	9	NA	3	4.5
2019-05-24	ZEA 324	2	4	7	NA	3	4.2
2019-05-24	ZEA 324	2	5	6	NA	2	4.5
2019-05-24	ZEA 851	3	1	26.5	NA	3	5.5
2019-05-24	ZEA 851	3	2	28	NA	3	5.8
2019-05-24	ZEA 851	3	3	26.5	NA	3	6
2019-05-24	ZEA 851	3	4	20.5	NA	3	5.2
2019-05-24	ZEA 851	3	5	19.5	NA	3	5.5
2019-05-24	P148	3	1	27	NA	3	6
2019-05-24	P148	3	2	24	NA	3	5.5
2019-05-24	P148	3	3	16	NA	3	6
2019-05-24	P148	3	4	24	NA	3	5.2
2019-05-24	P148	3	5	17.5	NA	3	5.5
2019-05-24	ZEA 399	3	1	13.5	NA	3	5.2
2019-05-24	ZEA 399	3	2	13.5	NA	3	5.2
2019-05-24	ZEA 399	3	3	16	NA	3	5.2
2019-05-24	ZEA 399	3	4	15	NA	3	5.2
2019-05-24	ZEA 399	3	5	13	NA	3	5.2
2019-05-24	PHT77	3	1	14	NA	3	5.2
2019-05-24	PHT77	3	2	18	NA	3	5.2
2019-05-24	PHT77	3	3	21	NA	3	5.5
2019-05-24	PHT77	3	4	17	NA	3	5.2
2019-05-24	PHT77	3	5	13	NA	3	5.2
2019-05-29	PHT77	1	1	17	NA	3	6.2
2019-05-29	PHT77	1	2	23	NA	4	7
2019-05-29	PHT77	1	3	22	NA	3	6
2019-05-29	PHT77	1	4	23	NA	3	6
2019-05-29	PHT77	1	5	19.5	NA	3	6
2019-05-29	ZEA 132	1	1	13	NA	3	6.2
2019-05-29	ZEA 132	1	2	10	NA	3	6.5
2019-05-29	ZEA 132	1	3	10.5	NA	4	6.5
2019-05-29	ZEA 132	1	4	12	NA	3	6.2
2019-05-29	ZEA 132	1	5	12.5	NA	4	7.2
2019-05-29	P148	1	1	26	NA	3	6.2
2019-05-29	P148	1	2	23.5	NA	4	7
2019-05-29	P148	1	3	19.5	NA	4	6.2
2019-05-29	P148	1	4	20.5	NA	4	6.5
2019-05-29	P148	1	5	22	NA	4	6.2
2019-05-29	ZEA 399	1	1	24	NA	3	6.2
2019-05-29	ZEA 399	1	2	17.5	NA	4	7
2019-05-29	ZEA 399	1	3	16.5	NA	3	6.2
2019-05-29	ZEA 399	1	4	18.5	NA	4	6.2
2019-05-29	ZEA 399	1	5	16	NA	3	6.2
2019-05-29	PHT77	2	1	14.5	NA	3	5.5
2019-05-29	PHT77	2	2	22	NA	4	7.2
2019-05-29	PHT77	2	3	17	NA	3	6
2019-05-29	PHT77	2	4	15	NA	4	7.2
2019-05-29	PHT77	2	5	23	NA	4	7.2
2019-05-29	ZEA 3660	2	1	22.5	NA	3	5.2
2019-05-29	ZEA 3660	2	2	24	NA	3	5.2
2019-05-29	ZEA 3660	2	3	18	NA	3	5.2
2019-05-29	ZEA 3660	2	4	20.5	NA	3	5.2
2019-05-29	ZEA 3660	2	5	23	NA	3	5.2
2019-05-29	ZEA 332	2	1	20.5	NA	4	7
2019-05-29	ZEA 332	2	2	16	NA	3	6
2019-05-29	ZEA 332	2	3	15	NA	4	6.5
2019-05-29	ZEA 332	2	4	25	NA	4	7
2019-05-29	ZEA 332	2	5	16.5	NA	4	7
2019-05-29	B73	2	1	14	NA	3	6
2019-05-29	B73	2	2	13.5	NA	4	6.2
2019-05-29	B73	2	3	14	NA	4	6.5
2019-05-29	B73	2	4	18	NA	3	6.2
2019-05-29	B73	2	5	16.5	NA	3	6.2
2019-05-29	ZEA 3660	3	1	30	NA	3	5.2
2019-05-29	ZEA 3660	3	2	24	NA	3	5.2
2019-05-29	ZEA 3660	3	3	18	NA	3	5.2
2019-05-29	ZEA 3660	3	4	25	NA	3	5.2
2019-05-29	ZEA 3660	3	5	23.5	NA	3	5.2
2019-05-29	N22	3	1	13	NA	3	5.2
2019-05-29	N22	3	2	15	NA	3	5.5
2019-05-29	N22	3	3	12	NA	3	5.2
2019-05-29	N22	3	4	14	NA	3	5.2
2019-05-29	N22	3	5	16	NA	3	5.2
2019-05-29	S052	3	1	15	NA	3	6.2
2019-05-29	S052	3	2	9	NA	3	5.2
2019-05-29	S052	3	3	14	NA	3	6.2
2019-05-29	S052	3	4	13	NA	4	6.2
2019-05-29	S052	3	5	13	NA	4	6.2
2019-05-29	B73	1	1	17	NA	3	6.2
2019-05-29	B73	1	2	17	NA	4	6.2
2019-05-29	B73	1	3	15	NA	3	5.5
2019-05-29	B73	1	4	13	NA	3	6
2019-05-29	B73	1	5	17	NA	3	6.2
2019-05-29	S052	1	1	11	NA	4	6.2
2019-05-29	S052	1	2	14.5	NA	4	7
2019-05-29	S052	1	3	13	NA	4	7.2
2019-05-29	S052	1	4	14	NA	4	7.2
2019-05-29	S052	1	5	15	NA	3	5.8
2019-05-29	ZEA 3660	1	1	19.5	NA	4	6.5
2019-05-29	ZEA 3660	1	2	18.5	NA	4	6.2
2019-05-29	ZEA 3660	1	3	21.5	NA	4	6.5
2019-05-29	ZEA 3660	1	4	22	NA	3	5
2019-05-29	ZEA 3660	1	5	20	NA	3	5.2
2019-05-29	ZEA 324	1	1	10	NA	3	6
2019-05-29	ZEA 324	1	2	9	NA	3	5.2
2019-05-29	ZEA 324	1	3	9	NA	3	6
2019-05-29	ZEA 324	1	4	7	NA	3	5.2
2019-05-29	ZEA 324	1	5	8.5	NA	3	6
2019-05-29	ZEA 399	2	1	16.5	NA	4	7
2019-05-29	ZEA 399	2	2	18.5	NA	4	7.2
2019-05-29	ZEA 399	2	3	18	NA	3	6.2
2019-05-29	ZEA 399	2	4	14	NA	4	6.2
2019-05-29	ZEA 399	2	5	13	NA	3	6.2
2019-05-29	N22	2	1	16.5	NA	3	5.2
2019-05-29	N22	2	2	15	NA	3	6
2019-05-29	N22	2	3	15.5	NA	3	6
2019-05-29	N22	2	4	13	NA	3	5.5
2019-05-29	N22	2	5	10.5	NA	3	5.2
2019-05-29	ZEA 851	2	1	16	NA	4	6.2
2019-05-29	ZEA 851	2	2	19.5	NA	4	6.5
2019-05-29	ZEA 851	2	3	19.5	NA	4	6.5
2019-05-29	ZEA 851	2	4	15	NA	4	6.5
2019-05-29	ZEA 851	2	5	25	NA	3	5
2019-05-29	ZEA 132	3	1	10.5	NA	4	6.5
2019-05-29	ZEA 132	3	2	12.5	NA	3	6.2
2019-05-29	ZEA 132	3	3	11	NA	4	6.5
2019-05-29	ZEA 132	3	4	8.5	NA	3	6.2
2019-05-29	ZEA 132	3	5	11	NA	3	7
2019-05-29	ZEA 324	3	1	9	NA	3	6
2019-05-29	ZEA 324	3	2	9.5	NA	3	5.5
2019-05-29	ZEA 324	3	3	9	NA	3	5.5
2019-05-29	ZEA 324	3	4	8.5	NA	3	4.8
2019-05-29	ZEA 324	3	5	9.5	NA	3	5
2019-05-29	B73	3	1	16	NA	4	6.5
2019-05-29	B73	3	2	17	NA	3	6
2019-05-29	B73	3	3	19	NA	3	6
2019-05-29	B73	3	4	15	NA	3	6
2019-05-29	B73	3	5	14.5	NA	3	5.5
2019-05-29	ZEA 332	3	1	18	NA	4	6.5
2019-05-29	ZEA 332	3	2	13.5	NA	3	5.5
2019-05-29	ZEA 332	3	3	20	NA	3	6.2
2019-05-29	ZEA 332	3	4	26	NA	3	6.5
2019-05-29	ZEA 332	3	5	22	NA	3	6.2
2019-05-29	ZEA 851	1	1	26	NA	4	6.2
2019-05-29	ZEA 851	1	2	15	NA	4	6.2
2019-05-29	ZEA 851	1	3	18	NA	4	6.5
2019-05-29	ZEA 851	1	4	20	NA	4	6.2
2019-05-29	ZEA 851	1	5	13.5	NA	4	6.2
2019-05-29	N22	1	1	18	NA	4	6.2
2019-05-29	N22	1	2	19	NA	3	5.2
2019-05-29	N22	1	3	12.5	NA	3	5.2
2019-05-29	N22	1	4	19	NA	3	5.5
2019-05-29	N22	1	5	13	NA	3	5.2
2019-05-29	ZEA 332	1	1	18	NA	4	7.2
2019-05-29	ZEA 332	1	2	17	NA	3	5.8
2019-05-29	ZEA 332	1	3	19	NA	4	6.5
2019-05-29	ZEA 332	1	4	21	NA	3	6.2
2019-05-29	ZEA 332	1	5	17	NA	4	7.2
2019-05-29	ZEA 132	2	1	15.5	NA	3	6.2
2019-05-29	ZEA 132	2	2	10	NA	3	6.2
2019-05-29	ZEA 132	2	3	11.5	NA	3	6.2
2019-05-29	ZEA 132	2	4	10	NA	3	6.2
2019-05-29	ZEA 132	2	5	12	NA	3	6.2
2019-05-29	P148	2	1	26.5	NA	4	6.2
2019-05-29	P148	2	2	30	NA	4	6.5
2019-05-29	P148	2	3	23	NA	4	6.5
2019-05-29	P148	2	4	15	NA	4	6.2
2019-05-29	P148	2	5	14	NA	4	6.2
2019-05-29	S052	2	1	24	NA	5	7.2
2019-05-29	S052	2	2	18	NA	4	6.2
2019-05-29	S052	2	3	19.5	NA	4	7.2
2019-05-29	S052	2	4	14	NA	4	7.2
2019-05-29	S052	2	5	16	NA	4	7.2
2019-05-29	ZEA 324	2	1	8	NA	4	5.2
2019-05-29	ZEA 324	2	2	7.5	NA	3	5.5
2019-05-29	ZEA 324	2	3	9.5	NA	3	5.5
2019-05-29	ZEA 324	2	4	8	NA	4	5.5
2019-05-29	ZEA 324	2	5	10	NA	3	6
2019-05-29	ZEA 851	3	1	28	NA	3	6.2
2019-05-29	ZEA 851	3	2	24	NA	4	6.5
2019-05-29	ZEA 851	3	3	15.5	NA	4	6.5
2019-05-29	ZEA 851	3	4	17.5	NA	4	6.5
2019-05-29	ZEA 851	3	5	18	NA	4	6.2
2019-05-29	P148	3	1	23	NA	4	6.2
2019-05-29	P148	3	2	25	NA	4	6
2019-05-29	P148	3	3	20	NA	4	6.2
2019-05-29	P148	3	4	25.5	NA	4	6.2
2019-05-29	P148	3	5	17	NA	4	6.2
2019-05-29	ZEA 399	3	1	18.5	NA	3	6.2
2019-05-29	ZEA 399	3	2	11	NA	3	6
2019-05-29	ZEA 399	3	3	21.5	NA	4	6.2
2019-05-29	ZEA 399	3	4	17	NA	3	6.2
2019-05-29	ZEA 399	3	5	15	NA	4	6.2
2019-05-29	PHT77	3	1	16	NA	3	5.5
2019-05-29	PHT77	3	2	17	NA	3	6.2
2019-05-29	PHT77	3	3	19	NA	3	5.8
2019-05-29	PHT77	3	4	15.5	NA	3	6
2019-05-29	PHT77	3	5	14	NA	3	6
2019-06-06	PHT77	1	1	16	NA	5	7.2
2019-06-06	PHT77	1	2	18	NA	5	7.5
2019-06-06	PHT77	1	3	19	NA	5	7.5
2019-06-06	PHT77	1	4	25	NA	4	7.2
2019-06-06	PHT77	1	5	18.5	NA	4	6.2
2019-06-06	ZEA 132	1	1	13	NA	5	8
2019-06-06	ZEA 132	1	2	12	NA	5	8.2
2019-06-06	ZEA 132	1	3	13	NA	5	8.2
2019-06-06	ZEA 132	1	4	12	NA	5	8.2
2019-06-06	ZEA 132	1	5	12	NA	5	9
2019-06-06	P148	1	1	26	NA	5	8
2019-06-06	P148	1	2	25	NA	5	8.2
2019-06-06	P148	1	3	16	NA	5	8
2019-06-06	P148	1	4	24	NA	5	8
2019-06-06	P148	1	5	21	NA	5	8.2
2019-06-06	ZEA 399	1	1	21	NA	4	8
2019-06-06	ZEA 399	1	2	20	NA	5	8.2
2019-06-06	ZEA 399	1	3	22	NA	5	8.2
2019-06-06	ZEA 399	1	4	24.5	NA	5	8.2
2019-06-06	ZEA 399	1	5	18	NA	4	8
2019-06-06	PHT77	2	1	15	NA	4	7
2019-06-06	PHT77	2	2	16	NA	5	7.5
2019-06-06	PHT77	2	3	21	NA	4	7
2019-06-06	PHT77	2	4	18	NA	5	8.2
2019-06-06	PHT77	2	5	20.5	NA	5	8.2
2019-06-06	ZEA 3660	2	1	22	NA	5	8.2
2019-06-06	ZEA 3660	2	2	25	NA	4	6.5
2019-06-06	ZEA 3660	2	3	27	NA	4	6.8
2019-06-06	ZEA 3660	2	4	25	NA	4	6.2
2019-06-06	ZEA 3660	2	5	31	NA	4	6.5
2019-06-06	ZEA 332	2	1	18	NA	4	8.2
2019-06-06	ZEA 332	2	2	16	NA	4	7.2
2019-06-06	ZEA 332	2	3	20	NA	5	8
2019-06-06	ZEA 332	2	4	28	NA	5	8.2
2019-06-06	ZEA 332	2	5	26	NA	4	8.2
2019-06-06	B73	2	1	13	NA	4	7.5
2019-06-06	B73	2	2	15	NA	4	7.5
2019-06-06	B73	2	3	17	NA	5	8.2
2019-06-06	B73	2	4	20	NA	4	7.5
2019-06-06	B73	2	5	18	NA	4	7.5
2019-06-06	ZEA 3660	3	1	24	NA	4	6.5
2019-06-06	ZEA 3660	3	2	27	NA	4	7
2019-06-06	ZEA 3660	3	3	22	NA	4	6.5
2019-06-06	ZEA 3660	3	4	28	NA	4	6.2
2019-06-06	ZEA 3660	3	5	25	NA	4	6.2
2019-06-06	N22	3	1	14	NA	4	6.5
2019-06-06	N22	3	2	16	NA	4	6.8
2019-06-06	N22	3	3	15.5	NA	4	6.2
2019-06-06	N22	3	4	15	NA	4	6.5
2019-06-06	N22	3	5	16	NA	4	6.2
2019-06-06	S052	3	1	19	NA	5	8.2
2019-06-06	S052	3	2	13	NA	4	7.2
2019-06-06	S052	3	3	17.5	NA	5	8
2019-06-06	S052	3	4	16	NA	5	8.2
2019-06-06	S052	3	5	15.5	NA	5	8.5
2019-06-06	B73	1	1	14	NA	4	8
2019-06-06	B73	1	2	14.5	NA	4	7.5
2019-06-06	B73	1	3	17	NA	5	8.2
2019-06-06	B73	1	4	16	NA	4	7.5
2019-06-06	B73	1	5	15	NA	4	7.5
2019-06-06	S052	1	1	16	NA	6	9.2
2019-06-06	S052	1	2	18	NA	6	9.2
2019-06-06	S052	1	3	19	NA	6	9
2019-06-06	S052	1	4	19	NA	6	9.2
2019-06-06	S052	1	5	14	NA	5	8
2019-06-06	ZEA 3660	1	1	19	NA	5	7.5
2019-06-06	ZEA 3660	1	2	24	NA	5	7.2
2019-06-06	ZEA 3660	1	3	26.5	NA	5	8
2019-06-06	ZEA 3660	1	4	22	NA	4	7.2
2019-06-06	ZEA 3660	1	5	22	NA	4	7
2019-06-06	ZEA 324	1	1	11	NA	5	7.2
2019-06-06	ZEA 324	1	2	10	NA	5	7.5
2019-06-06	ZEA 324	1	3	13	NA	5	8
2019-06-06	ZEA 324	1	4	11	NA	4	7.8
2019-06-06	ZEA 324	1	5	11	NA	5	7.8
2019-06-06	ZEA 399	2	1	19	NA	5	8.2
2019-06-06	ZEA 399	2	2	21	NA	5	8.2
2019-06-06	ZEA 399	2	3	18	NA	5	8
2019-06-06	ZEA 399	2	4	18	NA	5	8.2
2019-06-06	ZEA 399	2	5	17.5	NA	5	7.8
2019-06-06	N22	2	1	14	NA	4	7.2
2019-06-06	N22	2	2	19	NA	4	7.2
2019-06-06	N22	2	3	16.5	NA	4	7.2
2019-06-06	N22	2	4	14	NA	4	7
2019-06-06	N22	2	5	10	NA	4	7
2019-06-06	ZEA 851	2	1	22	NA	4	7.2
2019-06-06	ZEA 851	2	2	22.5	NA	5	8.2
2019-06-06	ZEA 851	2	3	23	NA	5	8.2
2019-06-06	ZEA 851	2	4	20	NA	5	8
2019-06-06	ZEA 851	2	5	18	NA	4	7.5
2019-06-06	ZEA 132	3	1	13.5	NA	5	8.5
2019-06-06	ZEA 132	3	2	13	NA	5	8.2
2019-06-06	ZEA 132	3	3	11.5	NA	5	8.5
2019-06-06	ZEA 132	3	4	12	NA	4	8.2
2019-06-06	ZEA 132	3	5	16	NA	5	9.2
2019-06-06	ZEA 324	3	1	6.5	NA	5	7.2
2019-06-06	ZEA 324	3	2	13.5	NA	4	7.2
2019-06-06	ZEA 324	3	3	13.5	NA	5	7.5
2019-06-06	ZEA 324	3	4	8	NA	4	6.2
2019-06-06	ZEA 324	3	5	5	NA	3	4.8
2019-06-06	B73	3	1	17	NA	5	8.2
2019-06-06	B73	3	2	16	NA	4	7.2
2019-06-06	B73	3	3	15.5	NA	4	7.2
2019-06-06	B73	3	4	16	NA	4	7.2
2019-06-06	B73	3	5	15.5	NA	4	7
2019-06-06	ZEA 332	3	1	15.5	NA	4	8
2019-06-06	ZEA 332	3	2	16	NA	4	7.2
2019-06-06	ZEA 332	3	3	20	NA	4	8
2019-06-06	ZEA 332	3	4	22	NA	4	8
2019-06-06	ZEA 332	3	5	22	NA	4	8
2019-06-06	ZEA 851	1	1	25	NA	5	8.5
2019-06-06	ZEA 851	1	2	18	NA	5	8
2019-06-06	ZEA 851	1	3	21	NA	5	8
2019-06-06	ZEA 851	1	4	27	NA	5	8
2019-06-06	ZEA 851	1	5	21	NA	5	7.5
2019-06-06	N22	1	1	15	NA	5	7.2
2019-06-06	N22	1	2	16	NA	4	7
2019-06-06	N22	1	3	16	NA	4	6.5
2019-06-06	N22	1	4	17	NA	4	6
2019-06-06	N22	1	5	15	NA	5	7
2019-06-06	ZEA 332	1	1	22.5	NA	5	9
2019-06-06	ZEA 332	1	2	22	NA	4	7
2019-06-06	ZEA 332	1	3	22.5	NA	4	8
2019-06-06	ZEA 332	1	4	18.5	NA	4	7.2
2019-06-06	ZEA 332	1	5	26	NA	5	8.2
2019-06-06	ZEA 132	2	1	14	NA	5	8.2
2019-06-06	ZEA 132	2	2	14	NA	5	8.2
2019-06-06	ZEA 132	2	3	13	NA	5	7.8
2019-06-06	ZEA 132	2	4	13.5	NA	5	8
2019-06-06	ZEA 132	2	5	12.5	NA	5	8.2
2019-06-06	P148	2	1	24.5	NA	5	8.2
2019-06-06	P148	2	2	24.5	NA	5	8.2
2019-06-06	P148	2	3	26	NA	5	9
2019-06-06	P148	2	4	20	NA	5	8.2
2019-06-06	P148	2	5	22	NA	5	8.2
2019-06-06	S052	2	1	22	NA	6	10
2019-06-06	S052	2	2	17	NA	4	8
2019-06-06	S052	2	3	21	NA	5	9.2
2019-06-06	S052	2	4	22	NA	6	9.2
2019-06-06	S052	2	5	22	NA	6	9.2
2019-06-06	ZEA 324	2	1	11	NA	4	7
2019-06-06	ZEA 324	2	2	13	NA	5	8.2
2019-06-06	ZEA 324	2	3	13	NA	5	7.2
2019-06-06	ZEA 324	2	4	12	NA	5	7.2
2019-06-06	ZEA 324	2	5	15	NA	5	7.5
2019-06-06	ZEA 851	3	1	25	NA	5	8
2019-06-06	ZEA 851	3	2	20.5	NA	5	8
2019-06-06	ZEA 851	3	3	21	NA	5	8
2019-06-06	ZEA 851	3	4	18	NA	5	7.5
2019-06-06	ZEA 851	3	5	20	NA	5	8
2019-06-06	P148	3	1	22	NA	5	8
2019-06-06	P148	3	2	20	NA	5	8.2
2019-06-06	P148	3	3	24	NA	5	8
2019-06-06	P148	3	4	22	NA	5	8
2019-06-06	P148	3	5	23	NA	5	7.5
2019-06-06	ZEA 399	3	1	18	NA	4	8
2019-06-06	ZEA 399	3	2	16	NA	4	7.2
2019-06-06	ZEA 399	3	3	21.5	NA	4	7.5
2019-06-06	ZEA 399	3	4	21	NA	4	7.2
2019-06-06	ZEA 399	3	5	18	NA	5	7.5
2019-06-06	PHT77	3	1	16	NA	4	6.2
2019-06-06	PHT77	3	2	19	NA	4	7.2
2019-06-06	PHT77	3	3	19	NA	4	6.2
2019-06-06	PHT77	3	4	18	NA	4	6.5
2019-06-06	PHT77	3	5	20	NA	4	7.2
2019-06-14	PHT77	1	1	22	NA	6	6
2019-06-14	PHT77	1	2	24	NA	5	8.2
2019-06-14	PHT77	1	3	28	NA	5	8.5
2019-06-14	PHT77	1	4	30.5	NA	6	9.2
2019-06-14	PHT77	1	5	26.5	NA	5	8.5
2019-06-14	ZEA 132	1	1	20	NA	7	10.2
2019-06-14	ZEA 132	1	2	22.5	NA	7	11
2019-06-14	ZEA 132	1	3	22	NA	7	10.2
2019-06-14	ZEA 132	1	4	19	NA	7	10.2
2019-06-14	ZEA 132	1	5	22	NA	7	11.2
2019-06-14	P148	1	1	29.5	NA	6	10
2019-06-14	P148	1	2	28.5	NA	7	10.5
2019-06-14	P148	1	3	22	NA	6	9.5
2019-06-14	P148	1	4	27.5	NA	6	10.2
2019-06-14	P148	1	5	23.5	NA	6	9.5
2019-06-14	ZEA 399	1	1	28	NA	6	9.8
2019-06-14	ZEA 399	1	2	28	NA	7	10.5
2019-06-14	ZEA 399	1	3	28.5	NA	5	9
2019-06-14	ZEA 399	1	4	31.5	NA	7	10.5
2019-06-14	ZEA 399	1	5	23.5	NA	6	10.2
2019-06-14	PHT77	2	1	26.5	NA	6	9.2
2019-06-14	PHT77	2	2	27	NA	6	10
2019-06-14	PHT77	2	3	24	NA	6	8.5
2019-06-14	PHT77	2	4	28	NA	6	9.2
2019-06-14	PHT77	2	5	27	NA	6	9.5
2019-06-14	ZEA 3660	2	1	34.5	NA	6	9.5
2019-06-14	ZEA 3660	2	2	29.5	NA	5	8.5
2019-06-14	ZEA 3660	2	3	35	NA	5	8.5
2019-06-14	ZEA 3660	2	4	36.5	NA	5	8.2
2019-06-14	ZEA 3660	2	5	34	NA	5	8.5
2019-06-14	ZEA 332	2	1	28.5	NA	6	10.5
2019-06-14	ZEA 332	2	2	28.5	NA	6	10
2019-06-14	ZEA 332	2	3	23	NA	6	10.2
2019-06-14	ZEA 332	2	4	31	NA	7	10.8
2019-06-14	ZEA 332	2	5	34	NA	6	9.8
2019-06-14	B73	2	1	25.5	NA	6	9.8
2019-06-14	B73	2	2	22	NA	6	9.8
2019-06-14	B73	2	3	32	NA	7	10.5
2019-06-14	B73	2	4	24.5	NA	6	9.5
2019-06-14	B73	2	5	24	NA	6	9.5
2019-06-14	ZEA 3660	3	1	38	NA	5	8.5
2019-06-14	ZEA 3660	3	2	38	NA	5	9.2
2019-06-14	ZEA 3660	3	3	39	NA	5	8.5
2019-06-14	ZEA 3660	3	4	26	NA	5	7.5
2019-06-14	ZEA 3660	3	5	32	NA	5	8.2
2019-06-14	N22	3	1	20	NA	6	8.5
2019-06-14	N22	3	2	21.5	NA	6	8.5
2019-06-14	N22	3	3	16	NA	5	8.5
2019-06-14	N22	3	4	18.5	NA	6	8.5
2019-06-14	N22	3	5	18	NA	6	9.5
2019-06-14	S052	3	1	31.5	NA	7	11.2
2019-06-14	S052	3	2	19	NA	6	9.2
2019-06-14	S052	3	3	31	NA	7	10.5
2019-06-14	S052	3	4	20.5	NA	7	10.5
2019-06-14	S052	3	5	24	NA	7	11.2
2019-06-14	B73	1	1	27	NA	6	9.2
2019-06-14	B73	1	2	27	NA	6	9.2
2019-06-14	B73	1	3	27	NA	7	10.2
2019-06-14	B73	1	4	22	NA	6	9.5
2019-06-14	B73	1	5	21.5	NA	6	9.5
2019-06-14	S052	1	1	20.5	NA	9	11.8
2019-06-14	S052	1	2	30	NA	8	12.2
2019-06-14	S052	1	3	23.5	NA	7	10.8
2019-06-14	S052	1	4	27.5	NA	7	11.2
2019-06-14	S052	1	5	22	NA	6	9.5
2019-06-14	ZEA 3660	1	1	20	NA	5	7.5
2019-06-14	ZEA 3660	1	2	36	NA	5	8.2
2019-06-14	ZEA 3660	1	3	38	NA	6	10
2019-06-14	ZEA 3660	1	4	35	NA	6	9.2
2019-06-14	ZEA 3660	1	5	35	NA	5	9.2
2019-06-14	ZEA 324	1	1	19	NA	7	10.2
2019-06-14	ZEA 324	1	2	18.5	NA	7	10.2
2019-06-14	ZEA 324	1	3	19.5	NA	7	10.5
2019-06-14	ZEA 324	1	4	10	NA	5	7.2
2019-06-14	ZEA 324	1	5	15.5	NA	7	10.5
2019-06-14	ZEA 399	2	1	25	NA	7	10.5
2019-06-14	ZEA 399	2	2	30	NA	7	11.5
2019-06-14	ZEA 399	2	3	23.5	NA	6	9.5
2019-06-14	ZEA 399	2	4	36	NA	7	11.2
2019-06-14	ZEA 399	2	5	28	NA	8	11.2
2019-06-14	N22	2	1	20.5	NA	6	9.5
2019-06-14	N22	2	2	24	NA	6	9.5
2019-06-14	N22	2	3	26.5	NA	6	9.5
2019-06-14	N22	2	4	23	NA	6	9.5
2019-06-14	N22	2	5	16.5	NA	6	9.2
2019-06-14	ZEA 851	2	1	29.5	NA	6	9.8
2019-06-14	ZEA 851	2	2	41	NA	6	10.5
2019-06-14	ZEA 851	2	3	33.5	NA	6	10.5
2019-06-14	ZEA 851	2	4	30	NA	6	10.5
2019-06-14	ZEA 851	2	5	28.5	NA	6	9.2
2019-06-14	ZEA 132	3	1	19.5	NA	7	10.5
2019-06-14	ZEA 132	3	2	24.5	NA	7	10.5
2019-06-14	ZEA 132	3	3	13	NA	6	9.2
2019-06-14	ZEA 132	3	4	17.5	NA	7	10.5
2019-06-14	ZEA 132	3	5	30.5	NA	8	11.5
2019-06-14	ZEA 324	3	1	17	NA	7	10
2019-06-14	ZEA 324	3	2	16.5	NA	7	10
2019-06-14	ZEA 324	3	3	19	NA	7	10.2
2019-06-14	ZEA 324	3	4	11.5	NA	7	9.5
2019-06-14	ZEA 324	3	5	9	NA	6	8.5
2019-06-14	B73	3	1	28	NA	7	10.2
2019-06-14	B73	3	2	22	NA	6	9
2019-06-14	B73	3	3	21.5	NA	6	9.2
2019-06-14	B73	3	4	22.5	NA	6	9.5
2019-06-14	B73	3	5	21	NA	6	8.5
2019-06-14	ZEA 332	3	1	23	NA	6	10.2
2019-06-14	ZEA 332	3	2	23.5	NA	5	9.5
2019-06-14	ZEA 332	3	3	28.5	NA	6	9.5
2019-06-14	ZEA 332	3	4	29	NA	6	9.5
2019-06-14	ZEA 332	3	5	25.5	NA	6	9.5
2019-06-14	ZEA 851	1	1	33	NA	7	11.2
2019-06-14	ZEA 851	1	2	26.5	NA	6	9.2
2019-06-14	ZEA 851	1	3	31	NA	6	9.2
2019-06-14	ZEA 851	1	4	33	NA	6	10.2
2019-06-14	ZEA 851	1	5	25	NA	6	10.2
2019-06-14	N22	1	1	18.5	NA	6	9.5
2019-06-14	N22	1	2	23.5	NA	6	8.8
2019-06-14	N22	1	3	19	NA	6	8.5
2019-06-14	N22	1	4	19.5	NA	5	8.5
2019-06-14	N22	1	5	19.5	NA	6	8.5
2019-06-14	ZEA 332	1	1	30	NA	6	10.8
2019-06-14	ZEA 332	1	2	26	NA	6	9.5
2019-06-14	ZEA 332	1	3	25	NA	6	9.8
2019-06-14	ZEA 332	1	4	25.5	NA	6	9.8
2019-06-14	ZEA 332	1	5	29	NA	6	9.8
2019-06-14	ZEA 132	2	1	22.5	NA	7	10.2
2019-06-14	ZEA 132	2	2	22.5	NA	7	10.5
2019-06-14	ZEA 132	2	3	17.5	NA	7	10.8
2019-06-14	ZEA 132	2	4	18	NA	7	10.2
2019-06-14	ZEA 132	2	5	18	NA	7	10.5
2019-06-14	P148	2	1	27.5	NA	7	10.5
2019-06-14	P148	2	2	26.5	NA	7	10.5
2019-06-14	P148	2	3	32	NA	7	11
2019-06-14	P148	2	4	26.5	NA	7	10.2
2019-06-14	P148	2	5	25.5	NA	7	10.2
2019-06-14	S052	2	1	33.5	NA	8	12.5
2019-06-14	S052	2	2	26.5	NA	6	10.5
2019-06-14	S052	2	3	30.5	NA	7	11.5
2019-06-14	S052	2	4	26	NA	8	11.5
2019-06-14	S052	2	5	29	NA	8	11.5
2019-06-14	ZEA 324	2	1	16	NA	7	9.8
2019-06-14	ZEA 324	2	2	18	NA	7	10.8
2019-06-14	ZEA 324	2	3	18	NA	7	10.2
2019-06-14	ZEA 324	2	4	14.5	NA	7	10
2019-06-14	ZEA 324	2	5	20.5	NA	7	10.5
2019-06-14	ZEA 851	3	1	29	NA	6	10.2
2019-06-14	ZEA 851	3	2	34	NA	7	10.5
2019-06-14	ZEA 851	3	3	26	NA	5	9.5
2019-06-14	ZEA 851	3	4	22	NA	6	9.5
2019-06-14	ZEA 851	3	5	39.5	NA	7	11.2
2019-06-14	P148	3	1	21.5	NA	8	10.2
2019-06-14	P148	3	2	23	NA	7	10.2
2019-06-14	P148	3	3	21.5	NA	6	8.5
2019-06-14	P148	3	4	22	NA	7	10.2
2019-06-14	P148	3	5	26.5	NA	7	11.2
2019-06-14	ZEA 399	3	1	26	NA	7	10.2
2019-06-14	ZEA 399	3	2	16	NA	5	9.2
2019-06-14	ZEA 399	3	3	27	NA	6	10.2
2019-06-14	ZEA 399	3	4	22	NA	6	9.2
2019-06-14	ZEA 399	3	5	22.5	NA	5	9.2
2019-06-14	PHT77	3	1	22.5	NA	5	7.5
2019-06-14	PHT77	3	2	26.5	NA	5	8.5
2019-06-14	PHT77	3	3	20	NA	5	8.5
2019-06-14	PHT77	3	4	21	NA	5	8.5
2019-06-14	PHT77	3	5	30	NA	6	9.5
2019-06-19	PHT77	1	1	33	NA	7	10.5
2019-06-19	PHT77	1	2	29	NA	6	9.5
2019-06-19	PHT77	1	3	34.5	NA	6	10.5
2019-06-19	PHT77	1	4	44.5	NA	7	10.5
2019-06-19	PHT77	1	5	35.5	NA	6	10.2
2019-06-19	ZEA 132	1	1	27.5	NA	8	11.5
2019-06-19	ZEA 132	1	2	29	NA	8	12.5
2019-06-19	ZEA 132	1	3	28.5	NA	8	12.2
2019-06-19	ZEA 132	1	4	29.5	NA	8	12.2
2019-06-19	ZEA 132	1	5	30	NA	8	12.5
2019-06-19	P148	1	1	43	NA	7	11.5
2019-06-19	P148	1	2	34	NA	8	12.5
2019-06-19	P148	1	3	25	NA	7	11.2
2019-06-19	P148	1	4	30.5	NA	7	11.2
2019-06-19	P148	1	5	30.5	NA	8	11.2
2019-06-19	ZEA 399	1	1	38	NA	7	11.2
2019-06-19	ZEA 399	1	2	35	NA	8	11.8
2019-06-19	ZEA 399	1	3	37	NA	6	10.2
2019-06-19	ZEA 399	1	4	42	NA	8	12.2
2019-06-19	ZEA 399	1	5	33.5	NA	7	11.2
2019-06-19	PHT77	2	1	38.5	NA	7	10.5
2019-06-19	PHT77	2	2	34.5	NA	7	11.5
2019-06-19	PHT77	2	3	33	NA	7	10.2
2019-06-19	PHT77	2	4	40	NA	7	10.5
2019-06-19	PHT77	2	5	33	NA	7	10.5
2019-06-19	ZEA 3660	2	1	48.5	NA	6	10.8
2019-06-19	ZEA 3660	2	2	42.5	NA	6	10
2019-06-19	ZEA 3660	2	3	44.5	NA	6	10.2
2019-06-19	ZEA 3660	2	4	37.5	NA	6	9.5
2019-06-19	ZEA 3660	2	5	46.5	NA	6	10.5
2019-06-19	ZEA 332	2	1	35	Tassel	8	11.2
2019-06-19	ZEA 332	2	2	35	Tassel	7	10.2
2019-06-19	ZEA 332	2	3	34	Tassel	7	10.5
2019-06-19	ZEA 332	2	4	45	Tassel	8	11.2
2019-06-19	ZEA 332	2	5	42	Tassel	8	10.5
2019-06-19	B73	2	1	34	NA	7	11.5
2019-06-19	B73	2	2	37.5	NA	7	11.5
2019-06-19	B73	2	3	38	NA	8	12
2019-06-19	B73	2	4	41	NA	7	11.2
2019-06-19	B73	2	5	32.5	NA	7	11.2
2019-06-19	ZEA 3660	3	1	41.5	NA	6	10.2
2019-06-19	ZEA 3660	3	2	47.5	NA	6	10.5
2019-06-19	ZEA 3660	3	3	37	NA	6	10.2
2019-06-19	ZEA 3660	3	4	36.5	NA	5	9.2
2019-06-19	ZEA 3660	3	5	41	NA	6	9.5
2019-06-19	N22	3	1	30.5	NA	7	10.2
2019-06-19	N22	3	2	31	NA	7	10.5
2019-06-19	N22	3	3	25.5	NA	6	10
2019-06-19	N22	3	4	31	NA	6	10.2
2019-06-19	N22	3	5	26.5	NA	6	9.8
2019-06-19	S052	3	1	41	NA	8	12.8
2019-06-19	S052	3	2	26	NA	7	10.5
2019-06-19	S052	3	3	45.5	NA	8	12.8
2019-06-19	S052	3	4	34	NA	8	12.5
2019-06-19	S052	3	5	33.5	NA	9	13
2019-06-19	B73	1	1	32.5	NA	7	11.2
2019-06-19	B73	1	2	27	NA	7	10.5
2019-06-19	B73	1	3	29.5	NA	8	11.5
2019-06-19	B73	1	4	28	NA	7	10.5
2019-06-19	B73	1	5	29.5	NA	7	10.5
2019-06-19	S052	1	1	30	NA	8	12.2
2019-06-19	S052	1	2	43	NA	9	13.2
2019-06-19	S052	1	3	31.5	NA	8	12.2
2019-06-19	S052	1	4	36.5	NA	8	12.2
2019-06-19	S052	1	5	24.5	NA	8	11.2
2019-06-19	ZEA 3660	1	1	22	NA	6	7.8
2019-06-19	ZEA 3660	1	2	36.5	NA	6	9.5
2019-06-19	ZEA 3660	1	3	46	NA	7	11.8
2019-06-19	ZEA 3660	1	4	43	NA	7	10.5
2019-06-19	ZEA 3660	1	5	48	NA	6	10.2
2019-06-19	ZEA 324	1	1	22	NA	8	11.5
2019-06-19	ZEA 324	1	2	36.5	NA	8	11.5
2019-06-19	ZEA 324	1	3	29	NA	9	12.2
2019-06-19	ZEA 324	1	4	8	NA	6	8.8
2019-06-19	ZEA 324	1	5	26	NA	9	12.2
2019-06-19	ZEA 399	2	1	35	NA	8	12.2
2019-06-19	ZEA 399	2	2	38.5	NA	8	11.5
2019-06-19	ZEA 399	2	3	32.5	NA	7	11
2019-06-19	ZEA 399	2	4	43	NA	8	12.5
2019-06-19	ZEA 399	2	5	41	NA	8	12.5
2019-06-19	N22	2	1	29	NA	7	10.5
2019-06-19	N22	2	2	29	NA	7	10.8
2019-06-19	N22	2	3	35	NA	7	11.2
2019-06-19	N22	2	4	31	NA	7	10.5
2019-06-19	N22	2	5	23.5	NA	7	10.2
2019-06-19	ZEA 851	2	1	47	NA	7	11.2
2019-06-19	ZEA 851	2	2	53	NA	7	11.5
2019-06-19	ZEA 851	2	3	50.5	NA	7	11.5
2019-06-19	ZEA 851	2	4	47.5	NA	7	11.2
2019-06-19	ZEA 851	2	5	43	NA	7	10.2
2019-06-19	ZEA 132	3	1	26	NA	8	12
2019-06-19	ZEA 132	3	2	33	NA	8	12.2
2019-06-19	ZEA 132	3	3	30	NA	7	10.5
2019-06-19	ZEA 132	3	4	30.5	NA	8	11.5
2019-06-19	ZEA 132	3	5	36	NA	9	13.2
2019-06-19	ZEA 324	3	1	25	NA	8	11.5
2019-06-19	ZEA 324	3	2	26	NA	8	11.5
2019-06-19	ZEA 324	3	3	24.5	NA	8	11.8
2019-06-19	ZEA 324	3	4	16.5	NA	8	11
2019-06-19	ZEA 324	3	5	16	NA	8	10.5
2019-06-19	B73	3	1	39	NA	8	11.5
2019-06-19	B73	3	2	28	NA	7	10.2
2019-06-19	B73	3	3	29.5	NA	7	10.5
2019-06-19	B73	3	4	33	NA	7	11
2019-06-19	B73	3	5	32.5	NA	7	10.5
2019-06-19	ZEA 332	3	1	29	Tassel	8	10.5
2019-06-19	ZEA 332	3	2	30.5	Tassel	7	10
2019-06-19	ZEA 332	3	3	41	Tassel	7	10.2
2019-06-19	ZEA 332	3	4	41.5	Tassel	8	10.5
2019-06-19	ZEA 332	3	5	42	Tassel	8	10.5
2019-06-19	ZEA 851	1	1	52	NA	8	12.5
2019-06-19	ZEA 851	1	2	32	NA	6	9.8
2019-06-19	ZEA 851	1	3	49.5	NA	7	11.2
2019-06-19	ZEA 851	1	4	45	NA	7	11.2
2019-06-19	ZEA 851	1	5	42	NA	7	11.2
2019-06-19	N22	1	1	24.5	NA	7	10.5
2019-06-19	N22	1	2	33.5	NA	7	10.2
2019-06-19	N22	1	3	28.5	NA	6	9.8
2019-06-19	N22	1	4	24.5	NA	6	9.5
2019-06-19	N22	1	5	23	NA	7	10.2
2019-06-19	ZEA 332	1	1	40.5	Tassel	8	11.2
2019-06-19	ZEA 332	1	2	33.5	NA	7	11
2019-06-19	ZEA 332	1	3	34	Tassel	8	10.5
2019-06-19	ZEA 332	1	4	30.5	Tassel	8	10.5
2019-06-19	ZEA 332	1	5	37.5	Tassel	8	10.5
2019-06-19	ZEA 132	2	1	27.5	NA	8	12
2019-06-19	ZEA 132	2	2	33.5	NA	8	12
2019-06-19	ZEA 132	2	3	31	NA	8	12.5
2019-06-19	ZEA 132	2	4	34.5	NA	8	11.5
2019-06-19	ZEA 132	2	5	30	NA	8	11.5
2019-06-19	P148	2	1	38	NA	8	12.5
2019-06-19	P148	2	2	38	NA	8	12.5
2019-06-19	P148	2	3	41	NA	8	12.5
2019-06-19	P148	2	4	28.5	NA	8	11.5
2019-06-19	P148	2	5	28	NA	8	11.5
2019-06-19	S052	2	1	50	NA	9	15.2
2019-06-19	S052	2	2	35	NA	7	12.5
2019-06-19	S052	2	3	37.5	NA	8	13.2
2019-06-19	S052	2	4	38	NA	9	12.5
2019-06-19	S052	2	5	37	NA	9	13.2
2019-06-19	ZEA 324	2	1	25	NA	8	11.5
2019-06-19	ZEA 324	2	2	32	NA	9	12.5
2019-06-19	ZEA 324	2	3	28	NA	8	11.5
2019-06-19	ZEA 324	2	4	23	NA	8	11.2
2019-06-19	ZEA 324	2	5	32	NA	9	12.2
2019-06-19	ZEA 851	3	1	48.5	NA	7	11.5
2019-06-19	ZEA 851	3	2	47	NA	8	11.5
2019-06-19	ZEA 851	3	3	44	NA	6	10.5
2019-06-19	ZEA 851	3	4	41	NA	7	10.5
2019-06-19	ZEA 851	3	5	47	NA	8	12.2
2019-06-19	P148	3	1	30	NA	8	11.5
2019-06-19	P148	3	2	27.5	NA	8	11.5
2019-06-19	P148	3	3	24	NA	7	10.5
2019-06-19	P148	3	4	32.5	NA	8	11.2
2019-06-19	P148	3	5	34	NA	8	12.2
2019-06-19	ZEA 399	3	1	47	NA	8	11.5
2019-06-19	ZEA 399	3	2	24.5	NA	7	10.5
2019-06-19	ZEA 399	3	3	36.5	NA	8	11.8
2019-06-19	ZEA 399	3	4	30	NA	7	10.5
2019-06-19	ZEA 399	3	5	30	NA	7	10.2
2019-06-19	PHT77	3	1	26	NA	6	8.5
2019-06-19	PHT77	3	2	27.5	NA	6	10.2
2019-06-19	PHT77	3	3	26	NA	6	10
2019-06-19	PHT77	3	4	31	NA	6	10
2019-06-19	PHT77	3	5	37.5	NA	7	11.5
2019-06-26	PHT77	1	1	47.5	NA	8	12
2019-06-26	PHT77	1	2	45.5	NA	7	11.2
2019-06-26	PHT77	1	3	51	NA	7	12
2019-06-26	PHT77	1	4	59.5	NA	8	12.2
2019-06-26	PHT77	1	5	51	NA	7	11.5
2019-06-26	ZEA 132	1	1	49.5	NA	9	13.5
2019-06-26	ZEA 132	1	2	50	NA	9	14.5
2019-06-26	ZEA 132	1	3	47.5	NA	9	13.5
2019-06-26	ZEA 132	1	4	48.5	NA	9	14.5
2019-06-26	ZEA 132	1	5	56.5	NA	10	14.5
2019-06-26	P148	1	1	58.5	NA	9	13.8
2019-06-26	P148	1	2	48	NA	9	13.8
2019-06-26	P148	1	3	44.5	NA	9	12.8
2019-06-26	P148	1	4	36.5	NA	8	12.5
2019-06-26	P148	1	5	40.5	NA	9	12.5
2019-06-26	ZEA 399	1	1	55.5	NA	9	13.5
2019-06-26	ZEA 399	1	2	52.5	NA	9	13.2
2019-06-26	ZEA 399	1	3	55	NA	7	12.2
2019-06-26	ZEA 399	1	4	52	NA	9	13.5
2019-06-26	ZEA 399	1	5	45	NA	9	12.5
2019-06-26	PHT77	2	1	56.5	NA	8	12.5
2019-06-26	PHT77	2	2	62.5	NA	9	14
2019-06-26	PHT77	2	3	55	NA	8	11.5
2019-06-26	PHT77	2	4	52.5	NA	8	12.5
2019-06-26	PHT77	2	5	49.5	NA	8	13.5
2019-06-26	ZEA 3660	2	1	73.5	NA	7	12.5
2019-06-26	ZEA 3660	2	2	64.5	NA	7	11.5
2019-06-26	ZEA 3660	2	3	72.5	NA	7	11.5
2019-06-26	ZEA 3660	2	4	56	NA	7	10.5
2019-06-26	ZEA 3660	2	5	65	NA	7	11.5
2019-06-26	ZEA 332	2	1	55	Tassel	11	11
2019-06-26	ZEA 332	2	2	49.5	Tassel	10	10
2019-06-26	ZEA 332	2	3	69	Tassel	10	10
2019-06-26	ZEA 332	2	4	63	Tassel	11	11
2019-06-26	ZEA 332	2	5	64.5	Tassel	10	10
2019-06-26	B73	2	1	58.5	NA	9	14
2019-06-26	B73	2	2	56.5	NA	9	13.5
2019-06-26	B73	2	3	58	NA	9	14
2019-06-26	B73	2	4	52.5	NA	8	12.5
2019-06-26	B73	2	5	45	NA	8	12.5
2019-06-26	ZEA 3660	3	1	66	NA	7	11.5
2019-06-26	ZEA 3660	3	2	65	NA	7	12.5
2019-06-26	ZEA 3660	3	3	64	NA	8	11.5
2019-06-26	ZEA 3660	3	4	52.5	NA	6	10.2
2019-06-26	ZEA 3660	3	5	57	NA	6	10.5
2019-06-26	N22	3	1	41.5	NA	8	11.5
2019-06-26	N22	3	2	41.5	NA	8	11.8
2019-06-26	N22	3	3	37	NA	8	11.5
2019-06-26	N22	3	4	35.5	NA	8	11.5
2019-06-26	N22	3	5	39.5	NA	7	11
2019-06-26	S052	3	1	66	NA	9	15.8
2019-06-26	S052	3	2	38.5	NA	8	12.5
2019-06-26	S052	3	3	65.5	NA	9	15.8
2019-06-26	S052	3	4	50	NA	9	14.8
2019-06-26	S052	3	5	49	NA	10	15.5
2019-06-26	B73	1	1	53	NA	8	12.5
2019-06-26	B73	1	2	47	NA	8	12.2
2019-06-26	B73	1	3	40.5	NA	9	13.5
2019-06-26	B73	1	4	52	NA	8	13
2019-06-26	B73	1	5	39.5	NA	8	12.2
2019-06-26	S052	1	1	48	NA	9	14.5
2019-06-26	S052	1	2	60.5	NA	10	15.5
2019-06-26	S052	1	3	50	NA	9	14.5
2019-06-26	S052	1	4	52	NA	9	14.5
2019-06-26	S052	1	5	35	NA	8	12.2
2019-06-26	ZEA 3660	1	1	NA	NA	NA	NA
2019-06-26	ZEA 3660	1	2	60	NA	7	11.5
2019-06-26	ZEA 3660	1	3	61	NA	8	12.8
2019-06-26	ZEA 3660	1	4	56.5	NA	8	11.5
2019-06-26	ZEA 3660	1	5	60	NA	7	11.8
2019-06-26	ZEA 324	1	1	35.5	NA	9	13.2
2019-06-26	ZEA 324	1	2	38.5	NA	9	13.5
2019-06-26	ZEA 324	1	3	43	NA	10	14
2019-06-26	ZEA 324	1	4	NA	NA	NA	NA
2019-06-26	ZEA 324	1	5	37.5	NA	10	14.5
2019-06-26	ZEA 399	2	1	57	NA	9	13.8
2019-06-26	ZEA 399	2	2	42	NA	9	13.2
2019-06-26	ZEA 399	2	3	47.5	NA	9	12.5
2019-06-26	ZEA 399	2	4	64.5	NA	10	14.5
2019-06-26	ZEA 399	2	5	56	NA	9	14.2
2019-06-26	N22	2	1	43	NA	8	12
2019-06-26	N22	2	2	38.5	NA	8	12.5
2019-06-26	N22	2	3	51	NA	8	10.2
2019-06-26	N22	2	4	43	NA	8	12.2
2019-06-26	N22	2	5	33	NA	8	11.2
2019-06-26	ZEA 851	2	1	68.5	NA	8	12.5
2019-06-26	ZEA 851	2	2	73.5	NA	8	13
2019-06-26	ZEA 851	2	3	73	NA	9	13.5
2019-06-26	ZEA 851	2	4	73.5	NA	9	12.5
2019-06-26	ZEA 851	2	5	58	NA	8	11.2
2019-06-26	ZEA 132	3	1	44.5	NA	9	13.5
2019-06-26	ZEA 132	3	2	41	NA	9	13.5
2019-06-26	ZEA 132	3	3	50	NA	9	12.5
2019-06-26	ZEA 132	3	4	46	NA	9	13.5
2019-06-26	ZEA 132	3	5	59	NA	10	15.2
2019-06-26	ZEA 324	3	1	37.5	NA	10	13.5
2019-06-26	ZEA 324	3	2	31.5	NA	10	13.2
2019-06-26	ZEA 324	3	3	40.5	NA	10	14.2
2019-06-26	ZEA 324	3	4	29.5	NA	9	12.5
2019-06-26	ZEA 324	3	5	25	NA	9	12.8
2019-06-26	B73	3	1	53	NA	9	13.5
2019-06-26	B73	3	2	40.5	NA	8	12.2
2019-06-26	B73	3	3	45	NA	8	12.5
2019-06-26	B73	3	4	47.5	NA	8	13
2019-06-26	B73	3	5	48.5	NA	8	12.5
2019-06-26	ZEA 332	3	1	38	Tassel	10	10
2019-06-26	ZEA 332	3	2	44.5	Tassel	10	10
2019-06-26	ZEA 332	3	3	61	Tassel	10	10
2019-06-26	ZEA 332	3	4	62.5	Tassel	10	10
2019-06-26	ZEA 332	3	5	60	Tassel	10	10
2019-06-26	ZEA 851	1	1	72	NA	9	14.2
2019-06-26	ZEA 851	1	2	36	NA	7	10.5
2019-06-26	ZEA 851	1	3	67	NA	8	12.5
2019-06-26	ZEA 851	1	4	63	NA	8	12.2
2019-06-26	ZEA 851	1	5	62	NA	8	12.2
2019-06-26	N22	1	1	31	NA	8	11.5
2019-06-26	N22	1	2	48.5	NA	8	12.2
2019-06-26	N22	1	3	39	NA	7	11.2
2019-06-26	N22	1	4	35.5	NA	7	11.2
2019-06-26	N22	1	5	30	NA	8	10.5
2019-06-26	ZEA 332	1	1	68.5	NA	11	11
2019-06-26	ZEA 332	1	2	39	Tassel	11	11
2019-06-26	ZEA 332	1	3	48	Tassel	10	10
2019-06-26	ZEA 332	1	4	27.5	Tassel	10	10
2019-06-26	ZEA 332	1	5	52	Tassel	11	11
2019-06-26	ZEA 132	2	1	43	NA	9	14
2019-06-26	ZEA 132	2	2	51	NA	9	13.5
2019-06-26	ZEA 132	2	3	51.5	NA	10	14.5
2019-06-26	ZEA 132	2	4	52	NA	9	13.5
2019-06-26	ZEA 132	2	5	52	NA	9	13.5
2019-06-26	P148	2	1	64.5	NA	9	13.8
2019-06-26	P148	2	2	55.5	NA	9	13.8
2019-06-26	P148	2	3	58	NA	9	13.8
2019-06-26	P148	2	4	43	NA	9	13.5
2019-06-26	P148	2	5	46	NA	9	13.8
2019-06-26	S052	2	1	70	NA	11	17.8
2019-06-26	S052	2	2	54.5	NA	9	14.8
2019-06-26	S052	2	3	61	NA	9	18.8
2019-06-26	S052	2	4	50	NA	10	14.5
2019-06-26	S052	2	5	54	NA	10	15.5
2019-06-26	ZEA 324	2	1	39.5	NA	10	13.5
2019-06-26	ZEA 324	2	2	43	NA	10	14.5
2019-06-26	ZEA 324	2	3	46.5	NA	10	13.5
2019-06-26	ZEA 324	2	4	40	NA	9	13.2
2019-06-26	ZEA 324	2	5	47	NA	10	14.5
2019-06-26	ZEA 851	3	1	71.5	NA	8	13.2
2019-06-26	ZEA 851	3	2	61	NA	9	13.2
2019-06-26	ZEA 851	3	3	71	NA	7	11.8
2019-06-26	ZEA 851	3	4	50.5	NA	9	12
2019-06-26	ZEA 851	3	5	67	NA	9	13.2
2019-06-26	P148	3	1	47.5	NA	9	13.8
2019-06-26	P148	3	2	45	NA	9	13.8
2019-06-26	P148	3	3	48	NA	8	12.5
2019-06-26	P148	3	4	50	NA	9	13.5
2019-06-26	P148	3	5	52	NA	10	14.5
2019-06-26	ZEA 399	3	1	41.5	NA	9	14.2
2019-06-26	ZEA 399	3	2	39.5	NA	8	12.5
2019-06-26	ZEA 399	3	3	59	NA	9	14
2019-06-26	ZEA 399	3	4	45	NA	8	12.2
2019-06-26	ZEA 399	3	5	41	NA	8	12.2
2019-06-26	PHT77	3	1	38.5	NA	7	10
2019-06-26	PHT77	3	2	40	NA	8	12
2019-06-26	PHT77	3	3	38.5	NA	7	11.2
2019-06-26	PHT77	3	4	42.5	NA	7	11.5
2019-06-26	PHT77	3	5	60	NA	8	12.8
2019-07-03	PHT77	1	1	58	NA	8	13
2019-07-03	PHT77	1	2	54	NA	8	12.2
2019-07-03	PHT77	1	3	66	NA	8	13
2019-07-03	PHT77	1	4	70	NA	9	13.2
2019-07-03	PHT77	1	5	59	NA	8	12.2
2019-07-03	ZEA 132	1	1	58	NA	9	14.2
2019-07-03	ZEA 132	1	2	60	NA	9	15.2
2019-07-03	ZEA 132	1	3	58	NA	9	14.5
2019-07-03	ZEA 132	1	4	57	NA	10	15.2
2019-07-03	ZEA 132	1	5	57	NA	10	15.2
2019-07-03	P148	1	1	80	Tassel	10	13.8
2019-07-03	P148	1	2	66	Tassel	11	13.5
2019-07-03	P148	1	3	53	NA	10	13.5
2019-07-03	P148	1	4	44	NA	9	13.2
2019-07-03	P148	1	5	51	NA	9	13.2
2019-07-03	ZEA 399	1	1	65	NA	10	15.2
2019-07-03	ZEA 399	1	2	63	NA	10	15
2019-07-03	ZEA 399	1	3	64	NA	9	15.2
2019-07-03	ZEA 399	1	4	62	NA	9	15
2019-07-03	ZEA 399	1	5	56	NA	11	15.2
2019-07-03	PHT77	2	1	66	NA	9	13.2
2019-07-03	PHT77	2	2	80	NA	10	14.5
2019-07-03	PHT77	2	3	63.5	NA	8	13
2019-07-03	PHT77	2	4	75.5	NA	9	14
2019-07-03	PHT77	2	5	64	NA	10	14
2019-07-03	ZEA 3660	2	1	55	NA	8	13.5
2019-07-03	ZEA 3660	2	2	76	NA	7	12
2019-07-03	ZEA 3660	2	3	75	NA	7	11.8
2019-07-03	ZEA 3660	2	4	71	NA	7	11.2
2019-07-03	ZEA 3660	2	5	80	NA	7	12
2019-07-03	ZEA 332	2	1	63	Tassel	11	11
2019-07-03	ZEA 332	2	2	72	Tassel	10	10
2019-07-03	ZEA 332	2	3	53	Tassel	10	10
2019-07-03	ZEA 332	2	4	70	Tassel	11	11
2019-07-03	ZEA 332	2	5	70	Tassel	10	10
2019-07-03	B73	2	1	75	NA	10	15.2
2019-07-03	B73	2	2	84	NA	9	14.5
2019-07-03	B73	2	3	87	NA	10	15.2
2019-07-03	B73	2	4	74	NA	9	14
2019-07-03	B73	2	5	66	NA	9	13.5
2019-07-03	ZEA 3660	3	1	92	NA	8	13
2019-07-03	ZEA 3660	3	2	76.5	NA	8	14
2019-07-03	ZEA 3660	3	3	81	NA	8	12.5
2019-07-03	ZEA 3660	3	4	67.5	NA	6	10.5
2019-07-03	ZEA 3660	3	5	70	NA	7	11.2
2019-07-03	N22	3	1	43.5	NA	9	13.2
2019-07-03	N22	3	2	53	NA	9	13.2
2019-07-03	N22	3	3	53	NA	9	13
2019-07-03	N22	3	4	43	NA	8	12.5
2019-07-03	N22	3	5	44	NA	8	12
2019-07-03	S052	3	1	79.5	NA	10	16.5
2019-07-03	S052	3	2	47	NA	9	13
2019-07-03	S052	3	3	77	NA	10	16.2
2019-07-03	S052	3	4	60	NA	10	15.2
2019-07-03	S052	3	5	64	NA	10	17
2019-07-03	B73	1	1	65	NA	9	14.2
2019-07-03	B73	1	2	54	NA	9	13.2
2019-07-03	B73	1	3	55	NA	10	14.2
2019-07-03	B73	1	4	66	NA	9	14.2
2019-07-03	B73	1	5	64	NA	9	13.2
2019-07-03	S052	1	1	55.5	NA	9	14.5
2019-07-03	S052	1	2	68	NA	9	15.5
2019-07-03	S052	1	3	61	NA	10	16.2
2019-07-03	S052	1	4	67	NA	10	16.2
2019-07-03	S052	1	5	49.5	NA	8	12
2019-07-03	ZEA 3660	1	1	NA	NA	NA	NA
2019-07-03	ZEA 3660	1	2	78	NA	8	12.2
2019-07-03	ZEA 3660	1	3	79	NA	8	13.2
2019-07-03	ZEA 3660	1	4	73	NA	8	13
2019-07-03	ZEA 3660	1	5	82	NA	7	13
2019-07-03	ZEA 324	1	1	41	NA	10	13.5
2019-07-03	ZEA 324	1	2	52	NA	10	14
2019-07-03	ZEA 324	1	3	51.5	NA	10	14
2019-07-03	ZEA 324	1	4	NA	NA	NA	NA
2019-07-03	ZEA 324	1	5	52.5	NA	11	15.2
2019-07-03	ZEA 399	2	1	67.5	NA	10	16.2
2019-07-03	ZEA 399	2	2	58	NA	10	14.5
2019-07-03	ZEA 399	2	3	56	NA	9	14
2019-07-03	ZEA 399	2	4	71	NA	11	16.5
2019-07-03	ZEA 399	2	5	64	NA	11	15.5
2019-07-03	N22	2	1	47	NA	9	13.5
2019-07-03	N22	2	2	54	NA	9	13.5
2019-07-03	N22	2	3	65	NA	9	15
2019-07-03	N22	2	4	55	NA	9	13.2
2019-07-03	N22	2	5	47	NA	9	12.5
2019-07-03	ZEA 851	2	1	74	NA	8	13.2
2019-07-03	ZEA 851	2	2	80	NA	9	14
2019-07-03	ZEA 851	2	3	94	NA	9	15
2019-07-03	ZEA 851	2	4	90	NA	9	14
2019-07-03	ZEA 851	2	5	63.5	NA	8	12.2
2019-07-03	ZEA 132	3	1	64.5	NA	10	15.2
2019-07-03	ZEA 132	3	2	55.5	NA	9	15
2019-07-03	ZEA 132	3	3	65	NA	9	14
2019-07-03	ZEA 132	3	4	66	NA	10	15
2019-07-03	ZEA 132	3	5	69	NA	10	17
2019-07-03	ZEA 324	3	1	55	NA	11	15
2019-07-03	ZEA 324	3	2	45	NA	11	15
2019-07-03	ZEA 324	3	3	51	NA	11	15
2019-07-03	ZEA 324	3	4	40.5	NA	10	14.2
2019-07-03	ZEA 324	3	5	39	NA	10	14.2
2019-07-03	B73	3	1	67	NA	10	15
2019-07-03	B73	3	2	48	NA	9	13.2
2019-07-03	B73	3	3	61	NA	9	14
2019-07-03	B73	3	4	68	NA	10	14.2
2019-07-03	B73	3	5	60	NA	9	14.2
2019-07-03	ZEA 332	3	1	64	Tassel	10	10
2019-07-03	ZEA 332	3	2	77	Tassel	10	10
2019-07-03	ZEA 332	3	3	102	Tassel	11	11
2019-07-03	ZEA 332	3	4	73.5	Tassel	10	10
2019-07-03	ZEA 332	3	5	73.5	Tassel	10	10
2019-07-03	ZEA 851	1	1	91	NA	10	15.2
2019-07-03	ZEA 851	1	2	42	NA	7	10.5
2019-07-03	ZEA 851	1	3	85	NA	9	13.2
2019-07-03	ZEA 851	1	4	78	NA	9	13.8
2019-07-03	ZEA 851	1	5	75	NA	9	13.8
2019-07-03	N22	1	1	40	NA	9	12.5
2019-07-03	N22	1	2	56.5	NA	9	14
2019-07-03	N22	1	3	48	NA	8	12.5
2019-07-03	N22	1	4	44	NA	8	12.5
2019-07-03	N22	1	5	32	NA	8	11.5
2019-07-03	ZEA 332	1	1	85.5	Tassel	11	11
2019-07-03	ZEA 332	1	2	49	Tassel	11	11
2019-07-03	ZEA 332	1	3	53.5	Tassel	10	10
2019-07-03	ZEA 332	1	4	27.5	Tassel	11	11
2019-07-03	ZEA 332	1	5	57	Tassel	11	11
2019-07-03	ZEA 132	2	1	49	NA	10	15.2
2019-07-03	ZEA 132	2	2	62	NA	10	15.2
2019-07-03	ZEA 132	2	3	68	NA	10	15.5
2019-07-03	ZEA 132	2	4	59	NA	10	15
2019-07-03	ZEA 132	2	5	53	NA	9	15
2019-07-03	P148	2	1	81	Tassel	10	14.8
2019-07-03	P148	2	2	84	Tassel	11	14.5
2019-07-03	P148	2	3	77	Tassel	11	14.8
2019-07-03	P148	2	4	55	NA	10	13.8
2019-07-03	P148	2	5	67	NA	10	14.8
2019-07-03	S052	2	1	95	NA	13	18.5
2019-07-03	S052	2	2	78	NA	10	16
2019-07-03	S052	2	3	76	NA	10	17.8
2019-07-03	S052	2	4	64	NA	10	15.5
2019-07-03	S052	2	5	65	NA	10	16.8
2019-07-03	ZEA 324	2	1	58	NA	11	14.5
2019-07-03	ZEA 324	2	2	59.5	NA	10	14.2
2019-07-03	ZEA 324	2	3	63	NA	11	15.2
2019-07-03	ZEA 324	2	4	60.5	NA	10	14.8
2019-07-03	ZEA 324	2	5	58	NA	11	16.5
2019-07-03	ZEA 851	3	1	80	NA	9	13.5
2019-07-03	ZEA 851	3	2	82	NA	9	14
2019-07-03	ZEA 851	3	3	90	NA	8	13.5
2019-07-03	ZEA 851	3	4	65	NA	9	13.5
2019-07-03	ZEA 851	3	5	86	NA	9	14.2
2019-07-03	P148	3	1	61	NA	10	14
2019-07-03	P148	3	2	63	NA	10	14
2019-07-03	P148	3	3	64.5	NA	9	13.5
2019-07-03	P148	3	4	73.5	NA	10	14.5
2019-07-03	P148	3	5	73.5	NA	11	15.5
2019-07-03	ZEA 399	3	1	72	NA	10	16
2019-07-03	ZEA 399	3	2	49	NA	10	14
2019-07-03	ZEA 399	3	3	77	NA	10	16.2
2019-07-03	ZEA 399	3	4	57.5	NA	9	14
2019-07-03	ZEA 399	3	5	56	NA	9	14.2
2019-07-03	PHT77	3	1	36	NA	7	11
2019-07-03	PHT77	3	2	55	NA	9	13
2019-07-03	PHT77	3	3	51	NA	8	12.2
2019-07-03	PHT77	3	4	60	NA	8	12.8
2019-07-03	PHT77	3	5	82	NA	10	14.8
2019-07-10	PHT77	1	1	71	NA	10	13.8
2019-07-10	PHT77	1	2	69	NA	9	12.8
2019-07-10	PHT77	1	3	89	NA	10	13.8
2019-07-10	PHT77	1	4	82	NA	11	14.5
2019-07-10	PHT77	1	5	68.5	NA	9	13.8
2019-07-10	ZEA 132	1	1	63.5	NA	10	15.8
2019-07-10	ZEA 132	1	2	68	NA	11	17.8
2019-07-10	ZEA 132	1	3	65	NA	10	16.2
2019-07-10	ZEA 132	1	4	64.5	NA	11	17.2
2019-07-10	ZEA 132	1	5	74	NA	11	17.2
2019-07-10	P148	1	1	99	Tassel	12	13.8
2019-07-10	P148	1	2	75	Tassel	13	14.8
2019-07-10	P148	1	3	70.5	Tassel	11	14.5
2019-07-10	P148	1	4	47	NA	11	14.2
2019-07-10	P148	1	5	59	NA	10	13.8
2019-07-10	ZEA 399	1	1	78	NA	11	17.2
2019-07-10	ZEA 399	1	2	71	NA	11	17.2
2019-07-10	ZEA 399	1	3	78.5	NA	11	12.8
2019-07-10	ZEA 399	1	4	74	NA	10	16.5
2019-07-10	ZEA 399	1	5	65	NA	12	17.2
2019-07-10	PHT77	2	1	84	NA	11	14.8
2019-07-10	PHT77	2	2	96	Tassel	12	15.8
2019-07-10	PHT77	2	3	72.5	NA	10	13.5
2019-07-10	PHT77	2	4	88.5	NA	10	14.5
2019-07-10	PHT77	2	5	79.5	NA	11	14.8
2019-07-10	ZEA 3660	2	1	93	NA	10	15.8
2019-07-10	ZEA 3660	2	2	96	NA	9	13.5
2019-07-10	ZEA 3660	2	3	93.5	NA	8	13.5
2019-07-10	ZEA 3660	2	4	79	NA	8	12.2
2019-07-10	ZEA 3660	2	5	94.5	NA	8	12.5
2019-07-10	ZEA 332	2	1	84	Tassel	11	11
2019-07-10	ZEA 332	2	2	71.5	Tassel	10	10
2019-07-10	ZEA 332	2	3	53	Tassel	11	11
2019-07-10	ZEA 332	2	4	69	Tassel	11	11
2019-07-10	ZEA 332	2	5	70	Tassel	10	10
2019-07-10	B73	2	1	84	NA	11	16.8
2019-07-10	B73	2	2	85.5	NA	11	16.5
2019-07-10	B73	2	3	98	NA	12	17.2
2019-07-10	B73	2	4	79	NA	11	15.5
2019-07-10	B73	2	5	79.5	NA	10	15.2
2019-07-10	ZEA 3660	3	1	96.5	NA	9	14.8
2019-07-10	ZEA 3660	3	2	93.5	NA	10	15.8
2019-07-10	ZEA 3660	3	3	100	NA	10	14.5
2019-07-10	ZEA 3660	3	4	89	NA	7	11.2
2019-07-10	ZEA 3660	3	5	88	NA	8	12.2
2019-07-10	N22	3	1	57.5	NA	10	14.8
2019-07-10	N22	3	2	66	NA	10	14.8
2019-07-10	N22	3	3	64	NA	10	14.8
2019-07-10	N22	3	4	NA	NA	9	13.8
2019-07-10	N22	3	5	51.5	NA	9	13.8
2019-07-10	S052	3	1	90.5	NA	12	17.8
2019-07-10	S052	3	2	53	NA	9	14.5
2019-07-10	S052	3	3	99.5	NA	12	17.8
2019-07-10	S052	3	4	68.5	NA	11	17.8
2019-07-10	S052	3	5	76	NA	12	18.5
2019-07-10	B73	1	1	88	NA	11	16.2
2019-07-10	B73	1	2	64	NA	10	14.5
2019-07-10	B73	1	3	66.5	NA	11	15.5
2019-07-10	B73	1	4	72	NA	11	15.5
2019-07-10	B73	1	5	59.5	NA	10	14.5
2019-07-10	S052	1	1	66	NA	10	15.2
2019-07-10	S052	1	2	78	NA	11	16.2
2019-07-10	S052	1	3	78	NA	12	18.5
2019-07-10	S052	1	4	83.5	NA	12	17.5
2019-07-10	S052	1	5	55	NA	9	13.2
2019-07-10	ZEA 3660	1	1	NA	NA	NA	NA
2019-07-10	ZEA 3660	1	2	88.5	NA	9	13.8
2019-07-10	ZEA 3660	1	3	88.5	NA	10	15.5
2019-07-10	ZEA 3660	1	4	76	NA	10	15.5
2019-07-10	ZEA 3660	1	5	97	NA	10	15.5
2019-07-10	ZEA 324	1	1	48	NA	11	15.5
2019-07-10	ZEA 324	1	2	58	NA	11	15.5
2019-07-10	ZEA 324	1	3	55.5	NA	11	15.5
2019-07-10	ZEA 324	1	4	NA	NA	NA	NA
2019-07-10	ZEA 324	1	5	65	NA	12	17.2
2019-07-10	ZEA 399	2	1	79	NA	12	18.8
2019-07-10	ZEA 399	2	2	63	NA	11	16.5
2019-07-10	ZEA 399	2	3	67	NA	10	16.2
2019-07-10	ZEA 399	2	4	87	NA	12	18.2
2019-07-10	ZEA 399	2	5	78	NA	12	17.2
2019-07-10	N22	2	1	60	NA	10	15.8
2019-07-10	N22	2	2	65	NA	10	15.8
2019-07-10	N22	2	3	78	NA	11	16.5
2019-07-10	N22	2	4	61	NA	10	14.8
2019-07-10	N22	2	5	56	NA	10	13.5
2019-07-10	ZEA 851	2	1	84.5	NA	9	14.2
2019-07-10	ZEA 851	2	2	91	NA	10	16
2019-07-10	ZEA 851	2	3	118	NA	11	16.5
2019-07-10	ZEA 851	2	4	112	NA	10	15.5
2019-07-10	ZEA 851	2	5	76	NA	9	13.2
2019-07-10	ZEA 132	3	1	69.5	NA	11	17
2019-07-10	ZEA 132	3	2	61	NA	10	16.5
2019-07-10	ZEA 132	3	3	70.5	NA	10	15.5
2019-07-10	ZEA 132	3	4	79	NA	11	17.2
2019-07-10	ZEA 132	3	5	82	NA	12	18.5
2019-07-10	ZEA 324	3	1	68	NA	12	16.5
2019-07-10	ZEA 324	3	2	65	NA	12	16.5
2019-07-10	ZEA 324	3	3	66.5	NA	12	17.5
2019-07-10	ZEA 324	3	4	50	NA	12	16.2
2019-07-10	ZEA 324	3	5	43.5	NA	12	16.2
2019-07-10	B73	3	1	69.5	NA	11	16.5
2019-07-10	B73	3	2	65	NA	10	15
2019-07-10	B73	3	3	69.5	NA	10	15.5
2019-07-10	B73	3	4	78.5	NA	11	16.5
2019-07-10	B73	3	5	71	NA	11	15.8
2019-07-10	ZEA 332	3	1	63	Tassel	10	10
2019-07-10	ZEA 332	3	2	81.5	Tassel	10	10
2019-07-10	ZEA 332	3	3	103.5	Tassel	11	11
2019-07-10	ZEA 332	3	4	72.5	Tassel	10	10
2019-07-10	ZEA 332	3	5	72.5	Tassel	10	10
2019-07-10	ZEA 851	1	1	104	NA	10	17.2
2019-07-10	ZEA 851	1	2	41	NA	7	10.5
2019-07-10	ZEA 851	1	3	99.5	NA	9	15.2
2019-07-10	ZEA 851	1	4	80.5	NA	10	15
2019-07-10	ZEA 851	1	5	88.5	NA	10	15.2
2019-07-10	N22	1	1	46	NA	10	13.5
2019-07-10	N22	1	2	75.5	NA	10	15.5
2019-07-10	N22	1	3	52.5	NA	9	13.5
2019-07-10	N22	1	4	55.5	NA	9	14
2019-07-10	N22	1	5	34	NA	9	12.2
2019-07-10	ZEA 332	1	1	83	Tassel	11	11
2019-07-10	ZEA 332	1	2	50	Tassel	11	11
2019-07-10	ZEA 332	1	3	54	Tassel	10	10
2019-07-10	ZEA 332	1	4	27	Tassel	10	10
2019-07-10	ZEA 332	1	5	57	Tassel	11	11
2019-07-10	ZEA 132	2	1	59	NA	11	16.5
2019-07-10	ZEA 132	2	2	71	NA	11	16.5
2019-07-10	ZEA 132	2	3	73	NA	11	17.5
2019-07-10	ZEA 132	2	4	69.5	NA	11	16.5
2019-07-10	ZEA 132	2	5	69	NA	11	16.2
2019-07-10	P148	2	1	96	Tassel	13	14.8
2019-07-10	P148	2	2	91.5	Tassel	13	14.8
2019-07-10	P148	2	3	88.5	Tassel	13	14.8
2019-07-10	P148	2	4	64.5	Tassel	12	14.5
2019-07-10	P148	2	5	81	Tassel	12	14.8
2019-07-10	S052	2	1	111.5	Tassel	15	18.8
2019-07-10	S052	2	2	92	NA	12	17.5
2019-07-10	S052	2	3	86.5	NA	13	17.5
2019-07-10	S052	2	4	68	NA	12	16.5
2019-07-10	S052	2	5	78	NA	12	17.5
2019-07-10	ZEA 324	2	1	64.5	NA	12	16.2
2019-07-10	ZEA 324	2	2	71.5	NA	12	14.8
2019-07-10	ZEA 324	2	3	68.5	NA	12	16.5
2019-07-10	ZEA 324	2	4	56	NA	11	15.5
2019-07-10	ZEA 324	2	5	72	NA	12	17.5
2019-07-10	ZEA 851	3	1	90	NA	9	14.5
2019-07-10	ZEA 851	3	2	91.5	NA	10	15.5
2019-07-10	ZEA 851	3	3	104.5	NA	9	15.2
2019-07-10	ZEA 851	3	4	72	NA	9	12.5
2019-07-10	ZEA 851	3	5	89	NA	10	14.5
2019-07-10	P148	3	1	73	Tassel	11	14.5
2019-07-10	P148	3	2	73	Tassel	12	14.8
2019-07-10	P148	3	3	85	Tassel	11	13.5
2019-07-10	P148	3	4	90.5	Tassel	12	14.8
2019-07-10	P148	3	5	99	Tassel	13	15.5
2019-07-10	ZEA 399	3	1	90	NA	12	18.5
2019-07-10	ZEA 399	3	2	55.5	NA	11	15.5
2019-07-10	ZEA 399	3	3	86	NA	12	18.2
2019-07-10	ZEA 399	3	4	46.5	NA	10	15.2
2019-07-10	ZEA 399	3	5	72.5	NA	11	15.5
2019-07-10	PHT77	3	1	43	NA	8	12.5
2019-07-10	PHT77	3	2	62.5	NA	10	14.2
2019-07-10	PHT77	3	3	64	NA	9	13.8
2019-07-10	PHT77	3	4	66	NA	10	13.5
2019-07-10	PHT77	3	5	98	NA	11	14.8
2019-07-17	PHT77	1	1	92	NA	11	14.5
2019-07-17	PHT77	1	2	79	NA	10	13.5
2019-07-17	PHT77	1	3	100	NA	11	14.8
2019-07-17	PHT77	1	4	109	Tassel	12	14.8
2019-07-17	PHT77	1	5	80.5	NA	11	14.5
2019-07-17	ZEA 132	1	1	66	NA	11	17.2
2019-07-17	ZEA 132	1	2	87	NA	13	18.8
2019-07-17	ZEA 132	1	3	70	NA	12	17.2
2019-07-17	ZEA 132	1	4	72	NA	13	18.5
2019-07-17	ZEA 132	1	5	85	NA	13	18.5
2019-07-17	P148	1	1	110.5	Tassel	13	13
2019-07-17	P148	1	2	113	Tassel	14	14
2019-07-17	P148	1	3	82.5	Tassel	14	14
2019-07-17	P148	1	4	57	Tassel	14	14
2019-07-17	P148	1	5	70	NA	13	14.5
2019-07-17	ZEA 399	1	1	93	NA	12	18.2
2019-07-17	ZEA 399	1	2	79	NA	12	18.2
2019-07-17	ZEA 399	1	3	91.5	NA	12	19
2019-07-17	ZEA 399	1	4	88	NA	12	17.5
2019-07-17	ZEA 399	1	5	74	NA	13	17.8
2019-07-17	PHT77	2	1	101	NA	12	14.8
2019-07-17	PHT77	2	2	114	NA	14	15.8
2019-07-17	PHT77	2	3	87.5	NA	11	14.5
2019-07-17	PHT77	2	4	94	NA	12	15.5
2019-07-17	PHT77	2	5	98	Tassel	13	15.8
2019-07-17	ZEA 3660	2	1	109.5	NA	12	16.8
2019-07-17	ZEA 3660	2	2	106	NA	10	14.8
2019-07-17	ZEA 3660	2	3	104	NA	10	14.5
2019-07-17	ZEA 3660	2	4	96	NA	9	14.2
2019-07-17	ZEA 3660	2	5	100	NA	10	13.5
2019-07-17	ZEA 332	2	1	87	Tassel	11	11
2019-07-17	ZEA 332	2	2	74	Tassel	10	10
2019-07-17	ZEA 332	2	3	54	Tassel	11	11
2019-07-17	ZEA 332	2	4	70	Tassel	11	11
2019-07-17	ZEA 332	2	5	70	Tassel	11	11
2019-07-17	B73	2	1	107	NA	13	17.5
2019-07-17	B73	2	2	99	NA	12	17.5
2019-07-17	B73	2	3	114	NA	13	18.2
2019-07-17	B73	2	4	102	NA	12	16.5
2019-07-17	B73	2	5	92	NA	11	16.5
2019-07-17	ZEA 3660	3	1	113	NA	11	16.5
2019-07-17	ZEA 3660	3	2	113	NA	12	16.8
2019-07-17	ZEA 3660	3	3	118	NA	11	16
2019-07-17	ZEA 3660	3	4	85	NA	8	11.5
2019-07-17	ZEA 3660	3	5	96	NA	9	13.8
2019-07-17	N22	3	1	67	NA	11	16.2
2019-07-17	N22	3	2	83	NA	11	15.5
2019-07-17	N22	3	3	79	NA	10	14.8
2019-07-17	N22	3	4	69	NA	11	14.8
2019-07-17	N22	3	5	61	NA	10	14.5
2019-07-17	S052	3	1	108.5	Tassel	16	18.5
2019-07-17	S052	3	2	64	NA	11	15.2
2019-07-17	S052	3	3	108.5	Tassel	16	17.8
2019-07-17	S052	3	4	82	NA	13	17.5
2019-07-17	S052	3	5	85	NA	14	18.5
2019-07-17	B73	1	1	100	NA	12	17
2019-07-17	B73	1	2	79	NA	11	15.5
2019-07-17	B73	1	3	86	NA	12	16.5
2019-07-17	B73	1	4	93	NA	12	17
2019-07-17	B73	1	5	81.5	NA	11	15.5
2019-07-17	S052	1	1	72	NA	11	16.5
2019-07-17	S052	1	2	94	Tassel	15	17.8
2019-07-17	S052	1	3	90.5	Tassel	15	18.5
2019-07-17	S052	1	4	92	NA	14	18.5
2019-07-17	S052	1	5	60	NA	9	13.8
2019-07-17	ZEA 3660	1	1	NA	NA	NA	NA
2019-07-17	ZEA 3660	1	2	99	NA	10	15.8
2019-07-17	ZEA 3660	1	3	101	NA	12	16.8
2019-07-17	ZEA 3660	1	4	90	NA	11	16.8
2019-07-17	ZEA 3660	1	5	114	NA	11	15.8
2019-07-17	ZEA 324	1	1	55	NA	11	16.2
2019-07-17	ZEA 324	1	2	67.5	NA	13	17.2
2019-07-17	ZEA 324	1	3	63	NA	12	16.5
2019-07-17	ZEA 324	1	4	NA	NA	NA	NA
2019-07-17	ZEA 324	1	5	77	NA	14	18.5
2019-07-17	ZEA 399	2	1	90	NA	13	19.2
2019-07-17	ZEA 399	2	2	68.5	NA	12	17.5
2019-07-17	ZEA 399	2	3	78	NA	12	17.2
2019-07-17	ZEA 399	2	4	106	NA	14	19.2
2019-07-17	ZEA 399	2	5	100	NA	13	17.5
2019-07-17	N22	2	1	81	NA	11	16.8
2019-07-17	N22	2	2	88	NA	11	15.8
2019-07-17	N22	2	3	102	NA	13	16.8
2019-07-17	N22	2	4	81	NA	12	15.8
2019-07-17	N22	2	5	70	NA	12	15.5
2019-07-17	ZEA 851	2	1	101	NA	10	15.2
2019-07-17	ZEA 851	2	2	106	NA	11	17.5
2019-07-17	ZEA 851	2	3	136	NA	12	17.5
2019-07-17	ZEA 851	2	4	127	NA	12	17.5
2019-07-17	ZEA 851	2	5	84	NA	9	14
2019-07-17	ZEA 132	3	1	79	NA	12	18.5
2019-07-17	ZEA 132	3	2	75	NA	11	16.5
2019-07-17	ZEA 132	3	3	82.5	NA	11	17.2
2019-07-17	ZEA 132	3	4	80.5	NA	12	18.5
2019-07-17	ZEA 132	3	5	104	NA	14	18.8
2019-07-17	ZEA 324	3	1	68	NA	14	18.5
2019-07-17	ZEA 324	3	2	70	NA	13	17.5
2019-07-17	ZEA 324	3	3	79	NA	14	19.5
2019-07-17	ZEA 324	3	4	64.5	NA	13	17.5
2019-07-17	ZEA 324	3	5	53	NA	13	17.5
2019-07-17	B73	3	1	88	NA	12	17.5
2019-07-17	B73	3	2	89	NA	11	15.5
2019-07-17	B73	3	3	99	NA	12	16.5
2019-07-17	B73	3	4	99	NA	12	17.5
2019-07-17	B73	3	5	92	NA	12	16.5
2019-07-17	ZEA 332	3	1	64.5	Tassel	11	11
2019-07-17	ZEA 332	3	2	82	Tassel	10	10
2019-07-17	ZEA 332	3	3	104	Tassel	11	11
2019-07-17	ZEA 332	3	4	73	Tassel	10	10
2019-07-17	ZEA 332	3	5	74.5	Tassel	10	10
2019-07-17	ZEA 851	1	1	127	NA	12	19
2019-07-17	ZEA 851	1	2	44	NA	7	10.5
2019-07-17	ZEA 851	1	3	109	NA	11	16.5
2019-07-17	ZEA 851	1	4	105	NA	11	16.5
2019-07-17	ZEA 851	1	5	113	NA	11	17.2
2019-07-17	N22	1	1	61	NA	11	14.8
2019-07-17	N22	1	2	94	NA	12	16.5
2019-07-17	N22	1	3	69	NA	11	15.5
2019-07-17	N22	1	4	67	NA	10	14.5
2019-07-17	N22	1	5	44	NA	9	12.5
2019-07-17	ZEA 332	1	1	80	Tassel	11	11
2019-07-17	ZEA 332	1	2	51	Tassel	11	11
2019-07-17	ZEA 332	1	3	53	Tassel	10	10
2019-07-17	ZEA 332	1	4	25	Tassel	10	10
2019-07-17	ZEA 332	1	5	56	Tassel	10	10
2019-07-17	ZEA 132	2	1	72	NA	12	18.8
2019-07-17	ZEA 132	2	2	86	NA	12	18.5
2019-07-17	ZEA 132	2	3	95	NA	13	19.2
2019-07-17	ZEA 132	2	4	81	NA	13	17.5
2019-07-17	ZEA 132	2	5	82	NA	12	17.5
2019-07-17	P148	2	1	115	Tassel	14	14
2019-07-17	P148	2	2	134	Tassel	14	14
2019-07-17	P148	2	3	116	Tassel	14	14
2019-07-17	P148	2	4	89.5	Tassel	14	14
2019-07-17	P148	2	5	97	Tassel	14	14
2019-07-17	S052	2	1	135	Tassel	20	20
2019-07-17	S052	2	2	119	Tassel	15	17.8
2019-07-17	S052	2	3	105	Tassel	16	17.8
2019-07-17	S052	2	4	76	NA	14	17.5
2019-07-17	S052	2	5	91	NA	14	18.5
2019-07-17	ZEA 324	2	1	81.5	NA	13	17.5
2019-07-17	ZEA 324	2	2	82	NA	13	17.5
2019-07-17	ZEA 324	2	3	82.5	NA	13	18.5
2019-07-17	ZEA 324	2	4	68	NA	12	17.2
2019-07-17	ZEA 324	2	5	85	NA	14	19
2019-07-17	ZEA 851	3	1	106	NA	10	16.2
2019-07-17	ZEA 851	3	2	107	NA	11	17
2019-07-17	ZEA 851	3	3	119	NA	11	17.5
2019-07-17	ZEA 851	3	4	80	NA	9	13.5
2019-07-17	ZEA 851	3	5	111	NA	10	15.5
2019-07-17	P148	3	1	84	Tassel	14	14
2019-07-17	P148	3	2	84	Tassel	14	14
2019-07-17	P148	3	3	93	Tassel	13	13
2019-07-17	P148	3	4	104	Tassel	14	14
2019-07-17	P148	3	5	126	Tassel	15	15
2019-07-17	ZEA 399	3	1	97	NA	14	19.5
2019-07-17	ZEA 399	3	2	68	NA	12	16.5
2019-07-17	ZEA 399	3	3	108	NA	13	19.8
2019-07-17	ZEA 399	3	4	81	NA	11	16.2
2019-07-17	ZEA 399	3	5	82	NA	12	17
2019-07-17	PHT77	3	1	53	NA	9	12.5
2019-07-17	PHT77	3	2	77	NA	11	14.8
2019-07-17	PHT77	3	3	80	NA	11	13.8
2019-07-17	PHT77	3	4	90	Tassel	11	13.8
2019-07-17	PHT77	3	5	120	Tassel	14	14
2019-07-24	PHT77	1	1	107	Tassel	13	14.8
2019-07-24	PHT77	1	2	94	Tassel	12	13.8
2019-07-24	PHT77	1	3	152	Tassel	14	14
2019-07-24	PHT77	1	4	144	Tassel	14	14
2019-07-24	PHT77	1	5	103	Tassel	14	14
2019-07-24	ZEA 132	1	1	77.5	NA	10	17.8
2019-07-24	ZEA 132	1	2	95	Tassel	12	19.8
2019-07-24	ZEA 132	1	3	76.5	NA	13	18.8
2019-07-24	ZEA 132	1	4	79	NA	15	19.8
2019-07-24	ZEA 132	1	5	79	Tassel	16	19.8
2019-07-24	P148	1	1	119	Tassel	13	13
2019-07-24	P148	1	2	123	Tassel	14	14
2019-07-24	P148	1	3	112	Tassel	14	14
2019-07-24	P148	1	4	91	Tassel	14	14
2019-07-24	P148	1	5	81	Tassel	14	14
2019-07-24	ZEA 399	1	1	101	Tassel	13	19.8
2019-07-24	ZEA 399	1	2	94	Tassel	14	18.8
2019-07-24	ZEA 399	1	3	110	Tassel	14	20.5
2019-07-24	ZEA 399	1	4	87	Tassel	14	17.8
2019-07-24	ZEA 399	1	5	81	NA	15	18.2
2019-07-24	PHT77	2	1	124	Tassel	15	15.8
2019-07-24	PHT77	2	2	157	Tassel	15	15.8
2019-07-24	PHT77	2	3	105	Tassel	13	14.8
2019-07-24	PHT77	2	4	118	Tassel	14	15.8
2019-07-24	PHT77	2	5	138	Tassel	15	15.8
2019-07-24	ZEA 3660	2	1	128	Tassel	14	17.8
2019-07-24	ZEA 3660	2	2	113	Tassel	12	16.8
2019-07-24	ZEA 3660	2	3	108	NA	11	16.8
2019-07-24	ZEA 3660	2	4	129	NA	11	15.8
2019-07-24	ZEA 3660	2	5	105	NA	12	15.8
2019-07-24	ZEA 332	2	1	87	Tassel	11	11
2019-07-24	ZEA 332	2	2	74	Tassel	10	10
2019-07-24	ZEA 332	2	3	54	Tassel	11	11
2019-07-24	ZEA 332	2	4	70	Tassel	11	11
2019-07-24	ZEA 332	2	5	70	Tassel	11	11
2019-07-24	B73	2	1	121.5	NA	14	18.8
2019-07-24	B73	2	2	120	NA	14	18.8
2019-07-24	B73	2	3	129.5	NA	15	19.8
2019-07-24	B73	2	4	104	NA	13	18.8
2019-07-24	B73	2	5	109	NA	13	17.5
2019-07-24	ZEA 3660	3	1	121	Tassel	13	18.8
2019-07-24	ZEA 3660	3	2	136	Tassel	13	17.8
2019-07-24	ZEA 3660	3	3	123	NA	13	18.8
2019-07-24	ZEA 3660	3	4	97	NA	9	13.8
2019-07-24	ZEA 3660	3	5	96	NA	10	15.2
2019-07-24	N22	3	1	95	NA	13	16.8
2019-07-24	N22	3	2	104	NA	13	16.8
2019-07-24	N22	3	3	100	NA	12	16.8
2019-07-24	N22	3	4	83	NA	12	15.8
2019-07-24	N22	3	5	76	NA	12	15.8
2019-07-24	S052	3	1	122	Tassel	18	18
2019-07-24	S052	3	2	60	Tassel	12	17.5
2019-07-24	S052	3	3	124.5	Tassel	17	17
2019-07-24	S052	3	4	80	Tassel	18	18.8
2019-07-24	S052	3	5	104	Tassel	18	18
2019-07-24	B73	1	1	110	NA	14	18.8
2019-07-24	B73	1	2	88	NA	13	17.5
2019-07-24	B73	1	3	94	NA	14	18.5
2019-07-24	B73	1	4	110	NA	14	18.5
2019-07-24	B73	1	5	128	NA	13	17.5
2019-07-24	S052	1	1	63	Tassel	14	17.8
2019-07-24	S052	1	2	103	Tassel	16	16
2019-07-24	S052	1	3	NA	NA	NA	NA
2019-07-24	S052	1	4	102	Tassel	18	18
2019-07-24	S052	1	5	53	NA	11	15.8
2019-07-24	ZEA 3660	1	1	NA	NA	NA	NA
2019-07-24	ZEA 3660	1	2	106.5	NA	12	17.8
2019-07-24	ZEA 3660	1	3	108	NA	14	18.8
2019-07-24	ZEA 3660	1	4	119	NA	14	18.8
2019-07-24	ZEA 3660	1	5	122	NA	14	17.8
2019-07-24	ZEA 324	1	1	61	NA	14	18.5
2019-07-24	ZEA 324	1	2	75	NA	14	19.5
2019-07-24	ZEA 324	1	3	68	NA	14	18.8
2019-07-24	ZEA 324	1	4	NA	NA	14	17.8
2019-07-24	ZEA 324	1	5	78	NA	15	19.5
2019-07-24	ZEA 399	2	1	109	Tassel	15	19.8
2019-07-24	ZEA 399	2	2	88	NA	13	18.8
2019-07-24	ZEA 399	2	3	82	Tassel	13	18.5
2019-07-24	ZEA 399	2	4	119.5	Tassel	16	21.5
2019-07-24	ZEA 399	2	5	104	Tassel	15	19.8
2019-07-24	N22	2	1	105.5	Tassel	13	17.8
2019-07-24	N22	2	2	105.5	Tassel	13	16.8
2019-07-24	N22	2	3	138	Tassel	15	17.5
2019-07-24	N22	2	4	93	Tassel	14	17.5
2019-07-24	N22	2	5	64.5	NA	14	16.8
2019-07-24	ZEA 851	2	1	104.5	NA	10	17.8
2019-07-24	ZEA 851	2	2	104.5	Tassel	12	18.8
2019-07-24	ZEA 851	2	3	125.5	NA	14	19.8
2019-07-24	ZEA 851	2	4	143	NA	15	19.5
2019-07-24	ZEA 851	2	5	91.5	NA	10	15.5
2019-07-24	ZEA 132	3	1	83	NA	13	19.8
2019-07-24	ZEA 132	3	2	76.5	NA	14	18.8
2019-07-24	ZEA 132	3	3	87	NA	14	17.8
2019-07-24	ZEA 132	3	4	86	NA	15	18.8
2019-07-24	ZEA 132	3	5	110	Tassel	17	20.5
2019-07-24	ZEA 324	3	1	78.5	NA	15	20.5
2019-07-24	ZEA 324	3	2	83.5	NA	14	19.2
2019-07-24	ZEA 324	3	3	97	NA	15	20.5
2019-07-24	ZEA 324	3	4	74	NA	14	18.5
2019-07-24	ZEA 324	3	5	59.5	NA	14	18.5
2019-07-24	B73	3	1	104	NA	14	19.8
2019-07-24	B73	3	2	99	NA	12	17.8
2019-07-24	B73	3	3	107.5	NA	13	18.8
2019-07-24	B73	3	4	126	NA	14	19.8
2019-07-24	B73	3	5	120	NA	13	18.8
2019-07-24	ZEA 332	3	1	64.5	Tassel	11	11
2019-07-24	ZEA 332	3	2	82	Tassel	10	10
2019-07-24	ZEA 332	3	3	104	Tassel	11	11
2019-07-24	ZEA 332	3	4	73	Tassel	10	10
2019-07-24	ZEA 332	3	5	74.5	Tassel	10	10
2019-07-24	ZEA 851	1	1	116	NA	14	20.5
2019-07-24	ZEA 851	1	2	47	NA	8	11.5
2019-07-24	ZEA 851	1	3	115	NA	13	18.5
2019-07-24	ZEA 851	1	4	102	NA	13	18.5
2019-07-24	ZEA 851	1	5	104	NA	13	20.5
2019-07-24	N22	1	1	66.5	NA	13	17.8
2019-07-24	N22	1	2	122	NA	14	16.8
2019-07-24	N22	1	3	96	Tassel	13	15.8
2019-07-24	N22	1	4	82	NA	12	15.8
2019-07-24	N22	1	5	49	NA	11	14.5
2019-07-24	ZEA 332	1	1	80	Tassel	11	11
2019-07-24	ZEA 332	1	2	51	Tassel	11	11
2019-07-24	ZEA 332	1	3	53	Tassel	10	10
2019-07-24	ZEA 332	1	4	25	Tassel	10	10
2019-07-24	ZEA 332	1	5	56	Tassel	10	10
2019-07-24	ZEA 132	2	1	80	NA	14	19.8
2019-07-24	ZEA 132	2	2	87	NA	14	18.8
2019-07-24	ZEA 132	2	3	96	NA	14	20.5
2019-07-24	ZEA 132	2	4	80	NA	16	18.8
2019-07-24	ZEA 132	2	5	90	NA	14	18.8
2019-07-24	P148	2	1	120	Tassel	14	14
2019-07-24	P148	2	2	134.5	Tassel	14	14
2019-07-24	P148	2	3	125	Tassel	14	14
2019-07-24	P148	2	4	121	Tassel	14	14
2019-07-24	P148	2	5	125	Tassel	14	14
2019-07-24	S052	2	1	133	Tassel	20	20
2019-07-24	S052	2	2	130	Tassel	17	17
2019-07-24	S052	2	3	125	Tassel	17	17
2019-07-24	S052	2	4	93	Tassel	17	17
2019-07-24	S052	2	5	93	Tassel	18	18
2019-07-24	ZEA 324	2	1	86	NA	14	19.8
2019-07-24	ZEA 324	2	2	90	NA	13	19.5
2019-07-24	ZEA 324	2	3	88	NA	15	20.5
2019-07-24	ZEA 324	2	4	83	NA	13	18.5
2019-07-24	ZEA 324	2	5	87	NA	15	20.5
2019-07-24	ZEA 851	3	1	112	NA	10	17.5
2019-07-24	ZEA 851	3	2	101	NA	12	19.5
2019-07-24	ZEA 851	3	3	120	NA	12	18.5
2019-07-24	ZEA 851	3	4	80	NA	10	14.5
2019-07-24	ZEA 851	3	5	89	NA	11	17.5
2019-07-24	P148	3	1	97	Tassel	14	14
2019-07-24	P148	3	2	98	Tassel	14	14
2019-07-24	P148	3	3	127	Tassel	13	13
2019-07-24	P148	3	4	127.5	Tassel	14	14
2019-07-24	P148	3	5	139	Tassel	15	15.8
2019-07-24	ZEA 399	3	1	116	NA	16	20.5
2019-07-24	ZEA 399	3	2	81	NA	13	18.8
2019-07-24	ZEA 399	3	3	123.5	NA	15	20.5
2019-07-24	ZEA 399	3	4	86.5	NA	12	17.5
2019-07-24	ZEA 399	3	5	99	NA	13	18.5
2019-07-24	PHT77	3	1	67	NA	10	13.8
2019-07-24	PHT77	3	2	99.5	Tassel	13	14.8
2019-07-24	PHT77	3	3	93	Tassel	13	14.8
2019-07-24	PHT77	3	4	117	Tassel	13	13
2019-07-24	PHT77	3	5	156.5	Tassel	14	14
2019-08-01	PHT77	1	1	133	Tassel	14	14
2019-08-01	PHT77	1	2	114	Tassel	13	13
2019-08-01	PHT77	1	3	157	Tassel	14	14
2019-08-01	PHT77	1	4	162	Tassel	14	14
2019-08-01	PHT77	1	5	133	Tassel	14	14
2019-08-01	ZEA 132	1	1	81.5	Tassel	17	19.5
2019-08-01	ZEA 132	1	2	100	Tassel	18	21.5
2019-08-01	ZEA 132	1	3	93	Tassel	17	21.2
2019-08-01	ZEA 132	1	4	89	Tassel	19	21.8
2019-08-01	ZEA 132	1	5	95.5	Tassel	20	20
2019-08-01	P148	1	1	117	Tassel	13	13
2019-08-01	P148	1	2	123	Tassel	14	14
2019-08-01	P148	1	3	113	Tassel	14	14
2019-08-01	P148	1	4	93	Tassel	14	14
2019-08-01	P148	1	5	87	Tassel	14	14
2019-08-01	ZEA 399	1	1	134.5	Tassel	17	19.8
2019-08-01	ZEA 399	1	2	134	Tassel	17	18.8
2019-08-01	ZEA 399	1	3	142	Tassel	17	20.5
2019-08-01	ZEA 399	1	4	104	Tassel	17	17
2019-08-01	ZEA 399	1	5	95	Tassel	17	18.8
2019-08-01	PHT77	2	1	151	Tassel	15	15
2019-08-01	PHT77	2	2	159.5	Tassel	15	15
2019-08-01	PHT77	2	3	137	Tassel	14	14
2019-08-01	PHT77	2	4	145	Tassel	15	15
2019-08-01	PHT77	2	5	170	Tassel	15	15
2019-08-01	ZEA 3660	2	1	147	Tassel	18	18
2019-08-01	ZEA 3660	2	2	119	Tassel	15	18.8
2019-08-01	ZEA 3660	2	3	122	Tassel	15	18.8
2019-08-01	ZEA 3660	2	4	118	NA	14	17.8
2019-08-01	ZEA 3660	2	5	118	Tassel	17	17
2019-08-01	ZEA 332	2	1	87	Tassel	11	11
2019-08-01	ZEA 332	2	2	74	Tassel	10	10
2019-08-01	ZEA 332	2	3	54	Tassel	11	11
2019-08-01	ZEA 332	2	4	70	Tassel	11	11
2019-08-01	ZEA 332	2	5	70	Tassel	11	11
2019-08-01	B73	2	1	139.5	Tassel	18	20.8
2019-08-01	B73	2	2	141	Tassel	18	20.5
2019-08-01	B73	2	3	148	Tassel	20	21.5
2019-08-01	B73	2	4	117	Tassel	17	20.8
2019-08-01	B73	2	5	119	NA	17	19.8
2019-08-01	ZEA 3660	3	1	145.5	Tassel	18	18
2019-08-01	ZEA 3660	3	2	150	Tassel	17	17
2019-08-01	ZEA 3660	3	3	147.5	Tassel	18	18
2019-08-01	ZEA 3660	3	4	87	NA	12	15.8
2019-08-01	ZEA 3660	3	5	101	NA	12	16.8
2019-08-01	N22	3	1	119	Tassel	18	18
2019-08-01	N22	3	2	122	Tassel	17	17
2019-08-01	N22	3	3	120	Tassel	18	18
2019-08-01	N22	3	4	102	Tassel	17	17
2019-08-01	N22	3	5	93.5	Tassel	16	17.5
2019-08-01	S052	3	1	123	Tassel	18	18
2019-08-01	S052	3	2	64	Tassel	16	16
2019-08-01	S052	3	3	124	Tassel	17	17
2019-08-01	S052	3	4	83	Tassel	18	18
2019-08-01	S052	3	5	100	Tassel	18	18
2019-08-01	B73	1	1	148.5	Tassel	18	20.5
2019-08-01	B73	1	2	114.5	Tassel	18	20.5
2019-08-01	B73	1	3	107.5	Tassel	15	18.8
2019-08-01	B73	1	4	137	Tassel	19	20.8
2019-08-01	B73	1	5	103	NA	16	18.5
2019-08-01	S052	1	1	57.5	Tassel	17	17
2019-08-01	S052	1	2	100	Tassel	17	17
2019-08-01	S052	1	3	NA	NA	NA	NA
2019-08-01	S052	1	4	104	Tassel	18	18
2019-08-01	S052	1	5	61	Tassel	16	17.5
2019-08-01	ZEA 3660	1	1	NA	NA	NA	NA
2019-08-01	ZEA 3660	1	2	128.5	Tassel	15	17.8
2019-08-01	ZEA 3660	1	3	141	Tassel	17	18.8
2019-08-01	ZEA 3660	1	4	150	Tassel	19	19
2019-08-01	ZEA 3660	1	5	150	Tassel	18	18
2019-08-01	ZEA 324	1	1	84	NA	15	19.8
2019-08-01	ZEA 324	1	2	91	NA	17	21.8
2019-08-01	ZEA 324	1	3	84	NA	16	20.5
2019-08-01	ZEA 324	1	4	NA	NA	NA	NA
2019-08-01	ZEA 324	1	5	92	NA	18	21.5
2019-08-01	ZEA 399	2	1	149.5	Tassel	19	19
2019-08-01	ZEA 399	2	2	99.5	Tassel	16	18.8
2019-08-01	ZEA 399	2	3	95	Tassel	16	19.8
2019-08-01	ZEA 399	2	4	141	Tassel	20	21.8
2019-08-01	ZEA 399	2	5	118	Tassel	19	19.8
2019-08-01	N22	2	1	145	Tassel	18	18
2019-08-01	N22	2	2	148	Tassel	16	16
2019-08-01	N22	2	3	156	Tassel	17	17
2019-08-01	N22	2	4	133	Tassel	17	17
2019-08-01	N22	2	5	74	NA	15	16.8
2019-08-01	ZEA 851	2	1	92	Tassel	14	18.5
2019-08-01	ZEA 851	2	2	127	Tassel	15	19.8
2019-08-01	ZEA 851	2	3	154	Tassel	16	19.8
2019-08-01	ZEA 851	2	4	165	Tassel	16	19.8
2019-08-01	ZEA 851	2	5	84	NA	12	17.8
2019-08-01	ZEA 132	3	1	91.5	Tassel	17	21.5
2019-08-01	ZEA 132	3	2	93.5	Tassel	17	21.5
2019-08-01	ZEA 132	3	3	92	Tassel	17	19.5
2019-08-01	ZEA 132	3	4	96	Tassel	18	20.5
2019-08-01	ZEA 132	3	5	115	Tassel	19	20.8
2019-08-01	ZEA 324	3	1	97	NA	16	20.8
2019-08-01	ZEA 324	3	2	98	NA	16	21.5
2019-08-01	ZEA 324	3	3	119	NA	17	22.5
2019-08-01	ZEA 324	3	4	83	NA	16	20.8
2019-08-01	ZEA 324	3	5	77	NA	15	20.5
2019-08-01	B73	3	1	130	Tassel	17	21.5
2019-08-01	B73	3	2	110	NA	15	19.8
2019-08-01	B73	3	3	129.5	Tassel	16	20.5
2019-08-01	B73	3	4	159	Tassel	19	20.5
2019-08-01	B73	3	5	152	Tassel	18	19.5
2019-08-01	ZEA 332	3	1	64.5	Tassel	11	11
2019-08-01	ZEA 332	3	2	82	Tassel	10	10
2019-08-01	ZEA 332	3	3	104	Tassel	11	11
2019-08-01	ZEA 332	3	4	73	Tassel	10	10
2019-08-01	ZEA 332	3	5	74.5	Tassel	10	10
2019-08-01	ZEA 851	1	1	127.5	Tassel	16	20.5
2019-08-01	ZEA 851	1	2	48	NA	11	15.2
2019-08-01	ZEA 851	1	3	152.5	Tassel	15	19.5
2019-08-01	ZEA 851	1	4	151.5	Tassel	19	19.8
2019-08-01	ZEA 851	1	5	159.5	Tassel	17	19.8
2019-08-01	N22	1	1	87	Tassel	15	18.2
2019-08-01	N22	1	2	154.5	Tassel	16	16
2019-08-01	N22	1	3	140	Tassel	16	16
2019-08-01	N22	1	4	107	Tassel	16	17.5
2019-08-01	N22	1	5	51.5	NA	15	16.8
2019-08-01	ZEA 332	1	1	80	Tassel	11	11
2019-08-01	ZEA 332	1	2	51	Tassel	11	11
2019-08-01	ZEA 332	1	3	53	Tassel	10	10
2019-08-01	ZEA 332	1	4	25	Tassel	10	10
2019-08-01	ZEA 332	1	5	56	Tassel	10	10
2019-08-01	ZEA 132	2	1	96	Tassel	16	19.8
2019-08-01	ZEA 132	2	2	95.5	Tassel	16	20.5
2019-08-01	ZEA 132	2	3	100	Tassel	16	20.8
2019-08-01	ZEA 132	2	4	87.5	Tassel	19	20.5
2019-08-01	ZEA 132	2	5	85	Tassel	18	20.5
2019-08-01	P148	2	1	118	Tassel	14	14
2019-08-01	P148	2	2	135.5	Tassel	14	14
2019-08-01	P148	2	3	126	Tassel	14	14
2019-08-01	P148	2	4	121	Tassel	14	14
2019-08-01	P148	2	5	124	Tassel	14	14
2019-08-01	S052	2	1	133	Tassel	20	20
2019-08-01	S052	2	2	132	Tassel	17	17
2019-08-01	S052	2	3	122	Tassel	17	17
2019-08-01	S052	2	4	89.5	Tassel	17	17
2019-08-01	S052	2	5	89	Tassel	17	17
2019-08-01	ZEA 324	2	1	96	NA	15	21.8
2019-08-01	ZEA 324	2	2	96	NA	14	21.2
2019-08-01	ZEA 324	2	3	105	NA	16	21.5
2019-08-01	ZEA 324	2	4	89	NA	15	20.5
2019-08-01	ZEA 324	2	5	109	NA	18	22.5
2019-08-01	ZEA 851	3	1	138	NA	15	20.5
2019-08-01	ZEA 851	3	2	108	Tassel	15	19.8
2019-08-01	ZEA 851	3	3	145	Tassel	17	18.8
2019-08-01	ZEA 851	3	4	84	NA	11	16.5
2019-08-01	ZEA 851	3	5	97	NA	14	19.8
2019-08-01	P148	3	1	97	Tassel	14	14
2019-08-01	P148	3	2	99	Tassel	14	14
2019-08-01	P148	3	3	128	Tassel	13	13
2019-08-01	P148	3	4	125	Tassel	14	14
2019-08-01	P148	3	5	140	Tassel	15	15
2019-08-01	ZEA 399	3	1	141	Tassel	19	19.8
2019-08-01	ZEA 399	3	2	83	Tassel	16	19.5
2019-08-01	ZEA 399	3	3	138	Tassel	20	20.8
2019-08-01	ZEA 399	3	4	97	NA	16	19.8
2019-08-01	ZEA 399	3	5	118	Tassel	17	19.8
2019-08-01	PHT77	3	1	78.5	Tassel	12	13.8
2019-08-01	PHT77	3	2	117	Tassel	14	14.8
2019-08-01	PHT77	3	3	133.5	Tassel	14	14
2019-08-01	PHT77	3	4	139	Tassel	13	13
2019-08-01	PHT77	3	5	157	Tassel	14	14
2019-08-06	PHT77	1	1	134	Tassel	14	14
2019-08-06	PHT77	1	2	114	Tassel	13	13
2019-08-06	PHT77	1	3	156	Tassel	14	14
2019-08-06	PHT77	1	4	182	Tassel	14	14
2019-08-06	PHT77	1	5	151	Tassel	14	14
2019-08-06	ZEA 132	1	1	78	Tassel	20	20
2019-08-06	ZEA 132	1	2	98	Tassel	21	21
2019-08-06	ZEA 132	1	3	96	Tassel	18	21.5
2019-08-06	ZEA 132	1	4	106	Tassel	20	20
2019-08-06	ZEA 132	1	5	112	Tassel	20	20
2019-08-06	P148	1	1	119	Tassel	13	13
2019-08-06	P148	1	2	123.5	Tassel	14	14
2019-08-06	P148	1	3	112	Tassel	14	14
2019-08-06	P148	1	4	111	Tassel	14	14
2019-08-06	P148	1	5	105	Tassel	14	14
2019-08-06	ZEA 399	1	1	136.5	Tassel	19	19
2019-08-06	ZEA 399	1	2	135.5	Tassel	18	18
2019-08-06	ZEA 399	1	3	155	Tassel	20	20
2019-08-06	ZEA 399	1	4	131	Tassel	17	17
[truncated: 806 more rows]

## Sheet: glasshouse
date	genotype	replicate	row	Plant_Height	Tassel	V_Stage	Growth.Stage
2018-10-15	B73	1	1	0	0	0	0
2018-10-15	S052	1	2	0	0	0	0
2018-10-15	ZEA 332	1	3	0	0	0	0
2018-10-15	PHT77	1	4	0	0	0	0
2018-10-15	ZEA 324	1	5	0	0	0	0
2018-10-15	N22	1	6	0	0	0	0
2018-10-15	P148	1	7	0	0	0	0
2018-10-15	ZEA 132	1	8	0	0	0	0
2018-10-15	ZEA 399	1	9	0	0	0	0
2018-10-15	ZEA 851	1	10	0	0	0	0
2018-10-15	ZEA 3660	1	11	0	0	0	0
2018-10-15	ZEA 399	2	1	0	0	0	0
2018-10-15	P148	2	2	0	0	0	0
2018-10-15	ZEA 851	2	3	0	0	0	0
2018-10-15	ZEA 132	2	4	0	0	0	0
2018-10-15	ZEA 324	2	5	0	0	0	0
2018-10-15	PHT77	2	6	0	0	0	0
2018-10-15	ZEA 3660	2	7	0	0	0	0
2018-10-15	B73	2	8	0	0	0	0
2018-10-15	ZEA 332	2	9	0	0	0	0
2018-10-15	N22	2	10	0	0	0	0
2018-10-15	S052	2	11	0	0	0	0
2018-10-15	ZEA 324	3	1	0	0	0	0
2018-10-15	ZEA 3660	3	2	0	0	0	0
2018-10-15	ZEA 399	3	3	0	0	0	0
2018-10-15	ZEA 132	3	4	0	0	0	0
2018-10-15	S052	3	5	0	0	0	0
2018-10-15	ZEA 851	3	6	0	0	0	0
2018-10-15	N22	3	7	0	0	0	0
2018-10-15	PHT77	3	8	0	0	0	0
2018-10-15	ZEA 332	3	9	0	0	0	0
2018-10-15	B73	3	10	0	0	0	0
2018-10-15	P148	3	11	0	0	0	0
2018-10-15	S052	4	1	0	0	0	0
2018-10-15	ZEA 332	4	2	0	0	0	0
2018-10-15	ZEA 851	4	3	0	0	0	0
2018-10-15	ZEA 3660	4	4	0	0	0	0
2018-10-15	N22	4	5	0	0	0	0
2018-10-15	ZEA 132	4	6	0	0	0	0
2018-10-15	P148	4	7	0	0	0	0
2018-10-15	B73	4	8	0	0	0	0
2018-10-15	PHT77	4	9	0	0	0	0
2018-10-15	ZEA 324	4	10	0	0	0	0
2018-10-15	ZEA 399	4	11	0	0	0	0
2018-10-15	ZEA 851	5	1	0	0	0	0
2018-10-15	ZEA 324	5	2	0	0	0	0
2018-10-15	ZEA 399	5	3	0	0	0	0
2018-10-15	ZEA 3660	5	4	0	0	0	0
2018-10-15	B73	5	5	0	0	0	0
2018-10-15	PHT77	5	6	0	0	0	0
2018-10-15	ZEA 132	5	7	0	0	0	0
2018-10-15	N22	5	8	0	0	0	0
2018-10-15	S052	5	9	0	0	0	0
2018-10-15	ZEA 332	5	10	0	0	0	0
2018-10-15	P148	5	11	0	0	0	0
2018-10-15	ZEA 324	6	1	0	0	0	0
2018-10-15	ZEA 132	6	2	0	0	0	0
2018-10-15	S052	6	3	0	0	0	0
2018-10-15	ZEA 851	6	4	0	0	0	0
2018-10-15	PHT77	6	5	0	0	0	0
2018-10-15	B73	6	6	0	0	0	0
2018-10-15	ZEA 332	6	7	0	0	0	0
2018-10-15	P148	6	8	0	0	0	0
2018-10-15	ZEA 3660	6	9	0	0	0	0
2018-10-15	ZEA 399	6	10	0	0	0	0
2018-10-15	N22	6	11	0	0	0	0
2018-10-15	N22	7	1	0	0	0	0
2018-10-15	ZEA 851	7	2	0	0	0	0
2018-10-15	B73	7	3	0	0	0	0
2018-10-15	ZEA 132	7	4	0	0	0	0
2018-10-15	ZEA 332	7	5	0	0	0	0
2018-10-15	P148	7	6	0	0	0	0
2018-10-15	PHT77	7	7	0	0	0	0
2018-10-15	ZEA 399	7	8	0	0	0	0
2018-10-15	ZEA 3660	7	9	0	0	0	0
2018-10-15	ZEA 324	7	10	0	0	0	0
2018-10-15	S052	7	11	0	0	0	0
2018-10-15	PHT77	8	1	0	0	0	0
2018-10-15	S052	8	2	0	0	0	0
2018-10-15	ZEA 3660	8	3	0	0	0	0
2018-10-15	ZEA 132	8	4	0	0	0	0
2018-10-15	ZEA 851	8	5	0	0	0	0
2018-10-15	B73	8	6	0	0	0	0
2018-10-15	ZEA 332	8	7	0	0	0	0
2018-10-15	ZEA 324	8	8	0	0	0	0
2018-10-15	ZEA 399	8	9	0	0	0	0
2018-10-15	N22	8	10	0	0	0	0
2018-10-15	P148	8	11	0	0	0	0
2018-10-15	S052	9	1	0	0	0	0
2018-10-15	ZEA 132	9	2	0	0	0	0
2018-10-15	N22	9	3	0	0	0	0
2018-10-15	B73	9	4	0	0	0	0
2018-10-15	ZEA 332	9	5	0	0	0	0
2018-10-15	P148	9	6	0	0	0	0
2018-10-15	ZEA 324	9	7	0	0	0	0
2018-10-15	PHT77	9	8	0	0	0	0
2018-10-15	ZEA 399	9	9	0	0	0	0
2018-10-15	ZEA 851	9	10	0	0	0	0
2018-10-15	ZEA 3660	9	11	0	0	0	0
2018-10-15	P148	10	1	0	0	0	0
2018-10-15	ZEA 332	10	2	0	0	0	0
2018-10-15	ZEA 132	10	3	0	0	0	0
2018-10-15	ZEA 399	10	4	0	0	0	0
2018-10-15	ZEA 324	10	5	0	0	0	0
2018-10-15	B73	10	6	0	0	0	0
2018-10-15	S052	10	7	0	0	0	0
2018-10-15	ZEA 3660	10	8	0	0	0	0
2018-10-15	ZEA 851	10	9	0	0	0	0
2018-10-15	PHT77	10	10	0	0	0	0
2018-10-15	N22	10	11	0	0	0	0
2018-11-01	B73	1	1	39.5	NA	4	6.2
2018-11-01	S052	1	2	45.5	NA	5	7.2
2018-11-01	ZEA 332	1	3	58	NA	4	6.5
2018-11-01	PHT77	1	4	49	NA	4	6.5
2018-11-01	ZEA 324	1	5	17	NA	4	5.8
2018-11-01	N22	1	6	38.5	NA	4	7
2018-11-01	P148	1	7	43.5	NA	4	7.2
2018-11-01	ZEA 132	1	8	22.5	NA	3	6.2
2018-11-01	ZEA 399	1	9	46	NA	4	7
2018-11-01	ZEA 851	1	10	48	NA	4	6.2
2018-11-01	ZEA 3660	1	11	47	NA	3	5.2
2018-11-01	ZEA 399	2	1	52	NA	4	7.5
2018-11-01	P148	2	2	48	NA	4	7.5
2018-11-01	ZEA 851	2	3	45	NA	4	6.5
2018-11-01	ZEA 132	2	4	32	NA	4	7
2018-11-01	ZEA 324	2	5	10	NA	3	5.5
2018-11-01	PHT77	2	6	60	NA	4	6.2
2018-11-01	ZEA 3660	2	7	43	NA	3	6.2
2018-11-01	B73	2	8	42	NA	4	6.2
2018-11-01	ZEA 332	2	9	55	NA	4	7
2018-11-01	N22	2	10	31	NA	3	6.2
2018-11-01	S052	2	11	31	NA	4	5.8
2018-11-01	ZEA 324	3	1	9	NA	3	4.5
2018-11-01	ZEA 3660	3	2	49	NA	3	6.2
2018-11-01	ZEA 399	3	3	41	NA	4	7.2
2018-11-01	ZEA 132	3	4	36.5	NA	4	7.2
2018-11-01	S052	3	5	46	NA	4	7.2
2018-11-01	ZEA 851	3	6	49	NA	4	6.5
2018-11-01	N22	3	7	32	NA	4	6.5
2018-11-01	PHT77	3	8	49	NA	4	7
2018-11-01	ZEA 332	3	9	61	NA	4	6.2
2018-11-01	B73	3	10	39	NA	4	6.5
2018-11-01	P148	3	11	38	NA	4	6.5
2018-11-01	S052	4	1	53	NA	5	8
2018-11-01	ZEA 332	4	2	59	NA	4	7.2
2018-11-01	ZEA 851	4	3	48	NA	4	7.2
2018-11-01	ZEA 3660	4	4	49	NA	3	5.5
2018-11-01	N22	4	5	38	NA	4	6.2
2018-11-01	ZEA 132	4	6	29	NA	4	7.2
2018-11-01	P148	4	7	33.5	NA	4	6.2
2018-11-01	B73	4	8	43	NA	4	7.2
2018-11-01	PHT77	4	9	60	NA	4	6.5
2018-11-01	ZEA 324	4	10	11	NA	3	5.5
2018-11-01	ZEA 399	4	11	43	NA	4	6.2
2018-11-01	ZEA 851	5	1	40	NA	4	6.2
2018-11-01	ZEA 324	5	2	15	NA	3	5.5
2018-11-01	ZEA 399	5	3	47	NA	5	7.5
2018-11-01	ZEA 3660	5	4	48	NA	3	6.2
2018-11-01	B73	5	5	40.5	NA	4	6.5
2018-11-01	PHT77	5	6	56	NA	4	7
2018-11-01	ZEA 132	5	7	31	NA	4	6.5
2018-11-01	N22	5	8	33	NA	4	6.2
2018-11-01	S052	5	9	46.5	NA	4	6.5
2018-11-01	ZEA 332	5	10	54	NA	4	6.2
2018-11-01	P148	5	11	42	NA	4	6.5
2018-11-01	ZEA 324	6	1	14	NA	3	4.5
2018-11-01	ZEA 132	6	2	32	NA	4	7.2
2018-11-01	S052	6	3	47	NA	4	7.2
2018-11-01	ZEA 851	6	4	50	NA	4	7.2
2018-11-01	PHT77	6	5	52	NA	4	6.5
2018-11-01	B73	6	6	44	NA	4	7.2
2018-11-01	ZEA 332	6	7	52	NA	4	6.5
2018-11-01	P148	6	8	52	NA	5	8
2018-11-01	ZEA 3660	6	9	49	NA	4	6.2
2018-11-01	ZEA 399	6	10	58	NA	5	7.2
2018-11-01	N22	6	11	37.5	NA	3	6
2018-11-01	N22	7	1	37	NA	4	6.5
2018-11-01	ZEA 851	7	2	46	NA	4	7
2018-11-01	B73	7	3	42	NA	4	7.2
2018-11-01	ZEA 132	7	4	34	NA	5	7.2
2018-11-01	ZEA 332	7	5	60	NA	4	7.2
2018-11-01	P148	7	6	52	NA	5	8.2
2018-11-01	PHT77	7	7	59	NA	4	6.5
2018-11-01	ZEA 399	7	8	49	NA	5	8
2018-11-01	ZEA 3660	7	9	52	NA	4	6.2
2018-11-01	ZEA 324	7	10	12	NA	3	5.2
2018-11-01	S052	7	11	42	NA	4	7.2
2018-11-01	PHT77	8	1	59	NA	4	7
2018-11-01	S052	8	2	58	NA	5	8
2018-11-01	ZEA 3660	8	3	50	NA	4	6.2
2018-11-01	ZEA 132	8	4	38	NA	4	7.2
2018-11-01	ZEA 851	8	5	46	NA	4	7
2018-11-01	B73	8	6	47	NA	4	7.2
2018-11-01	ZEA 332	8	7	25	NA	3	6.5
2018-11-01	ZEA 324	8	8	17	NA	3	4.8
2018-11-01	ZEA 399	8	9	56	NA	5	7.5
2018-11-01	N22	8	10	42	NA	4	6.5
2018-11-01	P148	8	11	47	NA	3	6.5
2018-11-01	S052	9	1	50	NA	4	7.2
2018-11-01	ZEA 132	9	2	32	NA	4	6.5
2018-11-01	N22	9	3	30	NA	3	5.5
2018-11-01	B73	9	4	42	NA	4	6.5
2018-11-01	ZEA 332	9	5	64	NA	4	7
2018-11-01	P148	9	6	37	NA	4	6.2
2018-11-01	ZEA 324	9	7	12.5	NA	3	5.8
2018-11-01	PHT77	9	8	52	NA	4	6.2
2018-11-01	ZEA 399	9	9	45	NA	4	7.2
2018-11-01	ZEA 851	9	10	46	NA	4	6.5
2018-11-01	ZEA 3660	9	11	39	NA	3	5.2
2018-11-01	P148	10	1	40	NA	4	7.2
2018-11-01	ZEA 332	10	2	54	NA	4	6.5
2018-11-01	ZEA 132	10	3	35	NA	4	6.2
2018-11-01	ZEA 399	10	4	46	NA	5	7.2
2018-11-01	ZEA 324	10	5	15	NA	3	5.8
2018-11-01	B73	10	6	44	NA	4	7.2
2018-11-01	S052	10	7	59	NA	4	7.2
2018-11-01	ZEA 3660	10	8	49	NA	3	5.5
2018-11-01	ZEA 851	10	9	50	NA	4	6.2
2018-11-01	PHT77	10	10	61	NA	4	6.2
2018-11-01	N22	10	11	38	NA	3	6
2018-11-05	B73	1	1	50	NA	5	7.2
2018-11-05	S052	1	2	62.5	NA	5	8.2
2018-11-05	ZEA 332	1	3	72	NA	4	7.2
2018-11-05	PHT77	1	4	56	NA	4	7.5
2018-11-05	ZEA 324	1	5	23	NA	4	6.8
2018-11-05	N22	1	6	52.5	NA	4	7.5
2018-11-05	P148	1	7	61.5	NA	5	8.2
2018-11-05	ZEA 132	1	8	33	NA	4	6.8
2018-11-05	ZEA 399	1	9	58	NA	5	8
2018-11-05	ZEA 851	1	10	59	NA	4	7.2
2018-11-05	ZEA 3660	1	11	52	NA	3	6
2018-11-05	ZEA 399	2	1	66	NA	5	8.5
2018-11-05	P148	2	2	61	NA	4	8.2
2018-11-05	ZEA 851	2	3	57.5	NA	4	7.5
2018-11-05	ZEA 132	2	4	44	NA	5	8.2
2018-11-05	ZEA 324	2	5	15	NA	3	5.5
2018-11-05	PHT77	2	6	61.5	NA	4	7.2
2018-11-05	ZEA 3660	2	7	68	NA	4	6.5
2018-11-05	B73	2	8	55	NA	4	7.5
2018-11-05	ZEA 332	2	9	71	NA	5	8
2018-11-05	N22	2	10	43	NA	4	7
2018-11-05	S052	2	11	42	NA	4	6.5
2018-11-05	ZEA 324	3	1	14	NA	3	5.5
2018-11-05	ZEA 3660	3	2	72.5	NA	4	7.2
2018-11-05	ZEA 399	3	3	54	NA	5	8.2
2018-11-05	ZEA 132	3	4	44	NA	5	8.2
2018-11-05	S052	3	5	64	NA	5	8.2
2018-11-05	ZEA 851	3	6	58	NA	5	8
2018-11-05	N22	3	7	42	NA	5	7.5
2018-11-05	PHT77	3	8	61	NA	5	8
2018-11-05	ZEA 332	3	9	79	NA	5	8.5
2018-11-05	B73	3	10	60	NA	5	7.5
2018-11-05	P148	3	11	52	NA	5	5.5
2018-11-05	S052	4	1	65	NA	5	9.2
2018-11-05	ZEA 332	4	2	78	NA	5	8.2
2018-11-05	ZEA 851	4	3	70	NA	5	8.2
2018-11-05	ZEA 3660	4	4	72	NA	4	6.5
2018-11-05	N22	4	5	49	NA	5	7.5
2018-11-05	ZEA 132	4	6	38	NA	5	8.2
2018-11-05	P148	4	7	48	NA	4	7.2
2018-11-05	B73	4	8	59	NA	5	8.2
2018-11-05	PHT77	4	9	66	NA	4	7.5
2018-11-05	ZEA 324	4	10	20	NA	4	6.2
2018-11-05	ZEA 399	4	11	52	NA	5	7.5
2018-11-05	ZEA 851	5	1	65	NA	4	7.8
2018-11-05	ZEA 324	5	2	23	NA	4	6.8
2018-11-05	ZEA 399	5	3	58	NA	6	9.2
2018-11-05	ZEA 3660	5	4	79	NA	4	7
2018-11-05	B73	5	5	52	NA	5	8
2018-11-05	PHT77	5	6	65	NA	5	8.2
2018-11-05	ZEA 132	5	7	42	NA	5	8
2018-11-05	N22	5	8	48	NA	4	7.5
2018-11-05	S052	5	9	61	NA	5	8
2018-11-05	ZEA 332	5	10	66.5	NA	4	7.2
2018-11-05	P148	5	11	60	NA	5	7.5
2018-11-05	ZEA 324	6	1	21	NA	4	5.8
2018-11-05	ZEA 132	6	2	40	NA	5	8.2
2018-11-05	S052	6	3	67.5	NA	5	8.5
2018-11-05	ZEA 851	6	4	71	NA	5	8.5
2018-11-05	PHT77	6	5	61.5	NA	5	8.2
2018-11-05	B73	6	6	61	NA	5	8.2
2018-11-05	ZEA 332	6	7	58	NA	4	8.2
2018-11-05	P148	6	8	63	NA	4	8.2
2018-11-05	ZEA 3660	6	9	71	NA	4	7.2
2018-11-05	ZEA 399	6	10	66	NA	5	8.5
2018-11-05	N22	6	11	48	NA	4	7
2018-11-05	N22	7	1	47.2	NA	5	5.8
2018-11-05	ZEA 851	7	2	66.5	NA	5	6.8
2018-11-05	B73	7	3	54	NA	5	6.8
2018-11-05	ZEA 132	7	4	47	NA	5	6.5
2018-11-05	ZEA 332	7	5	68.6	NA	5	7.5
2018-11-05	P148	7	6	68	NA	5	7.2
2018-11-05	PHT77	7	7	60.2	NA	5	6.8
2018-11-05	ZEA 399	7	8	65	NA	5	7.2
2018-11-05	ZEA 3660	7	9	73.6	NA	4	5.8
2018-11-05	ZEA 324	7	10	21	NA	4	5.2
2018-11-05	S052	7	11	62	NA	5	7.5
2018-11-05	PHT77	8	1	68	NA	5	7.2
2018-11-05	S052	8	2	69.2	NA	5	7.8
2018-11-05	ZEA 3660	8	3	80.5	NA	4	6.2
2018-11-05	ZEA 132	8	4	49.2	NA	5	7.2
2018-11-05	ZEA 851	8	5	65.6	NA	5	7.2
2018-11-05	B73	8	6	75.6	NA	5	7.2
2018-11-05	ZEA 332	8	7	37.2	NA	4	5.2
2018-11-05	ZEA 324	8	8	24.1	NA	4	5
2018-11-05	ZEA 399	8	9	66.5	NA	5	7.5
2018-11-05	N22	8	10	48	NA	5	7.8
2018-11-05	P148	8	11	68.2	NA	5	7
2018-11-05	S052	9	1	64	NA	5	7.2
2018-11-05	ZEA 132	9	2	37.1	NA	5	6.5
2018-11-05	N22	9	3	40.2	NA	4	5.5
2018-11-05	B73	9	4	56.5	NA	5	6.5
2018-11-05	ZEA 332	9	5	82	NA	4	7.5
2018-11-05	P148	9	6	50	NA	4	5.8
2018-11-05	ZEA 324	9	7	21	NA	4	5.2
2018-11-05	PHT77	9	8	58.7	NA	4	6.5
2018-11-05	ZEA 399	9	9	65.2	NA	6	7.5
2018-11-05	ZEA 851	9	10	66.3	NA	5	6.8
2018-11-05	ZEA 3660	9	11	52.5	NA	4	5
2018-11-05	P148	10	1	62.4	NA	5	7.5
2018-11-05	ZEA 332	10	2	77.2	NA	4	6.8
2018-11-05	ZEA 132	10	3	45.3	NA	5	6.5
2018-11-05	ZEA 399	10	4	60.4	NA	6	7.5
2018-11-05	ZEA 324	10	5	23.5	NA	4	5.8
2018-11-05	B73	10	6	55.3	NA	5	7.2
2018-11-05	S052	10	7	75	NA	5	8.2
2018-11-05	ZEA 3660	10	8	61	NA	4	5.5
2018-11-05	ZEA 851	10	9	61.6	NA	4	6.5
2018-11-05	PHT77	10	10	81.3	NA	4	6.5
2018-11-05	N22	10	11	49.2	NA	4	5.8
2018-11-12	B73	1	1	32	NA	6	9.2
2018-11-12	S052	1	2	100	NA	6	10.2
2018-11-12	ZEA 332	1	3	96	NA	6	10.5
2018-11-12	PHT77	1	4	86	NA	6	9.2
2018-11-12	ZEA 324	1	5	35	NA	6	8.5
2018-11-12	N22	1	6	68	NA	6	9.5
2018-11-12	P148	1	7	88	NA	6	10.2
2018-11-12	ZEA 132	1	8	44	NA	5	8.5
2018-11-12	ZEA 399	1	9	87	NA	6	9.5
2018-11-12	ZEA 851	1	10	88	NA	5	7.5
2018-11-12	ZEA 3660	1	11	94.5	NA	4	7.2
2018-11-12	ZEA 399	2	1	78	NA	7	11.2
2018-11-12	P148	2	2	97	NA	6	10.2
2018-11-12	ZEA 851	2	3	88.5	NA	6	9.5
2018-11-12	ZEA 132	2	4	63	NA	6	10.2
2018-11-12	ZEA 324	2	5	26	NA	5	7.2
2018-11-12	PHT77	2	6	94	NA	6	9.2
2018-11-12	ZEA 3660	2	7	99	NA	5	8.5
2018-11-12	B73	2	8	80	NA	6	7.2
2018-11-12	ZEA 332	2	9	96	NA	6	10.2
2018-11-12	N22	2	10	63	NA	5	8.5
2018-11-12	S052	2	11	65	NA	5	7.8
2018-11-12	ZEA 324	3	1	24	NA	5	7.5
2018-11-12	ZEA 3660	3	2	110	NA	5	9.2
2018-11-12	ZEA 399	3	3	76	NA	7	10.5
2018-11-12	ZEA 132	3	4	62	NA	6	10.5
2018-11-12	S052	3	5	93	NA	7	10.5
2018-11-12	ZEA 851	3	6	94	NA	6	10.2
2018-11-12	N22	3	7	65	NA	6	9.2
2018-11-12	PHT77	3	8	85	NA	6	10
2018-11-12	ZEA 332	3	9	92	NA	6	10.2
2018-11-12	B73	3	10	80.5	NA	6	9.5
2018-11-12	P148	3	11	83.5	NA	6	9.2
2018-11-12	S052	4	1	95	NA	7	12
2018-11-12	ZEA 332	4	2	96	Tassel	7	11
2018-11-12	ZEA 851	4	3	99	NA	7	10.5
2018-11-12	ZEA 3660	4	4	104	NA	5	8.2
2018-11-12	N22	4	5	67.5	NA	6	10
2018-11-12	ZEA 132	4	6	55	NA	6	10.2
2018-11-12	P148	4	7	67	NA	6	9.5
2018-11-12	B73	4	8	72.5	NA	6	10.2
2018-11-12	PHT77	4	9	84	NA	6	10
2018-11-12	ZEA 324	4	10	29	NA	5	8.2
2018-11-12	ZEA 399	4	11	75	NA	6	9.2
2018-11-12	ZEA 851	5	1	85	NA	6	9.5
2018-11-12	ZEA 324	5	2	44	NA	6	8.5
2018-11-12	ZEA 399	5	3	78	NA	8	12.2
2018-11-12	ZEA 3660	5	4	97	NA	5	9
2018-11-12	B73	5	5	71	NA	6	10.2
2018-11-12	PHT77	5	6	94.5	NA	7	10.5
2018-11-12	ZEA 132	5	7	55	NA	6	10.2
2018-11-12	N22	5	8	75	NA	6	9.5
2018-11-12	S052	5	9	89	NA	6	10
2018-11-12	ZEA 332	5	10	88	Tassel	6	9.2
2018-11-12	P148	5	11	81	NA	6	10
2018-11-12	ZEA 324	6	1	33	NA	5	8.2
2018-11-12	ZEA 132	6	2	52	NA	6	10.2
2018-11-12	S052	6	3	93.5	NA	7	11.2
2018-11-12	ZEA 851	6	4	105	NA	7	10.5
2018-11-12	PHT77	6	5	91	NA	6	10.5
2018-11-12	B73	6	6	77	NA	6	10.5
2018-11-12	ZEA 332	6	7	71.5	NA	6	10
2018-11-12	P148	6	8	84	NA	7	11.2
2018-11-12	ZEA 3660	6	9	104	NA	5	9
2018-11-12	ZEA 399	6	10	86	NA	7	10.5
2018-11-12	N22	6	11	82	NA	7	9
2018-11-12	N22	7	1	62.1	NA	6	9.2
2018-11-12	ZEA 851	7	2	97.2	NA	6	9.2
2018-11-12	B73	7	3	70.4	NA	6	8.5
2018-11-12	ZEA 132	7	4	62.1	NA	7	9.5
2018-11-12	ZEA 332	7	5	86.3	NA	6	9.5
2018-11-12	P148	7	6	89.8	NA	7	11.2
2018-11-12	PHT77	7	7	84.2	NA	6	8.5
2018-11-12	ZEA 399	7	8	85.2	NA	6	8.2
2018-11-12	ZEA 3660	7	9	100	NA	9	7.8
2018-11-12	ZEA 324	7	10	27.3	NA	5	7.2
2018-11-12	S052	7	11	85.1	NA	7	9.5
2018-11-12	PHT77	8	1	92.1	NA	7	9.5
2018-11-12	S052	8	2	102.5	NA	7	10.5
2018-11-12	ZEA 3660	8	3	109	NA	6	8.2
2018-11-12	ZEA 132	8	4	70.1	NA	7	9.5
2018-11-12	ZEA 851	8	5	90	NA	7	10.2
2018-11-12	B73	8	6	84.1	NA	6	9.5
2018-11-12	ZEA 332	8	7	47.3	NA	5	6.2
2018-11-12	ZEA 324	8	8	38.4	NA	6	7.2
2018-11-12	ZEA 399	8	9	96	NA	7	10.5
2018-11-12	N22	8	10	67.7	NA	6	8.5
2018-11-12	P148	8	11	84.6	NA	7	9.5
2018-11-12	S052	9	1	83.9	NA	7	9.5
2018-11-12	ZEA 132	9	2	59.4	NA	6	9.2
2018-11-12	N22	9	3	62.1	NA	5	8.2
2018-11-12	B73	9	4	69	NA	6	9.2
2018-11-12	ZEA 332	9	5	81	Tassel	6	10.2
2018-11-12	P148	9	6	62.3	NA	6	8.5
2018-11-12	ZEA 324	9	7	34	NA	5	7.2
2018-11-12	PHT77	9	8	72.4	NA	6	8.2
2018-11-12	ZEA 399	9	9	72.3	NA	7	9.5
2018-11-12	ZEA 851	9	10	100.4	NA	6	8.5
2018-11-12	ZEA 3660	9	11	82.5	NA	4	6.2
2018-11-12	P148	10	1	92.6	NA	7	9.2
2018-11-12	ZEA 332	10	2	81.1	Tassel	6	9.8
2018-11-12	ZEA 132	10	3	56.2	NA	6	8.5
2018-11-12	ZEA 399	10	4	76.3	NA	6	9.2
2018-11-12	ZEA 324	10	5	40	NA	5	6.8
2018-11-12	B73	10	6	71.7	NA	6	9.2
2018-11-12	S052	10	7	107.4	NA	7	10.2
2018-11-12	ZEA 3660	10	8	100.4	NA	5	7.2
2018-11-12	ZEA 851	10	9	103.2	NA	6	8.2
2018-11-12	PHT77	10	10	90.6	NA	6	8.2
2018-11-12	N22	10	11	60.2	NA	5	7.2
2018-11-15	B73	1	1	73.5	NA	6	10.2
2018-11-15	S052	1	2	103	NA	7	11.2
2018-11-15	ZEA 332	1	3	99	Tassel	7	11.2
2018-11-15	PHT77	1	4	94	NA	6	10.2
2018-11-15	ZEA 324	1	5	44	NA	6	9.5
2018-11-15	N22	1	6	75	NA	6	10.5
2018-11-15	P148	1	7	95	NA	7	10.5
2018-11-15	ZEA 132	1	8	52	NA	6	9.2
2018-11-15	ZEA 399	1	9	98	NA	7	10.5
2018-11-15	ZEA 851	1	10	104	NA	6	9.2
2018-11-15	ZEA 3660	1	11	98	NA	4	7.8
2018-11-15	ZEA 399	2	1	79	NA	8	12.2
2018-11-15	P148	2	2	100	NA	6	11.2
2018-11-15	ZEA 851	2	3	98	NA	6	10.2
2018-11-15	ZEA 132	2	4	68	NA	6	11
2018-11-15	ZEA 324	2	5	28	NA	6	8.2
2018-11-15	PHT77	2	6	97.5	NA	6	10
2018-11-15	ZEA 3660	2	7	114	NA	5	9.2
2018-11-15	B73	2	8	73.5	NA	6	10.2
2018-11-15	ZEA 332	2	9	88	Tassel	6	10.5
2018-11-15	N22	2	10	62	NA	6	9.2
2018-11-15	S052	2	11	71.5	NA	6	8.2
2018-11-15	ZEA 324	3	1	29	NA	6	8.2
2018-11-15	ZEA 3660	3	2	115	NA	6	9.2
2018-11-15	ZEA 399	3	3	77.5	NA	8	11.5
2018-11-15	ZEA 132	3	4	68	NA	7	11.2
2018-11-15	S052	3	5	104	NA	7	11.2
2018-11-15	ZEA 851	3	6	105	NA	7	10.2
2018-11-15	N22	3	7	62	NA	6	10.2
2018-11-15	PHT77	3	8	101	NA	7	10.5
2018-11-15	ZEA 332	3	9	100.5	NA	7	11.2
2018-11-15	B73	3	10	79.5	NA	6	10.2
2018-11-15	P148	3	11	87	NA	6	10.2
2018-11-15	S052	4	1	110	NA	8	13
2018-11-15	ZEA 332	4	2	107	Tassel	8	11.2
2018-11-15	ZEA 851	4	3	117	NA	7	11.5
2018-11-15	ZEA 3660	4	4	130	NA	5	9.2
2018-11-15	N22	4	5	69	NA	7	10.5
2018-11-15	ZEA 132	4	6	67	NA	7	11.2
2018-11-15	P148	4	7	82	NA	7	10.5
2018-11-15	B73	4	8	82	NA	7	11.2
2018-11-15	PHT77	4	9	102	NA	7	10.5
2018-11-15	ZEA 324	4	10	44	NA	6	8.5
2018-11-15	ZEA 399	4	11	83	NA	6	10.2
2018-11-15	ZEA 851	5	1	102	NA	6	10.5
2018-11-15	ZEA 324	5	2	49.5	NA	7	9.5
2018-11-15	ZEA 399	5	3	81.5	NA	7	12.2
2018-11-15	ZEA 3660	5	4	108.5	NA	6	9.5
2018-11-15	B73	5	5	81	NA	7	11.2
2018-11-15	PHT77	5	6	114	NA	7	11.5
2018-11-15	ZEA 132	5	7	62	NA	7	11.2
2018-11-15	N22	5	8	67.5	NA	6	10.2
2018-11-15	S052	5	9	98	NA	7	10.5
2018-11-15	ZEA 332	5	10	103	Tassel	7	9.5
2018-11-15	P148	5	11	98	NA	7	10.2
2018-11-15	ZEA 324	6	1	42	NA	6	8.5
2018-11-15	ZEA 132	6	2	64	NA	7	11.2
2018-11-15	S052	6	3	111	NA	7	12.2
2018-11-15	ZEA 851	6	4	122	NA	7	12
2018-11-15	PHT77	6	5	112	NA	7	11.2
2018-11-15	B73	6	6	87	NA	7	11.2
2018-11-15	ZEA 332	6	7	89	NA	7	11.2
2018-11-15	P148	6	8	94	NA	6	11.2
2018-11-15	ZEA 3660	6	9	115.5	NA	6	9.2
2018-11-15	ZEA 399	6	10	103	NA	7	11.5
2018-11-15	N22	6	11	63.5	NA	6	9.5
2018-11-15	N22	7	1	65	NA	7	11.2
2018-11-15	ZEA 851	7	2	116	NA	6	11
2018-11-15	B73	7	3	85	NA	7	11.2
2018-11-15	ZEA 132	7	4	70	NA	7	11.2
2018-11-15	ZEA 332	7	5	83	Tassel	8	11.2
2018-11-15	P148	7	6	100	NA	8	13.2
2018-11-15	PHT77	7	7	98	NA	7	10.5
2018-11-15	ZEA 399	7	8	83	NA	7	12
2018-11-15	ZEA 3660	7	9	106	NA	6	9.2
2018-11-15	ZEA 324	7	10	36.5	NA	6	8.5
2018-11-15	S052	7	11	97	NA	7	11.2
2018-11-15	PHT77	8	1	106	NA	7	11.5
2018-11-15	S052	8	2	116.5	NA	8	13
2018-11-15	ZEA 3660	8	3	118	NA	6	9.2
2018-11-15	ZEA 132	8	4	70.5	NA	7	11.2
2018-11-15	ZEA 851	8	5	111	NA	7	11
2018-11-15	B73	8	6	99	NA	7	11.2
2018-11-15	ZEA 332	8	7	51	NA	5	7.2
2018-11-15	ZEA 324	8	8	44	NA	6	8.2
2018-11-15	ZEA 399	8	9	94	NA	7	11.2
2018-11-15	N22	8	10	66	NA	6	10.5
2018-11-15	P148	8	11	95	NA	7	11.2
2018-11-15	S052	9	1	105	NA	7	11.5
2018-11-15	ZEA 132	9	2	65	NA	7	10.5
2018-11-15	N22	9	3	62	NA	6	9.2
2018-11-15	B73	9	4	77	NA	7	10.5
2018-11-15	ZEA 332	9	5	96	Tassel	7	11.2
2018-11-15	P148	9	6	84.5	NA	6	10.2
2018-11-15	ZEA 324	9	7	40	NA	6	8.5
2018-11-15	PHT77	9	8	90	NA	6	10.2
2018-11-15	ZEA 399	9	9	77	NA	7	11.5
2018-11-15	ZEA 851	9	10	115	NA	7	10.2
2018-11-15	ZEA 3660	9	11	84.5	NA	5	7.8
2018-11-15	P148	10	1	99	NA	7	11.2
2018-11-15	ZEA 332	10	2	99	Tassel	7	11.2
2018-11-15	ZEA 132	10	3	69	NA	6	10.2
2018-11-15	ZEA 399	10	4	78	NA	8	12.2
2018-11-15	ZEA 324	10	5	40	NA	6	9.5
2018-11-15	B73	10	6	87	NA	7	11
2018-11-15	S052	10	7	116	NA	7	12
2018-11-15	ZEA 3660	10	8	105	NA	5	8.2
2018-11-15	ZEA 851	10	9	119	NA	6	9.5
2018-11-15	PHT77	10	10	95	NA	6	10.2
2018-11-15	N22	10	11	64	NA	6	9.2
2018-11-19	B73	1	1	81.5	NA	7	11.5
2018-11-19	S052	1	2	126	NA	8	12.5
2018-11-19	ZEA 332	1	3	135.5	Tassel	9	11.5
2018-11-19	PHT77	1	4	116.5	NA	8	11.2
2018-11-19	ZEA 324	1	5	47	NA	7	10.2
2018-11-19	N22	1	6	77	NA	7	11.5
2018-11-19	P148	1	7	111	NA	8	12.2
2018-11-19	ZEA 132	1	8	58.5	NA	7	10
2018-11-19	ZEA 399	1	9	107.5	NA	8	12
2018-11-19	ZEA 851	1	10	123	NA	7	10.2
2018-11-19	ZEA 3660	1	11	113	NA	5	8.5
2018-11-19	ZEA 399	2	1	117	NA	9	13.5
2018-11-19	P148	2	2	118	NA	8	12.5
2018-11-19	ZEA 851	2	3	125	NA	7	11.2
2018-11-19	ZEA 132	2	4	79	NA	8	12.2
2018-11-19	ZEA 324	2	5	39	NA	6	9.2
2018-11-19	PHT77	2	6	127	NA	7	11.2
2018-11-19	ZEA 3660	2	7	123	NA	6	10.2
2018-11-19	B73	2	8	91	NA	7	11.2
2018-11-19	ZEA 332	2	9	121	Tassel	8	11.2
2018-11-19	N22	2	10	78	NA	7	10.5
2018-11-19	S052	2	11	84	NA	6	9.2
2018-11-19	ZEA 324	3	1	46	NA	7	9.2
2018-11-19	ZEA 3660	3	2	127	NA	7	11
2018-11-19	ZEA 399	3	3	96	NA	9	13.2
2018-11-19	ZEA 132	3	4	88	NA	8	13
2018-11-19	S052	3	5	127	NA	8	13.2
2018-11-19	ZEA 851	3	6	130	NA	8	12
2018-11-19	N22	3	7	74	NA	7	11.5
2018-11-19	PHT77	3	8	121	NA	8	12.2
2018-11-19	ZEA 332	3	9	120	Tassel	8	11.8
2018-11-19	B73	3	10	96	NA	7	11.5
2018-11-19	P148	3	11	100	NA	7	11.2
2018-11-19	S052	4	1	123	NA	9	15.2
2018-11-19	ZEA 332	4	2	130	Tassel	9	11.5
2018-11-19	ZEA 851	4	3	126	NA	9	13
2018-11-19	ZEA 3660	4	4	124	NA	6	10.2
2018-11-19	N22	4	5	85	NA	8	12.2
2018-11-19	ZEA 132	4	6	80	NA	8	12.5
2018-11-19	P148	4	7	97	NA	8	12
2018-11-19	B73	4	8	103	NA	8	13
2018-11-19	PHT77	4	9	127.5	NA	8	12
2018-11-19	ZEA 324	4	10	50	NA	7	9.5
2018-11-19	ZEA 399	4	11	110	NA	7	11.5
2018-11-19	ZEA 851	5	1	110	NA	8	12
2018-11-19	ZEA 324	5	2	47.5	NA	7	11
2018-11-19	ZEA 399	5	3	94	NA	9	13.5
2018-11-19	ZEA 3660	5	4	131.5	NA	7	11
2018-11-19	B73	5	5	110	NA	8	13
2018-11-19	PHT77	5	6	155	NA	9	13
2018-11-19	ZEA 132	5	7	78	NA	8	12.5
2018-11-19	N22	5	8	80	NA	8	11.8
2018-11-19	S052	5	9	123	NA	8	12.5
2018-11-19	ZEA 332	5	10	100	Tassel	9	9
2018-11-19	P148	5	11	103	NA	7	12.2
2018-11-19	ZEA 324	6	1	46	NA	7	10.2
2018-11-19	ZEA 132	6	2	76	NA	8	13.5
2018-11-19	S052	6	3	146	NA	9	14.2
2018-11-19	ZEA 851	6	4	131	NA	9	13.2
2018-11-19	PHT77	6	5	141	NA	8	12.5
2018-11-19	B73	6	6	102	NA	8	12.5
2018-11-19	ZEA 332	6	7	106	Tassel	9	11.5
2018-11-19	P148	6	8	112	NA	8	13.2
2018-11-19	ZEA 3660	6	9	130	NA	7	10.5
2018-11-19	ZEA 399	6	10	102	NA	9	13.2
2018-11-19	N22	6	11	72	NA	7	10.5
2018-11-19	N22	7	1	76	NA	8	12.5
2018-11-19	ZEA 851	7	2	128	NA	8	12.2
2018-11-19	B73	7	3	99	NA	8	13.2
2018-11-19	ZEA 132	7	4	84	NA	8	13
2018-11-19	ZEA 332	7	5	108	Tassel	10	11.5
2018-11-19	P148	7	6	118	NA	9	15
2018-11-19	PHT77	7	7	127.5	NA	8	12.2
2018-11-19	ZEA 399	7	8	106	NA	9	13.5
2018-11-19	ZEA 3660	7	9	124	NA	7	11
2018-11-19	ZEA 324	7	10	41	NA	7	9.8
2018-11-19	S052	7	11	125	NA	8	13
2018-11-19	PHT77	8	1	140	NA	9	13.5
2018-11-19	S052	8	2	160	NA	9	15.5
2018-11-19	ZEA 3660	8	3	141	NA	7	11
2018-11-19	ZEA 132	8	4	87.5	NA	8	12.5
2018-11-19	ZEA 851	8	5	130	NA	8	12.2
2018-11-19	B73	8	6	105	NA	8	13.2
2018-11-19	ZEA 332	8	7	46	NA	5	8.2
2018-11-19	ZEA 324	8	8	53	NA	6	9.5
2018-11-19	ZEA 399	8	9	140	NA	9	13.2
2018-11-19	N22	8	10	76	NA	7	12
2018-11-19	P148	8	11	115	NA	9	13.2
2018-11-19	S052	9	1	133	NA	8	13.5
2018-11-19	ZEA 132	9	2	78	NA	8	12.2
2018-11-19	N22	9	3	73	NA	7	10.2
2018-11-19	B73	9	4	88	NA	8	12.2
2018-11-19	ZEA 332	9	5	112	Tassel	9	11.2
2018-11-19	P148	9	6	95.5	NA	7	11.5
2018-11-19	ZEA 324	9	7	50	NA	7	9.5
2018-11-19	PHT77	9	8	108	NA	7	11.8
2018-11-19	ZEA 399	9	9	85	NA	9	13.2
2018-11-19	ZEA 851	9	10	132	NA	8	11.5
2018-11-19	ZEA 3660	9	11	91	NA	5	8.5
2018-11-19	P148	10	1	109	NA	8	13
2018-11-19	ZEA 332	10	2	127	Tassel	9	11.5
2018-11-19	ZEA 132	10	3	84	NA	7	11.5
2018-11-19	ZEA 399	10	4	90	NA	9	13.2
2018-11-19	ZEA 324	10	5	54	NA	7	10.2
2018-11-19	B73	10	6	99	NA	8	12.2
2018-11-19	S052	10	7	136	NA	8	14.2
2018-11-19	ZEA 3660	10	8	117	NA	6	9.2
2018-11-19	ZEA 851	10	9	154	NA	7	11
2018-11-19	PHT77	10	10	113	NA	8	11.8
2018-11-19	N22	10	11	82	NA	6	10.2
2018-11-22	B73	1	1	89.5	NA	8	12.2
2018-11-22	S052	1	2	136.5	NA	9	13.5
2018-11-22	ZEA 332	1	3	164	Tassel	11	11
2018-11-22	PHT77	1	4	133	NA	8	12.2
2018-11-22	ZEA 324	1	5	66.5	NA	7	11
2018-11-22	N22	1	6	89	NA	8	12.2
2018-11-22	P148	1	7	118	NA	8	13.2
2018-11-22	ZEA 132	1	8	70.5	NA	7	10.5
2018-11-22	ZEA 399	1	9	102	NA	8	12.5
2018-11-22	ZEA 851	1	10	136	NA	7	10.5
2018-11-22	ZEA 3660	1	11	116.5	NA	6	9.2
2018-11-22	ZEA 399	2	1	98	NA	9	14.2
2018-11-22	P148	2	2	131	NA	8	13.5
2018-11-22	ZEA 851	2	3	143.5	NA	8	12
2018-11-22	ZEA 132	2	4	88	NA	8	13.5
2018-11-22	ZEA 324	2	5	46.5	NA	7	9.5
2018-11-22	PHT77	2	6	137	NA	8	12
2018-11-22	ZEA 3660	2	7	136	NA	7	11.2
2018-11-22	B73	2	8	114.5	NA	8	12.2
2018-11-22	ZEA 332	2	9	148	Tassel	9	11.2
2018-11-22	N22	2	10	85	NA	7	11.2
2018-11-22	S052	2	11	88	NA	7	9.5
2018-11-22	ZEA 324	3	1	55	NA	7	9.5
2018-11-22	ZEA 3660	3	2	139	NA	7	11.5
2018-11-22	ZEA 399	3	3	94	NA	10	14.2
2018-11-22	ZEA 132	3	4	97	NA	9	13.8
2018-11-22	S052	3	5	152	NA	9	15.2
2018-11-22	ZEA 851	3	6	143.5	NA	8	12.5
2018-11-22	N22	3	7	83	NA	8	12.2
2018-11-22	PHT77	3	8	139	NA	8	12.8
2018-11-22	ZEA 332	3	9	138	Tassel	9	11.8
2018-11-22	B73	3	10	107	NA	8	12.2
2018-11-22	P148	3	11	115	NA	8	12.2
2018-11-22	S052	4	1	140	NA	10	17.2
2018-11-22	ZEA 332	4	2	138	Tassel	11	11
2018-11-22	ZEA 851	4	3	140	NA	9	13.2
2018-11-22	ZEA 3660	4	4	146.5	NA	7	11
2018-11-22	N22	4	5	88	NA	9	13
2018-11-22	ZEA 132	4	6	85.5	NA	9	13.2
2018-11-22	P148	4	7	108.5	NA	8	13.2
2018-11-22	B73	4	8	118	NA	9	13.5
2018-11-22	PHT77	4	9	151	NA	9	13.2
2018-11-22	ZEA 324	4	10	52	NA	7	10.5
2018-11-22	ZEA 399	4	11	92	NA	8	12.2
2018-11-22	ZEA 851	5	1	131.5	NA	8	12.2
2018-11-22	ZEA 324	5	2	47	NA	8	11.5
2018-11-22	ZEA 399	5	3	113	NA	9	14.2
2018-11-22	ZEA 3660	5	4	143	NA	7	11.5
2018-11-22	B73	5	5	115.5	NA	9	13.5
2018-11-22	PHT77	5	6	165.5	NA	9	13.8
2018-11-22	ZEA 132	5	7	87.5	NA	9	13.5
2018-11-22	N22	5	8	87.5	NA	8	12.5
2018-11-22	S052	5	9	136	NA	8	13.2
2018-11-22	ZEA 332	5	10	122	Tassel	9	9
2018-11-22	P148	5	11	114	NA	8	13.2
2018-11-22	ZEA 324	6	1	43	NA	7	11.2
2018-11-22	ZEA 132	6	2	82	NA	9	14.2
2018-11-22	S052	6	3	153	NA	10	15.8
2018-11-22	ZEA 851	6	4	149.5	NA	9	14
2018-11-22	PHT77	6	5	166	NA	9	13.8
2018-11-22	B73	6	6	111.5	NA	9	13.2
2018-11-22	ZEA 332	6	7	119	Tassel	11	11
2018-11-22	P148	6	8	134	NA	8	14.2
2018-11-22	ZEA 3660	6	9	150	NA	7	11.5
2018-11-22	ZEA 399	6	10	104.5	NA	9	14.2
2018-11-22	N22	6	11	75	NA	7	11.5
2018-11-22	N22	7	1	94	NA	9	13.5
2018-11-22	ZEA 851	7	2	137	NA	9	12.5
2018-11-22	B73	7	3	117	NA	9	14
2018-11-22	ZEA 132	7	4	83	NA	9	13.8
2018-11-22	ZEA 332	7	5	127	Tassel	11	11
2018-11-22	P148	7	6	131	NA	10	16
2018-11-22	PHT77	7	7	137	NA	8	13.2
2018-11-22	ZEA 399	7	8	115	NA	9	14.2
2018-11-22	ZEA 3660	7	9	135	NA	7	11.5
2018-11-22	ZEA 324	7	10	55.5	NA	7	10.2
2018-11-22	S052	7	11	133	NA	9	14.5
2018-11-22	PHT77	8	1	169.5	NA	9	14.8
2018-11-22	S052	8	2	176.5	NA	10	17
2018-11-22	ZEA 3660	8	3	146	NA	7	12
2018-11-22	ZEA 132	8	4	87	NA	8	13.2
2018-11-22	ZEA 851	8	5	137	NA	8	13
2018-11-22	B73	8	6	136	NA	9	14.2
2018-11-22	ZEA 332	8	7	44	NA	6	9.2
2018-11-22	ZEA 324	8	8	53	NA	7	10.2
2018-11-22	ZEA 399	8	9	136	NA	9	14.2
2018-11-22	N22	8	10	87	NA	8	12.5
2018-11-22	P148	8	11	123	NA	9	14.2
2018-11-22	S052	9	1	146.5	NA	9	15.2
2018-11-22	ZEA 132	9	2	85	NA	8	13.2
2018-11-22	N22	9	3	78	NA	7	11.2
2018-11-22	B73	9	4	110	NA	8	13.2
2018-11-22	ZEA 332	9	5	133.5	Tassel	11	11
2018-11-22	P148	9	6	106	NA	8	13
2018-11-22	ZEA 324	9	7	50	NA	7	10.2
2018-11-22	PHT77	9	8	118	NA	8	12.2
2018-11-22	ZEA 399	9	9	93	NA	9	14.2
2018-11-22	ZEA 851	9	10	145	NA	8	12.2
2018-11-22	ZEA 3660	9	11	91	NA	6	9.2
2018-11-22	P148	10	1	115	NA	9	14
2018-11-22	ZEA 332	10	2	136	Tassel	10	11.8
2018-11-22	ZEA 132	10	3	81.5	NA	8	12.5
2018-11-22	ZEA 399	10	4	98.9	NA	9	14.2
2018-11-22	ZEA 324	10	5	58	NA	8	10.5
2018-11-22	B73	10	6	111	NA	8	13
2018-11-22	S052	10	7	151	NA	9	15.2
2018-11-22	ZEA 3660	10	8	126	NA	6	10.2
2018-11-22	ZEA 851	10	9	155	NA	8	11.5
2018-11-22	PHT77	10	10	138	NA	8	12.5
2018-11-22	N22	10	11	74	NA	7	11
2018-11-26	B73	1	1	115	NA	9	13.2
2018-11-26	S052	1	2	145.5	NA	9	16.2
2018-11-26	ZEA 332	1	3	232.5	Tassel	11	11
2018-11-26	PHT77	1	4	153	NA	9	13.2
2018-11-26	ZEA 324	1	5	60.5	NA	8	12.2
2018-11-26	N22	1	6	102	NA	9	14
2018-11-26	P148	1	7	136	NA	9	14.5
2018-11-26	ZEA 132	1	8	73.5	NA	7	12
2018-11-26	ZEA 399	1	9	115	NA	9	14.2
2018-11-26	ZEA 851	1	10	150	NA	7	11.5
2018-11-26	ZEA 3660	1	11	140	NA	6	10.2
2018-11-26	ZEA 399	2	1	110	NA	10	16.2
2018-11-26	P148	2	2	147	NA	10	15.2
2018-11-26	ZEA 851	2	3	165	NA	8	13.2
2018-11-26	ZEA 132	2	4	93	NA	9	15.2
2018-11-26	ZEA 324	2	5	52.5	NA	7	11.2
2018-11-26	PHT77	2	6	164	NA	9	13.2
2018-11-26	ZEA 3660	2	7	150	NA	7	12.5
2018-11-26	B73	2	8	136	NA	8	13.2
2018-11-26	ZEA 332	2	9	164	Tassel	11	11
2018-11-26	N22	2	10	84	NA	8	12.5
2018-11-26	S052	2	11	97	NA	7	11
2018-11-26	ZEA 324	3	1	49	NA	8	11
2018-11-26	ZEA 3660	3	2	157	NA	8	13
2018-11-26	ZEA 399	3	3	117	NA	11	16.2
2018-11-26	ZEA 132	3	4	98	NA	9	15.2
2018-11-26	S052	3	5	156	NA	10	17.2
2018-11-26	ZEA 851	3	6	149.5	NA	9	13.5
2018-11-26	N22	3	7	98	NA	9	14
2018-11-26	PHT77	3	8	156.5	NA	9	14.5
2018-11-26	ZEA 332	3	9	172	Tassel	11	11
2018-11-26	B73	3	10	125	NA	9	14.5
2018-11-26	P148	3	11	125.5	NA	8	13.5
2018-11-26	S052	4	1	156.5	NA	11	18.5
2018-11-26	ZEA 332	4	2	153	Tassel	11	11
2018-11-26	ZEA 851	4	3	162	NA	9	14
2018-11-26	ZEA 3660	4	4	159	NA	7	12.2
2018-11-26	N22	4	5	104	NA	9	14.5
2018-11-26	ZEA 132	4	6	95.5	NA	9	15
2018-11-26	P148	4	7	113	NA	9	14.2
2018-11-26	B73	4	8	138.5	NA	9	15.2
2018-11-26	PHT77	4	9	186	NA	9	14.2
2018-11-26	ZEA 324	4	10	57	NA	8	11.5
2018-11-26	ZEA 399	4	11	99	NA	9	14
2018-11-26	ZEA 851	5	1	147	NA	8	13.5
2018-11-26	ZEA 324	5	2	49	NA	8	13.2
2018-11-26	ZEA 399	5	3	124	NA	10	16.2
2018-11-26	ZEA 3660	5	4	168	NA	8	13.2
2018-11-26	B73	5	5	147	NA	9	14.5
2018-11-26	PHT77	5	6	183.5	NA	9	14.5
2018-11-26	ZEA 132	5	7	91	NA	9	15.2
2018-11-26	N22	5	8	96	NA	9	14.2
2018-11-26	S052	5	9	161	NA	9	16.2
2018-11-26	ZEA 332	5	10	146.5	Tassel	9	9
2018-11-26	P148	5	11	122	NA	9	14.5
2018-11-26	ZEA 324	6	1	44	NA	8	12.2
2018-11-26	ZEA 132	6	2	88.5	NA	10	16
2018-11-26	S052	6	3	168	NA	11	18
2018-11-26	ZEA 851	6	4	175	NA	10	15.2
2018-11-26	PHT77	6	5	188	NA	10	15
2018-11-26	B73	6	6	129.5	NA	9	15
2018-11-26	ZEA 332	6	7	132	Tassel	11	11
2018-11-26	P148	6	8	160.5	NA	9	15.2
2018-11-26	ZEA 3660	6	9	154	NA	8	13.2
2018-11-26	ZEA 399	6	10	118	NA	10	16
2018-11-26	N22	6	11	84.5	NA	8	13
2018-11-26	N22	7	1	110.5	NA	10	16
2018-11-26	ZEA 851	7	2	165	NA	9	13.5
2018-11-26	B73	7	3	129	NA	10	15.2
2018-11-26	ZEA 132	7	4	91	NA	9	15.2
2018-11-26	ZEA 332	7	5	169	Tassel	11	11
2018-11-26	P148	7	6	153.5	NA	11	17
2018-11-26	PHT77	7	7	156	NA	10	14.2
2018-11-26	ZEA 399	7	8	120	NA	10	16.2
2018-11-26	ZEA 3660	7	9	159.5	NA	8	13
2018-11-26	ZEA 324	7	10	57	NA	8	11.5
2018-11-26	S052	7	11	159	NA	10	16.5
2018-11-26	PHT77	8	1	175	NA	10	15.8
2018-11-26	S052	8	2	180	NA	11	18.2
2018-11-26	ZEA 3660	8	3	180.5	NA	8	13.2
2018-11-26	ZEA 132	8	4	89	NA	8	14.2
2018-11-26	ZEA 851	8	5	158	NA	9	14
2018-11-26	B73	8	6	146	NA	10	15.5
2018-11-26	ZEA 332	8	7	44	NA	6	10.2
2018-11-26	ZEA 324	8	8	60.5	NA	8	11.2
2018-11-26	ZEA 399	8	9	138	NA	10	16.2
2018-11-26	N22	8	10	106	NA	9	14.2
2018-11-26	P148	8	11	149	NA	10	15.2
2018-11-26	S052	9	1	158	NA	10	18
2018-11-26	ZEA 132	9	2	90	NA	9	14.2
2018-11-26	N22	9	3	84	NA	8	12.5
2018-11-26	B73	9	4	138	NA	9	14.5
2018-11-26	ZEA 332	9	5	180	Tassel	11	11
2018-11-26	P148	9	6	118	NA	9	14.2
2018-11-26	ZEA 324	9	7	52	NA	8	11.2
2018-11-26	PHT77	9	8	142.5	NA	9	13.5
2018-11-26	ZEA 399	9	9	100	NA	10	15.5
2018-11-26	ZEA 851	9	10	151	NA	8	13.5
2018-11-26	ZEA 3660	9	11	108	NA	6	10.2
2018-11-26	P148	10	1	135	NA	10	15.2
2018-11-26	ZEA 332	10	2	178	Tassel	11	11
2018-11-26	ZEA 132	10	3	87	NA	9	14.2
2018-11-26	ZEA 399	10	4	128	NA	10	16.2
2018-11-26	ZEA 324	10	5	48	NA	8	12
2018-11-26	B73	10	6	142	NA	9	14.2
2018-11-26	S052	10	7	156	NA	10	17
2018-11-26	ZEA 3660	10	8	144.5	NA	7	11.2
2018-11-26	ZEA 851	10	9	173.5	NA	8	12.5
2018-11-26	PHT77	10	10	157	NA	9	13.5
2018-11-26	N22	10	11	78.5	NA	7	12.2
2018-11-29	B73	1	1	125	NA	9	14.5
2018-11-29	S052	1	2	155	NA	10	17.5
2018-11-29	ZEA 332	1	3	251.5	Tassel	11	11
2018-11-29	PHT77	1	4	171	NA	10	14.2
2018-11-29	ZEA 324	1	5	49.5	NA	9	13
2018-11-29	N22	1	6	114	NA	10	15
2018-11-29	P148	1	7	146	NA	10	15.5
2018-11-29	ZEA 132	1	8	84	NA	8	12.2
2018-11-29	ZEA 399	1	9	127	NA	10	15.2
2018-11-29	ZEA 851	1	10	164	NA	8	12.2
2018-11-29	ZEA 3660	1	11	149	NA	7	11.2
2018-11-29	ZEA 399	2	1	112	NA	11	18
2018-11-29	P148	2	2	162	NA	10	16
2018-11-29	ZEA 851	2	3	169	NA	9	14
2018-11-29	ZEA 132	2	4	98	NA	10	16.2
2018-11-29	ZEA 324	2	5	58	NA	8	12
2018-11-29	PHT77	2	6	178	NA	10	14.2
2018-11-29	ZEA 3660	2	7	166	NA	8	13.2
2018-11-29	B73	2	8	139.5	NA	9	14.2
2018-11-29	ZEA 332	2	9	191	Tassel	11	11
2018-11-29	N22	2	10	89	NA	8	13.5
2018-11-29	S052	2	11	97	NA	8	12
2018-11-29	ZEA 324	3	1	49.5	NA	8	12.2
2018-11-29	ZEA 3660	3	2	160.5	NA	8	13.5
2018-11-29	ZEA 399	3	3	129	NA	11	17.2
2018-11-29	ZEA 132	3	4	115	NA	10	16.2
2018-11-29	S052	3	5	173	NA	10	18
2018-11-29	ZEA 851	3	6	168	NA	9	14.2
2018-11-29	N22	3	7	112.5	NA	10	15
2018-11-29	PHT77	3	8	181	NA	10	15.5
2018-11-29	ZEA 332	3	9	212	Tassel	11	11
2018-11-29	B73	3	10	142	NA	10	15
2018-11-29	P148	3	11	142	NA	9	14.5
2018-11-29	S052	4	1	170	NA	13	20
2018-11-29	ZEA 332	4	2	158.5	Tassel	11	11
2018-11-29	ZEA 851	4	3	169	NA	9	15
2018-11-29	ZEA 3660	4	4	172	NA	8	13
2018-11-29	N22	4	5	109.5	NA	10	15.2
2018-11-29	ZEA 132	4	6	113.5	NA	9	15.2
2018-11-29	P148	4	7	118.5	NA	10	16
2018-11-29	B73	4	8	140	NA	10	16.2
2018-11-29	PHT77	4	9	189	NA	10	14.5
2018-11-29	ZEA 324	4	10	60	NA	8	12.2
2018-11-29	ZEA 399	4	11	113	NA	10	15.2
2018-11-29	ZEA 851	5	1	166	NA	9	14.5
2018-11-29	ZEA 324	5	2	54	NA	9	14.2
2018-11-29	ZEA 399	5	3	117	NA	11	17.2
2018-11-29	ZEA 3660	5	4	174	NA	8	14
2018-11-29	B73	5	5	133.5	NA	10	15.2
2018-11-29	PHT77	5	6	187	NA	10	15
2018-11-29	ZEA 132	5	7	99	NA	10	16.2
2018-11-29	N22	5	8	109	NA	10	15.2
2018-11-29	S052	5	9	158	NA	10	17.5
2018-11-29	ZEA 332	5	10	148	Tassel	9	9
2018-11-29	P148	5	11	135	NA	10	15.5
2018-11-29	ZEA 324	6	1	49.5	NA	9	13.5
2018-11-29	ZEA 132	6	2	98	NA	10	17.2
2018-11-29	S052	6	3	177.5	NA	11	18
2018-11-29	ZEA 851	6	4	189	NA	10	16
2018-11-29	PHT77	6	5	190	NA	10	15.2
2018-11-29	B73	6	6	148	NA	10	15.5
2018-11-29	ZEA 332	6	7	148	Tassel	11	11
2018-11-29	P148	6	8	152	NA	10	15.5
2018-11-29	ZEA 3660	6	9	165	NA	8	14.2
2018-11-29	ZEA 399	6	10	126	NA	11	17.2
2018-11-29	N22	6	11	94	NA	9	14
2018-11-29	N22	7	1	124.5	NA	11	16.8
2018-11-29	ZEA 851	7	2	175	NA	9	14.5
2018-11-29	B73	7	3	155	NA	10	16
2018-11-29	ZEA 132	7	4	195	NA	10	16.2
2018-11-29	ZEA 332	7	5	182	Tassel	11	11
2018-11-29	P148	7	6	172.5	NA	12	17.2
2018-11-29	PHT77	7	7	179	NA	10	15.2
2018-11-29	ZEA 399	7	8	129	NA	11	17.2
2018-11-29	ZEA 3660	7	9	166	NA	8	14
2018-11-29	ZEA 324	7	10	50	NA	8	12.2
2018-11-29	S052	7	11	161.5	NA	11	18.2
2018-11-29	PHT77	8	1	187	NA	11	16
2018-11-29	S052	8	2	179	NA	12	19
2018-11-29	ZEA 3660	8	3	178	NA	8	14
2018-11-29	ZEA 132	8	4	89	NA	8	16
2018-11-29	ZEA 851	8	5	174	NA	9	14.5
2018-11-29	B73	8	6	149.5	NA	10	16.2
2018-11-29	ZEA 332	8	7	44	NA	8	11
2018-11-29	ZEA 324	8	8	47	NA	8	12.2
2018-11-29	ZEA 399	8	9	138	NA	11	17.2
2018-11-29	N22	8	10	122	NA	10	15.5
2018-11-29	P148	8	11	153	NA	11	16
2018-11-29	S052	9	1	171	NA	11	18.5
2018-11-29	ZEA 132	9	2	91.5	NA	9	15.2
2018-11-29	N22	9	3	97	NA	9	14
2018-11-29	B73	9	4	137	NA	10	15.2
2018-11-29	ZEA 332	9	5	188	Tassel	11	11
2018-11-29	P148	9	6	134	NA	10	15.5
2018-11-29	ZEA 324	9	7	49.5	NA	8	12.5
2018-11-29	PHT77	9	8	146.5	NA	9	14.2
2018-11-29	ZEA 399	9	9	96	NA	11	17
2018-11-29	ZEA 851	9	10	164	NA	9	14.2
2018-11-29	ZEA 3660	9	11	122	NA	7	11
2018-11-29	P148	10	1	145	NA	11	16.2
2018-11-29	ZEA 332	10	2	203.5	Tassel	11	11
2018-11-29	ZEA 132	10	3	111	NA	9	15.2
2018-11-29	ZEA 399	10	4	132.5	NA	11	18
2018-11-29	ZEA 324	10	5	53	NA	9	12.5
2018-11-29	B73	10	6	175	NA	10	15.2
2018-11-29	S052	10	7	163	NA	10	17.2
2018-11-29	ZEA 3660	10	8	142	NA	7	12
2018-11-29	ZEA 851	10	9	192	NA	9	13.2
2018-11-29	PHT77	10	10	171	NA	10	15
2018-11-29	N22	10	11	84	NA	8	13
2018-12-03	B73	1	1	155.5	NA	11	16.2
2018-12-03	S052	1	2	176.5	NA	12	18.5
2018-12-03	ZEA 332	1	3	255	Tassel	11	11
2018-12-03	PHT77	1	4	190	NA	11	15.8
2018-12-03	ZEA 324	1	5	56	NA	9	14
2018-12-03	N22	1	6	140	NA	11	16.8
2018-12-03	P148	1	7	167.5	Tassel	12	16.5
2018-12-03	ZEA 132	1	8	88	NA	9	13.5
2018-12-03	ZEA 399	1	9	120	NA	11	17
2018-12-03	ZEA 851	1	10	171	NA	9	13.2
2018-12-03	ZEA 3660	1	11	152	NA	8	12.2
2018-12-03	ZEA 399	2	1	125	NA	12	19.2
2018-12-03	P148	2	2	186	Tassel	12	16.5
2018-12-03	ZEA 851	2	3	185	NA	10	15.2
2018-12-03	ZEA 132	2	4	125	NA	11	17.2
2018-12-03	ZEA 324	2	5	54	NA	9	13
2018-12-03	PHT77	2	6	192	NA	10	15.2
2018-12-03	ZEA 3660	2	7	178	NA	8	14.2
2018-12-03	B73	2	8	176	NA	10	16.2
2018-12-03	ZEA 332	2	9	194	Tassel	11	11
2018-12-03	N22	2	10	106	NA	10	15
2018-12-03	S052	2	11	120.5	NA	8	13.2
2018-12-03	ZEA 324	3	1	53.5	NA	9	13.2
2018-12-03	ZEA 3660	3	2	184.5	NA	9	15
2018-12-03	ZEA 399	3	3	134.5	NA	12	18.5
2018-12-03	ZEA 132	3	4	133	NA	11	17.2
2018-12-03	S052	3	5	181	NA	12	18.5
2018-12-03	ZEA 851	3	6	189	NA	10	15.5
2018-12-03	N22	3	7	131.5	NA	11	17
2018-12-03	PHT77	3	8	201.5	NA	11	16.2
2018-12-03	ZEA 332	3	9	240	Tassel	11	11
2018-12-03	B73	3	10	163	NA	11	16.2
2018-12-03	P148	3	11	159	NA	11	16
2018-12-03	S052	4	1	181	NA	13	19.5
2018-12-03	ZEA 332	4	2	158.5	Tassel	11	11
2018-12-03	ZEA 851	4	3	193	NA	10	16
2018-12-03	ZEA 3660	4	4	195	NA	8	13.5
2018-12-03	N22	4	5	126	NA	11	17
2018-12-03	ZEA 132	4	6	134.5	NA	10	17.2
2018-12-03	P148	4	7	144	NA	11	16.5
2018-12-03	B73	4	8	146	NA	11	17.2
2018-12-03	PHT77	4	9	199	NA	11	16
2018-12-03	ZEA 324	4	10	63	NA	9	13.5
2018-12-03	ZEA 399	4	11	152	NA	10	17
2018-12-03	ZEA 851	5	1	188	NA	10	16
2018-12-03	ZEA 324	5	2	65	NA	10	15.5
2018-12-03	ZEA 399	5	3	119	NA	11	18.2
2018-12-03	ZEA 3660	5	4	191.5	NA	9	15
2018-12-03	B73	5	5	175	NA	11	16.5
2018-12-03	PHT77	5	6	197	NA	11	16.5
2018-12-03	ZEA 132	5	7	122	NA	11	17.2
2018-12-03	N22	5	8	138.5	NA	12	17
2018-12-03	S052	5	9	166	NA	12	18.2
2018-12-03	ZEA 332	5	10	146	Tassel	9	9
2018-12-03	P148	5	11	151	NA	11	17
2018-12-03	ZEA 324	6	1	50	NA	10	14.5
2018-12-03	ZEA 132	6	2	113.5	NA	12	18.2
2018-12-03	S052	6	3	187	NA	12	19
2018-12-03	ZEA 851	6	4	213	NA	11	17
2018-12-03	PHT77	6	5	198	NA	11	16.2
2018-12-03	B73	6	6	162	NA	11	17
2018-12-03	ZEA 332	6	7	151.5	Tassel	11	11
2018-12-03	P148	6	8	169	Tassel	12	16.5
2018-12-03	ZEA 3660	6	9	182	NA	9	15.2
2018-12-03	ZEA 399	6	10	151.5	NA	12	19.2
2018-12-03	N22	6	11	104	NA	10	15.2
2018-12-03	N22	7	1	138	NA	13	18.2
2018-12-03	ZEA 851	7	2	187	NA	10	16
2018-12-03	B73	7	3	208	NA	12	17.5
2018-12-03	ZEA 132	7	4	100	NA	12	18
2018-12-03	ZEA 332	7	5	182	Tassel	11	11
2018-12-03	P148	7	6	181	Tassel	13	17.8
2018-12-03	PHT77	7	7	191	NA	11	16
2018-12-03	ZEA 399	7	8	143	NA	13	19.2
2018-12-03	ZEA 3660	7	9	182	NA	9	15
2018-12-03	ZEA 324	7	10	72	NA	9	13.5
2018-12-03	S052	7	11	175	NA	12	18.2
2018-12-03	PHT77	8	1	201	NA	12	17
2018-12-03	S052	8	2	200	NA	13	19.5
2018-12-03	ZEA 3660	8	3	191	NA	8	15.5
2018-12-03	ZEA 132	8	4	105	NA	11	18
2018-12-03	ZEA 851	8	5	199	NA	10	15.5
2018-12-03	B73	8	6	182	NA	12	17.5
2018-12-03	ZEA 332	8	7	52	NA	9	11.2
2018-12-03	ZEA 324	8	8	60	NA	9	13.2
2018-12-03	ZEA 399	8	9	127.5	NA	13	19.2
2018-12-03	N22	8	10	124	NA	11	17
2018-12-03	P148	8	11	171	Tassel	13	16.5
2018-12-03	S052	9	1	191	NA	13	19.5
2018-12-03	ZEA 132	9	2	101.5	NA	11	17.2
2018-12-03	N22	9	3	105	NA	10	16
2018-12-03	B73	9	4	169	NA	11	16.2
2018-12-03	ZEA 332	9	5	187	Tassel	11	11
2018-12-03	P148	9	6	153	NA	11	16.5
2018-12-03	ZEA 324	9	7	55	NA	9	14
2018-12-03	PHT77	9	8	162.5	NA	10	16
2018-12-03	ZEA 399	9	9	112	NA	12	19
2018-12-03	ZEA 851	9	10	202	NA	10	15.5
2018-12-03	ZEA 3660	9	11	141	NA	7	12
2018-12-03	P148	10	1	158	NA	12	17.2
2018-12-03	ZEA 332	10	2	206	Tassel	11	11
2018-12-03	ZEA 132	10	3	113	NA	10	17
2018-12-03	ZEA 399	10	4	163	NA	12	19
2018-12-03	ZEA 324	10	5	61	NA	9	14.2
2018-12-03	B73	10	6	188	NA	11	16.5
2018-12-03	S052	10	7	176	NA	11	18
2018-12-03	ZEA 3660	10	8	149	NA	8	13.2
2018-12-03	ZEA 851	10	9	211	NA	9	14.2
2018-12-03	PHT77	10	10	188	NA	11	16.2
2018-12-03	N22	10	11	116	NA	9	14.2
2018-12-06	B73	1	1	169	NA	12	17.5
2018-12-06	S052	1	2	199	NA	14	18.8
2018-12-06	ZEA 332	1	3	242	Tassel	11	11
2018-12-06	PHT77	1	4	209	NA	12	16.8
2018-12-06	ZEA 324	1	5	62.5	NA	10	14.5
2018-12-06	N22	1	6	147	NA	12	18.8
2018-12-06	P148	1	7	190	Tassel	13	16.8
2018-12-06	ZEA 132	1	8	94	NA	10	15.2
2018-12-06	ZEA 399	1	9	135	NA	12	19
2018-12-06	ZEA 851	1	10	187	NA	9	13.8
2018-12-06	ZEA 3660	1	11	158	NA	8	13.8
2018-12-06	ZEA 399	2	1	120	NA	14	19.8
2018-12-06	P148	2	2	198	Tassel	14	16.8
2018-12-06	ZEA 851	2	3	174.5	NA	11	15.8
2018-12-06	ZEA 132	2	4	138	NA	13	18.8
2018-12-06	ZEA 324	2	5	59	NA	10	14
2018-12-06	PHT77	2	6	198	NA	10	15.8
2018-12-06	ZEA 3660	2	7	177	NA	10	15.8
2018-12-06	B73	2	8	202	NA	11	16.8
2018-12-06	ZEA 332	2	9	198	Tassel	11	11
2018-12-06	N22	2	10	110	NA	10	15.5
2018-12-06	S052	2	11	131	NA	9	15.2
2018-12-06	ZEA 324	3	1	54	NA	10	14.5
2018-12-06	ZEA 3660	3	2	190	NA	11	16.8
2018-12-06	ZEA 399	3	3	150	NA	14	20.2
2018-12-06	ZEA 132	3	4	125	NA	13	18.5
2018-12-06	S052	3	5	192	NA	13	19.2
2018-12-06	ZEA 851	3	6	210	NA	11	16.2
2018-12-06	N22	3	7	140	NA	13	16.8
2018-12-06	PHT77	3	8	199	NA	12	16.8
2018-12-06	ZEA 332	3	9	240	Tassel	11	11
2018-12-06	B73	3	10	173	NA	12	17.5
2018-12-06	P148	3	11	157	NA	12	16.5
2018-12-06	S052	4	1	188	Tassel	15	19.8
2018-12-06	ZEA 332	4	2	159	Tassel	11	11
2018-12-06	ZEA 851	4	3	197	NA	11	16.8
2018-12-06	ZEA 3660	4	4	190	NA	10	14.8
2018-12-06	N22	4	5	135	NA	13	17.8
2018-12-06	ZEA 132	4	6	132	NA	12	17.5
2018-12-06	P148	4	7	165	Tassel	13	17.2
2018-12-06	B73	4	8	143	NA	12	17.5
2018-12-06	PHT77	4	9	188	NA	12	16.8
2018-12-06	ZEA 324	4	10	54	NA	10	14.2
2018-12-06	ZEA 399	4	11	142	NA	12	18.2
2018-12-06	ZEA 851	5	1	204	NA	11	16.8
2018-12-06	ZEA 324	5	2	71	NA	11	16.5
2018-12-06	ZEA 399	5	3	120	NA	13	19.5
2018-12-06	ZEA 3660	5	4	203	NA	11	15.8
2018-12-06	B73	5	5	203	NA	13	17.8
2018-12-06	PHT77	5	6	196	NA	13	17.8
2018-12-06	ZEA 132	5	7	132	NA	13	17.8
2018-12-06	N22	5	8	149.5	NA	13	17.8
2018-12-06	S052	5	9	173.5	NA	13	19.8
2018-12-06	ZEA 332	5	10	148	Tassel	9	9
2018-12-06	P148	5	11	165	Tassel	13	17.5
2018-12-06	ZEA 324	6	1	72	NA	11	16.2
2018-12-06	ZEA 132	6	2	115	NA	13	19.8
2018-12-06	S052	6	3	191	NA	14	19.8
2018-12-06	ZEA 851	6	4	232	NA	12	17.8
2018-12-06	PHT77	6	5	194	NA	13	17.8
2018-12-06	B73	6	6	185.5	NA	13	17.8
2018-12-06	ZEA 332	6	7	152	Tassel	11	11
2018-12-06	P148	6	8	180	Tassel	14	16.8
2018-12-06	ZEA 3660	6	9	183	NA	10	16.8
2018-12-06	ZEA 399	6	10	171	NA	14	20.2
2018-12-06	N22	6	11	109	NA	11	16.8
2018-12-06	N22	7	1	149	NA	14	18.8
2018-12-06	ZEA 851	7	2	212	NA	12	16.8
2018-12-06	B73	7	3	207	NA	14	17.8
2018-12-06	ZEA 132	7	4	112	NA	13	18.5
2018-12-06	ZEA 332	7	5	180	Tassel	10	10
2018-12-06	P148	7	6	199.5	Tassel	16	17.8
2018-12-06	PHT77	7	7	196	NA	12	17.8
2018-12-06	ZEA 399	7	8	171	NA	14	20.2
2018-12-06	ZEA 3660	7	9	188	NA	10	16.8
2018-12-06	ZEA 324	7	10	83	NA	10	14.5
2018-12-06	S052	7	11	195	NA	14	19.5
2018-12-06	PHT77	8	1	199	Tassel	14	18.5
2018-12-06	S052	8	2	201	Tassel	15	20.2
2018-12-06	ZEA 3660	8	3	186	NA	11	16.5
2018-12-06	ZEA 132	8	4	119	NA	13	18.8
2018-12-06	ZEA 851	8	5	220	NA	11	16.2
2018-12-06	B73	8	6	189.5	NA	13	18.5
2018-12-06	ZEA 332	8	7	46	NA	9	11.5
2018-12-06	ZEA 324	8	8	73	NA	10	14.5
2018-12-06	ZEA 399	8	9	152	NA	14	19.8
2018-12-06	N22	8	10	127	NA	12	17.8
2018-12-06	P148	8	11	196	Tassel	14	16.5
2018-12-06	S052	9	1	211.5	Tassel	15	19.8
2018-12-06	ZEA 132	9	2	123.5	NA	12	18.5
2018-12-06	N22	9	3	109	NA	11	15.8
2018-12-06	B73	9	4	177	NA	12	17.8
2018-12-06	ZEA 332	9	5	188	Tassel	11	11
2018-12-06	P148	9	6	173	NA	13	16.8
2018-12-06	ZEA 324	9	7	55	NA	10	15
2018-12-06	PHT77	9	8	171	NA	12	16.8
2018-12-06	ZEA 399	9	9	103	NA	13	19.8
2018-12-06	ZEA 851	9	10	223	NA	11	16.8
2018-12-06	ZEA 3660	9	11	148	NA	8	13.5
2018-12-06	P148	10	1	168	Tassel	13	16.5
2018-12-06	ZEA 332	10	2	204	Tassel	13	13
2018-12-06	ZEA 132	10	3	120	NA	12	18.5
2018-12-06	ZEA 399	10	4	147	NA	13	19.8
2018-12-06	ZEA 324	10	5	62	NA	10	15.2
2018-12-06	B73	10	6	207	NA	12	17.5
2018-12-06	S052	10	7	184	NA	13	18.8
2018-12-06	ZEA 3660	10	8	170	NA	10	14.8
2018-12-06	ZEA 851	10	9	218	NA	10	15.2
2018-12-06	PHT77	10	10	200	NA	13	17.5
2018-12-06	N22	10	11	119.5	NA	11	15.8
2018-12-10	B73	1	1	175	NA	13	18.8
2018-12-10	S052	1	2	217	Tassel	16	18.8
2018-12-10	ZEA 332	1	3	247	Tassel	11	11
2018-12-10	PHT77	1	4	236	NA	13	17.5
2018-12-10	ZEA 324	1	5	71	NA	11	15.5
2018-12-10	N22	1	6	168	NA	14	18
2018-12-10	P148	1	7	209	Tassel	15	16.8
2018-12-10	ZEA 132	1	8	116	NA	10	16.2
2018-12-10	ZEA 399	1	9	152	NA	12	19.5
2018-12-10	ZEA 851	1	10	206.5	NA	9	14.2
2018-12-10	ZEA 3660	1	11	174	NA	9	14.2
2018-12-10	ZEA 399	2	1	119	NA	15	20
2018-12-10	P148	2	2	209	Tassel	16	16
2018-12-10	ZEA 851	2	3	174	NA	11	16.8
2018-12-10	ZEA 132	2	4	144.5	NA	15	19
2018-12-10	ZEA 324	2	5	67	NA	10	14.5
2018-12-10	PHT77	2	6	209	NA	11	17
2018-12-10	ZEA 3660	2	7	200	NA	11	15
2018-12-10	B73	2	8	202	NA	12	17
2018-12-10	ZEA 332	2	9	194	Tassel	11	11
2018-12-10	N22	2	10	123	NA	12	16
2018-12-10	S052	2	11	155.5	NA	10	16
2018-12-10	ZEA 324	3	1	65	NA	11	16.2
2018-12-10	ZEA 3660	3	2	174	NA	13	17.2
2018-12-10	ZEA 399	3	3	170	NA	15	20.2
2018-12-10	ZEA 132	3	4	136	NA	13	19
2018-12-10	S052	3	5	195	Tassel	15	19.2
2018-12-10	ZEA 851	3	6	230	NA	12	17.2
2018-12-10	N22	3	7	171.5	NA	13	17.2
2018-12-10	PHT77	3	8	221	Tassel	13	17.5
2018-12-10	ZEA 332	3	9	241	Tassel	11	11
2018-12-10	B73	3	10	204.5	NA	13	18.2
2018-12-10	P148	3	11	185	Tassel	13	16.8
2018-12-10	S052	4	1	197	Tassel	19	19
2018-12-10	ZEA 332	4	2	158	Tassel	11	11
2018-12-10	ZEA 851	4	3	209	NA	13	18.5
2018-12-10	ZEA 3660	4	4	189	NA	11	16
2018-12-10	N22	4	5	160	NA	14	18
2018-12-10	ZEA 132	4	6	127	NA	13	18.5
2018-12-10	P148	4	7	179	Tassel	14	17.5
2018-12-10	B73	4	8	158	NA	13	18
2018-12-10	PHT77	4	9	193	Tassel	13	17.2
2018-12-10	ZEA 324	4	10	66	NA	11	15.5
2018-12-10	ZEA 399	4	11	133	NA	14	19.2
2018-12-10	ZEA 851	5	1	218	NA	12	17.2
2018-12-10	ZEA 324	5	2	84	NA	12	17.5
2018-12-10	ZEA 399	5	3	131	NA	14	20.5
2018-12-10	ZEA 3660	5	4	204	NA	13	17.2
2018-12-10	B73	5	5	216	NA	13	19
2018-12-10	PHT77	5	6	204	Tassel	14	18.2
2018-12-10	ZEA 132	5	7	143	NA	13	19
2018-12-10	N22	5	8	170	NA	14	19
2018-12-10	S052	5	9	192	Tassel	15	19.2
2018-12-10	ZEA 332	5	10	149	Tassel	9	9
2018-12-10	P148	5	11	181.5	Tassel	14	17.2
2018-12-10	ZEA 324	6	1	75	NA	12	17.5
2018-12-10	ZEA 132	6	2	133	Tassel	14	20.5
2018-12-10	S052	6	3	199	Tassel	16	19.5
2018-12-10	ZEA 851	6	4	242	NA	13	19
2018-12-10	PHT77	6	5	205	Tassel	14	19.2
2018-12-10	B73	6	6	191	NA	13	18.5
2018-12-10	ZEA 332	6	7	151	Tassel	11	11
2018-12-10	P148	6	8	187	Tassel	16	16
2018-12-10	ZEA 3660	6	9	177	NA	12	17
2018-12-10	ZEA 399	6	10	184	NA	14	20.5
2018-12-10	N22	6	11	123	NA	13	17.2
2018-12-10	N22	7	1	174	Tassel	16	19.5
2018-12-10	ZEA 851	7	2	230.5	NA	12	17.2
2018-12-10	B73	7	3	211	NA	14	19.2
2018-12-10	ZEA 132	7	4	128	NA	14	19.5
2018-12-10	ZEA 332	7	5	180.5	Tassel	11	11
2018-12-10	P148	7	6	194.5	Tassel	17	17
2018-12-10	PHT77	7	7	204.5	NA	13	18
2018-12-10	ZEA 399	7	8	167	Tassel	16	20.5
2018-12-10	ZEA 3660	7	9	191	NA	11	17
2018-12-10	ZEA 324	7	10	82	NA	11	15.2
2018-12-10	S052	7	11	215	Tassel	16	19.5
2018-12-10	PHT77	8	1	214	Tassel	15	18.5
2018-12-10	S052	8	2	214	Tassel	18	20.5
2018-12-10	ZEA 3660	8	3	188	NA	12	17.2
2018-12-10	ZEA 132	8	4	132	NA	14	19
2018-12-10	ZEA 851	8	5	240.5	NA	12	17
2018-12-10	B73	8	6	211	NA	13	19
2018-12-10	ZEA 332	8	7	50	NA	11	11
2018-12-10	ZEA 324	8	8	71	NA	10	15.5
2018-12-10	ZEA 399	8	9	138	NA	15	20.2
2018-12-10	N22	8	10	149	NA	14	18
2018-12-10	P148	8	11	202	Tassel	16	16
2018-12-10	S052	9	1	220	Tassel	16	19.8
2018-12-10	ZEA 132	9	2	133	NA	13	18.5
2018-12-10	N22	9	3	129	NA	13	17.2
2018-12-10	B73	9	4	203	NA	12	18.5
2018-12-10	ZEA 332	9	5	186	Tassel	11	11
2018-12-10	P148	9	6	173	Tassel	14	17.2
2018-12-10	ZEA 324	9	7	67	NA	11	16.2
2018-12-10	PHT77	9	8	185	NA	12	17.2
2018-12-10	ZEA 399	9	9	110	NA	15	19.8
2018-12-10	ZEA 851	9	10	233	NA	12	17.2
2018-12-10	ZEA 3660	9	11	142	NA	9	15
2018-12-10	P148	10	1	192	Tassel	15	17.5
2018-12-10	ZEA 332	10	2	201	Tassel	11	11
2018-12-10	ZEA 132	10	3	131	NA	13	18.5
2018-12-10	ZEA 399	10	4	138	NA	15	19.8
2018-12-10	ZEA 324	10	5	71	NA	11	16.2
2018-12-10	B73	10	6	189	NA	13	18
2018-12-10	S052	10	7	193	Tassel	16	18.8
2018-12-10	ZEA 3660	10	8	186	NA	11	16.2
2018-12-10	ZEA 851	10	9	244	NA	11	16
2018-12-10	PHT77	10	10	205	Tassel	13	17.5
2018-12-10	N22	10	11	127	NA	12	16.2
2018-12-13	B73	1	1	184	NA	14	19.5
2018-12-13	S052	1	2	228	Tassel	18	18
2018-12-13	ZEA 332	1	3	246	Tassel	11	11
2018-12-13	PHT77	1	4	247	Tassel	15	18.2
2018-12-13	ZEA 324	1	5	81	NA	12	16.5
2018-12-13	N22	1	6	191	NA	16	19
2018-12-13	P148	1	7	221	Tassel	16	16
2018-12-13	ZEA 132	1	8	115	NA	13	17
2018-12-13	ZEA 399	1	9	176	NA	15	20.2
2018-12-13	ZEA 851	1	10	217	NA	10	15.2
2018-12-13	ZEA 3660	1	11	185	NA	10	15.2
2018-12-13	ZEA 399	2	1	137	Tassel	17	20.8
2018-12-13	P148	2	2	224	Tassel	16	16
2018-12-13	ZEA 851	2	3	204	NA	12	17
2018-12-13	ZEA 132	2	4	143	Tassel	15	20
2018-12-13	ZEA 324	2	5	73	NA	12	16
2018-12-13	PHT77	2	6	216	NA	14	18
2018-12-13	ZEA 3660	2	7	179	NA	13	17.2
2018-12-13	B73	2	8	222	NA	14	18.5
2018-12-13	ZEA 332	2	9	192	Tassel	11	11
2018-12-13	N22	2	10	139	NA	14	18
2018-12-13	S052	2	11	173	NA	12	16.8
2018-12-13	ZEA 324	3	1	75	NA	12	17.2
2018-12-13	ZEA 3660	3	2	192.5	Tassel	15	18.5
2018-12-13	ZEA 399	3	3	188	Tassel	16	20.8
2018-12-13	ZEA 132	3	4	133	Tassel	16	20.2
2018-12-13	S052	3	5	205	Tassel	19	19
2018-12-13	ZEA 851	3	6	229	NA	14	18.2
2018-12-13	N22	3	7	185	Tassel	15	19.2
2018-12-13	PHT77	3	8	238	Tassel	15	17.8
2018-12-13	ZEA 332	3	9	241	Tassel	11	11
2018-12-13	B73	3	10	225	NA	14	13.2
2018-12-13	P148	3	11	204	Tassel	15	16.8
2018-12-13	S052	4	1	192	Tassel	19	19
2018-12-13	ZEA 332	4	2	158	Tassel	11	11
2018-12-13	ZEA 851	4	3	218	NA	15	19.2
2018-12-13	ZEA 3660	4	4	195	NA	13	17
2018-12-13	N22	4	5	175	NA	16	19.2
2018-12-13	ZEA 132	4	6	130	Tassel	15	18.2
2018-12-13	P148	4	7	193	Tassel	16	17.8
2018-12-13	B73	4	8	173	NA	15	19.2
2018-12-13	PHT77	4	9	220.5	Tassel	15	17.8
2018-12-13	ZEA 324	4	10	73	NA	12	16.5
2018-12-13	ZEA 399	4	11	130	NA	15	19.2
2018-12-13	ZEA 851	5	1	215	NA	13	19
2018-12-13	ZEA 324	5	2	87	NA	13	18.5
2018-12-13	ZEA 399	5	3	136	Tassel	17	21.5
2018-12-13	ZEA 3660	5	4	201	Tassel	15	18.2
2018-12-13	B73	5	5	242	NA	15	20.2
2018-12-13	PHT77	5	6	212	Tassel	18	18
2018-12-13	ZEA 132	5	7	152	Tassel	15	19.5
2018-12-13	N22	5	8	203	Tassel	16	20.5
2018-12-13	S052	5	9	202	Tassel	18	18
2018-12-13	ZEA 332	5	10	146	Tassel	9	9
2018-12-13	P148	5	11	195	Tassel	17	17
2018-12-13	ZEA 324	6	1	83	NA	13	19
2018-12-13	ZEA 132	6	2	142.5	Tassel	17	20.5
2018-12-13	S052	6	3	205	Tassel	19	19
2018-12-13	ZEA 851	6	4	260	NA	13	19
2018-12-13	PHT77	6	5	222	Tassel	16	18.8
2018-12-13	B73	6	6	212	NA	15	20
2018-12-13	ZEA 332	6	7	153	Tassel	11	11
2018-12-13	P148	6	8	210	Tassel	16	16
2018-12-13	ZEA 3660	6	9	202.5	Tassel	14	19.2
2018-12-13	ZEA 399	6	10	210	NA	17	20.5
2018-12-13	N22	6	11	146	NA	15	18
2018-12-13	N22	7	1	205	Tassel	18	20.2
2018-12-13	ZEA 851	7	2	239	NA	13	18.2
2018-12-13	B73	7	3	205	NA	15	20.2
2018-12-13	ZEA 132	7	4	148	Tassel	16	20.2
2018-12-13	ZEA 332	7	5	174	Tassel	11	11
2018-12-13	P148	7	6	219	Tassel	17	17
2018-12-13	PHT77	7	7	210	Tassel	15	18.5
2018-12-13	ZEA 399	7	8	191	Tassel	19	20.8
2018-12-13	ZEA 3660	7	9	183	NA	14	18.2
2018-12-13	ZEA 324	7	10	82	NA	12	16.2
2018-12-13	S052	7	11	223	Tassel	18	18
2018-12-13	PHT77	8	1	218	Tassel	18	18
2018-12-13	S052	8	2	236	Tassel	20	20
2018-12-13	ZEA 3660	8	3	208.5	Tassel	15	18.2
2018-12-13	ZEA 132	8	4	140.5	Tassel	16	20.2
2018-12-13	ZEA 851	8	5	261	NA	13	19
2018-12-13	B73	8	6	213	NA	15	20
2018-12-13	ZEA 332	8	7	50	NA	11	11
2018-12-13	ZEA 324	8	8	80	NA	12	16.5
2018-12-13	ZEA 399	8	9	147	Tassel	18	20.8
2018-12-13	N22	8	10	173	Tassel	16	19.2
2018-12-13	P148	8	11	206	Tassel	16	16
2018-12-13	S052	9	1	230	Tassel	19	19
2018-12-13	ZEA 132	9	2	135.5	Tassel	15	20.2
2018-12-13	N22	9	3	155	NA	15	18.2
2018-12-13	B73	9	4	213	NA	15	19.5
2018-12-13	ZEA 332	9	5	187	Tassel	11	11
2018-12-13	P148	9	6	191	Tassel	17	17
2018-12-13	ZEA 324	9	7	73	NA	13	17.2
2018-12-13	PHT77	9	8	199	Tassel	15	18.5
2018-12-13	ZEA 399	9	9	128	Tassel	17	19.5
2018-12-13	ZEA 851	9	10	251	NA	13	18.5
2018-12-13	ZEA 3660	9	11	148	NA	12	17.5
2018-12-13	P148	10	1	203.5	Tassel	17	17
2018-12-13	ZEA 332	10	2	199.5	Tassel	11	11
2018-12-13	ZEA 132	10	3	133.5	Tassel	15	19.2
2018-12-13	ZEA 399	10	4	148	Tassel	17	19.8
2018-12-13	ZEA 324	10	5	79	NA	13	17.2
2018-12-13	B73	10	6	213	NA	14	19.5
2018-12-13	S052	10	7	200	Tassel	18	18
2018-12-13	ZEA 3660	10	8	184.5	NA	12	17
2018-12-13	ZEA 851	10	9	259	NA	11	16.5
2018-12-13	PHT77	10	10	225	Tassel	15	18.2
2018-12-13	N22	10	11	136	NA	13	17.2
2018-12-17	B73	1	1	211	NA	16	19.8
2018-12-17	S052	1	2	228	Tassel	18	18
2018-12-17	ZEA 332	1	3	246	Tassel	11	11
2018-12-17	PHT77	1	4	255	Tassel	17	18.8
2018-12-17	ZEA 324	1	5	89	NA	13	17.8
2018-12-17	N22	1	6	210	Tassel	16	19.5
2018-12-17	P148	1	7	244	Tassel	16	16
2018-12-17	ZEA 132	1	8	131	NA	13	17.8
2018-12-17	ZEA 399	1	9	142	NA	15	20.8
2018-12-17	ZEA 851	1	10	248	NA	12	16.8
2018-12-17	ZEA 3660	1	11	190	NA	12	17.8
2018-12-17	ZEA 399	2	1	179	Tassel	19	20.8
2018-12-17	P148	2	2	233	Tassel	16	16
2018-12-17	ZEA 851	2	3	195	NA	14	18.8
2018-12-17	ZEA 132	2	4	152	Tassel	17	20.5
2018-12-17	ZEA 324	2	5	86	NA	12	17.2
2018-12-17	PHT77	2	6	230	NA	15	18.8
2018-12-17	ZEA 3660	2	7	205	Tassel	15	17.8
2018-12-17	B73	2	8	250	NA	15	19.8
2018-12-17	ZEA 332	2	9	185	Tassel	11	11
2018-12-17	N22	2	10	160	NA	14	18.5
2018-12-17	S052	2	11	200	NA	13	16.8
2018-12-17	ZEA 324	3	1	92	NA	13	19
2018-12-17	ZEA 3660	3	2	185	Tassel	16	17.8
2018-12-17	ZEA 399	3	3	225	Tassel	19	20.8
2018-12-17	ZEA 132	3	4	141	Tassel	17	20.5
2018-12-17	S052	3	5	218	Tassel	19	19
2018-12-17	ZEA 851	3	6	260	NA	14	19.5
2018-12-17	N22	3	7	215	Tassel	17	19.8
2018-12-17	PHT77	3	8	232	Tassel	17	17.7
2018-12-17	ZEA 332	3	9	240	Tassel	11	11
2018-12-17	B73	3	10	206	NA	15	19.8
2018-12-17	P148	3	11	220	Tassel	16	16
2018-12-17	S052	4	1	185	Tassel	19	19
2018-12-17	ZEA 332	4	2	150	Tassel	11	11
2018-12-17	ZEA 851	4	3	190	NA	13	19.5
2018-12-17	ZEA 3660	4	4	194	Tassel	14	18.8
2018-12-17	N22	4	5	215	Tassel	18	19.8
2018-12-17	ZEA 132	4	6	132	Tassel	17	19.8
2018-12-17	P148	4	7	222	Tassel	17	17
2018-12-17	B73	4	8	177	NA	15	20.8
2018-12-17	PHT77	4	9	245	Tassel	17	17
2018-12-17	ZEA 324	4	10	83	NA	13	18
2018-12-17	ZEA 399	4	11	135	NA	16	20.8
2018-12-17	ZEA 851	5	1	245	NA	13	20
2018-12-17	ZEA 324	5	2	106	NA	15	20.2
2018-12-17	ZEA 399	5	3	160	Tassel	18	21.5
2018-12-17	ZEA 3660	5	4	213	Tassel	17	18.5
2018-12-17	B73	5	5	265	NA	16	21
2018-12-17	PHT77	5	6	246	Tassel	18	18
2018-12-17	ZEA 132	5	7	167	Tassel	18	20.2
2018-12-17	N22	5	8	217	Tassel	18	19.5
2018-12-17	S052	5	9	220	Tassel	19	19
2018-12-17	ZEA 332	5	10	149	Tassel	9	9
2018-12-17	P148	5	11	221	Tassel	17	17
2018-12-17	ZEA 324	6	1	99	NA	14	20
2018-12-17	ZEA 132	6	2	167	Tassel	19	21.2
2018-12-17	S052	6	3	225	Tassel	19	19
2018-12-17	ZEA 851	6	4	269	NA	16	20
2018-12-17	PHT77	6	5	258	Tassel	18	18
2018-12-17	B73	6	6	247	Tassel	16	20.2
2018-12-17	ZEA 332	6	7	152	Tassel	11	11
2018-12-17	P148	6	8	219	Tassel	16	16
2018-12-17	ZEA 3660	6	9	208	Tassel	16	18.2
2018-12-17	ZEA 399	6	10	226	Tassel	19	20.8
2018-12-17	N22	6	11	187	Tassel	17	19.2
2018-12-17	N22	7	1	247	Tassel	20	20
2018-12-17	ZEA 851	7	2	249	NA	14	19.2
2018-12-17	B73	7	3	221	NA	17	21
2018-12-17	ZEA 132	7	4	154	Tassel	18	21.2
2018-12-17	ZEA 332	7	5	164	Tassel	11	11
2018-12-17	P148	7	6	221	Tassel	17	17
2018-12-17	PHT77	7	7	234	Tassel	18	18
2018-12-17	ZEA 399	7	8	225	Tassel	20	20
2018-12-17	ZEA 3660	7	9	204	Tassel	16	19.2
2018-12-17	ZEA 324	7	10	80	NA	13	17.2
2018-12-17	S052	7	11	241	Tassel	19	19
2018-12-17	PHT77	8	1	271	Tassel	18	18
2018-12-17	S052	8	2	217	Tassel	21	21
2018-12-17	ZEA 3660	8	3	214	Tassel	18	18
2018-12-17	ZEA 132	8	4	150	Tassel	18	20.5
2018-12-17	ZEA 851	8	5	264	NA	16	19
2018-12-17	B73	8	6	234	NA	16	20.5
2018-12-17	ZEA 332	8	7	43	NA	11
2018-12-17	ZEA 324	8	8	92	Tassel	13	17.5
2018-12-17	ZEA 399	8	9	171	Tassel	20	20
2018-12-17	N22	8	10	208	Tassel	19	19
2018-12-17	P148	8	11	220	Tassel	16	16
2018-12-17	S052	9	1	215	Tassel	19	19
2018-12-17	ZEA 132	9	2	145	Tassel	18	20.2
2018-12-17	N22	9	3	178	Tassel	16	18.5
2018-12-17	B73	9	4	212	NA	15	20
2018-12-17	ZEA 332	9	5	182	Tassel	11	11
2018-12-17	P148	9	6	196	Tassel	17	17
2018-12-17	ZEA 324	9	7	87	NA	19	18.2
2018-12-17	PHT77	9	8	214	Tassel	16	28.5
2018-12-17	ZEA 399	9	9	142	Tassel	18	20.8
2018-12-17	ZEA 851	9	10	257	NA	13	19
2018-12-17	ZEA 3660	9	11	166	NA	11	16.2
2018-12-17	P148	10	1	204	Tassel	17	17
2018-12-17	ZEA 332	10	2	195	Tassel	11	11
2018-12-17	ZEA 132	10	3	144	Tassel	17	20
2018-12-17	ZEA 399	10	4	157	Tassel	18	20.8
2018-12-17	ZEA 324	10	5	91	NA	14	18.2
2018-12-17	B73	10	6	232	NA	16	19.8
2018-12-17	S052	10	7	196	Tassel	18	18
2018-12-17	ZEA 3660	10	8	200	Tassel	14	17.2
2018-12-17	ZEA 851	10	9	274	NA	13	18.2
2018-12-17	PHT77	10	10	247	Tassel	18	18
2018-12-17	N22	10	11	187	NA	15	18
2018-12-20	B73	1	1	220	Tassel	17	20.8
2018-12-20	S052	1	2	227	Tassel	18	18
2018-12-20	ZEA 332	1	3	224	Tassel	11	11
2018-12-20	PHT77	1	4	290	Tassel	18	18
2018-12-20	ZEA 324	1	5	93	NA	13	18.5
2018-12-20	N22	1	6	233	Tassel	18	19.8
2018-12-20	P148	1	7	248	Tassel	16	16
2018-12-20	ZEA 132	1	8	136	NA	13	17.8
2018-12-20	ZEA 399	1	9	142	Tassel	16	20.8
2018-12-20	ZEA 851	1	10	228	NA	12	17.5
2018-12-20	ZEA 3660	1	11	207	NA	13	17.8
2018-12-20	ZEA 399	2	1	202	Tassel	20	20
2018-12-20	P148	2	2	227	Tassel	16	16
2018-12-20	ZEA 851	2	3	236	NA	15	20.8
2018-12-20	ZEA 132	2	4	157	Tassel	17	19.8
2018-12-20	ZEA 324	2	5	93.5	NA	13	18.5
2018-12-20	PHT77	2	6	232	Tassel	16	18.8
2018-12-20	ZEA 3660	2	7	206	Tassel	16	18.8
2018-12-20	B73	2	8	243	Tassel	16	19.8
2018-12-20	ZEA 332	2	9	185	Tassel	11	11
2018-12-20	N22	2	10	190	Tassel	16	18.8
2018-12-20	S052	2	11	215	Tassel	15	17.5
2018-12-20	ZEA 324	3	1	92	NA	14	19.5
2018-12-20	ZEA 3660	3	2	218	Tassel	18	18
2018-12-20	ZEA 399	3	3	229	Tassel	20	20
2018-12-20	ZEA 132	3	4	142	Tassel	19	20.8
2018-12-20	S052	3	5	213	Tassel	18	18
2018-12-20	ZEA 851	3	6	281	NA	15	20.5
2018-12-20	N22	3	7	227	Tassel	17	19.8
2018-12-20	PHT77	3	8	237	Tassel	17	17
2018-12-20	ZEA 332	3	9	240	Tassel	11	11
2018-12-20	B73	3	10	233	NA	16	20.8
2018-12-20	P148	3	11	214	Tassel	17	17
2018-12-20	S052	4	1	186	Tassel	19	19
2018-12-20	ZEA 332	4	2	150	Tassel	11	11
2018-12-20	ZEA 851	4	3	249	NA	14	20.8
2018-12-20	ZEA 3660	4	4	200	Tassel	14	18.8
2018-12-20	N22	4	5	233	Tassel	19	19
2018-12-20	ZEA 132	4	6	139	Tassel	18	20.8
2018-12-20	P148	4	7	233	Tassel	17	17
2018-12-20	B73	4	8	169	NA	16	20.8
2018-12-20	PHT77	4	9	243	Tassel	17	17
2018-12-20	ZEA 324	4	10	92	NA	14	18.5
2018-12-20	ZEA 399	4	11	142	NA	16	21.8
2018-12-20	ZEA 851	5	1	NA	NA	NA
2018-12-20	ZEA 324	5	2	124	NA	16	20.9
2018-12-20	ZEA 399	5	3	175	Tassel	19	21.8
2018-12-20	ZEA 3660	5	4	215	Tassel	18	18
2018-12-20	B73	5	5	260	Tassel	17	21.8
2018-12-20	PHT77	5	6	246	Tassel	18	18
2018-12-20	ZEA 132	5	7	161.5	Tassel	18	20.8
2018-12-20	N22	5	8	232	Tassel	19	19
2018-12-20	S052	5	9	223	Tassel	19	19
2018-12-20	ZEA 332	5	10	149	Tassel	9	9
2018-12-20	P148	5	11	231	Tassel	17	17
2018-12-20	ZEA 324	6	1	106	NA	15	20.5
2018-12-20	ZEA 132	6	2	148	Tassel	19	20.2
2018-12-20	S052	6	3	208	Tassel	19	19
2018-12-20	ZEA 851	6	4	255	NA	16	19.8
2018-12-20	PHT77	6	5	270	Tassel	18	18
2018-12-20	B73	6	6	231	Tassel	17	20.5
2018-12-20	ZEA 332	6	7	152	Tassel	11	11
2018-12-20	P148	6	8	222	Tassel	19	19
2018-12-20	ZEA 3660	6	9	222	Tassel	17	18.8
2018-12-20	ZEA 399	6	10	221	Tassel	20	20
2018-12-20	N22	6	11	220	Tassel	18	19.5
2018-12-20	N22	7	1	266	Tassel	20	20
2018-12-20	ZEA 851	7	2	262	NA	15	19.8
2018-12-20	B73	7	3	253	NA	17	21.5
2018-12-20	ZEA 132	7	4	151	Tassel	19	21.5
2018-12-20	ZEA 332	7	5	164	Tassel	11	11
2018-12-20	P148	7	6	221	Tassel	17	17
2018-12-20	PHT77	7	7	264	Tassel	18	18
2018-12-20	ZEA 399	7	8	254	Tassel	20	20
2018-12-20	ZEA 3660	7	9	211	Tassel	17	19.8
2018-12-20	ZEA 324	7	10	88	NA	13	18.2
2018-12-20	S052	7	11	246	Tassel	19	19
2018-12-20	PHT77	8	1	265	Tassel	18	18
2018-12-20	S052	8	2	218	Tassel	20	20
2018-12-20	ZEA 3660	8	3	225	Tassel	18	18
2018-12-20	ZEA 132	8	4	151	Tassel	18	21.5
2018-12-20	ZEA 851	8	5	264	NA	16	20.8
2018-12-20	B73	8	6	247	Tassel	17	20.8
2018-12-20	ZEA 332	8	7	48	NA	11
2018-12-20	ZEA 324	8	8	97	Tassel	13	19.2
2018-12-20	ZEA 399	8	9	202	Tassel	20	20.2
2018-12-20	N22	8	10	241	Tassel	19	19
2018-12-20	P148	8	11	221	Tassel	16	16
2018-12-20	S052	9	1	216	Tassel	19	19
2018-12-20	ZEA 132	9	2	146	Tassel	18	20.5
2018-12-20	N22	9	3	201	Tassel	17	18.5
2018-12-20	B73	9	4	219	NA	15	20.5
2018-12-20	ZEA 332	9	5	182	Tassel	11	11
2018-12-20	P148	9	6	203	Tassel	17	17
2018-12-20	ZEA 324	9	7	113	NA	14	19.5
2018-12-20	PHT77	9	8	231	Tassel	18	18
2018-12-20	ZEA 399	9	9	157	Tassel	19	20.8
2018-12-20	ZEA 851	9	10	288	NA	14	19.8
2018-12-20	ZEA 3660	9	11	180	NA	19	22.5
2018-12-20	P148	10	1	208	Tassel	16	16
2018-12-20	ZEA 332	10	2	195	Tassel	11	11
2018-12-20	ZEA 132	10	3	150	Tassel	17	19.8
2018-12-20	ZEA 399	10	4	168	Tassel	18	20.8
2018-12-20	ZEA 324	10	5	100	NA	14	19.2
2018-12-20	B73	10	6	248	Tassel	17	20.5
2018-12-20	S052	10	7	204	Tassel	18	18
2018-12-20	ZEA 3660	10	8	205	Tassel	16	18.8
2018-12-20	ZEA 851	10	9	310	NA	13	19.8
2018-12-20	PHT77	10	10	269	Tassel	17	17
2018-12-20	N22	10	11	215	NA	16	18.5
2018-12-27	B73	1	1	NA	Tassel	20	20
2018-12-27	S052	1	2	NA	Tassel	18	18
2018-12-27	ZEA 332	1	3	224	Tassel	11	11
2018-12-27	PHT77	1	4	NA	Tassel	18	18
2018-12-27	ZEA 324	1	5	NA	NA	16	19.8
2018-12-27	N22	1	6	NA	Tassel	19	19
2018-12-27	P148	1	7	NA	Tassel	16	16
2018-12-27	ZEA 132	1	8	NA	Tassel	16	18.5
2018-12-27	ZEA 399	1	9	NA	Tassel	20	20
2018-12-27	ZEA 851	1	10	NA	NA	14	20
2018-12-27	ZEA 3660	1	11	NA	Tassel	17	17
2018-12-27	ZEA 399	2	1	NA	Tassel	20	20
2018-12-27	P148	2	2	NA	Tassel	16	16
2018-12-27	ZEA 851	2	3	NA	NA	17	21.5
2018-12-27	ZEA 132	2	4	NA	Tassel	21	21
2018-12-27	ZEA 324	2	5	NA	NA	16	20
2018-12-27	PHT77	2	6	NA	Tassel	17	17
2018-12-27	ZEA 3660	2	7	NA	Tassel	18	18
2018-12-27	B73	2	8	NA	Tassel	17	20.5
2018-12-27	ZEA 332	2	9	185	Tassel	11	11
2018-12-27	N22	2	10	NA	Tassel	19	19
2018-12-27	S052	2	11	NA	Tassel	17	17
2018-12-27	ZEA 324	3	1	NA	NA	17	21
2018-12-27	ZEA 3660	3	2	NA	Tassel	18	18
2018-12-27	ZEA 399	3	3	NA	Tassel	20	20
2018-12-27	ZEA 132	3	4	NA	Tassel	22	22
2018-12-27	S052	3	5	NA	Tassel	19	19
2018-12-27	ZEA 851	3	6	NA	NA	17	22.5
2018-12-27	N22	3	7	NA	Tassel	19	19
2018-12-27	PHT77	3	8	NA	Tassel	17	17
2018-12-27	ZEA 332	3	9	240	Tassel	11	11
2018-12-27	B73	3	10	NA	Tassel	19	21.8
2018-12-27	P148	3	11	NA	Tassel	17	17
2018-12-27	S052	4	1	NA	Tassel	19	19
2018-12-27	ZEA 332	4	2	150	Tassel	11	11
2018-12-27	ZEA 851	4	3	NA	NA	15	20.8
2018-12-27	ZEA 3660	4	4	NA	Tassel	18	18
2018-12-27	N22	4	5	NA	Tassel	19	19
2018-12-27	ZEA 132	4	6	NA	Tassel	22	22
2018-12-27	P148	4	7	NA	Tassel	17	17
2018-12-27	B73	4	8	NA	Tassel	18	21.5
2018-12-27	PHT77	4	9	NA	Tassel	17	17
2018-12-27	ZEA 324	4	10	NA	NA	15	19.5
2018-12-27	ZEA 399	4	11	NA	Tassel	19	21.8
2018-12-27	ZEA 851	5	1	NA	NA	16	22.5
2018-12-27	ZEA 324	5	2	NA	Tassel	18	23
2018-12-27	ZEA 399	5	3	NA	Tassel	21	21
2018-12-27	ZEA 3660	5	4	NA	Tassel	18	18
2018-12-27	B73	5	5	NA	Tassel	21	21
2018-12-27	PHT77	5	6	NA	Tassel	18	18
2018-12-27	ZEA 132	5	7	NA	Tassel	22	22
2018-12-27	N22	5	8	NA	Tassel	19	19
2018-12-27	S052	5	9	NA	Tassel	19	19
2018-12-27	ZEA 332	5	10	149	Tassel	9	9
2018-12-27	P148	5	11	NA	Tassel	17	17
2018-12-27	ZEA 324	6	1	NA	NA	18	21
2018-12-27	ZEA 132	6	2	NA	Tassel	22	22
2018-12-27	S052	6	3	NA	Tassel	19	19
2018-12-27	ZEA 851	6	4	NA	NA	17	22.8
2018-12-27	PHT77	6	5	NA	Tassel	18	18
2018-12-27	B73	6	6	NA	Tassel	20	20
2018-12-27	ZEA 332	6	7	152	Tassel	11	11
2018-12-27	P148	6	8	NA	Tassel	16	16
2018-12-27	ZEA 3660	6	9	NA	Tassel	18	18
2018-12-27	ZEA 399	6	10	NA	Tassel	20	20
2018-12-27	N22	6	11	NA	Tassel	19	19
2018-12-27	N22	7	1	NA	Tassel	20	20
2018-12-27	ZEA 851	7	2	NA	NA	18	20
2018-12-27	B73	7	3	NA	Tassel	21	21
2018-12-27	ZEA 132	7	4	NA	Tassel	22	22
2018-12-27	ZEA 332	7	5	164	Tassel	11	11
2018-12-27	P148	7	6	NA	Tassel	17	17
2018-12-27	PHT77	7	7	NA	Tassel	18	18
2018-12-27	ZEA 399	7	8	NA	Tassel	20	20
2018-12-27	ZEA 3660	7	9	NA	Tassel	19	19
2018-12-27	ZEA 324	7	10	NA	NA	16	21.2
2018-12-27	S052	7	11	NA	Tassel	19	19
2018-12-27	PHT77	8	1	NA	Tassel	18	18
2018-12-27	S052	8	2	NA	Tassel	21	21
2018-12-27	ZEA 3660	8	3	NA	Tassel	18	18
2018-12-27	ZEA 132	8	4	NA	Tassel	21	21
2018-12-27	ZEA 851	8	5	NA	NA	16	19.8
2018-12-27	B73	8	6	NA	Tassel	21	21
2018-12-27	ZEA 332	8	7	48	NA	11
2018-12-27	ZEA 324	8	8	NA	Tassel	15	19.8
2018-12-27	ZEA 399	8	9	NA	Tassel	20	20
2018-12-27	N22	8	10	NA	Tassel	19	19
2018-12-27	P148	8	11	NA	Tassel	16	16
2018-12-27	S052	9	1	NA	Tassel	19	19
2018-12-27	ZEA 132	9	2	NA	Tassel	22	22
2018-12-27	N22	9	3	NA	Tassel	18	18
2018-12-27	B73	9	4	NA	Tassel	18	20.8
2018-12-27	ZEA 332	9	5	182	Tassel	11	11
2018-12-27	P148	9	6	NA	Tassel	17	17
2018-12-27	ZEA 324	9	7	NA	Tassel	17	20.5
2018-12-27	PHT77	9	8	NA	Tassel	18	18
2018-12-27	ZEA 399	9	9	NA	Tassel	20	20
2018-12-27	ZEA 851	9	10	NA	NA	17	21.2
2018-12-27	ZEA 3660	9	11	NA	Tassel	17	17
2018-12-27	P148	10	1	NA	Tassel	17	17
2018-12-27	ZEA 332	10	2	195	Tassel	11	11
2018-12-27	ZEA 132	10	3	NA	Tassel	20	20
2018-12-27	ZEA 399	10	4	NA	Tassel	20	20
2018-12-27	ZEA 324	10	5	NA	NA	17	20.5
2018-12-27	B73	10	6	NA	Tassel	20	20
2018-12-27	S052	10	7	NA	Tassel	18	18
2018-12-27	ZEA 3660	10	8	NA	Tassel	18	18
2018-12-27	ZEA 851	10	9	NA	NA	17	22.2
2018-12-27	PHT77	10	10	NA	Tassel	18	18
2018-12-27	N22	10	11	NA	NA	18	18
2019-01-03	B73	1	1	NA	Tassel	20	20
2019-01-03	S052	1	2	NA	Tassel	18	18
2019-01-03	ZEA 332	1	3	224	Tassel	11	11
2019-01-03	PHT77	1	4	NA	Tassel	18	18
2019-01-03	ZEA 324	1	5	NA	Tassel	18	19.8
2019-01-03	N22	1	6	NA	Tassel	19	19
2019-01-03	P148	1	7	NA	Tassel	16	16
2019-01-03	ZEA 132	1	8	NA	Tassel	17	17
2019-01-03	ZEA 399	1	9	NA	Tassel	20	20
2019-01-03	ZEA 851	1	10	NA	Tassel	18	22.5
2019-01-03	ZEA 3660	1	11	NA	Tassel	17	17
2019-01-03	ZEA 399	2	1	NA	Tassel	20	20
2019-01-03	P148	2	2	NA	Tassel	16	16
2019-01-03	ZEA 851	2	3	NA	Tassel	20	22.8
2019-01-03	ZEA 132	2	4	NA	Tassel	21	21
2019-01-03	ZEA 324	2	5	NA	Tassel	18	23.2
2019-01-03	PHT77	2	6	NA	Tassel	18	18
2019-01-03	ZEA 3660	2	7	NA	Tassel	18	18
2019-01-03	B73	2	8	NA	Tassel	20	20.8
2019-01-03	ZEA 332	2	9	185	Tassel	11	11
2019-01-03	N22	2	10	NA	Tassel	19	19
2019-01-03	S052	2	11	NA	Tassel	17	17
2019-01-03	ZEA 324	3	1	NA	Tassel	20	23.8
2019-01-03	ZEA 3660	3	2	NA	Tassel	18	18
2019-01-03	ZEA 399	3	3	NA	Tassel	20	20
2019-01-03	ZEA 132	3	4	NA	Tassel	20	20.2
2019-01-03	S052	3	5	NA	Tassel	19	19
2019-01-03	ZEA 851	3	6	NA	NA	19	24.5
2019-01-03	N22	3	7	NA	Tassel	19	19
2019-01-03	PHT77	3	8	NA	Tassel	17	17
2019-01-03	ZEA 332	3	9	240	Tassel	11	11
2019-01-03	B73	3	10	NA	Tassel	21	21
2019-01-03	P148	3	11	NA	Tassel	17	17
2019-01-03	S052	4	1	NA	Tassel	19	19
2019-01-03	ZEA 332	4	2	150	Tassel	11	11
2019-01-03	ZEA 851	4	3	NA	Tassel	17	19.8
2019-01-03	ZEA 3660	4	4	NA	Tassel	18	18
2019-01-03	N22	4	5	NA	Tassel	19	19
2019-01-03	ZEA 132	4	6	NA	Tassel	20	20
2019-01-03	P148	4	7	NA	Tassel	17	17
2019-01-03	B73	4	8	NA	Tassel	20	21.8
2019-01-03	PHT77	4	9	NA	Tassel	17	17
2019-01-03	ZEA 324	4	10	NA	NA	18	19.8
2019-01-03	ZEA 399	4	11	NA	Tassel	21	21
2019-01-03	ZEA 851	5	1	NA	Tassel	19	23.8
2019-01-03	ZEA 324	5	2	NA	Tassel	21	23.5
2019-01-03	ZEA 399	5	3	NA	Tassel	21	21
2019-01-03	ZEA 3660	5	4	NA	Tassel	18	18
2019-01-03	B73	5	5	NA	Tassel	21	21
2019-01-03	PHT77	5	6	NA	Tassel	18	18
2019-01-03	ZEA 132	5	7	NA	Tassel	22	22
2019-01-03	N22	5	8	NA	Tassel	19	19
2019-01-03	S052	5	9	NA	Tassel	19	19
2019-01-03	ZEA 332	5	10	149	Tassel	9	9
2019-01-03	P148	5	11	NA	Tassel	17	17
2019-01-03	ZEA 324	6	1	NA	Tassel	21	22.8
2019-01-03	ZEA 132	6	2	NA	Tassel	22	22
2019-01-03	S052	6	3	NA	Tassel	19	19
2019-01-03	ZEA 851	6	4	NA	Tassel	21	22.8
2019-01-03	PHT77	6	5	NA	Tassel	18	18
2019-01-03	B73	6	6	NA	Tassel	20	20.8
2019-01-03	ZEA 332	6	7	152	Tassel	11	11
2019-01-03	P148	6	8	NA	Tassel	16	16
2019-01-03	ZEA 3660	6	9	NA	Tassel	18	18
2019-01-03	ZEA 399	6	10	NA	Tassel	20	20
2019-01-03	N22	6	11	NA	Tassel	19	19
2019-01-03	N22	7	1	NA	Tassel	20	20
2019-01-03	ZEA 851	7	2	NA	NA	19	20.8
2019-01-03	B73	7	3	NA	Tassel	21	21
2019-01-03	ZEA 132	7	4	NA	Tassel	21	21
2019-01-03	ZEA 332	7	5	164	Tassel	11	11
2019-01-03	P148	7	6	NA	Tassel	17	17
2019-01-03	PHT77	7	7	NA	Tassel	17	17
2019-01-03	ZEA 399	7	8	NA	Tassel	20	20
2019-01-03	ZEA 3660	7	9	NA	Tassel	19	19
2019-01-03	ZEA 324	7	10	NA	Tassel	19	22.5
2019-01-03	S052	7	11	NA	Tassel	19	19
2019-01-03	PHT77	8	1	NA	Tassel	18	18
2019-01-03	S052	8	2	NA	Tassel	20	20
2019-01-03	ZEA 3660	8	3	NA	Tassel	18	18
2019-01-03	ZEA 132	8	4	NA	Tassel	21	21
2019-01-03	ZEA 851	8	5	NA	Tassel	21	21
2019-01-03	B73	8	6	NA	Tassel	21	21.8
2019-01-03	ZEA 332	8	7	48	NA	11
2019-01-03	ZEA 324	8	8	NA	Tassel	18	20.8
2019-01-03	ZEA 399	8	9	NA	Tassel	20	20
2019-01-03	N22	8	10	NA	Tassel	19	19
2019-01-03	P148	8	11	NA	Tassel	16	16
2019-01-03	S052	9	1	NA	Tassel	19	19
2019-01-03	ZEA 132	9	2	NA	Tassel	21	21
2019-01-03	N22	9	3	NA	Tassel	18	18
2019-01-03	B73	9	4	NA	Tassel	20	20
2019-01-03	ZEA 332	9	5	182	Tassel	11	11
2019-01-03	P148	9	6	NA	Tassel	17	17
2019-01-03	ZEA 324	9	7	NA	Tassel	20	23.5
2019-01-03	PHT77	9	8	NA	Tassel	18	18
2019-01-03	ZEA 399	9	9	NA	Tassel	19	19
2019-01-03	ZEA 851	9	10	NA	NA	18	23.5
2019-01-03	ZEA 3660	9	11	NA	Tassel	17	17
2019-01-03	P148	10	1	NA	Tassel	17	17
2019-01-03	ZEA 332	10	2	195	Tassel	11	11
2019-01-03	ZEA 132	10	3	NA	Tassel	20	20
2019-01-03	ZEA 399	10	4	NA	Tassel	20	20
2019-01-03	ZEA 324	10	5	NA	NA	20	20.8
2019-01-03	B73	10	6	NA	Tassel	20	20
2019-01-03	S052	10	7	NA	Tassel	18	18
2019-01-03	ZEA 3660	10	8	NA	Tassel	18	18
2019-01-03	ZEA 851	10	9	NA	NA	20	23.5
2019-01-03	PHT77	10	10	NA	Tassel	18	18
2019-01-03	N22	10	11	NA	Tassel	18	18
2019-01-07	B73	1	1	314	Tassel	20	20
2019-01-07	S052	1	2	229	Tassel	18	18
2019-01-07	ZEA 332	1	3	224	Tassel	11	11
2019-01-07	PHT77	1	4	303	Tassel	18	18
2019-01-07	ZEA 324	1	5	147	Tassel	19	22.8
2019-01-07	N22	1	6	278	Tassel	19	19
2019-01-07	P148	1	7	248	Tassel	16	16
2019-01-07	ZEA 132	1	8	137.5	Tassel	17	17
2019-01-07	ZEA 399	1	9	215	Tassel	20	20
2019-01-07	ZEA 851	1	10	200	Tassel	18	22.8
2019-01-07	ZEA 3660	1	11	247	Tassel	17	17
2019-01-07	ZEA 399	2	1	223	Tassel	20	20
2019-01-07	P148	2	2	228	Tassel	16	16
2019-01-07	ZEA 851	2	3	177	Tassel	17	21.5
2019-01-07	ZEA 132	2	4	166	Tassel	21	21
2019-01-07	ZEA 324	2	5	154	Tassel	19	22.5
2019-01-07	PHT77	2	6	258	Tassel	18	18
2019-01-07	ZEA 3660	2	7	222	Tassel	18	18
2019-01-07	B73	2	8	262	Tassel	20	20
2019-01-07	ZEA 332	2	9	185	Tassel	11	11
2019-01-07	N22	2	10	268	Tassel	19	19
2019-01-07	S052	2	11	247	Tassel	17	17
2019-01-07	ZEA 324	3	1	150	Tassel	20	23.5
2019-01-07	ZEA 3660	3	2	220	Tassel	18	18
2019-01-07	ZEA 399	3	3	254	Tassel	20	20
2019-01-07	ZEA 132	3	4	138	Tassel	20	20.2
2019-01-07	S052	3	5	200	Tassel	19	19
2019-01-07	ZEA 851	3	6	293	Tassel	19	24.5
2019-01-07	N22	3	7	258	Tassel	19	19
2019-01-07	PHT77	3	8	255	Tassel	17	17
2019-01-07	ZEA 332	3	9	240	Tassel	11	11
2019-01-07	B73	3	10	290	Tassel	21	21
2019-01-07	P148	3	11	225	Tassel	17	17
2019-01-07	S052	4	1	187	Tassel	19	19
2019-01-07	ZEA 332	4	2	150	Tassel	11	11
2019-01-07	ZEA 851	4	3	272	Tassel	17	23.8
2019-01-07	ZEA 3660	4	4	217	Tassel	18	18
2019-01-07	N22	4	5	265	Tassel	19	19
2019-01-07	ZEA 132	4	6	145	Tassel	20	20
2019-01-07	P148	4	7	234	Tassel	17	17
2019-01-07	B73	4	8	220	Tassel	21	21
2019-01-07	PHT77	4	9	244	Tassel	17	17
2019-01-07	ZEA 324	4	10	147	NA	18	20.8
2019-01-07	ZEA 399	4	11	240	Tassel	21	21
2019-01-07	ZEA 851	5	1	168	Tassel	19	23.8
2019-01-07	ZEA 324	5	2	152.5	Tassel	23	23
2019-01-07	ZEA 399	5	3	221	Tassel	21	21
2019-01-07	ZEA 3660	5	4	221	Tassel	18	18
2019-01-07	B73	5	5	276	Tassel	21	21
2019-01-07	PHT77	5	6	253	Tassel	18	18
2019-01-07	ZEA 132	5	7	156	Tassel	22	22
2019-01-07	N22	5	8	257	Tassel	19	19
2019-01-07	S052	5	9	226	Tassel	19	19
2019-01-07	ZEA 332	5	10	149	Tassel	9	9
2019-01-07	P148	5	11	231	Tassel	17	17
2019-01-07	ZEA 324	6	1	159	Tassel	22	22
2019-01-07	ZEA 132	6	2	160	Tassel	22	22
2019-01-07	S052	6	3	222	Tassel	19	19
2019-01-07	ZEA 851	6	4	215	NA	17	22.8
2019-01-07	PHT77	6	5	269	Tassel	18	18
2019-01-07	B73	6	6	252	Tassel	20	20
2019-01-07	ZEA 332	6	7	152	Tassel	11	11
2019-01-07	P148	6	8	218	Tassel	16	16
2019-01-07	ZEA 3660	6	9	229	Tassel	18	18
2019-01-07	ZEA 399	6	10	235	Tassel	20	20
2019-01-07	N22	6	11	259	Tassel	19	19
2019-01-07	N22	7	1	270	Tassel	20	20
2019-01-07	ZEA 851	7	2	290	NA	NA
2019-01-07	B73	7	3	271	Tassel	21	21
2019-01-07	ZEA 132	7	4	172	Tassel	22	22
2019-01-07	ZEA 332	7	5	164	Tassel	11	11
2019-01-07	P148	7	6	222	Tassel	17	17
2019-01-07	PHT77	7	7	267	Tassel	18	18
2019-01-07	ZEA 399	7	8	263	Tassel	20	20
2019-01-07	ZEA 3660	7	9	210	Tassel	19	19
2019-01-07	ZEA 324	7	10	146	Tassel	20	22.5
2019-01-07	S052	7	11	247	Tassel	20	20
2019-01-07	PHT77	8	1	256	Tassel	18	18
2019-01-07	S052	8	2	219	Tassel	20	20
2019-01-07	ZEA 3660	8	3	227	Tassel	18	18
2019-01-07	ZEA 132	8	4	148	Tassel	20	20
2019-01-07	ZEA 851	8	5	281	Tassel	21	21
2019-01-07	B73	8	6	273	Tassel	21	21
2019-01-07	ZEA 332	8	7	48	NA	11
2019-01-07	ZEA 324	8	8	158	Tassel	20	22.8
2019-01-07	ZEA 399	8	9	237	Tassel	20	20
2019-01-07	N22	8	10	274	Tassel	19	19
2019-01-07	P148	8	11	220	Tassel	16	16
2019-01-07	S052	9	1	218	Tassel	19	19
2019-01-07	ZEA 132	9	2	139	Tassel	22	22
2019-01-07	N22	9	3	242	Tassel	18	18
2019-01-07	B73	9	4	241	Tassel	20	20
2019-01-07	ZEA 332	9	5	182	Tassel	11	11
2019-01-07	P148	9	6	204	Tassel	17	17
2019-01-07	ZEA 324	9	7	149	Tassel	22	23.5
2019-01-07	PHT77	9	8	247	Tassel	18	18
2019-01-07	ZEA 399	9	9	200	Tassel	20	20
2019-01-07	ZEA 851	9	10	244	NA	18
2019-01-07	ZEA 3660	9	11	224	Tassel	17	17
2019-01-07	P148	10	1	205	Tassel	17	17
2019-01-07	ZEA 332	10	2	195	Tassel	11	11
2019-01-07	ZEA 132	10	3	153	Tassel	20	20
2019-01-07	ZEA 399	10	4	210	Tassel	20	20
2019-01-07	ZEA 324	10	5	140	NA	20
2019-01-07	B73	10	6	273	Tassel	20	20
2019-01-07	S052	10	7	210	Tassel	18	18
2019-01-07	ZEA 3660	10	8	215	Tassel	18	18
2019-01-07	ZEA 851	10	9	192	NA	21	23.8
2019-01-07	PHT77	10	10	289	Tassel	18	18
2019-01-07	N22	10	11	270	Tassel	18	18
2019-01-10	B73	1	1	314	Tassel	20	20
2019-01-10	S052	1	2	229	Tassel	18	18
2019-01-10	ZEA 332	1	3	224	Tassel	11	11
2019-01-10	PHT77	1	4	303	Tassel	18	18
2019-01-10	ZEA 324	1	5	147	Tassel	19	22.8
2019-01-10	N22	1	6	278	Tassel	19	19
2019-01-10	P148	1	7	248	Tassel	16	16
2019-01-10	ZEA 132	1	8	137.5	Tassel	17	17
2019-01-10	ZEA 399	1	9	215	Tassel	20	20
2019-01-10	ZEA 851	1	10	200	Tassel	18	22.8
2019-01-10	ZEA 3660	1	11	247	Tassel	17	17
2019-01-10	ZEA 399	2	1	223	Tassel	20	20
2019-01-10	P148	2	2	228	Tassel	16	16
2019-01-10	ZEA 851	2	3	177	Tassel	17	21.5
2019-01-10	ZEA 132	2	4	166	Tassel	21	21
2019-01-10	ZEA 324	2	5	154	Tassel	19	22.5
2019-01-10	PHT77	2	6	258	Tassel	18	18
2019-01-10	ZEA 3660	2	7	222	Tassel	18	18
2019-01-10	B73	2	8	262	Tassel	20	20
[truncated: 861 more rows]

## Sheet: PhenoSphere_avg
date	genotype	replicate	position	row	column	Plant_Height	Tassel	V_Stage	Growth.Stage
2018-10-15	ZEA 132	1	1	1	1	0	0	0	0
2018-10-15	ZEA 132	1	2	1	1	0	0	0	0
2018-10-15	ZEA 399	1	1	1	2	0	0	0	0
2018-10-15	ZEA 399	1	2	1	2	0	0	0	0
2018-10-15	ZEA 851	2	1	1	3	0	0	0	0
2018-10-15	ZEA 851	2	2	1	3	0	0	0	0
2018-10-15	ZEA 3660	2	1	1	4	0	0	0	0
2018-10-15	ZEA 3660	2	2	1	4	0	0	0	0
2018-10-15	ZEA 3660	2	3	1	4	0	0	0	0
2018-10-15	ZEA 132	3	1	1	5	0	0	0	0
2018-10-15	ZEA 132	3	2	1	5	0	0	0	0
2018-10-15	S052	3	1	1	6	0	0	0	0
2018-10-15	S052	3	2	1	6	0	0	0	0
2018-10-15	S052	3	3	1	6	0	0	0	0
2018-10-15	ZEA 3660	4	1	1	7	0	0	0	0
2018-10-15	ZEA 3660	4	2	1	7	0	0	0	0
2018-10-15	ZEA 3660	4	3	1	7	0	0	0	0
2018-10-15	ZEA 324	4	1	1	8	0	0	0	0
2018-10-15	ZEA 324	4	2	1	8	0	0	0	0
2018-10-15	ZEA 324	5	1	1	9	0	0	0	0
2018-10-15	ZEA 324	5	2	1	9	0	0	0	0
2018-10-15	ZEA 324	5	3	1	9	0	0	0	0
2018-10-15	ZEA 332	5	1	1	10	0	0	0	0
2018-10-15	ZEA 332	5	2	1	10	0	0	0	0
2018-10-15	PHT77	5	1	1	11	0	0	0	0
2018-10-15	PHT77	5	2	1	11	0	0	0	0
2018-10-15	ZEA 132	1	3	1	1	0	0	0	0
2018-10-15	ZEA 132	1	4	1	1	0	0	0	0
2018-10-15	ZEA 132	1	5	1	1	0	0	0	0
2018-10-15	ZEA 399	1	3	1	2	0	0	0	0
2018-10-15	ZEA 399	1	4	1	2	0	0	0	0
2018-10-15	ZEA 399	1	5	1	2	0	0	0	0
2018-10-15	ZEA 851	2	3	1	3	0	0	0	0
2018-10-15	ZEA 851	2	4	1	3	0	0	0	0
2018-10-15	ZEA 851	2	5	1	3	0	0	0	0
2018-10-15	ZEA 3660	2	4	1	4	0	0	0	0
2018-10-15	ZEA 3660	2	5	1	4	0	0	0	0
2018-10-15	ZEA 132	3	3	1	5	0	0	0	0
2018-10-15	ZEA 132	3	4	1	5	0	0	0	0
2018-10-15	ZEA 132	3	5	1	5	0	0	0	0
2018-10-15	S052	3	4	1	6	0	0	0	0
2018-10-15	S052	3	5	1	6	0	0	0	0
2018-10-15	ZEA 3660	4	4	1	7	0	0	0	0
2018-10-15	ZEA 3660	4	5	1	7	0	0	0	0
2018-10-15	ZEA 324	4	3	1	8	0	0	0	0
2018-10-15	ZEA 324	4	4	1	8	0	0	0	0
2018-10-15	ZEA 324	4	5	1	8	0	0	0	0
2018-10-15	ZEA 324	5	4	1	9	0	0	0	0
2018-10-15	ZEA 324	5	5	1	9	0	0	0	0
2018-10-15	ZEA 332	5	3	1	10	0	0	0	0
2018-10-15	ZEA 332	5	4	1	10	0	0	0	0
2018-10-15	ZEA 332	5	5	1	10	0	0	0	0
2018-10-15	PHT77	5	3	1	11	0	0	0	0
2018-10-15	PHT77	5	4	1	11	0	0	0	0
2018-10-15	PHT77	5	5	1	11	0	0	0	0
2018-10-15	P148	1	1	2	1	0	0	0	0
2018-10-15	P148	1	2	2	1	0	0	0	0
2018-10-15	P148	1	3	2	1	0	0	0	0
2018-10-15	PHT77	1	1	2	2	0	0	0	0
2018-10-15	PHT77	1	2	2	2	0	0	0	0
2018-10-15	PHT77	1	3	2	2	0	0	0	0
2018-10-15	ZEA 399	2	1	2	3	0	0	0	0
2018-10-15	ZEA 399	2	2	2	3	0	0	0	0
2018-10-15	PHT77	2	1	2	4	0	0	0	0
2018-10-15	PHT77	2	2	2	4	0	0	0	0
2018-10-15	PHT77	2	3	2	4	0	0	0	0
2018-10-15	N22	3	1	2	5	0	0	0	0
2018-10-15	N22	3	2	2	5	0	0	0	0
2018-10-15	N22	3	3	2	5	0	0	0	0
2018-10-15	ZEA 399	3	1	2	6	0	0	0	0
2018-10-15	ZEA 399	3	2	2	6	0	0	0	0
2018-10-15	ZEA 399	3	3	2	6	0	0	0	0
2018-10-15	ZEA 132	4	1	2	7	0	0	0	0
2018-10-15	ZEA 132	4	2	2	7	0	0	0	0
2018-10-15	ZEA 132	4	3	2	7	0	0	0	0
2018-10-15	S052	4	1	2	8	0	0	0	0
2018-10-15	S052	4	2	2	8	0	0	0	0
2018-10-15	B73	4	1	2	9	0	0	0	0
2018-10-15	B73	4	2	2	9	0	0	0	0
2018-10-15	ZEA 3660	5	1	2	10	0	0	0	0
2018-10-15	ZEA 3660	5	2	2	10	0	0	0	0
2018-10-15	ZEA 3660	5	3	2	10	0	0	0	0
2018-10-15	ZEA 399	5	1	2	11	0	0	0	0
2018-10-15	ZEA 399	5	2	2	11	0	0	0	0
2018-10-15	P148	1	4	2	1	0	0	0	0
2018-10-15	P148	1	5	2	1	0	0	0	0
2018-10-15	PHT77	1	4	2	2	0	0	0	0
2018-10-15	PHT77	1	5	2	2	0	0	0	0
2018-10-15	ZEA 399	2	3	2	3	0	0	0	0
2018-10-15	ZEA 399	2	4	2	3	0	0	0	0
2018-10-15	ZEA 399	2	5	2	3	0	0	0	0
2018-10-15	PHT77	2	4	2	4	0	0	0	0
2018-10-15	PHT77	2	5	2	4	0	0	0	0
2018-10-15	N22	3	4	2	5	0	0	0	0
2018-10-15	N22	3	5	2	5	0	0	0	0
2018-10-15	ZEA 399	3	4	2	6	0	0	0	0
2018-10-15	ZEA 399	3	5	2	6	0	0	0	0
2018-10-15	ZEA 132	4	4	2	7	0	0	0	0
2018-10-15	ZEA 132	4	5	2	7	0	0	0	0
2018-10-15	S052	4	3	2	8	0	0	0	0
2018-10-15	S052	4	4	2	8	0	0	0	0
2018-10-15	S052	4	5	2	8	0	0	0	0
2018-10-15	B73	4	3	2	9	0	0	0	0
2018-10-15	B73	4	4	2	9	0	0	0	0
2018-10-15	B73	4	5	2	9	0	0	0	0
2018-10-15	ZEA 3660	5	4	2	10	0	0	0	0
2018-10-15	ZEA 3660	5	5	2	10	0	0	0	0
2018-10-15	ZEA 399	5	3	2	11	0	0	0	0
2018-10-15	ZEA 399	5	4	2	11	0	0	0	0
2018-10-15	ZEA 399	5	5	2	11	0	0	0	0
2018-10-15	N22	1	1	3	1	0	0	0	0
2018-10-15	N22	1	2	3	1	0	0	0	0
2018-10-15	N22	1	3	3	1	0	0	0	0
2018-10-15	ZEA 332	1	1	3	2	0	0	0	0
2018-10-15	ZEA 332	1	2	3	2	0	0	0	0
2018-10-15	ZEA 332	1	3	3	2	0	0	0	0
2018-10-15	S052	2	1	3	3	0	0	0	0
2018-10-15	S052	2	2	3	3	0	0	0	0
2018-10-15	B73	2	1	3	4	0	0	0	0
2018-10-15	B73	2	2	3	4	0	0	0	0
2018-10-15	B73	2	3	3	4	0	0	0	0
2018-10-15	ZEA 851	3	1	3	5	0	0	0	0
2018-10-15	ZEA 851	3	2	3	5	0	0	0	0
2018-10-15	ZEA 332	3	1	3	6	0	0	0	0
2018-10-15	ZEA 332	3	2	3	6	0	0	0	0
2018-10-15	PHT77	3	1	3	7	0	0	0	0
2018-10-15	PHT77	3	2	3	7	0	0	0	0
2018-10-15	PHT77	4	1	3	8	0	0	0	0
2018-10-15	PHT77	4	2	3	8	0	0	0	0
2018-10-15	PHT77	4	3	3	8	0	0	0	0
2018-10-15	ZEA 399	4	1	3	9	0	0	0	0
2018-10-15	ZEA 399	4	2	3	9	0	0	0	0
2018-10-15	ZEA 851	5	1	3	10	0	0	0	0
2018-10-15	ZEA 851	5	2	3	10	0	0	0	0
2018-10-15	ZEA 132	5	1	3	11	0	0	0	0
2018-10-15	ZEA 132	5	2	3	11	0	0	0	0
2018-10-15	N22	1	4	3	1	0	0	0	0
2018-10-15	N22	1	5	3	1	0	0	0	0
2018-10-15	ZEA 332	1	4	3	2	0	0	0	0
2018-10-15	ZEA 332	1	5	3	2	0	0	0	0
2018-10-15	S052	2	3	3	3	0	0	0	0
2018-10-15	S052	2	4	3	3	0	0	0	0
2018-10-15	S052	2	5	3	3	0	0	0	0
2018-10-15	B73	2	4	3	4	0	0	0	0
2018-10-15	B73	2	5	3	4	0	0	0	0
2018-10-15	ZEA 851	3	3	3	5	0	0	0	0
2018-10-15	ZEA 851	3	4	3	5	0	0	0	0
2018-10-15	ZEA 851	3	5	3	5	0	0	0	0
2018-10-15	ZEA 332	3	3	3	6	0	0	0	0
2018-10-15	ZEA 332	3	4	3	6	0	0	0	0
2018-10-15	ZEA 332	3	5	3	6	0	0	0	0
2018-10-15	PHT77	3	3	3	7	0	0	0	0
2018-10-15	PHT77	3	4	3	7	0	0	0	0
2018-10-15	PHT77	3	5	3	7	0	0	0	0
2018-10-15	PHT77	4	4	3	8	0	0	0	0
2018-10-15	PHT77	4	5	3	8	0	0	0	0
2018-10-15	ZEA 399	4	3	3	9	0	0	0	0
2018-10-15	ZEA 399	4	4	3	9	0	0	0	0
2018-10-15	ZEA 399	4	5	3	9	0	0	0	0
2018-10-15	ZEA 851	5	3	3	10	0	0	0	0
2018-10-15	ZEA 851	5	4	3	10	0	0	0	0
2018-10-15	ZEA 851	5	5	3	10	0	0	0	0
2018-10-15	ZEA 132	5	3	3	11	0	0	0	0
2018-10-15	ZEA 132	5	4	3	11	0	0	0	0
2018-10-15	ZEA 132	5	5	3	11	0	0	0	0
2018-10-15	S052	1	1	4	1	0	0	0	0
2018-10-15	S052	1	2	4	1	0	0	0	0
2018-10-15	B73	1	1	4	2	0	0	0	0
2018-10-15	B73	1	2	4	2	0	0	0	0
2018-10-15	B73	2	1	4	3	0	0	0	0
2018-10-15	B73	2	2	4	3	0	0	0	0
2018-10-15	N22	2	1	4	4	0	0	0	0
2018-10-15	N22	2	2	4	4	0	0	0	0
2018-10-15	N22	2	3	4	4	0	0	0	0
2018-10-15	P148	2	1	4	5	0	0	0	0
2018-10-15	P148	2	2	4	5	0	0	0	0
2018-10-15	P148	2	3	4	5	0	0	0	0
2018-10-15	ZEA 3660	3	1	4	6	0	0	0	0
2018-10-15	ZEA 3660	3	2	4	6	0	0	0	0
2018-10-15	ZEA 3660	3	3	4	6	0	0	0	0
2018-10-15	B73	3	1	4	7	0	0	0	0
2018-10-15	B73	3	2	4	7	0	0	0	0
2018-10-15	B73	3	3	4	7	0	0	0	0
2018-10-15	ZEA 332	4	1	4	8	0	0	0	0
2018-10-15	ZEA 332	4	2	4	8	0	0	0	0
2018-10-15	N22	4	1	4	9	0	0	0	0
2018-10-15	N22	4	2	4	9	0	0	0	0
2018-10-15	N22	4	3	4	9	0	0	0	0
2018-10-15	P148	5	1	4	10	0	0	0	0
2018-10-15	P148	5	2	4	10	0	0	0	0
2018-10-15	B73	5	1	4	11	0	0	0	0
2018-10-15	B73	5	2	4	11	0	0	0	0
2018-10-15	S052	1	3	4	1	0	0	0	0
2018-10-15	S052	1	4	4	1	0	0	0	0
2018-10-15	S052	1	5	4	1	0	0	0	0
2018-10-15	B73	1	3	4	2	0	0	0	0
2018-10-15	B73	1	4	4	2	0	0	0	0
2018-10-15	B73	1	5	4	2	0	0	0	0
2018-10-15	B73	2	3	4	3	0	0	0	0
2018-10-15	B73	2	4	4	3	0	0	0	0
2018-10-15	B73	2	5	4	3	0	0	0	0
2018-10-15	N22	2	4	4	4	0	0	0	0
2018-10-15	N22	2	5	4	4	0	0	0	0
2018-10-15	P148	2	4	4	5	0	0	0	0
2018-10-15	P148	2	5	4	5	0	0	0	0
2018-10-15	ZEA 3660	3	4	4	6	0	0	0	0
2018-10-15	ZEA 3660	3	5	4	6	0	0	0	0
2018-10-15	B73	3	4	4	7	0	0	0	0
2018-10-15	B73	3	5	4	7	0	0	0	0
2018-10-15	ZEA 332	4	3	4	8	0	0	0	0
2018-10-15	ZEA 332	4	4	4	8	0	0	0	0
2018-10-15	ZEA 332	4	5	4	8	0	0	0	0
2018-10-15	N22	4	4	4	9	0	0	0	0
2018-10-15	N22	4	5	4	9	0	0	0	0
2018-10-15	P148	5	3	4	10	0	0	0	0
2018-10-15	P148	5	4	4	10	0	0	0	0
2018-10-15	P148	5	5	4	10	0	0	0	0
2018-10-15	B73	5	3	4	11	0	0	0	0
2018-10-15	B73	5	4	4	11	0	0	0	0
2018-10-15	B73	5	5	4	11	0	0	0	0
2018-10-15	ZEA 3660	1	1	5	1	0	0	0	0
2018-10-15	ZEA 3660	1	2	5	1	0	0	0	0
2018-10-15	ZEA 851	1	1	5	2	0	0	0	0
2018-10-15	ZEA 851	1	2	5	2	0	0	0	0
2018-10-15	ZEA 324	1	1	5	3	0	0	0	0
2018-10-15	ZEA 324	1	2	5	3	0	0	0	0
2018-10-15	ZEA 324	1	3	5	3	0	0	0	0
2018-10-15	ZEA 132	2	1	5	4	0	0	0	0
2018-10-15	ZEA 132	2	2	5	4	0	0	0	0
2018-10-15	ZEA 332	2	1	5	5	0	0	0	0
2018-10-15	ZEA 332	2	2	5	5	0	0	0	0
2018-10-15	ZEA 332	2	3	5	5	0	0	0	0
2018-10-15	P148	3	1	5	6	0	0	0	0
2018-10-15	P148	3	2	5	6	0	0	0	0
2018-10-15	B73	3	1	5	7	0	0	0	0
2018-10-15	B73	3	2	5	7	0	0	0	0
2018-10-15	B73	3	3	5	7	0	0	0	0
2018-10-15	ZEA 851	4	1	5	8	0	0	0	0
2018-10-15	ZEA 851	4	2	5	8	0	0	0	0
2018-10-15	P148	4	1	5	9	0	0	0	0
2018-10-15	P148	4	2	5	9	0	0	0	0
2018-10-15	N22	5	1	5	10	0	0	0	0
2018-10-15	N22	5	2	5	10	0	0	0	0
2018-10-15	S052	5	1	5	11	0	0	0	0
2018-10-15	S052	5	2	5	11	0	0	0	0
2018-10-15	ZEA 3660	1	3	5	1	0	0	0	0
2018-10-15	ZEA 3660	1	4	5	1	0	0	0	0
2018-10-15	ZEA 3660	1	5	5	1	0	0	0	0
2018-10-15	ZEA 851	1	3	5	2	0	0	0	0
2018-10-15	ZEA 851	1	4	5	2	0	0	0	0
2018-10-15	ZEA 851	1	5	5	2	0	0	0	0
2018-10-15	ZEA 324	1	4	5	3	0	0	0	0
2018-10-15	ZEA 324	1	5	5	3	0	0	0	0
2018-10-15	ZEA 132	2	3	5	4	0	0	0	0
2018-10-15	ZEA 132	2	4	5	4	0	0	0	0
2018-10-15	ZEA 132	2	5	5	4	0	0	0	0
2018-10-15	ZEA 332	2	4	5	5	0	0	0	0
2018-10-15	ZEA 332	2	5	5	5	0	0	0	0
2018-10-15	P148	3	3	5	6	0	0	0	0
2018-10-15	P148	3	4	5	6	0	0	0	0
2018-10-15	P148	3	5	5	6	0	0	0	0
2018-10-15	B73	3	4	5	7	0	0	0	0
2018-10-15	B73	3	5	5	7	0	0	0	0
2018-10-15	ZEA 851	4	3	5	8	0	0	0	0
2018-10-15	ZEA 851	4	4	5	8	0	0	0	0
2018-10-15	ZEA 851	4	5	5	8	0	0	0	0
2018-10-15	P148	4	3	5	9	0	0	0	0
2018-10-15	P148	4	4	5	9	0	0	0	0
2018-10-15	P148	4	5	5	9	0	0	0	0
2018-10-15	N22	5	3	5	10	0	0	0	0
2018-10-15	N22	5	4	5	10	0	0	0	0
2018-10-15	N22	5	5	5	10	0	0	0	0
2018-10-15	S052	5	3	5	11	0	0	0	0
2018-10-15	S052	5	4	5	11	0	0	0	0
2018-10-15	S052	5	5	5	11	0	0	0	0
2018-11-01	ZEA 132	1	1	1	1	24.9	NA	3	5.8
2018-11-01	ZEA 132	1	2	1	1	21	NA	3	6
2018-11-01	ZEA 399	1	1	1	2	26	NA	3	6.2
2018-11-01	ZEA 399	1	2	1	2	28	NA	3	5.8
2018-11-01	ZEA 851	2	1	1	3	38.9	NA	3	6.2
2018-11-01	ZEA 851	2	2	1	3	36	NA	3	5.8
2018-11-01	ZEA 3660	2	1	1	4	29.5	NA	3	4.8
2018-11-01	ZEA 3660	2	2	1	4	30.5	NA	3	4.8
2018-11-01	ZEA 3660	2	3	1	4	29.5	NA	3	5.2
2018-11-01	ZEA 132	3	1	1	5	18.5	NA	3	6.2
2018-11-01	ZEA 132	3	2	1	5	18.5	NA	3	6.5
2018-11-01	S052	3	1	1	6	32.5	NA	4	6.5
2018-11-01	S052	3	2	1	6	35.5	NA	4	7.5
2018-11-01	S052	3	3	1	6	35.5	NA	4	6.5
2018-11-01	ZEA 3660	4	1	1	7	34.5	NA	3	5.2
2018-11-01	ZEA 3660	4	2	1	7	35	NA	3	5.2
2018-11-01	ZEA 3660	4	3	1	7	34	NA	3	4.8
2018-11-01	ZEA 324	4	1	1	8	10	NA	3	5.5
2018-11-01	ZEA 324	4	2	1	8	8	NA	2	4.5
2018-11-01	ZEA 324	5	1	1	9	9	NA	3	5.2
2018-11-01	ZEA 324	5	2	1	9	12	NA	4	5.8
2018-11-01	ZEA 324	5	3	1	9	12	NA	3	5.8
2018-11-01	ZEA 332	5	1	1	10	38	NA	3	5.8
2018-11-01	ZEA 332	5	2	1	10	36	NA	3	5.5
2018-11-01	PHT77	5	1	1	11	52	NA	3	5.5
2018-11-01	PHT77	5	2	1	11	49	NA	3	5.5
2018-11-01	ZEA 132	1	3	1	1	24.5	NA	3	6
2018-11-01	ZEA 132	1	4	1	1	18.5	NA	3	6.2
2018-11-01	ZEA 132	1	5	1	1	20	NA	3	6
2018-11-01	ZEA 399	1	3	1	2	32	NA	3	6.2
2018-11-01	ZEA 399	1	4	1	2	32	NA	4	6.5
2018-11-01	ZEA 399	1	5	1	2	35.5	NA	4	6.5
2018-11-01	ZEA 851	2	3	1	3	34	NA	3	6.2
2018-11-01	ZEA 851	2	4	1	3	39	NA	3	6
2018-11-01	ZEA 851	2	5	1	3	33	NA	3	6
2018-11-01	ZEA 3660	2	4	1	4	32	NA	3	5.2
2018-11-01	ZEA 3660	2	5	1	4	31	NA	3	5
2018-11-01	ZEA 132	3	3	1	5	16	NA	3	5.5
2018-11-01	ZEA 132	3	4	1	5	19	NA	3	5.8
2018-11-01	ZEA 132	3	5	1	5	22	NA	3	6.2
2018-11-01	S052	3	4	1	6	22	NA	3	5.8
2018-11-01	S052	3	5	1	6	30	NA	4	6.5
2018-11-01	ZEA 3660	4	4	1	7	36	NA	3	5.2
2018-11-01	ZEA 3660	4	5	1	7	29.5	NA	3	5
2018-11-01	ZEA 324	4	3	1	8	8	NA	3	4.5
2018-11-01	ZEA 324	4	4	1	8	10	NA	3	5.2
2018-11-01	ZEA 324	4	5	1	8	9.5	NA	3	5.2
2018-11-01	ZEA 324	5	4	1	9	6.5	NA	2	4
2018-11-01	ZEA 324	5	5	1	9	8.5	NA	3	4.5
2018-11-01	ZEA 332	5	3	1	10	34	NA	3	5.5
2018-11-01	ZEA 332	5	4	1	10	32	NA	3	6
2018-11-01	ZEA 332	5	5	1	10	38	NA	3	6.5
2018-11-01	PHT77	5	3	1	11	40	NA	3	5.5
2018-11-01	PHT77	5	4	1	11	48	NA	3	5.5
2018-11-01	PHT77	5	5	1	11	43	NA	3	5.5
2018-11-01	P148	1	1	2	1	34	NA	3	6.2
2018-11-01	P148	1	2	2	1	35.5	NA	3	6.5
2018-11-01	P148	1	3	2	1	32	NA	3	6.5
2018-11-01	PHT77	1	1	2	2	31	NA	3	5.2
2018-11-01	PHT77	1	2	2	2	43	NA	3	5.5
2018-11-01	PHT77	1	3	2	2	38	NA	3	5.5
2018-11-01	ZEA 399	2	1	2	3	35	NA	4	6.5
2018-11-01	ZEA 399	2	2	2	3	28	NA	3	5.5
2018-11-01	PHT77	2	1	2	4	38.5	NA	3	5.5
2018-11-01	PHT77	2	2	2	4	38	NA	3	6.2
2018-11-01	PHT77	2	3	2	4	44	NA	3	6
2018-11-01	N22	3	1	2	5	24	NA	3	5.5
2018-11-01	N22	3	2	2	5	27	NA	3	5.5
2018-11-01	N22	3	3	2	5	28.5	NA	3	5.5
2018-11-01	ZEA 399	3	1	2	6	35.5	NA	3	5.5
2018-11-01	ZEA 399	3	2	2	6	29.5	NA	3	5.2
2018-11-01	ZEA 399	3	3	2	6	29	NA	3	6.2
2018-11-01	ZEA 132	4	1	2	7	24.5	NA	3	6.2
2018-11-01	ZEA 132	4	2	2	7	19.5	NA	3	6.2
2018-11-01	ZEA 132	4	3	2	7	22	NA	3	6
2018-11-01	S052	4	1	2	8	20.5	NA	4	6.2
2018-11-01	S052	4	2	2	8	27	NA	4	6.2
2018-11-01	B73	4	1	2	9	28	NA	3	6
2018-11-01	B73	4	2	2	9	25.5	NA	3	5.5
2018-11-01	ZEA 3660	5	1	2	10	33	NA	3	6
2018-11-01	ZEA 3660	5	2	2	10	37	NA	3	5.5
2018-11-01	ZEA 3660	5	3	2	10	27.5	NA	3	5.5
2018-11-01	ZEA 399	5	1	2	11	33	NA	3	5.5
2018-11-01	ZEA 399	5	2	2	11	22	NA	3	5.8
2018-11-01	P148	1	4	2	1	32	NA	4	5.5
2018-11-01	P148	1	5	2	1	24.2	NA	3	4.5
2018-11-01	PHT77	1	4	2	2	39.2	NA	3	4.2
2018-11-01	PHT77	1	5	2	2	43.4	NA	3	4.5
2018-11-01	ZEA 399	2	3	2	3	32.5	NA	3	5.2
2018-11-01	ZEA 399	2	4	2	3	35	NA	3	5.2
2018-11-01	ZEA 399	2	5	2	3	33.3	NA	4	5.2
2018-11-01	PHT77	2	4	2	4	38.4	NA	3	4.5
2018-11-01	PHT77	2	5	2	4	39.6	NA	3	4.5
2018-11-01	N22	3	4	2	5	23.5	NA	3	4.5
2018-11-01	N22	3	5	2	5	31.2	NA	3	4.5
2018-11-01	ZEA 399	3	4	2	6	33.7	NA	3	5.8
2018-11-01	ZEA 399	3	5	2	6	27.1	NA	3	4.8
2018-11-01	ZEA 132	4	4	2	7	17.5	NA	3	5.2
2018-11-01	ZEA 132	4	5	2	7	13.2	NA	3	5.5
2018-11-01	S052	4	3	2	8	37.5	NA	4	6.5
2018-11-01	S052	4	4	2	8	30.2	NA	4	6.5
2018-11-01	S052	4	5	2	8	33.2	NA	4	6.2
2018-11-01	B73	4	3	2	9	28	NA	3	4.5
2018-11-01	B73	4	4	2	9	26	NA	3	4.2
2018-11-01	B73	4	5	2	9	28.6	NA	3	5.2
2018-11-01	ZEA 3660	5	4	2	10	34.8	NA	3	4.5
2018-11-01	ZEA 3660	5	5	2	10	28	NA	3	4.5
2018-11-01	ZEA 399	5	3	2	11	36	NA	4	6.5
2018-11-01	ZEA 399	5	4	2	11	29.6	NA	4	5.2
2018-11-01	ZEA 399	5	5	2	11	33	NA	4	5.2
2018-11-01	N22	1	1	3	1	21.7	NA	3	4.5
2018-11-01	N22	1	2	3	1	20.6	NA	3	4.5
2018-11-01	N22	1	3	3	1	19.5	NA	3	4.2
2018-11-01	ZEA 332	1	1	3	2	32	NA	3	5.5
2018-11-01	ZEA 332	1	2	3	2	34.1	NA	3	5.2
2018-11-01	ZEA 332	1	3	3	2	34.7	NA	3	5.5
2018-11-01	S052	2	1	3	3	28.6	NA	4	5.5
2018-11-01	S052	2	2	3	3	27	NA	4	5.2
2018-11-01	B73	2	1	3	4	30.3	NA	3	5.2
2018-11-01	B73	2	2	3	4	29	NA	3	4.5
2018-11-01	B73	2	3	3	4	30.6	NA	3	5.2
2018-11-01	ZEA 851	3	1	3	5	37.2	NA	3	4.8
2018-11-01	ZEA 851	3	2	3	5	37	NA	3	4.5
2018-11-01	ZEA 332	3	1	3	6	32.5	NA	3	4.5
2018-11-01	ZEA 332	3	2	3	6	36.4	NA	3	4.8
2018-11-01	PHT77	3	1	3	7	43.2	NA	3	4.5
2018-11-01	PHT77	3	2	3	7	40.5	NA	3	4.8
2018-11-01	PHT77	4	1	3	8	40.5	NA	3	5.5
2018-11-01	PHT77	4	2	3	8	39.8	NA	3	4.5
2018-11-01	PHT77	4	3	3	8	43.7	NA	3	4.5
2018-11-01	ZEA 399	4	1	3	9	29.8	NA	4	6.2
2018-11-01	ZEA 399	4	2	3	9	32.5	NA	4	5.5
2018-11-01	ZEA 851	5	1	3	10	37.7	NA	3	5.2
2018-11-01	ZEA 851	5	2	3	10	32	NA	3	4.5
2018-11-01	ZEA 132	5	1	3	11	14.1	NA	3	4.5
2018-11-01	ZEA 132	5	2	3	11	20.6	NA	3	5.2
2018-11-01	N22	1	4	3	1	24.5	NA	3	5.5
2018-11-01	N22	1	5	3	1	25	NA	3	5.5
2018-11-01	ZEA 332	1	4	3	2	34	NA	3	5.8
2018-11-01	ZEA 332	1	5	3	2	36	NA	3	5.5
2018-11-01	S052	2	3	3	3	25	NA	3	6
2018-11-01	S052	2	4	3	3	28	NA	4	6.2
2018-11-01	S052	2	5	3	3	30	NA	4	6.2
2018-11-01	B73	2	4	3	4	28.5	NA	3	5.5
2018-11-01	B73	2	5	3	4	22.5	NA	3	5.2
2018-11-01	ZEA 851	3	3	3	5	46	NA	3	6.2
2018-11-01	ZEA 851	3	4	3	5	46	NA	3	6
2018-11-01	ZEA 851	3	5	3	5	38	NA	3	6
2018-11-01	ZEA 332	3	3	3	6	31.5	NA	3	6.5
2018-11-01	ZEA 332	3	4	3	6	33	NA	3	6.5
2018-11-01	ZEA 332	3	5	3	6	28.5	NA	3	6.2
2018-11-01	PHT77	3	3	3	7	42	NA	3	5.2
2018-11-01	PHT77	3	4	3	7	41.5	NA	3	6
2018-11-01	PHT77	3	5	3	7	44	NA	3	6
2018-11-01	PHT77	4	4	3	8	36.9	NA	3	5.5
2018-11-01	PHT77	4	5	3	8	41	NA	3	5.5
2018-11-01	ZEA 399	4	3	3	9	40.9	NA	3	6
2018-11-01	ZEA 399	4	4	3	9	40	NA	4	7.2
2018-11-01	ZEA 399	4	5	3	9	36.9	NA	4	7.2
2018-11-01	ZEA 851	5	3	3	10	37	NA	3	6.5
2018-11-01	ZEA 851	5	4	3	10	32.9	NA	3	5.8
2018-11-01	ZEA 851	5	5	3	10	38	NA	3	6
2018-11-01	ZEA 132	5	3	3	11	18	NA	3	5.5
2018-11-01	ZEA 132	5	4	3	11	24.9	NA	3	6
2018-11-01	ZEA 132	5	5	3	11	22.5	NA	3	6
2018-11-01	S052	1	1	4	1	30.5	NA	4	6.5
2018-11-01	S052	1	2	4	1	36	NA	4	6.5
2018-11-01	B73	1	1	4	2	27	NA	3	6.2
2018-11-01	B73	1	2	4	2	29	NA	3	6.2
2018-11-01	B73	2	1	4	3	24	NA	3	5.5
2018-11-01	B73	2	2	4	3	26	NA	3	6
2018-11-01	N22	2	1	4	4	19	NA	3	5.2
2018-11-01	N22	2	2	4	4	22	NA	3	5.2
2018-11-01	N22	2	3	4	4	21	NA	3	5.5
2018-11-01	P148	2	1	4	5	29	NA	4	6.2
2018-11-01	P148	2	2	4	5	33	NA	4	6.5
2018-11-01	P148	2	3	4	5	33	NA	4	6.5
2018-11-01	ZEA 3660	3	1	4	6	21	NA	2	4.8
2018-11-01	ZEA 3660	3	2	4	6	31	NA	3	5.2
2018-11-01	ZEA 3660	3	3	4	6	30	NA	3	5.2
2018-11-01	B73	3	1	4	7	30	NA	3	5.5
2018-11-01	B73	3	2	4	7	28	NA	3	5.5
2018-11-01	B73	3	3	4	7	28.5	NA	3	6.2
2018-11-01	ZEA 332	4	1	4	8	33	NA	3	6
2018-11-01	ZEA 332	4	2	4	8	34	NA	3	6.2
2018-11-01	N22	4	1	4	9	29.5	NA	3	6.2
2018-11-01	N22	4	2	4	9	26	NA	3	5.2
2018-11-01	N22	4	3	4	9	25.5	NA	3	6.2
2018-11-01	P148	5	1	4	10	32.5	NA	3	6.5
2018-11-01	P148	5	2	4	10	32.5	NA	3	6.2
2018-11-01	B73	5	1	4	11	22	NA	3	5.2
2018-11-01	B73	5	2	4	11	22	NA	3	5.5
2018-11-01	S052	1	3	4	1	33	NA	4	6.2
2018-11-01	S052	1	4	4	1	23	NA	4	6.2
2018-11-01	S052	1	5	4	1	28.5	NA	4	6.2
2018-11-01	B73	1	3	4	2	26	NA	3	6
2018-11-01	B73	1	4	4	2	29	NA	3	6.2
2018-11-01	B73	1	5	4	2	30	NA	3	6.2
2018-11-01	B73	2	3	4	3	28.5	NA	3	5.5
2018-11-01	B73	2	4	4	3	31.5	NA	3	6.2
2018-11-01	B73	2	5	4	3	28.5	NA	3	6.2
2018-11-01	N22	2	4	4	4	22	NA	3	6
2018-11-01	N22	2	5	4	4	18	NA	3	5.2
2018-11-01	P148	2	4	4	5	37	NA	4	7
2018-11-01	P148	2	5	4	5	35.5	NA	4	7
2018-11-01	ZEA 3660	3	4	4	6	32	NA	3	5.5
2018-11-01	ZEA 3660	3	5	4	6	30	NA	3	5.2
2018-11-01	B73	3	4	4	7	32.5	NA	3	6
2018-11-01	B73	3	5	4	7	26	NA	3	5.5
2018-11-01	ZEA 332	4	3	4	8	38	NA	3	6.5
2018-11-01	ZEA 332	4	4	4	8	34.5	NA	3	6.2
2018-11-01	ZEA 332	4	5	4	8	30.5	NA	3	6.2
2018-11-01	N22	4	4	4	9	23	NA	3	5.2
2018-11-01	N22	4	5	4	9	21.5	NA	3	5.5
2018-11-01	P148	5	3	4	10	29	NA	4	6.5
2018-11-01	P148	5	4	4	10	34.5	NA	4	6.2
2018-11-01	P148	5	5	4	10	32	NA	4	6.2
2018-11-01	B73	5	3	4	11	25	NA	3	6
2018-11-01	B73	5	4	4	11	25.5	NA	3	6
2018-11-01	B73	5	5	4	11	28	NA	3	6.2
2018-11-01	ZEA 3660	1	1	5	1	33.6	NA	3	4.5
2018-11-01	ZEA 3660	1	2	5	1	32.7	NA	3	4.2
2018-11-01	ZEA 851	1	1	5	2	40.4	NA	3	5.5
2018-11-01	ZEA 851	1	2	5	2	38.5	NA	3	5.2
2018-11-01	ZEA 324	1	1	5	3	9.4	NA	3	4.5
2018-11-01	ZEA 324	1	2	5	3	11	NA	3	4.5
2018-11-01	ZEA 324	1	3	5	3	8.7	NA	3	3.8
2018-11-01	ZEA 132	2	1	5	4	14.5	NA	3	5.5
2018-11-01	ZEA 132	2	2	5	4	18	NA	3	4.5
2018-11-01	ZEA 332	2	1	5	5	47.5	NA	3	4.8
2018-11-01	ZEA 332	2	2	5	5	38.4	NA	3	4.8
2018-11-01	ZEA 332	2	3	5	5	39	NA	3	5.5
2018-11-01	P148	3	1	5	6	30.3	NA	3	5.5
2018-11-01	P148	3	2	5	6	32	NA	3	5.5
2018-11-01	B73	3	1	5	7	27	NA	3	4.5
2018-11-01	B73	3	2	5	7	26.8	NA	3	4.5
2018-11-01	B73	3	3	5	7	26.6	NA	3	5.2
2018-11-01	ZEA 851	4	1	5	8	37.7	NA	3	4.5
2018-11-01	ZEA 851	4	2	5	8	37	NA	3	4.5
2018-11-01	P148	4	1	5	9	34.7	NA	4	5.5
2018-11-01	P148	4	2	5	9	29	NA	4	5.5
2018-11-01	N22	5	1	5	10	25.2	NA	3	4.5
2018-11-01	N22	5	2	5	10	17.2	NA	3	4.5
2018-11-01	S052	5	1	5	11	36.8	NA	4	5.5
2018-11-01	S052	5	2	5	11	34.7	NA	4	5.5
2018-11-01	ZEA 3660	1	3	5	1	35	NA	3	5.2
2018-11-01	ZEA 3660	1	4	5	1	32	NA	3	5
2018-11-01	ZEA 3660	1	5	5	1	32	NA	3	5
2018-11-01	ZEA 851	1	3	5	2	34	NA	3	5.5
2018-11-01	ZEA 851	1	4	5	2	33	NA	3	5.2
2018-11-01	ZEA 851	1	5	5	2	41	NA	3	5.5
2018-11-01	ZEA 324	1	4	5	3	13	NA	3	5
2018-11-01	ZEA 324	1	5	5	3	6.5	NA	2	4.2
2018-11-01	ZEA 132	2	3	5	4	19.5	NA	3	6.2
2018-11-01	ZEA 132	2	4	5	4	22.5	NA	3	6.2
2018-11-01	ZEA 132	2	5	5	4	21	NA	3	5.8
2018-11-01	ZEA 332	2	4	5	5	41.5	NA	3	6.2
2018-11-01	ZEA 332	2	5	5	5	44	NA	4	6.5
2018-11-01	P148	3	3	5	6	33.5	NA	4	6.5
2018-11-01	P148	3	4	5	6	31.5	NA	3	6.2
2018-11-01	P148	3	5	5	6	34	NA	3	6.2
2018-11-01	B73	3	4	5	7	32.5	NA	3	6.5
2018-11-01	B73	3	5	5	7	26	NA	3	6.2
2018-11-01	ZEA 851	4	3	5	8	42.5	NA	3	6.5
2018-11-01	ZEA 851	4	4	5	8	42.5	NA	3	6.5
2018-11-01	ZEA 851	4	5	5	8	38	NA	3	6.2
2018-11-01	P148	4	3	5	9	31.5	NA	3	6.2
2018-11-01	P148	4	4	5	9	33	NA	4	6.5
2018-11-01	P148	4	5	5	9	38.5	NA	4	7
2018-11-01	N22	5	3	5	10	30.5	NA	3	6
2018-11-01	N22	5	4	5	10	24	NA	3	5.2
2018-11-01	N22	5	5	5	10	31	NA	3	5.5
2018-11-01	S052	5	3	5	11	34	NA	4	6.2
2018-11-01	S052	5	4	5	11	46.5	NA	4	6.5
2018-11-01	S052	5	5	5	11	37	NA	4	7
2018-11-05	ZEA 132	1	1	1	1	22	NA	4	7
2018-11-05	ZEA 132	1	2	1	1	19	NA	4	6.8
2018-11-05	ZEA 399	1	1	1	2	35	NA	4	7.2
2018-11-05	ZEA 399	1	2	1	2	27.5	NA	4	6.8
2018-11-05	ZEA 851	2	1	1	3	30	NA	4	7.2
2018-11-05	ZEA 851	2	2	1	3	30	NA	3	6.5
2018-11-05	ZEA 3660	2	1	1	4	26.5	NA	3	5.8
2018-11-05	ZEA 3660	2	2	1	4	30.5	NA	3	5.8
2018-11-05	ZEA 3660	2	3	1	4	29	NA	3	6
2018-11-05	ZEA 132	3	1	1	5	18.5	NA	4	7.2
2018-11-05	ZEA 132	3	2	1	5	19	NA	4	7.2
2018-11-05	S052	3	1	1	6	37	NA	4	8.2
2018-11-05	S052	3	2	1	6	46	NA	5	8.2
2018-11-05	S052	3	3	1	6	41	NA	5	8.2
2018-11-05	ZEA 3660	4	1	1	7	33.5	NA	3	6.2
2018-11-05	ZEA 3660	4	2	1	7	34	NA	3	6.2
2018-11-05	ZEA 3660	4	3	1	7	29.5	NA	3	6
2018-11-05	ZEA 324	4	1	1	8	10.5	NA	4	6.2
2018-11-05	ZEA 324	4	2	1	8	12	NA	3	5.8
2018-11-05	ZEA 324	5	1	1	9	11	NA	4	6.2
2018-11-05	ZEA 324	5	2	1	9	15	NA	4	7
2018-11-05	ZEA 324	5	3	1	9	14	NA	4	6.5
2018-11-05	ZEA 332	5	1	1	10	38.5	NA	3	7.2
2018-11-05	ZEA 332	5	2	1	10	31	NA	3	6.2
2018-11-05	PHT77	5	1	1	11	51	NA	3	6.5
2018-11-05	PHT77	5	2	1	11	47	NA	4	6.5
2018-11-05	ZEA 132	1	3	1	1	19	NA	4	6.8
2018-11-05	ZEA 132	1	4	1	1	21	NA	4	7.2
2018-11-05	ZEA 132	1	5	1	1	21	NA	3	6.5
2018-11-05	ZEA 399	1	3	1	2	37	NA	4	7.2
2018-11-05	ZEA 399	1	4	1	2	36	NA	5	7.5
2018-11-05	ZEA 399	1	5	1	2	36	NA	4	6.2
2018-11-05	ZEA 851	2	3	1	3	30	NA	4	7.2
2018-11-05	ZEA 851	2	4	1	3	33	NA	4	7.2
2018-11-05	ZEA 851	2	5	1	3	30	NA	4	6.8
2018-11-05	ZEA 3660	2	4	1	4	33	NA	3	6.2
2018-11-05	ZEA 3660	2	5	1	4	33	NA	3	5.5
2018-11-05	ZEA 132	3	3	1	5	17	NA	4	6.2
2018-11-05	ZEA 132	3	4	1	5	19	NA	4	6.5
2018-11-05	ZEA 132	3	5	1	5	16.5	NA	4	7.2
2018-11-05	S052	3	4	1	6	34	NA	4	6.5
2018-11-05	S052	3	5	1	6	35	NA	4	8
2018-11-05	ZEA 3660	4	4	1	7	34.5	NA	3	6.2
2018-11-05	ZEA 3660	4	5	1	7	30.9	NA	3	6.2
2018-11-05	ZEA 324	4	3	1	8	12	NA	3	6
2018-11-05	ZEA 324	4	4	1	8	9.5	NA	4	6.2
2018-11-05	ZEA 324	4	5	1	8	12	NA	4	6.2
2018-11-05	ZEA 324	5	4	1	9	8.5	NA	3	5.2
2018-11-05	ZEA 324	5	5	1	9	11	NA	3	6.2
2018-11-05	ZEA 332	5	3	1	10	37	NA	3	6.2
2018-11-05	ZEA 332	5	4	1	10	43	NA	4	7.2
2018-11-05	ZEA 332	5	5	1	10	43	NA	4	7.2
2018-11-05	PHT77	5	3	1	11	42.5	NA	3	6.2
2018-11-05	PHT77	5	4	1	11	47	NA	4	6.5
2018-11-05	PHT77	5	5	1	11	46	NA	4	6.5
2018-11-05	P148	1	1	2	1	40.5	NA	4	7.2
2018-11-05	P148	1	2	2	1	40	NA	4	7.2
2018-11-05	P148	1	3	2	1	38	NA	4	7.2
2018-11-05	PHT77	1	1	2	2	34.5	NA	3	6.2
2018-11-05	PHT77	1	2	2	2	46.5	NA	3	6.2
2018-11-05	PHT77	1	3	2	2	40	NA	3	6.5
2018-11-05	ZEA 399	2	1	2	3	36.5	NA	4	7.2
2018-11-05	ZEA 399	2	2	2	3	30	NA	4	6.2
2018-11-05	PHT77	2	1	2	4	38.5	NA	4	6.5
2018-11-05	PHT77	2	2	2	4	37	NA	4	6.5
2018-11-05	PHT77	2	3	2	4	40	NA	4	6.5
2018-11-05	N22	3	1	2	5	26	NA	4	6.2
2018-11-05	N22	3	2	2	5	28.5	NA	4	6.5
2018-11-05	N22	3	3	2	5	29	NA	3	6.2
2018-11-05	ZEA 399	3	1	2	6	38.5	NA	4	6.2
2018-11-05	ZEA 399	3	2	2	6	37	NA	4	7.2
2018-11-05	ZEA 399	3	3	2	6	34	NA	4	7.2
2018-11-05	ZEA 132	4	1	2	7	22	NA	4	7.2
2018-11-05	ZEA 132	4	2	2	7	22	NA	4	7.2
2018-11-05	ZEA 132	4	3	2	7	21	NA	3	7
2018-11-05	S052	4	1	2	8	26	NA	4	7.2
2018-11-05	S052	4	2	2	8	32.5	NA	4	7.2
2018-11-05	B73	4	1	2	9	30	NA	4	7
2018-11-05	B73	4	2	2	9	27	NA	3	6.5
2018-11-05	ZEA 3660	5	1	2	10	31.5	NA	3	6.2
2018-11-05	ZEA 3660	5	2	2	10	33.5	NA	3	6.2
2018-11-05	ZEA 3660	5	3	2	10	31	NA	3	6.2
2018-11-05	ZEA 399	5	1	2	11	36	NA	4	7.2
2018-11-05	ZEA 399	5	2	2	11	27.5	NA	4	7
2018-11-05	P148	1	4	2	1	39.3	NA	4	6.8
2018-11-05	P148	1	5	2	1	21.1	NA	4	5.2
2018-11-05	PHT77	1	4	2	2	40.5	NA	3	4.8
2018-11-05	PHT77	1	5	2	2	41	NA	3	5.2
2018-11-05	ZEA 399	2	3	2	3	37.2	NA	4	6.5
2018-11-05	ZEA 399	2	4	2	3	38	NA	4	5.2
2018-11-05	ZEA 399	2	5	2	3	37.2	NA	4	6.2
2018-11-05	PHT77	2	4	2	4	38.6	NA	4	5.2
2018-11-05	PHT77	2	5	2	4	38.7	NA	4	5.5
2018-11-05	N22	3	4	2	5	23.8	NA	3	5.2
2018-11-05	N22	3	5	2	5	25.2	NA	4	5.5
2018-11-05	ZEA 399	3	4	2	6	37.4	NA	3	5.5
2018-11-05	ZEA 399	3	5	2	6	37	NA	3	5.5
2018-11-05	ZEA 132	4	4	2	7	21	NA	4	6.5
2018-11-05	ZEA 132	4	5	2	7	14.8	NA	4	6.2
2018-11-05	S052	4	3	2	8	34.1	NA	5	7.2
2018-11-05	S052	4	4	2	8	33	NA	5	7.5
2018-11-05	S052	4	5	2	8	31	NA	4	6.2
2018-11-05	B73	4	3	2	9	29	NA	3	5.2
2018-11-05	B73	4	4	2	9	26.2	NA	4	5.5
2018-11-05	B73	4	5	2	9	28.3	NA	4	5.8
2018-11-05	ZEA 3660	5	4	2	10	31.2	NA	3	5.2
2018-11-05	ZEA 3660	5	5	2	10	28.3	NA	3	5.2
2018-11-05	ZEA 399	5	3	2	11	37.3	NA	4	6.5
2018-11-05	ZEA 399	5	4	2	11	36	NA	4	6.2
2018-11-05	ZEA 399	5	5	2	11	37.1	NA	4	6.5
2018-11-05	N22	1	1	3	1	24.5	NA	4	5.2
2018-11-05	N22	1	2	3	1	23.7	NA	4	5.5
2018-11-05	N22	1	3	3	1	21	NA	3	4.5
2018-11-05	ZEA 332	1	1	3	2	40.4	NA	4	5.8
2018-11-05	ZEA 332	1	2	3	2	35	NA	4	5.5
2018-11-05	ZEA 332	1	3	3	2	46.1	NA	4	5.5
2018-11-05	S052	2	1	3	3	30.2	NA	5	6.5
2018-11-05	S052	2	2	3	3	35.5	NA	4	5.8
2018-11-05	B73	2	1	3	4	28.7	NA	4	5.5
2018-11-05	B73	2	2	3	4	32	NA	4	5.8
2018-11-05	B73	2	3	3	4	32.6	NA	4	5.8
2018-11-05	ZEA 851	3	1	3	5	39.3	NA	4	5.5
2018-11-05	ZEA 851	3	2	3	5	38.1	NA	3	5.2
2018-11-05	ZEA 332	3	1	3	6	35	NA	4	5.5
2018-11-05	ZEA 332	3	2	3	6	35.5	NA	4	5.5
2018-11-05	PHT77	3	1	3	7	42.2	NA	4	5.2
2018-11-05	PHT77	3	2	3	7	45	NA	4	5.5
2018-11-05	PHT77	4	1	3	8	53.2	NA	4	6.2
2018-11-05	PHT77	4	2	3	8	40.6	NA	4	5.8
2018-11-05	PHT77	4	3	3	8	43	NA	4	5.2
2018-11-05	ZEA 399	4	1	3	9	30.3	NA	4	6.2
2018-11-05	ZEA 399	4	2	3	9	35.2	NA	4	6.2
2018-11-05	ZEA 851	5	1	3	10	36.2	NA	4	5.5
2018-11-05	ZEA 851	5	2	3	10	33.1	NA	3	5.2
2018-11-05	ZEA 132	5	1	3	11	17.5	NA	4	5.5
2018-11-05	ZEA 132	5	2	3	11	20.5	NA	4	6.2
2018-11-05	N22	1	4	3	1	24	NA	4	6.2
2018-11-05	N22	1	5	3	1	22	NA	4	6.2
2018-11-05	ZEA 332	1	4	3	2	35.5	NA	3	6.5
2018-11-05	ZEA 332	1	5	3	2	38	NA	3	6.2
2018-11-05	S052	2	3	3	3	31	NA	4	6.5
2018-11-05	S052	2	4	3	3	34	NA	4	7.2
2018-11-05	S052	2	5	3	3	32.5	NA	4	7.2
2018-11-05	B73	2	4	3	4	31	NA	3	6.2
2018-11-05	B73	2	5	3	4	30.5	NA	3	5.5
2018-11-05	ZEA 851	3	3	3	5	45	NA	4	7.2
2018-11-05	ZEA 851	3	4	3	5	46	NA	3	6.5
2018-11-05	ZEA 851	3	5	3	5	39.5	NA	3	6.5
2018-11-05	ZEA 332	3	3	3	6	34	NA	4	6.2
2018-11-05	ZEA 332	3	4	3	6	36	NA	4	7
2018-11-05	ZEA 332	3	5	3	6	31	NA	4	7.2
2018-11-05	PHT77	3	3	3	7	45	NA	3	6.2
2018-11-05	PHT77	3	4	3	7	42.5	NA	3	7.2
2018-11-05	PHT77	3	5	3	7	42	NA	3	6.5
2018-11-05	PHT77	4	4	3	8	35	NA	4	6.2
2018-11-05	PHT77	4	5	3	8	39	NA	3	6.2
2018-11-05	ZEA 399	4	3	3	9	42	NA	4	6.5
2018-11-05	ZEA 399	4	4	3	9	41	NA	4	8.2
2018-11-05	ZEA 399	4	5	3	9	38	NA	4	8.2
2018-11-05	ZEA 851	5	3	3	10	35	NA	4	7
2018-11-05	ZEA 851	5	4	3	10	32	NA	3	6.5
2018-11-05	ZEA 851	5	5	3	10	40	NA	4	6.5
2018-11-05	ZEA 132	5	3	3	11	14.5	NA	3	6.5
2018-11-05	ZEA 132	5	4	3	11	25.5	NA	3	7.2
2018-11-05	ZEA 132	5	5	3	11	20	NA	4	7
2018-11-05	S052	1	1	4	1	36	NA	4	7.2
2018-11-05	S052	1	2	4	1	40.5	NA	4	7.5
2018-11-05	B73	1	1	4	2	31.5	NA	4	6.5
2018-11-05	B73	1	2	4	2	28.5	NA	4	7
2018-11-05	B73	2	1	4	3	29	NA	4	6.5
2018-11-05	B73	2	2	4	3	32.5	NA	4	6.5
2018-11-05	N22	2	1	4	4	16.5	NA	3	6.2
2018-11-05	N22	2	2	4	4	21.5	NA	3	6.2
2018-11-05	N22	2	3	4	4	29.5	NA	4	6.5
2018-11-05	P148	2	1	4	5	35	NA	4	7.2
2018-11-05	P148	2	2	4	5	41.5	NA	4	7.8
2018-11-05	P148	2	3	4	5	33.5	NA	4	6.5
2018-11-05	ZEA 3660	3	1	4	6	23.5	NA	3	5.5
2018-11-05	ZEA 3660	3	2	4	6	29.5	NA	3	6
2018-11-05	ZEA 3660	3	3	4	6	34.5	NA	3	6.2
2018-11-05	B73	3	1	4	7	29.5	NA	3	6.5
2018-11-05	B73	3	2	4	7	29	NA	4	6.5
2018-11-05	B73	3	3	4	7	26.5	NA	4	7.2
2018-11-05	ZEA 332	4	1	4	8	38.5	NA	3	7
2018-11-05	ZEA 332	4	2	4	8	41	NA	4	7.2
2018-11-05	N22	4	1	4	9	25.5	NA	3	6.5
2018-11-05	N22	4	2	4	9	22.5	NA	3	6.5
2018-11-05	N22	4	3	4	9	27.5	NA	4	7
2018-11-05	P148	5	1	4	10	40	NA	4	7.2
2018-11-05	P148	5	2	4	10	33.5	NA	4	7.2
2018-11-05	B73	5	1	4	11	31	NA	4	6.5
2018-11-05	B73	5	2	4	11	26.5	NA	4	6.5
2018-11-05	S052	1	3	4	1	33	NA	4	7.2
2018-11-05	S052	1	4	4	1	30	NA	5	7.2
2018-11-05	S052	1	5	4	1	30.5	NA	5	7.2
2018-11-05	B73	1	3	4	2	31	NA	3	5.5
2018-11-05	B73	1	4	4	2	30	NA	3	5.2
2018-11-05	B73	1	5	4	2	30	NA	4	6.5
2018-11-05	B73	2	3	4	3	33	NA	3	5.5
2018-11-05	B73	2	4	4	3	33	NA	3	5.5
2018-11-05	B73	2	5	4	3	32	NA	3	5.5
2018-11-05	N22	2	4	4	4	23	NA	4	6.5
2018-11-05	N22	2	5	4	4	20	NA	3	6.2
2018-11-05	P148	2	4	4	5	41	NA	5	8.5
2018-11-05	P148	2	5	4	5	41	NA	5	8.5
2018-11-05	ZEA 3660	3	4	4	6	33	NA	3	6.2
2018-11-05	ZEA 3660	3	5	4	6	32	NA	3	6.2
2018-11-05	B73	3	4	4	7	27	NA	3	6.5
2018-11-05	B73	3	5	4	7	30	NA	3	6.2
2018-11-05	ZEA 332	4	3	4	8	38	NA	4	7.2
2018-11-05	ZEA 332	4	4	4	8	37	NA	4	6.5
2018-11-05	ZEA 332	4	5	4	8	34	NA	4	6.5
2018-11-05	N22	4	4	4	9	23	NA	3	6.2
2018-11-05	N22	4	5	4	9	25	NA	4	6.5
2018-11-05	P148	5	3	4	10	33	NA	4	7.2
2018-11-05	P148	5	4	4	10	39	NA	4	7.8
2018-11-05	P148	5	5	4	10	34	NA	4	8.2
2018-11-05	B73	5	3	4	11	28	NA	4	7
2018-11-05	B73	5	4	4	11	26	NA	4	6.5
2018-11-05	B73	5	5	4	11	29	NA	4	7.2
2018-11-05	ZEA 3660	1	1	5	1	36	NA	3	6.2
2018-11-05	ZEA 3660	1	2	5	1	31.5	NA	3	6
2018-11-05	ZEA 851	1	1	5	2	40.5	NA	4	7.5
2018-11-05	ZEA 851	1	2	5	2	35.5	NA	4	7
2018-11-05	ZEA 324	1	1	5	3	16.5	NA	4	6.8
2018-11-05	ZEA 324	1	2	5	3	13.5	NA	4	7
2018-11-05	ZEA 324	1	3	5	3	10.5	NA	3	6.2
2018-11-05	ZEA 132	2	1	5	4	17	NA	4	7.2
2018-11-05	ZEA 132	2	2	5	4	18.5	NA	4	7.8
2018-11-05	ZEA 332	2	1	5	5	49.5	NA	3	6.5
2018-11-05	ZEA 332	2	2	5	5	48.5	NA	4	6.5
2018-11-05	ZEA 332	2	3	5	5	48	NA	4	7.2
2018-11-05	P148	3	1	5	6	39.5	NA	4	7.5
2018-11-05	P148	3	2	5	6	35.5	NA	4	7.5
2018-11-05	B73	3	1	5	7	34.5	NA	4	7.2
2018-11-05	B73	3	2	5	7	29	NA	4	6.5
2018-11-05	B73	3	3	5	7	32.5	NA	4	7.2
2018-11-05	ZEA 851	4	1	5	8	36	NA	4	7
2018-11-05	ZEA 851	4	2	5	8	32.5	NA	4	7
2018-11-05	P148	4	1	5	9	37	NA	4	7.5
2018-11-05	P148	4	2	5	9	30.5	NA	4	7.2
2018-11-05	N22	5	1	5	10	24.5	NA	4	6.5
2018-11-05	N22	5	2	5	10	20.5	NA	4	6.5
2018-11-05	S052	5	1	5	11	38	NA	5	8.2
2018-11-05	S052	5	2	5	11	43	NA	4	8
2018-11-05	ZEA 3660	1	3	5	1	37	NA	3	5.8
2018-11-05	ZEA 3660	1	4	5	1	34.5	NA	3	5.2
2018-11-05	ZEA 3660	1	5	5	1	37.5	NA	3	5.5
2018-11-05	ZEA 851	1	3	5	2	34.5	NA	3	6.5
2018-11-05	ZEA 851	1	4	5	2	32.5	NA	3	5.8
2018-11-05	ZEA 851	1	5	5	2	36	NA	3	6.2
2018-11-05	ZEA 324	1	4	5	3	13	NA	3	6.2
2018-11-05	ZEA 324	1	5	5	3	8	NA	3	5.2
2018-11-05	ZEA 132	2	3	5	4	23	NA	4	7.2
2018-11-05	ZEA 132	2	4	5	4	21	NA	4	7.2
2018-11-05	ZEA 132	2	5	5	4	20.5	NA	4	7.2
2018-11-05	ZEA 332	2	4	5	5	46	NA	4	7
2018-11-05	ZEA 332	2	5	5	5	44	NA	4	7.2
2018-11-05	P148	3	3	5	6	43	NA	4	7.2
2018-11-05	P148	3	4	5	6	38.5	NA	4	7.2
2018-11-05	P148	3	5	5	6	37.5	NA	4	7.2
2018-11-05	B73	3	4	5	7	34	NA	4	7.5
2018-11-05	B73	3	5	5	7	27	NA	4	7
2018-11-05	ZEA 851	4	3	5	8	38	NA	4	7.2
2018-11-05	ZEA 851	4	4	5	8	35	NA	4	7.2
2018-11-05	ZEA 851	4	5	5	8	35	NA	4	6.8
2018-11-05	P148	4	3	5	9	37.5	NA	4	7
2018-11-05	P148	4	4	5	9	36	NA	4	7.5
2018-11-05	P148	4	5	5	9	42.5	NA	4	8
2018-11-05	N22	5	3	5	10	26	NA	4	7
2018-11-05	N22	5	4	5	10	27	NA	3	6.2
2018-11-05	N22	5	5	5	10	22	NA	4	6.5
2018-11-05	S052	5	3	5	11	39	NA	4	7.2
2018-11-05	S052	5	4	5	11	52	NA	5	8.2
2018-11-05	S052	5	5	5	11	39.5	NA	5	8.2
2018-11-12	ZEA 132	1	1	1	1	29.5	NA	5	9
2018-11-12	ZEA 132	1	2	1	1	29	NA	5	8.8
2018-11-12	ZEA 399	1	1	1	2	42	NA	6	9.5
2018-11-12	ZEA 399	1	2	1	2	41.5	NA	6	9.2
2018-11-12	ZEA 851	2	1	1	3	44	NA	5	9.2
2018-11-12	ZEA 851	2	2	1	3	43.5	NA	5	8.5
2018-11-12	ZEA 3660	2	1	1	4	42	NA	4	7.2
2018-11-12	ZEA 3660	2	2	1	4	43	NA	4	7.5
2018-11-12	ZEA 3660	2	3	1	4	42	NA	4	7.5
2018-11-12	ZEA 132	3	1	1	5	27.5	NA	5	9.2
2018-11-12	ZEA 132	3	2	1	5	32	NA	5	9.2
2018-11-12	S052	3	1	1	6	54	NA	6	10.2
2018-11-12	S052	3	2	1	6	55	NA	6	11.2
2018-11-12	S052	3	3	1	6	53	NA	6	10.5
2018-11-12	ZEA 3660	4	1	1	7	63	NA	4	8.2
2018-11-12	ZEA 3660	4	2	1	7	57	NA	4	8.2
2018-11-12	ZEA 3660	4	3	1	7	50.5	NA	4	7.5
2018-11-12	ZEA 324	4	1	1	8	19.5	NA	5	8.5
2018-11-12	ZEA 324	4	2	1	8	20	NA	5	7.8
2018-11-12	ZEA 324	5	1	1	9	23	NA	6	8.8
2018-11-12	ZEA 324	5	2	1	9	28.5	NA	6	9.2
2018-11-12	ZEA 324	5	3	1	9	28	NA	6	9.2
2018-11-12	ZEA 332	5	1	1	10	44	NA	5	9.2
2018-11-12	ZEA 332	5	2	1	10	46	NA	4	9
2018-11-12	PHT77	5	1	1	11	58	NA	5	8.2
2018-11-12	PHT77	5	2	1	11	58	NA	5	8.8
2018-11-12	ZEA 132	1	3	1	1	30	NA	5	7.5
2018-11-12	ZEA 132	1	4	1	1	30	NA	5	9
2018-11-12	ZEA 132	1	5	1	1	28.5	NA	5	8.5
2018-11-12	ZEA 399	1	3	1	2	51	NA	5	9.5
2018-11-12	ZEA 399	1	4	1	2	60	NA	6	9.8
2018-11-12	ZEA 399	1	5	1	2	52	NA	5	8.5
2018-11-12	ZEA 851	2	3	1	3	60.5	NA	5	8.8
2018-11-12	ZEA 851	2	4	1	3	44	NA	5	9.2
2018-11-12	ZEA 851	2	5	1	3	47	NA	5	8.8
2018-11-12	ZEA 3660	2	4	1	4	46.5	NA	4	8.2
2018-11-12	ZEA 3660	2	5	1	4	54	NA	4	7.2
2018-11-12	ZEA 132	3	3	1	5	27	NA	5	7.5
2018-11-12	ZEA 132	3	4	1	5	28.5	NA	5	8.8
2018-11-12	ZEA 132	3	5	1	5	30	NA	5	9.2
2018-11-12	S052	3	4	1	6	46.5	NA	5	8.8
2018-11-12	S052	3	5	1	6	53.5	NA	6	10.2
2018-11-12	ZEA 3660	4	4	1	7	51.5	NA	5	8.5
2018-11-12	ZEA 3660	4	5	1	7	57	NA	5	8.2
2018-11-12	ZEA 324	4	3	1	8	20	NA	5	8.2
2018-11-12	ZEA 324	4	4	1	8	20	NA	5	8.5
2018-11-12	ZEA 324	4	5	1	8	27	NA	5	8.5
2018-11-12	ZEA 324	5	4	1	9	15	NA	4	7.2
2018-11-12	ZEA 324	5	5	1	9	20	NA	5	8.2
2018-11-12	ZEA 332	5	3	1	10	49	NA	4	9
2018-11-12	ZEA 332	5	4	1	10	67	NA	5	9.5
2018-11-12	ZEA 332	5	5	1	10	41	NA	5	9.2
2018-11-12	PHT77	5	3	1	11	47.5	NA	5	8.5
2018-11-12	PHT77	5	4	1	11	58	NA	5	9
2018-11-12	PHT77	5	5	1	11	57	NA	5	8.5
2018-11-12	P148	1	1	2	1	41.5	NA	5	9.5
2018-11-12	P148	1	2	2	1	42.5	NA	5	9.5
2018-11-12	P148	1	3	2	1	38.5	NA	5	9.5
2018-11-12	PHT77	1	1	2	2	40.5	NA	5	7.8
2018-11-12	PHT77	1	2	2	2	59	NA	5	8.2
2018-11-12	PHT77	1	3	2	2	48	NA	5	8.5
2018-11-12	ZEA 399	2	1	2	3	50	NA	6	9.8
2018-11-12	ZEA 399	2	2	2	3	39	NA	6	9.2
2018-11-12	PHT77	2	1	2	4	52	NA	5	8.8
2018-11-12	PHT77	2	2	2	4	50	NA	5	8.8
2018-11-12	PHT77	2	3	2	4	48.5	NA	5	8.5
2018-11-12	N22	3	1	2	5	39.5	NA	5	8.8
2018-11-12	N22	3	2	2	5	38.5	NA	5	8.8
2018-11-12	N22	3	3	2	5	36.5	NA	5	8.2
2018-11-12	ZEA 399	3	1	2	6	41.5	NA	5	8.5
2018-11-12	ZEA 399	3	2	2	6	43.5	NA	6	9.5
2018-11-12	ZEA 399	3	3	2	6	41.5	NA	6	9.2
2018-11-12	ZEA 132	4	1	2	7	29.5	NA	6	9.5
2018-11-12	ZEA 132	4	2	2	7	32	NA	5	9.5
2018-11-12	ZEA 132	4	3	2	7	31.5	NA	5	9.2
2018-11-12	S052	4	1	2	8	38	NA	6	9.5
2018-11-12	S052	4	2	2	8	43	NA	6	9.5
2018-11-12	B73	4	1	2	9	46	NA	5	8.2
2018-11-12	B73	4	2	2	9	40	NA	5	8.5
2018-11-12	ZEA 3660	5	1	2	10	44.5	NA	4	7.5
2018-11-12	ZEA 3660	5	2	2	10	42	NA	4	7.2
2018-11-12	ZEA 3660	5	3	2	10	44.5	NA	4	8.2
2018-11-12	ZEA 399	5	1	2	11	53	NA	6	9.5
2018-11-12	ZEA 399	5	2	2	11	44	NA	6	9.5
2018-11-12	P148	1	4	2	1	38	NA	6	9.5
2018-11-12	P148	1	5	2	1	34.5	NA	5	8.5
2018-11-12	PHT77	1	4	2	2	48	NA	5	8.2
2018-11-12	PHT77	1	5	2	2	46	NA	5	8.5
2018-11-12	ZEA 399	2	3	2	3	55	NA	6	9.5
2018-11-12	ZEA 399	2	4	2	3	44	NA	6	9.5
2018-11-12	ZEA 399	2	5	2	3	45	NA	6	10.5
2018-11-12	PHT77	2	4	2	4	45	NA	5	8.2
2018-11-12	PHT77	2	5	2	4	45	NA	5	8.5
2018-11-12	N22	3	4	2	5	32.5	NA	5	8.2
2018-11-12	N22	3	5	2	5	38	NA	5	8.5
2018-11-12	ZEA 399	3	4	2	6	42	NA	6	10.2
2018-11-12	ZEA 399	3	5	2	6	38	NA	6	8.2
2018-11-12	ZEA 132	4	4	2	7	28	NA	6	9.5
2018-11-12	ZEA 132	4	5	2	7	25	NA	6	9.5
2018-11-12	S052	4	3	2	8	53	NA	6	10.5
2018-11-12	S052	4	4	2	8	49	NA	6	11.2
2018-11-12	S052	4	5	2	8	47	NA	6	10.5
2018-11-12	B73	4	3	2	9	35	NA	5	8.5
2018-11-12	B73	4	4	2	9	46	NA	5	9.2
2018-11-12	B73	4	5	2	9	44.5	NA	5	9.5
2018-11-12	ZEA 3660	5	4	2	10	45	NA	5	8.2
2018-11-12	ZEA 3660	5	5	2	10	40	NA	5	7.8
2018-11-12	ZEA 399	5	3	2	11	49.5	NA	6	10.5
2018-11-12	ZEA 399	5	4	2	11	58	NA	6	9.5
2018-11-12	ZEA 399	5	5	2	11	62	NA	6	9.2
2018-11-12	N22	1	1	3	1	30.5	NA	5	8.2
2018-11-12	N22	1	2	3	1	36	NA	5	8.2
2018-11-12	N22	1	3	3	1	32.5	NA	5	7.5
2018-11-12	ZEA 332	1	1	3	2	54	NA	4	8.5
2018-11-12	ZEA 332	1	2	3	2	60	NA	5	9.2
2018-11-12	ZEA 332	1	3	3	2	52	NA	5	9.2
2018-11-12	S052	2	1	3	3	44	NA	6	10.2
2018-11-12	S052	2	2	3	3	45	NA	6	9.5
2018-11-12	B73	2	1	3	4	34.5	NA	5	8.5
2018-11-12	B73	2	2	3	4	54	NA	5	8.8
2018-11-12	B73	2	3	3	4	35.5	NA	5	9.2
2018-11-12	ZEA 851	3	1	3	5	51	NA	5	8.5
2018-11-12	ZEA 851	3	2	3	5	43	NA	5	8.2
2018-11-12	ZEA 332	3	1	3	6	48.5	NA	5	9.5
2018-11-12	ZEA 332	3	2	3	6	39.5	NA	5	9.5
2018-11-12	PHT77	3	1	3	7	44	NA	5	8.5
2018-11-12	PHT77	3	2	3	7	49	NA	5	9
2018-11-12	PHT77	4	1	3	8	52	NA	6	9.5
2018-11-12	PHT77	4	2	3	8	56	NA	5	8.5
2018-11-12	PHT77	4	3	3	8	49	NA	5	8.5
2018-11-12	ZEA 399	4	1	3	9	47.5	NA	6	11
2018-11-12	ZEA 399	4	2	3	9	43	NA	6	9.2
2018-11-12	ZEA 851	5	1	3	10	53	NA	5	8.5
2018-11-12	ZEA 851	5	2	3	10	49.5	NA	5	8.2
2018-11-12	ZEA 132	5	1	3	11	30.5	NA	5	8.5
2018-11-12	ZEA 132	5	2	3	11	28	NA	6	9.2
2018-11-12	N22	1	4	3	1	32	NA	5	6.8
2018-11-12	N22	1	5	3	1	34	NA	5	6.8
2018-11-12	ZEA 332	1	4	3	2	46.6	NA	5	7.8
2018-11-12	ZEA 332	1	5	3	2	44.7	NA	4	7.2
2018-11-12	S052	2	3	3	3	45	NA	5	7.5
2018-11-12	S052	2	4	3	3	38.2	NA	6	8.5
2018-11-12	S052	2	5	3	3	40.2	NA	6	8.5
2018-11-12	B73	2	4	3	4	38.2	NA	5	7.5
2018-11-12	B73	2	5	3	4	37.3	NA	5	7.5
2018-11-12	ZEA 851	3	3	3	5	58	NA	5	8.2
2018-11-12	ZEA 851	3	4	3	5	44.6	NA	5	7.2
2018-11-12	ZEA 851	3	5	3	5	51.5	NA	5	7.5
2018-11-12	ZEA 332	3	3	3	6	38.1	NA	5	7.5
2018-11-12	ZEA 332	3	4	3	6	36	NA	5	7.5
2018-11-12	ZEA 332	3	5	3	6	36.2	NA	5	7.5
2018-11-12	PHT77	3	3	3	7	45	NA	5	7.2
2018-11-12	PHT77	3	4	3	7	50.5	NA	5	7.8
2018-11-12	PHT77	3	5	3	7	47.8	NA	5	7.5
2018-11-12	PHT77	4	4	3	8	44	NA	5	7.2
2018-11-12	PHT77	4	5	3	8	43.7	NA	5	7.5
2018-11-12	ZEA 399	4	3	3	9	43.8	NA	5	7.8
2018-11-12	ZEA 399	4	4	3	9	47.5	NA	5	8.5
2018-11-12	ZEA 399	4	5	3	9	49	NA	6	8.5
2018-11-12	ZEA 851	5	3	3	10	48	NA	5	7.5
2018-11-12	ZEA 851	5	4	3	10	49.8	NA	5	7.2
2018-11-12	ZEA 851	5	5	3	10	39.6	NA	5	7.2
2018-11-12	ZEA 132	5	3	3	11	26	NA	5	7.5
2018-11-12	ZEA 132	5	4	3	11	27.9	NA	5	8.2
2018-11-12	ZEA 132	5	5	3	11	30	NA	4	7.2
2018-11-12	S052	1	1	4	1	39.2	NA	5	8.2
2018-11-12	S052	1	2	4	1	40.5	NA	5	7.2
2018-11-12	B73	1	1	4	2	32.1	NA	5	7.5
2018-11-12	B73	1	2	4	2	32.3	NA	5	7.2
2018-11-12	B73	2	1	4	3	38.4	NA	5	7.2
2018-11-12	B73	2	2	4	3	39	NA	5	7.5
2018-11-12	N22	2	1	4	4	29.9	NA	5	6.8
2018-11-12	N22	2	2	4	4	27.7	NA	5	6.5
2018-11-12	N22	2	3	4	4	31.3	NA	5	6.8
2018-11-12	P148	2	1	4	5	47	NA	5	7.5
2018-11-12	P148	2	2	4	5	56.1	NA	6	8.5
2018-11-12	P148	2	3	4	5	52	NA	5	7.5
2018-11-12	ZEA 3660	3	1	4	6	29.2	NA	4	5.5
2018-11-12	ZEA 3660	3	2	4	6	35.1	NA	4	6.2
2018-11-12	ZEA 3660	3	3	4	6	50	NA	4	6.8
2018-11-12	B73	3	1	4	7	40	NA	5	7.8
2018-11-12	B73	3	2	4	7	50	NA	5	7.8
2018-11-12	B73	3	3	4	7	37.9	NA	5	7.2
2018-11-12	ZEA 332	4	1	4	8	48.8	NA	4	7.5
2018-11-12	ZEA 332	4	2	4	8	37.2	NA	5	8.5
2018-11-12	N22	4	1	4	9	33	NA	5	7.2
2018-11-12	N22	4	2	4	9	33.6	NA	5	7.2
2018-11-12	N22	4	3	4	9	35	NA	5	7.5
2018-11-12	P148	5	1	4	10	41.2	NA	6	8.5
2018-11-12	P148	5	2	4	10	42.7	NA	6	7.8
2018-11-12	B73	5	1	4	11	41	NA	5	7.5
2018-11-12	B73	5	2	4	11	39.2	NA	5	7.5
2018-11-12	S052	1	3	4	1	45.5	NA	6	8.5
2018-11-12	S052	1	4	4	1	43.2	NA	6	8.2
2018-11-12	S052	1	5	4	1	44.1	NA	6	8.2
2018-11-12	B73	1	3	4	2	29.3	NA	5	6.5
2018-11-12	B73	1	4	4	2	31	NA	5	7.2
2018-11-12	B73	1	5	4	2	40	NA	5	7.5
2018-11-12	B73	2	3	4	3	44.8	NA	5	7.5
2018-11-12	B73	2	4	4	3	38.1	NA	5	8.2
2018-11-12	B73	2	5	4	3	40	NA	5	7.8
2018-11-12	N22	2	4	4	4	31.6	NA	5	7.5
2018-11-12	N22	2	5	4	4	29	NA	5	6.8
2018-11-12	P148	2	4	4	5	54.8	NA	6	9.2
2018-11-12	P148	2	5	4	5	52.5	NA	6	9.5
2018-11-12	ZEA 3660	3	4	4	6	34.6	NA	4	6.5
2018-11-12	ZEA 3660	3	5	4	6	32.8	NA	4	6.5
2018-11-12	B73	3	4	4	7	52.1	NA	4	6.8
2018-11-12	B73	3	5	4	7	41.2	NA	5	7.5
2018-11-12	ZEA 332	4	3	4	8	46.4	NA	5	9.2
2018-11-12	ZEA 332	4	4	4	8	46.3	NA	5	8.2
2018-11-12	ZEA 332	4	5	4	8	36	NA	5	8.5
2018-11-12	N22	4	4	4	9	32.8	NA	5	6.8
2018-11-12	N22	4	5	4	9	37.6	NA	5	7.2
2018-11-12	P148	5	3	4	10	54	NA	5	8.5
2018-11-12	P148	5	4	4	10	58	NA	6	9.2
2018-11-12	P148	5	5	4	10	51.7	NA	6	8.5
2018-11-12	B73	5	3	4	11	40.2	NA	5	7.5
2018-11-12	B73	5	4	4	11	41.4	NA	5	7.2
2018-11-12	B73	5	5	4	11	38.5	NA	5	7.8
2018-11-12	ZEA 3660	1	1	5	1	54	NA	4	6.8
2018-11-12	ZEA 3660	1	2	5	1	51	NA	4	6.5
2018-11-12	ZEA 851	1	1	5	2	54.1	NA	5	7.8
2018-11-12	ZEA 851	1	2	5	2	56.5	NA	5	7.5
2018-11-12	ZEA 324	1	1	5	3	21.2	NA	5	7.5
2018-11-12	ZEA 324	1	2	5	3	25	NA	6	8.2
2018-11-12	ZEA 324	1	3	5	3	19	NA	5	6.5
2018-11-12	ZEA 132	2	1	5	4	26.9	NA	5	6.8
2018-11-12	ZEA 132	2	2	5	4	27.8	NA	5	7.2
2018-11-12	ZEA 332	2	1	5	5	48.6	NA	4	6.2
2018-11-12	ZEA 332	2	2	5	5	47.7	NA	4	7.5
2018-11-12	ZEA 332	2	3	5	5	56	NA	5	8.5
2018-11-12	P148	3	1	5	6	55.6	NA	6	8.5
2018-11-12	P148	3	2	5	6	47.3	NA	6	8.2
2018-11-12	B73	3	1	5	7	46.4	NA	5	8.5
2018-11-12	B73	3	2	5	7	41.4	NA	5	7.8
2018-11-12	B73	3	3	5	7	42.6	NA	6	8.5
2018-11-12	ZEA 851	4	1	5	8	55	NA	6	8.5
2018-11-12	ZEA 851	4	2	5	8	40.3	NA	5	7.8
2018-11-12	P148	4	1	5	9	46.1	NA	6	8.5
2018-11-12	P148	4	2	5	9	43.2	NA	6	8.2
2018-11-12	N22	5	1	5	10	35.5	NA	5	7.2
2018-11-12	N22	5	2	5	10	33.1	NA	5	7.2
2018-11-12	S052	5	1	5	11	55	NA	6	9.5
2018-11-12	S052	5	2	5	11	51	NA	6	9.2
2018-11-12	ZEA 3660	1	3	5	1	41	NA	4	7.2
2018-11-12	ZEA 3660	1	4	5	1	49	NA	4	6.5
2018-11-12	ZEA 3660	1	5	5	1	44	NA	4	7.2
2018-11-12	ZEA 851	1	3	5	2	36.5	NA	5	7.8
2018-11-12	ZEA 851	1	4	5	2	36	NA	4	7.2
2018-11-12	ZEA 851	1	5	5	2	38	NA	5	8.2
2018-11-12	ZEA 324	1	4	5	3	18.5	NA	5	8.5
2018-11-12	ZEA 324	1	5	5	3	13	NA	4	7.2
2018-11-12	ZEA 132	2	3	5	4	34	NA	6	9.2
2018-11-12	ZEA 132	2	4	5	4	27	NA	6	9.2
2018-11-12	ZEA 132	2	5	5	4	25	NA	5	8.5
2018-11-12	ZEA 332	2	4	5	5	53	NA	5	9
2018-11-12	ZEA 332	2	5	5	5	54	NA	5	10
2018-11-12	P148	3	3	5	6	55.5	NA	6	9.2
2018-11-12	P148	3	4	5	6	56.5	NA	6	9.2
2018-11-12	P148	3	5	5	6	55	NA	6	9.2
2018-11-12	B73	3	4	5	7	41	NA	6	9.5
2018-11-12	B73	3	5	5	7	42	NA	5	9
2018-11-12	ZEA 851	4	3	5	8	63	NA	5	8.8
2018-11-12	ZEA 851	4	4	5	8	57	NA	5	8.5
2018-11-12	ZEA 851	4	5	5	8	53	NA	5	8.5
2018-11-12	P148	4	3	5	9	49.5	NA	5	9
2018-11-12	P148	4	4	5	9	50	NA	6	9.5
2018-11-12	P148	4	5	5	9	56	NA	6	9.5
2018-11-12	N22	5	3	5	10	39	NA	5	8.5
2018-11-12	N22	5	4	5	10	33.5	NA	4	7.5
2018-11-12	N22	5	5	5	10	38	NA	5	8.2
2018-11-12	S052	5	3	5	11	46	NA	6	9.5
2018-11-12	S052	5	4	5	11	55.5	NA	6	10.2
2018-11-12	S052	5	5	5	11	56.5	NA	6	10.2
2018-11-15	ZEA 132	1	1	1	1	36	NA	6	9.5
2018-11-15	ZEA 132	1	2	1	1	36.5	NA	6	9.5
2018-11-15	ZEA 399	1	1	1	2	55	NA	7	10.5
2018-11-15	ZEA 399	1	2	1	2	54	NA	7	10.2
2018-11-15	ZEA 851	2	1	1	3	67	NA	6	10.2
2018-11-15	ZEA 851	2	2	1	3	58	NA	6	9.5
2018-11-15	ZEA 3660	2	1	1	4	54	NA	5	8.2
2018-11-15	ZEA 3660	2	2	1	4	58	NA	5	8.5
2018-11-15	ZEA 3660	2	3	1	4	57	NA	5	8.2
2018-11-15	ZEA 132	3	1	1	5	37.5	NA	6	10.2
2018-11-15	ZEA 132	3	2	1	5	39	NA	6	10.2
2018-11-15	S052	3	1	1	6	66	NA	6	12.2
2018-11-15	S052	3	2	1	6	68	NA	7	12.2
2018-11-15	S052	3	3	1	6	64.5	NA	7	11.5
2018-11-15	ZEA 3660	4	1	1	7	70	NA	5	9
2018-11-15	ZEA 3660	4	2	1	7	71	NA	5	9
2018-11-15	ZEA 3660	4	3	1	7	60	NA	5	8.5
2018-11-15	ZEA 324	4	1	1	8	26.5	NA	6	9.2
2018-11-15	ZEA 324	4	2	1	8	27	NA	5	8.5
2018-11-15	ZEA 324	5	1	1	9	31.5	NA	6	9.5
2018-11-15	ZEA 324	5	2	1	9	42.5	NA	6	10.2
2018-11-15	ZEA 324	5	3	1	9	35	NA	6	10.2
2018-11-15	ZEA 332	5	1	1	10	56	Tassel	5	9.5
2018-11-15	ZEA 332	5	2	1	10	46	NA	5	9.5
2018-11-15	PHT77	5	1	1	11	63	NA	6	9.5
2018-11-15	PHT77	5	2	1	11	72	NA	6	9.5
2018-11-15	ZEA 132	1	3	1	1	35	NA	6	10
2018-11-15	ZEA 132	1	4	1	1	35	NA	6	9.5
2018-11-15	ZEA 132	1	5	1	1	31	NA	6	9.5
2018-11-15	ZEA 399	1	3	1	2	57	NA	6	10.5
2018-11-15	ZEA 399	1	4	1	2	52	NA	7	11
2018-11-15	ZEA 399	1	5	1	2	55	NA	6	10
2018-11-15	ZEA 851	2	3	1	3	82	NA	6	9.5
2018-11-15	ZEA 851	2	4	1	3	68	NA	6	10
2018-11-15	ZEA 851	2	5	1	3	62	NA	6	9.5
2018-11-15	ZEA 3660	2	4	1	4	56	NA	5	8.5
2018-11-15	ZEA 3660	2	5	1	4	52	NA	5	8.5
2018-11-15	ZEA 132	3	3	1	5	32	NA	6	9.5
2018-11-15	ZEA 132	3	4	1	5	34	NA	6	9.8
2018-11-15	ZEA 132	3	5	1	5	36	NA	6	10.2
2018-11-15	S052	3	4	1	6	61	NA	6	9.5
2018-11-15	S052	3	5	1	6	61	NA	6	10.5
2018-11-15	ZEA 3660	4	4	1	7	63	NA	5	9.2
2018-11-15	ZEA 3660	4	5	1	7	64	NA	5	9
2018-11-15	ZEA 324	4	3	1	8	24	NA	6	9.2
2018-11-15	ZEA 324	4	4	1	8	28	NA	6	8.5
2018-11-15	ZEA 324	4	5	1	8	28	NA	6	9.5
2018-11-15	ZEA 324	5	4	1	9	27	NA	5	8.2
2018-11-15	ZEA 324	5	5	1	9	28	NA	6	9.2
2018-11-15	ZEA 332	5	3	1	10	59	Tassel	5	9.5
2018-11-15	ZEA 332	5	4	1	10	70	Tassel	6	11.2
2018-11-15	ZEA 332	5	5	1	10	57	Tassel	5	10.2
2018-11-15	PHT77	5	3	1	11	59	NA	6	9.2
2018-11-15	PHT77	5	4	1	11	73	NA	5	10.2
2018-11-15	PHT77	5	5	1	11	61	NA	6	9.5
2018-11-15	P148	1	1	2	1	45.5	NA	6	10.5
2018-11-15	P148	1	2	2	1	49	NA	6	10.5
2018-11-15	P148	1	3	2	1	48	NA	6	10.5
2018-11-15	PHT77	1	1	2	2	51	NA	5	8.5
2018-11-15	PHT77	1	2	2	2	62	NA	5	9.2
2018-11-15	PHT77	1	3	2	2	57.5	NA	6	10.5
2018-11-15	ZEA 399	2	1	2	3	59.5	NA	7	10.5
2018-11-15	ZEA 399	2	2	2	3	45.5	NA	6	10.2
2018-11-15	PHT77	2	1	2	4	59	NA	6	9.5
2018-11-15	PHT77	2	2	2	4	57.5	NA	6	9.5
2018-11-15	PHT77	2	3	2	4	57	NA	6	9.5
2018-11-15	N22	3	1	2	5	43.5	NA	6	9.8
2018-11-15	N22	3	2	2	5	42.5	NA	6	10
2018-11-15	N22	3	3	2	5	40.5	NA	6	9.2
2018-11-15	ZEA 399	3	1	2	6	44	NA	6	9.8
2018-11-15	ZEA 399	3	2	2	6	52	NA	6	10.5
2018-11-15	ZEA 399	3	3	2	6	53	NA	6	10.5
2018-11-15	ZEA 132	4	1	2	7	39.5	NA	6	10.5
2018-11-15	ZEA 132	4	2	2	7	37	NA	6	10.5
2018-11-15	ZEA 132	4	3	2	7	41.5	NA	6	10.2
2018-11-15	S052	4	1	2	8	47	NA	7	11
2018-11-15	S052	4	2	2	8	53.5	NA	6	11.2
2018-11-15	B73	4	1	2	9	53.5	NA	6	10.5
2018-11-15	B73	4	2	2	9	51	NA	6	9.5
2018-11-15	ZEA 3660	5	1	2	10	46	NA	6	9.5
2018-11-15	ZEA 3660	5	2	2	10	46.5	NA	6	9.5
2018-11-15	ZEA 3660	5	3	2	10	56	NA	6	10
2018-11-15	ZEA 399	5	1	2	11	59.5	NA	6	10.5
2018-11-15	ZEA 399	5	2	2	11	48	NA	6	10.5
2018-11-15	P148	1	4	2	1	42	NA	6	10.5
2018-11-15	P148	1	5	2	1	45.5	NA	6	9.5
2018-11-15	PHT77	1	4	2	2	49	NA	5	8.5
2018-11-15	PHT77	1	5	2	2	54	NA	6	9.2
2018-11-15	ZEA 399	2	3	2	3	56	NA	7	10.5
2018-11-15	ZEA 399	2	4	2	3	56	NA	7	10.5
2018-11-15	ZEA 399	2	5	2	3	53	NA	7	10.2
2018-11-15	PHT77	2	4	2	4	52	NA	6	9.2
2018-11-15	PHT77	2	5	2	4	57	NA	6	9.5
2018-11-15	N22	3	4	2	5	41	NA	6	10
2018-11-15	N22	3	5	2	5	43	NA	6	10
2018-11-15	ZEA 399	3	4	2	6	48	NA	7	11.2
2018-11-15	ZEA 399	3	5	2	6	52	NA	6	10
2018-11-15	ZEA 132	4	4	2	7	38	NA	6	10.2
2018-11-15	ZEA 132	4	5	2	7	38	NA	7	10.2
2018-11-15	S052	4	3	2	8	53	NA	7	11.5
2018-11-15	S052	4	4	2	8	54	NA	7	12.2
2018-11-15	S052	4	5	2	8	50	NA	7	11.5
2018-11-15	B73	4	3	2	9	46.5	NA	6	9.5
2018-11-15	B73	4	4	2	9	56	NA	6	10.2
2018-11-15	B73	4	5	2	9	58	NA	6	10.2
2018-11-15	ZEA 3660	5	4	2	10	54	NA	5	8.5
2018-11-15	ZEA 3660	5	5	2	10	49	NA	5	8.5
2018-11-15	ZEA 399	5	3	2	11	56.5	NA	7	11.5
2018-11-15	ZEA 399	5	4	2	11	63	NA	7	10.5
2018-11-15	ZEA 399	5	5	2	11	68	NA	7	10.5
2018-11-15	N22	1	1	3	1	41.5	NA	6	8.2
2018-11-15	N22	1	2	3	1	42	NA	6	8.2
2018-11-15	N22	1	3	3	1	39.2	NA	6	7.2
2018-11-15	ZEA 332	1	1	3	2	58.7	NA	6	8.2
2018-11-15	ZEA 332	1	2	3	2	52.1	NA	6	8.5
2018-11-15	ZEA 332	1	3	3	2	58	NA	6	9.5
2018-11-15	S052	2	1	3	3	46	NA	7	10.5
2018-11-15	S052	2	2	3	3	56	NA	6	9.5
2018-11-15	B73	2	1	3	4	45.5	NA	6	8.5
2018-11-15	B73	2	2	3	4	48.1	NA	6	8.5
2018-11-15	B73	2	3	3	4	50	NA	6	9.5
2018-11-15	ZEA 851	3	1	3	5	52.6	NA	6	8.5
2018-11-15	ZEA 851	3	2	3	5	63.6	NA	6	8.2
2018-11-15	ZEA 332	3	1	3	6	57.1	NA	6	9.5
2018-11-15	ZEA 332	3	2	3	6	39	NA	6	9.2
2018-11-15	PHT77	3	1	3	7	51.8	NA	6	8.5
2018-11-15	PHT77	3	2	3	7	55.4	NA	6	9.2
2018-11-15	PHT77	4	1	3	8	59	NA	6	9.8
2018-11-15	PHT77	4	2	3	8	53	NA	6	8.5
2018-11-15	PHT77	4	3	3	8	52.5	NA	6	8.5
2018-11-15	ZEA 399	4	1	3	9	60	NA	7	12
2018-11-15	ZEA 399	4	2	3	9	56	NA	6	10.5
2018-11-15	ZEA 851	5	1	3	10	66.5	NA	7	10.5
2018-11-15	ZEA 851	5	2	3	10	63	NA	6	10
2018-11-15	ZEA 132	5	1	3	11	39.5	NA	6	9.5
2018-11-15	ZEA 132	5	2	3	11	37	NA	6	10.5
2018-11-15	N22	1	4	3	1	39.1	NA	6	8.2
2018-11-15	N22	1	5	3	1	38.6	NA	6	8.5
2018-11-15	ZEA 332	1	4	3	2	63.5	NA	7	9.5
2018-11-15	ZEA 332	1	5	3	2	57.2	NA	6	9.5
2018-11-15	S052	2	3	3	3	49	NA	6	8.5
2018-11-15	S052	2	4	3	3	51.1	NA	7	9.5
2018-11-15	S052	2	5	3	3	49.6	NA	6	9.5
2018-11-15	B73	2	4	3	4	44.7	NA	6	8.5
2018-11-15	B73	2	5	3	4	44	NA	6	8.5
2018-11-15	ZEA 851	3	3	3	5	72.1	NA	6	9.2
2018-11-15	ZEA 851	3	4	3	5	54.6	NA	6	8.2
2018-11-15	ZEA 851	3	5	3	5	56.2	NA	6	8.5
2018-11-15	ZEA 332	3	3	3	6	46.6	NA	6	8.5
2018-11-15	ZEA 332	3	4	3	6	42.9	NA	6	9.2
2018-11-15	ZEA 332	3	5	3	6	40.3	NA	6	9.5
2018-11-15	PHT77	3	3	3	7	51	NA	6	8.2
2018-11-15	PHT77	3	4	3	7	61.6	NA	6	8.5
2018-11-15	PHT77	3	5	3	7	58.5	NA	6	8.5
2018-11-15	PHT77	4	4	3	8	65.2	NA	6	8.5
2018-11-15	PHT77	4	5	3	8	58.5	NA	6	8.8
2018-11-15	ZEA 399	4	3	3	9	52.7	NA	6	8.5
2018-11-15	ZEA 399	4	4	3	9	61	NA	7	10.5
2018-11-15	ZEA 399	4	5	3	9	52.5	NA	7	9.5
2018-11-15	ZEA 851	5	3	3	10	59	NA	6	8.5
2018-11-15	ZEA 851	5	4	3	10	58.2	NA	6	8.2
2018-11-15	ZEA 851	5	5	3	10	61.6	NA	6	8.2
2018-11-15	ZEA 132	5	3	3	11	32.5	NA	6	8.2
2018-11-15	ZEA 132	5	4	3	11	37.3	NA	6	9.2
2018-11-15	ZEA 132	5	5	3	11	36.5	NA	6	8.5
2018-11-15	S052	1	1	4	1	50.7	NA	6	9.2
2018-11-15	S052	1	2	4	1	53	NA	6	9.5
2018-11-15	B73	1	1	4	2	39.1	NA	6	8.5
2018-11-15	B73	1	2	4	2	43.5	NA	6	8.5
2018-11-15	B73	2	1	4	3	49.9	NA	6	8.5
2018-11-15	B73	2	2	4	3	41	NA	6	8.8
2018-11-15	N22	2	1	4	4	38.2	NA	6	7.5
2018-11-15	N22	2	2	4	4	39.5	NA	6	7.2
2018-11-15	N22	2	3	4	4	40.1	NA	6	8.2
2018-11-15	P148	2	1	4	5	50.9	NA	6	9.5
2018-11-15	P148	2	2	4	5	48.8	NA	6	9.2
2018-11-15	P148	2	3	4	5	57	NA	6	8.5
2018-11-15	ZEA 3660	3	1	4	6	48.4	NA	6	7.2
2018-11-15	ZEA 3660	3	2	4	6	52	NA	6	7.5
2018-11-15	ZEA 3660	3	3	4	6	57.1	NA	6	7.8
2018-11-15	B73	3	1	4	7	43.5	NA	6	8.5
2018-11-15	B73	3	2	4	7	49	NA	6	8.5
2018-11-15	B73	3	3	4	7	52.3	NA	6	8.5
2018-11-15	ZEA 332	4	1	4	8	43	NA	6	8.2
2018-11-15	ZEA 332	4	2	4	8	51	NA	6	9.5
2018-11-15	N22	4	1	4	9	40.2	NA	6	8.2
2018-11-15	N22	4	2	4	9	42.5	NA	6	8.2
2018-11-15	N22	4	3	4	9	44.3	NA	6	8.5
2018-11-15	P148	5	1	4	10	46.6	NA	6	9.5
2018-11-15	P148	5	2	4	10	49.1	NA	6	9.2
2018-11-15	B73	5	1	4	11	44	NA	6	8.2
2018-11-15	B73	5	2	4	11	43.4	NA	6	8.2
2018-11-15	S052	1	3	4	1	55	NA	6	8.5
2018-11-15	S052	1	4	4	1	47.3	NA	6	8.5
2018-11-15	S052	1	5	4	1	51	NA	6	8.2
2018-11-15	B73	1	3	4	2	31.4	NA	6	7.8
2018-11-15	B73	1	4	4	2	39.8	NA	6	8.5
2018-11-15	B73	1	5	4	2	41.6	NA	6	8.8
2018-11-15	B73	2	3	4	3	46.8	NA	6	8.5
2018-11-15	B73	2	4	4	3	51	NA	6	8.8
2018-11-15	B73	2	5	4	3	43.3	NA	6	8.5
2018-11-15	N22	2	4	4	4	37	NA	6	8.5
2018-11-15	N22	2	5	4	4	38	NA	6	7.5
2018-11-15	P148	2	4	4	5	59.8	NA	7	10.2
2018-11-15	P148	2	5	4	5	62.1	NA	7	10.5
2018-11-15	ZEA 3660	3	4	4	6	42.6	NA	6	7.2
2018-11-15	ZEA 3660	3	5	4	6	43	NA	6	7.2
2018-11-15	B73	3	4	4	7	45.2	NA	6	8.5
2018-11-15	B73	3	5	4	7	53.7	NA	6	8.5
2018-11-15	ZEA 332	4	3	4	8	48	NA	6	9.5
2018-11-15	ZEA 332	4	4	4	8	55.1	NA	6	9.8
2018-11-15	ZEA 332	4	5	4	8	40.3	NA	6	9.2
2018-11-15	N22	4	4	4	9	44.3	NA	6	7.5
2018-11-15	N22	4	5	4	9	42.5	NA	6	8.5
2018-11-15	P148	5	3	4	10	53.7	NA	7	9.5
2018-11-15	P148	5	4	4	10	54.1	NA	7	10.2
2018-11-15	P148	5	5	4	10	48.2	NA	7	8.8
2018-11-15	B73	5	3	4	11	50.3	NA	6	8.5
2018-11-15	B73	5	4	4	11	45.7	NA	6	8.5
2018-11-15	B73	5	5	4	11	46.6	NA	6	8.5
2018-11-15	ZEA 3660	1	1	5	1	67	NA	5	7.5
2018-11-15	ZEA 3660	1	2	5	1	60.6	NA	5	7.5
2018-11-15	ZEA 851	1	1	5	2	70.3	NA	6	8.5
2018-11-15	ZEA 851	1	2	5	2	66.2	NA	5	8.2
2018-11-15	ZEA 324	1	1	5	3	29	NA	6	8.5
2018-11-15	ZEA 324	1	2	5	3	30.5	NA	6	9.2
2018-11-15	ZEA 324	1	3	5	3	22.5	NA	6	7.8
2018-11-15	ZEA 132	2	1	5	4	38	NA	6	8.5
2018-11-15	ZEA 132	2	2	5	4	36	NA	6	8.2
2018-11-15	ZEA 332	2	1	5	5	42	NA	6	8.5
2018-11-15	ZEA 332	2	2	5	5	49.5	NA	6	8.5
2018-11-15	ZEA 332	2	3	5	5	52.4	NA	7	9.5
2018-11-15	P148	3	1	5	6	54.5	NA	6	9.2
2018-11-15	P148	3	2	5	6	55	NA	6	9.2
2018-11-15	B73	3	1	5	7	50.4	NA	6	9.5
2018-11-15	B73	3	2	5	7	50.1	NA	6	8.5
2018-11-15	B73	3	3	5	7	55	NA	6	9.5
2018-11-15	ZEA 851	4	1	5	8	69.1	NA	6	8.5
2018-11-15	ZEA 851	4	2	5	8	63	NA	6	8.5
2018-11-15	P148	4	1	5	9	50.1	NA	6	9.2
2018-11-15	P148	4	2	5	9	51.2	NA	6	9.2
2018-11-15	N22	5	1	5	10	43.5	NA	6	8.2
2018-11-15	N22	5	2	5	10	44	NA	6	8.2
2018-11-15	S052	5	1	5	11	64.1	NA	7	10.5
2018-11-15	S052	5	2	5	11	62	NA	7	10.2
2018-11-15	ZEA 3660	1	3	5	1	58	NA	5	8.2
2018-11-15	ZEA 3660	1	4	5	1	48	NA	5	8.5
2018-11-15	ZEA 3660	1	5	5	1	46	NA	5	8.5
2018-11-15	ZEA 851	1	3	5	2	49	NA	5	8.5
2018-11-15	ZEA 851	1	4	5	2	42	NA	5	8
2018-11-15	ZEA 851	1	5	5	2	46.5	NA	5	9
2018-11-15	ZEA 324	1	4	5	3	24	NA	6	9.2
2018-11-15	ZEA 324	1	5	5	3	19.5	NA	5	8.2
2018-11-15	ZEA 132	2	3	5	4	42.5	NA	6	10.2
2018-11-15	ZEA 132	2	4	5	4	35.5	NA	6	10
2018-11-15	ZEA 132	2	5	5	4	37.5	NA	6	9.5
2018-11-15	ZEA 332	2	4	5	5	55	NA	6	10.5
2018-11-15	ZEA 332	2	5	5	5	66	NA	6	10.8
2018-11-15	P148	3	3	5	6	59	NA	6	10
2018-11-15	P148	3	4	5	6	67	NA	6	10.5
2018-11-15	P148	3	5	5	6	61	NA	6	10.2
2018-11-15	B73	3	4	5	7	54.5	NA	6	10.5
2018-11-15	B73	3	5	5	7	51.5	NA	6	10
2018-11-15	ZEA 851	4	3	5	8	79	NA	6	9.5
2018-11-15	ZEA 851	4	4	5	8	71	NA	6	9.2
2018-11-15	ZEA 851	4	5	5	8	69	NA	6	9.2
2018-11-15	P148	4	3	5	9	52	NA	6	10
2018-11-15	P148	4	4	5	9	65.5	NA	7	10.5
2018-11-15	P148	4	5	5	9	50	NA	7	10.2
2018-11-15	N22	5	3	5	10	45	NA	6	9.5
2018-11-15	N22	5	4	5	10	45	NA	4	7.2
2018-11-15	N22	5	5	5	10	47	NA	6	9.2
2018-11-15	S052	5	3	5	11	56	NA	6	10.5
2018-11-15	S052	5	4	5	11	62	NA	7	11.2
2018-11-15	S052	5	5	5	11	66.5	NA	7	11.2
2018-11-19	ZEA 132	1	1	1	1	55	NA	7	11
2018-11-19	ZEA 132	1	2	1	1	49	NA	7	10.5
2018-11-19	ZEA 399	1	1	1	2	63	NA	8	12.2
2018-11-19	ZEA 399	1	2	1	2	71	NA	7	11.2
2018-11-19	ZEA 851	2	1	1	3	79	NA	7	11.2
2018-11-19	ZEA 851	2	2	1	3	77	NA	7	10.5
2018-11-19	ZEA 3660	2	1	1	4	69	NA	6	9.2
2018-11-19	ZEA 3660	2	2	1	4	72	NA	6	9.5
2018-11-19	ZEA 3660	2	3	1	4	74.5	NA	6	9.2
2018-11-19	ZEA 132	3	1	1	5	46.5	NA	7	11.2
2018-11-19	ZEA 132	3	2	1	5	49.5	NA	7	11.2
2018-11-19	S052	3	1	1	6	82	NA	8	13.5
2018-11-19	S052	3	2	1	6	93	NA	8	14.5
2018-11-19	S052	3	3	1	6	90.5	NA	8	13.5
2018-11-19	ZEA 3660	4	1	1	7	70	NA	6	10.5
2018-11-19	ZEA 3660	4	2	1	7	83	NA	6	10.2
2018-11-19	ZEA 3660	4	3	1	7	79	NA	6	10.2
2018-11-19	ZEA 324	4	1	1	8	35.5	NA	7	10.5
2018-11-19	ZEA 324	4	2	1	8	36	NA	6	9.5
2018-11-19	ZEA 324	5	1	1	9	39	NA	7	11
2018-11-19	ZEA 324	5	2	1	9	33.5	NA	8	11.2
2018-11-19	ZEA 324	5	3	1	9	35	NA	7	11.2
2018-11-19	ZEA 332	5	1	1	10	71	NA	7	10.2
2018-11-19	ZEA 332	5	2	1	10	61	NA	7	10.2
2018-11-19	PHT77	5	1	1	11	89	NA	7	10.8
2018-11-19	PHT77	5	2	1	11	88	NA	7	11.2
2018-11-19	ZEA 132	1	3	1	1	46.5	NA	7	11.2
2018-11-19	ZEA 132	1	4	1	1	47	NA	7	11.2
2018-11-19	ZEA 132	1	5	1	1	43.5	NA	7	10.5
2018-11-19	ZEA 399	1	3	1	2	70	NA	7	12.2
2018-11-19	ZEA 399	1	4	1	2	70	NA	8	12.5
2018-11-19	ZEA 399	1	5	1	2	68	NA	7	11.2
2018-11-19	ZEA 851	2	3	1	3	83.5	NA	7	10.8
2018-11-19	ZEA 851	2	4	1	3	85.5	NA	7	11.5
2018-11-19	ZEA 851	2	5	1	3	81	NA	7	10.5
2018-11-19	ZEA 3660	2	4	1	4	71.5	NA	6	10.2
2018-11-19	ZEA 3660	2	5	1	4	67	NA	6	9.2
2018-11-19	ZEA 132	3	3	1	5	50.5	NA	7	10.5
2018-11-19	ZEA 132	3	4	1	5	50	NA	7	11
2018-11-19	ZEA 132	3	5	1	5	47.5	NA	7	11.2
2018-11-19	S052	3	4	1	6	67	NA	7	11.5
2018-11-19	S052	3	5	1	6	75	NA	7	13.5
2018-11-19	ZEA 3660	4	4	1	7	72.5	NA	6	10.5
2018-11-19	ZEA 3660	4	5	1	7	77.5	NA	6	10.2
2018-11-19	ZEA 324	4	3	1	8	33.5	NA	7	10.5
2018-11-19	ZEA 324	4	4	1	8	34.5	NA	7	10.8
2018-11-19	ZEA 324	4	5	1	8	33.5	NA	7	10.8
2018-11-19	ZEA 324	5	4	1	9	32.5	NA	6	9.5
2018-11-19	ZEA 324	5	5	1	9	33	NA	7	10.5
2018-11-19	ZEA 332	5	3	1	10	86.5	Tassel	7	9.8
2018-11-19	ZEA 332	5	4	1	10	72.5	Tassel	7	10.8
2018-11-19	ZEA 332	5	5	1	10	66.5	Tassel	7	10.8
2018-11-19	PHT77	5	3	1	11	73.5	NA	7	10.5
2018-11-19	PHT77	5	4	1	11	92	NA	7	11.5
2018-11-19	PHT77	5	5	1	11	85.5	NA	7	10.5
2018-11-19	P148	1	1	2	1	52	NA	7	11.2
2018-11-19	P148	1	2	2	1	62	NA	7	12
2018-11-19	P148	1	3	2	1	53	NA	7	11.2
2018-11-19	PHT77	1	1	2	2	72.5	NA	6	9.5
2018-11-19	PHT77	1	2	2	2	76	NA	6	10.2
2018-11-19	PHT77	1	3	2	2	77.5	NA	6	10.5
2018-11-19	ZEA 399	2	1	2	3	69	NA	8	12.2
2018-11-19	ZEA 399	2	2	2	3	57	NA	7	11.5
2018-11-19	PHT77	2	1	2	4	74	NA	6	10
2018-11-19	PHT77	2	2	2	4	73.5	NA	7	10.5
2018-11-19	PHT77	2	3	2	4	73	NA	6	10.5
2018-11-19	N22	3	1	2	5	53.5	NA	7	11.2
2018-11-19	N22	3	2	2	5	52.5	NA	7	11.5
2018-11-19	N22	3	3	2	5	46	NA	7	10.5
2018-11-19	ZEA 399	3	1	2	6	59.5	NA	7	11.2
2018-11-19	ZEA 399	3	2	2	6	62	NA	7	12.2
2018-11-19	ZEA 399	3	3	2	6	61	NA	7	11.5
2018-11-19	ZEA 132	4	1	2	7	49	NA	7	11.5
2018-11-19	ZEA 132	4	2	2	7	49	NA	7	12
2018-11-19	ZEA 132	4	3	2	7	47	NA	7	11.2
2018-11-19	S052	4	1	2	8	63	NA	7	12.5
2018-11-19	S052	4	2	2	8	62	NA	7	13.2
2018-11-19	B73	4	1	2	9	76	NA	7	12.2
2018-11-19	B73	4	2	2	9	75	NA	7	11
2018-11-19	ZEA 3660	5	1	2	10	59	NA	6	10.2
2018-11-19	ZEA 3660	5	2	2	10	60	NA	6	9.2
2018-11-19	ZEA 3660	5	3	2	10	69	NA	6	10.2
2018-11-19	ZEA 399	5	1	2	11	74	NA	7	12
2018-11-19	ZEA 399	5	2	2	11	74	NA	7	11.5
2018-11-19	P148	1	4	2	1	55.5	NA	7	12.2
2018-11-19	P148	1	5	2	1	50	NA	7	10.5
2018-11-19	PHT77	1	4	2	2	68.5	NA	7	10
2018-11-19	PHT77	1	5	2	2	74	NA	7	10.5
2018-11-19	ZEA 399	2	3	2	3	70	NA	8	12.5
2018-11-19	ZEA 399	2	4	2	3	62	NA	8	11.2
2018-11-19	ZEA 399	2	5	2	3	58.5	NA	8	12.5
2018-11-19	PHT77	2	4	2	4	66	NA	6	10.5
2018-11-19	PHT77	2	5	2	4	72	NA	7	10.5
2018-11-19	N22	3	4	2	5	52	NA	6	10.2
2018-11-19	N22	3	5	2	5	53	NA	7	11.2
2018-11-19	ZEA 399	3	4	2	6	60	NA	8	13
2018-11-19	ZEA 399	3	5	2	6	53	NA	7	11.5
2018-11-19	ZEA 132	4	4	2	7	48.5	NA	7	11.5
2018-11-19	ZEA 132	4	5	2	7	45.5	NA	7	11.5
2018-11-19	S052	4	3	2	8	78	NA	7	13.8
2018-11-19	S052	4	4	2	8	68	NA	8	14.2
2018-11-19	S052	4	5	2	8	65	NA	8	13.2
2018-11-19	B73	4	3	2	9	53	NA	7	11.2
2018-11-19	B73	4	4	2	9	64.5	NA	7	11.5
2018-11-19	B73	4	5	2	9	72	NA	7	12.2
2018-11-19	ZEA 3660	5	4	2	10	68	NA	6	10.5
2018-11-19	ZEA 3660	5	5	2	10	61.5	NA	6	9.5
2018-11-19	ZEA 399	5	3	2	11	71	NA	8	13.5
2018-11-19	ZEA 399	5	4	2	11	61.5	NA	8	12
2018-11-19	ZEA 399	5	5	2	11	69.5	NA	7	11.5
2018-11-19	N22	1	1	3	1	52	NA	6	9.2
2018-11-19	N22	1	2	3	1	50.1	NA	6	9.2
2018-11-19	N22	1	3	3	1	49.9	NA	6	8.5
2018-11-19	ZEA 332	1	1	3	2	69.1	NA	7	9.8
2018-11-19	ZEA 332	1	2	3	2	67	NA	7	9.5
2018-11-19	ZEA 332	1	3	3	2	64.9	NA	7	10.2
2018-11-19	S052	2	1	3	3	69.8	NA	8	11.5
2018-11-19	S052	2	2	3	3	67.6	NA	7	11.5
2018-11-19	B73	2	1	3	4	62	NA	7	11.2
2018-11-19	B73	2	2	3	4	67	NA	7	11.5
2018-11-19	B73	2	3	3	4	58	NA	7	11.5
2018-11-19	ZEA 851	3	1	3	5	83	NA	6	9.5
2018-11-19	ZEA 851	3	2	3	5	82	NA	6	10.5
2018-11-19	ZEA 332	3	1	3	6	49	Tassel	7	11
2018-11-19	ZEA 332	3	2	3	6	50	Tassel	7	11.2
2018-11-19	PHT77	3	1	3	7	81	NA	7	10.5
2018-11-19	PHT77	3	2	3	7	74	NA	7	11.2
2018-11-19	PHT77	4	1	3	8	82	NA	7	11.5
2018-11-19	PHT77	4	2	3	8	73	NA	6	10.2
2018-11-19	PHT77	4	3	3	8	74	NA	7	11
2018-11-19	ZEA 399	4	1	3	9	72	NA	8	13.5
2018-11-19	ZEA 399	4	2	3	9	61	NA	7	11.2
2018-11-19	ZEA 851	5	1	3	10	85	NA	6	10.5
2018-11-19	ZEA 851	5	2	3	10	87	NA	6	10
2018-11-19	ZEA 132	5	1	3	11	42.5	NA	7	11.2
2018-11-19	ZEA 132	5	2	3	11	45	NA	7	11.5
2018-11-19	N22	1	4	3	1	51.4	NA	6	9.2
2018-11-19	N22	1	5	3	1	50	NA	6	9.2
2018-11-19	ZEA 332	1	4	3	2	67.5	Tassel	7	9.5
2018-11-19	ZEA 332	1	5	3	2	70	NA	6	9.2
2018-11-19	S052	2	3	3	3	64.1	NA	7	10.2
2018-11-19	S052	2	4	3	3	59.2	NA	7	11.5
2018-11-19	S052	2	5	3	3	63.1	NA	7	10.8
2018-11-19	B73	2	4	3	4	53.6	NA	6	9.5
2018-11-19	B73	2	5	3	4	52.2	NA	7	10.2
2018-11-19	ZEA 851	3	3	3	5	85.4	NA	7	10.5
2018-11-19	ZEA 851	3	4	3	5	69.7	NA	6	9.2
2018-11-19	ZEA 851	3	5	3	5	71.6	NA	6	9.2
2018-11-19	ZEA 332	3	3	3	6	58	Tassel	7	9.2
[truncated: 5,626 more rows]

## Sheet: PhenSphere_2016_sim
date	genotype	replicate	position	row	column	Plant_Height	Tassel	V_Stage	Growth.Stage
[truncated: 9,350 more rows]

[truncated: 4 more sheets: PhenoSphere_homogeneity, Yield_field, Yield_glasshouse, Yield_PhenoSphere]
