# Supplementary material for: Natural plant growth and development achieved in the IPK PhenoSphere by dynamic environment simulation
Source: Nat Commun. 2023 Sep 18;14:5783. doi: 10.1038/s41467-023-41332-4 (PMC10507097; doi:10.1038/s41467-023-41332-4)
Supplement: Supplementary file 8 — Supplementary Data 3 [file 41467_2023_41332_MOESM8_ESM.xlsx]

## Sheet: emmeans_PH_Asym
contrast	estimate	SE	df	t.ratio	p.value
2016 - 2017	24.1382	14.4426	1806	1.67132	1
2016 - 2018	22.9888	15.4099	1806	1.49182	1
2016 - 2019	62.431	14.7755	1806	4.2253	0.000526087
2016 - GWH	-30.3445	14.4218	1806	-2.10407	0.745723
2016 - PKH	-42.6162	14.4941	1806	-2.94025	0.0697455
2016 - PKH_2016_sim	-13.3373	14.4083	1806	-0.92567	1
2017 - 2018	-1.14948	15.456	1806	-0.0743713	1
2017 - 2019	38.2927	14.8235	1806	2.58324	0.207181
2017 - GWH	-54.4827	14.4711	1806	-3.76495	0.00361021
2017 - PKH	-66.7545	14.5431	1806	-4.59012	9.94426e-05
2017 - PKH_2016_sim	-37.4756	14.4576	1806	-2.59211	0.201933
2018 - 2019	39.4422	15.7675	1806	2.50149	0.261556
2018 - GWH	-53.3333	15.4366	1806	-3.455	0.0118235
2018 - PKH	-65.605	15.5041	1806	-4.23146	0.000512025
2018 - PKH_2016_sim	-36.3261	15.4239	1806	-2.35518	0.391023
2019 - GWH	-92.7755	14.8033	1806	-6.26722	9.62931e-09
2019 - PKH	-105.047	14.8737	1806	-7.06261	4.87788e-11
2019 - PKH_2016_sim	-75.7683	14.7901	1806	-5.12291	6.99328e-06
GWH - PKH	-12.2717	14.5224	1806	-0.845018	1
GWH - PKH_2016_sim	17.0072	14.4368	1806	1.17804	1
PKH - PKH_2016_sim	29.2789	14.509	1806	2.01798	0.918551

## Sheet: emmeans_PH_xmid
contrast	estimate	SE	df	t.ratio	p.value
2016 - 2017	-5.85802	3.33986	1806	-1.75397	1
2016 - 2018	1.57287	3.9593	1806	0.397258	1
2016 - 2019	-0.163856	3.96854	1806	-0.0412887	1
2016 - GWH	30.6688	3.3183	1806	9.24234	1.37985e-18
2016 - PKH	19.2396	3.31574	1806	5.80249	1.6168e-07
2016 - PKH_2016_sim	-0.425218	3.29929	1806	-0.128882	1
2017 - 2018	7.43089	3.99387	1806	1.86057	1
2017 - 2019	5.69417	4.00302	1806	1.42247	1
2017 - GWH	36.5269	3.35947	1806	10.8728	2.15005e-25
2017 - PKH	25.0976	3.35694	1806	7.47632	2.48941e-12
2017 - PKH_2016_sim	5.4328	3.34069	1806	1.62625	1
2018 - 2019	-1.73672	4.53273	1806	-0.383151	1
2018 - GWH	29.096	3.97586	1806	7.31815	7.90649e-12
2018 - PKH	17.6667	3.97373	1806	4.44587	0.000195003
2018 - PKH_2016_sim	-1.99808	3.96001	1806	-0.504565	1
2019 - GWH	30.8327	3.98506	1806	7.73708	3.52752e-13
2019 - PKH	19.4034	3.98293	1806	4.87165	2.52704e-05
2019 - PKH_2016_sim	-0.261363	3.96924	1806	-0.065847	1
GWH - PKH	-11.4293	3.3355	1806	-3.42656	0.0131244
GWH - PKH_2016_sim	-31.0941	3.31914	1806	-9.3681	4.46032e-19
PKH - PKH_2016_sim	-19.6648	3.31658	1806	-5.92923	7.6402e-08

## Sheet: emmeans_PH_scal
contrast	estimate	SE	df	t.ratio	p.value
2016 - 2017	-1.03828	0.817718	1806	-1.26973	1
2016 - 2018	-2.94078	1.48332	1806	-1.98256	0.998928
2016 - 2019	-4.8085	1.69677	1806	-2.83391	0.097636
2016 - GWH	0.13816	0.876399	1806	0.157645	1
2016 - PKH	-1.15284	0.886462	1806	-1.3005	1
2016 - PKH_2016_sim	-3.34166	0.78013	1806	-4.28347	0.000406726
2017 - 2018	-1.9025	1.5325	1806	-1.24143	1
2017 - 2019	-3.77022	1.73993	1806	-2.16688	0.637859
2017 - GWH	1.17644	0.957284	1806	1.22893	1
2017 - PKH	-0.114562	0.966506	1806	-0.118532	1
2017 - PKH_2016_sim	-2.30338	0.870012	1806	-2.64753	0.171755
2018 - 2019	-1.86772	2.13517	1806	-0.874743	1
2018 - GWH	3.07894	1.5646	1806	1.96787	1
2018 - PKH	1.78794	1.57026	1806	1.13862	1
2018 - PKH_2016_sim	-0.400883	1.51278	1806	-0.264997	1
2019 - GWH	4.94666	1.76827	1806	2.79746	0.109309
2019 - PKH	3.65566	1.77328	1806	2.06153	0.827304
2019 - PKH_2016_sim	1.46684	1.72258	1806	0.851535	1
GWH - PKH	-1.291	1.01663	1806	-1.26988	1
GWH - PKH_2016_sim	-3.47982	0.925382	1806	-3.76041	0.00367573
PKH - PKH_2016_sim	-2.18882	0.934919	1806	-2.34119	0.405947

## Sheet: emmeans_V_Stage_Asym
contrast	estimate	SE	df	t.ratio	p.value
2016 - 2017	0.292701	1.33728	1806	0.218878	1
2016 - 2018	0.302541	1.42306	1806	0.212599	1
2016 - 2019	0.279285	1.328	1806	0.210304	1
2016 - GWH	-0.554886	1.31801	1806	-0.421002	1
2016 - PKH	-0.533337	1.30089	1806	-0.409978	1
2016 - PKH_2016_sim	-1.55381	1.32202	1806	-1.17533	1
2017 - 2018	0.00984041	1.44198	1806	0.00682423	1
2017 - 2019	-0.0134161	1.34826	1806	-0.00995067	1
2017 - GWH	-0.847587	1.33842	1806	-0.633274	1
2017 - PKH	-0.826037	1.32156	1806	-0.625046	1
2017 - PKH_2016_sim	-1.84652	1.34237	1806	-1.37556	1
2018 - 2019	-0.0232565	1.43338	1806	-0.0162249	1
2018 - GWH	-0.857427	1.42413	1806	-0.602069	1
2018 - PKH	-0.835878	1.4083	1806	-0.593535	1
2018 - PKH_2016_sim	-1.85636	1.42785	1806	-1.30011	1
2019 - GWH	-0.834171	1.32915	1806	-0.627595	1
2019 - PKH	-0.812621	1.31218	1806	-0.619292	1
2019 - PKH_2016_sim	-1.8331	1.33313	1806	-1.37503	1
GWH - PKH	0.0215497	1.30207	1806	0.0165504	1
GWH - PKH_2016_sim	-0.998928	1.32318	1806	-0.754944	1
PKH - PKH_2016_sim	-1.02048	1.30613	1806	-0.781301	1

## Sheet: emmeans_V_Stage_xmid
contrast	estimate	SE	df	t.ratio	p.value
2016 - 2017	-1.05196	3.47654	1806	-0.302588	1
2016 - 2018	1.16178	3.71875	1806	0.312411	1
2016 - 2019	-3.90458	3.39093	1806	-1.15148	1
2016 - GWH	19.0605	3.30036	1806	5.77528	1.89544e-07
2016 - PKH	14.7858	3.22293	1806	4.58768	0.0001006
2016 - PKH_2016_sim	-6.90102	3.34661	1806	-2.0621	0.826169
2017 - 2018	2.21374	3.83455	1806	0.577313	1
2017 - 2019	-2.85263	3.51755	1806	-0.81097	1
2017 - GWH	20.1125	3.43032	1806	5.86315	1.13146e-07
2017 - PKH	15.8377	3.35589	1806	4.71938	5.35016e-05
2017 - PKH_2016_sim	-5.84906	3.47484	1806	-1.68326	1
2018 - 2019	-5.06636	3.75711	1806	-1.34847	1
2018 - GWH	17.8987	3.67557	1806	4.86964	2.55253e-05
2018 - PKH	13.624	3.60621	1806	3.77792	0.00342865
2018 - PKH_2016_sim	-8.0628	3.71716	1806	-2.16908	0.634346
2019 - GWH	22.9651	3.34353	1806	6.86852	1.86785e-10
2019 - PKH	18.6904	3.26713	1806	5.72073	2.60178e-07
2019 - PKH_2016_sim	-2.99644	3.38919	1806	-0.884116	1
GWH - PKH	-4.27473	3.17302	1806	-1.34721	1
GWH - PKH_2016_sim	-25.9615	3.29856	1806	-7.87055	1.26741e-13
PKH - PKH_2016_sim	-21.6868	3.2211	1806	-6.73273	4.6825e-10

## Sheet: emmeans_V_Stage_scal
contrast	estimate	SE	df	t.ratio	p.value
2016 - 2017	-1.81335	1.60011	1806	-1.13326	1
2016 - 2018	0.504159	1.8012	1806	0.279902	1
2016 - 2019	-1.50993	1.43252	1806	-1.05404	1
2016 - GWH	4.10339	1.46803	1806	2.79518	0.110081
2016 - PKH	2.52188	1.25374	1806	2.01149	0.932864
2016 - PKH_2016_sim	-3.73412	1.35157	1806	-2.7628	0.121565
2017 - 2018	2.3175	1.92151	1806	1.20609	1
2017 - 2019	0.303412	1.58114	1806	0.191895	1
2017 - GWH	5.91674	1.61337	1806	3.66731	0.00529644
2017 - PKH	4.33523	1.42117	1806	3.05046	0.0486816
2017 - PKH_2016_sim	-1.92078	1.50818	1806	-1.27357	1
2018 - 2019	-2.01409	1.78436	1806	-1.12875	1
2018 - GWH	3.59923	1.81299	1806	1.98525	0.992629
2018 - PKH	2.01772	1.64429	1806	1.22711	1
2018 - PKH_2016_sim	-4.23828	1.72005	1806	-2.46404	0.29044
2019 - GWH	5.61333	1.44732	1806	3.87842	0.002287
2019 - PKH	4.03182	1.22943	1806	3.27941	0.0222605
2019 - PKH_2016_sim	-2.22419	1.32905	1806	-1.67351	1
GWH - PKH	-1.58151	1.27062	1806	-1.24467	1
GWH - PKH_2016_sim	-7.83751	1.36725	1806	-5.73233	2.43283e-07
PKH - PKH_2016_sim	-6.256	1.13407	1806	-5.5164	8.31684e-07

## Sheet: emmeans_Growth_Stage_Asym
contrast	estimate	SE	df	t.ratio	p.value
2016 - 2017	0.19239	1.22574	1806	0.156959	1
2016 - 2018	0.287482	1.24657	1806	0.230618	1
2016 - 2019	0.464534	1.22762	1806	0.378402	1
2016 - GWH	-0.715875	1.20165	1806	-0.595742	1
2016 - PKH	-0.565025	1.20509	1806	-0.468865	1
2016 - PKH_2016_sim	-1.26974	1.23958	1806	-1.02433	1
2017 - 2018	0.0950917	1.25866	1806	0.0755502	1
2017 - 2019	0.272144	1.23989	1806	0.219491	1
2017 - GWH	-0.908265	1.21418	1806	-0.748046	1
2017 - PKH	-0.757415	1.21759	1806	-0.622063	1
2017 - PKH_2016_sim	-1.46213	1.25173	1806	-1.16809	1
2018 - 2019	0.177052	1.26049	1806	0.140463	1
2018 - GWH	-1.00336	1.23522	1806	-0.812293	1
2018 - PKH	-0.852506	1.23856	1806	-0.688305	1
2018 - PKH_2016_sim	-1.55722	1.27214	1806	-1.2241	1
2019 - GWH	-1.18041	1.21609	1806	-0.970662	1
2019 - PKH	-1.02956	1.21948	1806	-0.844258	1
2019 - PKH_2016_sim	-1.73427	1.25357	1806	-1.38346	1
GWH - PKH	0.15085	1.19334	1806	0.12641	1
GWH - PKH_2016_sim	-0.553862	1.22815	1806	-0.450971	1
PKH - PKH_2016_sim	-0.704712	1.23152	1806	-0.572231	1

## Sheet: emmeans_Growth_Stage_xmid
contrast	estimate	SE	df	t.ratio	p.value
2016 - 2017	0.371295	3.4983	1806	0.106136	1
2016 - 2018	2.10819	3.31228	1806	0.636475	1
2016 - 2019	-3.18478	3.3636	1806	-0.946838	1
2016 - GWH	15.9474	2.90324	1806	5.49297	9.47853e-07
2016 - PKH	12.8654	2.91144	1806	4.41892	0.000220683
2016 - PKH_2016_sim	-3.91295	3.503	1806	-1.11703	1
2017 - 2018	1.73689	3.49498	1806	0.496968	1
2017 - 2019	-3.55608	3.54365	1806	-1.00351	1
2017 - GWH	15.5761	3.11006	1806	5.00832	1.26555e-05
2017 - PKH	12.4941	3.11771	1806	4.00747	0.0013412
2017 - PKH_2016_sim	-4.28424	3.67623	1806	-1.16539	1
2018 - 2019	-5.29297	3.36014	1806	-1.57522	1
2018 - GWH	13.8393	2.89924	1806	4.77341	4.10999e-05
2018 - PKH	10.7572	2.90744	1806	3.69989	0.00466517
2018 - PKH_2016_sim	-6.02113	3.49968	1806	-1.72048	1
2019 - GWH	19.1322	2.95773	1806	6.46855	2.66805e-09
2019 - PKH	16.0502	2.96577	1806	5.41181	1.48528e-06
2019 - PKH_2016_sim	-0.728162	3.54829	1806	-0.205215	1
GWH - PKH	-3.08204	2.43122	1806	-1.26769	1
GWH - PKH_2016_sim	-19.8604	3.11535	1806	-6.37502	4.86572e-09
PKH - PKH_2016_sim	-16.7783	3.12298	1806	-5.37254	1.84179e-06

## Sheet: emmeans_Growth_Stage_scal
contrast	estimate	SE	df	t.ratio	p.value
2016 - 2017	-1.47343	2.52556	1806	-0.583407	1
2016 - 2018	0.872309	2.35989	1806	0.369639	1
2016 - 2019	0.206118	2.39297	1806	0.086135	1
2016 - GWH	3.8553	2.01324	1806	1.91497	1
2016 - PKH	3.88372	2.01611	1806	1.92635	1
2016 - PKH_2016_sim	-2.78749	2.54859	1806	-1.09374	1
2017 - 2018	2.34574	2.52191	1806	0.930145	1
2017 - 2019	1.67955	2.55288	1806	0.657903	1
2017 - GWH	5.32873	2.20092	1806	2.42114	0.326971
2017 - PKH	5.35715	2.20354	1806	2.43115	0.318099
2017 - PKH_2016_sim	-1.31406	2.6993	1806	-0.486815	1
2018 - 2019	-0.666191	2.38911	1806	-0.278845	1
2018 - GWH	2.98299	2.00865	1806	1.48507	1
2018 - PKH	3.01141	2.01153	1806	1.49708	1
2018 - PKH_2016_sim	-3.6598	2.54497	1806	-1.43805	1
2019 - GWH	3.64918	2.04741	1806	1.78234	1
2019 - PKH	3.6776	2.05023	1806	1.79375	1
2019 - PKH_2016_sim	-2.99361	2.57567	1806	-1.16227	1
GWH - PKH	0.0284256	1.59068	1806	0.01787	1
GWH - PKH_2016_sim	-6.64279	2.22731	1806	-2.98243	0.0608576
PKH - PKH_2016_sim	-6.67122	2.2299	1806	-2.99171	0.0590472

## Sheet: emmeans_TT_PH_A
contrast	estimate	SE	df	t.ratio	p.value
2016 - 2017	-2.67423	2.61855	1722	-1.02126	1
2016 - 2018	-6.73217	4.56688	1722	-1.47413	1
2016 - 2019	-0.716281	4.11488	1722	-0.174071	1
2016 - GWH	-20.4867	4.71128	1722	-4.34844	0.000304791
2016 - PKH	-11.5683	3.80584	1722	-3.03961	0.0504948
2016 - PKH_2016_sim	2.79116	3.40569	1722	0.819559	1
2017 - 2018	-4.05794	4.47483	1722	-0.906835	1
2017 - 2019	1.95795	4.01247	1722	0.487966	1
2017 - GWH	-17.8125	4.62211	1722	-3.85375	0.00253236
2017 - PKH	-8.89406	3.69488	1722	-2.40713	0.339848
2017 - PKH_2016_sim	5.4654	3.28123	1722	1.66566	1
2018 - 2019	6.01589	5.48631	1722	1.09653	1
2018 - GWH	-13.7545	5.94672	1722	-2.31296	0.437686
2018 - PKH	-4.83612	5.2585	1722	-0.919677	1
2018 - PKH_2016_sim	9.52333	4.97655	1722	1.91364	1
2019 - GWH	-19.7704	5.60708	1722	-3.52598	0.00909234
2019 - PKH	-10.852	4.8711	1722	-2.22784	0.546423
2019 - PKH_2016_sim	3.50745	4.56529	1722	0.768286	1
GWH - PKH	8.91841	5.38438	1722	1.65635	1
GWH - PKH_2016_sim	23.2779	5.10938	1722	4.55591	0.000117237
PKH - PKH_2016_sim	14.3595	4.28883	1722	3.3481	0.0174554

[truncated: 3 more sheets: emmeans_TT_PH_B, emmeans_TT_PH_xmid, emmeans_TT_PH_scal]
